# Supplementary material for: Rotational Barriers in N-Benzhydrylformamides: An NMR and DFT Study
Source: Molecules. 2023 Jan 5;28(2):535. doi: 10.3390/molecules28020535 (PMC9863877; doi:10.3390/molecules28020535)
Supplement: Supplementary file 1 [file molecules-28-00535-s001.zip]

Archive with 121 entries (100 files):
- Supplementary_Materials/
- Supplementary_Materials/Quantum_chemistry_output_files/
- Supplementary_Materials/Quantum_chemistry_output_files/Gaussian_output_files/
- Supplementary_Materials/Quantum_chemistry_output_files/Gaussian_output_files/Conformations/
- Supplementary_Materials/Quantum_chemistry_output_files/Gaussian_output_files/Conformations/BHFA/
- Supplementary_Materials/Quantum_chemistry_output_files/Gaussian_output_files/Conformations/BHFA/BHFA_conf1.log
- Supplementary_Materials/Quantum_chemistry_output_files/Gaussian_output_files/Conformations/BHFA/BHFA_conf10_low-energy.log
- Supplementary_Materials/Quantum_chemistry_output_files/Gaussian_output_files/Conformations/BHFA/BHFA_conf2.log
- Supplementary_Materials/Quantum_chemistry_output_files/Gaussian_output_files/Conformations/BHFA/BHFA_conf3.log
- Supplementary_Materials/Quantum_chemistry_output_files/Gaussian_output_files/Conformations/BHFA/BHFA_conf4.log
- Supplementary_Materials/Quantum_chemistry_output_files/Gaussian_output_files/Conformations/BHFA/BHFA_conf5.log
- Supplementary_Materials/Quantum_chemistry_output_files/Gaussian_output_files/Conformations/BHFA/BHFA_conf6.log
- Supplementary_Materials/Quantum_chemistry_output_files/Gaussian_output_files/Conformations/BHFA/BHFA_conf7.log
- Supplementary_Materials/Quantum_chemistry_output_files/Gaussian_output_files/Conformations/BHFA/BHFA_conf8.log
- Supplementary_Materials/Quantum_chemistry_output_files/Gaussian_output_files/Conformations/BHFA/BHFA_conf9.log
- Supplementary_Materials/Quantum_chemistry_output_files/Gaussian_output_files/Conformations/BHFA_NMe/
- Supplementary_Materials/Quantum_chemistry_output_files/Gaussian_output_files/Conformations/BHFA_NMe/BHFA_NMe_Conf10.log
- Supplementary_Materials/Quantum_chemistry_output_files/Gaussian_output_files/Conformations/BHFA_NMe/BHFA_NMe_Conf1_low-energy.log
- Supplementary_Materials/Quantum_chemistry_output_files/Gaussian_output_files/Conformations/BHFA_NMe/BHFA_NMe_Conf2.log
- Supplementary_Materials/Quantum_chemistry_output_files/Gaussian_output_files/Conformations/BHFA_NMe/BHFA_NMe_Conf3.log
- Supplementary_Materials/Quantum_chemistry_output_files/Gaussian_output_files/Conformations/BHFA_NMe/BHFA_NMe_Conf4.log
- Supplementary_Materials/Quantum_chemistry_output_files/Gaussian_output_files/Conformations/BHFA_NMe/BHFA_NMe_Conf5.log
- Supplementary_Materials/Quantum_chemistry_output_files/Gaussian_output_files/Conformations/BHFA_NMe/BHFA_NMe_Conf6.log
- Supplementary_Materials/Quantum_chemistry_output_files/Gaussian_output_files/Conformations/BHFA_NMe/BHFA_NMe_Conf7.log
- Supplementary_Materials/Quantum_chemistry_output_files/Gaussian_output_files/Conformations/BHFA_NMe/BHFA_NMe_Conf8.log
- Supplementary_Materials/Quantum_chemistry_output_files/Gaussian_output_files/Conformations/BHFA_NMe/BHFA_NMe_Conf9.log
- Supplementary_Materials/Quantum_chemistry_output_files/Gaussian_output_files/Conformations/BHFA_oBr/
- Supplementary_Materials/Quantum_chemistry_output_files/Gaussian_output_files/Conformations/BHFA_oBr/BHFA_oBr_conf1.log
- Supplementary_Materials/Quantum_chemistry_output_files/Gaussian_output_files/Conformations/BHFA_oBr/BHFA_oBr_conf10.log
- Supplementary_Materials/Quantum_chemistry_output_files/Gaussian_output_files/Conformations/BHFA_oBr/BHFA_oBr_conf2.log
- Supplementary_Materials/Quantum_chemistry_output_files/Gaussian_output_files/Conformations/BHFA_oBr/BHFA_oBr_conf3.log
- Supplementary_Materials/Quantum_chemistry_output_files/Gaussian_output_files/Conformations/BHFA_oBr/BHFA_oBr_conf4.log
- Supplementary_Materials/Quantum_chemistry_output_files/Gaussian_output_files/Conformations/BHFA_oBr/BHFA_oBr_conf5.log
- Supplementary_Materials/Quantum_chemistry_output_files/Gaussian_output_files/Conformations/BHFA_oBr/BHFA_oBr_conf6.log
- Supplementary_Materials/Quantum_chemistry_output_files/Gaussian_output_files/Conformations/BHFA_oBr/BHFA_oBr_conf7_low-energy.log
- Supplementary_Materials/Quantum_chemistry_output_files/Gaussian_output_files/Conformations/BHFA_oBr/BHFA_oBr_conf8.log
- Supplementary_Materials/Quantum_chemistry_output_files/Gaussian_output_files/Conformations/BHFA_oBr/BHFA_oBr_conf9.log
- Supplementary_Materials/Quantum_chemistry_output_files/Gaussian_output_files/Conformations/BHFA_oCl/
- Supplementary_Materials/Quantum_chemistry_output_files/Gaussian_output_files/Conformations/BHFA_oCl/BHFA_oCl_conf1.log
- Supplementary_Materials/Quantum_chemistry_output_files/Gaussian_output_files/Conformations/BHFA_oCl/BHFA_oCl_conf10.log
- Supplementary_Materials/Quantum_chemistry_output_files/Gaussian_output_files/Conformations/BHFA_oCl/BHFA_oCl_conf2.log
- Supplementary_Materials/Quantum_chemistry_output_files/Gaussian_output_files/Conformations/BHFA_oCl/BHFA_oCl_conf3.log
- Supplementary_Materials/Quantum_chemistry_output_files/Gaussian_output_files/Conformations/BHFA_oCl/BHFA_oCl_conf4.log
- Supplementary_Materials/Quantum_chemistry_output_files/Gaussian_output_files/Conformations/BHFA_oCl/BHFA_oCl_conf5.log
- Supplementary_Materials/Quantum_chemistry_output_files/Gaussian_output_files/Conformations/BHFA_oCl/BHFA_oCl_conf6.log
- Supplementary_Materials/Quantum_chemistry_output_files/Gaussian_output_files/Conformations/BHFA_oCl/BHFA_oCl_conf7_low-energy.log
- Supplementary_Materials/Quantum_chemistry_output_files/Gaussian_output_files/Conformations/BHFA_oCl/BHFA_oCl_conf8.log
- Supplementary_Materials/Quantum_chemistry_output_files/Gaussian_output_files/Conformations/BHFA_oCl/BHFA_oCl_conf9.log
- Supplementary_Materials/Quantum_chemistry_output_files/Gaussian_output_files/Conformations/BHFA_oF/
- Supplementary_Materials/Quantum_chemistry_output_files/Gaussian_output_files/Conformations/BHFA_oF/BHFA_oF_conf1.log
- Supplementary_Materials/Quantum_chemistry_output_files/Gaussian_output_files/Conformations/BHFA_oF/BHFA_oF_conf10.log
- Supplementary_Materials/Quantum_chemistry_output_files/Gaussian_output_files/Conformations/BHFA_oF/BHFA_oF_conf2.log
- Supplementary_Materials/Quantum_chemistry_output_files/Gaussian_output_files/Conformations/BHFA_oF/BHFA_oF_conf3.log
- Supplementary_Materials/Quantum_chemistry_output_files/Gaussian_output_files/Conformations/BHFA_oF/BHFA_oF_conf4.log
- Supplementary_Materials/Quantum_chemistry_output_files/Gaussian_output_files/Conformations/BHFA_oF/BHFA_oF_conf5_low-energy.log
- Supplementary_Materials/Quantum_chemistry_output_files/Gaussian_output_files/Conformations/BHFA_oF/BHFA_oF_conf6.log
- Supplementary_Materials/Quantum_chemistry_output_files/Gaussian_output_files/Conformations/BHFA_oF/BHFA_oF_conf7.log
- Supplementary_Materials/Quantum_chemistry_output_files/Gaussian_output_files/Conformations/BHFA_oF/BHFA_oF_conf8.log
- Supplementary_Materials/Quantum_chemistry_output_files/Gaussian_output_files/Conformations/BHFA_oF/BHFA_oF_conf9.log
- Supplementary_Materials/Quantum_chemistry_output_files/Gaussian_output_files/Conformations/BHFA_oI/
- Supplementary_Materials/Quantum_chemistry_output_files/Gaussian_output_files/Conformations/BHFA_oI/BHFA_oI_conf1.log
- Supplementary_Materials/Quantum_chemistry_output_files/Gaussian_output_files/Conformations/BHFA_oI/BHFA_oI_conf10.log
- Supplementary_Materials/Quantum_chemistry_output_files/Gaussian_output_files/Conformations/BHFA_oI/BHFA_oI_conf2.log
- Supplementary_Materials/Quantum_chemistry_output_files/Gaussian_output_files/Conformations/BHFA_oI/BHFA_oI_conf3.log
- Supplementary_Materials/Quantum_chemistry_output_files/Gaussian_output_files/Conformations/BHFA_oI/BHFA_oI_conf4.log
- Supplementary_Materials/Quantum_chemistry_output_files/Gaussian_output_files/Conformations/BHFA_oI/BHFA_oI_conf5.log
- Supplementary_Materials/Quantum_chemistry_output_files/Gaussian_output_files/Conformations/BHFA_oI/BHFA_oI_conf6_low-energy.log
- Supplementary_Materials/Quantum_chemistry_output_files/Gaussian_output_files/Conformations/BHFA_oI/BHFA_oI_conf7.log
- Supplementary_Materials/Quantum_chemistry_output_files/Gaussian_output_files/Conformations/BHFA_oI/BHFA_oI_conf8.log
- Supplementary_Materials/Quantum_chemistry_output_files/Gaussian_output_files/Conformations/BHFA_oI/BHFA_oI_conf9.log
- Supplementary_Materials/Quantum_chemistry_output_files/Gaussian_output_files/FCHK_files_for_low-energy_conformations/
- Supplementary_Materials/Quantum_chemistry_output_files/Gaussian_output_files/FCHK_files_for_low-energy_conformations/BHFA.fchk
- Supplementary_Materials/Quantum_chemistry_output_files/Gaussian_output_files/FCHK_files_for_low-energy_conformations/BHFA_NMe.fchk
- Supplementary_Materials/Quantum_chemistry_output_files/Gaussian_output_files/FCHK_files_for_low-energy_conformations/BHFA_oBr.fchk
- Supplementary_Materials/Quantum_chemistry_output_files/Gaussian_output_files/FCHK_files_for_low-energy_conformations/BHFA_oCl.fchk
- Supplementary_Materials/Quantum_chemistry_output_files/Gaussian_output_files/FCHK_files_for_low-energy_conformations/BHFA_oF.fchk
- Supplementary_Materials/Quantum_chemistry_output_files/Gaussian_output_files/FCHK_files_for_low-energy_conformations/BHFA_oI.fchk
- Supplementary_Materials/Quantum_chemistry_output_files/Gaussian_output_files/PES_scans/
- Supplementary_Materials/Quantum_chemistry_output_files/Gaussian_output_files/PES_scans/BHFA_NMe_scan_Aryl.log
- Supplementary_Materials/Quantum_chemistry_output_files/Gaussian_output_files/PES_scans/BHFA_NMe_scan_Formyl.log
- Supplementary_Materials/Quantum_chemistry_output_files/Gaussian_output_files/PES_scans/BHFA_oBr_scan_Aryl.log
- Supplementary_Materials/Quantum_chemistry_output_files/Gaussian_output_files/PES_scans/BHFA_oBr_scan_Formyl.log
- Supplementary_Materials/Quantum_chemistry_output_files/Gaussian_output_files/PES_scans/BHFA_oCl_scan_Aryl.log
- Supplementary_Materials/Quantum_chemistry_output_files/Gaussian_output_files/PES_scans/BHFA_oCl_scan_Formyl.log
- Supplementary_Materials/Quantum_chemistry_output_files/Gaussian_output_files/PES_scans/BHFA_oF_scan_Aryl.log
- Supplementary_Materials/Quantum_chemistry_output_files/Gaussian_output_files/PES_scans/BHFA_oF_scan_Formyl.log
- Supplementary_Materials/Quantum_chemistry_output_files/Gaussian_output_files/PES_scans/BHFA_oI_scan_Aryl.log
- Supplementary_Materials/Quantum_chemistry_output_files/Gaussian_output_files/PES_scans/BHFA_oI_scan_Formyl.log
- Supplementary_Materials/Quantum_chemistry_output_files/Gaussian_output_files/PES_scans/BHFA_scan_Aryl.log
- Supplementary_Materials/Quantum_chemistry_output_files/Gaussian_output_files/PES_scans/BHFA_scan_Formyl.log
- Supplementary_Materials/Quantum_chemistry_output_files/Gaussian_output_files/Transition_states_(corresponding_to_penultimate_barriers)/
- Supplementary_Materials/Quantum_chemistry_output_files/Gaussian_output_files/Transition_states_(corresponding_to_penultimate_barriers)/BHFA/
- Supplementary_Materials/Quantum_chemistry_output_files/Gaussian_output_files/Transition_states_(corresponding_to_penultimate_barriers)/BHFA/BHFA_TS_Aryl.log
- Supplementary_Materials/Quantum_chemistry_output_files/Gaussian_output_files/Transition_states_(corresponding_to_penultimate_barriers)/BHFA/BHFA_TS_Formyl.log
- Supplementary_Materials/Quantum_chemistry_output_files/Gaussian_output_files/Transition_states_(corresponding_to_penultimate_barriers)/BHFA_NMe/
- Supplementary_Materials/Quantum_chemistry_output_files/Gaussian_output_files/Transition_states_(corresponding_to_penultimate_barriers)/BHFA_NMe/BHFA_NMe_TS_Aryl.log
- Supplementary_Materials/Quantum_chemistry_output_files/Gaussian_output_files/Transition_states_(corresponding_to_penultimate_barriers)/BHFA_NMe/BHFA_NMe_TS_Formyl.log
- Supplementary_Materials/Quantum_chemistry_output_files/Gaussian_output_files/Transition_states_(corresponding_to_penultimate_barriers)/BHFA_oBr/
- Supplementary_Materials/Quantum_chemistry_output_files/Gaussian_output_files/Transition_states_(corresponding_to_penultimate_barriers)/BHFA_oBr/BHFA_oBr_TS_Aryl.log
- Supplementary_Materials/Quantum_chemistry_output_files/Gaussian_output_files/Transition_states_(corresponding_to_penultimate_barriers)/BHFA_oBr/BHFA_oBr_TS_Formyl.log
- Supplementary_Materials/Quantum_chemistry_output_files/Gaussian_output_files/Transition_states_(corresponding_to_penultimate_barriers)/BHFA_oCl/
- Supplementary_Materials/Quantum_chemistry_output_files/Gaussian_output_files/Transition_states_(corresponding_to_penultimate_barriers)/BHFA_oCl/BHFA_oCl_TS_Aryl.log
- Supplementary_Materials/Quantum_chemistry_output_files/Gaussian_output_files/Transition_states_(corresponding_to_penultimate_barriers)/BHFA_oCl/BHFA_oCl_TS_Formyl.log
- Supplementary_Materials/Quantum_chemistry_output_files/Gaussian_output_files/Transition_states_(corresponding_to_penultimate_barriers)/BHFA_oF/
- Supplementary_Materials/Quantum_chemistry_output_files/Gaussian_output_files/Transition_states_(corresponding_to_penultimate_barriers)/BHFA_oF/BHFA_oF_TS_Aryl.log
- Supplementary_Materials/Quantum_chemistry_output_files/Gaussian_output_files/Transition_states_(corresponding_to_penultimate_barriers)/BHFA_oF/BHFA_oF_TS_Formyl.log
- Supplementary_Materials/Quantum_chemistry_output_files/Gaussian_output_files/Transition_states_(corresponding_to_penultimate_barriers)/BHFA_oI/
- Supplementary_Materials/Quantum_chemistry_output_files/Gaussian_output_files/Transition_states_(corresponding_to_penultimate_barriers)/BHFA_oI/BHFA_oI_TS_Aryl.log
- Supplementary_Materials/Quantum_chemistry_output_files/Gaussian_output_files/Transition_states_(corresponding_to_penultimate_barriers)/BHFA_oI/BHFA_oI_TS_Formyl.log
- Supplementary_Materials/Quantum_chemistry_output_files/ORCA_output_files/
- Supplementary_Materials/Quantum_chemistry_output_files/ORCA_output_files/Cl_Br_I_derivatives_(relativistic)_ORCA/
- Supplementary_Materials/Quantum_chemistry_output_files/ORCA_output_files/Cl_Br_I_derivatives_(relativistic)_ORCA/BHFA_oBr.orc
- Supplementary_Materials/Quantum_chemistry_output_files/ORCA_output_files/Cl_Br_I_derivatives_(relativistic)_ORCA/BHFA_oBr_TS_Aryl.orc
- Supplementary_Materials/Quantum_chemistry_output_files/ORCA_output_files/Cl_Br_I_derivatives_(relativistic)_ORCA/BHFA_oBr_TS_Formyl.orc
- Supplementary_Materials/Quantum_chemistry_output_files/ORCA_output_files/Cl_Br_I_derivatives_(relativistic)_ORCA/BHFA_oCl.orc
- Supplementary_Materials/Quantum_chemistry_output_files/ORCA_output_files/Cl_Br_I_derivatives_(relativistic)_ORCA/BHFA_oCl_TS_Aryl.orc
- Supplementary_Materials/Quantum_chemistry_output_files/ORCA_output_files/Cl_Br_I_derivatives_(relativistic)_ORCA/BHFA_oCl_TS_Formyl.orc
- Supplementary_Materials/Quantum_chemistry_output_files/ORCA_output_files/Cl_Br_I_derivatives_(relativistic)_ORCA/BHFA_oI.orc
- Supplementary_Materials/Quantum_chemistry_output_files/ORCA_output_files/Cl_Br_I_derivatives_(relativistic)_ORCA/BHFA_oI_TS_Aryl.orc
- Supplementary_Materials/Quantum_chemistry_output_files/ORCA_output_files/Cl_Br_I_derivatives_(relativistic)_ORCA/BHFA_oI_TS_Formyl.orc
- Supplementary_Materials/Supplementary_Table_S1.pdf
