# Supplementary material for: Rotational Barriers in N-Benzhydrylformamides: An NMR and DFT Study
Source: Molecules. 2023 Jan 5;28(2):535. doi: 10.3390/molecules28020535 (PMC9863877; doi:10.3390/molecules28020535)
Supplement: Supplementary file 1 [file molecules-28-00535-s001.zip › Supplementary_Materials/Quantum_chemistry_output_files/Gaussian_output_files/Conformations/BHFA/BHFA_conf1.log]

 Entering Gaussian System, Link 0=g16
 Initial command:
 /home/aikhl/g16/l1.exe "/home/aikhl/Work/Gaussian_io/Conformations_VChem_optimized/Gau-1516.inp" -scrdir="/home/aikhl/Work/Gaussian_io/Conformations_VChem_optimized/"
 Entering Link 1 = /home/aikhl/g16/l1.exe PID=      1518.
  
 Copyright (c) 1988,1990,1992,1993,1995,1998,2003,2009,2016,
            Gaussian, Inc.  All Rights Reserved.
  
 This is part of the Gaussian(R) 16 program.  It is based on
 the Gaussian(R) 09 system (copyright 2009, Gaussian, Inc.),
 the Gaussian(R) 03 system (copyright 2003, Gaussian, Inc.),
 the Gaussian(R) 98 system (copyright 1998, Gaussian, Inc.),
 the Gaussian(R) 94 system (copyright 1995, Gaussian, Inc.),
 the Gaussian 92(TM) system (copyright 1992, Gaussian, Inc.),
 the Gaussian 90(TM) system (copyright 1990, Gaussian, Inc.),
 the Gaussian 88(TM) system (copyright 1988, Gaussian, Inc.),
 the Gaussian 86(TM) system (copyright 1986, Carnegie Mellon
 University), and the Gaussian 82(TM) system (copyright 1983,
 Carnegie Mellon University). Gaussian is a federally registered
 trademark of Gaussian, Inc.
  
 This software contains proprietary and confidential information,
 including trade secrets, belonging to Gaussian, Inc.
  
 This software is provided under written license and may be
 used, copied, transmitted, or stored only in accord with that
 written license.
  
 The following legend is applicable only to US Government
 contracts under FAR:
  
                    RESTRICTED RIGHTS LEGEND
  
 Use, reproduction and disclosure by the US Government is
 subject to restrictions as set forth in subparagraphs (a)
 and (c) of the Commercial Computer Software - Restricted
 Rights clause in FAR 52.227-19.
  
 Gaussian, Inc.
 340 Quinnipiac St., Bldg. 40, Wallingford CT 06492
  
  
 ---------------------------------------------------------------
 Warning -- This program may not be used in any manner that
 competes with the business of Gaussian, Inc. or will provide
 assistance to any competitor of Gaussian, Inc.  The licensee
 of this program is prohibited from giving any competitor of
 Gaussian, Inc. access to this program.  By using this program,
 the user acknowledges that Gaussian, Inc. is engaged in the
 business of creating and licensing software in the field of
 computational chemistry and represents and warrants to the
 licensee that it is not a competitor of Gaussian, Inc. and that
 it will not use this program in any manner prohibited above.
 ---------------------------------------------------------------
  

 Cite this work as:
 Gaussian 16, Revision A.03,
 M. J. Frisch, G. W. Trucks, H. B. Schlegel, G. E. Scuseria, 
 M. A. Robb, J. R. Cheeseman, G. Scalmani, V. Barone, 
 G. A. Petersson, H. Nakatsuji, X. Li, M. Caricato, A. V. Marenich, 
 J. Bloino, B. G. Janesko, R. Gomperts, B. Mennucci, H. P. Hratchian, 
 J. V. Ortiz, A. F. Izmaylov, J. L. Sonnenberg, D. Williams-Young, 
 F. Ding, F. Lipparini, F. Egidi, J. Goings, B. Peng, A. Petrone, 
 T. Henderson, D. Ranasinghe, V. G. Zakrzewski, J. Gao, N. Rega, 
 G. Zheng, W. Liang, M. Hada, M. Ehara, K. Toyota, R. Fukuda, 
 J. Hasegawa, M. Ishida, T. Nakajima, Y. Honda, O. Kitao, H. Nakai, 
 T. Vreven, K. Throssell, J. A. Montgomery, Jr., J. E. Peralta, 
 F. Ogliaro, M. J. Bearpark, J. J. Heyd, E. N. Brothers, K. N. Kudin, 
 V. N. Staroverov, T. A. Keith, R. Kobayashi, J. Normand, 
 K. Raghavachari, A. P. Rendell, J. C. Burant, S. S. Iyengar, 
 J. Tomasi, M. Cossi, J. M. Millam, M. Klene, C. Adamo, R. Cammi, 
 J. W. Ochterski, R. L. Martin, K. Morokuma, O. Farkas, 
 J. B. Foresman, and D. J. Fox, Gaussian, Inc., Wallingford CT, 2016.
 
 ******************************************
 Gaussian 16:  ES64L-G16RevA.03 25-Dec-2016
                12-Dec-2022 
 ******************************************
 %chk=BHFA_conf1.chk
 %nprocshared=8
 Will use up to    8 processors via shared memory.
 %mem=5GB
 ----------------------------------------------------------------------
 # opt freq M062X/6-311+G* nosymm Integral(Grid=SuperFine) scrf=(IEFPCM
 , solvent=dimethylsulfoxide) pop=(nboread,mk,dipole)
 ----------------------------------------------------------------------
 1/18=20,19=15,26=6,38=1/1,3;
 2/9=110,12=2,15=1,17=6,18=5,40=1/2;
 3/5=4,6=6,7=11,11=2,25=1,30=1,70=2201,71=1,72=21,74=-55,75=-7/1,2,3;
 4//1;
 5/5=2,38=5,53=21/2;
 6/7=2,8=2,9=2,10=2,15=24,20=1,28=1,40=2/1,2,7;
 7/30=1/1,2,3,16;
 1/18=20,19=15,26=6/3(2);
 2/9=110,15=1/2;
 99//99;
 2/9=110,15=1/2;
 3/5=4,6=6,7=11,11=2,25=1,30=1,70=2205,71=1,72=21,74=-55,75=-7/1,2,3;
 4/5=5,16=3,69=1/1;
 5/5=2,38=5,53=21/2;
 7/30=1/1,2,3,16;
 1/18=20,19=15,26=6/3(-5);
 2/9=110,15=1/2;
 6/7=2,8=2,9=2,10=2,15=24,19=2,20=1,28=1,40=2/1,2,7;
 99/9=1/99;
 ----------
 BHFA_conf1
 ----------
 Symbolic Z-matrix:
 Charge =  0 Multiplicity = 1
 C                     3.457     3.286    -1.581 
 C                     3.45      2.235    -2.513 
 C                     2.66      1.096    -2.281 
 C                     1.866     0.994    -1.117 
 C                     1.884     2.056    -0.188 
 C                     2.674     3.196    -0.418 
 C                     1.032    -0.21     -0.861 
 C                    -0.027    -0.375    -1.896 
 N                     1.908    -1.335    -0.767 
 C                    -1.073     0.572    -1.966 
 C                    -2.094     0.451    -2.923 
 C                    -2.086    -0.625    -3.825 
 C                    -1.056    -1.578    -3.768 
 C                    -0.036    -1.454    -2.81 
 C                     2.023    -2.101     0.335 
 O                     2.817    -3.065     0.325 
 H                     4.03      4.113    -1.748 
 H                     4.018     2.298    -3.358 
 H                     2.662     0.338    -2.964 
 H                     1.32      2.002     0.66 
 H                     2.68      3.958     0.26 
 H                     0.512    -0.09      0.095 
 H                     2.453    -1.562    -1.536 
 H                    -1.091     1.358    -1.315 
 H                    -2.842     1.144    -2.962 
 H                    -2.827    -0.714    -4.521 
 H                    -1.049    -2.361    -4.423 
 H                     0.703    -2.156    -2.784 
 H                     1.471    -1.904     1.17 
 

 GradGradGradGradGradGradGradGradGradGradGradGradGradGradGradGradGradGrad
 Berny optimization.
 Initialization pass.
                           ----------------------------
                           !    Initial Parameters    !
                           ! (Angstroms and Degrees)  !
 --------------------------                            --------------------------
 ! Name  Definition              Value          Derivative Info.                !
 --------------------------------------------------------------------------------
 ! R1    R(1,2)                  1.4047         estimate D2E/DX2                !
 ! R2    R(1,6)                  1.4049         estimate D2E/DX2                !
 ! R3    R(1,17)                 1.0199         estimate D2E/DX2                !
 ! R4    R(2,3)                  1.4054         estimate D2E/DX2                !
 ! R5    R(2,18)                 1.0201         estimate D2E/DX2                !
 ! R6    R(3,4)                  1.4127         estimate D2E/DX2                !
 ! R7    R(3,19)                 1.0203         estimate D2E/DX2                !
 ! R8    R(4,5)                  1.4111         estimate D2E/DX2                !
 ! R9    R(4,7)                  1.4868         estimate D2E/DX2                !
 ! R10   R(5,6)                  1.4059         estimate D2E/DX2                !
 ! R11   R(5,20)                 1.0199         estimate D2E/DX2                !
 ! R12   R(6,21)                 1.02           estimate D2E/DX2                !
 ! R13   R(7,8)                  1.4899         estimate D2E/DX2                !
 ! R14   R(7,9)                  1.4289         estimate D2E/DX2                !
 ! R15   R(7,22)                 1.0949         estimate D2E/DX2                !
 ! R16   R(8,10)                 1.4127         estimate D2E/DX2                !
 ! R17   R(8,14)                 1.4141         estimate D2E/DX2                !
 ! R18   R(9,15)                 1.347          estimate D2E/DX2                !
 ! R19   R(9,23)                 0.9695         estimate D2E/DX2                !
 ! R20   R(10,11)                1.4046         estimate D2E/DX2                !
 ! R21   R(10,24)                1.0207         estimate D2E/DX2                !
 ! R22   R(11,12)                1.4041         estimate D2E/DX2                !
 ! R23   R(11,25)                1.0204         estimate D2E/DX2                !
 ! R24   R(12,13)                1.4044         estimate D2E/DX2                !
 ! R25   R(12,26)                1.0205         estimate D2E/DX2                !
 ! R26   R(13,14)                1.4048         estimate D2E/DX2                !
 ! R27   R(13,27)                1.0209         estimate D2E/DX2                !
 ! R28   R(14,28)                1.0196         estimate D2E/DX2                !
 ! R29   R(15,16)                1.2489         estimate D2E/DX2                !
 ! R30   R(15,29)                1.0202         estimate D2E/DX2                !
 ! A1    A(2,1,6)              119.9024         estimate D2E/DX2                !
 ! A2    A(2,1,17)             120.0562         estimate D2E/DX2                !
 ! A3    A(6,1,17)             120.0414         estimate D2E/DX2                !
 ! A4    A(1,2,3)              119.9754         estimate D2E/DX2                !
 ! A5    A(1,2,18)             120.0398         estimate D2E/DX2                !
 ! A6    A(3,2,18)             119.9848         estimate D2E/DX2                !
 ! A7    A(2,3,4)              120.694          estimate D2E/DX2                !
 ! A8    A(2,3,19)             119.3712         estimate D2E/DX2                !
 ! A9    A(4,3,19)             119.9347         estimate D2E/DX2                !
 ! A10   A(3,4,5)              118.7468         estimate D2E/DX2                !
 ! A11   A(3,4,7)              121.0371         estimate D2E/DX2                !
 ! A12   A(5,4,7)              120.2144         estimate D2E/DX2                !
 ! A13   A(4,5,6)              120.6452         estimate D2E/DX2                !
 ! A14   A(4,5,20)             120.0335         estimate D2E/DX2                !
 ! A15   A(6,5,20)             119.3213         estimate D2E/DX2                !
 ! A16   A(1,6,5)              120.0359         estimate D2E/DX2                !
 ! A17   A(1,6,21)             119.9422         estimate D2E/DX2                !
 ! A18   A(5,6,21)             120.0219         estimate D2E/DX2                !
 ! A19   A(4,7,8)              111.6388         estimate D2E/DX2                !
 ! A20   A(4,7,9)              107.7576         estimate D2E/DX2                !
 ! A21   A(4,7,22)             109.1469         estimate D2E/DX2                !
 ! A22   A(8,7,9)              113.2187         estimate D2E/DX2                !
 ! A23   A(8,7,22)             106.3267         estimate D2E/DX2                !
 ! A24   A(9,7,22)             108.6637         estimate D2E/DX2                !
 ! A25   A(7,8,10)             119.1069         estimate D2E/DX2                !
 ! A26   A(7,8,14)             122.5481         estimate D2E/DX2                !
 ! A27   A(10,8,14)            118.3423         estimate D2E/DX2                !
 ! A28   A(7,9,15)             123.6334         estimate D2E/DX2                !
 ! A29   A(7,9,23)             118.4757         estimate D2E/DX2                !
 ! A30   A(15,9,23)            117.8907         estimate D2E/DX2                !
 ! A31   A(8,10,11)            120.9446         estimate D2E/DX2                !
 ! A32   A(8,10,24)            119.8431         estimate D2E/DX2                !
 ! A33   A(11,10,24)           119.2122         estimate D2E/DX2                !
 ! A34   A(10,11,12)           119.9714         estimate D2E/DX2                !
 ! A35   A(10,11,25)           120.0243         estimate D2E/DX2                !
 ! A36   A(12,11,25)           120.0042         estimate D2E/DX2                !
 ! A37   A(11,12,13)           119.8761         estimate D2E/DX2                !
 ! A38   A(11,12,26)           120.0553         estimate D2E/DX2                !
 ! A39   A(13,12,26)           120.0687         estimate D2E/DX2                !
 ! A40   A(12,13,14)           120.0188         estimate D2E/DX2                !
 ! A41   A(12,13,27)           119.964          estimate D2E/DX2                !
 ! A42   A(14,13,27)           120.0172         estimate D2E/DX2                !
 ! A43   A(8,14,13)            120.846          estimate D2E/DX2                !
 ! A44   A(8,14,28)            120.2813         estimate D2E/DX2                !
 ! A45   A(13,14,28)           118.8725         estimate D2E/DX2                !
 ! A46   A(9,15,16)            119.1215         estimate D2E/DX2                !
 ! A47   A(9,15,29)            120.905          estimate D2E/DX2                !
 ! A48   A(16,15,29)           119.9734         estimate D2E/DX2                !
 ! D1    D(6,1,2,3)              0.018          estimate D2E/DX2                !
 ! D2    D(6,1,2,18)          -179.9778         estimate D2E/DX2                !
 ! D3    D(17,1,2,3)           179.9845         estimate D2E/DX2                !
 ! D4    D(17,1,2,18)           -0.0114         estimate D2E/DX2                !
 ! D5    D(2,1,6,5)             -0.0429         estimate D2E/DX2                !
 ! D6    D(2,1,6,21)           179.8833         estimate D2E/DX2                !
 ! D7    D(17,1,6,5)           179.9906         estimate D2E/DX2                !
 ! D8    D(17,1,6,21)           -0.0832         estimate D2E/DX2                !
 ! D9    D(1,2,3,4)              0.1111         estimate D2E/DX2                !
 ! D10   D(1,2,3,19)          -179.9887         estimate D2E/DX2                !
 ! D11   D(18,2,3,4)          -179.8931         estimate D2E/DX2                !
 ! D12   D(18,2,3,19)            0.0071         estimate D2E/DX2                !
 ! D13   D(2,3,4,5)             -0.2114         estimate D2E/DX2                !
 ! D14   D(2,3,4,7)           -179.7293         estimate D2E/DX2                !
 ! D15   D(19,3,4,5)           179.889          estimate D2E/DX2                !
 ! D16   D(19,3,4,7)             0.371          estimate D2E/DX2                !
 ! D17   D(3,4,5,6)              0.1861         estimate D2E/DX2                !
 ! D18   D(3,4,5,20)          -179.8581         estimate D2E/DX2                !
 ! D19   D(7,4,5,6)            179.7082         estimate D2E/DX2                !
 ! D20   D(7,4,5,20)            -0.3361         estimate D2E/DX2                !
 ! D21   D(3,4,7,8)            -63.5289         estimate D2E/DX2                !
 ! D22   D(3,4,7,9)             61.3885         estimate D2E/DX2                !
 ! D23   D(3,4,7,22)           179.221          estimate D2E/DX2                !
 ! D24   D(5,4,7,8)            116.9601         estimate D2E/DX2                !
 ! D25   D(5,4,7,9)           -118.1224         estimate D2E/DX2                !
 ! D26   D(5,4,7,22)            -0.2899         estimate D2E/DX2                !
 ! D27   D(4,5,6,1)             -0.0609         estimate D2E/DX2                !
 ! D28   D(4,5,6,21)          -179.987          estimate D2E/DX2                !
 ! D29   D(20,5,6,1)           179.983          estimate D2E/DX2                !
 ! D30   D(20,5,6,21)            0.0569         estimate D2E/DX2                !
 ! D31   D(4,7,8,10)           -67.1468         estimate D2E/DX2                !
 ! D32   D(4,7,8,14)           113.4466         estimate D2E/DX2                !
 ! D33   D(9,7,8,10)           171.0358         estimate D2E/DX2                !
 ! D34   D(9,7,8,14)            -8.3708         estimate D2E/DX2                !
 ! D35   D(22,7,8,10)           51.7931         estimate D2E/DX2                !
 ! D36   D(22,7,8,14)         -127.6135         estimate D2E/DX2                !
 ! D37   D(4,7,9,15)           119.0099         estimate D2E/DX2                !
 ! D38   D(4,7,9,23)           -60.855          estimate D2E/DX2                !
 ! D39   D(8,7,9,15)          -117.0235         estimate D2E/DX2                !
 ! D40   D(8,7,9,23)            63.1115         estimate D2E/DX2                !
 ! D41   D(22,7,9,15)            0.8661         estimate D2E/DX2                !
 ! D42   D(22,7,9,23)         -178.9989         estimate D2E/DX2                !
 ! D43   D(7,8,10,11)         -179.751          estimate D2E/DX2                !
 ! D44   D(7,8,10,24)            0.3374         estimate D2E/DX2                !
 ! D45   D(14,8,10,11)          -0.3193         estimate D2E/DX2                !
 ! D46   D(14,8,10,24)         179.7691         estimate D2E/DX2                !
 ! D47   D(7,8,14,13)          179.7086         estimate D2E/DX2                !
 ! D48   D(7,8,14,28)           -0.4113         estimate D2E/DX2                !
 ! D49   D(10,8,14,13)           0.2976         estimate D2E/DX2                !
 ! D50   D(10,8,14,28)        -179.8223         estimate D2E/DX2                !
 ! D51   D(7,9,15,16)         -179.9477         estimate D2E/DX2                !
 ! D52   D(7,9,15,29)            0.1749         estimate D2E/DX2                !
 ! D53   D(23,9,15,16)          -0.082          estimate D2E/DX2                !
 ! D54   D(23,9,15,29)        -179.9594         estimate D2E/DX2                !
 ! D55   D(8,10,11,12)           0.1823         estimate D2E/DX2                !
 ! D56   D(8,10,11,25)        -179.9012         estimate D2E/DX2                !
 ! D57   D(24,10,11,12)       -179.9056         estimate D2E/DX2                !
 ! D58   D(24,10,11,25)          0.0109         estimate D2E/DX2                !
 ! D59   D(10,11,12,13)         -0.0159         estimate D2E/DX2                !
 ! D60   D(10,11,12,26)       -179.9812         estimate D2E/DX2                !
 ! D61   D(25,11,12,13)       -179.9324         estimate D2E/DX2                !
 ! D62   D(25,11,12,26)          0.1023         estimate D2E/DX2                !
 ! D63   D(11,12,13,14)         -0.0052         estimate D2E/DX2                !
 ! D64   D(11,12,13,27)        179.9835         estimate D2E/DX2                !
 ! D65   D(26,12,13,14)        179.9601         estimate D2E/DX2                !
 ! D66   D(26,12,13,27)         -0.0512         estimate D2E/DX2                !
 ! D67   D(12,13,14,8)          -0.1393         estimate D2E/DX2                !
 ! D68   D(12,13,14,28)        179.9789         estimate D2E/DX2                !
 ! D69   D(27,13,14,8)         179.872          estimate D2E/DX2                !
 ! D70   D(27,13,14,28)         -0.0098         estimate D2E/DX2                !
 --------------------------------------------------------------------------------
 Trust Radius=3.00D-01 FncErr=5.00D-06 GrdErr=5.00D-06 EigMax=2.50D+02 EigMin=1.00D-04
 Number of steps in this run=    158 maximum allowed number of steps=    174.
 GradGradGradGradGradGradGradGradGradGradGradGradGradGradGradGradGradGrad

                          Input orientation:                          
 ---------------------------------------------------------------------
 Center     Atomic      Atomic             Coordinates (Angstroms)
 Number     Number       Type             X           Y           Z
 ---------------------------------------------------------------------
      1          6           0        3.457000    3.286000   -1.581000
      2          6           0        3.450000    2.235000   -2.513000
      3          6           0        2.660000    1.096000   -2.281000
      4          6           0        1.866000    0.994000   -1.117000
      5          6           0        1.884000    2.056000   -0.188000
      6          6           0        2.674000    3.196000   -0.418000
      7          6           0        1.032000   -0.210000   -0.861000
      8          6           0       -0.027000   -0.375000   -1.896000
      9          7           0        1.908000   -1.335000   -0.767000
     10          6           0       -1.073000    0.572000   -1.966000
     11          6           0       -2.094000    0.451000   -2.923000
     12          6           0       -2.086000   -0.625000   -3.825000
     13          6           0       -1.056000   -1.578000   -3.768000
     14          6           0       -0.036000   -1.454000   -2.810000
     15          6           0        2.023000   -2.101000    0.335000
     16          8           0        2.817000   -3.065000    0.325000
     17          1           0        4.030000    4.113000   -1.748000
     18          1           0        4.018000    2.298000   -3.358000
     19          1           0        2.662000    0.338000   -2.964000
     20          1           0        1.320000    2.002000    0.660000
     21          1           0        2.680000    3.958000    0.260000
     22          1           0        0.512000   -0.090000    0.095000
     23          1           0        2.453000   -1.562000   -1.536000
     24          1           0       -1.091000    1.358000   -1.315000
     25          1           0       -2.842000    1.144000   -2.962000
     26          1           0       -2.827000   -0.714000   -4.521000
     27          1           0       -1.049000   -2.361000   -4.423000
     28          1           0        0.703000   -2.156000   -2.784000
     29          1           0        1.471000   -1.904000    1.170000
 ---------------------------------------------------------------------
                    Distance matrix (angstroms):
                    1          2          3          4          5
     1  C    0.000000
     2  C    1.404733   0.000000
     3  C    2.433374   1.405434   0.000000
     4  C    2.828399   2.449072   1.412705   0.000000
     5  C    2.434682   2.808918   2.429902   1.411102   0.000000
     6  C    1.404905   2.432020   2.807306   2.447503   1.405916
     7  C    4.315210   3.814951   2.524365   1.486845   2.512686
     8  C    5.063635   4.391164   3.087399   2.462611   3.532555
     9  N    4.941218   4.262767   2.960990   2.355526   3.440160
    10  C    5.294801   4.849980   3.782736   3.088140   3.755980
    11  C    6.375876   5.838381   4.840321   4.386124   5.087311
    12  C    7.145370   6.367750   5.279232   5.056949   6.014685
    13  C    6.986318   6.034735   4.813533   4.709678   5.887780
    14  C    6.014906   5.084204   3.748434   3.532217   4.783449
    15  C    5.894674   5.380365   4.179717   3.422277   4.192076
    16  O    6.661654   6.045241   4.912210   4.411264   5.230516
    17  H    1.019876   2.109149   3.356081   3.848275   3.357107
    18  H    2.109169   1.020107   2.109241   3.369510   3.829023
    19  H    3.351928   2.103082   1.020322   2.115505   3.356037
    20  H    3.352239   3.828723   3.356474   2.114689   1.019861
    21  H    2.108221   3.354275   3.827287   3.368089   2.109958
    22  H    4.783239   4.564990   3.415535   2.115967   2.562770
    23  H    4.951075   4.045460   2.768183   2.655799   3.902664
    24  H    4.946943   4.777553   3.882242   2.985892   3.256986
    25  H    6.795052   6.401652   5.544192   5.058833   5.555348
    26  H    8.008262   7.220069   6.196843   6.043900   6.974332
    27  H    7.763350   6.709122   5.504152   5.539213   6.785838
    28  H    6.216678   5.186553   3.828624   3.748861   5.086740
    29  H    6.200669   5.883218   4.724735   3.712788   4.206701
                    6          7          8          9         10
     6  C    0.000000
     7  C    3.807000   0.000000
     8  C    4.715074   1.489943   0.000000
     9  N    4.608527   1.428929   2.437307   0.000000
    10  C    4.829253   2.502713   1.412737   3.736390   0.000000
    11  C    6.045153   3.802715   2.451427   4.884070   1.404611
    12  C    6.990371   4.321972   2.832494   5.080108   2.432048
    13  C    6.922895   3.831686   2.451619   4.224967   2.805351
    14  C    5.889674   2.546912   1.414114   2.822613   2.427423
    15  C    5.389714   2.447116   3.486967   1.346991   4.693053
    16  O    6.306554   3.569852   4.500808   2.238670   5.797288
    17  H    2.109153   5.335082   6.051719   5.928402   6.215047
    18  H    3.355047   4.630472   5.064030   4.935997   5.552929
    19  H    3.827587   2.716581   2.979885   2.862561   3.873111
    20  H    2.102626   2.699876   3.741347   3.676635   3.829781
    21  H    1.019982   4.620040   5.545365   5.446702   5.523141
    22  H    3.966763   1.094868   2.082265   2.059584   2.682944
    23  H    4.892579   2.074312   2.772899   0.969492   4.143855
    24  H    4.284633   2.678035   2.114934   4.067746   1.020745
    25  H    6.411622   4.610357   3.371638   5.790161   2.109161
    26  H    7.898336   5.342424   3.852992   6.074404   3.355345
    27  H    7.796217   4.652441   3.372597   4.812781   3.826214
    28  H    6.174682   2.755555   2.119765   2.488846   3.356380
    29  H    5.475304   2.680917   3.739278   2.065599   4.736772
                   11         12         13         14         15
    11  C    0.000000
    12  C    1.404081   0.000000
    13  C    2.430702   1.404407   0.000000
    14  C    2.806628   2.433098   1.404827   0.000000
    15  C    5.837547   6.030593   5.156392   3.814330   0.000000
    16  O    6.857819   6.871354   5.827860   4.534662   1.248932
    17  H    7.231476   8.010495   7.895269   6.975076   6.854249
    18  H    6.399780   6.783866   6.398199   5.550921   6.080253
    19  H    4.757519   4.920589   4.259225   3.242558   4.152161
    20  H    5.186414   6.214273   6.170005   5.081690   4.175457
    21  H    6.724702   7.772121   7.799345   6.789057   6.094978
    22  H    4.023958   4.733099   4.426685   3.255737   2.526824
    23  H    5.162475   5.169140   4.158745   2.798189   1.994007
    24  H    2.101029   3.349987   3.826033   3.354906   4.938034
    25  H    1.020428   2.108475   3.353911   3.827054   6.713305
    26  H    2.109056   1.020499   2.109490   3.356308   7.001929
    27  H    3.354008   2.108713   1.020864   2.109641   5.669510
    28  H    3.826092   3.347561   2.096764   1.019608   3.387268
    29  H    5.916747   6.264033   5.556604   4.279480   1.020166
                   16         17         18         19         20
    16  O    0.000000
    17  H    7.569173   0.000000
    18  H    6.615789   2.426205   0.000000
    19  H    4.735183   4.195319   2.415693   0.000000
    20  H    5.294122   4.195103   4.848829   4.207521   0.000000
    21  H    7.024637   2.424580   4.199496   4.847566   2.415685
    22  H    3.770484   5.782576   5.469716   3.763398   2.312694
    23  H    2.419675   5.893853   4.546263   2.385973   4.336842
    24  H    6.125765   5.831137   5.582054   4.224288   3.182496
    25  H    7.781024   7.583742   6.967649   5.562702   5.583663
    26  H    7.801644   8.832209   7.568272   5.801730   7.170567
    27  H    6.163203   8.652430   6.965271   4.815060   7.105267
    28  H    3.867966   7.172349   5.581829   3.176494   5.434224
    29  H    1.968162   7.160132   6.681826   4.851289   3.942047
                   21         22         23         24         25
    21  H    0.000000
    22  H    4.594970   0.000000
    23  H    5.809264   2.931625   0.000000
    24  H    4.843662   2.579615   4.597301   0.000000
    25  H    6.985153   4.702906   6.114976   2.413381   0.000000
    26  H    8.660981   5.731121   6.124355   4.193485   2.425463
    27  H    8.704349   5.292115   4.608381   4.846895   4.199333
    28  H    7.110236   3.548729   2.229987   4.210059   4.846515
    29  H    6.054158   2.316442   2.898918   4.835257   6.705647
                   26         27         28         29
    26  H    0.000000
    27  H    2.425592   0.000000
    28  H    4.190159   2.407873   0.000000
    29  H    7.230241   6.151496   4.035771   0.000000
 Symmetry turned off by external request.
 Stoichiometry    C14H13NO
 Framework group  C1[X(C14H13NO)]
 Deg. of freedom    81
 Full point group                 C1      NOp   1
 Rotational constants (GHZ):           0.6230838           0.4247245           0.2972309
 Standard basis: 6-311+G(d) (5D, 7F)
   391 basis functions,   641 primitive gaussians,   407 cartesian basis functions
    56 alpha electrons       56 beta electrons
       nuclear repulsion energy      1003.6430031407 Hartrees.
 NAtoms=   29 NActive=   29 NUniq=   29 SFac= 1.00D+00 NAtFMM=   60 NAOKFM=F Big=F
 Integral buffers will be    131072 words long.
 Raffenetti 2 integral format.
 Two-electron integral symmetry is turned off.
 ------------------------------------------------------------------------------
 Polarizable Continuum Model (PCM)
 =================================
 Model                : PCM.
 Atomic radii         : UFF (Universal Force Field).
 Polarization charges : Total charges.
 Charge compensation  : None.
 Solution method      : On-the-fly selection.
 Cavity type          : Scaled VdW (van der Waals Surface) (Alpha=1.100).
 Cavity algorithm     : GePol (No added spheres)
                        Default sphere list used, NSphG=   29.
                        Lebedev-Laikov grids with approx.  5.0 points / Ang**2.
                        Smoothing algorithm: York/Karplus (Gamma=1.0000).
                        Polarization charges: spherical gaussians, with
                                              point-specific exponents (IZeta= 3).
                        Self-potential: point-specific (ISelfS= 7).
                        Self-field    : sphere-specific E.n sum rule (ISelfD= 2).
 1st derivatives      : Analytical E(r).r(x)/FMM algorithm (CHGder, D1EAlg=3).
                        Cavity 1st derivative terms included.
 Solvent              : DiMethylSulfoxide, Eps=  46.826000 Eps(inf)=   2.007889
 ------------------------------------------------------------------------------
 One-electron integrals computed using PRISM.
 NBasis=   391 RedAO= T EigKep=  1.37D-06  NBF=   391
 NBsUse=   390 1.00D-06 EigRej=  8.55D-07 NBFU=   390
 ExpMin= 4.38D-02 ExpMax= 8.59D+03 ExpMxC= 1.30D+03 IAcc=3 IRadAn=         7 AccDes= 0.00D+00
 Harris functional with IExCor= 1009 and IRadAn=       7 diagonalized for initial guess.
 HarFok:  IExCor= 1009 AccDes= 0.00D+00 IRadAn=         7 IDoV= 1 UseB2=F ITyADJ=14
 ICtDFT=  3500011 ScaDFX=  1.000000  1.000000  1.000000  1.000000
 FoFCou: FMM=F IPFlag=           0 FMFlag=      100000 FMFlg1=           0
         NFxFlg=           0 DoJE=T BraDBF=F KetDBF=T FulRan=T
         wScrn=  0.000000 ICntrl=       500 IOpCl=  0 I1Cent=   200000004 NGrid=           0
         NMat0=    1 NMatS0=      1 NMatT0=    0 NMatD0=    1 NMtDS0=    0 NMtDT0=    0
 Symmetry not used in FoFCou.
 Requested convergence on RMS density matrix=1.00D-08 within 128 cycles.
 Requested convergence on MAX density matrix=1.00D-06.
 Requested convergence on             energy=1.00D-06.
 No special actions if energy rises.
 Inv3:  Mode=1 IEnd=    14918700.
 Iteration    1 A*A^-1 deviation from unit magnitude is 6.66D-15 for    276.
 Iteration    1 A*A^-1 deviation from orthogonality  is 4.39D-15 for   1152    177.
 Iteration    1 A^-1*A deviation from unit magnitude is 6.66D-15 for    276.
 Iteration    1 A^-1*A deviation from orthogonality  is 2.10D-15 for   1097    736.
 Error on total polarization charges =  0.01668
 SCF Done:  E(RM062X) =  -671.146278659     A.U. after   15 cycles
            NFock= 15  Conv=0.83D-08     -V/T= 2.0026

 **********************************************************************

            Population analysis using the SCF density.

 **********************************************************************

 Alpha  occ. eigenvalues --  -19.60208 -14.78624 -10.65233 -10.60239 -10.56589
 Alpha  occ. eigenvalues --  -10.56516 -10.55023 -10.54878 -10.54859 -10.54858
 Alpha  occ. eigenvalues --  -10.54804 -10.54737 -10.54717 -10.54707 -10.54552
 Alpha  occ. eigenvalues --  -10.54448  -1.16504  -1.06898  -0.97284  -0.96401
 Alpha  occ. eigenvalues --   -0.89904  -0.85790  -0.85533  -0.85217  -0.79171
 Alpha  occ. eigenvalues --   -0.75394  -0.71070  -0.70707  -0.70020  -0.68044
 Alpha  occ. eigenvalues --   -0.62219  -0.61894  -0.61206  -0.57875  -0.56657
 Alpha  occ. eigenvalues --   -0.55204  -0.52591  -0.52466  -0.51720  -0.50670
 Alpha  occ. eigenvalues --   -0.50470  -0.49833  -0.48486  -0.47506  -0.44610
 Alpha  occ. eigenvalues --   -0.43816  -0.42853  -0.42052  -0.41739  -0.41140
 Alpha  occ. eigenvalues --   -0.35304  -0.33680  -0.31763  -0.31552  -0.31474
 Alpha  occ. eigenvalues --   -0.29783
 Alpha virt. eigenvalues --   -0.00340   0.00108   0.00532   0.00900   0.01611
 Alpha virt. eigenvalues --    0.02037   0.02345   0.02603   0.03185   0.03880
 Alpha virt. eigenvalues --    0.04101   0.04290   0.04731   0.05522   0.05872
 Alpha virt. eigenvalues --    0.06064   0.06902   0.07415   0.07729   0.08493
 Alpha virt. eigenvalues --    0.08604   0.09759   0.10494   0.10813   0.10919
 Alpha virt. eigenvalues --    0.11517   0.11677   0.13111   0.13395   0.13841
 Alpha virt. eigenvalues --    0.14236   0.14771   0.15045   0.15325   0.15631
 Alpha virt. eigenvalues --    0.16033   0.16315   0.17127   0.17249   0.17499
 Alpha virt. eigenvalues --    0.18678   0.19014   0.19691   0.19852   0.20142
 Alpha virt. eigenvalues --    0.20440   0.20530   0.20807   0.21397   0.21635
 Alpha virt. eigenvalues --    0.21934   0.22233   0.22439   0.22854   0.23368
 Alpha virt. eigenvalues --    0.23891   0.24183   0.24518   0.24661   0.25025
 Alpha virt. eigenvalues --    0.25543   0.26063   0.26406   0.26619   0.26733
 Alpha virt. eigenvalues --    0.27291   0.27673   0.27995   0.28258   0.28597
 Alpha virt. eigenvalues --    0.29046   0.29516   0.30167   0.30250   0.30883
 Alpha virt. eigenvalues --    0.31413   0.32293   0.32605   0.33181   0.33341
 Alpha virt. eigenvalues --    0.34085   0.34709   0.35239   0.35734   0.36078
 Alpha virt. eigenvalues --    0.36771   0.37709   0.39750   0.39979   0.40823
 Alpha virt. eigenvalues --    0.41102   0.42407   0.43592   0.43810   0.45704
 Alpha virt. eigenvalues --    0.47857   0.50695   0.53012   0.54878   0.55564
 Alpha virt. eigenvalues --    0.55750   0.56930   0.57961   0.58350   0.58459
 Alpha virt. eigenvalues --    0.59047   0.59342   0.60065   0.60650   0.60912
 Alpha virt. eigenvalues --    0.61367   0.61858   0.62690   0.63905   0.64261
 Alpha virt. eigenvalues --    0.65162   0.65723   0.66551   0.67923   0.68711
 Alpha virt. eigenvalues --    0.69517   0.70814   0.71443   0.72251   0.72569
 Alpha virt. eigenvalues --    0.73291   0.74094   0.74846   0.75598   0.75779
 Alpha virt. eigenvalues --    0.75863   0.75925   0.77392   0.77936   0.78217
 Alpha virt. eigenvalues --    0.79251   0.79481   0.79815   0.81590   0.82328
 Alpha virt. eigenvalues --    0.82955   0.83623   0.84588   0.86205   0.86655
 Alpha virt. eigenvalues --    0.87096   0.87387   0.88794   0.89479   0.89702
 Alpha virt. eigenvalues --    0.90848   0.91834   0.93228   0.94168   0.94514
 Alpha virt. eigenvalues --    0.95360   0.96328   0.97319   0.99381   1.00039
 Alpha virt. eigenvalues --    1.01533   1.02620   1.04433   1.05294   1.06830
 Alpha virt. eigenvalues --    1.09083   1.10354   1.12267   1.13061   1.14510
 Alpha virt. eigenvalues --    1.15665   1.16873   1.18254   1.19895   1.21338
 Alpha virt. eigenvalues --    1.22591   1.24239   1.24777   1.26047   1.27641
 Alpha virt. eigenvalues --    1.28894   1.29518   1.31891   1.35465   1.35777
 Alpha virt. eigenvalues --    1.37207   1.37775   1.40305   1.42639   1.44426
 Alpha virt. eigenvalues --    1.49153   1.50947   1.52607   1.56063   1.56312
 Alpha virt. eigenvalues --    1.57381   1.58703   1.59318   1.61183   1.62039
 Alpha virt. eigenvalues --    1.62914   1.63800   1.66534   1.70231   1.75498
 Alpha virt. eigenvalues --    1.76679   1.77429   1.80072   1.81437   1.81630
 Alpha virt. eigenvalues --    1.82078   1.83228   1.85633   1.86167   1.88019
 Alpha virt. eigenvalues --    1.89470   1.90772   1.92031   1.93716   1.94101
 Alpha virt. eigenvalues --    1.95644   1.96192   1.96965   1.98456   2.00457
 Alpha virt. eigenvalues --    2.02192   2.02626   2.03293   2.03843   2.06219
 Alpha virt. eigenvalues --    2.13513   2.17530   2.21601   2.24435   2.26699
 Alpha virt. eigenvalues --    2.28260   2.30172   2.31081   2.31598   2.32720
 Alpha virt. eigenvalues --    2.33106   2.34949   2.35807   2.36680   2.38666
 Alpha virt. eigenvalues --    2.46950   2.49141   2.50296   2.50606   2.51090
 Alpha virt. eigenvalues --    2.52105   2.55700   2.61238   2.66271   2.68361
 Alpha virt. eigenvalues --    2.71902   2.74388   2.75215   2.77716   2.82284
 Alpha virt. eigenvalues --    2.83779   2.84032   2.84928   2.86202   2.86953
 Alpha virt. eigenvalues --    2.90334   2.91293   2.96521   2.96838   2.97463
 Alpha virt. eigenvalues --    2.98746   2.99621   3.01122   3.01751   3.04072
 Alpha virt. eigenvalues --    3.11267   3.12835   3.15921   3.21090   3.22639
 Alpha virt. eigenvalues --    3.26538   3.30780   3.35566   3.35851   3.37616
 Alpha virt. eigenvalues --    3.38794   3.39155   3.39654   3.40927   3.43242
 Alpha virt. eigenvalues --    3.44253   3.44933   3.46233   3.54145   3.56206
 Alpha virt. eigenvalues --    3.59922   3.67745   3.70516   3.71770   3.72365
 Alpha virt. eigenvalues --    3.73414   3.78114   3.78997   3.98958   3.99564
 Alpha virt. eigenvalues --    4.02823   4.08976   4.10719   4.11942   4.21541
 Alpha virt. eigenvalues --    4.38390   4.61276   4.78677   4.79300   5.00651
 Alpha virt. eigenvalues --    5.17018   5.26425   5.81009  23.46178  23.49173
 Alpha virt. eigenvalues --   23.83915  23.90184  23.90530  23.94338  23.95230
 Alpha virt. eigenvalues --   23.96615  24.07137  24.07990  24.08133  24.09088
 Alpha virt. eigenvalues --   24.17462  24.17727  35.62245  50.06789
          Condensed to atoms (all electrons):
               1          2          3          4          5          6
     1  C    6.574579  -0.358090   0.937120  -1.676971   1.139459  -0.590927
     2  C   -0.358090   9.846724  -3.698509   0.347471  -0.707839   1.212904
     3  C    0.937120  -3.698509  19.144308  -6.205829  -5.012878  -1.611441
     4  C   -1.676971   0.347471  -6.205829  18.719261  -1.390255   1.566604
     5  C    1.139459  -0.707839  -5.012878  -1.390255  16.172156  -1.897167
     6  C   -0.590927   1.212904  -1.611441   1.566604  -1.897167   8.349078
     7  C   -0.364860   0.064296   1.783778  -3.820767  -3.944977  -0.339448
     8  C    0.217362  -0.258596   0.339773  -3.310287   1.257954  -0.341274
     9  N    0.036716   0.028174   0.768562  -0.872598  -0.147371  -0.133473
    10  C   -0.058029  -0.104189  -1.610806   1.716026   0.898985   0.062824
    11  C    0.005310  -0.054124  -0.474947   0.124096   0.343214  -0.019259
    12  C   -0.009734   0.051951   0.055737   0.086470  -0.083839   0.020122
    13  C    0.025557  -0.248621  -0.160336   0.126212   0.357594  -0.057229
    14  C    0.004608   0.199071   1.829945  -0.515302  -0.892500   0.105057
    15  C   -0.005088   0.005967  -0.044005  -0.051319   0.023355   0.012005
    16  O   -0.001568  -0.017527  -0.051388   0.053431   0.004196   0.003964
    17  H    0.269631   0.073985  -0.062722   0.039589  -0.071016   0.080517
    18  H    0.082592   0.268574   0.022421  -0.024919   0.003637  -0.027887
    19  H   -0.035887  -0.021322   0.272079   0.047165  -0.038834   0.009825
    20  H   -0.009854   0.004978  -0.046620  -0.039072   0.300164   0.068789
    21  H    0.068907  -0.042348   0.031091   0.018287   0.021365   0.225287
    22  H   -0.000248  -0.025142  -0.104272   0.043495   0.084882   0.027508
    23  H   -0.003263  -0.015685  -0.058392   0.089380   0.004133   0.003465
    24  H    0.002791  -0.002490   0.025010   0.010448  -0.003315  -0.005383
    25  H   -0.000231   0.000571  -0.001070   0.002635  -0.001900   0.000625
    26  H    0.000003  -0.000057  -0.000747  -0.000247   0.000100  -0.000020
    27  H   -0.000016   0.000499   0.002529  -0.001483  -0.000828   0.000013
    28  H   -0.000147   0.002515  -0.007509  -0.010780   0.006016   0.000354
    29  H    0.000545  -0.008132  -0.059652   0.083861   0.049085   0.004231
               7          8          9         10         11         12
     1  C   -0.364860   0.217362   0.036716  -0.058029   0.005310  -0.009734
     2  C    0.064296  -0.258596   0.028174  -0.104189  -0.054124   0.051951
     3  C    1.783778   0.339773   0.768562  -1.610806  -0.474947   0.055737
     4  C   -3.820767  -3.310287  -0.872598   1.716026   0.124096   0.086470
     5  C   -3.944977   1.257954  -0.147371   0.898985   0.343214  -0.083839
     6  C   -0.339448  -0.341274  -0.133473   0.062824  -0.019259   0.020122
     7  C   22.344504  -6.794494  -0.229846   6.058805  -0.639446  -0.318846
     8  C   -6.794494  23.088685   0.203203 -12.220207   1.406180  -1.642842
     9  N   -0.229846   0.203203   7.551827  -0.381229  -0.060865   0.004150
    10  C    6.058805 -12.220207  -0.381229  27.710797  -4.289331   1.490543
    11  C   -0.639446   1.406180  -0.060865  -4.289331   9.289643  -0.520189
    12  C   -0.318846  -1.642842   0.004150   1.490543  -0.520189   6.501353
    13  C   -0.734554   0.162746   0.102256  -2.090781   1.210165  -0.344524
    14  C   -6.780103   2.814658   0.253638 -10.745689  -0.130338   0.779271
    15  C   -0.037546   0.003507   0.106460  -0.139989  -0.025875  -0.007835
    16  O   -0.025227   0.004769  -0.131443  -0.000870   0.001292   0.000758
    17  H    0.006708  -0.000158  -0.000153  -0.000927  -0.000102   0.000006
    18  H    0.006327   0.001639   0.000419  -0.000368  -0.000027  -0.000120
    19  H    0.059118   0.008885   0.020742   0.002277   0.000864   0.002031
    20  H    0.070733  -0.015407   0.001224   0.008099   0.001748   0.000084
    21  H    0.006579  -0.000183   0.000375   0.001378   0.000152  -0.000021
    22  H    0.290098  -0.025208  -0.076689   0.053341  -0.003290   0.005754
    23  H    0.050149   0.006966   0.213375  -0.005328   0.004482  -0.001338
    24  H    0.096454   0.039072   0.000982   0.214939  -0.006748  -0.032244
    25  H    0.002540   0.000526   0.000279  -0.045751   0.310134   0.078107
    26  H    0.006566   0.043959  -0.000045  -0.087552   0.090325   0.264975
    27  H    0.007111   0.023158  -0.000059   0.025006  -0.035538   0.055306
    28  H    0.029982  -0.014794   0.018798  -0.065841   0.002787  -0.013137
    29  H   -0.048977   0.040393  -0.194315   0.017588  -0.000080   0.000482
              13         14         15         16         17         18
     1  C    0.025557   0.004608  -0.005088  -0.001568   0.269631   0.082592
     2  C   -0.248621   0.199071   0.005967  -0.017527   0.073985   0.268574
     3  C   -0.160336   1.829945  -0.044005  -0.051388  -0.062722   0.022421
     4  C    0.126212  -0.515302  -0.051319   0.053431   0.039589  -0.024919
     5  C    0.357594  -0.892500   0.023355   0.004196  -0.071016   0.003637
     6  C   -0.057229   0.105057   0.012005   0.003964   0.080517  -0.027887
     7  C   -0.734554  -6.780103  -0.037546  -0.025227   0.006708   0.006327
     8  C    0.162746   2.814658   0.003507   0.004769  -0.000158   0.001639
     9  N    0.102256   0.253638   0.106460  -0.131443  -0.000153   0.000419
    10  C   -2.090781 -10.745689  -0.139989  -0.000870  -0.000927  -0.000368
    11  C    1.210165  -0.130338  -0.025875   0.001292  -0.000102  -0.000027
    12  C   -0.344524   0.779271  -0.007835   0.000758   0.000006  -0.000120
    13  C   10.567948  -2.708011   0.070091   0.008461  -0.000051   0.000636
    14  C   -2.708011  21.736958   0.074414   0.020982   0.000139  -0.001134
    15  C    0.070091   0.074414   4.975741   0.435649  -0.000035   0.000099
    16  O    0.008461   0.020982   0.435649   8.190489  -0.000000   0.000001
    17  H   -0.000051   0.000139  -0.000035  -0.000000   0.390940  -0.004235
    18  H    0.000636  -0.001134   0.000099   0.000001  -0.004235   0.390255
    19  H   -0.006456   0.013632   0.005950   0.000287  -0.000266  -0.003640
    20  H    0.000170   0.000272   0.001273  -0.000085  -0.000242   0.000065
    21  H    0.000058  -0.000317   0.000141   0.000001  -0.004239  -0.000193
    22  H   -0.003406   0.019675   0.017135   0.003862  -0.000006   0.000018
    23  H    0.011379  -0.000163  -0.018976   0.023397   0.000002   0.000034
    24  H    0.013072  -0.017101   0.000888  -0.000004   0.000001   0.000001
    25  H   -0.024287   0.009983   0.000045   0.000000   0.000000  -0.000000
    26  H    0.075061  -0.057419  -0.000016  -0.000000   0.000000  -0.000000
    27  H    0.256004   0.000356   0.000221   0.000003   0.000000  -0.000000
    28  H    0.038193   0.340398   0.009927  -0.000723   0.000000   0.000003
    29  H   -0.003174  -0.011686   0.420900  -0.031915  -0.000000  -0.000000
              19         20         21         22         23         24
     1  C   -0.035887  -0.009854   0.068907  -0.000248  -0.003263   0.002791
     2  C   -0.021322   0.004978  -0.042348  -0.025142  -0.015685  -0.002490
     3  C    0.272079  -0.046620   0.031091  -0.104272  -0.058392   0.025010
     4  C    0.047165  -0.039072   0.018287   0.043495   0.089380   0.010448
     5  C   -0.038834   0.300164   0.021365   0.084882   0.004133  -0.003315
     6  C    0.009825   0.068789   0.225287   0.027508   0.003465  -0.005383
     7  C    0.059118   0.070733   0.006579   0.290098   0.050149   0.096454
     8  C    0.008885  -0.015407  -0.000183  -0.025208   0.006966   0.039072
     9  N    0.020742   0.001224   0.000375  -0.076689   0.213375   0.000982
    10  C    0.002277   0.008099   0.001378   0.053341  -0.005328   0.214939
    11  C    0.000864   0.001748   0.000152  -0.003290   0.004482  -0.006748
    12  C    0.002031   0.000084  -0.000021   0.005754  -0.001338  -0.032244
    13  C   -0.006456   0.000170   0.000058  -0.003406   0.011379   0.013072
    14  C    0.013632   0.000272  -0.000317   0.019675  -0.000163  -0.017101
    15  C    0.005950   0.001273   0.000141   0.017135  -0.018976   0.000888
    16  O    0.000287  -0.000085   0.000001   0.003862   0.023397  -0.000004
    17  H   -0.000266  -0.000242  -0.004239  -0.000006   0.000002   0.000001
    18  H   -0.003640   0.000065  -0.000193   0.000018   0.000034   0.000001
    19  H    0.389251  -0.000186   0.000083   0.000028  -0.003720  -0.000067
    20  H   -0.000186   0.393834  -0.003320   0.002511   0.000004  -0.000539
    21  H    0.000083  -0.003320   0.391177  -0.000001   0.000001  -0.000003
    22  H    0.000028   0.002511  -0.000001   0.381132   0.002933  -0.000526
    23  H   -0.003720   0.000004   0.000001   0.002933   0.275402   0.000041
    24  H   -0.000067  -0.000539  -0.000003  -0.000526   0.000041   0.383877
    25  H    0.000004   0.000005  -0.000000   0.000016  -0.000001  -0.003099
    26  H    0.000003   0.000000   0.000000  -0.000002  -0.000001  -0.000271
    27  H   -0.000007  -0.000000  -0.000000   0.000023   0.000022   0.000071
    28  H   -0.000641   0.000004  -0.000000  -0.000519   0.001333  -0.000131
    29  H    0.000038  -0.000225   0.000002   0.011458   0.004158  -0.000000
              25         26         27         28         29
     1  C   -0.000231   0.000003  -0.000016  -0.000147   0.000545
     2  C    0.000571  -0.000057   0.000499   0.002515  -0.008132
     3  C   -0.001070  -0.000747   0.002529  -0.007509  -0.059652
     4  C    0.002635  -0.000247  -0.001483  -0.010780   0.083861
     5  C   -0.001900   0.000100  -0.000828   0.006016   0.049085
     6  C    0.000625  -0.000020   0.000013   0.000354   0.004231
     7  C    0.002540   0.006566   0.007111   0.029982  -0.048977
     8  C    0.000526   0.043959   0.023158  -0.014794   0.040393
     9  N    0.000279  -0.000045  -0.000059   0.018798  -0.194315
    10  C   -0.045751  -0.087552   0.025006  -0.065841   0.017588
    11  C    0.310134   0.090325  -0.035538   0.002787  -0.000080
    12  C    0.078107   0.264975   0.055306  -0.013137   0.000482
    13  C   -0.024287   0.075061   0.256004   0.038193  -0.003174
    14  C    0.009983  -0.057419   0.000356   0.340398  -0.011686
    15  C    0.000045  -0.000016   0.000221   0.009927   0.420900
    16  O    0.000000  -0.000000   0.000003  -0.000723  -0.031915
    17  H    0.000000   0.000000   0.000000   0.000000  -0.000000
    18  H   -0.000000  -0.000000  -0.000000   0.000003  -0.000000
    19  H    0.000004   0.000003  -0.000007  -0.000641   0.000038
    20  H    0.000005   0.000000  -0.000000   0.000004  -0.000225
    21  H   -0.000000   0.000000  -0.000000  -0.000000   0.000002
    22  H    0.000016  -0.000002   0.000023  -0.000519   0.011458
    23  H   -0.000001  -0.000001   0.000022   0.001333   0.004158
    24  H   -0.003099  -0.000271   0.000071  -0.000131  -0.000000
    25  H    0.389750  -0.004106  -0.000205   0.000073   0.000000
    26  H   -0.004106   0.392022  -0.004195  -0.000297  -0.000000
    27  H   -0.000205  -0.004195   0.390669  -0.002982   0.000001
    28  H    0.000073  -0.000297  -0.002982   0.404058  -0.000369
    29  H    0.000000  -0.000000   0.000001  -0.000369   0.471493
 Mulliken charges:
               1
     1  C   -0.250265
     2  C   -0.545008
     3  C   -0.001230
     4  C    0.845400
     5  C   -0.473579
     6  C   -0.729665
     7  C   -0.804658
     8  C    0.960016
     9  N   -0.083092
    10  C   -0.413720
    11  C   -0.530233
    12  C   -0.422433
    13  C   -0.644175
    14  C   -0.343293
    15  C    0.166915
    16  O   -0.490794
    17  H    0.282633
    18  H    0.285803
    19  H    0.278764
    20  H    0.261593
    21  H    0.285741
    22  H    0.295439
    23  H    0.416211
    24  H    0.284274
    25  H    0.285355
    26  H    0.281962
    27  H    0.284321
    28  H    0.263428
    29  H    0.254291
 Sum of Mulliken charges =  -0.00000
 Mulliken charges with hydrogens summed into heavy atoms:
               1
     1  C    0.032368
     2  C   -0.259205
     3  C    0.277534
     4  C    0.845400
     5  C   -0.211986
     6  C   -0.443924
     7  C   -0.509219
     8  C    0.960016
     9  N    0.333118
    10  C   -0.129446
    11  C   -0.244878
    12  C   -0.140471
    13  C   -0.359853
    14  C   -0.079865
    15  C    0.421206
    16  O   -0.490794
 Electronic spatial extent (au):  <R**2>=           5365.6037
 Charge=              0.0000 electrons
 Dipole moment (field-independent basis, Debye):
    X=             -2.9725    Y=              4.7477    Z=             -1.5510  Tot=              5.8122
 Quadrupole moment (field-independent basis, Debye-Ang):
   XX=           -102.0108   YY=           -104.6724   ZZ=            -83.6272
   XY=             17.4172   XZ=             -4.6167   YZ=              7.3773
 Traceless Quadrupole moment (field-independent basis, Debye-Ang):
   XX=             -5.2406   YY=             -7.9023   ZZ=             13.1429
   XY=             17.4172   XZ=             -4.6167   YZ=              7.3773
 Octapole moment (field-independent basis, Debye-Ang**2):
  XXX=           -353.0210  YYY=             33.2348  ZZZ=            428.7456  XYY=           -134.4525
  XXY=             58.0715  XXZ=            102.7748  XZZ=            -96.5678  YZZ=            -42.3023
  YYZ=            137.6469  XYZ=              4.1359
 Hexadecapole moment (field-independent basis, Debye-Ang**3):
 XXXX=          -2863.3621 YYYY=          -2193.6444 ZZZZ=          -2516.6705 XXXY=           -172.7832
 XXXZ=            -12.5939 YYYX=            -63.3034 YYYZ=            153.7215 ZZZX=             95.0246
 ZZZY=            195.6469 XXYY=           -874.1503 XXZZ=           -721.0318 YYZZ=           -729.4976
 XXYZ=             -3.8016 YYXZ=            -34.1743 ZZXY=            -93.5026
 N-N= 1.003643003141D+03 E-N=-3.567987080008D+03  KE= 6.694107767689D+02
 Merz-Kollman atomic radii used.

 **********************************************************************

            Electrostatic Properties Using The SCF Density

 **********************************************************************

       Atomic Center    1 is at   3.457000  3.286000 -1.581000
       Atomic Center    2 is at   3.450000  2.235000 -2.513000
       Atomic Center    3 is at   2.660000  1.096000 -2.281000
       Atomic Center    4 is at   1.866000  0.994000 -1.117000
       Atomic Center    5 is at   1.884000  2.056000 -0.188000
       Atomic Center    6 is at   2.674000  3.196000 -0.418000
       Atomic Center    7 is at   1.032000 -0.210000 -0.861000
       Atomic Center    8 is at  -0.027000 -0.375000 -1.896000
       Atomic Center    9 is at   1.908000 -1.335000 -0.767000
       Atomic Center   10 is at  -1.073000  0.572000 -1.966000
       Atomic Center   11 is at  -2.094000  0.451000 -2.923000
       Atomic Center   12 is at  -2.086000 -0.625000 -3.825000
       Atomic Center   13 is at  -1.056000 -1.578000 -3.768000
       Atomic Center   14 is at  -0.036000 -1.454000 -2.810000
       Atomic Center   15 is at   2.023000 -2.101000  0.335000
       Atomic Center   16 is at   2.817000 -3.065000  0.325000
       Atomic Center   17 is at   4.030000  4.113000 -1.748000
       Atomic Center   18 is at   4.018000  2.298000 -3.358000
       Atomic Center   19 is at   2.662000  0.338000 -2.964000
       Atomic Center   20 is at   1.320000  2.002000  0.660000
       Atomic Center   21 is at   2.680000  3.958000  0.260000
       Atomic Center   22 is at   0.512000 -0.090000  0.095000
       Atomic Center   23 is at   2.453000 -1.562000 -1.536000
       Atomic Center   24 is at  -1.091000  1.358000 -1.315000
       Atomic Center   25 is at  -2.842000  1.144000 -2.962000
       Atomic Center   26 is at  -2.827000 -0.714000 -4.521000
       Atomic Center   27 is at  -1.049000 -2.361000 -4.423000
       Atomic Center   28 is at   0.703000 -2.156000 -2.784000
       Atomic Center   29 is at   1.471000 -1.904000  1.170000
    1243 points will be used for fitting atomic charges
 Fitting point charges to electrostatic potential
 The dipole moment will be constrained to the correct value
 Charges from ESP fit, RMS=   0.00169 RRMS=   0.07898:
 ESP charges:
               1
     1  C   -0.174269
     2  C   -0.127101
     3  C   -0.340211
     4  C    0.331481
     5  C   -0.221275
     6  C   -0.196479
     7  C   -0.648871
     8  C    0.399434
     9  N   -0.269137
    10  C   -0.316038
    11  C   -0.113987
    12  C   -0.212166
    13  C   -0.145384
    14  C   -0.285327
    15  C    0.499572
    16  O   -0.694237
    17  H    0.170497
    18  H    0.170878
    19  H    0.217787
    20  H    0.174891
    21  H    0.183904
    22  H    0.269690
    23  H    0.344213
    24  H    0.187245
    25  H    0.163148
    26  H    0.172673
    27  H    0.171921
    28  H    0.182261
    29  H    0.104884
 Sum of ESP charges =   0.00000
 ESP charges with hydrogens summed into heavy atoms:
               1
     1  C   -0.003771
     2  C    0.043778
     3  C   -0.122424
     4  C    0.331481
     5  C   -0.046384
     6  C   -0.012575
     7  C   -0.379180
     8  C    0.399434
     9  N    0.075076
    10  C   -0.128793
    11  C    0.049161
    12  C   -0.039492
    13  C    0.026537
    14  C   -0.103065
    15  C    0.604455
    16  O   -0.694237
 Charge=   0.00000 Dipole=    -2.9725     4.7477    -1.5510 Tot=     5.8122
 -----------------------------------------------------------------

              Electrostatic Properties (Atomic Units)

 -----------------------------------------------------------------
    Center     Electric         -------- Electric Field --------
               Potential          X             Y             Z
 -----------------------------------------------------------------
    1 Atom    -14.765357
    2 Atom    -14.763031
    3 Atom    -14.761131
    4 Atom    -14.743085
    5 Atom    -14.757534
    6 Atom    -14.761510
    7 Atom    -14.693206
    8 Atom    -14.741971
    9 Atom    -18.349065
   10 Atom    -14.761421
   11 Atom    -14.763521
   12 Atom    -14.766906
   13 Atom    -14.764200
   14 Atom    -14.761448
   15 Atom    -14.670420
   16 Atom    -22.424147
   17 Atom     -1.094331
   18 Atom     -1.092818
   19 Atom     -1.086518
   20 Atom     -1.080778
   21 Atom     -1.090263
   22 Atom     -1.057293
   23 Atom     -0.991821
   24 Atom     -1.088086
   25 Atom     -1.092437
   26 Atom     -1.095578
   27 Atom     -1.093894
   28 Atom     -1.090768
   29 Atom     -1.061342
 -----------------------------------------------------------------
 ******************************Gaussian NBO Version 3.1******************************
             N A T U R A L   A T O M I C   O R B I T A L   A N D
          N A T U R A L   B O N D   O R B I T A L   A N A L Y S I S
 ******************************Gaussian NBO Version 3.1******************************

       /RESON  / : Allow strongly delocalized NBO set
       /BNDIDX / : Print bond indices based on the NAO density matrix

 Analyzing the SCF density

 Job title: BHFA_conf1                                                      

 Storage needed:    461586 in NPA,    613560 in NBO ( 671084145 available)
 GSVD:  LWork=       57841 too small for GESVD, short by      130295 words or      130295 for optimal perf.


 NATURAL POPULATIONS:  Natural atomic orbital occupancies 
                                                          
   NAO  Atom  No  lang   Type(AO)    Occupancy      Energy
 ----------------------------------------------------------
     1    C    1  S      Cor( 1S)     1.99929     -10.39297
     2    C    1  S      Val( 2S)     0.95066      -0.17523
     3    C    1  S      Ryd( 3S)     0.00109       0.75780
     4    C    1  S      Ryd( 4S)     0.00014       0.91278
     5    C    1  S      Ryd( 5S)     0.00000      23.00685
     6    C    1  px     Val( 2p)     1.06078      -0.09176
     7    C    1  px     Ryd( 4p)     0.00322       0.75805
     8    C    1  px     Ryd( 3p)     0.00033       0.32723
     9    C    1  px     Ryd( 5p)     0.00004       2.87926
    10    C    1  py     Val( 2p)     1.12495      -0.06492
    11    C    1  py     Ryd( 4p)     0.00481       0.94793
    12    C    1  py     Ryd( 3p)     0.00038       0.31137
    13    C    1  py     Ryd( 5p)     0.00006       3.05910
    14    C    1  pz     Val( 2p)     1.04792      -0.07376
    15    C    1  pz     Ryd( 4p)     0.00346       0.78967
    16    C    1  pz     Ryd( 3p)     0.00051       0.37710
    17    C    1  pz     Ryd( 5p)     0.00012       2.99093
    18    C    1  dxy    Ryd( 3d)     0.00074       1.93174
    19    C    1  dxz    Ryd( 3d)     0.00041       2.10306
    20    C    1  dyz    Ryd( 3d)     0.00048       2.20322
    21    C    1  dx2y2  Ryd( 3d)     0.00040       1.82422
    22    C    1  dz2    Ryd( 3d)     0.00062       2.01766

    23    C    2  S      Cor( 1S)     1.99929     -10.39573
    24    C    2  S      Val( 2S)     0.94834      -0.17560
    25    C    2  S      Ryd( 4S)     0.00111       0.83449
    26    C    2  S      Ryd( 3S)     0.00014       0.79142
    27    C    2  S      Ryd( 5S)     0.00000      23.02542
    28    C    2  px     Val( 2p)     1.05136      -0.09129
    29    C    2  px     Ryd( 4p)     0.00319       0.76244
    30    C    2  px     Ryd( 3p)     0.00032       0.30540
    31    C    2  px     Ryd( 5p)     0.00004       2.90232
    32    C    2  py     Val( 2p)     1.04392      -0.07077
    33    C    2  py     Ryd( 4p)     0.00340       0.80397
    34    C    2  py     Ryd( 3p)     0.00041       0.35801
    35    C    2  py     Ryd( 5p)     0.00013       3.04391
    36    C    2  pz     Val( 2p)     1.12457      -0.06918
    37    C    2  pz     Ryd( 4p)     0.00508       0.94952
    38    C    2  pz     Ryd( 3p)     0.00029       0.30078
    39    C    2  pz     Ryd( 5p)     0.00005       3.03765
    40    C    2  dxy    Ryd( 3d)     0.00042       2.08920
    41    C    2  dxz    Ryd( 3d)     0.00073       1.93914
    42    C    2  dyz    Ryd( 3d)     0.00045       2.22272
    43    C    2  dx2y2  Ryd( 3d)     0.00054       1.91161
    44    C    2  dz2    Ryd( 3d)     0.00057       1.91322

    45    C    3  S      Cor( 1S)     1.99916     -10.39337
    46    C    3  S      Val( 2S)     0.93513      -0.16807
    47    C    3  S      Ryd( 4S)     0.00110       0.89990
    48    C    3  S      Ryd( 3S)     0.00014       0.65070
    49    C    3  S      Ryd( 5S)     0.00001      23.27191
    50    C    3  px     Val( 2p)     1.03209      -0.10049
    51    C    3  px     Ryd( 4p)     0.00191       0.72159
    52    C    3  px     Ryd( 3p)     0.00037       0.49532
    53    C    3  px     Ryd( 5p)     0.00007       2.96295
    54    C    3  py     Val( 2p)     1.12200      -0.07696
    55    C    3  py     Ryd( 4p)     0.00431       1.01358
    56    C    3  py     Ryd( 3p)     0.00028       0.44652
    57    C    3  py     Ryd( 5p)     0.00008       3.11692
    58    C    3  pz     Val( 2p)     1.09908      -0.07399
    59    C    3  pz     Ryd( 4p)     0.00404       0.87111
    60    C    3  pz     Ryd( 3p)     0.00037       0.38878
    61    C    3  pz     Ryd( 5p)     0.00008       3.09700
    62    C    3  dxy    Ryd( 3d)     0.00040       2.07124
    63    C    3  dxz    Ryd( 3d)     0.00038       2.07514
    64    C    3  dyz    Ryd( 3d)     0.00091       2.09597
    65    C    3  dx2y2  Ryd( 3d)     0.00059       1.90624
    66    C    3  dz2    Ryd( 3d)     0.00043       2.00881

    67    C    4  S      Cor( 1S)     1.99911     -10.41515
    68    C    4  S      Val( 2S)     0.88248      -0.15736
    69    C    4  S      Ryd( 4S)     0.00143       0.92400
    70    C    4  S      Ryd( 3S)     0.00025       0.85802
    71    C    4  S      Ryd( 5S)     0.00001      23.26247
    72    C    4  px     Val( 2p)     1.02703      -0.09960
    73    C    4  px     Ryd( 4p)     0.00424       0.84664
    74    C    4  px     Ryd( 3p)     0.00016       0.53529
    75    C    4  px     Ryd( 5p)     0.00008       3.11327
    76    C    4  py     Val( 2p)     1.03826      -0.07989
    77    C    4  py     Ryd( 4p)     0.00555       1.06621
    78    C    4  py     Ryd( 3p)     0.00023       0.66852
    79    C    4  py     Ryd( 5p)     0.00011       3.40399
    80    C    4  pz     Val( 2p)     1.06424      -0.08781
    81    C    4  pz     Ryd( 4p)     0.00351       0.94807
    82    C    4  pz     Ryd( 3p)     0.00016       0.73326
    83    C    4  pz     Ryd( 5p)     0.00016       3.30368
    84    C    4  dxy    Ryd( 3d)     0.00056       2.13059
    85    C    4  dxz    Ryd( 3d)     0.00058       2.15388
    86    C    4  dyz    Ryd( 3d)     0.00053       2.31146
    87    C    4  dx2y2  Ryd( 3d)     0.00048       2.04016
    88    C    4  dz2    Ryd( 3d)     0.00054       2.07430

    89    C    5  S      Cor( 1S)     1.99917     -10.39145
    90    C    5  S      Val( 2S)     0.93701      -0.16751
    91    C    5  S      Ryd( 4S)     0.00097       0.90517
    92    C    5  S      Ryd( 3S)     0.00014       0.56300
    93    C    5  S      Ryd( 5S)     0.00001      23.23895
    94    C    5  px     Val( 2p)     1.06385      -0.09632
    95    C    5  px     Ryd( 4p)     0.00312       0.80774
    96    C    5  px     Ryd( 3p)     0.00027       0.44967
    97    C    5  px     Ryd( 5p)     0.00003       2.92255
    98    C    5  py     Val( 2p)     1.05396      -0.07587
    99    C    5  py     Ryd( 4p)     0.00306       0.84391
   100    C    5  py     Ryd( 3p)     0.00034       0.41105
   101    C    5  py     Ryd( 5p)     0.00011       3.12299
   102    C    5  pz     Val( 2p)     1.12649      -0.07097
   103    C    5  pz     Ryd( 4p)     0.00487       0.94060
   104    C    5  pz     Ryd( 3p)     0.00033       0.39694
   105    C    5  pz     Ryd( 5p)     0.00005       3.07494
   106    C    5  dxy    Ryd( 3d)     0.00046       2.10875
   107    C    5  dxz    Ryd( 3d)     0.00075       1.94714
   108    C    5  dyz    Ryd( 3d)     0.00040       2.21442
   109    C    5  dx2y2  Ryd( 3d)     0.00050       1.92036
   110    C    5  dz2    Ryd( 3d)     0.00058       1.93646

   111    C    6  S      Cor( 1S)     1.99929     -10.39456
   112    C    6  S      Val( 2S)     0.94908      -0.17526
   113    C    6  S      Ryd( 3S)     0.00108       0.80987
   114    C    6  S      Ryd( 4S)     0.00014       1.01154
   115    C    6  S      Ryd( 5S)     0.00000      22.81336
   116    C    6  px     Val( 2p)     1.01625      -0.09407
   117    C    6  px     Ryd( 4p)     0.00244       0.69044
   118    C    6  px     Ryd( 3p)     0.00032       0.35614
   119    C    6  px     Ryd( 5p)     0.00007       2.87490
   120    C    6  py     Val( 2p)     1.10852      -0.06438
   121    C    6  py     Ryd( 4p)     0.00479       0.92972
   122    C    6  py     Ryd( 3p)     0.00039       0.30978
   123    C    6  py     Ryd( 5p)     0.00008       3.05682
   124    C    6  pz     Val( 2p)     1.09562      -0.07087
   125    C    6  pz     Ryd( 4p)     0.00443       0.89854
   126    C    6  pz     Ryd( 3p)     0.00032       0.32171
   127    C    6  pz     Ryd( 5p)     0.00008       3.03191
   128    C    6  dxy    Ryd( 3d)     0.00039       2.03523
   129    C    6  dxz    Ryd( 3d)     0.00039       2.06319
   130    C    6  dyz    Ryd( 3d)     0.00091       2.08850
   131    C    6  dx2y2  Ryd( 3d)     0.00058       1.88821
   132    C    6  dz2    Ryd( 3d)     0.00042       2.00017

   133    C    7  S      Cor( 1S)     1.99904     -10.44786
   134    C    7  S      Val( 2S)     0.89849      -0.18812
   135    C    7  S      Ryd( 4S)     0.00216       1.21108
   136    C    7  S      Ryd( 3S)     0.00017       0.80091
   137    C    7  S      Ryd( 5S)     0.00001      23.41401
   138    C    7  px     Val( 2p)     1.02695      -0.11259
   139    C    7  px     Ryd( 4p)     0.00288       0.67962
   140    C    7  px     Ryd( 3p)     0.00153       0.41391
   141    C    7  px     Ryd( 5p)     0.00023       2.48032
   142    C    7  py     Val( 2p)     0.94086      -0.09884
   143    C    7  py     Ryd( 4p)     0.00555       0.81887
   144    C    7  py     Ryd( 3p)     0.00199       0.49899
   145    C    7  py     Ryd( 5p)     0.00020       2.51467
   146    C    7  pz     Val( 2p)     1.18214      -0.14353
   147    C    7  pz     Ryd( 4p)     0.00972       0.87642
   148    C    7  pz     Ryd( 3p)     0.00134       0.49463
   149    C    7  pz     Ryd( 5p)     0.00017       2.38430
   150    C    7  dxy    Ryd( 3d)     0.00115       2.36062
   151    C    7  dxz    Ryd( 3d)     0.00094       2.19480
   152    C    7  dyz    Ryd( 3d)     0.00046       1.91338
   153    C    7  dx2y2  Ryd( 3d)     0.00120       1.93389
   154    C    7  dz2    Ryd( 3d)     0.00104       2.04461

   155    C    8  S      Cor( 1S)     1.99912     -10.41600
   156    C    8  S      Val( 2S)     0.88483      -0.15687
   157    C    8  S      Ryd( 4S)     0.00150       0.85297
   158    C    8  S      Ryd( 3S)     0.00023       0.74126
   159    C    8  S      Ryd( 5S)     0.00001      23.36994
   160    C    8  px     Val( 2p)     1.03621      -0.08579
   161    C    8  px     Ryd( 4p)     0.00538       1.01120
   162    C    8  px     Ryd( 3p)     0.00026       0.63891
   163    C    8  px     Ryd( 5p)     0.00009       3.25320
   164    C    8  py     Val( 2p)     1.06409      -0.09099
   165    C    8  py     Ryd( 4p)     0.00393       0.93755
   166    C    8  py     Ryd( 3p)     0.00012       0.64267
   167    C    8  py     Ryd( 5p)     0.00014       3.20890
   168    C    8  pz     Val( 2p)     1.03182      -0.08963
   169    C    8  pz     Ryd( 4p)     0.00365       0.91888
   170    C    8  pz     Ryd( 3p)     0.00021       0.68350
   171    C    8  pz     Ryd( 5p)     0.00009       3.13059
   172    C    8  dxy    Ryd( 3d)     0.00059       2.25867
   173    C    8  dxz    Ryd( 3d)     0.00047       2.19909
   174    C    8  dyz    Ryd( 3d)     0.00044       2.23823
   175    C    8  dx2y2  Ryd( 3d)     0.00052       2.04233
   176    C    8  dz2    Ryd( 3d)     0.00058       1.96950

   177    N    9  S      Cor( 1S)     1.99940     -14.60786
   178    N    9  S      Val( 2S)     1.24310      -0.59082
   179    N    9  S      Ryd( 4S)     0.00166       1.26435
   180    N    9  S      Ryd( 3S)     0.00021       1.03175
   181    N    9  S      Ryd( 5S)     0.00000      35.31046
   182    N    9  px     Val( 2p)     1.52403      -0.29869
   183    N    9  px     Ryd( 3p)     0.00563       0.84650
   184    N    9  px     Ryd( 4p)     0.00025       0.86566
   185    N    9  px     Ryd( 5p)     0.00002       4.05598
   186    N    9  py     Val( 2p)     1.42469      -0.29156
   187    N    9  py     Ryd( 3p)     0.00586       0.86734
   188    N    9  py     Ryd( 4p)     0.00029       0.89690
   189    N    9  py     Ryd( 5p)     0.00004       4.26161
   190    N    9  pz     Val( 2p)     1.40184      -0.29481
   191    N    9  pz     Ryd( 4p)     0.00218       1.02650
   192    N    9  pz     Ryd( 3p)     0.00016       0.93226
   193    N    9  pz     Ryd( 5p)     0.00008       4.18886
   194    N    9  dxy    Ryd( 3d)     0.00059       2.66442
   195    N    9  dxz    Ryd( 3d)     0.00079       2.46790
   196    N    9  dyz    Ryd( 3d)     0.00064       2.67111
   197    N    9  dx2y2  Ryd( 3d)     0.00040       2.36009
   198    N    9  dz2    Ryd( 3d)     0.00057       2.56862

   199    C   10  S      Cor( 1S)     1.99918     -10.39134
   200    C   10  S      Val( 2S)     0.93536      -0.16629
   201    C   10  S      Ryd( 4S)     0.00100       0.89645
   202    C   10  S      Ryd( 3S)     0.00017       0.59115
   203    C   10  S      Ryd( 5S)     0.00001      23.25596
   204    C   10  px     Val( 2p)     1.04774      -0.08082
   205    C   10  px     Ryd( 4p)     0.00248       0.83212
   206    C   10  px     Ryd( 3p)     0.00036       0.46233
   207    C   10  px     Ryd( 5p)     0.00011       3.12224
   208    C   10  py     Val( 2p)     1.10998      -0.07507
   209    C   10  py     Ryd( 4p)     0.00436       0.90522
   210    C   10  py     Ryd( 3p)     0.00029       0.39746
   211    C   10  py     Ryd( 5p)     0.00006       3.05318
   212    C   10  pz     Val( 2p)     1.08630      -0.08674
   213    C   10  pz     Ryd( 4p)     0.00345       0.88736
   214    C   10  pz     Ryd( 3p)     0.00036       0.47845
   215    C   10  pz     Ryd( 5p)     0.00005       2.98711
   216    C   10  dxy    Ryd( 3d)     0.00040       2.16607
   217    C   10  dxz    Ryd( 3d)     0.00043       2.18284
   218    C   10  dyz    Ryd( 3d)     0.00084       2.00929
   219    C   10  dx2y2  Ryd( 3d)     0.00064       1.97021
   220    C   10  dz2    Ryd( 3d)     0.00039       1.83162

   221    C   11  S      Cor( 1S)     1.99929     -10.39412
   222    C   11  S      Val( 2S)     0.94847      -0.17434
   223    C   11  S      Ryd( 4S)     0.00111       0.82487
   224    C   11  S      Ryd( 3S)     0.00016       0.77601
   225    C   11  S      Ryd( 5S)     0.00000      23.04890
   226    C   11  px     Val( 2p)     1.10049      -0.07090
   227    C   11  px     Ryd( 4p)     0.00446       0.89971
   228    C   11  px     Ryd( 3p)     0.00038       0.30414
   229    C   11  px     Ryd( 5p)     0.00006       3.01836
   230    C   11  py     Val( 2p)     1.09369      -0.07423
   231    C   11  py     Ryd( 4p)     0.00425       0.88271
   232    C   11  py     Ryd( 3p)     0.00030       0.32166
   233    C   11  py     Ryd( 5p)     0.00006       3.00867
   234    C   11  pz     Val( 2p)     1.02783      -0.08353
   235    C   11  pz     Ryd( 4p)     0.00288       0.74125
   236    C   11  pz     Ryd( 3p)     0.00036       0.35071
   237    C   11  pz     Ryd( 5p)     0.00009       2.95263
   238    C   11  dxy    Ryd( 3d)     0.00087       2.03464
   239    C   11  dxz    Ryd( 3d)     0.00039       2.13473
   240    C   11  dyz    Ryd( 3d)     0.00041       2.13387
   241    C   11  dx2y2  Ryd( 3d)     0.00038       1.92087
   242    C   11  dz2    Ryd( 3d)     0.00066       1.85923

   243    C   12  S      Cor( 1S)     1.99929     -10.39181
   244    C   12  S      Val( 2S)     0.95026      -0.17408
   245    C   12  S      Ryd( 3S)     0.00112       0.75511
   246    C   12  S      Ryd( 4S)     0.00014       0.91310
   247    C   12  S      Ryd( 5S)     0.00000      23.00693
   248    C   12  px     Val( 2p)     1.10434      -0.07182
   249    C   12  px     Ryd( 4p)     0.00437       0.88889
   250    C   12  px     Ryd( 3p)     0.00038       0.32219
   251    C   12  px     Ryd( 5p)     0.00006       3.01290
   252    C   12  py     Val( 2p)     1.04219      -0.07702
   253    C   12  py     Ryd( 4p)     0.00332       0.76500
   254    C   12  py     Ryd( 3p)     0.00049       0.37602
   255    C   12  py     Ryd( 5p)     0.00011       2.97025
   256    C   12  pz     Val( 2p)     1.08880      -0.07972
   257    C   12  pz     Ryd( 4p)     0.00394       0.84054
   258    C   12  pz     Ryd( 3p)     0.00033       0.31690
   259    C   12  pz     Ryd( 5p)     0.00005       2.95750
   260    C   12  dxy    Ryd( 3d)     0.00043       2.16348
   261    C   12  dxz    Ryd( 3d)     0.00081       2.00722
   262    C   12  dyz    Ryd( 3d)     0.00040       2.15391
   263    C   12  dx2y2  Ryd( 3d)     0.00059       1.96705
   264    C   12  dz2    Ryd( 3d)     0.00042       1.79351

   265    C   13  S      Cor( 1S)     1.99929     -10.39399
   266    C   13  S      Val( 2S)     0.94771      -0.17384
   267    C   13  S      Ryd( 3S)     0.00113       0.83213
   268    C   13  S      Ryd( 4S)     0.00012       0.89801
   269    C   13  S      Ryd( 5S)     0.00000      22.92191
   270    C   13  px     Val( 2p)     1.03764      -0.07613
   271    C   13  px     Ryd( 4p)     0.00319       0.77457
   272    C   13  px     Ryd( 3p)     0.00039       0.36333
   273    C   13  px     Ryd( 5p)     0.00011       2.99850
   274    C   13  py     Val( 2p)     1.10882      -0.07291
   275    C   13  py     Ryd( 4p)     0.00474       0.90951
   276    C   13  py     Ryd( 3p)     0.00030       0.30219
   277    C   13  py     Ryd( 5p)     0.00005       3.01486
   278    C   13  pz     Val( 2p)     1.07559      -0.07933
   279    C   13  pz     Ryd( 4p)     0.00389       0.83117
   280    C   13  pz     Ryd( 3p)     0.00035       0.31170
   281    C   13  pz     Ryd( 5p)     0.00005       2.96620
   282    C   13  dxy    Ryd( 3d)     0.00041       2.17016
   283    C   13  dxz    Ryd( 3d)     0.00041       2.15392
   284    C   13  dyz    Ryd( 3d)     0.00081       2.00128
   285    C   13  dx2y2  Ryd( 3d)     0.00063       1.94543
   286    C   13  dz2    Ryd( 3d)     0.00041       1.81178

   287    C   14  S      Cor( 1S)     1.99916     -10.39217
   288    C   14  S      Val( 2S)     0.93474      -0.16621
   289    C   14  S      Ryd( 4S)     0.00101       0.88209
   290    C   14  S      Ryd( 3S)     0.00014       0.56681
   291    C   14  S      Ryd( 5S)     0.00001      23.28787
   292    C   14  px     Val( 2p)     1.11367      -0.08041
   293    C   14  px     Ryd( 4p)     0.00405       0.96502
   294    C   14  px     Ryd( 3p)     0.00029       0.41119
   295    C   14  px     Ryd( 5p)     0.00006       3.05355
   296    C   14  py     Val( 2p)     1.10137      -0.07545
   297    C   14  py     Ryd( 4p)     0.00400       0.85844
   298    C   14  py     Ryd( 3p)     0.00036       0.38907
   299    C   14  py     Ryd( 5p)     0.00007       3.07185
   300    C   14  pz     Val( 2p)     1.04190      -0.08961
   301    C   14  pz     Ryd( 4p)     0.00228       0.79346
   302    C   14  pz     Ryd( 3p)     0.00039       0.45905
   303    C   14  pz     Ryd( 5p)     0.00009       3.03588
   304    C   14  dxy    Ryd( 3d)     0.00088       2.03735
   305    C   14  dxz    Ryd( 3d)     0.00040       2.16845
   306    C   14  dyz    Ryd( 3d)     0.00038       2.13448
   307    C   14  dx2y2  Ryd( 3d)     0.00036       1.94351
   308    C   14  dz2    Ryd( 3d)     0.00067       1.87349

   309    C   15  S      Cor( 1S)     1.99947     -10.52094
   310    C   15  S      Val( 2S)     0.86180      -0.17663
   311    C   15  S      Ryd( 4S)     0.00827       0.71656
   312    C   15  S      Ryd( 3S)     0.00017       0.56779
   313    C   15  S      Ryd( 5S)     0.00004      23.00649
   314    C   15  px     Val( 2p)     0.82197      -0.08635
   315    C   15  px     Ryd( 4p)     0.00514       1.05574
   316    C   15  px     Ryd( 3p)     0.00036       0.39912
   317    C   15  px     Ryd( 5p)     0.00016       2.44078
   318    C   15  py     Val( 2p)     0.76009      -0.05387
   319    C   15  py     Ryd( 4p)     0.00777       1.05127
   320    C   15  py     Ryd( 3p)     0.00046       0.42492
   321    C   15  py     Ryd( 5p)     0.00014       2.53549
   322    C   15  pz     Val( 2p)     0.94702      -0.04927
   323    C   15  pz     Ryd( 4p)     0.00282       1.17212
   324    C   15  pz     Ryd( 3p)     0.00026       0.35960
   325    C   15  pz     Ryd( 5p)     0.00018       2.38634
   326    C   15  dxy    Ryd( 3d)     0.00146       2.14724
   327    C   15  dxz    Ryd( 3d)     0.00287       1.89428
   328    C   15  dyz    Ryd( 3d)     0.00271       2.12892
   329    C   15  dx2y2  Ryd( 3d)     0.00422       1.71473
   330    C   15  dz2    Ryd( 3d)     0.00119       2.10812

   331    O   16  S      Cor( 1S)     1.99981     -19.36354
   332    O   16  S      Val( 2S)     1.72598      -0.98223
   333    O   16  S      Ryd( 3S)     0.00431       0.72750
   334    O   16  S      Ryd( 4S)     0.00018       1.58441
   335    O   16  S      Ryd( 5S)     0.00000      49.84199
   336    O   16  px     Val( 2p)     1.55916      -0.31228
   337    O   16  px     Ryd( 3p)     0.00106       0.75285
   338    O   16  px     Ryd( 4p)     0.00004       0.80403
   339    O   16  px     Ryd( 5p)     0.00004       5.21380
   340    O   16  py     Val( 2p)     1.55354      -0.31820
   341    O   16  py     Ryd( 3p)     0.00112       0.79826
   342    O   16  py     Ryd( 4p)     0.00006       0.80323
   343    O   16  py     Ryd( 5p)     0.00005       5.28741
   344    O   16  pz     Val( 2p)     1.86199      -0.33657
   345    O   16  pz     Ryd( 3p)     0.00246       0.76374
   346    O   16  pz     Ryd( 4p)     0.00003       0.85952
   347    O   16  pz     Ryd( 5p)     0.00001       5.11334
   348    O   16  dxy    Ryd( 3d)     0.00116       3.54301
   349    O   16  dxz    Ryd( 3d)     0.00051       3.06177
   350    O   16  dyz    Ryd( 3d)     0.00078       3.11167
   351    O   16  dx2y2  Ryd( 3d)     0.00159       3.17998
   352    O   16  dz2    Ryd( 3d)     0.00043       3.16850

   353    H   17  S      Val( 1S)     0.79476       0.11013
   354    H   17  S      Ryd( 2S)     0.00039       0.86430
   355    H   17  S      Ryd( 3S)     0.00021       1.87864

   356    H   18  S      Val( 1S)     0.79316       0.10836
   357    H   18  S      Ryd( 2S)     0.00048       0.78660
   358    H   18  S      Ryd( 3S)     0.00022       1.97033

   359    H   19  S      Val( 1S)     0.79596       0.10201
   360    H   19  S      Ryd( 2S)     0.00075       1.40554
   361    H   19  S      Ryd( 3S)     0.00016       1.42151

   362    H   20  S      Val( 1S)     0.79376       0.10713
   363    H   20  S      Ryd( 3S)     0.00054       1.55829
   364    H   20  S      Ryd( 2S)     0.00025       1.26805

   365    H   21  S      Val( 1S)     0.79393       0.10875
   366    H   21  S      Ryd( 2S)     0.00047       0.78844
   367    H   21  S      Ryd( 3S)     0.00022       1.96071

   368    H   22  S      Val( 1S)     0.75896       0.03463
   369    H   22  S      Ryd( 2S)     0.00208       0.60406
   370    H   22  S      Ryd( 3S)     0.00017       2.39236

   371    H   23  S      Val( 1S)     0.59390       0.13690
   372    H   23  S      Ryd( 2S)     0.00245       0.60183
   373    H   23  S      Ryd( 3S)     0.00038       2.25965

   374    H   24  S      Val( 1S)     0.79309       0.10624
   375    H   24  S      Ryd( 3S)     0.00063       1.43372
   376    H   24  S      Ryd( 2S)     0.00021       1.40383

   377    H   25  S      Val( 1S)     0.79368       0.10882
   378    H   25  S      Ryd( 2S)     0.00046       0.78339
   379    H   25  S      Ryd( 3S)     0.00022       1.96648

   380    H   26  S      Val( 1S)     0.79511       0.10991
   381    H   26  S      Ryd( 2S)     0.00040       0.83854
   382    H   26  S      Ryd( 3S)     0.00021       1.90566

   383    H   27  S      Val( 1S)     0.79363       0.10836
   384    H   27  S      Ryd( 2S)     0.00047       0.77028
   385    H   27  S      Ryd( 3S)     0.00022       1.98739

   386    H   28  S      Val( 1S)     0.79493       0.10609
   387    H   28  S      Ryd( 2S)     0.00076       1.33923
   388    H   28  S      Ryd( 3S)     0.00020       1.48527

   389    H   29  S      Val( 1S)     0.84964       0.02815
   390    H   29  S      Ryd( 2S)     0.00076       1.16096
   391    H   29  S      Ryd( 3S)     0.00015       1.62773

 WARNING:  Population inversion found on atom  C    1
           Population inversion found on atom  C    2
           Population inversion found on atom  C    3
           Population inversion found on atom  C    4
           Population inversion found on atom  C    5
           Population inversion found on atom  C    6
           Population inversion found on atom  C    7
           Population inversion found on atom  C    8
           Population inversion found on atom  N    9
           Population inversion found on atom  C   10
           Population inversion found on atom  C   11
           Population inversion found on atom  C   12
           Population inversion found on atom  C   13
           Population inversion found on atom  C   14
           Population inversion found on atom  C   15
           Population inversion found on atom  O   16
           Population inversion found on atom  H   20
           Population inversion found on atom  H   24


 Summary of Natural Population Analysis:                  
                                                          
                                       Natural Population 
                Natural  -----------------------------------------------
    Atom  No    Charge         Core      Valence    Rydberg      Total
 -----------------------------------------------------------------------
      C    1   -0.20044      1.99929     4.18431    0.01684     6.20044
      C    2   -0.18433      1.99929     4.16817    0.01686     6.18433
      C    3   -0.20290      1.99916     4.18829    0.01545     6.20290
      C    4   -0.02969      1.99911     4.01201    0.01857     6.02969
      C    5   -0.19649      1.99917     4.18130    0.01602     6.19649
      C    6   -0.18561      1.99929     4.16948    0.01684     6.18561
      C    7   -0.07822      1.99904     4.04845    0.03074     6.07822
      C    8   -0.03426      1.99912     4.01695    0.01820     6.03426
      N    9   -0.61243      1.99940     5.59366    0.01937     7.61243
      C   10   -0.19394      1.99918     4.17938    0.01539     6.19394
      C   11   -0.18661      1.99929     4.17049    0.01683     6.18661
      C   12   -0.20186      1.99929     4.18558    0.01698     6.20186
      C   13   -0.18606      1.99929     4.16975    0.01702     6.18606
      C   14   -0.20630      1.99916     4.19169    0.01545     6.20630
      C   15    0.57144      1.99947     3.39088    0.03821     5.42856
      O   16   -0.71433      1.99981     6.70068    0.01384     8.71433
      H   17    0.20464      0.00000     0.79476    0.00060     0.79536
      H   18    0.20614      0.00000     0.79316    0.00070     0.79386
      H   19    0.20313      0.00000     0.79596    0.00091     0.79687
      H   20    0.20544      0.00000     0.79376    0.00079     0.79456
      H   21    0.20538      0.00000     0.79393    0.00069     0.79462
      H   22    0.23879      0.00000     0.75896    0.00225     0.76121
      H   23    0.40326      0.00000     0.59390    0.00284     0.59674
      H   24    0.20606      0.00000     0.79309    0.00085     0.79394
      H   25    0.20564      0.00000     0.79368    0.00068     0.79436
      H   26    0.20428      0.00000     0.79511    0.00061     0.79572
      H   27    0.20569      0.00000     0.79363    0.00069     0.79431
      H   28    0.20412      0.00000     0.79493    0.00095     0.79588
      H   29    0.14945      0.00000     0.84964    0.00091     0.85055
 =======================================================================
   * Total *   -0.00000     31.98837    79.69556    0.31607   112.00000

                                 Natural Population      
 --------------------------------------------------------
   Core                      31.98837 ( 99.9637% of  32)
   Valence                   79.69556 ( 99.6194% of  80)
   Natural Minimal Basis    111.68393 ( 99.7178% of 112)
   Natural Rydberg Basis      0.31607 (  0.2822% of 112)
 --------------------------------------------------------

    Atom  No          Natural Electron Configuration
 ----------------------------------------------------------------------------
      C    1      [core]2S( 0.95)2p( 3.23)4p( 0.01)
      C    2      [core]2S( 0.95)2p( 3.22)4p( 0.01)
      C    3      [core]2S( 0.94)2p( 3.25)4p( 0.01)
      C    4      [core]2S( 0.88)2p( 3.13)4p( 0.01)
      C    5      [core]2S( 0.94)2p( 3.24)4p( 0.01)
      C    6      [core]2S( 0.95)2p( 3.22)4p( 0.01)
      C    7      [core]2S( 0.90)2p( 3.15)4p( 0.02)
      C    8      [core]2S( 0.88)2p( 3.13)4p( 0.01)
      N    9      [core]2S( 1.24)2p( 4.35)3p( 0.01)
      C   10      [core]2S( 0.94)2p( 3.24)4p( 0.01)
      C   11      [core]2S( 0.95)2p( 3.22)4p( 0.01)
      C   12      [core]2S( 0.95)2p( 3.24)4p( 0.01)
      C   13      [core]2S( 0.95)2p( 3.22)4p( 0.01)
      C   14      [core]2S( 0.93)2p( 3.26)4p( 0.01)
      C   15      [core]2S( 0.86)2p( 2.53)4S( 0.01)3d( 0.01)4p( 0.02)
      O   16      [core]2S( 1.73)2p( 4.97)
      H   17            1S( 0.79)
      H   18            1S( 0.79)
      H   19            1S( 0.80)
      H   20            1S( 0.79)
      H   21            1S( 0.79)
      H   22            1S( 0.76)
      H   23            1S( 0.59)
      H   24            1S( 0.79)
      H   25            1S( 0.79)
      H   26            1S( 0.80)
      H   27            1S( 0.79)
      H   28            1S( 0.79)
      H   29            1S( 0.85)


 Wiberg bond index matrix in the NAO basis:                                    

     Atom    1       2       3       4       5       6       7       8       9
     ---- ------  ------  ------  ------  ------  ------  ------  ------  ------
   1.  C  0.0000  1.4265  0.0111  0.1084  0.0111  1.4437  0.0013  0.0020  0.0038
   2.  C  1.4265  0.0000  1.4461  0.0130  0.1101  0.0114  0.0083  0.0006  0.0007
   3.  C  0.0111  1.4461  0.0000  1.3904  0.0123  0.1144  0.0105  0.0049  0.0070
   4.  C  0.1084  0.0130  1.3904  0.0000  1.4129  0.0128  0.9819  0.0152  0.0191
   5.  C  0.0111  0.1101  0.0123  1.4129  0.0000  1.4257  0.0109  0.0087  0.0112
   6.  C  1.4437  0.0114  0.1144  0.0128  1.4257  0.0000  0.0075  0.0003  0.0005
   7.  C  0.0013  0.0083  0.0105  0.9819  0.0109  0.0075  0.0000  0.9866  0.9611
   8.  C  0.0020  0.0006  0.0049  0.0152  0.0087  0.0003  0.9866  0.0000  0.0168
   9.  N  0.0038  0.0007  0.0070  0.0191  0.0112  0.0005  0.9611  0.0168  0.0000
  10.  C  0.0006  0.0005  0.0011  0.0058  0.0014  0.0004  0.0104  1.3929  0.0070
  11.  C  0.0001  0.0001  0.0004  0.0005  0.0002  0.0000  0.0083  0.0126  0.0008
  12.  C  0.0005  0.0002  0.0006  0.0029  0.0008  0.0002  0.0012  0.1093  0.0004
  13.  C  0.0002  0.0000  0.0004  0.0003  0.0005  0.0000  0.0077  0.0130  0.0007
  14.  C  0.0008  0.0003  0.0014  0.0100  0.0015  0.0005  0.0096  1.4101  0.0035
  15.  C  0.0006  0.0002  0.0013  0.0082  0.0010  0.0004  0.0113  0.0076  1.2487
  16.  O  0.0008  0.0001  0.0011  0.0037  0.0014  0.0002  0.0142  0.0042  0.1672
  17.  H  0.9302  0.0036  0.0076  0.0003  0.0076  0.0037  0.0004  0.0000  0.0000
  18.  H  0.0037  0.9299  0.0036  0.0069  0.0003  0.0076  0.0003  0.0000  0.0000
  19.  H  0.0075  0.0040  0.9282  0.0038  0.0090  0.0004  0.0020  0.0003  0.0002
  20.  H  0.0075  0.0004  0.0087  0.0039  0.9281  0.0037  0.0019  0.0002  0.0003
  21.  H  0.0037  0.0075  0.0004  0.0069  0.0036  0.9303  0.0003  0.0001  0.0001
  22.  H  0.0001  0.0002  0.0091  0.0033  0.0026  0.0007  0.8878  0.0030  0.0012
  23.  H  0.0000  0.0001  0.0004  0.0005  0.0004  0.0001  0.0058  0.0004  0.8028
  24.  H  0.0000  0.0000  0.0001  0.0002  0.0004  0.0001  0.0020  0.0038  0.0005
  25.  H  0.0000  0.0000  0.0000  0.0000  0.0000  0.0000  0.0003  0.0069  0.0002
  26.  H  0.0000  0.0000  0.0000  0.0000  0.0000  0.0000  0.0004  0.0003  0.0000
  27.  H  0.0000  0.0000  0.0000  0.0001  0.0000  0.0000  0.0003  0.0070  0.0001
  28.  H  0.0000  0.0000  0.0001  0.0002  0.0001  0.0000  0.0022  0.0038  0.0009
  29.  H  0.0000  0.0000  0.0001  0.0002  0.0001  0.0000  0.0006  0.0001  0.0031

     Atom   10      11      12      13      14      15      16      17      18
     ---- ------  ------  ------  ------  ------  ------  ------  ------  ------
   1.  C  0.0006  0.0001  0.0005  0.0002  0.0008  0.0006  0.0008  0.9302  0.0037
   2.  C  0.0005  0.0001  0.0002  0.0000  0.0003  0.0002  0.0001  0.0036  0.9299
   3.  C  0.0011  0.0004  0.0006  0.0004  0.0014  0.0013  0.0011  0.0076  0.0036
   4.  C  0.0058  0.0005  0.0029  0.0003  0.0100  0.0082  0.0037  0.0003  0.0069
   5.  C  0.0014  0.0002  0.0008  0.0005  0.0015  0.0010  0.0014  0.0076  0.0003
   6.  C  0.0004  0.0000  0.0002  0.0000  0.0005  0.0004  0.0002  0.0037  0.0076
   7.  C  0.0104  0.0083  0.0012  0.0077  0.0096  0.0113  0.0142  0.0004  0.0003
   8.  C  1.3929  0.0126  0.1093  0.0130  1.4101  0.0076  0.0042  0.0000  0.0000
   9.  N  0.0070  0.0008  0.0004  0.0007  0.0035  1.2487  0.1672  0.0000  0.0000
  10.  C  0.0000  1.4477  0.0112  0.1146  0.0123  0.0005  0.0007  0.0000  0.0000
  11.  C  1.4477  0.0000  1.4260  0.0114  0.1093  0.0003  0.0002  0.0000  0.0000
  12.  C  0.0112  1.4260  0.0000  1.4432  0.0113  0.0001  0.0001  0.0000  0.0000
  13.  C  0.1146  0.0114  1.4432  0.0000  1.4260  0.0001  0.0001  0.0000  0.0000
  14.  C  0.0123  0.1093  0.0113  1.4260  0.0000  0.0008  0.0007  0.0000  0.0000
  15.  C  0.0005  0.0003  0.0001  0.0001  0.0008  0.0000  1.6046  0.0000  0.0000
  16.  O  0.0007  0.0002  0.0001  0.0001  0.0007  1.6046  0.0000  0.0000  0.0000
  17.  H  0.0000  0.0000  0.0000  0.0000  0.0000  0.0000  0.0000  0.0000  0.0026
  18.  H  0.0000  0.0000  0.0000  0.0000  0.0000  0.0000  0.0000  0.0026  0.0000
  19.  H  0.0001  0.0000  0.0000  0.0001  0.0005  0.0001  0.0000  0.0002  0.0026
  20.  H  0.0001  0.0000  0.0000  0.0000  0.0001  0.0001  0.0001  0.0002  0.0004
  21.  H  0.0000  0.0000  0.0000  0.0000  0.0000  0.0000  0.0000  0.0026  0.0002
  22.  H  0.0053  0.0003  0.0035  0.0001  0.0128  0.0017  0.0018  0.0000  0.0004
  23.  H  0.0003  0.0000  0.0001  0.0001  0.0005  0.0045  0.0045  0.0000  0.0000
  24.  H  0.9272  0.0038  0.0075  0.0004  0.0089  0.0001  0.0001  0.0000  0.0000
  25.  H  0.0036  0.9301  0.0037  0.0076  0.0003  0.0000  0.0000  0.0000  0.0000
  26.  H  0.0076  0.0037  0.9303  0.0037  0.0076  0.0000  0.0000  0.0000  0.0000
  27.  H  0.0004  0.0076  0.0037  0.9299  0.0036  0.0000  0.0000  0.0000  0.0000
  28.  H  0.0087  0.0004  0.0075  0.0039  0.9277  0.0001  0.0001  0.0000  0.0000
  29.  H  0.0001  0.0000  0.0000  0.0000  0.0001  0.9256  0.0384  0.0000  0.0000

     Atom   19      20      21      22      23      24      25      26      27
     ---- ------  ------  ------  ------  ------  ------  ------  ------  ------
   1.  C  0.0075  0.0075  0.0037  0.0001  0.0000  0.0000  0.0000  0.0000  0.0000
   2.  C  0.0040  0.0004  0.0075  0.0002  0.0001  0.0000  0.0000  0.0000  0.0000
   3.  C  0.9282  0.0087  0.0004  0.0091  0.0004  0.0001  0.0000  0.0000  0.0000
   4.  C  0.0038  0.0039  0.0069  0.0033  0.0005  0.0002  0.0000  0.0000  0.0001
   5.  C  0.0090  0.9281  0.0036  0.0026  0.0004  0.0004  0.0000  0.0000  0.0000
   6.  C  0.0004  0.0037  0.9303  0.0007  0.0001  0.0001  0.0000  0.0000  0.0000
   7.  C  0.0020  0.0019  0.0003  0.8878  0.0058  0.0020  0.0003  0.0004  0.0003
   8.  C  0.0003  0.0002  0.0001  0.0030  0.0004  0.0038  0.0069  0.0003  0.0070
   9.  N  0.0002  0.0003  0.0001  0.0012  0.8028  0.0005  0.0002  0.0000  0.0001
  10.  C  0.0001  0.0001  0.0000  0.0053  0.0003  0.9272  0.0036  0.0076  0.0004
  11.  C  0.0000  0.0000  0.0000  0.0003  0.0000  0.0038  0.9301  0.0037  0.0076
  12.  C  0.0000  0.0000  0.0000  0.0035  0.0001  0.0075  0.0037  0.9303  0.0037
  13.  C  0.0001  0.0000  0.0000  0.0001  0.0001  0.0004  0.0076  0.0037  0.9299
  14.  C  0.0005  0.0001  0.0000  0.0128  0.0005  0.0089  0.0003  0.0076  0.0036
  15.  C  0.0001  0.0001  0.0000  0.0017  0.0045  0.0001  0.0000  0.0000  0.0000
  16.  O  0.0000  0.0001  0.0000  0.0018  0.0045  0.0001  0.0000  0.0000  0.0000
  17.  H  0.0002  0.0002  0.0026  0.0000  0.0000  0.0000  0.0000  0.0000  0.0000
  18.  H  0.0026  0.0004  0.0002  0.0004  0.0000  0.0000  0.0000  0.0000  0.0000
  19.  H  0.0000  0.0002  0.0004  0.0003  0.0003  0.0000  0.0000  0.0000  0.0000
  20.  H  0.0002  0.0000  0.0026  0.0004  0.0000  0.0000  0.0000  0.0000  0.0000
  21.  H  0.0004  0.0026  0.0000  0.0001  0.0000  0.0000  0.0000  0.0000  0.0000
  22.  H  0.0003  0.0004  0.0001  0.0000  0.0100  0.0002  0.0000  0.0000  0.0002
  23.  H  0.0003  0.0000  0.0000  0.0100  0.0000  0.0000  0.0000  0.0000  0.0000
  24.  H  0.0000  0.0000  0.0000  0.0002  0.0000  0.0000  0.0026  0.0002  0.0004
  25.  H  0.0000  0.0000  0.0000  0.0000  0.0000  0.0026  0.0000  0.0026  0.0002
  26.  H  0.0000  0.0000  0.0000  0.0000  0.0000  0.0002  0.0026  0.0000  0.0026
  27.  H  0.0000  0.0000  0.0000  0.0002  0.0000  0.0004  0.0002  0.0026  0.0000
  28.  H  0.0000  0.0000  0.0000  0.0002  0.0002  0.0002  0.0004  0.0002  0.0026
  29.  H  0.0000  0.0000  0.0000  0.0011  0.0097  0.0000  0.0000  0.0000  0.0000

     Atom   28      29
     ---- ------  ------
   1.  C  0.0000  0.0000
   2.  C  0.0000  0.0000
   3.  C  0.0001  0.0001
   4.  C  0.0002  0.0002
   5.  C  0.0001  0.0001
   6.  C  0.0000  0.0000
   7.  C  0.0022  0.0006
   8.  C  0.0038  0.0001
   9.  N  0.0009  0.0031
  10.  C  0.0087  0.0001
  11.  C  0.0004  0.0000
  12.  C  0.0075  0.0000
  13.  C  0.0039  0.0000
  14.  C  0.9277  0.0001
  15.  C  0.0001  0.9256
  16.  O  0.0001  0.0384
  17.  H  0.0000  0.0000
  18.  H  0.0000  0.0000
  19.  H  0.0000  0.0000
  20.  H  0.0000  0.0000
  21.  H  0.0000  0.0000
  22.  H  0.0002  0.0011
  23.  H  0.0002  0.0097
  24.  H  0.0002  0.0000
  25.  H  0.0004  0.0000
  26.  H  0.0002  0.0000
  27.  H  0.0026  0.0000
  28.  H  0.0000  0.0001
  29.  H  0.0001  0.0000


 Wiberg bond index, Totals by atom:                                            

     Atom    1
     ---- ------
   1.  C  3.9644
   2.  C  3.9640
   3.  C  3.9613
   4.  C  4.0113
   5.  C  3.9620
   6.  C  3.9645
   7.  C  3.9351
   8.  C  4.0108
   9.  N  3.2579
  10.  C  3.9605
  11.  C  3.9641
  12.  C  3.9646
  13.  C  3.9642
  14.  C  3.9604
  15.  C  3.8180
  16.  O  1.8445
  17.  H  0.9591
  18.  H  0.9586
  19.  H  0.9602
  20.  H  0.9591
  21.  H  0.9589
  22.  H  0.9464
  23.  H  0.8407
  24.  H  0.9589
  25.  H  0.9588
  26.  H  0.9592
  27.  H  0.9588
  28.  H  0.9598
  29.  H  0.9792


 Atom-atom overlap-weighted NAO bond order:                                    

     Atom    1       2       3       4       5       6       7       8       9
     ---- ------  ------  ------  ------  ------  ------  ------  ------  ------
   1.  C  0.0000  1.1436  0.0145 -0.0452  0.0133  1.1497  0.0006 -0.0005 -0.0000
   2.  C  1.1436  0.0000  1.1447  0.0250 -0.0404  0.0164  0.0092  0.0000 -0.0011
   3.  C  0.0145  1.1447  0.0000  1.1236  0.0120 -0.0423  0.0144 -0.0104 -0.0062
   4.  C -0.0452  0.0250  1.1236  0.0000  1.1322  0.0218  0.8624  0.0249  0.0122
   5.  C  0.0133 -0.0404  0.0120  1.1322  0.0000  1.1372  0.0231  0.0012  0.0019
   6.  C  1.1497  0.0164 -0.0423  0.0218  1.1372  0.0000  0.0097 -0.0010 -0.0012
   7.  C  0.0006  0.0092  0.0144  0.8624  0.0231  0.0097  0.0000  0.8643  0.8164
   8.  C -0.0005  0.0000 -0.0104  0.0249  0.0012 -0.0010  0.8643  0.0000 -0.0009
   9.  N -0.0000 -0.0011 -0.0062  0.0122  0.0019 -0.0012  0.8164 -0.0009  0.0000
  10.  C  0.0003 -0.0004 -0.0009 -0.0100 -0.0015  0.0008  0.0192  1.1230  0.0037
  11.  C  0.0000  0.0000  0.0004  0.0002  0.0003 -0.0000  0.0078  0.0236 -0.0012
  12.  C -0.0000  0.0001  0.0003 -0.0005 -0.0000 -0.0000  0.0009 -0.0454 -0.0007
  13.  C -0.0000  0.0001  0.0008 -0.0009 -0.0000 -0.0001  0.0091  0.0224 -0.0002
  14.  C -0.0001  0.0005 -0.0004  0.0010  0.0004  0.0000  0.0126  1.1309 -0.0055
  15.  C -0.0001 -0.0001  0.0009  0.0023  0.0021  0.0002  0.0119  0.0020  1.0343
  16.  O  0.0000  0.0000  0.0001 -0.0002  0.0000  0.0000  0.0056 -0.0006 -0.0347
  17.  H  0.8058  0.0176  0.0023  0.0004  0.0019  0.0175 -0.0002  0.0000  0.0000
  18.  H  0.0182  0.8079  0.0162  0.0012 -0.0006  0.0030 -0.0006  0.0001  0.0000
  19.  H  0.0027  0.0181  0.8003  0.0157  0.0028  0.0012 -0.0017 -0.0012 -0.0009
  20.  H  0.0029  0.0015  0.0025  0.0165  0.7999  0.0167 -0.0045  0.0009  0.0005
  21.  H  0.0183  0.0026 -0.0006  0.0015  0.0161  0.8063 -0.0005  0.0000  0.0000
  22.  H -0.0001 -0.0007  0.0064  0.0076 -0.0002  0.0002  0.7523  0.0063 -0.0021
  23.  H -0.0000  0.0000  0.0052 -0.0026  0.0008 -0.0002  0.0005 -0.0010  0.7105
  24.  H  0.0001  0.0001  0.0001 -0.0005 -0.0004  0.0002 -0.0015  0.0157  0.0000
  25.  H -0.0000 -0.0000  0.0000  0.0001  0.0000 -0.0000 -0.0006  0.0013  0.0000
  26.  H  0.0000 -0.0000 -0.0000  0.0000 -0.0000  0.0000 -0.0002  0.0004  0.0000
  27.  H  0.0000 -0.0000 -0.0000  0.0000  0.0000  0.0000 -0.0005  0.0012  0.0000
  28.  H -0.0000  0.0000  0.0001  0.0002 -0.0000  0.0000 -0.0041  0.0146 -0.0017
  29.  H  0.0000 -0.0000  0.0004  0.0013  0.0003  0.0000 -0.0034  0.0012 -0.0067

     Atom   10      11      12      13      14      15      16      17      18
     ---- ------  ------  ------  ------  ------  ------  ------  ------  ------
   1.  C  0.0003  0.0000 -0.0000 -0.0000 -0.0001 -0.0001  0.0000  0.8058  0.0182
   2.  C -0.0004  0.0000  0.0001  0.0001  0.0005 -0.0001  0.0000  0.0176  0.8079
   3.  C -0.0009  0.0004  0.0003  0.0008 -0.0004  0.0009  0.0001  0.0023  0.0162
   4.  C -0.0100  0.0002 -0.0005 -0.0009  0.0010  0.0023 -0.0002  0.0004  0.0012
   5.  C -0.0015  0.0003 -0.0000 -0.0000  0.0004  0.0021  0.0000  0.0019 -0.0006
   6.  C  0.0008 -0.0000 -0.0000 -0.0001  0.0000  0.0002  0.0000  0.0175  0.0030
   7.  C  0.0192  0.0078  0.0009  0.0091  0.0126  0.0119  0.0056 -0.0002 -0.0006
   8.  C  1.1230  0.0236 -0.0454  0.0224  1.1309  0.0020 -0.0006  0.0000  0.0001
   9.  N  0.0037 -0.0012 -0.0007 -0.0002 -0.0055  1.0343 -0.0347  0.0000  0.0000
  10.  C  0.0000  1.1469  0.0135 -0.0428  0.0131  0.0005  0.0000  0.0000  0.0000
  11.  C  1.1469  0.0000  1.1443  0.0175 -0.0428 -0.0002  0.0000  0.0000  0.0000
  12.  C  0.0135  1.1443  0.0000  1.1497  0.0130 -0.0000  0.0000  0.0000 -0.0000
  13.  C -0.0428  0.0175  1.1497  0.0000  1.1397  0.0002  0.0001  0.0000 -0.0000
  14.  C  0.0131 -0.0428  0.0130  1.1397  0.0000  0.0011 -0.0007 -0.0000  0.0000
  15.  C  0.0005 -0.0002 -0.0000  0.0002  0.0011  0.0000  1.2236  0.0000 -0.0000
  16.  O  0.0000  0.0000  0.0000  0.0001 -0.0007  1.2236  0.0000  0.0000  0.0000
  17.  H  0.0000  0.0000  0.0000  0.0000 -0.0000  0.0000  0.0000  0.0000 -0.0034
  18.  H  0.0000  0.0000 -0.0000 -0.0000  0.0000 -0.0000  0.0000 -0.0034  0.0000
  19.  H  0.0001  0.0001  0.0001  0.0002 -0.0005 -0.0003 -0.0001  0.0000 -0.0035
  20.  H  0.0000 -0.0000  0.0000  0.0000 -0.0000 -0.0002 -0.0000  0.0000 -0.0000
  21.  H -0.0000  0.0000  0.0000  0.0000  0.0000 -0.0000  0.0000 -0.0034  0.0000
  22.  H -0.0028  0.0001  0.0001 -0.0005  0.0034  0.0012  0.0005  0.0000  0.0000
  23.  H  0.0003 -0.0001 -0.0000 -0.0002  0.0021  0.0079  0.0076  0.0000  0.0000
  24.  H  0.7995  0.0174  0.0027  0.0013  0.0027 -0.0001  0.0000 -0.0000 -0.0000
  25.  H  0.0160  0.8063  0.0183  0.0030 -0.0005 -0.0000 -0.0000 -0.0000 -0.0000
  26.  H  0.0019  0.0176  0.8059  0.0175  0.0021 -0.0000 -0.0000 -0.0000 -0.0000
  27.  H -0.0006  0.0030  0.0183  0.8063  0.0163 -0.0001  0.0000 -0.0000 -0.0000
  28.  H  0.0026  0.0014  0.0029  0.0178  0.8008  0.0002  0.0000  0.0000 -0.0000
  29.  H  0.0002  0.0000  0.0000 -0.0000  0.0002  0.8076 -0.0118 -0.0000 -0.0000

     Atom   19      20      21      22      23      24      25      26      27
     ---- ------  ------  ------  ------  ------  ------  ------  ------  ------
   1.  C  0.0027  0.0029  0.0183 -0.0001 -0.0000  0.0001 -0.0000  0.0000  0.0000
   2.  C  0.0181  0.0015  0.0026 -0.0007  0.0000  0.0001 -0.0000 -0.0000 -0.0000
   3.  C  0.8003  0.0025 -0.0006  0.0064  0.0052  0.0001  0.0000 -0.0000 -0.0000
   4.  C  0.0157  0.0165  0.0015  0.0076 -0.0026 -0.0005  0.0001  0.0000  0.0000
   5.  C  0.0028  0.7999  0.0161 -0.0002  0.0008 -0.0004  0.0000 -0.0000  0.0000
   6.  C  0.0012  0.0167  0.8063  0.0002 -0.0002  0.0002 -0.0000  0.0000  0.0000
   7.  C -0.0017 -0.0045 -0.0005  0.7523  0.0005 -0.0015 -0.0006 -0.0002 -0.0005
   8.  C -0.0012  0.0009  0.0000  0.0063 -0.0010  0.0157  0.0013  0.0004  0.0012
   9.  N -0.0009  0.0005  0.0000 -0.0021  0.7105  0.0000  0.0000  0.0000  0.0000
  10.  C  0.0001  0.0000 -0.0000 -0.0028  0.0003  0.7995  0.0160  0.0019 -0.0006
  11.  C  0.0001 -0.0000  0.0000  0.0001 -0.0001  0.0174  0.8063  0.0176  0.0030
  12.  C  0.0001  0.0000  0.0000  0.0001 -0.0000  0.0027  0.0183  0.8059  0.0183
  13.  C  0.0002  0.0000  0.0000 -0.0005 -0.0002  0.0013  0.0030  0.0175  0.8063
  14.  C -0.0005 -0.0000  0.0000  0.0034  0.0021  0.0027 -0.0005  0.0021  0.0163
  15.  C -0.0003 -0.0002 -0.0000  0.0012  0.0079 -0.0001 -0.0000 -0.0000 -0.0001
  16.  O -0.0001 -0.0000  0.0000  0.0005  0.0076  0.0000 -0.0000 -0.0000  0.0000
  17.  H  0.0000  0.0000 -0.0034  0.0000  0.0000 -0.0000 -0.0000 -0.0000 -0.0000
  18.  H -0.0035 -0.0000  0.0000  0.0000  0.0000 -0.0000 -0.0000 -0.0000 -0.0000
  19.  H  0.0000  0.0000 -0.0000  0.0001  0.0007 -0.0000 -0.0000 -0.0000 -0.0000
  20.  H  0.0000  0.0000 -0.0033  0.0016 -0.0000 -0.0004 -0.0000 -0.0000 -0.0000
  21.  H -0.0000 -0.0033  0.0000  0.0000  0.0000 -0.0000 -0.0000  0.0000 -0.0000
  22.  H  0.0001  0.0016  0.0000  0.0000  0.0039  0.0009  0.0000  0.0000  0.0000
  23.  H  0.0007 -0.0000  0.0000  0.0039  0.0000  0.0000 -0.0000  0.0000 -0.0000
  24.  H -0.0000 -0.0004 -0.0000  0.0009  0.0000  0.0000 -0.0034  0.0000 -0.0000
  25.  H -0.0000 -0.0000 -0.0000  0.0000 -0.0000 -0.0034  0.0000 -0.0034  0.0000
  26.  H -0.0000 -0.0000  0.0000  0.0000  0.0000  0.0000 -0.0034  0.0000 -0.0034
  27.  H -0.0000 -0.0000 -0.0000  0.0000 -0.0000 -0.0000  0.0000 -0.0034  0.0000
  28.  H -0.0003  0.0000 -0.0000  0.0000  0.0015  0.0000 -0.0000  0.0000 -0.0036
  29.  H -0.0000 -0.0001 -0.0000  0.0039  0.0036 -0.0000 -0.0000 -0.0000 -0.0000

     Atom   28      29
     ---- ------  ------
   1.  C -0.0000  0.0000
   2.  C  0.0000 -0.0000
   3.  C  0.0001  0.0004
   4.  C  0.0002  0.0013
   5.  C -0.0000  0.0003
   6.  C  0.0000  0.0000
   7.  C -0.0041 -0.0034
   8.  C  0.0146  0.0012
   9.  N -0.0017 -0.0067
  10.  C  0.0026  0.0002
  11.  C  0.0014  0.0000
  12.  C  0.0029  0.0000
  13.  C  0.0178 -0.0000
  14.  C  0.8008  0.0002
  15.  C  0.0002  0.8076
  16.  O  0.0000 -0.0118
  17.  H  0.0000 -0.0000
  18.  H -0.0000 -0.0000
  19.  H -0.0003 -0.0000
  20.  H  0.0000 -0.0001
  21.  H -0.0000 -0.0000
  22.  H  0.0000  0.0039
  23.  H  0.0015  0.0036
  24.  H  0.0000 -0.0000
  25.  H -0.0000 -0.0000
  26.  H  0.0000 -0.0000
  27.  H -0.0036 -0.0000
  28.  H  0.0000 -0.0001
  29.  H -0.0001  0.0000


 Atom-atom overlap-weighted NAO bond order, Totals by atom:                    

     Atom    1
     ---- ------
   1.  C  3.1240
   2.  C  3.1446
   3.  C  3.0843
   4.  C  3.1901
   5.  C  3.1023
   6.  C  3.1358
   7.  C  3.4021
   8.  C  3.1730
   9.  N  2.5161
  10.  C  3.0827
  11.  C  3.1426
  12.  C  3.1233
  13.  C  3.1408
  14.  C  3.0895
  15.  C  3.0949
  16.  O  1.1895
  17.  H  0.8386
  18.  H  0.8385
  19.  H  0.8337
  20.  H  0.8344
  21.  H  0.8372
  22.  H  0.7821
  23.  H  0.7405
  24.  H  0.8344
  25.  H  0.8371
  26.  H  0.8384
  27.  H  0.8370
  28.  H  0.8326
  29.  H  0.7968


 MO bond order:                                                                

     Atom    1       2       3       4       5       6       7       8       9
     ---- ------  ------  ------  ------  ------  ------  ------  ------  ------
   1.  C  0.0000 -0.2834  0.0725 -0.1644  0.2635  0.8457  0.0311 -0.0718  0.0752
   2.  C -0.2834  0.0000 -0.0836 -0.0800 -0.2529  0.3111 -0.0951 -0.0080 -0.0123
   3.  C  0.0725 -0.0836  0.0000  0.7064 -0.0605 -0.2002  0.1910  0.1410 -0.1239
   4.  C -0.1644 -0.0800  0.7064  0.0000 -0.4243  0.1726 -0.7216  0.0761  0.1790
   5.  C  0.2635 -0.2529 -0.0605 -0.4243  0.0000 -0.1165  0.0205  0.1048 -0.1581
   6.  C  0.8457  0.3111 -0.2002  0.1726 -0.1165  0.0000 -0.0793  0.0112  0.0199
   7.  C  0.0311 -0.0951  0.1910 -0.7216  0.0205 -0.0793  0.0000 -1.2029  0.6627
   8.  C -0.0718 -0.0080  0.1410  0.0761  0.1048  0.0112 -1.2029  0.0000  0.5282
   9.  N  0.0752 -0.0123 -0.1239  0.1790 -0.1581  0.0199  0.6627  0.5282  0.0000
  10.  C -0.0164  0.0064  0.0328  0.0460 -0.0432  0.0006 -0.0024  0.4348  0.0127
  11.  C -0.0109 -0.0029  0.0094  0.0130  0.0074 -0.0006 -0.1437  0.2002  0.0754
  12.  C  0.0082 -0.0158 -0.0135 -0.0039 -0.0022  0.0152 -0.0042  0.0613  0.0658
  13.  C -0.0122 -0.0049  0.0036  0.0181  0.0162  0.0086 -0.1596  0.0524 -0.0404
  14.  C  0.0100 -0.0022 -0.0035  0.0047 -0.0409 -0.0012  0.0798 -0.7816  0.0280
  15.  C  0.0144 -0.0101 -0.0496  0.1036 -0.0466  0.0340 -0.1127  0.2695  1.6904
  16.  O -0.0449  0.0051  0.0678 -0.0826  0.0561 -0.0303 -0.0586 -0.2132 -1.0075
  17.  H  1.5140  0.1006  0.1296  0.0384  0.1109 -0.0469  0.0310  0.0070  0.0031
  18.  H -0.0749  0.3609  0.1002  0.0375 -0.0006  0.0170  0.0020  0.0049  0.0058
  19.  H -0.0527 -0.0241 -0.6546  0.0306 -0.0563  0.0052 -0.0627  0.0071  0.0092
  20.  H  0.0453  0.0188  0.0625  0.1096  0.6655 -0.0809 -0.0424  0.0218  0.0121
  21.  H  0.0161  0.1319  0.0258  0.1380  0.0789  1.6893 -0.0051  0.0166  0.0140
  22.  H  0.0090  0.0075  0.0083 -0.0966  0.0334 -0.0188  0.8771  0.0565 -0.0210
  23.  H -0.0084  0.0132 -0.0140  0.0245 -0.0351  0.0054  0.0552 -0.0056  0.1134
  24.  H -0.0031 -0.0054  0.0012 -0.0008 -0.0258  0.0008  0.0344 -0.0352 -0.0016
  25.  H  0.0014  0.0015 -0.0045 -0.0035  0.0019 -0.0007 -0.0047  0.0037 -0.0119
  26.  H -0.0000  0.0017 -0.0025 -0.0038  0.0021  0.0002 -0.0169 -0.0281 -0.0023
  27.  H  0.0036  0.0016 -0.0039 -0.0072 -0.0068 -0.0009  0.0050 -0.0741 -0.0088
  28.  H  0.0079 -0.0008 -0.0057 -0.0099  0.0031 -0.0028  0.0350 -0.0935 -0.0234
  29.  H  0.0025 -0.0039 -0.0011 -0.0066 -0.0102  0.0024 -0.0079  0.0070 -0.0513

     Atom   10      11      12      13      14      15      16      17      18
     ---- ------  ------  ------  ------  ------  ------  ------  ------  ------
   1.  C -0.0164 -0.0109  0.0082 -0.0122  0.0100  0.0144 -0.0449  1.5140 -0.0749
   2.  C  0.0064 -0.0029 -0.0158 -0.0049 -0.0022 -0.0101  0.0051  0.1006  0.3609
   3.  C  0.0328  0.0094 -0.0135  0.0036 -0.0035 -0.0496  0.0678  0.1296  0.1002
   4.  C  0.0460  0.0130 -0.0039  0.0181  0.0047  0.1036 -0.0826  0.0384  0.0375
   5.  C -0.0432  0.0074 -0.0022  0.0162 -0.0409 -0.0466  0.0561  0.1109 -0.0006
   6.  C  0.0006 -0.0006  0.0152  0.0086 -0.0012  0.0340 -0.0303 -0.0469  0.0170
   7.  C -0.0024 -0.1437 -0.0042 -0.1596  0.0798 -0.1127 -0.0586  0.0310  0.0020
   8.  C  0.4348  0.2002  0.0613  0.0524 -0.7816  0.2695 -0.2132  0.0070  0.0049
   9.  N  0.0127  0.0754  0.0658 -0.0404  0.0280  1.6904 -1.0075  0.0031  0.0058
  10.  C  0.0000 -0.7654  0.1268  0.0167  0.2705 -0.0240  0.0251  0.0035  0.0058
  11.  C -0.7654  0.0000 -0.7590  0.0031 -0.0986  0.0455 -0.0410 -0.0012 -0.0005
  12.  C  0.1268 -0.7590  0.0000  0.4091  0.0050  0.0231 -0.0308  0.0018 -0.0003
  13.  C  0.0167  0.0031  0.4091  0.0000 -0.7964  0.0148  0.0070  0.0006  0.0000
  14.  C  0.2705 -0.0986  0.0050 -0.7964  0.0000 -0.0026  0.0059  0.0033  0.0024
  15.  C -0.0240  0.0455  0.0231  0.0148 -0.0026  0.0000  2.5507 -0.0009  0.0002
  16.  O  0.0251 -0.0410 -0.0308  0.0070  0.0059  2.5507  0.0000  0.0014 -0.0016
  17.  H  0.0035 -0.0012  0.0018  0.0006  0.0033 -0.0009  0.0014  0.0000 -0.0559
  18.  H  0.0058 -0.0005 -0.0003  0.0000  0.0024  0.0002 -0.0016 -0.0559  0.0000
  19.  H  0.0048  0.0032  0.0032  0.0040  0.0131  0.0099  0.0012 -0.0098 -0.0546
  20.  H -0.0034  0.0065 -0.0004  0.0084 -0.0098  0.0056 -0.0080 -0.0104  0.0102
  21.  H  0.0036  0.0021  0.0003  0.0037  0.0038  0.0077 -0.0062 -0.0558 -0.0097
  22.  H  0.0305  0.0167 -0.0303 -0.0249  0.1723 -0.0136 -0.0144  0.0022  0.0221
  23.  H  0.0224  0.0007 -0.0057  0.0071  0.0234  0.1005 -0.0168  0.0007  0.0018
  24.  H  1.6412  0.0935  0.1414  0.0450  0.1431 -0.0052  0.0104 -0.0002 -0.0013
  25.  H -0.1002  0.4245  0.1215  0.0535  0.0092 -0.0078  0.0096 -0.0004 -0.0003
  26.  H -0.0801 -0.0036 -0.6516  0.0769 -0.0548  0.0007  0.0031 -0.0001 -0.0004
  27.  H -0.0080 -0.0319  0.0501 -0.5822 -0.0630 -0.0019  0.0096  0.0002 -0.0001
  28.  H  0.0343  0.0293  0.0637  0.1361  0.5124 -0.0027 -0.0039  0.0007  0.0007
  29.  H  0.0015  0.0027  0.0049  0.0050  0.0064  1.0027 -0.0506  0.0009 -0.0006

     Atom   19      20      21      22      23      24      25      26      27
     ---- ------  ------  ------  ------  ------  ------  ------  ------  ------
   1.  C -0.0527  0.0453  0.0161  0.0090 -0.0084 -0.0031  0.0014 -0.0000  0.0036
   2.  C -0.0241  0.0188  0.1319  0.0075  0.0132 -0.0054  0.0015  0.0017  0.0016
   3.  C -0.6546  0.0625  0.0258  0.0083 -0.0140  0.0012 -0.0045 -0.0025 -0.0039
   4.  C  0.0306  0.1096  0.1380 -0.0966  0.0245 -0.0008 -0.0035 -0.0038 -0.0072
   5.  C -0.0563  0.6655  0.0789  0.0334 -0.0351 -0.0258  0.0019  0.0021 -0.0068
   6.  C  0.0052 -0.0809  1.6893 -0.0188  0.0054  0.0008 -0.0007  0.0002 -0.0009
   7.  C -0.0627 -0.0424 -0.0051  0.8771  0.0552  0.0344 -0.0047 -0.0169  0.0050
   8.  C  0.0071  0.0218  0.0166  0.0565 -0.0056 -0.0352  0.0037 -0.0281 -0.0741
   9.  N  0.0092  0.0121  0.0140 -0.0210  0.1134 -0.0016 -0.0119 -0.0023 -0.0088
  10.  C  0.0048 -0.0034  0.0036  0.0305  0.0224  1.6412 -0.1002 -0.0801 -0.0080
  11.  C  0.0032  0.0065  0.0021  0.0167  0.0007  0.0935  0.4245 -0.0036 -0.0319
  12.  C  0.0032 -0.0004  0.0003 -0.0303 -0.0057  0.1414  0.1215 -0.6516  0.0501
  13.  C  0.0040  0.0084  0.0037 -0.0249  0.0071  0.0450  0.0535  0.0769 -0.5822
  14.  C  0.0131 -0.0098  0.0038  0.1723  0.0234  0.1431  0.0092 -0.0548 -0.0630
  15.  C  0.0099  0.0056  0.0077 -0.0136  0.1005 -0.0052 -0.0078  0.0007 -0.0019
  16.  O  0.0012 -0.0080 -0.0062 -0.0144 -0.0168  0.0104  0.0096  0.0031  0.0096
  17.  H -0.0098 -0.0104 -0.0558  0.0022  0.0007 -0.0002 -0.0004 -0.0001  0.0002
  18.  H -0.0546  0.0102 -0.0097  0.0221  0.0018 -0.0013 -0.0003 -0.0004 -0.0001
  19.  H  0.0000 -0.0131  0.0100  0.0208  0.0123  0.0009 -0.0011 -0.0003 -0.0018
  20.  H -0.0131  0.0000 -0.0542  0.0151 -0.0008 -0.0048  0.0008  0.0009 -0.0018
  21.  H  0.0100 -0.0542  0.0000 -0.0052  0.0067 -0.0016 -0.0003  0.0000 -0.0006
  22.  H  0.0208  0.0151 -0.0052  0.0000  0.1177  0.0089  0.0001  0.0047  0.0166
  23.  H  0.0123 -0.0008  0.0067  0.1177  0.0000  0.0010  0.0054  0.0004  0.0005
  24.  H  0.0009 -0.0048 -0.0016  0.0089  0.0010  0.0000 -0.0550 -0.0098  0.0101
  25.  H -0.0011  0.0008 -0.0003  0.0001  0.0054 -0.0550  0.0000 -0.0558 -0.0097
  26.  H -0.0003  0.0009  0.0000  0.0047  0.0004 -0.0098 -0.0558  0.0000 -0.0559
  27.  H -0.0018 -0.0018 -0.0006  0.0166  0.0005  0.0101 -0.0097 -0.0559  0.0000
  28.  H -0.0041  0.0006 -0.0017  0.0127  0.0134 -0.0135  0.0096 -0.0097 -0.0553
  29.  H -0.0046 -0.0030  0.0003  0.0337  0.1141  0.0009 -0.0003  0.0007  0.0001

     Atom   28      29
     ---- ------  ------
   1.  C  0.0079  0.0025
   2.  C -0.0008 -0.0039
   3.  C -0.0057 -0.0011
   4.  C -0.0099 -0.0066
   5.  C  0.0031 -0.0102
   6.  C -0.0028  0.0024
   7.  C  0.0350 -0.0079
   8.  C -0.0935  0.0070
   9.  N -0.0234 -0.0513
  10.  C  0.0343  0.0015
  11.  C  0.0293  0.0027
  12.  C  0.0637  0.0049
  13.  C  0.1361  0.0050
  14.  C  0.5124  0.0064
  15.  C -0.0027  1.0027
  16.  O -0.0039 -0.0506
  17.  H  0.0007  0.0009
  18.  H  0.0007 -0.0006
  19.  H -0.0041 -0.0046
  20.  H  0.0006 -0.0030
  21.  H -0.0017  0.0003
  22.  H  0.0127  0.0337
  23.  H  0.0134  0.1141
  24.  H -0.0135  0.0009
  25.  H  0.0096 -0.0003
  26.  H -0.0097  0.0007
  27.  H -0.0553  0.0001
  28.  H  0.0000 -0.0066
  29.  H -0.0066  0.0000


 MO atomic valencies:                                                          

     Atom    1
     ---- ------
   1.  C  2.1772
   2.  C  0.0749
   3.  C  0.3310
   4.  C  0.0929
   5.  C  0.0844
   6.  C  2.5599
   7.  C -0.6951
   8.  C -0.5100
   9.  N  2.0322
  10.  C  1.6769
  11.  C -0.9262
  12.  C -0.4162
  13.  C -0.7307
  14.  C -0.5612
  15.  C  5.5958
  16.  O  1.1423
  17.  H  1.7684
  18.  H  0.3709
  19.  H -0.8045
  20.  H  0.7505
  21.  H  2.0084
  22.  H  1.2412
  23.  H  0.5533
  24.  H  1.9695
  25.  H  0.3864
  26.  H -0.8843
  27.  H -0.8165
  28.  H  0.6256
  29.  H  1.0391


 NATURAL BOND ORBITAL ANALYSIS:

                       Occupancies       Lewis Structure    Low   High
           Occ.    -------------------  -----------------   occ   occ
  Cycle   Thresh.   Lewis   Non-Lewis     CR  BD  3C  LP    (L)   (NL)   Dev
 =============================================================================
   1(1)    1.90   104.97929   7.02071     16  31   0   9     7      7    0.45
   2(2)    1.90   104.97929   7.02071     16  31   0   9     7      7    0.45
   3(1)    1.80   104.97929   7.02071     16  31   0   9     7      7    0.45
   4(2)    1.80   104.97929   7.02071     16  31   0   9     7      7    0.45
   5(1)    1.70   104.57080   7.42920     16  32   0   8     6      8    0.45
   6(2)    1.70   104.57080   7.42920     16  32   0   8     6      8    0.45
   7(1)    1.60   108.95091   3.04909     16  37   0   3     0      7    0.43
   8(2)    1.60   108.26971   3.73029     16  36   0   4     1      7    0.45
   9(3)    1.60   108.95091   3.04909     16  37   0   3     0      7    0.43
  10(1)    1.50   108.49417   3.50583     16  36   0   4     0      7    0.60
  11(2)    1.50   108.49417   3.50583     16  36   0   4     0      7    0.60
  12(1)    1.60   108.95091   3.04909     16  37   0   3     0      7    0.43
 -----------------------------------------------------------------------------

 Structure accepted: RESONANCE keyword permits strongly delocalized structure

 --------------------------------------------------------
   Core                     31.98836 ( 99.964% of  32)
   Valence Lewis            76.96255 ( 96.203% of  80)
  ==================       ============================
   Total Lewis             108.95091 ( 97.278% of 112)
  -----------------------------------------------------
   Valence non-Lewis         2.82863 (  2.526% of 112)
   Rydberg non-Lewis         0.22046 (  0.197% of 112)
  ==================       ============================
   Total non-Lewis           3.04909 (  2.722% of 112)
 --------------------------------------------------------


       (Occupancy)   Bond orbital/ Coefficients/ Hybrids
 ---------------------------------------------------------------------------------
     1. (1.98163) BD ( 1) C   1 - C   2  
                ( 49.89%)   0.7063* C   1 s( 34.64%)p 1.89( 65.33%)d 0.00(  0.03%)
                                            0.0000  0.5885 -0.0111  0.0003  0.0000
                                            0.0055 -0.0242  0.0030 -0.0000 -0.5956
                                           -0.0054  0.0128 -0.0000 -0.5445  0.0335
                                            0.0067  0.0001  0.0032 -0.0017  0.0147
                                           -0.0096  0.0019
                ( 50.11%)   0.7079* C   2 s( 34.73%)p 1.88( 65.24%)d 0.00(  0.03%)
                                            0.0000  0.5892 -0.0128 -0.0025 -0.0005
                                            0.0139 -0.0252  0.0033 -0.0003  0.6117
                                           -0.0324 -0.0069  0.0003  0.5254  0.0110
                                           -0.0112  0.0007  0.0015 -0.0031  0.0148
                                           -0.0081  0.0042
     2. (1.98159) BD ( 1) C   1 - C   6  
                ( 49.94%)   0.7067* C   1 s( 34.67%)p 1.88( 65.30%)d 0.00(  0.03%)
                                            0.0000  0.5887 -0.0115 -0.0002 -0.0001
                                           -0.4447 -0.0025  0.0091  0.0000 -0.0378
                                           -0.0330  0.0049 -0.0001  0.6722 -0.0257
                                           -0.0101 -0.0000  0.0042 -0.0150 -0.0013
                                            0.0029  0.0080
                ( 50.06%)   0.7075* C   6 s( 34.69%)p 1.88( 65.28%)d 0.00(  0.03%)
                                            0.0000  0.5888 -0.0131 -0.0015 -0.0005
                                            0.4544 -0.0225  0.0057  0.0001  0.0660
                                           -0.0360 -0.0032 -0.0002 -0.6633  0.0033
                                           -0.0120 -0.0003  0.0023 -0.0145  0.0013
                                            0.0025  0.0094
     3. (1.66497) BD ( 2) C   1 - C   6  
                ( 50.41%)   0.7100* C   1 s(  0.00%)p 1.00( 99.96%)d 0.00(  0.04%)
                                            0.0000 -0.0002  0.0002  0.0004  0.0000
                                           -0.7628 -0.0204 -0.0098  0.0005  0.4317
                                            0.0115  0.0053 -0.0003 -0.4802 -0.0128
                                           -0.0063  0.0003  0.0025 -0.0021  0.0096
                                            0.0141 -0.0088
                ( 49.59%)   0.7042* C   6 s(  0.00%)p 1.00( 99.96%)d 0.00(  0.04%)
                                           -0.0000  0.0003 -0.0001  0.0000 -0.0000
                                           -0.7631 -0.0192  0.0097  0.0010  0.4319
                                            0.0108 -0.0055 -0.0006 -0.4796 -0.0121
                                            0.0062  0.0007  0.0088  0.0098 -0.0034
                                           -0.0010  0.0140
     4. (1.98164) BD ( 1) C   1 - H  17  
                ( 60.24%)   0.7762* C   1 s( 30.60%)p 2.27( 69.33%)d 0.00(  0.07%)
                                           -0.0003  0.5529  0.0181 -0.0002  0.0001
                                            0.4678  0.0023  0.0046  0.0010  0.6751
                                            0.0033  0.0066  0.0015 -0.1365 -0.0007
                                           -0.0013 -0.0003  0.0199 -0.0028 -0.0070
                                           -0.0071 -0.0127
                ( 39.76%)   0.6305* H  17 s(100.00%)
                                            1.0000  0.0005  0.0012
     5. (1.97934) BD ( 1) C   2 - C   3  
                ( 49.47%)   0.7033* C   2 s( 34.64%)p 1.89( 65.32%)d 0.00(  0.03%)
                                            0.0000  0.5885 -0.0105  0.0011  0.0002
                                           -0.4457 -0.0041  0.0085 -0.0007 -0.6615
                                            0.0273  0.0094 -0.0004  0.1225  0.0314
                                           -0.0057  0.0009  0.0141 -0.0060 -0.0034
                                           -0.0051 -0.0057
                ( 50.53%)   0.7109* C   3 s( 34.89%)p 1.87( 65.08%)d 0.00(  0.03%)
                                           -0.0001  0.5905  0.0152 -0.0016 -0.0001
                                            0.4605 -0.0191 -0.0027  0.0004  0.6459
                                            0.0062 -0.0090  0.0003 -0.1409  0.0354
                                           -0.0027 -0.0010  0.0142 -0.0038 -0.0005
                                           -0.0065 -0.0068
     6. (1.66990) BD ( 2) C   2 - C   3  
                ( 49.47%)   0.7033* C   2 s(  0.00%)p 1.00( 99.96%)d 0.00(  0.04%)
                                            0.0000  0.0024 -0.0009 -0.0006 -0.0002
                                           -0.7645 -0.0169 -0.0086  0.0006  0.4281
                                            0.0096  0.0047 -0.0003 -0.4808 -0.0110
                                           -0.0050  0.0001  0.0023 -0.0026  0.0100
                                            0.0146 -0.0097
                ( 50.53%)   0.7108* C   3 s(  0.00%)p 1.00( 99.96%)d 0.00(  0.03%)
                                           -0.0000  0.0033  0.0002  0.0005  0.0001
                                           -0.7603 -0.0142 -0.0123  0.0013  0.4338
                                            0.0087  0.0071 -0.0004 -0.4824 -0.0081
                                           -0.0069  0.0008 -0.0099 -0.0072 -0.0057
                                           -0.0120 -0.0041
     7. (1.98163) BD ( 1) C   2 - H  18  
                ( 60.31%)   0.7766* C   2 s( 30.54%)p 2.27( 69.40%)d 0.00(  0.07%)
                                            0.0003 -0.5523 -0.0184 -0.0011 -0.0003
                                           -0.4640 -0.0025 -0.0047 -0.0008 -0.0506
                                            0.0001 -0.0009 -0.0002  0.6900  0.0040
                                            0.0066  0.0011 -0.0001  0.0200  0.0030
                                           -0.0080 -0.0140
                ( 39.69%)   0.6300* H  18 s(100.00%)
                                           -1.0000 -0.0006 -0.0012
     8. (1.97337) BD ( 1) C   3 - C   4  
                ( 49.37%)   0.7026* C   3 s( 34.98%)p 1.86( 64.99%)d 0.00(  0.03%)
                                            0.0001  0.5914  0.0055  0.0042  0.0003
                                           -0.4568  0.0095  0.0066  0.0003 -0.0712
                                            0.0191  0.0008  0.0011  0.6600  0.0018
                                           -0.0091  0.0008  0.0027 -0.0140  0.0006
                                            0.0019  0.0086
                ( 50.63%)   0.7116* C   4 s( 33.87%)p 1.95( 66.09%)d 0.00(  0.03%)
                                           -0.0000  0.5820  0.0063  0.0009  0.0001
                                            0.4505 -0.0052 -0.0006  0.0019  0.0409
                                            0.0048  0.0012 -0.0010 -0.6754  0.0123
                                            0.0026 -0.0038  0.0024 -0.0155 -0.0013
                                            0.0035  0.0087
     9. (1.97999) BD ( 1) C   3 - H  19  
                ( 60.18%)   0.7757* C   3 s( 30.04%)p 2.33( 69.90%)d 0.00(  0.07%)
                                            0.0004 -0.5478  0.0163  0.0024  0.0001
                                           -0.0005  0.0080 -0.0024 -0.0008  0.6230
                                            0.0084  0.0004  0.0011  0.5573 -0.0073
                                            0.0048  0.0018  0.0009 -0.0006 -0.0224
                                            0.0131 -0.0038
                ( 39.82%)   0.6310* H  19 s(100.00%)
                                           -1.0000 -0.0016 -0.0007
    10. (1.97454) BD ( 1) C   4 - C   5  
                ( 50.82%)   0.7129* C   4 s( 34.21%)p 1.92( 65.76%)d 0.00(  0.03%)
                                           -0.0000  0.5849  0.0064  0.0011  0.0003
                                            0.0010  0.0096  0.0011 -0.0007  0.6038
                                           -0.0020 -0.0007  0.0020  0.5409 -0.0165
                                           -0.0013  0.0027  0.0018 -0.0009  0.0145
                                           -0.0090  0.0025
                ( 49.18%)   0.7013* C   5 s( 35.20%)p 1.84( 64.77%)d 0.00(  0.03%)
                                            0.0001  0.5933  0.0062  0.0044  0.0003
                                           -0.0190  0.0177  0.0003  0.0015 -0.6101
                                            0.0180  0.0080  0.0003 -0.5236 -0.0113
                                            0.0082 -0.0015  0.0019 -0.0029  0.0134
                                           -0.0077  0.0037
    11. (1.66523) BD ( 2) C   4 - C   5  
                ( 50.42%)   0.7100* C   4 s(  0.00%)p 1.00( 99.97%)d 0.00(  0.03%)
                                           -0.0000  0.0015  0.0035  0.0003  0.0000
                                            0.7603  0.0083  0.0056 -0.0038 -0.4348
                                           -0.0031 -0.0033  0.0029  0.4821  0.0024
                                            0.0024 -0.0029  0.0099  0.0077  0.0051
                                            0.0105  0.0052
                ( 49.58%)   0.7042* C   5 s(  0.00%)p 1.00( 99.96%)d 0.00(  0.04%)
                                           -0.0000  0.0019  0.0002  0.0017  0.0000
                                            0.7626  0.0116  0.0044 -0.0011 -0.4334
                                           -0.0042 -0.0038  0.0009  0.4795  0.0057
                                            0.0038 -0.0006 -0.0086 -0.0100  0.0038
                                            0.0012 -0.0142
    12. (1.96263) BD ( 1) C   4 - C   7  
                ( 48.86%)   0.6990* C   4 s( 31.88%)p 2.14( 68.09%)d 0.00(  0.03%)
                                            0.0002  0.5645 -0.0098 -0.0030 -0.0005
                                           -0.4671 -0.0137  0.0028 -0.0018 -0.6664
                                           -0.0171  0.0024 -0.0021  0.1342 -0.0120
                                            0.0010  0.0003  0.0129 -0.0040 -0.0031
                                           -0.0054 -0.0070
                ( 51.14%)   0.7151* C   7 s( 28.31%)p 2.53( 71.66%)d 0.00(  0.03%)
                                            0.0001  0.5321  0.0062  0.0008  0.0000
                                            0.4733 -0.0087 -0.0013  0.0018  0.6880
                                            0.0000 -0.0056  0.0028 -0.1366 -0.0193
                                            0.0026 -0.0032  0.0136 -0.0053 -0.0049
                                           -0.0018 -0.0071
    13. (1.97936) BD ( 1) C   5 - C   6  
                ( 50.38%)   0.7098* C   5 s( 34.49%)p 1.90( 65.47%)d 0.00(  0.03%)
                                            0.0001 -0.5871 -0.0146  0.0019  0.0002
                                           -0.4496 -0.0050  0.0068 -0.0001 -0.6604
                                            0.0268  0.0054 -0.0006  0.1206  0.0321
                                           -0.0059 -0.0002 -0.0145  0.0061  0.0032
                                            0.0049  0.0059
                ( 49.62%)   0.7044* C   6 s( 34.70%)p 1.88( 65.27%)d 0.00(  0.03%)
                                           -0.0000 -0.5890  0.0093 -0.0006 -0.0003
                                            0.4576 -0.0207  0.0065  0.0000  0.6485
                                            0.0034  0.0129  0.0005 -0.1444  0.0360
                                            0.0009  0.0004 -0.0144  0.0041  0.0009
                                            0.0070  0.0069
    14. (1.98051) BD ( 1) C   5 - H  20  
                ( 60.29%)   0.7765* C   5 s( 30.21%)p 2.31( 69.72%)d 0.00(  0.07%)
                                           -0.0004  0.5494 -0.0164 -0.0024 -0.0000
                                           -0.4635 -0.0042 -0.0018 -0.0003 -0.0465
                                           -0.0082  0.0020  0.0012  0.6929 -0.0010
                                            0.0049  0.0019  0.0007 -0.0204 -0.0030
                                            0.0075  0.0138
                ( 39.71%)   0.6302* H  20 s(100.00%)
                                            1.0000  0.0015  0.0007
    15. (1.98158) BD ( 1) C   6 - H  21  
                ( 60.27%)   0.7763* C   6 s( 30.52%)p 2.27( 69.42%)d 0.00(  0.07%)
                                           -0.0003  0.5521  0.0176  0.0006  0.0002
                                            0.0038 -0.0003 -0.0004  0.0000  0.6219
                                            0.0030 -0.0064  0.0013  0.5543  0.0031
                                           -0.0053  0.0011 -0.0012  0.0016  0.0225
                                           -0.0121  0.0042
                ( 39.73%)   0.6303* H  21 s(100.00%)
                                            1.0000  0.0006  0.0012
    16. (1.96701) BD ( 1) C   7 - C   8  
                ( 51.16%)   0.7153* C   7 s( 28.75%)p 2.48( 71.22%)d 0.00(  0.03%)
                                           -0.0001 -0.5361 -0.0083  0.0002 -0.0000
                                            0.5861 -0.0161 -0.0034  0.0006  0.1294
                                           -0.0123  0.0022 -0.0003  0.5926  0.0177
                                           -0.0028  0.0047 -0.0028 -0.0130 -0.0042
                                           -0.0052 -0.0069
                ( 48.84%)   0.6989* C   8 s( 32.08%)p 2.12( 67.90%)d 0.00(  0.03%)
                                           -0.0001 -0.5663  0.0091  0.0044  0.0004
                                           -0.5926 -0.0191  0.0045 -0.0018 -0.0732
                                           -0.0112  0.0012 -0.0007 -0.5674 -0.0031
                                            0.0015 -0.0013 -0.0008 -0.0139 -0.0028
                                           -0.0070 -0.0029
    17. (1.98168) BD ( 1) C   7 - N   9  
                ( 38.65%)   0.6217* C   7 s( 21.72%)p 3.60( 78.18%)d 0.00(  0.09%)
                                           -0.0000  0.4655  0.0237  0.0006 -0.0003
                                            0.5240 -0.0137  0.0018 -0.0004 -0.7093
                                            0.0214 -0.0041 -0.0000  0.0581 -0.0109
                                            0.0001  0.0017 -0.0261 -0.0000 -0.0015
                                           -0.0055 -0.0147
                ( 61.35%)   0.7833* N   9 s( 35.35%)p 1.83( 64.62%)d 0.00(  0.03%)
                                           -0.0000  0.5946 -0.0029 -0.0044  0.0001
                                           -0.4933 -0.0000  0.0043 -0.0008  0.6324
                                            0.0002 -0.0044  0.0013 -0.0539  0.0015
                                            0.0001  0.0003 -0.0159 -0.0027 -0.0021
                                           -0.0026 -0.0042
    18. (1.96189) BD ( 1) C   7 - H  22  
                ( 62.00%)   0.7874* C   7 s( 21.26%)p 3.70( 78.66%)d 0.00(  0.08%)
                                           -0.0003  0.4604 -0.0263 -0.0002  0.0003
                                           -0.3953 -0.0100 -0.0031  0.0010  0.0737
                                            0.0084  0.0001 -0.0015  0.7901  0.0233
                                            0.0014 -0.0023 -0.0021 -0.0191  0.0028
                                            0.0040  0.0191
                ( 38.00%)   0.6165* H  22 s(100.00%)
                                            1.0000 -0.0039  0.0000
    19. (1.97349) BD ( 1) C   8 - C  10  
                ( 50.84%)   0.7130* C   8 s( 33.83%)p 1.96( 66.14%)d 0.00(  0.03%)
                                           -0.0000  0.5816  0.0051  0.0007  0.0002
                                           -0.5929  0.0066  0.0009 -0.0022  0.5555
                                           -0.0107 -0.0023  0.0029 -0.0327 -0.0079
                                           -0.0009  0.0003 -0.0158  0.0030  0.0006
                                            0.0011 -0.0085
                ( 49.16%)   0.7012* C  10 s( 35.01%)p 1.86( 64.96%)d 0.00(  0.03%)
                                            0.0001  0.5917  0.0060  0.0042  0.0003
                                            0.6036 -0.0121 -0.0085  0.0001 -0.5314
                                           -0.0071  0.0075 -0.0015  0.0463 -0.0191
                                            0.0000 -0.0013 -0.0145  0.0028  0.0025
                                            0.0008 -0.0077
    20. (1.97421) BD ( 1) C   8 - C  14  
                ( 50.86%)   0.7132* C   8 s( 34.07%)p 1.93( 65.90%)d 0.00(  0.03%)
                                            0.0000  0.5836  0.0074  0.0023  0.0002
                                            0.0155 -0.0100 -0.0014  0.0009 -0.6247
                                            0.0128  0.0013 -0.0022 -0.5179  0.0038
                                            0.0026 -0.0015 -0.0010  0.0019  0.0149
                                           -0.0078  0.0023
                ( 49.14%)   0.7010* C  14 s( 34.87%)p 1.87( 65.10%)d 0.00(  0.03%)
                                            0.0001  0.5905  0.0059  0.0040  0.0003
                                            0.0191 -0.0193 -0.0000 -0.0017  0.6117
                                            0.0042 -0.0094  0.0009  0.5251 -0.0137
                                           -0.0067  0.0001 -0.0025  0.0022  0.0144
                                           -0.0072  0.0006
    21. (1.66853) BD ( 2) C   8 - C  14  
                ( 49.99%)   0.7071* C   8 s(  0.00%)p 1.00( 99.96%)d 0.00(  0.03%)
                                            0.0001  0.0000 -0.0061 -0.0011 -0.0001
                                            0.5441  0.0102  0.0052 -0.0016  0.5431
                                            0.0049  0.0043 -0.0024 -0.6390 -0.0036
                                           -0.0060  0.0032 -0.0090 -0.0032 -0.0010
                                            0.0016  0.0157
                ( 50.01%)   0.7072* C  14 s(  0.00%)p 1.00( 99.96%)d 0.00(  0.04%)
                                           -0.0001 -0.0040 -0.0019 -0.0019  0.0002
                                            0.5406  0.0109  0.0040 -0.0000  0.5402
                                            0.0082  0.0035 -0.0006 -0.6444 -0.0064
                                           -0.0052  0.0017  0.0049  0.0086 -0.0069
                                           -0.0132 -0.0078
    22. (1.99098) BD ( 1) N   9 - C  15  
                ( 63.16%)   0.7947* N   9 s( 35.56%)p 1.81( 64.40%)d 0.00(  0.05%)
                                            0.0000  0.5962  0.0116  0.0051  0.0000
                                            0.0620 -0.0149  0.0031 -0.0002 -0.4562
                                            0.0230 -0.0033 -0.0010  0.6566 -0.0069
                                            0.0001  0.0018 -0.0048 -0.0002 -0.0167
                                           -0.0057  0.0114
                ( 36.84%)   0.6070* C  15 s( 32.61%)p 2.06( 67.32%)d 0.00(  0.08%)
                                            0.0001  0.5707 -0.0194  0.0031 -0.0022
                                           -0.0642  0.0010  0.0049  0.0007  0.4576
                                           -0.0157 -0.0084  0.0016 -0.6772  0.0251
                                            0.0043 -0.0036  0.0008  0.0042 -0.0219
                                           -0.0069  0.0146
    23. (1.98491) BD ( 1) N   9 - H  23  
                ( 70.70%)   0.8408* N   9 s( 28.99%)p 2.45( 70.95%)d 0.00(  0.06%)
                                           -0.0002  0.5384 -0.0047 -0.0023 -0.0001
                                            0.4734 -0.0122 -0.0007 -0.0016 -0.1942
                                            0.0067 -0.0002  0.0017 -0.6688  0.0137
                                            0.0019  0.0005 -0.0096 -0.0192  0.0056
                                            0.0040  0.0113
                ( 29.30%)   0.5413* H  23 s(100.00%)
                                            1.0000 -0.0068  0.0021
    24. (1.97941) BD ( 1) C  10 - C  11  
                ( 50.44%)   0.7102* C  10 s( 34.85%)p 1.87( 65.12%)d 0.00(  0.03%)
                                           -0.0001  0.5901  0.0145 -0.0017 -0.0001
                                           -0.5896  0.0256  0.0041 -0.0005 -0.0601
                                           -0.0321  0.0047  0.0003 -0.5460 -0.0045
                                            0.0082 -0.0004  0.0006  0.0152  0.0052
                                            0.0060  0.0032
                ( 49.56%)   0.7040* C  11 s( 34.65%)p 1.88( 65.32%)d 0.00(  0.03%)
                                            0.0000  0.5886 -0.0095  0.0013  0.0003
                                            0.5812  0.0058  0.0116  0.0009  0.0821
                                           -0.0334 -0.0024 -0.0005  0.5538 -0.0241
                                            0.0083  0.0002 -0.0016  0.0155  0.0027
                                            0.0076  0.0018
    25. (1.66964) BD ( 2) C  10 - C  11  
                ( 50.32%)   0.7094* C  10 s(  0.00%)p 1.00( 99.96%)d 0.00(  0.04%)
                                            0.0000 -0.0033 -0.0011  0.0001  0.0001
                                            0.5352  0.0117  0.0081 -0.0011  0.5482
                                            0.0103  0.0075 -0.0009 -0.6419 -0.0115
                                           -0.0117  0.0009 -0.0094 -0.0024 -0.0020
                                            0.0008  0.0162
                ( 49.68%)   0.7048* C  11 s(  0.00%)p 1.00( 99.96%)d 0.00(  0.04%)
                                            0.0000 -0.0003 -0.0002 -0.0005 -0.0000
                                            0.5365  0.0131 -0.0065 -0.0001  0.5450
                                            0.0130 -0.0066 -0.0002 -0.6435 -0.0153
                                            0.0072  0.0004  0.0057 -0.0064  0.0092
                                            0.0131 -0.0095
    26. (1.97998) BD ( 1) C  10 - H  24  
                ( 60.32%)   0.7766* C  10 s( 30.05%)p 2.33( 69.88%)d 0.00(  0.07%)
                                           -0.0003  0.5479 -0.0165 -0.0023 -0.0000
                                           -0.0125  0.0085 -0.0036 -0.0015  0.6421
                                           -0.0017  0.0037  0.0016  0.5351  0.0048
                                            0.0012  0.0002  0.0005 -0.0010  0.0220
                                           -0.0134  0.0036
                ( 39.68%)   0.6299* H  24 s(100.00%)
                                            1.0000  0.0015  0.0008
    27. (1.98160) BD ( 1) C  11 - C  12  
                ( 50.08%)   0.7077* C  11 s( 34.71%)p 1.88( 65.26%)d 0.00(  0.03%)
                                            0.0000  0.5890 -0.0135 -0.0022 -0.0005
                                           -0.0087  0.0325  0.0042  0.0003 -0.6117
                                            0.0001 -0.0114 -0.0005 -0.5256  0.0272
                                           -0.0062 -0.0002 -0.0032  0.0014  0.0153
                                           -0.0083  0.0006
                ( 49.92%)   0.7065* C  12 s( 34.68%)p 1.88( 65.29%)d 0.00(  0.03%)
                                            0.0000  0.5888 -0.0116  0.0001 -0.0000
                                           -0.0176  0.0321 -0.0036  0.0001  0.6240
                                           -0.0270 -0.0092 -0.0000  0.5111  0.0041
                                           -0.0107  0.0001 -0.0011  0.0033  0.0158
                                           -0.0074  0.0022
    28. (1.98163) BD ( 1) C  11 - H  25  
                ( 60.29%)   0.7764* C  11 s( 30.54%)p 2.27( 69.39%)d 0.00(  0.07%)
                                            0.0003 -0.5524 -0.0182 -0.0007 -0.0002
                                            0.6105  0.0032 -0.0061  0.0010 -0.5659
                                           -0.0031  0.0052 -0.0009  0.0300 -0.0002
                                           -0.0006  0.0000  0.0221  0.0002  0.0025
                                           -0.0017  0.0131
                ( 39.71%)   0.6302* H  25 s(100.00%)
                                           -1.0000 -0.0006 -0.0012
    29. (1.98158) BD ( 1) C  12 - C  13  
                ( 49.92%)   0.7066* C  12 s( 34.69%)p 1.88( 65.28%)d 0.00(  0.03%)
                                            0.0000  0.5889 -0.0112  0.0002 -0.0000
                                            0.5852  0.0026 -0.0121  0.0001 -0.5549
                                            0.0308  0.0070 -0.0001  0.0203  0.0282
                                           -0.0041  0.0000 -0.0152  0.0043  0.0008
                                            0.0022 -0.0080
                ( 50.08%)   0.7076* C  13 s( 34.67%)p 1.88( 65.30%)d 0.00(  0.03%)
                                            0.0000  0.5887 -0.0127 -0.0017 -0.0004
                                           -0.5985  0.0288 -0.0076 -0.0003  0.5392
                                            0.0074  0.0110  0.0005 -0.0457  0.0303
                                            0.0032  0.0002 -0.0153  0.0022  0.0026
                                           -0.0001 -0.0081
    30. (1.66598) BD ( 2) C  12 - C  13  
                ( 50.40%)   0.7100* C  12 s(  0.00%)p 1.00( 99.96%)d 0.00(  0.04%)
                                            0.0000 -0.0007 -0.0002  0.0002  0.0000
                                            0.5381  0.0143  0.0069 -0.0004  0.5431
                                            0.0146  0.0070 -0.0003 -0.6437 -0.0173
                                           -0.0082  0.0004  0.0056 -0.0059  0.0086
                                            0.0121 -0.0095
                ( 49.60%)   0.7042* C  13 s(  0.00%)p 1.00( 99.96%)d 0.00(  0.04%)
                                           -0.0000 -0.0007 -0.0005 -0.0001 -0.0001
                                            0.5378  0.0136 -0.0069 -0.0009  0.5431
                                            0.0137 -0.0070 -0.0009 -0.6439 -0.0165
                                            0.0081  0.0008  0.0045  0.0089 -0.0066
                                           -0.0132 -0.0080
    31. (1.98169) BD ( 1) C  12 - H  26  
                ( 60.23%)   0.7761* C  12 s( 30.55%)p 2.27( 69.38%)d 0.00(  0.07%)
                                            0.0003 -0.5524 -0.0182  0.0004 -0.0001
                                            0.6050  0.0031  0.0059  0.0013  0.0729
                                            0.0002  0.0007  0.0001  0.5678  0.0028
                                            0.0055  0.0012 -0.0041 -0.0216 -0.0013
                                           -0.0121 -0.0056
                ( 39.77%)   0.6307* H  26 s(100.00%)
                                           -1.0000 -0.0005 -0.0012
    32. (1.97920) BD ( 1) C  13 - C  14  
                ( 49.52%)   0.7037* C  13 s( 34.72%)p 1.88( 65.24%)d 0.00(  0.03%)
                                            0.0000  0.5892 -0.0107  0.0007  0.0002
                                            0.5918 -0.0276  0.0080  0.0002  0.0603
                                            0.0316  0.0043  0.0006  0.5446  0.0030
                                            0.0110  0.0006  0.0008  0.0156  0.0053
                                            0.0063  0.0035
                ( 50.48%)   0.7105* C  14 s( 34.86%)p 1.87( 65.11%)d 0.00(  0.03%)
                                           -0.0001  0.5903  0.0150 -0.0017 -0.0001
                                           -0.5800 -0.0068  0.0081  0.0000 -0.0762
                                            0.0333 -0.0035 -0.0007 -0.5541  0.0232
                                            0.0042 -0.0006 -0.0016  0.0154  0.0031
                                            0.0074  0.0018
    33. (1.98145) BD ( 1) C  13 - H  27  
                ( 60.29%)   0.7765* C  13 s( 30.52%)p 2.27( 69.42%)d 0.00(  0.07%)
                                            0.0003 -0.5521 -0.0185 -0.0008 -0.0003
                                           -0.0073 -0.0006 -0.0005  0.0000  0.6395
                                            0.0039 -0.0060  0.0011  0.5339  0.0028
                                           -0.0053  0.0010 -0.0008  0.0018 -0.0216
                                            0.0139 -0.0032
                ( 39.71%)   0.6302* H  27 s(100.00%)
                                           -1.0000 -0.0005 -0.0012
    34. (1.98028) BD ( 1) C  14 - H  28  
                ( 60.24%)   0.7762* C  14 s( 30.17%)p 2.31( 69.76%)d 0.00(  0.07%)
                                           -0.0003  0.5490 -0.0165 -0.0022 -0.0001
                                            0.6080  0.0053  0.0011  0.0005 -0.5720
                                            0.0054 -0.0042 -0.0019  0.0273  0.0066
                                           -0.0033 -0.0014 -0.0222  0.0004 -0.0018
                                            0.0020 -0.0132
                ( 39.76%)   0.6305* H  28 s(100.00%)
                                            1.0000  0.0017  0.0008
    35. (1.99752) BD ( 1) C  15 - O  16  
                ( 26.60%)   0.5157* C  15 s(  0.02%)p99.99( 99.38%)d28.50(  0.60%)
                                           -0.0000  0.0145 -0.0009  0.0003 -0.0001
                                            0.7362  0.0335  0.0158 -0.0037  0.5805
                                            0.0298  0.0132 -0.0036  0.3347  0.0156
                                            0.0073 -0.0023 -0.0153  0.0168 -0.0201
                                            0.0715 -0.0000
                ( 73.40%)   0.8567* O  16 s(  0.02%)p99.99( 99.87%)d 6.11(  0.11%)
                                            0.0000  0.0134 -0.0011  0.0001 -0.0000
                                            0.7163  0.0017  0.0014 -0.0025  0.6105
                                            0.0005  0.0007 -0.0021  0.3361  0.0006
                                            0.0007 -0.0012  0.0053 -0.0067  0.0089
                                           -0.0307 -0.0001
    36. (1.99392) BD ( 2) C  15 - O  16  
                ( 36.12%)   0.6010* C  15 s( 31.91%)p 2.13( 67.93%)d 0.00(  0.16%)
                                            0.0001 -0.5615  0.0622  0.0020  0.0015
                                           -0.5057  0.0322  0.0043 -0.0030  0.6478
                                           -0.0480 -0.0016  0.0042  0.0131  0.0185
                                           -0.0058 -0.0015  0.0340  0.0035 -0.0027
                                            0.0072  0.0184
                ( 63.88%)   0.7993* O  16 s( 37.00%)p 1.70( 62.89%)d 0.00(  0.11%)
                                           -0.0000 -0.6067  0.0441  0.0018  0.0000
                                            0.5234 -0.0163 -0.0010  0.0002 -0.5951
                                            0.0197  0.0023 -0.0002 -0.0101  0.0007
                                           -0.0018 -0.0002  0.0277 -0.0007 -0.0005
                                            0.0048  0.0175
    37. (1.98781) BD ( 1) C  15 - H  29  
                ( 58.36%)   0.7639* C  15 s( 35.83%)p 1.79( 64.08%)d 0.00(  0.09%)
                                           -0.0002  0.5968  0.0455 -0.0011  0.0020
                                           -0.4353 -0.0157  0.0053  0.0037  0.1614
                                            0.0151 -0.0072 -0.0035  0.6516  0.0072
                                            0.0019 -0.0020 -0.0012 -0.0219  0.0130
                                            0.0086  0.0123
                ( 41.64%)   0.6453* H  29 s(100.00%)
                                            1.0000  0.0042 -0.0004
    38. (1.99929) CR ( 1) C   1           s(100.00%)p 0.00(  0.00%)
                                            1.0000  0.0002  0.0000 -0.0000  0.0000
                                            0.0002  0.0000  0.0000  0.0000  0.0002
                                            0.0000  0.0000  0.0000 -0.0000 -0.0000
                                           -0.0000 -0.0000  0.0000 -0.0000 -0.0000
                                           -0.0000 -0.0000
    39. (1.99929) CR ( 1) C   2           s(100.00%)p 0.00(  0.00%)
                                            1.0000  0.0001  0.0000  0.0000  0.0000
                                            0.0002  0.0000  0.0000  0.0000  0.0000
                                           -0.0000  0.0000  0.0000 -0.0002 -0.0000
                                           -0.0000 -0.0000 -0.0000 -0.0000 -0.0000
                                            0.0000  0.0000
    40. (1.99916) CR ( 1) C   3           s(100.00%)p 0.00(  0.00%)
                                            1.0000  0.0002 -0.0000 -0.0000 -0.0000
                                            0.0000 -0.0000 -0.0000  0.0000 -0.0002
                                           -0.0000 -0.0000 -0.0000 -0.0003  0.0000
                                           -0.0000 -0.0000 -0.0000  0.0000  0.0000
                                           -0.0000 -0.0000
    41. (1.99911) CR ( 1) C   4           s(100.00%)p 0.00(  0.00%)
                                            1.0000 -0.0001  0.0000  0.0000  0.0000
                                            0.0001  0.0000 -0.0000  0.0000  0.0002
                                            0.0000 -0.0000  0.0000 -0.0000  0.0000
                                           -0.0000 -0.0000 -0.0000  0.0000  0.0000
                                            0.0000  0.0000
    42. (1.99917) CR ( 1) C   5           s(100.00%)p 0.00(  0.00%)
                                            1.0000  0.0002 -0.0000 -0.0000 -0.0000
                                           -0.0001 -0.0000 -0.0000 -0.0000  0.0001
                                           -0.0000 -0.0000  0.0000  0.0003 -0.0000
                                            0.0000  0.0000  0.0000 -0.0000 -0.0000
                                            0.0000  0.0000
    43. (1.99929) CR ( 1) C   6           s(100.00%)p 0.00(  0.00%)
                                            1.0000  0.0001  0.0000  0.0000  0.0000
                                            0.0000 -0.0000 -0.0000  0.0000  0.0002
                                            0.0000 -0.0000  0.0000  0.0002  0.0000
                                           -0.0000  0.0000 -0.0000  0.0000  0.0000
                                           -0.0000  0.0000
    44. (1.99904) CR ( 1) C   7           s(100.00%)p 0.00(  0.00%)
                                            1.0000 -0.0000 -0.0000 -0.0000  0.0000
                                           -0.0001 -0.0000 -0.0000  0.0000 -0.0001
                                            0.0000  0.0000 -0.0000  0.0003  0.0000
                                           -0.0000  0.0000 -0.0000 -0.0000  0.0000
                                            0.0000  0.0000
    45. (1.99912) CR ( 1) C   8           s(100.00%)p 0.00(  0.00%)
                                            1.0000 -0.0001  0.0000  0.0000  0.0000
                                           -0.0001 -0.0000  0.0000 -0.0000 -0.0000
                                           -0.0000 -0.0000  0.0000 -0.0000 -0.0000
                                            0.0000 -0.0000  0.0000 -0.0000 -0.0000
                                           -0.0000 -0.0000
    46. (1.99940) CR ( 1) N   9           s(100.00%)p 0.00(  0.00%)
                                            1.0000  0.0001 -0.0000 -0.0000 -0.0000
                                            0.0000 -0.0000 -0.0000 -0.0000 -0.0000
                                           -0.0000 -0.0000  0.0000 -0.0001  0.0000
                                            0.0000  0.0000 -0.0000 -0.0000  0.0000
                                            0.0000  0.0000
    47. (1.99918) CR ( 1) C  10           s(100.00%)p 0.00(  0.00%)
                                            1.0000  0.0001 -0.0000 -0.0000 -0.0000
                                           -0.0001  0.0000 -0.0000 -0.0000  0.0003
                                           -0.0000  0.0000  0.0000  0.0002  0.0000
                                            0.0000  0.0000  0.0000  0.0000  0.0000
                                           -0.0000  0.0000
    48. (1.99929) CR ( 1) C  11           s(100.00%)p 0.00(  0.00%)
                                            1.0000  0.0001  0.0000  0.0000  0.0000
                                           -0.0002 -0.0000  0.0000 -0.0000  0.0002
                                            0.0000 -0.0000  0.0000 -0.0000  0.0000
                                            0.0000 -0.0000 -0.0000 -0.0000 -0.0000
                                            0.0000 -0.0000
    49. (1.99929) CR ( 1) C  12           s(100.00%)p 0.00(  0.00%)
                                            1.0000  0.0002  0.0000 -0.0000  0.0000
                                           -0.0002 -0.0000 -0.0000 -0.0000 -0.0000
                                           -0.0000 -0.0000 -0.0000 -0.0002 -0.0000
                                           -0.0000 -0.0000  0.0000  0.0000 -0.0000
                                            0.0000  0.0000
    50. (1.99929) CR ( 1) C  13           s(100.00%)p 0.00(  0.00%)
                                            1.0000  0.0001  0.0000  0.0000  0.0000
                                            0.0000  0.0000 -0.0000 -0.0000 -0.0002
                                           -0.0000  0.0000 -0.0000 -0.0002 -0.0000
                                            0.0000 -0.0000  0.0000 -0.0000  0.0000
                                           -0.0000  0.0000
    51. (1.99916) CR ( 1) C  14           s(100.00%)p 0.00(  0.00%)
                                            1.0000  0.0002 -0.0000 -0.0000 -0.0000
                                            0.0002  0.0000  0.0000  0.0000 -0.0002
                                            0.0000 -0.0000 -0.0000 -0.0001  0.0000
                                           -0.0000 -0.0000 -0.0000  0.0000 -0.0000
                                            0.0000 -0.0000
    52. (1.99947) CR ( 1) C  15           s(100.00%)p 0.00(  0.00%)
                                            1.0000  0.0001  0.0000 -0.0000  0.0000
                                           -0.0000 -0.0000  0.0000  0.0000 -0.0001
                                            0.0000  0.0000 -0.0000  0.0002 -0.0000
                                            0.0000  0.0000 -0.0000 -0.0000  0.0000
                                            0.0000 -0.0000
    53. (1.99981) CR ( 1) O  16           s(100.00%)p 0.00(  0.00%)
                                            1.0000  0.0002  0.0000 -0.0000  0.0000
                                            0.0001 -0.0000 -0.0000  0.0000 -0.0002
                                            0.0000  0.0000 -0.0000  0.0001  0.0000
                                            0.0000 -0.0000  0.0000 -0.0000  0.0000
                                            0.0000  0.0000
    54. (1.68664) LP ( 1) N   9           s(  0.00%)p 1.00( 99.99%)d 0.00(  0.01%)
                                            0.0001  0.0016 -0.0010 -0.0001  0.0000
                                            0.7266  0.0199  0.0033 -0.0004  0.5945
                                            0.0177  0.0016  0.0002  0.3430  0.0099
                                            0.0014 -0.0002 -0.0045  0.0072  0.0043
                                            0.0027  0.0063
    55. (1.98867) LP ( 1) O  16           s( 63.18%)p 0.58( 36.81%)d 0.00(  0.01%)
                                           -0.0003  0.7946  0.0215  0.0008  0.0000
                                            0.3893 -0.0056 -0.0016  0.0034 -0.4649
                                            0.0069  0.0016 -0.0042 -0.0168 -0.0000
                                            0.0007  0.0001  0.0079  0.0007  0.0002
                                            0.0015  0.0036
    56. (1.90491) LP ( 2) O  16           s(  0.00%)p 1.00( 99.93%)d 0.00(  0.06%)
                                            0.0001 -0.0029  0.0012  0.0056 -0.0001
                                            0.2432  0.0028  0.0015  0.0006  0.2329
                                            0.0035 -0.0009 -0.0013 -0.9411 -0.0128
                                           -0.0018  0.0009  0.0006  0.0149 -0.0183
                                           -0.0085 -0.0007
    57. (0.00547) RY*( 1) C   1           s(  1.37%)p67.99( 93.21%)d 3.95(  5.42%)
                                            0.0000 -0.0239  0.1120  0.0180  0.0166
                                            0.0137 -0.5370  0.0627 -0.0306  0.0193
                                           -0.7784  0.0842 -0.0445 -0.0044  0.1516
                                           -0.0175  0.0088 -0.1494 -0.0253  0.1012
                                            0.0414  0.1388
    58. (0.00193) RY*( 2) C   1           s(  0.02%)p99.99( 98.07%)d99.68(  1.91%)
                                            0.0000 -0.0002  0.0135  0.0031  0.0003
                                           -0.0132 -0.3009  0.0598  0.0772  0.0162
                                            0.3704 -0.0627 -0.0916  0.0356  0.8161
                                           -0.1472 -0.2041  0.0035 -0.0768 -0.0847
                                            0.0699  0.0342
    59. (0.00089) RY*( 3) C   1           s(  0.18%)p99.99( 91.67%)d45.13(  8.15%)
                                           -0.0000  0.0004  0.0379  0.0192  0.0015
                                            0.0160 -0.7069 -0.1702 -0.0867 -0.0101
                                            0.4059  0.0907  0.0486  0.0112 -0.4408
                                           -0.0858 -0.0552 -0.0742 -0.0060 -0.1371
                                           -0.2228  0.0864
    60. (0.00054) RY*( 4) C   1           s(  0.03%)p26.92(  0.77%)d99.99( 99.20%)
                                            0.0000  0.0002  0.0166 -0.0027  0.0018
                                           -0.0086  0.0495 -0.0266  0.0108  0.0048
                                           -0.0254  0.0126 -0.0041 -0.0037  0.0417
                                            0.0411 -0.0066  0.4454  0.5084 -0.1610
                                           -0.0657  0.7106
    61. (0.00043) RY*( 5) C   1           s(  7.23%)p12.18( 88.12%)d 0.64(  4.65%)
                                            0.0000  0.0015  0.2687 -0.0008 -0.0099
                                           -0.0105 -0.0028 -0.2826  0.1174  0.0034
                                            0.0633  0.3399 -0.0750  0.0196  0.1030
                                            0.7682 -0.2471 -0.0369  0.0624  0.1663
                                           -0.0946 -0.0681
    62. (0.00041) RY*( 6) C   1           s( 83.76%)p 0.16( 13.60%)d 0.03(  2.64%)
                                           -0.0000  0.0040  0.9135  0.0326 -0.0453
                                           -0.0107  0.1065  0.1033  0.0929 -0.0206
                                            0.0674 -0.0638  0.2075 -0.0022 -0.0459
                                           -0.2217  0.0435 -0.0000 -0.1216  0.0462
                                            0.0236  0.0943
    63. (0.00018) RY*( 7) C   1           s( 78.95%)p 0.04(  2.85%)d 0.23( 18.21%)
                                            0.0000 -0.0042 -0.1381  0.8776 -0.0122
                                            0.0046  0.0356 -0.0214  0.0935  0.0071
                                            0.0305  0.0043  0.1281 -0.0004  0.0022
                                            0.0007 -0.0231  0.0414 -0.2481  0.2629
                                           -0.0836  0.2067
    64. (0.00007) RY*( 8) C   1           s(  1.71%)p25.92( 44.23%)d31.68( 54.06%)
    65. (0.00006) RY*( 9) C   1           s(  2.26%)p21.42( 48.49%)d21.76( 49.25%)
    66. (0.00002) RY*(10) C   1           s(  8.85%)p 2.38( 21.07%)d 7.92( 70.08%)
    67. (0.00000) RY*(11) C   1           s(  1.64%)p56.91( 93.40%)d 3.02(  4.96%)
    68. (0.00000) RY*(12) C   1           s(  0.08%)p99.99( 82.98%)d99.99( 16.94%)
    69. (0.00000) RY*(13) C   1           s( 98.87%)p 0.01(  0.72%)d 0.00(  0.42%)
    70. (0.00000) RY*(14) C   1           s(  5.16%)p 8.25( 42.53%)d10.15( 52.31%)
    71. (0.00001) RY*(15) C   1           s(  3.16%)p27.43( 86.71%)d 3.20( 10.13%)
    72. (0.00000) RY*(16) C   1           s(  0.04%)p99.99( 23.88%)d99.99( 76.08%)
    73. (0.00000) RY*(17) C   1           s(  6.78%)p10.00( 67.79%)d 3.75( 25.43%)
    74. (0.00577) RY*( 1) C   2           s(  0.41%)p99.99( 94.72%)d11.93(  4.87%)
                                            0.0000 -0.0260  0.0507 -0.0275  0.0087
                                            0.0159 -0.5292  0.0564 -0.0359  0.0047
                                           -0.0318  0.0478 -0.0167 -0.0221  0.8091
                                           -0.0453  0.0410  0.0409  0.1368  0.0569
                                           -0.1041 -0.1193
    75. (0.00202) RY*( 2) C   2           s(  0.35%)p99.99( 97.58%)d 5.90(  2.07%)
                                           -0.0000 -0.0017  0.0503 -0.0309 -0.0036
                                           -0.0129 -0.3178  0.0598  0.0679 -0.0359
                                           -0.8524  0.1610  0.1971 -0.0114 -0.2573
                                            0.0515  0.0688  0.0800 -0.0064 -0.0966
                                            0.0131 -0.0689
    76. (0.00092) RY*( 3) C   2           s(  0.25%)p99.99( 76.74%)d92.75( 23.01%)
                                           -0.0000  0.0005  0.0364  0.0339  0.0033
                                            0.0091 -0.6357 -0.2180 -0.0411 -0.0056
                                            0.3538  0.1014  0.0241  0.0068 -0.4029
                                           -0.1220 -0.0245 -0.1685 -0.0541 -0.2255
                                           -0.3751  0.0851
    77. (0.00057) RY*( 4) C   2           s(  1.99%)p 7.96( 15.86%)d41.21( 82.15%)
                                           -0.0000  0.0004  0.1411  0.0041  0.0013
                                           -0.0136  0.2998  0.0570  0.0844  0.0081
                                           -0.1516  0.0211 -0.0614 -0.0044  0.1706
                                            0.0205  0.0366 -0.4967 -0.3864 -0.2251
                                           -0.5270 -0.3115
    78. (0.00046) RY*( 5) C   2           s( 84.74%)p 0.12(  9.87%)d 0.06(  5.39%)
                                           -0.0000  0.0036  0.9186 -0.0474 -0.0372
                                           -0.0083  0.0526  0.0946  0.0712  0.0053
                                            0.0881  0.1887 -0.0435  0.0207 -0.0631
                                           -0.0159 -0.1787  0.1969  0.0793  0.0875
                                           -0.0112 -0.0321
    79. (0.00025) RY*( 6) C   2           s( 14.47%)p 5.44( 78.74%)d 0.47(  6.79%)
                                            0.0000 -0.0021 -0.2162  0.3130  0.0050
                                            0.0090  0.0455  0.2489 -0.1433  0.0170
                                            0.0730  0.7322 -0.3423  0.0012 -0.0113
                                            0.1933 -0.0800  0.1971 -0.0456 -0.1358
                                           -0.0202 -0.0898
    80. (0.00014) RY*( 7) C   2           s( 68.27%)p 0.23( 15.49%)d 0.24( 16.24%)
                                            0.0000 -0.0023  0.0071  0.8258 -0.0277
                                            0.0011 -0.0258 -0.0499  0.1435 -0.0037
                                           -0.0429 -0.3050  0.1188 -0.0052 -0.0211
                                            0.0006 -0.1471  0.2206 -0.0385  0.2197
                                           -0.2091 -0.1423
    81. (0.00008) RY*( 8) C   2           s(  3.49%)p11.74( 40.92%)d15.95( 55.59%)
    82. (0.00006) RY*( 9) C   2           s(  3.84%)p13.05( 50.07%)d12.02( 46.09%)
    83. (0.00003) RY*(10) C   2           s(  8.11%)p 3.41( 27.62%)d 7.93( 64.27%)
    84. (0.00002) RY*(11) C   2           s(  1.14%)p79.78( 90.70%)d 7.18(  8.17%)
    85. (0.00001) RY*(12) C   2           s(  7.62%)p11.82( 90.12%)d 0.30(  2.26%)
    86. (0.00000) RY*(13) C   2           s(  5.80%)p 9.59( 55.66%)d 6.64( 38.54%)
    87. (0.00001) RY*(14) C   2           s(  0.44%)p99.99( 45.51%)d99.99( 54.04%)
    88. (0.00000) RY*(15) C   2           s( 98.51%)p 0.01(  0.83%)d 0.01(  0.66%)
    89. (0.00000) RY*(16) C   2           s(  0.61%)p99.99( 96.96%)d 4.02(  2.44%)
    90. (0.00000) RY*(17) C   2           s(  0.05%)p99.99( 12.68%)d99.99( 87.27%)
    91. (0.00559) RY*( 1) C   3           s(  0.28%)p99.99( 94.62%)d17.90(  5.09%)
                                            0.0000 -0.0213  0.0452  0.0177  0.0058
                                           -0.0026  0.0492  0.0407  0.0062 -0.0213
                                            0.7807 -0.0009  0.0309 -0.0129  0.5736
                                           -0.0408  0.0209  0.0657 -0.0688 -0.1826
                                            0.0896 -0.0232
    92. (0.00196) RY*( 2) C   3           s(  1.46%)p65.58( 95.53%)d 2.07(  3.01%)
                                            0.0000  0.0176  0.1189 -0.0004 -0.0110
                                            0.0172  0.5750 -0.0836 -0.0726  0.0080
                                            0.4338 -0.0404 -0.0842 -0.0186 -0.6304
                                            0.1155  0.0638  0.1152  0.0473 -0.0032
                                           -0.0833 -0.0875
    93. (0.00112) RY*( 3) C   3           s(  0.30%)p99.99( 74.10%)d86.45( 25.60%)
                                           -0.0000 -0.0003  0.0355  0.0413  0.0002
                                            0.0158 -0.6334 -0.2485 -0.0415 -0.0105
                                            0.3070  0.1605  0.0431  0.0103 -0.3606
                                           -0.1497 -0.0399  0.0392  0.1374 -0.2158
                                           -0.2782  0.3341
    94. (0.00059) RY*( 4) C   3           s( 64.82%)p 0.25( 16.36%)d 0.29( 18.83%)
                                           -0.0000 -0.0054  0.7888 -0.1609  0.0039
                                           -0.0093 -0.2719  0.1230  0.0869 -0.0148
                                            0.0545 -0.1777  0.1403 -0.0055 -0.0893
                                            0.0440 -0.0499  0.0946  0.0307  0.2792
                                            0.2758 -0.1562
    95. (0.00050) RY*( 5) C   3           s( 25.88%)p 1.07( 27.70%)d 1.79( 46.42%)
                                           -0.0000 -0.0036  0.5085 -0.0147  0.0077
                                           -0.0019  0.3129 -0.2079  0.1028 -0.0122
                                           -0.2183 -0.0464  0.0752 -0.0007  0.2509
                                           -0.0797  0.0185 -0.1509  0.0405 -0.3101
                                           -0.5553  0.1878
    96. (0.00029) RY*( 6) C   3           s( 11.40%)p 7.50( 85.52%)d 0.27(  3.07%)
                                            0.0000 -0.0056  0.1831  0.2768 -0.0621
                                            0.0071  0.0565  0.4699 -0.2533  0.0015
                                           -0.0483  0.1904 -0.2674 -0.0101 -0.0714
                                           -0.6526  0.1608  0.0479 -0.1503 -0.0506
                                            0.0240  0.0522
    97. (0.00015) RY*( 7) C   3           s(  9.77%)p 8.65( 84.53%)d 0.58(  5.70%)
                                            0.0000  0.0078  0.1747  0.2574  0.0292
                                            0.0077  0.0761 -0.1331  0.0615 -0.0003
                                           -0.0321  0.8449  0.1841 -0.0042  0.0183
                                            0.2531  0.0686 -0.0873 -0.1208  0.0614
                                            0.1758 -0.0106
    98. (0.00013) RY*( 8) C   3           s(  2.69%)p17.96( 48.37%)d18.17( 48.94%)
                                           -0.0000  0.0059  0.0282  0.1117  0.1167
                                           -0.0091 -0.0890 -0.2873 -0.3641 -0.0105
                                           -0.0938 -0.0141  0.0263  0.0073  0.0970
                                           -0.0497  0.4887  0.1359  0.4626 -0.1482
                                            0.0396 -0.4831
    99. (0.00009) RY*( 9) C   3           s(  0.93%)p93.30( 86.53%)d13.53( 12.55%)
   100. (0.00007) RY*(10) C   3           s( 76.03%)p 0.28( 21.01%)d 0.04(  2.96%)
   101. (0.00007) RY*(11) C   3           s(  1.49%)p10.50( 15.69%)d55.42( 82.81%)
   102. (0.00004) RY*(12) C   3           s(  2.86%)p 8.28( 23.65%)d25.74( 73.50%)
   103. (0.00003) RY*(13) C   3           s(  0.84%)p22.51( 18.91%)d95.55( 80.25%)
   104. (0.00001) RY*(14) C   3           s(  3.06%)p11.75( 35.95%)d19.93( 60.99%)
   105. (0.00001) RY*(15) C   3           s(  1.02%)p92.57( 94.34%)d 4.56(  4.64%)
   106. (0.00000) RY*(16) C   3           s( 94.59%)p 0.05(  4.71%)d 0.01(  0.70%)
   107. (0.00001) RY*(17) C   3           s(  2.68%)p27.12( 72.57%)d 9.25( 24.75%)
   108. (0.00717) RY*( 1) C   4           s(  1.31%)p72.96( 95.31%)d 2.59(  3.38%)
                                           -0.0000  0.0102 -0.0677  0.0915 -0.0012
                                           -0.0128  0.5659 -0.0062  0.0099 -0.0180
                                            0.7942 -0.0089  0.0357 -0.0002 -0.0105
                                            0.0036  0.0034 -0.1288  0.0203  0.0939
                                            0.0071  0.0893
   109. (0.00345) RY*( 2) C   4           s(  9.57%)p 8.83( 84.45%)d 0.63(  5.99%)
                                           -0.0000  0.0085  0.3088  0.0158 -0.0014
                                           -0.0164  0.1896 -0.0048  0.0307 -0.0007
                                           -0.0927 -0.0720  0.0063  0.0088  0.8905
                                            0.0149 -0.0141  0.1068  0.1679  0.1176
                                            0.0086 -0.0797
   110. (0.00253) RY*( 3) C   4           s(  0.11%)p99.99( 95.56%)d37.88(  4.32%)
                                            0.0000 -0.0027  0.0314 -0.0112 -0.0047
                                           -0.0039  0.7729  0.0127 -0.0063 -0.0012
                                           -0.5441  0.0189  0.0246 -0.0166 -0.2309
                                            0.0380  0.0778  0.0818 -0.0221 -0.0085
                                            0.1813  0.0556
   111. (0.00107) RY*( 4) C   4           s( 80.83%)p 0.19( 15.06%)d 0.05(  4.11%)
                                           -0.0000 -0.0012  0.8990 -0.0085 -0.0041
                                           -0.0038 -0.0295 -0.0346  0.0254 -0.0104
                                            0.0921 -0.1776  0.1341 -0.0033 -0.2920
                                           -0.0480  0.0466 -0.1050  0.0407 -0.1409
                                           -0.0681 -0.0626
   112. (0.00064) RY*( 5) C   4           s(  0.37%)p 5.12(  1.87%)d99.99( 97.76%)
                                           -0.0000 -0.0002  0.0328  0.0503 -0.0065
                                           -0.0084 -0.0837 -0.0060  0.0273  0.0044
                                            0.0552 -0.0251 -0.0115 -0.0059 -0.0684
                                            0.0289  0.0382  0.4817  0.5034 -0.1087
                                            0.0416  0.6918
   113. (0.00032) RY*( 6) C   4           s( 14.39%)p 3.42( 49.25%)d 2.53( 36.36%)
                                           -0.0000  0.0002  0.0605  0.3743 -0.0124
                                           -0.0070 -0.0068  0.1681  0.2726  0.0001
                                           -0.0438  0.1782  0.0814  0.0134  0.1193
                                           -0.3717 -0.4439 -0.1305 -0.3422 -0.3073
                                            0.2095  0.3019
   114. (0.00027) RY*( 7) C   4           s(  1.36%)p 9.86( 13.43%)d62.57( 85.21%)
                                            0.0000 -0.0025  0.1147 -0.0030 -0.0213
                                           -0.0092 -0.1426  0.2196  0.1634  0.0046
                                            0.1245  0.0701  0.0224 -0.0034 -0.1044
                                            0.0833 -0.0105  0.3021 -0.0537  0.4292
                                            0.7318 -0.1955
   115. (0.00022) RY*( 8) C   4           s( 42.14%)p 1.25( 52.48%)d 0.13(  5.38%)
                                           -0.0000  0.0007  0.0357  0.6455  0.0583
                                            0.0031 -0.0590 -0.2269 -0.0793 -0.0031
                                           -0.0531  0.5115  0.3156 -0.0030 -0.0211
                                            0.1259  0.2884 -0.0483  0.1556  0.1132
                                           -0.0535 -0.1079
   116. (0.00017) RY*( 9) C   4           s( 19.74%)p 3.92( 77.27%)d 0.15(  2.99%)
                                            0.0000  0.0013 -0.1655  0.4106 -0.0373
                                           -0.0001 -0.0330  0.5051  0.0674  0.0005
                                           -0.0767 -0.6290  0.2755 -0.0066 -0.0161
                                            0.0478  0.1789 -0.1039  0.0949  0.0541
                                           -0.0778 -0.0338
   117. (0.00012) RY*(10) C   4           s(  4.41%)p18.08( 79.81%)d 3.57( 15.77%)
                                           -0.0000 -0.0022  0.0173  0.2086 -0.0178
                                           -0.0046 -0.0248 -0.3289  0.0684  0.0024
                                            0.0199 -0.2519 -0.0944  0.0103  0.0426
                                            0.7606 -0.1773  0.0576 -0.3091 -0.1955
                                            0.1097  0.0927
   118. (0.00008) RY*(11) C   4           s(  6.29%)p 2.56( 16.12%)d12.34( 77.59%)
   119. (0.00006) RY*(12) C   4           s(  1.95%)p31.92( 62.20%)d18.40( 35.85%)
   120. (0.00007) RY*(13) C   4           s(  2.81%)p17.01( 47.80%)d17.57( 49.39%)
   121. (0.00006) RY*(14) C   4           s( 18.81%)p 2.75( 51.81%)d 1.56( 29.39%)
   122. (0.00003) RY*(15) C   4           s(  1.50%)p38.56( 57.85%)d27.09( 40.65%)
   123. (0.00001) RY*(16) C   4           s(  1.05%)p92.57( 97.31%)d 1.56(  1.64%)
   124. (0.00001) RY*(17) C   4           s( 93.40%)p 0.03(  2.51%)d 0.04(  4.09%)
   125. (0.00586) RY*( 1) C   5           s(  0.16%)p99.99( 94.86%)d31.14(  4.98%)
                                            0.0000 -0.0231  0.0299  0.0125  0.0039
                                           -0.0153  0.5731  0.0005  0.0171 -0.0002
                                            0.2058  0.0453 -0.0012  0.0210 -0.7560
                                            0.0493 -0.0265  0.0481  0.1326  0.0571
                                           -0.1059 -0.1243
   126. (0.00205) RY*( 2) C   5           s(  0.16%)p99.99( 97.35%)d16.03(  2.49%)
                                            0.0000  0.0156  0.0332  0.0091 -0.0110
                                            0.0091  0.1943 -0.0601 -0.0633  0.0279
                                            0.8683 -0.1380 -0.1222  0.0082  0.3707
                                           -0.0423 -0.0051  0.0807 -0.0568 -0.1045
                                           -0.0014 -0.0652
   127. (0.00121) RY*( 3) C   5           s(  0.05%)p99.99( 77.38%)d99.99( 22.58%)
                                            0.0000 -0.0000  0.0168 -0.0124 -0.0043
                                           -0.0042  0.6437  0.2288  0.0302  0.0042
                                           -0.3032 -0.1454 -0.0328 -0.0016  0.4025
                                            0.1711  0.0271  0.2721  0.2240  0.0650
                                            0.2139  0.2271
   128. (0.00053) RY*( 4) C   5           s(  0.38%)p80.48( 30.63%)d99.99( 68.99%)
                                           -0.0000 -0.0003  0.0612 -0.0077 -0.0004
                                            0.0071 -0.3883  0.1749 -0.0551 -0.0056
                                            0.2074 -0.0895  0.0284  0.0059 -0.2354
                                            0.1146 -0.0368  0.4336  0.2493  0.2977
                                            0.5868  0.0829
   129. (0.00046) RY*( 5) C   5           s( 90.17%)p 0.08(  6.85%)d 0.03(  2.98%)
                                           -0.0000 -0.0048  0.9328 -0.1771  0.0131
                                           -0.0149 -0.0158 -0.0705  0.1095 -0.0119
                                           -0.0559 -0.1826  0.0981  0.0111 -0.0201
                                            0.0417 -0.0510 -0.0052 -0.0816 -0.1503
                                            0.0066 -0.0207
   130. (0.00025) RY*( 6) C   5           s( 14.60%)p 5.55( 80.94%)d 0.31(  4.46%)
                                            0.0000 -0.0041  0.2549  0.2783 -0.0590
                                           -0.0006 -0.0511  0.2740 -0.1361  0.0102
                                            0.0500  0.6376 -0.3728  0.0086  0.0785
                                            0.3963 -0.0427  0.0282 -0.0451  0.1203
                                           -0.1652  0.0026
   131. (0.00016) RY*( 7) C   5           s(  1.92%)p34.23( 65.58%)d16.97( 32.51%)
                                           -0.0000  0.0103  0.0414  0.1181  0.0582
                                           -0.0042 -0.0125  0.1126 -0.0101 -0.0118
                                           -0.1365  0.0923 -0.3727  0.0032  0.0056
                                           -0.5724 -0.3859  0.2739  0.2189 -0.3571
                                            0.0482 -0.2689
   132. (0.00011) RY*( 8) C   5           s( 45.10%)p 1.05( 47.23%)d 0.17(  7.67%)
                                            0.0000 -0.0033  0.0718  0.6663  0.0433
                                            0.0008  0.0567 -0.6564  0.0061 -0.0011
                                           -0.0536 -0.0522 -0.0372  0.0029  0.0123
                                            0.0741 -0.1597 -0.0663  0.0932  0.0422
                                            0.1944  0.1551
   133. (0.00008) RY*( 9) C   5           s(  8.86%)p 5.81( 51.51%)d 4.47( 39.62%)
   134. (0.00008) RY*(10) C   5           s(  3.32%)p 9.10( 30.21%)d20.03( 66.48%)
   135. (0.00006) RY*(11) C   5           s( 30.62%)p 1.81( 55.35%)d 0.46( 14.03%)
   136. (0.00002) RY*(12) C   5           s(  1.46%)p 9.37( 13.63%)d58.34( 84.91%)
   137. (0.00002) RY*(13) C   5           s(  5.82%)p 7.59( 44.17%)d 8.59( 50.01%)
   138. (0.00001) RY*(14) C   5           s(  5.85%)p15.10( 88.36%)d 0.99(  5.79%)
   139. (0.00001) RY*(15) C   5           s(  1.59%)p10.11( 16.11%)d51.63( 82.30%)
   140. (0.00000) RY*(16) C   5           s(  0.22%)p99.99( 92.29%)d34.51(  7.50%)
   141. (0.00000) RY*(17) C   5           s( 89.83%)p 0.08(  7.61%)d 0.03(  2.55%)
   142. (0.00577) RY*( 1) C   6           s(  0.58%)p99.99( 94.54%)d 8.46(  4.88%)
                                            0.0000 -0.0260  0.0627 -0.0329  0.0087
                                            0.0017  0.0064 -0.0281 -0.0070  0.0212
                                           -0.7160 -0.0872 -0.0478  0.0164 -0.6477
                                           -0.0304 -0.0284  0.0554 -0.0657 -0.1824
                                            0.0861 -0.0271
   143. (0.00197) RY*( 2) C   6           s(  0.06%)p99.99( 98.06%)d31.16(  1.88%)
                                           -0.0000 -0.0015  0.0174 -0.0164 -0.0055
                                           -0.0263 -0.6079 -0.0958  0.1482 -0.0201
                                           -0.4870 -0.0712  0.1103  0.0234  0.5441
                                            0.0936 -0.1379  0.0681  0.0576 -0.0225
                                           -0.0473 -0.0902
   144. (0.00083) RY*( 3) C   6           s(  0.20%)p99.99( 87.11%)d62.86( 12.69%)
                                            0.0000  0.0001  0.0111  0.0433  0.0043
                                            0.0172 -0.6901  0.1894 -0.0670 -0.0100
                                            0.3811 -0.0921  0.0323  0.0110 -0.4279
                                            0.1200 -0.0409 -0.1824 -0.1182 -0.1284
                                           -0.2441 -0.0595
   145. (0.00058) RY*( 4) C   6           s(  0.35%)p13.37(  4.71%)d99.99( 94.93%)
                                           -0.0000  0.0005  0.0482  0.0345  0.0030
                                            0.0041  0.1507  0.0021  0.0624 -0.0030
                                           -0.0824  0.0255 -0.0377  0.0020  0.0977
                                           -0.0067  0.0449 -0.0521  0.1508 -0.4776
                                           -0.6642  0.5046
   146. (0.00048) RY*( 5) C   6           s( 89.68%)p 0.08(  7.57%)d 0.03(  2.75%)
                                           -0.0000  0.0042  0.9466  0.0035 -0.0258
                                            0.0037  0.0232 -0.1015 -0.0562 -0.0125
                                            0.0811 -0.1313  0.0811 -0.0184  0.0494
                                            0.0745  0.1509  0.1016 -0.1015 -0.0565
                                            0.0403 -0.0458
   147. (0.00028) RY*( 6) C   6           s(  5.12%)p17.15( 87.78%)d 1.39(  7.10%)
                                           -0.0000  0.0020  0.1995 -0.1052 -0.0172
                                           -0.0129 -0.0569  0.5556  0.2327 -0.0129
                                           -0.0634  0.4518  0.2049  0.0087  0.0245
                                           -0.4805 -0.1726 -0.1513 -0.0790  0.0108
                                            0.1336  0.1546
   148. (0.00016) RY*( 7) C   6           s( 76.72%)p 0.07(  5.47%)d 0.23( 17.81%)
                                            0.0000 -0.0042 -0.0800  0.8721 -0.0155
                                           -0.0007  0.0036  0.0594  0.0411  0.0055
                                           -0.0066  0.0417  0.1694  0.0050  0.0236
                                           -0.1035  0.0878  0.3037 -0.2706 -0.1076
                                            0.0290 -0.0140
   149. (0.00008) RY*( 8) C   6           s(  2.91%)p13.58( 39.46%)d19.84( 57.64%)
   150. (0.00005) RY*( 9) C   6           s(  6.77%)p 8.87( 60.06%)d 4.90( 33.18%)
   151. (0.00002) RY*(10) C   6           s(  0.70%)p99.99( 95.42%)d 5.51(  3.87%)
   152. (0.00002) RY*(11) C   6           s(  4.55%)p 3.57( 16.23%)d17.43( 79.23%)
   153. (0.00001) RY*(12) C   6           s(  1.00%)p92.20( 92.15%)d 6.85(  6.85%)
   154. (0.00001) RY*(13) C   6           s( 10.67%)p 1.68( 17.89%)d 6.70( 71.44%)
   155. (0.00000) RY*(14) C   6           s( 94.35%)p 0.05(  4.26%)d 0.01(  1.39%)
   156. (0.00000) RY*(15) C   6           s(  0.73%)p99.99( 85.40%)d19.13( 13.87%)
   157. (0.00001) RY*(16) C   6           s(  2.47%)p37.68( 93.22%)d 1.74(  4.30%)
   158. (0.00001) RY*(17) C   6           s(  3.24%)p 3.32( 10.74%)d26.55( 86.02%)
   159. (0.01078) RY*( 1) C   7           s(  3.38%)p27.96( 94.56%)d 0.61(  2.06%)
                                            0.0000 -0.0045  0.1838 -0.0026 -0.0034
                                           -0.0129  0.2818  0.0301  0.0025 -0.0025
                                           -0.3386 -0.0507  0.0270  0.0398 -0.8622
                                            0.0339 -0.0316 -0.0247  0.1103 -0.0213
                                           -0.0386 -0.0769
   160. (0.00479) RY*( 2) C   7           s(  2.81%)p33.58( 94.52%)d 0.95(  2.66%)
                                            0.0000 -0.0253  0.1643 -0.0224  0.0012
                                           -0.0120 -0.2500 -0.0127  0.0033  0.0131
                                            0.8532 -0.0258 -0.0115  0.0128 -0.3686
                                            0.1321  0.0048  0.1092  0.0742 -0.0558
                                           -0.0632  0.0454
   161. (0.00305) RY*( 3) C   7           s(  0.51%)p99.99( 68.02%)d61.27( 31.46%)
                                            0.0000  0.0012  0.0429  0.0574 -0.0012
                                            0.0134  0.3953  0.5111 -0.0316  0.0077
                                            0.1597  0.4320 -0.0066  0.0090  0.0773
                                            0.2059 -0.0298 -0.1466  0.1819 -0.1002
                                            0.4927  0.0852
   162. (0.00184) RY*( 4) C   7           s(  0.94%)p99.99( 94.23%)d 5.12(  4.83%)
                                           -0.0000  0.0032 -0.0175  0.0954  0.0032
                                           -0.0035 -0.1865 -0.2517 -0.0060  0.0038
                                           -0.0156  0.8175  0.0134 -0.0047 -0.1315
                                           -0.3929  0.0601 -0.1390 -0.0279  0.0369
                                           -0.1549  0.0532
   163. (0.00136) RY*( 5) C   7           s(  1.41%)p64.91( 91.51%)d 5.02(  7.08%)
                                            0.0000 -0.0004  0.0952  0.0708 -0.0032
                                            0.0048  0.6315 -0.4008 -0.0964  0.0080
                                            0.2872 -0.1722 -0.0601  0.0081  0.1035
                                           -0.4647 -0.0627 -0.1105 -0.0231 -0.2056
                                            0.0694 -0.1047
   164. (0.00101) RY*( 6) C   7           s( 14.37%)p 2.71( 38.95%)d 3.25( 46.68%)
                                            0.0000  0.0016  0.3776 -0.0330  0.0013
                                           -0.0058  0.0090 -0.4449 -0.0058 -0.0056
                                           -0.0606  0.1967  0.1165  0.0114  0.1016
                                            0.3171 -0.1563  0.3813 -0.0062  0.2592
                                            0.3474 -0.3655
   165. (0.00092) RY*( 7) C   7           s(  4.20%)p16.27( 68.29%)d 6.55( 27.51%)
                                            0.0000 -0.0013  0.2021  0.0314  0.0121
                                           -0.0035 -0.2309  0.3705  0.0355 -0.0027
                                           -0.0166 -0.1509 -0.0176  0.0078 -0.0414
                                           -0.6693 -0.1340  0.2919  0.0659  0.2743
                                            0.3264 -0.0616
   166. (0.00039) RY*( 8) C   7           s( 38.97%)p 0.94( 36.76%)d 0.62( 24.26%)
                                           -0.0000 -0.0018  0.6002 -0.1653  0.0466
                                           -0.0217 -0.1297  0.0941  0.5062  0.0155
                                           -0.0846  0.0130 -0.2335  0.0076  0.1480
                                           -0.0163  0.0297 -0.2569 -0.0218 -0.3699
                                           -0.1106 -0.1644
   167. (0.00029) RY*( 9) C   7           s( 34.50%)p 1.12( 38.51%)d 0.78( 26.98%)
                                            0.0000 -0.0030  0.4277  0.3997  0.0486
                                           -0.0048  0.1158  0.2288 -0.2385  0.0039
                                            0.0022  0.0258  0.3645  0.0043  0.1313
                                            0.0550 -0.3295  0.0294 -0.2356  0.0595
                                           -0.4305  0.1568
   168. (0.00024) RY*(10) C   7           s( 11.46%)p 2.92( 33.52%)d 4.80( 55.02%)
                                           -0.0000 -0.0055 -0.0622  0.3327  0.0084
                                           -0.0123 -0.3878 -0.1230 -0.1862  0.0017
                                           -0.0827 -0.1239  0.2949 -0.0080 -0.1006
                                           -0.0089 -0.1240 -0.2704 -0.1451 -0.5026
                                            0.4362 -0.1145
   169. (0.00017) RY*(11) C   7           s( 21.17%)p 1.76( 37.36%)d 1.96( 41.47%)
                                            0.0000  0.0009  0.3484 -0.2977  0.0416
                                            0.0067 -0.1125 -0.1682 -0.5019 -0.0004
                                           -0.1438 -0.0294 -0.2343  0.0015  0.0390
                                            0.0032  0.0523  0.0436  0.1302 -0.1328
                                            0.1360  0.5997
   170. (0.00016) RY*(12) C   7           s(  1.43%)p37.07( 52.93%)d31.98( 45.65%)
                                            0.0000 -0.0014  0.0921  0.0727  0.0226
                                            0.0081  0.0140 -0.2190  0.4268  0.0064
                                            0.0068 -0.1323  0.5147  0.0028  0.0376
                                           -0.0225  0.1204 -0.2379  0.3707  0.2531
                                            0.1280  0.4266
   171. (0.00010) RY*(13) C   7           s( 12.83%)p 4.59( 58.85%)d 2.21( 28.33%)
                                            0.0000 -0.0067 -0.0791  0.2967  0.1842
                                            0.0085 -0.0289 -0.1444  0.2207  0.0012
                                            0.0163 -0.0518 -0.5186 -0.0100 -0.0898
                                            0.1101 -0.4752 -0.2356 -0.2215  0.2940
                                            0.1591  0.2588
   172. (0.00007) RY*(14) C   7           s( 15.11%)p 0.99( 14.89%)d 4.63( 70.01%)
   173. (0.00005) RY*(15) C   7           s( 34.32%)p 0.62( 21.14%)d 1.30( 44.54%)
   174. (0.00002) RY*(16) C   7           s( 10.79%)p 5.07( 54.65%)d 3.20( 34.56%)
   175. (0.00001) RY*(17) C   7           s( 91.74%)p 0.02(  1.59%)d 0.07(  6.67%)
   176. (0.00653) RY*( 1) C   8           s(  1.77%)p53.39( 94.63%)d 2.03(  3.60%)
                                            0.0000 -0.0085  0.1132 -0.0695  0.0005
                                           -0.0167  0.7786 -0.0236  0.0268 -0.0063
                                            0.1620 -0.0011  0.0012 -0.0094  0.5579
                                            0.0043  0.0294  0.0605  0.1285 -0.0259
                                            0.0912  0.0826
   177. (0.00391) RY*( 2) C   8           s( 11.61%)p 7.27( 84.42%)d 0.34(  3.97%)
                                            0.0000  0.0072  0.3400  0.0195 -0.0045
                                            0.0176 -0.0550  0.0402 -0.0255 -0.0010
                                           -0.8770  0.0145  0.0138 -0.0024  0.2566
                                            0.0553  0.0103  0.1712  0.0187  0.0741
                                            0.0090 -0.0672
   178. (0.00278) RY*( 3) C   8           s(  6.35%)p14.04( 89.11%)d 0.72(  4.54%)
                                           -0.0000  0.0023  0.2440  0.0629  0.0015
                                            0.0041 -0.5759  0.0236  0.0119  0.0204
                                            0.3406 -0.0420 -0.0823  0.0031  0.6549
                                            0.0664 -0.0197  0.0219  0.0734 -0.0658
                                            0.0779 -0.1707
   179. (0.00084) RY*( 4) C   8           s( 65.89%)p 0.37( 24.21%)d 0.15(  9.90%)
                                           -0.0000 -0.0016  0.8019 -0.1260 -0.0038
                                            0.0041  0.0490  0.3280  0.0062 -0.0017
                                            0.1829  0.0068 -0.0225  0.0094 -0.2939
                                           -0.0494 -0.0955 -0.1207 -0.1274 -0.0520
                                            0.1232  0.2242
   180. (0.00066) RY*( 5) C   8           s(  4.51%)p 1.08(  4.88%)d20.08( 90.61%)
                                           -0.0000 -0.0017  0.2065  0.0491  0.0073
                                            0.0070  0.0981  0.0313 -0.0362  0.0049
                                            0.0872  0.0002 -0.0201 -0.0056 -0.1682
                                            0.0125 -0.0179  0.2500  0.4268 -0.3003
                                           -0.6255 -0.4243
   181. (0.00032) RY*( 6) C   8           s( 19.61%)p 1.94( 38.13%)d 2.16( 42.26%)
                                            0.0000  0.0044 -0.0921  0.4331  0.0015
                                           -0.0033 -0.0404  0.1742 -0.0686 -0.0058
                                           -0.0940  0.1133  0.0482  0.0091  0.1900
                                           -0.4860 -0.2196 -0.2295 -0.0267 -0.2823
                                           -0.3249  0.4290
   182. (0.00026) RY*( 7) C   8           s( 13.43%)p 2.61( 35.12%)d 3.83( 51.45%)
                                           -0.0000 -0.0002  0.1566  0.3312  0.0109
                                           -0.0050  0.0130 -0.3801 -0.0465  0.0153
                                            0.1363  0.0854 -0.3548  0.0044 -0.0658
                                           -0.0583 -0.2112  0.5009 -0.1254  0.4368
                                           -0.1190  0.2071
   183. (0.00017) RY*( 8) C   8           s( 27.57%)p 1.59( 43.74%)d 1.04( 28.69%)
                                            0.0000 -0.0016  0.0581  0.5212  0.0270
                                            0.0082  0.1302  0.0177 -0.4305 -0.0043
                                            0.0348 -0.3426  0.2713 -0.0058 -0.0904
                                           -0.0821 -0.1660 -0.0041 -0.0763 -0.0123
                                            0.3515 -0.3967
   184. (0.00014) RY*( 9) C   8           s(  4.34%)p20.52( 89.13%)d 1.50(  6.52%)
                                           -0.0000 -0.0045  0.2032  0.0098  0.0450
                                            0.0003 -0.0690 -0.4846 -0.2980  0.0013
                                            0.0576  0.4500  0.5459  0.0017 -0.0116
                                            0.0648  0.2341 -0.1389  0.1463  0.0472
                                           -0.0375  0.1445
   185. (0.00011) RY*(10) C   8           s(  6.87%)p10.39( 71.37%)d 3.17( 21.76%)
                                           -0.0000 -0.0028 -0.0643  0.2455 -0.0653
                                            0.0015  0.0393  0.3171 -0.1891  0.0041
                                            0.0270 -0.0377  0.0482  0.0072  0.0592
                                            0.7503 -0.0702 -0.1803 -0.0329  0.2254
                                           -0.3050  0.2003
   186. (0.00008) RY*(11) C   8           s(  2.79%)p 9.23( 25.78%)d25.58( 71.43%)
   187. (0.00006) RY*(12) C   8           s(  9.95%)p 2.13( 21.18%)d 6.92( 68.87%)
   188. (0.00006) RY*(13) C   8           s(  4.65%)p11.27( 52.47%)d 9.21( 42.88%)
   189. (0.00005) RY*(14) C   8           s( 19.12%)p 3.59( 68.66%)d 0.64( 12.22%)
   190. (0.00002) RY*(15) C   8           s( 14.59%)p 3.82( 55.69%)d 2.04( 29.72%)
   191. (0.00001) RY*(16) C   8           s(  0.70%)p99.99( 98.34%)d 1.38(  0.96%)
   192. (0.00000) RY*(17) C   8           s( 86.26%)p 0.04(  3.24%)d 0.12( 10.50%)
   193. (0.00567) RY*( 1) N   9           s(  0.29%)p99.99( 96.47%)d11.11(  3.24%)
                                            0.0000  0.0029  0.0539 -0.0006 -0.0010
                                            0.0213 -0.6515 -0.0060 -0.0065  0.0163
                                           -0.6709 -0.0140 -0.0088  0.0111 -0.2983
                                            0.0041  0.0069  0.0519 -0.0556  0.0206
                                           -0.1598 -0.0247
   194. (0.00407) RY*( 2) N   9           s(  6.54%)p13.99( 91.43%)d 0.31(  2.03%)
                                           -0.0000 -0.0229  0.2514  0.0402  0.0060
                                           -0.0049 -0.6843  0.0664  0.0123  0.0153
                                            0.6529 -0.0783 -0.0085 -0.0116  0.0841
                                           -0.0403 -0.0002 -0.0412  0.0842 -0.0432
                                           -0.0560 -0.0806
   195. (0.00199) RY*( 3) N   9           s( 44.78%)p 1.14( 51.20%)d 0.09(  4.02%)
                                            0.0000  0.0021  0.6692 -0.0003 -0.0026
                                            0.0003  0.0980  0.0867 -0.0429 -0.0034
                                           -0.2972 -0.1703 -0.0345 -0.0002  0.5980
                                            0.0981  0.0858 -0.0296  0.1247 -0.0920
                                           -0.0701 -0.1018
   196. (0.00104) RY*( 4) N   9           s( 37.05%)p 1.30( 48.08%)d 0.40( 14.88%)
                                            0.0000  0.0010  0.5522 -0.2559  0.0002
                                            0.0044  0.2152  0.1545 -0.0438 -0.0011
                                            0.1037 -0.0415 -0.0615 -0.0072 -0.6029
                                           -0.0451  0.1639 -0.1343 -0.1659  0.2774
                                            0.0803 -0.1408
   197. (0.00037) RY*( 5) N   9           s(  0.21%)p99.99( 58.19%)d99.99( 41.60%)
                                            0.0000 -0.0015 -0.0240  0.0388 -0.0015
                                           -0.0018 -0.0872  0.5490 -0.0544 -0.0026
                                           -0.0714  0.3368 -0.0761 -0.0035 -0.0533
                                            0.3746 -0.0492 -0.1965  0.3013 -0.1289
                                            0.5055  0.1204
   198. (0.00023) RY*( 6) N   9           s(  7.68%)p 9.85( 75.65%)d 2.17( 16.67%)
                                           -0.0000 -0.0011  0.2303 -0.1523 -0.0241
                                           -0.0075 -0.0781 -0.1437 -0.0178  0.0035
                                           -0.0380  0.6343  0.1273  0.0070  0.1804
                                           -0.4801 -0.2152  0.0150 -0.1663  0.1290
                                            0.1740  0.3031
   199. (0.00019) RY*( 7) N   9           s(  4.82%)p 5.33( 25.73%)d14.39( 69.45%)
                                            0.0000  0.0031  0.1928 -0.1040 -0.0159
                                            0.0054  0.1347 -0.0725 -0.0501  0.0073
                                            0.0860  0.3358  0.0116 -0.0198 -0.2685
                                            0.1623 -0.1105  0.2747  0.1941 -0.6243
                                           -0.4351  0.0478
   200. (0.00009) RY*( 8) N   9           s(  2.63%)p18.67( 49.02%)d18.41( 48.35%)
   201. (0.00007) RY*( 9) N   9           s( 78.04%)p 0.21( 16.36%)d 0.07(  5.59%)
   202. (0.00005) RY*(10) N   9           s(  5.60%)p 7.99( 44.74%)d 8.87( 49.66%)
   203. (0.00004) RY*(11) N   9           s(  2.58%)p 3.63(  9.37%)d34.11( 88.05%)
   204. (0.00001) RY*(12) N   9           s(  6.69%)p10.29( 68.79%)d 3.67( 24.52%)
   205. (0.00002) RY*(13) N   9           s(  2.06%)p10.10( 20.82%)d37.41( 77.11%)
   206. (0.00001) RY*(14) N   9           s(  0.04%)p99.99( 97.59%)d61.61(  2.37%)
   207. (0.00001) RY*(15) N   9           s(  1.19%)p44.07( 52.44%)d38.96( 46.37%)
   208. (0.00000) RY*(16) N   9           s(  1.07%)p87.14( 93.30%)d 5.26(  5.63%)
   209. (0.00000) RY*(17) N   9           s( 98.83%)p 0.01(  0.85%)d 0.00(  0.32%)
   210. (0.00562) RY*( 1) C  10           s(  0.07%)p99.99( 94.77%)d71.60(  5.16%)
                                           -0.0000  0.0225 -0.0098 -0.0097 -0.0048
                                           -0.0028  0.0569  0.0513 -0.0001 -0.0176
                                            0.7087 -0.0351  0.0292 -0.0167  0.6607
                                            0.0012  0.0211  0.0535 -0.0675  0.1585
                                           -0.1312  0.0430
   211. (0.00192) RY*( 2) C  10           s(  0.27%)p99.99( 96.79%)d11.01(  2.94%)
                                            0.0000  0.0154  0.0380  0.0288 -0.0126
                                           -0.0225 -0.7934  0.1289  0.1129  0.0117
                                            0.3940 -0.0671 -0.0281 -0.0109 -0.3673
                                            0.0764  0.0841  0.0822  0.1300  0.0173
                                            0.0201  0.0711
   212. (0.00109) RY*( 3) C  10           s(  0.80%)p87.34( 70.10%)d36.25( 29.09%)
                                            0.0000 -0.0004 -0.0624  0.0641  0.0045
                                           -0.0133  0.4350  0.1651  0.0365 -0.0126
                                            0.4118  0.1808  0.0331  0.0130 -0.4754
                                           -0.2288 -0.0324 -0.0927  0.2250 -0.2562
                                           -0.3940  0.1041
   213. (0.00051) RY*( 4) C  10           s( 17.08%)p 1.86( 31.75%)d 3.00( 51.17%)
                                            0.0000 -0.0020  0.4112 -0.0395  0.0099
                                            0.0039 -0.2254  0.2403 -0.0890  0.0023
                                           -0.2828  0.1458 -0.0564  0.0106  0.3099
                                           -0.0213 -0.0077 -0.2298  0.1531 -0.2602
                                           -0.3881  0.4659
   214. (0.00048) RY*( 5) C  10           s( 71.38%)p 0.24( 16.86%)d 0.16( 11.75%)
                                           -0.0000 -0.0056  0.8317 -0.1481  0.0094
                                            0.0088  0.1972  0.0297 -0.0688  0.0109
                                            0.1409  0.0166 -0.0191  0.0128 -0.1852
                                            0.2275 -0.1313  0.2183 -0.0430  0.1643
                                            0.0928 -0.1801
   215. (0.00024) RY*( 6) C  10           s( 14.05%)p 5.79( 81.29%)d 0.33(  4.66%)
                                            0.0000 -0.0053  0.2195  0.2981 -0.0584
                                           -0.0090 -0.0661 -0.6076  0.3815  0.0096
                                            0.0524  0.4618 -0.0990 -0.0009  0.0628
                                           -0.1193  0.2230 -0.1872  0.0557 -0.0232
                                            0.0228 -0.0858
   216. (0.00016) RY*( 7) C  10           s(  2.50%)p28.69( 71.58%)d10.39( 25.92%)
                                           -0.0000  0.0098  0.1331  0.0560  0.0633
                                            0.0044  0.0654  0.1584  0.3872 -0.0023
                                           -0.0517 -0.2423 -0.3150  0.0098  0.0804
                                           -0.6065 -0.0395  0.3735  0.0635 -0.0728
                                            0.2752  0.1861
   217. (0.00014) RY*( 8) C  10           s( 57.63%)p 0.61( 35.16%)d 0.13(  7.21%)
                                           -0.0000 -0.0004 -0.0512  0.7550  0.0608
                                            0.0068  0.0796  0.3581  0.1096  0.0001
                                           -0.0657  0.1454 -0.1335  0.0021  0.0350
                                            0.3983 -0.0422  0.2370 -0.1218 -0.0313
                                           -0.0060  0.0096
   218. (0.00010) RY*( 9) C  10           s( 18.37%)p 3.09( 56.70%)d 1.36( 24.92%)
                                            0.0000  0.0057  0.1804  0.3877  0.0296
                                           -0.0083 -0.0303 -0.2378 -0.1456  0.0065
                                            0.0332 -0.6731 -0.0921 -0.0062 -0.0749
                                           -0.1408 -0.0079 -0.2901 -0.2529 -0.0604
                                           -0.2890 -0.1181
   219. (0.00008) RY*(10) C  10           s(  5.62%)p11.99( 67.34%)d 4.81( 27.04%)
   220. (0.00006) RY*(11) C  10           s( 13.21%)p 1.81( 23.93%)d 4.76( 62.86%)
   221. (0.00004) RY*(12) C  10           s(  0.12%)p99.99( 23.56%)d99.99( 76.32%)
   222. (0.00001) RY*(13) C  10           s(  3.99%)p 7.86( 31.40%)d16.18( 64.60%)
   223. (0.00000) RY*(14) C  10           s( 91.99%)p 0.07(  6.78%)d 0.01(  1.23%)
   224. (0.00001) RY*(15) C  10           s(  1.17%)p77.73( 91.10%)d 6.59(  7.73%)
   225. (0.00001) RY*(16) C  10           s(  1.33%)p64.69( 85.80%)d 9.71( 12.87%)
   226. (0.00001) RY*(17) C  10           s(  0.52%)p29.36( 15.13%)d99.99( 84.36%)
   227. (0.00572) RY*( 1) C  11           s(  0.45%)p99.99( 94.64%)d10.97(  4.91%)
                                            0.0000 -0.0256  0.0554 -0.0260  0.0090
                                           -0.0207  0.7030  0.0790  0.0461  0.0170
                                           -0.6632 -0.0315 -0.0311 -0.0025  0.0220
                                            0.0273  0.0111  0.1700  0.0473  0.0712
                                           -0.0152  0.1127
   228. (0.00201) RY*( 2) C  11           s(  0.20%)p99.99( 97.83%)d 9.68(  1.96%)
                                           -0.0000 -0.0013  0.0362 -0.0264 -0.0045
                                            0.0169  0.3893  0.0618 -0.0884  0.0200
                                            0.4508  0.0860 -0.1153  0.0305  0.7372
                                            0.1326 -0.1689  0.0221  0.0830 -0.0637
                                            0.0897  0.0116
   229. (0.00083) RY*( 3) C  11           s(  0.48%)p99.99( 79.07%)d42.15( 20.44%)
                                            0.0000  0.0000 -0.0165  0.0675  0.0044
                                           -0.0079  0.4705 -0.1877  0.0360 -0.0068
                                            0.4660 -0.1499  0.0262  0.0105 -0.5220
                                            0.1310 -0.0513 -0.1828  0.0775 -0.1676
                                           -0.2019  0.3100
   230. (0.00059) RY*( 4) C  11           s(  0.43%)p29.02( 12.51%)d99.99( 87.06%)
                                           -0.0000  0.0002  0.0492  0.0434 -0.0008
                                            0.0096 -0.1811  0.0131 -0.0674  0.0081
                                           -0.1848  0.0161 -0.0505 -0.0105  0.2130
                                           -0.0435  0.0552 -0.4493 -0.1731 -0.0380
                                            0.1109  0.7906
   231. (0.00047) RY*( 5) C  11           s( 90.21%)p 0.08(  7.28%)d 0.03(  2.51%)
                                           -0.0000  0.0045  0.9490 -0.0216 -0.0313
                                            0.0125 -0.0632  0.0793 -0.0851 -0.0192
                                            0.0499  0.0528  0.1523 -0.0047 -0.0670
                                            0.1398  0.0472  0.0716  0.1175  0.0716
                                           -0.0043  0.0322
   232. (0.00027) RY*( 6) C  11           s(  5.97%)p14.47( 86.37%)d 1.28(  7.66%)
                                           -0.0000  0.0031  0.1984 -0.1424 -0.0067
                                            0.0117  0.0519 -0.3869 -0.1607  0.0069
                                            0.0144 -0.3539 -0.1679  0.0156  0.0847
                                           -0.6716 -0.2705  0.0281 -0.1977  0.0909
                                           -0.1635 -0.0409
   233. (0.00016) RY*( 7) C  11           s( 81.67%)p 0.07(  5.34%)d 0.16( 12.99%)
                                            0.0000 -0.0010 -0.0219  0.9032 -0.0191
                                           -0.0030 -0.0076 -0.1087 -0.1039  0.0046
                                            0.0049 -0.0097  0.0683  0.0007  0.0556
                                           -0.1506 -0.0114  0.1050  0.2361  0.2462
                                            0.0198  0.0466
   234. (0.00009) RY*( 8) C  11           s(  3.83%)p13.35( 51.13%)d11.76( 45.04%)
   235. (0.00006) RY*( 9) C  11           s(  2.31%)p18.79( 43.50%)d23.41( 54.18%)
   236. (0.00003) RY*(10) C  11           s(  7.13%)p 2.08( 14.81%)d10.95( 78.07%)
   237. (0.00001) RY*(11) C  11           s(  0.54%)p99.99( 94.21%)d 9.70(  5.25%)
   238. (0.00000) RY*(12) C  11           s(  3.56%)p19.99( 71.22%)d 7.08( 25.21%)
   239. (0.00000) RY*(13) C  11           s( 97.87%)p 0.01(  0.99%)d 0.01(  1.14%)
   240. (0.00001) RY*(14) C  11           s(  1.29%)p44.82( 58.00%)d31.46( 40.71%)
   241. (0.00000) RY*(15) C  11           s(  3.44%)p27.20( 93.61%)d 0.86(  2.95%)
   242. (0.00000) RY*(16) C  11           s(  0.28%)p99.99( 33.26%)d99.99( 66.46%)
   243. (0.00001) RY*(17) C  11           s(  0.42%)p99.99( 56.31%)d99.99( 43.27%)
   244. (0.00555) RY*( 1) C  12           s(  1.35%)p69.09( 93.30%)d 3.96(  5.35%)
                                            0.0000 -0.0239  0.1118  0.0132  0.0159
                                           -0.0174  0.6971 -0.0773  0.0405 -0.0021
                                            0.0824 -0.0153  0.0057 -0.0166  0.6525
                                           -0.0687  0.0371 -0.0824 -0.1629  0.0367
                                           -0.1195 -0.0673
   245. (0.00194) RY*( 2) C  12           s(  0.01%)p 1.00( 98.11%)d 0.02(  1.88%)
                                            0.0000  0.0001  0.0084  0.0035  0.0003
                                           -0.0175 -0.4035  0.0710  0.1007  0.0348
                                            0.7895 -0.1412 -0.1980  0.0148  0.3291
                                           -0.0614 -0.0828  0.0794 -0.0046  0.0810
                                           -0.0531  0.0556
   246. (0.00090) RY*( 3) C  12           s(  0.06%)p99.99( 91.45%)d99.99(  8.49%)
                                           -0.0000 -0.0001  0.0229 -0.0056 -0.0021
                                            0.0125 -0.5012 -0.1140 -0.0657  0.0115
                                           -0.5071 -0.1306 -0.0607 -0.0139  0.5915
                                            0.1142  0.0686  0.1121 -0.0596  0.1131
                                            0.1429 -0.1886
   247. (0.00055) RY*( 4) C  12           s(  1.06%)p 0.48(  0.51%)d93.19( 98.44%)
                                           -0.0000  0.0009  0.1009  0.0196 -0.0000
                                            0.0075 -0.0422  0.0143 -0.0155  0.0058
                                           -0.0367 -0.0018 -0.0039 -0.0051  0.0302
                                            0.0212  0.0006  0.2119  0.4559 -0.3295
                                           -0.6802 -0.4005
   248. (0.00042) RY*( 5) C  12           s( 90.71%)p 0.07(  6.03%)d 0.04(  3.26%)
                                           -0.0000  0.0049  0.9497  0.0589 -0.0404
                                            0.0163 -0.0706 -0.0059 -0.1504  0.0011
                                           -0.0032  0.0010 -0.0144  0.0166 -0.1045
                                           -0.0065 -0.1448 -0.1198 -0.0587  0.1210
                                            0.0048  0.0093
   249. (0.00042) RY*( 6) C  12           s(  0.02%)p99.99( 95.21%)d99.99(  4.77%)
                                            0.0000  0.0001  0.0021  0.0143 -0.0004
                                           -0.0094 -0.0591 -0.3889  0.1261  0.0189
                                            0.0909  0.7678 -0.2497  0.0076  0.0566
                                            0.3267 -0.1042 -0.1229  0.0074 -0.1260
                                            0.0853 -0.0970
   250. (0.00017) RY*( 7) C  12           s( 79.02%)p 0.03(  2.57%)d 0.23( 18.41%)
                                            0.0000 -0.0048 -0.1600  0.8744 -0.0098
                                           -0.0068 -0.0310  0.0016 -0.1182 -0.0016
                                           -0.0085 -0.0012 -0.0081 -0.0062 -0.0247
                                           -0.0192 -0.0979 -0.2712  0.0257  0.2813
                                           -0.1286 -0.1191
   251. (0.00007) RY*( 8) C  12           s(  0.01%)p 1.00( 21.28%)d 3.70( 78.72%)
   252. (0.00007) RY*( 9) C  12           s(  4.92%)p15.43( 75.98%)d 3.88( 19.10%)
   253. (0.00002) RY*(10) C  12           s(  9.43%)p 1.41( 13.25%)d 8.20( 77.33%)
   254. (0.00001) RY*(11) C  12           s(  0.22%)p99.99( 98.15%)d 7.48(  1.63%)
   255. (0.00000) RY*(12) C  12           s(  2.82%)p33.75( 95.32%)d 0.66(  1.86%)
   256. (0.00000) RY*(13) C  12           s(  8.76%)p 2.31( 20.20%)d 8.11( 71.04%)
   257. (0.00000) RY*(14) C  12           s(  2.55%)p34.84( 88.93%)d 3.34(  8.52%)
   258. (0.00000) RY*(15) C  12           s(  0.03%)p99.99( 89.70%)d99.99( 10.27%)
   259. (0.00000) RY*(16) C  12           s( 98.47%)p 0.01(  1.15%)d 0.00(  0.39%)
   260. (0.00000) RY*(17) C  12           s(  0.65%)p13.76(  8.95%)d99.99( 90.40%)
   261. (0.00583) RY*( 1) C  13           s(  0.43%)p99.99( 94.73%)d11.41(  4.85%)
                                            0.0000 -0.0257  0.0539 -0.0244  0.0092
                                           -0.0022 -0.0383  0.0386  0.0095 -0.0197
                                            0.7507  0.0476  0.0361 -0.0191  0.6089
                                            0.0626  0.0416 -0.0481  0.0602 -0.1540
                                            0.1301 -0.0438
   262. (0.00204) RY*( 2) C  13           s(  0.34%)p99.99( 97.75%)d 5.54(  1.91%)
                                           -0.0000 -0.0015  0.0543 -0.0216 -0.0051
                                            0.0344  0.7878  0.1432 -0.1824 -0.0132
                                           -0.3175 -0.0655  0.0791  0.0167  0.4223
                                            0.0666 -0.0850  0.0877  0.0783 -0.0002
                                            0.0451  0.0567
   263. (0.00086) RY*( 3) C  13           s(  0.55%)p99.99( 84.86%)d26.31( 14.58%)
                                           -0.0000  0.0005  0.0687 -0.0287 -0.0002
                                            0.0121 -0.4947  0.1075 -0.0368  0.0142
                                           -0.4866  0.1436 -0.0481 -0.0137  0.5554
                                           -0.1407  0.0487  0.1791  0.0143  0.0769
                                            0.0548 -0.3235
   264. (0.00057) RY*( 4) C  13           s(  3.12%)p 2.33(  7.29%)d28.69( 89.59%)
                                           -0.0000 -0.0001  0.1759 -0.0168  0.0036
                                            0.0008  0.1175 -0.0004  0.0576  0.0061
                                            0.1176 -0.0070  0.0208 -0.0004 -0.1685
                                            0.0966 -0.0608  0.2095 -0.3194  0.4375
                                            0.6586 -0.3534
   265. (0.00047) RY*( 5) C  13           s( 86.33%)p 0.08(  7.13%)d 0.08(  6.54%)
                                           -0.0000  0.0048  0.9285 -0.0013 -0.0348
                                           -0.0064 -0.0412  0.1234  0.0754  0.0179
                                           -0.0343 -0.0318 -0.1659  0.0123 -0.0887
                                            0.0722 -0.0733 -0.1189  0.1662 -0.1360
                                           -0.0332  0.0636
   266. (0.00028) RY*( 6) C  13           s(  5.81%)p14.96( 86.93%)d 1.25(  7.26%)
                                           -0.0000  0.0017  0.1852 -0.1541 -0.0082
                                            0.0170  0.0952 -0.7186 -0.3035 -0.0040
                                            0.0124  0.2720  0.0948  0.0114  0.0455
                                           -0.3727 -0.1650 -0.1389 -0.1908 -0.0449
                                           -0.0682 -0.1010
   267. (0.00014) RY*( 7) C  13           s( 71.51%)p 0.11(  7.69%)d 0.29( 20.80%)
                                            0.0000 -0.0056 -0.0729  0.8421 -0.0229
                                            0.0031  0.0226 -0.1549 -0.0396 -0.0062
                                           -0.0387  0.0851 -0.1402 -0.0035  0.0241
                                           -0.0140 -0.1470 -0.2627  0.2978  0.0385
                                            0.1846 -0.1215
   268. (0.00008) RY*( 8) C  13           s(  4.87%)p 8.96( 43.68%)d10.55( 51.45%)
   269. (0.00006) RY*( 9) C  13           s(  3.34%)p17.38( 57.99%)d11.59( 38.68%)
   270. (0.00002) RY*(10) C  13           s( 11.35%)p 1.25( 14.15%)d 6.57( 74.50%)
   271. (0.00002) RY*(11) C  13           s(  0.20%)p99.99( 96.99%)d13.80(  2.81%)
   272. (0.00000) RY*(12) C  13           s(  1.86%)p52.39( 97.53%)d 0.33(  0.61%)
   273. (0.00000) RY*(13) C  13           s( 98.26%)p 0.01(  0.98%)d 0.01(  0.76%)
   274. (0.00001) RY*(14) C  13           s(  4.63%)p14.34( 66.40%)d 6.26( 28.97%)
   275. (0.00001) RY*(15) C  13           s(  2.87%)p10.41( 29.89%)d23.41( 67.24%)
   276. (0.00001) RY*(16) C  13           s(  4.49%)p20.85( 93.66%)d 0.41(  1.85%)
   277. (0.00000) RY*(17) C  13           s(  0.12%)p99.99( 12.45%)d99.99( 87.43%)
   278. (0.00550) RY*( 1) C  14           s(  0.12%)p99.99( 94.56%)d43.36(  5.31%)
                                           -0.0000  0.0225 -0.0151 -0.0212 -0.0061
                                           -0.0192  0.7456  0.0031  0.0318  0.0132
                                           -0.6112  0.0581 -0.0196 -0.0013  0.0985
                                            0.0328  0.0050 -0.1754 -0.0505 -0.0793
                                            0.0143 -0.1155
   279. (0.00194) RY*( 2) C  14           s(  0.27%)p99.99( 96.56%)d11.53(  3.16%)
                                            0.0000  0.0159  0.0480  0.0051 -0.0128
                                           -0.0074 -0.3486  0.0620  0.0687 -0.0134
                                           -0.5270  0.0919  0.0568 -0.0238 -0.7173
                                            0.1367  0.1099 -0.0075  0.1179 -0.0586
                                            0.1131  0.0383
   280. (0.00113) RY*( 3) C  14           s(  0.32%)p99.99( 79.42%)d62.98( 20.26%)
                                            0.0000  0.0003  0.0558  0.0079 -0.0059
                                            0.0062 -0.4299 -0.1635 -0.0409  0.0028
                                           -0.4488 -0.1960 -0.0461 -0.0035  0.5309
                                            0.2365  0.0345  0.1932  0.1532 -0.0504
                                           -0.1546 -0.3396
   281. (0.00062) RY*( 4) C  14           s( 15.63%)p 1.55( 24.19%)d 3.85( 60.18%)
                                            0.0000 -0.0027  0.3918 -0.0523 -0.0072
                                            0.0152 -0.2028  0.2276 -0.0939  0.0036
                                           -0.1852  0.0830 -0.0490 -0.0013  0.3044
                                           -0.0507 -0.0321 -0.3996 -0.0527 -0.1638
                                           -0.0129  0.6422
   282. (0.00049) RY*( 5) C  14           s( 64.46%)p 0.31( 19.97%)d 0.24( 15.56%)
                                            0.0000 -0.0050  0.7880 -0.1529  0.0169
                                            0.0154  0.1546  0.2143 -0.0952 -0.0068
                                            0.1745 -0.0842  0.0654  0.0128 -0.1022
                                            0.2358 -0.1121  0.1625  0.0436 -0.0554
                                            0.1622 -0.3130
   283. (0.00025) RY*( 6) C  14           s( 18.27%)p 4.27( 78.10%)d 0.20(  3.63%)
                                            0.0000 -0.0046  0.3509  0.2379 -0.0546
                                            0.0012  0.0257 -0.3098  0.1842 -0.0106
                                           -0.0831 -0.4449  0.1417 -0.0094 -0.0659
                                           -0.5848  0.2809 -0.0360  0.0272  0.1752
                                           -0.0577  0.0164
   284. (0.00016) RY*( 7) C  14           s( 10.50%)p 7.71( 80.97%)d 0.81(  8.53%)
                                            0.0000  0.0056  0.2335 -0.2197  0.0461
                                           -0.0030 -0.0961 -0.5463 -0.1145 -0.0036
                                           -0.0427  0.6039 -0.1346 -0.0049 -0.0408
                                           -0.2393 -0.2129 -0.0770 -0.1317  0.1331
                                           -0.1460 -0.1518
   285. (0.00012) RY*( 8) C  14           s(  2.41%)p25.63( 61.81%)d14.84( 35.78%)
                                            0.0000  0.0101  0.0220  0.1034  0.1133
                                            0.0051  0.0517 -0.1521 -0.0038  0.0021
                                            0.0684  0.3814  0.4861  0.0120  0.1476
                                           -0.0379  0.4271  0.2645  0.1280 -0.4803
                                            0.1862  0.0782
   286. (0.00010) RY*( 9) C  14           s( 60.63%)p 0.46( 28.06%)d 0.19( 11.31%)
                                            0.0000  0.0044  0.1073  0.7677  0.0734
                                            0.0032  0.0519 -0.1638 -0.3117 -0.0044
                                            0.0139  0.0566  0.1011 -0.0081 -0.0706
                                            0.3569 -0.0887 -0.0243 -0.2381  0.1385
                                           -0.1713  0.0855
   287. (0.00006) RY*(10) C  14           s(  8.81%)p 1.94( 17.10%)d 8.41( 74.09%)
   288. (0.00007) RY*(11) C  14           s( 10.29%)p 6.72( 69.13%)d 2.00( 20.57%)
   289. (0.00002) RY*(12) C  14           s(  7.48%)p11.91( 89.06%)d 0.46(  3.46%)
   290. (0.00002) RY*(13) C  14           s(  4.43%)p 7.19( 31.89%)d14.36( 63.67%)
   291. (0.00001) RY*(14) C  14           s(  3.14%)p 3.65( 11.47%)d27.16( 85.39%)
   292. (0.00002) RY*(15) C  14           s(  1.24%)p11.37( 14.08%)d68.38( 84.68%)
   293. (0.00000) RY*(16) C  14           s( 92.02%)p 0.07(  6.46%)d 0.02(  1.52%)
   294. (0.00000) RY*(17) C  14           s(  0.05%)p99.99( 97.24%)d56.12(  2.72%)
   295. (0.00944) RY*( 1) C  15           s(  9.61%)p 8.87( 85.19%)d 0.54(  5.20%)
                                            0.0000  0.0417  0.3043 -0.0142 -0.0389
                                            0.0333  0.5547 -0.0356  0.0310 -0.0502
                                           -0.7264  0.0405 -0.0535  0.0146  0.0707
                                            0.0111  0.0290  0.0093  0.1590 -0.1500
                                           -0.0596 -0.0248
   296. (0.00689) RY*( 2) C  15           s(  3.35%)p 2.34(  7.85%)d26.52( 88.80%)
                                           -0.0000  0.0027  0.1829 -0.0041  0.0018
                                           -0.0443  0.1024  0.1297  0.0288 -0.0454
                                            0.1048  0.1573 -0.0203 -0.0418 -0.0711
                                            0.0462 -0.0349 -0.2889  0.2876  0.1624
                                            0.8002  0.2351
   297. (0.00669) RY*( 3) C  15           s( 25.20%)p 0.67( 16.79%)d 2.30( 58.01%)
                                           -0.0000  0.0115  0.5017 -0.0143 -0.0067
                                            0.0443  0.0707 -0.1069  0.0844  0.0093
                                            0.0247  0.0905 -0.0477 -0.0391 -0.3194
                                           -0.1316 -0.1016  0.0678 -0.5494  0.5145
                                           -0.0111 -0.0937
   298. (0.00244) RY*( 4) C  15           s( 17.22%)p 3.98( 68.55%)d 0.83( 14.23%)
                                           -0.0000 -0.0049  0.3851  0.1528 -0.0240
                                            0.0393 -0.3025  0.1494  0.1267 -0.0407
                                           -0.0388 -0.1434 -0.1038 -0.0125  0.7158
                                           -0.0480 -0.0692  0.2713 -0.0933  0.0212
                                            0.0750  0.2322
   299. (0.00078) RY*( 5) C  15           s( 31.80%)p 1.06( 33.62%)d 1.09( 34.58%)
                                           -0.0000  0.0027  0.5566 -0.0635 -0.0647
                                            0.0190 -0.0636  0.0198  0.0023 -0.0119
                                            0.2894 -0.1534  0.0981 -0.0166 -0.3623
                                            0.2196 -0.1860  0.0980  0.2222 -0.4636
                                           -0.1879  0.1912
   300. (0.00040) RY*( 6) C  15           s(  0.27%)p99.99( 96.69%)d11.35(  3.04%)
                                            0.0000  0.0011 -0.0064  0.0477  0.0189
                                            0.0299 -0.6795 -0.0725  0.0922  0.0233
                                           -0.5572 -0.1456  0.0786  0.0137 -0.3620
                                           -0.1191  0.0816 -0.0158  0.1025  0.0184
                                            0.1125  0.0815
   301. (0.00014) RY*( 7) C  15           s( 55.14%)p 0.56( 31.06%)d 0.25( 13.80%)
                                            0.0000  0.0113 -0.0098  0.7356  0.1005
                                            0.0021  0.0403 -0.2175 -0.1981 -0.0058
                                            0.0175  0.2626  0.1082  0.0009 -0.1035
                                            0.2901  0.2159  0.3548  0.0365  0.0358
                                            0.0605  0.0760
   302. (0.00007) RY*( 8) C  15           s( 16.91%)p 3.84( 64.95%)d 1.07( 18.14%)
   303. (0.00004) RY*( 9) C  15           s(  3.50%)p26.46( 92.61%)d 1.11(  3.89%)
   304. (0.00004) RY*(10) C  15           s( 23.83%)p 2.48( 59.10%)d 0.72( 17.08%)
   305. (0.00002) RY*(11) C  15           s(  8.39%)p 5.65( 47.43%)d 5.26( 44.18%)
   306. (0.00002) RY*(12) C  15           s(  1.74%)p50.07( 86.98%)d 6.49( 11.28%)
   307. (0.00003) RY*(13) C  15           s(  6.26%)p14.11( 88.27%)d 0.87(  5.47%)
   308. (0.00001) RY*(14) C  15           s( 10.66%)p 6.57( 70.01%)d 1.81( 19.33%)
   309. (0.00000) RY*(15) C  15           s(  1.59%)p 7.33( 11.68%)d54.42( 86.73%)
   310. (0.00000) RY*(16) C  15           s( 83.11%)p 0.08(  6.90%)d 0.12(  9.98%)
   311. (0.00000) RY*(17) C  15           s(  1.05%)p32.14( 33.61%)d62.49( 65.34%)
   312. (0.00244) RY*( 1) O  16           s(  4.29%)p22.04( 94.47%)d 0.29(  1.24%)
                                           -0.0000  0.0019  0.1842  0.0945 -0.0017
                                           -0.0094  0.1820  0.0354  0.0348  0.0053
                                            0.2585 -0.0695 -0.0187  0.0107 -0.9128
                                            0.0391 -0.0467 -0.0172 -0.0731  0.0758
                                            0.0321  0.0035
   313. (0.00094) RY*( 2) O  16           s( 85.47%)p 0.16( 13.38%)d 0.01(  1.15%)
                                           -0.0000  0.0089  0.8978 -0.2205 -0.0038
                                           -0.0267  0.2341  0.0649  0.0327  0.0332
                                            0.0899 -0.0946 -0.0114  0.0011  0.2321
                                           -0.0276  0.0106  0.0246  0.0458 -0.0604
                                            0.0150  0.0700
   314. (0.00090) RY*( 3) O  16           s(  9.00%)p 9.87( 88.91%)d 0.23(  2.09%)
                                           -0.0000  0.0032  0.2964 -0.0464 -0.0013
                                           -0.0113 -0.7108  0.0723 -0.0430  0.0102
                                           -0.5585  0.0312 -0.0487 -0.0004 -0.2455
                                            0.0248 -0.0202  0.0588 -0.0658 -0.0380
                                           -0.1010 -0.0381
   315. (0.00012) RY*( 4) O  16           s( 25.65%)p 2.84( 72.75%)d 0.06(  1.60%)
                                           -0.0000  0.0096  0.1485  0.4841  0.0012
                                           -0.0204 -0.5356 -0.0458  0.0602  0.0255
                                            0.6339 -0.0272 -0.0433  0.0006  0.1641
                                           -0.0368 -0.0318  0.0836 -0.0105  0.0741
                                            0.0545  0.0220
   316. (0.00004) RY*( 5) O  16           s(  1.73%)p54.44( 94.44%)d 2.21(  3.83%)
   317. (0.00004) RY*( 6) O  16           s( 51.69%)p 0.52( 27.02%)d 0.41( 21.29%)
   318. (0.00001) RY*( 7) O  16           s(  0.84%)p99.99( 98.70%)d 0.54(  0.45%)
   319. (0.00001) RY*( 8) O  16           s(  0.26%)p99.99( 99.68%)d 0.23(  0.06%)
   320. (0.00000) RY*( 9) O  16           s(  2.99%)p32.26( 96.35%)d 0.22(  0.66%)
   321. (0.00000) RY*(10) O  16           s(  2.68%)p36.13( 96.72%)d 0.22(  0.60%)
   322. (0.00000) RY*(11) O  16           s( 99.91%)p 0.00(  0.08%)d 0.00(  0.00%)
   323. (0.00000) RY*(12) O  16           s(  0.04%)p99.99( 99.95%)d 0.42(  0.02%)
   324. (0.00001) RY*(13) O  16           s(  9.17%)p 0.85(  7.77%)d 9.06( 83.06%)
   325. (0.00000) RY*(14) O  16           s(  0.06%)p22.28(  1.36%)d99.99( 98.58%)
   326. (0.00000) RY*(15) O  16           s(  1.30%)p 2.49(  3.24%)d73.52( 95.46%)
   327. (0.00000) RY*(16) O  16           s(  0.03%)p68.39(  1.90%)d99.99( 98.08%)
   328. (0.00000) RY*(17) O  16           s(  4.68%)p 0.81(  3.79%)d19.57( 91.54%)
   329. (0.00039) RY*( 1) H  17           s(100.00%)
                                           -0.0005  1.0000  0.0028
   330. (0.00021) RY*( 2) H  17           s(100.00%)
                                           -0.0012 -0.0028  1.0000
   331. (0.00048) RY*( 1) H  18           s(100.00%)
                                           -0.0006  1.0000  0.0021
   332. (0.00022) RY*( 2) H  18           s(100.00%)
                                           -0.0012 -0.0021  1.0000
   333. (0.00075) RY*( 1) H  19           s(100.00%)
                                           -0.0016  1.0000  0.0016
   334. (0.00016) RY*( 2) H  19           s(100.00%)
                                           -0.0007 -0.0016  1.0000
   335. (0.00055) RY*( 1) H  20           s(100.00%)
                                           -0.0015  1.0000  0.0029
   336. (0.00025) RY*( 2) H  20           s(100.00%)
                                           -0.0007 -0.0029  1.0000
   337. (0.00047) RY*( 1) H  21           s(100.00%)
                                           -0.0006  1.0000  0.0022
   338. (0.00022) RY*( 2) H  21           s(100.00%)
                                           -0.0012 -0.0022  1.0000
   339. (0.00209) RY*( 1) H  22           s(100.00%)
                                            0.0039  1.0000 -0.0001
   340. (0.00017) RY*( 2) H  22           s(100.00%)
                                           -0.0000  0.0001  1.0000
   341. (0.00248) RY*( 1) H  23           s(100.00%)
                                            0.0068  1.0000 -0.0040
   342. (0.00038) RY*( 2) H  23           s(100.00%)
                                           -0.0020  0.0040  1.0000
   343. (0.00063) RY*( 1) H  24           s(100.00%)
                                           -0.0015  1.0000  0.0023
   344. (0.00021) RY*( 2) H  24           s(100.00%)
                                           -0.0008 -0.0023  1.0000
   345. (0.00046) RY*( 1) H  25           s(100.00%)
                                           -0.0006  1.0000  0.0021
   346. (0.00022) RY*( 2) H  25           s(100.00%)
                                           -0.0012 -0.0021  1.0000
   347. (0.00040) RY*( 1) H  26           s(100.00%)
                                           -0.0005  1.0000  0.0025
   348. (0.00021) RY*( 2) H  26           s(100.00%)
                                           -0.0012 -0.0025  1.0000
   349. (0.00047) RY*( 1) H  27           s(100.00%)
                                           -0.0005  1.0000  0.0020
   350. (0.00022) RY*( 2) H  27           s(100.00%)
                                           -0.0012 -0.0020  1.0000
   351. (0.00076) RY*( 1) H  28           s(100.00%)
                                           -0.0017  1.0000  0.0019
   352. (0.00020) RY*( 2) H  28           s(100.00%)
                                           -0.0008 -0.0019  1.0000
   353. (0.00078) RY*( 1) H  29           s(100.00%)
                                           -0.0042  1.0000 -0.0023
   354. (0.00015) RY*( 2) H  29           s(100.00%)
                                            0.0004  0.0023  1.0000
   355. (0.01531) BD*( 1) C   1 - C   2  
                ( 50.11%)   0.7079* C   1 s( 34.64%)p 1.89( 65.33%)d 0.00(  0.03%)
                                            0.0000  0.5885 -0.0111  0.0003  0.0000
                                            0.0055 -0.0242  0.0030 -0.0000 -0.5956
                                           -0.0054  0.0128 -0.0000 -0.5445  0.0335
                                            0.0067  0.0001  0.0032 -0.0017  0.0147
                                           -0.0096  0.0019
                ( 49.89%)  -0.7063* C   2 s( 34.73%)p 1.88( 65.24%)d 0.00(  0.03%)
                                            0.0000  0.5892 -0.0128 -0.0025 -0.0005
                                            0.0139 -0.0252  0.0033 -0.0003  0.6117
                                           -0.0324 -0.0069  0.0003  0.5254  0.0110
                                           -0.0112  0.0007  0.0015 -0.0031  0.0148
                                           -0.0081  0.0042
   356. (0.01540) BD*( 1) C   1 - C   6  
                ( 50.06%)   0.7075* C   1 s( 34.67%)p 1.88( 65.30%)d 0.00(  0.03%)
                                            0.0000  0.5887 -0.0115 -0.0002 -0.0001
                                           -0.4447 -0.0025  0.0091  0.0000 -0.0378
                                           -0.0330  0.0049 -0.0001  0.6722 -0.0257
                                           -0.0101 -0.0000  0.0042 -0.0150 -0.0013
                                            0.0029  0.0080
                ( 49.94%)  -0.7067* C   6 s( 34.69%)p 1.88( 65.28%)d 0.00(  0.03%)
                                            0.0000  0.5888 -0.0131 -0.0015 -0.0005
                                            0.4544 -0.0225  0.0057  0.0001  0.0660
                                           -0.0360 -0.0032 -0.0002 -0.6633  0.0033
                                           -0.0120 -0.0003  0.0023 -0.0145  0.0013
                                            0.0025  0.0094
   357. (0.32223) BD*( 2) C   1 - C   6  
                ( 49.59%)   0.7042* C   1 s(  0.00%)p 1.00( 99.96%)d 0.00(  0.04%)
                                           -0.0000  0.0002 -0.0002 -0.0004 -0.0000
                                            0.7628  0.0204  0.0098 -0.0005 -0.4317
                                           -0.0115 -0.0053  0.0003  0.4802  0.0128
                                            0.0063 -0.0003 -0.0025  0.0021 -0.0096
                                           -0.0141  0.0088
                ( 50.41%)  -0.7100* C   6 s(  0.00%)p 1.00( 99.96%)d 0.00(  0.04%)
                                            0.0000 -0.0003  0.0001 -0.0000  0.0000
                                            0.7631  0.0192 -0.0097 -0.0010 -0.4319
                                           -0.0108  0.0055  0.0006  0.4796  0.0121
                                           -0.0062 -0.0007 -0.0088 -0.0098  0.0034
                                            0.0010 -0.0140
   358. (0.01145) BD*( 1) C   1 - H  17  
                ( 39.76%)   0.6305* C   1 s( 30.60%)p 2.27( 69.33%)d 0.00(  0.07%)
                                            0.0003 -0.5529 -0.0181  0.0002 -0.0001
                                           -0.4678 -0.0023 -0.0046 -0.0010 -0.6751
                                           -0.0033 -0.0066 -0.0015  0.1365  0.0007
                                            0.0013  0.0003 -0.0199  0.0028  0.0070
                                            0.0071  0.0127
                ( 60.24%)  -0.7762* H  17 s(100.00%)
                                           -1.0000 -0.0005 -0.0012
   359. (0.01510) BD*( 1) C   2 - C   3  
                ( 50.53%)   0.7109* C   2 s( 34.64%)p 1.89( 65.32%)d 0.00(  0.03%)
                                            0.0000  0.5885 -0.0105  0.0011  0.0002
                                           -0.4457 -0.0041  0.0085 -0.0007 -0.6615
                                            0.0273  0.0094 -0.0004  0.1225  0.0314
                                           -0.0057  0.0009  0.0141 -0.0060 -0.0034
                                           -0.0051 -0.0057
                ( 49.47%)  -0.7033* C   3 s( 34.89%)p 1.87( 65.08%)d 0.00(  0.03%)
                                           -0.0001  0.5905  0.0152 -0.0016 -0.0001
                                            0.4605 -0.0191 -0.0027  0.0004  0.6459
                                            0.0062 -0.0090  0.0003 -0.1409  0.0354
                                           -0.0027 -0.0010  0.0142 -0.0038 -0.0005
                                           -0.0065 -0.0068
   360. (0.31961) BD*( 2) C   2 - C   3  
                ( 50.53%)   0.7108* C   2 s(  0.00%)p 1.00( 99.96%)d 0.00(  0.04%)
                                            0.0000  0.0024 -0.0009 -0.0006 -0.0002
                                           -0.7645 -0.0169 -0.0086  0.0006  0.4281
                                            0.0096  0.0047 -0.0003 -0.4808 -0.0110
                                           -0.0050  0.0001  0.0023 -0.0026  0.0100
                                            0.0146 -0.0097
                ( 49.47%)  -0.7033* C   3 s(  0.00%)p 1.00( 99.96%)d 0.00(  0.03%)
                                           -0.0000  0.0033  0.0002  0.0005  0.0001
                                           -0.7603 -0.0142 -0.0123  0.0013  0.4338
                                            0.0087  0.0071 -0.0004 -0.4824 -0.0081
                                           -0.0069  0.0008 -0.0099 -0.0072 -0.0057
                                           -0.0120 -0.0041
   361. (0.01116) BD*( 1) C   2 - H  18  
                ( 39.69%)   0.6300* C   2 s( 30.54%)p 2.27( 69.40%)d 0.00(  0.07%)
                                           -0.0003  0.5523  0.0184  0.0011  0.0003
                                            0.4640  0.0025  0.0047  0.0008  0.0506
                                           -0.0001  0.0009  0.0002 -0.6900 -0.0040
                                           -0.0066 -0.0011  0.0001 -0.0200 -0.0030
                                            0.0080  0.0140
                ( 60.31%)  -0.7766* H  18 s(100.00%)
                                            1.0000  0.0006  0.0012
   362. (0.02534) BD*( 1) C   3 - C   4  
                ( 50.63%)   0.7116* C   3 s( 34.98%)p 1.86( 64.99%)d 0.00(  0.03%)
                                            0.0001  0.5914  0.0055  0.0042  0.0003
                                           -0.4568  0.0095  0.0066  0.0003 -0.0712
                                            0.0191  0.0008  0.0011  0.6600  0.0018
                                           -0.0091  0.0008  0.0027 -0.0140  0.0006
                                            0.0019  0.0086
                ( 49.37%)  -0.7026* C   4 s( 33.87%)p 1.95( 66.09%)d 0.00(  0.03%)
                                           -0.0000  0.5820  0.0063  0.0009  0.0001
                                            0.4505 -0.0052 -0.0006  0.0019  0.0409
                                            0.0048  0.0012 -0.0010 -0.6754  0.0123
                                            0.0026 -0.0038  0.0024 -0.0155 -0.0013
                                            0.0035  0.0087
   363. (0.01244) BD*( 1) C   3 - H  19  
                ( 39.82%)   0.6310* C   3 s( 30.04%)p 2.33( 69.90%)d 0.00(  0.07%)
                                           -0.0004  0.5478 -0.0163 -0.0024 -0.0001
                                            0.0005 -0.0080  0.0024  0.0008 -0.6230
                                           -0.0084 -0.0004 -0.0011 -0.5573  0.0073
                                           -0.0048 -0.0018 -0.0009  0.0006  0.0224
                                           -0.0131  0.0038
                ( 60.18%)  -0.7757* H  19 s(100.00%)
                                            1.0000  0.0016  0.0007
   364. (0.02298) BD*( 1) C   4 - C   5  
                ( 49.18%)   0.7013* C   4 s( 34.21%)p 1.92( 65.76%)d 0.00(  0.03%)
                                            0.0000 -0.5849 -0.0064 -0.0011 -0.0003
                                           -0.0010 -0.0096 -0.0011  0.0007 -0.6038
                                            0.0020  0.0007 -0.0020 -0.5409  0.0165
                                            0.0013 -0.0027 -0.0018  0.0009 -0.0145
                                            0.0090 -0.0025
                ( 50.82%)  -0.7129* C   5 s( 35.20%)p 1.84( 64.77%)d 0.00(  0.03%)
                                           -0.0001 -0.5933 -0.0062 -0.0044 -0.0003
                                            0.0190 -0.0177 -0.0003 -0.0015  0.6101
                                           -0.0180 -0.0080 -0.0003  0.5236  0.0113
                                           -0.0082  0.0015 -0.0019  0.0029 -0.0134
                                            0.0077 -0.0037
   365. (0.34608) BD*( 2) C   4 - C   5  
                ( 49.58%)   0.7042* C   4 s(  0.00%)p 1.00( 99.97%)d 0.00(  0.03%)
                                            0.0000 -0.0015 -0.0035 -0.0003 -0.0000
                                           -0.7603 -0.0083 -0.0056  0.0038  0.4348
                                            0.0031  0.0033 -0.0029 -0.4821 -0.0024
                                           -0.0024  0.0029 -0.0099 -0.0077 -0.0051
                                           -0.0105 -0.0052
                ( 50.42%)  -0.7100* C   5 s(  0.00%)p 1.00( 99.96%)d 0.00(  0.04%)
                                            0.0000 -0.0019 -0.0002 -0.0017 -0.0000
                                           -0.7626 -0.0116 -0.0044  0.0011  0.4334
                                            0.0042  0.0038 -0.0009 -0.4795 -0.0057
                                           -0.0038  0.0006  0.0086  0.0100 -0.0038
                                           -0.0012  0.0142
   366. (0.03457) BD*( 1) C   4 - C   7  
                ( 51.14%)   0.7151* C   4 s( 31.88%)p 2.14( 68.09%)d 0.00(  0.03%)
                                            0.0002  0.5645 -0.0098 -0.0030 -0.0005
                                           -0.4671 -0.0137  0.0028 -0.0018 -0.6664
                                           -0.0171  0.0024 -0.0021  0.1342 -0.0120
                                            0.0010  0.0003  0.0129 -0.0040 -0.0031
                                           -0.0054 -0.0070
                ( 48.86%)  -0.6990* C   7 s( 28.31%)p 2.53( 71.66%)d 0.00(  0.03%)
                                            0.0001  0.5321  0.0062  0.0008  0.0000
                                            0.4733 -0.0087 -0.0013  0.0018  0.6880
                                            0.0000 -0.0056  0.0028 -0.1366 -0.0193
                                            0.0026 -0.0032  0.0136 -0.0053 -0.0049
                                           -0.0018 -0.0071
   367. (0.01503) BD*( 1) C   5 - C   6  
                ( 49.62%)   0.7044* C   5 s( 34.49%)p 1.90( 65.47%)d 0.00(  0.03%)
                                           -0.0001  0.5871  0.0146 -0.0019 -0.0002
                                            0.4496  0.0050 -0.0068  0.0001  0.6604
                                           -0.0268 -0.0054  0.0006 -0.1206 -0.0321
                                            0.0059  0.0002  0.0145 -0.0061 -0.0032
                                           -0.0049 -0.0059
                ( 50.38%)  -0.7098* C   6 s( 34.70%)p 1.88( 65.27%)d 0.00(  0.03%)
                                            0.0000  0.5890 -0.0093  0.0006  0.0003
                                           -0.4576  0.0207 -0.0065 -0.0000 -0.6485
                                           -0.0034 -0.0129 -0.0005  0.1444 -0.0360
                                           -0.0009 -0.0004  0.0144 -0.0041 -0.0009
                                           -0.0070 -0.0069
   368. (0.01206) BD*( 1) C   5 - H  20  
                ( 39.71%)   0.6302* C   5 s( 30.21%)p 2.31( 69.72%)d 0.00(  0.07%)
                                            0.0004 -0.5494  0.0164  0.0024  0.0000
                                            0.4635  0.0042  0.0018  0.0003  0.0465
                                            0.0082 -0.0020 -0.0012 -0.6929  0.0010
                                           -0.0049 -0.0019 -0.0007  0.0204  0.0030
                                           -0.0075 -0.0138
                ( 60.29%)  -0.7765* H  20 s(100.00%)
                                           -1.0000 -0.0015 -0.0007
   369. (0.01109) BD*( 1) C   6 - H  21  
                ( 39.73%)   0.6303* C   6 s( 30.52%)p 2.27( 69.42%)d 0.00(  0.07%)
                                            0.0003 -0.5521 -0.0176 -0.0006 -0.0002
                                           -0.0038  0.0003  0.0004 -0.0000 -0.6219
                                           -0.0030  0.0064 -0.0013 -0.5543 -0.0031
                                            0.0053 -0.0011  0.0012 -0.0016 -0.0225
                                            0.0121 -0.0042
                ( 60.27%)  -0.7763* H  21 s(100.00%)
                                           -1.0000 -0.0006 -0.0012
   370. (0.03713) BD*( 1) C   7 - C   8  
                ( 48.84%)   0.6989* C   7 s( 28.75%)p 2.48( 71.22%)d 0.00(  0.03%)
                                            0.0001  0.5361  0.0083 -0.0002  0.0000
                                           -0.5861  0.0161  0.0034 -0.0006 -0.1294
                                            0.0123 -0.0022  0.0003 -0.5926 -0.0177
                                            0.0028 -0.0047  0.0028  0.0130  0.0042
                                            0.0052  0.0069
                ( 51.16%)  -0.7153* C   8 s( 32.08%)p 2.12( 67.90%)d 0.00(  0.03%)
                                            0.0001  0.5663 -0.0091 -0.0044 -0.0004
                                            0.5926  0.0191 -0.0045  0.0018  0.0732
                                            0.0112 -0.0012  0.0007  0.5674  0.0031
                                           -0.0015  0.0013  0.0008  0.0139  0.0028
                                            0.0070  0.0029
   371. (0.03031) BD*( 1) C   7 - N   9  
                ( 61.35%)   0.7833* C   7 s( 21.72%)p 3.60( 78.18%)d 0.00(  0.09%)
                                           -0.0000  0.4655  0.0237  0.0006 -0.0003
                                            0.5240 -0.0137  0.0018 -0.0004 -0.7093
                                            0.0214 -0.0041 -0.0000  0.0581 -0.0109
                                            0.0001  0.0017 -0.0261 -0.0000 -0.0015
                                           -0.0055 -0.0147
                ( 38.65%)  -0.6217* N   9 s( 35.35%)p 1.83( 64.62%)d 0.00(  0.03%)
                                           -0.0000  0.5946 -0.0029 -0.0044  0.0001
                                           -0.4933 -0.0000  0.0043 -0.0008  0.6324
                                            0.0002 -0.0044  0.0013 -0.0539  0.0015
                                            0.0001  0.0003 -0.0159 -0.0027 -0.0021
                                           -0.0026 -0.0042
   372. (0.02154) BD*( 1) C   7 - H  22  
                ( 38.00%)   0.6165* C   7 s( 21.26%)p 3.70( 78.66%)d 0.00(  0.08%)
                                            0.0003 -0.4604  0.0263  0.0002 -0.0003
                                            0.3953  0.0100  0.0031 -0.0010 -0.0737
                                           -0.0084 -0.0001  0.0015 -0.7901 -0.0233
                                           -0.0014  0.0023  0.0021  0.0191 -0.0028
                                           -0.0040 -0.0191
                ( 62.00%)  -0.7874* H  22 s(100.00%)
                                           -1.0000  0.0039 -0.0000
   373. (0.02204) BD*( 1) C   8 - C  10  
                ( 49.16%)   0.7012* C   8 s( 33.83%)p 1.96( 66.14%)d 0.00(  0.03%)
                                            0.0000 -0.5816 -0.0051 -0.0007 -0.0002
                                            0.5929 -0.0066 -0.0009  0.0022 -0.5555
                                            0.0107  0.0023 -0.0029  0.0327  0.0079
                                            0.0009 -0.0003  0.0158 -0.0030 -0.0006
                                           -0.0011  0.0085
                ( 50.84%)  -0.7130* C  10 s( 35.01%)p 1.86( 64.96%)d 0.00(  0.03%)
                                           -0.0001 -0.5917 -0.0060 -0.0042 -0.0003
                                           -0.6036  0.0121  0.0085 -0.0001  0.5314
                                            0.0071 -0.0075  0.0015 -0.0463  0.0191
                                           -0.0000  0.0013  0.0145 -0.0028 -0.0025
                                           -0.0008  0.0077
   374. (0.02423) BD*( 1) C   8 - C  14  
                ( 49.14%)   0.7010* C   8 s( 34.07%)p 1.93( 65.90%)d 0.00(  0.03%)
                                           -0.0000 -0.5836 -0.0074 -0.0023 -0.0002
                                           -0.0155  0.0100  0.0014 -0.0009  0.6247
                                           -0.0128 -0.0013  0.0022  0.5179 -0.0038
                                           -0.0026  0.0015  0.0010 -0.0019 -0.0149
                                            0.0078 -0.0023
                ( 50.86%)  -0.7132* C  14 s( 34.87%)p 1.87( 65.10%)d 0.00(  0.03%)
                                           -0.0001 -0.5905 -0.0059 -0.0040 -0.0003
                                           -0.0191  0.0193  0.0000  0.0017 -0.6117
                                           -0.0042  0.0094 -0.0009 -0.5251  0.0137
                                            0.0067 -0.0001  0.0025 -0.0022 -0.0144
                                            0.0072 -0.0006
   375. (0.35030) BD*( 2) C   8 - C  14  
                ( 50.01%)   0.7072* C   8 s(  0.00%)p 1.00( 99.96%)d 0.00(  0.03%)
                                            0.0001  0.0000 -0.0061 -0.0011 -0.0001
                                            0.5441  0.0102  0.0052 -0.0016  0.5431
                                            0.0049  0.0043 -0.0024 -0.6390 -0.0036
                                           -0.0060  0.0032 -0.0090 -0.0032 -0.0010
                                            0.0016  0.0157
                ( 49.99%)  -0.7071* C  14 s(  0.00%)p 1.00( 99.96%)d 0.00(  0.04%)
                                           -0.0001 -0.0040 -0.0019 -0.0019  0.0002
                                            0.5406  0.0109  0.0040 -0.0000  0.5402
                                            0.0082  0.0035 -0.0006 -0.6444 -0.0064
                                           -0.0052  0.0017  0.0049  0.0086 -0.0069
                                           -0.0132 -0.0078
   376. (0.05176) BD*( 1) N   9 - C  15  
                ( 36.84%)   0.6070* N   9 s( 35.56%)p 1.81( 64.40%)d 0.00(  0.05%)
                                           -0.0000 -0.5962 -0.0116 -0.0051 -0.0000
                                           -0.0620  0.0149 -0.0031  0.0002  0.4562
                                           -0.0230  0.0033  0.0010 -0.6566  0.0069
                                           -0.0001 -0.0018  0.0048  0.0002  0.0167
                                            0.0057 -0.0114
                ( 63.16%)  -0.7947* C  15 s( 32.61%)p 2.06( 67.32%)d 0.00(  0.08%)
                                           -0.0001 -0.5707  0.0194 -0.0031  0.0022
                                            0.0642 -0.0010 -0.0049 -0.0007 -0.4576
                                            0.0157  0.0084 -0.0016  0.6772 -0.0251
                                           -0.0043  0.0036 -0.0008 -0.0042  0.0219
                                            0.0069 -0.0146
   377. (0.01740) BD*( 1) N   9 - H  23  
                ( 29.30%)   0.5413* N   9 s( 28.99%)p 2.45( 70.95%)d 0.00(  0.06%)
                                            0.0002 -0.5384  0.0047  0.0023  0.0001
                                           -0.4734  0.0122  0.0007  0.0016  0.1942
                                           -0.0067  0.0002 -0.0017  0.6688 -0.0137
                                           -0.0019 -0.0005  0.0096  0.0192 -0.0056
                                           -0.0040 -0.0113
                ( 70.70%)  -0.8408* H  23 s(100.00%)
                                           -1.0000  0.0068 -0.0021
   378. (0.01492) BD*( 1) C  10 - C  11  
                ( 49.56%)   0.7040* C  10 s( 34.85%)p 1.87( 65.12%)d 0.00(  0.03%)
                                            0.0001 -0.5901 -0.0145  0.0017  0.0001
                                            0.5896 -0.0256 -0.0041  0.0005  0.0601
                                            0.0321 -0.0047 -0.0003  0.5460  0.0045
                                           -0.0082  0.0004 -0.0006 -0.0152 -0.0052
                                           -0.0060 -0.0032
                ( 50.44%)  -0.7102* C  11 s( 34.65%)p 1.88( 65.32%)d 0.00(  0.03%)
                                           -0.0000 -0.5886  0.0095 -0.0013 -0.0003
                                           -0.5812 -0.0058 -0.0116 -0.0009 -0.0821
                                            0.0334  0.0024  0.0005 -0.5538  0.0241
                                           -0.0083 -0.0002  0.0016 -0.0155 -0.0027
                                           -0.0076 -0.0018
   379. (0.31759) BD*( 2) C  10 - C  11  
                ( 49.68%)   0.7048* C  10 s(  0.00%)p 1.00( 99.96%)d 0.00(  0.04%)
                                           -0.0000  0.0033  0.0011 -0.0001 -0.0001
                                           -0.5352 -0.0117 -0.0081  0.0011 -0.5482
                                           -0.0103 -0.0075  0.0009  0.6419  0.0115
                                            0.0117 -0.0009  0.0094  0.0024  0.0020
                                           -0.0008 -0.0162
                ( 50.32%)  -0.7094* C  11 s(  0.00%)p 1.00( 99.96%)d 0.00(  0.04%)
                                           -0.0000  0.0003  0.0002  0.0005  0.0000
                                           -0.5365 -0.0131  0.0065  0.0001 -0.5450
                                           -0.0130  0.0066  0.0002  0.6435  0.0153
                                           -0.0072 -0.0004 -0.0057  0.0064 -0.0092
                                           -0.0131  0.0095
   380. (0.01224) BD*( 1) C  10 - H  24  
                ( 39.68%)   0.6299* C  10 s( 30.05%)p 2.33( 69.88%)d 0.00(  0.07%)
                                            0.0003 -0.5479  0.0165  0.0023  0.0000
                                            0.0125 -0.0085  0.0036  0.0015 -0.6421
                                            0.0017 -0.0037 -0.0016 -0.5351 -0.0048
                                           -0.0012 -0.0002 -0.0005  0.0010 -0.0220
                                            0.0134 -0.0036
                ( 60.32%)  -0.7766* H  24 s(100.00%)
                                           -1.0000 -0.0015 -0.0008
   381. (0.01547) BD*( 1) C  11 - C  12  
                ( 49.92%)   0.7065* C  11 s( 34.71%)p 1.88( 65.26%)d 0.00(  0.03%)
                                           -0.0000 -0.5890  0.0135  0.0022  0.0005
                                            0.0087 -0.0325 -0.0042 -0.0003  0.6117
                                           -0.0001  0.0114  0.0005  0.5256 -0.0272
                                            0.0062  0.0002  0.0032 -0.0014 -0.0153
                                            0.0083 -0.0006
                ( 50.08%)  -0.7077* C  12 s( 34.68%)p 1.88( 65.29%)d 0.00(  0.03%)
                                           -0.0000 -0.5888  0.0116 -0.0001  0.0000
                                            0.0176 -0.0321  0.0036 -0.0001 -0.6240
                                            0.0270  0.0092  0.0000 -0.5111 -0.0041
                                            0.0107 -0.0001  0.0011 -0.0033 -0.0158
                                            0.0074 -0.0022
   382. (0.01115) BD*( 1) C  11 - H  25  
                ( 39.71%)   0.6302* C  11 s( 30.54%)p 2.27( 69.39%)d 0.00(  0.07%)
                                           -0.0003  0.5524  0.0182  0.0007  0.0002
                                           -0.6105 -0.0032  0.0061 -0.0010  0.5659
                                            0.0031 -0.0052  0.0009 -0.0300  0.0002
                                            0.0006 -0.0000 -0.0221 -0.0002 -0.0025
                                            0.0017 -0.0131
                ( 60.29%)  -0.7764* H  25 s(100.00%)
                                            1.0000  0.0006  0.0012
   383. (0.01559) BD*( 1) C  12 - C  13  
                ( 50.08%)   0.7076* C  12 s( 34.69%)p 1.88( 65.28%)d 0.00(  0.03%)
                                            0.0000  0.5889 -0.0112  0.0002 -0.0000
                                            0.5852  0.0026 -0.0121  0.0001 -0.5549
                                            0.0308  0.0070 -0.0001  0.0203  0.0282
                                           -0.0041  0.0000 -0.0152  0.0043  0.0008
                                            0.0022 -0.0080
                ( 49.92%)  -0.7066* C  13 s( 34.67%)p 1.88( 65.30%)d 0.00(  0.03%)
                                            0.0000  0.5887 -0.0127 -0.0017 -0.0004
                                           -0.5985  0.0288 -0.0076 -0.0003  0.5392
                                            0.0074  0.0110  0.0005 -0.0457  0.0303
                                            0.0032  0.0002 -0.0153  0.0022  0.0026
                                           -0.0001 -0.0081
   384. (0.32381) BD*( 2) C  12 - C  13  
                ( 49.60%)   0.7042* C  12 s(  0.00%)p 1.00( 99.96%)d 0.00(  0.04%)
                                           -0.0000  0.0007  0.0002 -0.0002 -0.0000
                                           -0.5381 -0.0143 -0.0069  0.0004 -0.5431
                                           -0.0146 -0.0070  0.0003  0.6437  0.0173
                                            0.0082 -0.0004 -0.0056  0.0059 -0.0086
                                           -0.0121  0.0095
                ( 50.40%)  -0.7100* C  13 s(  0.00%)p 1.00( 99.96%)d 0.00(  0.04%)
                                            0.0000  0.0007  0.0005  0.0001  0.0001
                                           -0.5378 -0.0136  0.0069  0.0009 -0.5431
                                           -0.0137  0.0070  0.0009  0.6439  0.0165
                                           -0.0081 -0.0008 -0.0045 -0.0089  0.0066
                                            0.0132  0.0080
   385. (0.01151) BD*( 1) C  12 - H  26  
                ( 39.77%)   0.6307* C  12 s( 30.55%)p 2.27( 69.38%)d 0.00(  0.07%)
                                           -0.0003  0.5524  0.0182 -0.0004  0.0001
                                           -0.6050 -0.0031 -0.0059 -0.0013 -0.0729
                                           -0.0002 -0.0007 -0.0001 -0.5678 -0.0028
                                           -0.0055 -0.0012  0.0041  0.0216  0.0013
                                            0.0121  0.0056
                ( 60.23%)  -0.7761* H  26 s(100.00%)
                                            1.0000  0.0005  0.0012
   386. (0.01520) BD*( 1) C  13 - C  14  
                ( 50.48%)   0.7105* C  13 s( 34.72%)p 1.88( 65.24%)d 0.00(  0.03%)
                                            0.0000  0.5892 -0.0107  0.0007  0.0002
                                            0.5918 -0.0276  0.0080  0.0002  0.0603
                                            0.0316  0.0043  0.0006  0.5446  0.0030
                                            0.0110  0.0006  0.0008  0.0156  0.0053
                                            0.0063  0.0035
                ( 49.52%)  -0.7037* C  14 s( 34.86%)p 1.87( 65.11%)d 0.00(  0.03%)
                                           -0.0001  0.5903  0.0150 -0.0017 -0.0001
                                           -0.5800 -0.0068  0.0081  0.0000 -0.0762
                                            0.0333 -0.0035 -0.0007 -0.5541  0.0232
                                            0.0042 -0.0006 -0.0016  0.0154  0.0031
                                            0.0074  0.0018
   387. (0.01123) BD*( 1) C  13 - H  27  
                ( 39.71%)   0.6302* C  13 s( 30.52%)p 2.27( 69.42%)d 0.00(  0.07%)
                                           -0.0003  0.5521  0.0185  0.0008  0.0003
                                            0.0073  0.0006  0.0005 -0.0000 -0.6395
                                           -0.0039  0.0060 -0.0011 -0.5339 -0.0028
                                            0.0053 -0.0010  0.0008 -0.0018  0.0216
                                           -0.0139  0.0032
                ( 60.29%)  -0.7765* H  27 s(100.00%)
                                            1.0000  0.0005  0.0012
   388. (0.01270) BD*( 1) C  14 - H  28  
                ( 39.76%)   0.6305* C  14 s( 30.17%)p 2.31( 69.76%)d 0.00(  0.07%)
                                            0.0003 -0.5490  0.0165  0.0022  0.0001
                                           -0.6080 -0.0053 -0.0011 -0.0005  0.5720
                                           -0.0054  0.0042  0.0019 -0.0273 -0.0066
                                            0.0033  0.0014  0.0222 -0.0004  0.0018
                                           -0.0020  0.0132
                ( 60.24%)  -0.7762* H  28 s(100.00%)
                                           -1.0000 -0.0017 -0.0008
   389. (0.27946) BD*( 1) C  15 - O  16  
                ( 73.40%)   0.8567* C  15 s(  0.02%)p99.99( 99.38%)d28.50(  0.60%)
                                           -0.0000  0.0145 -0.0009  0.0003 -0.0001
                                            0.7362  0.0335  0.0158 -0.0037  0.5805
                                            0.0298  0.0132 -0.0036  0.3347  0.0156
                                            0.0073 -0.0023 -0.0153  0.0168 -0.0201
                                            0.0715 -0.0000
                ( 26.60%)  -0.5157* O  16 s(  0.02%)p99.99( 99.87%)d 6.11(  0.11%)
                                            0.0000  0.0134 -0.0011  0.0001 -0.0000
                                            0.7163  0.0017  0.0014 -0.0025  0.6105
                                            0.0005  0.0007 -0.0021  0.3361  0.0006
                                            0.0007 -0.0012  0.0053 -0.0067  0.0089
                                           -0.0307 -0.0001
   390. (0.00577) BD*( 2) C  15 - O  16  
                ( 63.88%)   0.7993* C  15 s( 31.91%)p 2.13( 67.93%)d 0.00(  0.16%)
                                            0.0001 -0.5615  0.0622  0.0020  0.0015
                                           -0.5057  0.0322  0.0043 -0.0030  0.6478
                                           -0.0480 -0.0016  0.0042  0.0131  0.0185
                                           -0.0058 -0.0015  0.0340  0.0035 -0.0027
                                            0.0072  0.0184
                ( 36.12%)  -0.6010* O  16 s( 37.00%)p 1.70( 62.89%)d 0.00(  0.11%)
                                           -0.0000 -0.6067  0.0441  0.0018  0.0000
                                            0.5234 -0.0163 -0.0010  0.0002 -0.5951
                                            0.0197  0.0023 -0.0002 -0.0101  0.0007
                                           -0.0018 -0.0002  0.0277 -0.0007 -0.0005
                                            0.0048  0.0175
   391. (0.03740) BD*( 1) C  15 - H  29  
                ( 41.64%)   0.6453* C  15 s( 35.83%)p 1.79( 64.08%)d 0.00(  0.09%)
                                            0.0002 -0.5968 -0.0455  0.0011 -0.0020
                                            0.4353  0.0157 -0.0053 -0.0037 -0.1614
                                           -0.0151  0.0072  0.0035 -0.6516 -0.0072
                                           -0.0019  0.0020  0.0012  0.0219 -0.0130
                                           -0.0086 -0.0123
                ( 58.36%)  -0.7639* H  29 s(100.00%)
                                           -1.0000 -0.0042  0.0004


 NHO Directionality and "Bond Bending" (deviations from line of nuclear centers)

         [Thresholds for printing:  angular deviation  >  1.0 degree]
                                    hybrid p-character > 25.0%
                                    orbital occupancy  >  0.10e

                                Line of Centers        Hybrid 1              Hybrid 2
                                ---------------  -------------------   ------------------
                NBO               Theta   Phi    Theta   Phi    Dev    Theta   Phi    Dev
 ========================================================================================
     1. BD (   1) C   1 - C   2   131.6  269.6   130.6  268.5   1.3     47.4   90.8   1.3
     2. BD (   1) C   1 - C   6    34.1  186.6    34.8  188.6   1.3    146.9    3.5   2.0
     3. BD (   2) C   1 - C   6    34.1  186.6   118.7  150.5  90.0    118.7  150.5  90.0
     5. BD (   1) C   2 - C   3    80.5  235.3    79.0  234.7   1.6     98.0   55.7   1.6
     6. BD (   2) C   2 - C   3    80.5  235.3   118.8  150.7  89.8    118.8  150.2  89.8
    10. BD (   1) C   4 - C   5    48.8   89.0     --     --    --     132.1  270.0   1.2
    11. BD (   2) C   4 - C   5    48.8   89.0    61.4  330.4  90.1     61.3  330.5  90.0
    12. BD (   1) C   4 - C   7    80.1  235.3    81.6  234.9   1.5      --     --    --
    13. BD (   1) C   5 - C   6    99.4   55.3   100.8   54.5   1.5     82.4  236.3   2.1
    16. BD (   1) C   7 - C   8   134.0  188.9   136.6  191.8   3.3     47.1    7.8   1.4
    17. BD (   1) C   7 - N   9    86.2  307.9    86.7  306.5   1.5      --     --    --
    18. BD (   1) C   7 - H  22    29.2  167.0    27.1  168.8   2.3      --     --    --
    21. BD (   2) C   8 - C  14   130.3  269.5    50.5  224.6  89.7     50.1  224.8  90.1
    22. BD (   1) N   9 - C  15    35.1  278.5    34.1  276.5   1.6    146.0   97.5   1.3
    24. BD (   1) C  10 - C  11   132.9  186.8   133.7  188.8   1.7     48.2    4.4   2.1
    25. BD (   2) C  10 - C  11   132.9  186.8    50.0  225.6  90.1     49.9  225.4  89.9
    27. BD (   1) C  11 - C  12   130.0  270.4   129.0  272.6   2.0     49.4   88.9   1.3
    29. BD (   1) C  12 - C  13    87.7  317.2    86.7  318.1   1.3     90.8  136.0   1.9
    30. BD (   2) C  12 - C  13    87.7  317.2    49.9  225.3  90.0     49.9  225.3  90.0
    32. BD (   1) C  13 - C  14    47.0    6.9    46.1    9.6   2.2    132.2  184.7   1.8
    35. BD (   1) C  15 - O  16    90.5  309.5    70.4   38.4  89.2     70.3   40.4  89.0
    36. BD (   2) C  15 - O  16    90.5  309.5    91.8  308.1   1.9     89.1  131.4   2.0
    54. LP (   1) N   9             --     --     69.9   39.3   --       --     --    --
    55. LP (   1) O  16             --     --     91.5  309.9   --       --     --    --
    56. LP (   2) O  16             --     --    160.3   43.3   --       --     --    --
   357. BD*(   2) C   1 - C   6    34.1  186.6   118.7  150.5  90.0    118.7  150.5  90.0
   360. BD*(   2) C   2 - C   3    80.5  235.3   118.8  150.7  89.8    118.8  150.2  89.8
   365. BD*(   2) C   4 - C   5    48.8   89.0    61.4  330.4  90.1     61.3  330.5  90.0
   375. BD*(   2) C   8 - C  14   130.3  269.5    50.5  224.6  89.7     50.1  224.8  90.1
   379. BD*(   2) C  10 - C  11   132.9  186.8    50.0  225.6  90.1     49.9  225.4  89.9
   384. BD*(   2) C  12 - C  13    87.7  317.2    49.9  225.3  90.0     49.9  225.3  90.0
   389. BD*(   1) C  15 - O  16    90.5  309.5    70.4   38.4  89.2     70.3   40.4  89.0


 Second Order Perturbation Theory Analysis of Fock Matrix in NBO Basis

     Threshold for printing:   0.50 kcal/mol
                                                                              E(2)  E(j)-E(i) F(i,j)
         Donor NBO (i)                     Acceptor NBO (j)                 kcal/mol   a.u.    a.u. 
 ===================================================================================================

 within unit  1
   1. BD (   1) C   1 - C   2        / 91. RY*(   1) C   3                    0.92    1.86    0.037
   1. BD (   1) C   1 - C   2        / 92. RY*(   2) C   3                    1.50    1.95    0.048
   1. BD (   1) C   1 - C   2        /142. RY*(   1) C   6                    1.04    1.86    0.039
   1. BD (   1) C   1 - C   2        /143. RY*(   2) C   6                    1.43    2.18    0.050
   1. BD (   1) C   1 - C   2        /356. BD*(   1) C   1 - C   6            2.50    1.39    0.053
   1. BD (   1) C   1 - C   2        /358. BD*(   1) C   1 - H  17            1.32    1.39    0.038
   1. BD (   1) C   1 - C   2        /359. BD*(   1) C   2 - C   3            2.61    1.38    0.054
   1. BD (   1) C   1 - C   2        /361. BD*(   1) C   2 - H  18            1.34    1.38    0.038
   1. BD (   1) C   1 - C   2        /363. BD*(   1) C   3 - H  19            2.51    1.38    0.053
   1. BD (   1) C   1 - C   2        /369. BD*(   1) C   6 - H  21            2.35    1.38    0.051
   2. BD (   1) C   1 - C   6        / 74. RY*(   1) C   2                    1.01    1.85    0.039
   2. BD (   1) C   1 - C   6        / 75. RY*(   2) C   2                    1.45    2.17    0.050
   2. BD (   1) C   1 - C   6        /125. RY*(   1) C   5                    0.75    1.87    0.034
   2. BD (   1) C   1 - C   6        /126. RY*(   2) C   5                    1.76    1.95    0.052
   2. BD (   1) C   1 - C   6        /355. BD*(   1) C   1 - C   2            2.51    1.38    0.053
   2. BD (   1) C   1 - C   6        /358. BD*(   1) C   1 - H  17            1.34    1.39    0.038
   2. BD (   1) C   1 - C   6        /361. BD*(   1) C   2 - H  18            2.37    1.38    0.051
   2. BD (   1) C   1 - C   6        /367. BD*(   1) C   5 - C   6            2.54    1.38    0.053
   2. BD (   1) C   1 - C   6        /368. BD*(   1) C   5 - H  20            2.45    1.38    0.052
   2. BD (   1) C   1 - C   6        /369. BD*(   1) C   6 - H  21            1.34    1.38    0.039
   3. BD (   2) C   1 - C   6        / 77. RY*(   4) C   2                    0.82    1.78    0.037
   3. BD (   2) C   1 - C   6        /128. RY*(   4) C   5                    1.09    1.67    0.042
   3. BD (   2) C   1 - C   6        /360. BD*(   2) C   2 - C   3           28.84    0.35    0.090
   3. BD (   2) C   1 - C   6        /365. BD*(   2) C   4 - C   5           27.75    0.35    0.088
   4. BD (   1) C   1 - H  17        / 74. RY*(   1) C   2                    1.34    1.71    0.043
   4. BD (   1) C   1 - H  17        /142. RY*(   1) C   6                    1.33    1.72    0.043
   4. BD (   1) C   1 - H  17        /355. BD*(   1) C   1 - C   2            0.94    1.24    0.031
   4. BD (   1) C   1 - H  17        /356. BD*(   1) C   1 - C   6            0.95    1.24    0.031
   4. BD (   1) C   1 - H  17        /359. BD*(   1) C   2 - C   3            3.86    1.23    0.062
   4. BD (   1) C   1 - H  17        /361. BD*(   1) C   2 - H  18            0.56    1.23    0.023
   4. BD (   1) C   1 - H  17        /367. BD*(   1) C   5 - C   6            3.79    1.23    0.061
   4. BD (   1) C   1 - H  17        /369. BD*(   1) C   6 - H  21            0.56    1.24    0.024
   5. BD (   1) C   2 - C   3        / 57. RY*(   1) C   1                    0.96    1.87    0.038
   5. BD (   1) C   2 - C   3        / 58. RY*(   2) C   1                    1.41    2.18    0.050
   5. BD (   1) C   2 - C   3        /108. RY*(   1) C   4                    1.37    1.99    0.047
   5. BD (   1) C   2 - C   3        /109. RY*(   2) C   4                    0.58    1.81    0.029
   5. BD (   1) C   2 - C   3        /110. RY*(   3) C   4                    0.67    1.74    0.031
   5. BD (   1) C   2 - C   3        /355. BD*(   1) C   1 - C   2            2.51    1.39    0.053
   5. BD (   1) C   2 - C   3        /358. BD*(   1) C   1 - H  17            2.30    1.39    0.051
   5. BD (   1) C   2 - C   3        /361. BD*(   1) C   2 - H  18            1.32    1.38    0.038
   5. BD (   1) C   2 - C   3        /362. BD*(   1) C   3 - C   4            3.71    1.38    0.064
   5. BD (   1) C   2 - C   3        /363. BD*(   1) C   3 - H  19            1.56    1.38    0.041
   5. BD (   1) C   2 - C   3        /366. BD*(   1) C   4 - C   7            3.91    1.26    0.063
   6. BD (   2) C   2 - C   3        / 59. RY*(   3) C   1                    1.39    0.77    0.032
   6. BD (   2) C   2 - C   3        /357. BD*(   2) C   1 - C   6           27.53    0.35    0.088
   6. BD (   2) C   2 - C   3        /365. BD*(   2) C   4 - C   5           29.45    0.35    0.091
   7. BD (   1) C   2 - H  18        / 57. RY*(   1) C   1                    1.25    1.73    0.042
   7. BD (   1) C   2 - H  18        / 91. RY*(   1) C   3                    1.13    1.71    0.039
   7. BD (   1) C   2 - H  18        /355. BD*(   1) C   1 - C   2            0.94    1.24    0.030
   7. BD (   1) C   2 - H  18        /356. BD*(   1) C   1 - C   6            3.70    1.24    0.060
   7. BD (   1) C   2 - H  18        /358. BD*(   1) C   1 - H  17            0.57    1.24    0.024
   7. BD (   1) C   2 - H  18        /359. BD*(   1) C   2 - C   3            0.95    1.24    0.031
   7. BD (   1) C   2 - H  18        /362. BD*(   1) C   3 - C   4            3.95    1.23    0.062
   7. BD (   1) C   2 - H  18        /363. BD*(   1) C   3 - H  19            0.55    1.23    0.023
   8. BD (   1) C   3 - C   4        / 74. RY*(   1) C   2                    1.20    1.86    0.042
   8. BD (   1) C   3 - C   4        / 75. RY*(   2) C   2                    1.56    2.17    0.052
   8. BD (   1) C   3 - C   4        /125. RY*(   1) C   5                    0.81    1.87    0.035
   8. BD (   1) C   3 - C   4        /126. RY*(   2) C   5                    0.51    1.95    0.028
   8. BD (   1) C   3 - C   4        /159. RY*(   1) C   7                    2.09    1.75    0.054
   8. BD (   1) C   3 - C   4        /359. BD*(   1) C   2 - C   3            3.27    1.38    0.060
   8. BD (   1) C   3 - C   4        /361. BD*(   1) C   2 - H  18            1.98    1.38    0.047
   8. BD (   1) C   3 - C   4        /363. BD*(   1) C   3 - H  19            1.54    1.38    0.041
   8. BD (   1) C   3 - C   4        /364. BD*(   1) C   4 - C   5            3.35    1.38    0.061
   8. BD (   1) C   3 - C   4        /366. BD*(   1) C   4 - C   7            2.08    1.26    0.046
   8. BD (   1) C   3 - C   4        /368. BD*(   1) C   5 - H  20            2.35    1.38    0.051
   8. BD (   1) C   3 - C   4        /372. BD*(   1) C   7 - H  22            1.32    1.21    0.036
   9. BD (   1) C   3 - H  19        / 74. RY*(   1) C   2                    1.16    1.71    0.040
   9. BD (   1) C   3 - H  19        /108. RY*(   1) C   4                    1.66    1.85    0.050
   9. BD (   1) C   3 - H  19        /355. BD*(   1) C   1 - C   2            3.54    1.24    0.059
   9. BD (   1) C   3 - H  19        /359. BD*(   1) C   2 - C   3            1.11    1.24    0.033
   9. BD (   1) C   3 - H  19        /361. BD*(   1) C   2 - H  18            0.53    1.24    0.023
   9. BD (   1) C   3 - H  19        /362. BD*(   1) C   3 - C   4            1.29    1.23    0.036
   9. BD (   1) C   3 - H  19        /364. BD*(   1) C   4 - C   5            4.87    1.24    0.069
  10. BD (   1) C   4 - C   5        / 91. RY*(   1) C   3                    0.78    1.86    0.034
  10. BD (   1) C   4 - C   5        /142. RY*(   1) C   6                    1.16    1.87    0.042
  10. BD (   1) C   4 - C   5        /143. RY*(   2) C   6                    1.56    2.18    0.052
  10. BD (   1) C   4 - C   5        /159. RY*(   1) C   7                    1.86    1.75    0.051
  10. BD (   1) C   4 - C   5        /362. BD*(   1) C   3 - C   4            3.43    1.38    0.061
  10. BD (   1) C   4 - C   5        /363. BD*(   1) C   3 - H  19            2.47    1.38    0.052
  10. BD (   1) C   4 - C   5        /366. BD*(   1) C   4 - C   7            2.09    1.26    0.046
  10. BD (   1) C   4 - C   5        /367. BD*(   1) C   5 - C   6            3.09    1.38    0.059
  10. BD (   1) C   4 - C   5        /368. BD*(   1) C   5 - H  20            1.67    1.38    0.043
  10. BD (   1) C   4 - C   5        /369. BD*(   1) C   6 - H  21            1.97    1.38    0.047
  10. BD (   1) C   4 - C   5        /370. BD*(   1) C   7 - C   8            0.79    1.26    0.028
  11. BD (   2) C   4 - C   5        / 93. RY*(   3) C   3                    1.94    1.06    0.044
  11. BD (   2) C   4 - C   5        /144. RY*(   3) C   6                    1.94    0.83    0.039
  11. BD (   2) C   4 - C   5        /357. BD*(   2) C   1 - C   6           28.30    0.35    0.089
  11. BD (   2) C   4 - C   5        /360. BD*(   2) C   2 - C   3           26.78    0.35    0.087
  11. BD (   2) C   4 - C   5        /370. BD*(   1) C   7 - C   8            2.89    0.79    0.046
  11. BD (   2) C   4 - C   5        /371. BD*(   1) C   7 - N   9            4.60    0.72    0.056
  11. BD (   2) C   4 - C   5        /375. BD*(   2) C   8 - C  14            0.64    0.35    0.013
  12. BD (   1) C   4 - C   7        / 91. RY*(   1) C   3                    1.39    1.82    0.045
  12. BD (   1) C   4 - C   7        /125. RY*(   1) C   5                    1.90    1.83    0.053
  12. BD (   1) C   4 - C   7        /177. RY*(   2) C   8                    1.46    1.69    0.045
  12. BD (   1) C   4 - C   7        /193. RY*(   1) N   9                    1.39    1.47    0.041
  12. BD (   1) C   4 - C   7        /359. BD*(   1) C   2 - C   3            2.16    1.34    0.048
  12. BD (   1) C   4 - C   7        /362. BD*(   1) C   3 - C   4            1.95    1.34    0.046
  12. BD (   1) C   4 - C   7        /364. BD*(   1) C   4 - C   5            2.09    1.34    0.047
  12. BD (   1) C   4 - C   7        /367. BD*(   1) C   5 - C   6            2.20    1.34    0.049
  12. BD (   1) C   4 - C   7        /370. BD*(   1) C   7 - C   8            2.78    1.22    0.052
  12. BD (   1) C   4 - C   7        /371. BD*(   1) C   7 - N   9            0.87    1.15    0.028
  12. BD (   1) C   4 - C   7        /372. BD*(   1) C   7 - H  22            0.99    1.16    0.030
  12. BD (   1) C   4 - C   7        /374. BD*(   1) C   8 - C  14            1.93    1.33    0.045
  12. BD (   1) C   4 - C   7        /375. BD*(   2) C   8 - C  14            2.27    0.78    0.041
  12. BD (   1) C   4 - C   7        /376. BD*(   1) N   9 - C  15            1.81    1.27    0.043
  13. BD (   1) C   5 - C   6        / 57. RY*(   1) C   1                    0.96    1.87    0.038
  13. BD (   1) C   5 - C   6        / 58. RY*(   2) C   1                    1.42    2.17    0.050
  13. BD (   1) C   5 - C   6        /108. RY*(   1) C   4                    0.93    1.99    0.039
  13. BD (   1) C   5 - C   6        /109. RY*(   2) C   4                    0.73    1.80    0.033
  13. BD (   1) C   5 - C   6        /110. RY*(   3) C   4                    0.71    1.73    0.031
  13. BD (   1) C   5 - C   6        /356. BD*(   1) C   1 - C   6            2.50    1.38    0.053
  13. BD (   1) C   5 - C   6        /358. BD*(   1) C   1 - H  17            2.30    1.38    0.051
  13. BD (   1) C   5 - C   6        /364. BD*(   1) C   4 - C   5            3.47    1.38    0.062
  13. BD (   1) C   5 - C   6        /366. BD*(   1) C   4 - C   7            3.76    1.26    0.062
  13. BD (   1) C   5 - C   6        /368. BD*(   1) C   5 - H  20            1.41    1.38    0.039
  13. BD (   1) C   5 - C   6        /369. BD*(   1) C   6 - H  21            1.31    1.38    0.038
  14. BD (   1) C   5 - H  20        /108. RY*(   1) C   4                    1.80    1.85    0.052
  14. BD (   1) C   5 - H  20        /142. RY*(   1) C   6                    1.10    1.72    0.039
  14. BD (   1) C   5 - H  20        /356. BD*(   1) C   1 - C   6            3.59    1.24    0.060
  14. BD (   1) C   5 - H  20        /362. BD*(   1) C   3 - C   4            4.91    1.23    0.069
  14. BD (   1) C   5 - H  20        /364. BD*(   1) C   4 - C   5            1.38    1.23    0.037
  14. BD (   1) C   5 - H  20        /367. BD*(   1) C   5 - C   6            1.05    1.24    0.032
  14. BD (   1) C   5 - H  20        /369. BD*(   1) C   6 - H  21            0.54    1.24    0.023
  15. BD (   1) C   6 - H  21        / 57. RY*(   1) C   1                    1.24    1.73    0.041
  15. BD (   1) C   6 - H  21        /125. RY*(   1) C   5                    1.20    1.72    0.041
  15. BD (   1) C   6 - H  21        /355. BD*(   1) C   1 - C   2            3.71    1.24    0.061
  15. BD (   1) C   6 - H  21        /356. BD*(   1) C   1 - C   6            0.94    1.24    0.030
  15. BD (   1) C   6 - H  21        /358. BD*(   1) C   1 - H  17            0.57    1.24    0.024
  15. BD (   1) C   6 - H  21        /364. BD*(   1) C   4 - C   5            3.94    1.23    0.062
  15. BD (   1) C   6 - H  21        /367. BD*(   1) C   5 - C   6            0.94    1.23    0.030
  15. BD (   1) C   6 - H  21        /368. BD*(   1) C   5 - H  20            0.56    1.23    0.024
  16. BD (   1) C   7 - C   8        /109. RY*(   2) C   4                    1.47    1.77    0.046
  16. BD (   1) C   7 - C   8        /193. RY*(   1) N   9                    1.01    1.47    0.035
  16. BD (   1) C   7 - C   8        /210. RY*(   1) C  10                    1.55    1.83    0.048
  16. BD (   1) C   7 - C   8        /278. RY*(   1) C  14                    1.47    1.82    0.046
  16. BD (   1) C   7 - C   8        /364. BD*(   1) C   4 - C   5            1.94    1.34    0.046
  16. BD (   1) C   7 - C   8        /365. BD*(   2) C   4 - C   5            1.74    0.79    0.036
  16. BD (   1) C   7 - C   8        /366. BD*(   1) C   4 - C   7            2.81    1.22    0.052
  16. BD (   1) C   7 - C   8        /371. BD*(   1) C   7 - N   9            0.83    1.15    0.028
  16. BD (   1) C   7 - C   8        /372. BD*(   1) C   7 - H  22            0.97    1.17    0.030
  16. BD (   1) C   7 - C   8        /373. BD*(   1) C   8 - C  10            1.90    1.34    0.045
  16. BD (   1) C   7 - C   8        /374. BD*(   1) C   8 - C  14            2.11    1.34    0.048
  16. BD (   1) C   7 - C   8        /376. BD*(   1) N   9 - C  15            1.50    1.27    0.039
  16. BD (   1) C   7 - C   8        /378. BD*(   1) C  10 - C  11            2.17    1.35    0.048
  16. BD (   1) C   7 - C   8        /386. BD*(   1) C  13 - C  14            2.11    1.35    0.048
  17. BD (   1) C   7 - N   9        /110. RY*(   3) C   4                    0.81    1.83    0.034
  17. BD (   1) C   7 - N   9        /177. RY*(   2) C   8                    0.60    1.82    0.030
  17. BD (   1) C   7 - N   9        /178. RY*(   3) C   8                    0.50    1.90    0.028
  17. BD (   1) C   7 - N   9        /298. RY*(   4) C  15                    1.71    1.90    0.051
  17. BD (   1) C   7 - N   9        /299. RY*(   5) C  15                    0.58    3.29    0.039
  17. BD (   1) C   7 - N   9        /364. BD*(   1) C   4 - C   5            1.35    1.48    0.040
  17. BD (   1) C   7 - N   9        /365. BD*(   2) C   4 - C   5            1.84    0.92    0.040
  17. BD (   1) C   7 - N   9        /366. BD*(   1) C   4 - C   7            1.11    1.35    0.035
  17. BD (   1) C   7 - N   9        /370. BD*(   1) C   7 - C   8            0.95    1.36    0.032
  17. BD (   1) C   7 - N   9        /373. BD*(   1) C   8 - C  10            2.33    1.48    0.052
  17. BD (   1) C   7 - N   9        /376. BD*(   1) N   9 - C  15            0.94    1.40    0.033
  17. BD (   1) C   7 - N   9        /377. BD*(   1) N   9 - H  23            0.59    1.40    0.026
  17. BD (   1) C   7 - N   9        /390. BD*(   2) C  15 - O  16            1.76    1.49    0.046
  18. BD (   1) C   7 - H  22        /362. BD*(   1) C   3 - C   4            5.37    1.19    0.072
  18. BD (   1) C   7 - H  22        /366. BD*(   1) C   4 - C   7            0.83    1.07    0.027
  18. BD (   1) C   7 - H  22        /370. BD*(   1) C   7 - C   8            0.92    1.07    0.028
  18. BD (   1) C   7 - H  22        /374. BD*(   1) C   8 - C  14            2.91    1.19    0.053
  18. BD (   1) C   7 - H  22        /375. BD*(   2) C   8 - C  14            3.80    0.64    0.048
  18. BD (   1) C   7 - H  22        /377. BD*(   1) N   9 - H  23            4.68    1.12    0.065
  19. BD (   1) C   8 - C  10        /159. RY*(   1) C   7                    1.40    1.75    0.044
  19. BD (   1) C   8 - C  10        /160. RY*(   2) C   7                    0.78    1.61    0.032
  19. BD (   1) C   8 - C  10        /227. RY*(   1) C  11                    1.17    1.86    0.042
  19. BD (   1) C   8 - C  10        /228. RY*(   2) C  11                    1.60    2.17    0.053
  19. BD (   1) C   8 - C  10        /278. RY*(   1) C  14                    0.75    1.86    0.034
  19. BD (   1) C   8 - C  10        /279. RY*(   2) C  14                    0.60    2.01    0.031
  19. BD (   1) C   8 - C  10        /370. BD*(   1) C   7 - C   8            1.95    1.26    0.044
  19. BD (   1) C   8 - C  10        /371. BD*(   1) C   7 - N   9            2.09    1.19    0.045
  19. BD (   1) C   8 - C  10        /374. BD*(   1) C   8 - C  14            3.43    1.37    0.061
  19. BD (   1) C   8 - C  10        /378. BD*(   1) C  10 - C  11            3.08    1.38    0.058
  19. BD (   1) C   8 - C  10        /380. BD*(   1) C  10 - H  24            1.60    1.38    0.042
  19. BD (   1) C   8 - C  10        /382. BD*(   1) C  11 - H  25            1.98    1.38    0.047
  19. BD (   1) C   8 - C  10        /388. BD*(   1) C  14 - H  28            2.53    1.38    0.053
  20. BD (   1) C   8 - C  14        /159. RY*(   1) C   7                    0.65    1.75    0.030
  20. BD (   1) C   8 - C  14        /160. RY*(   2) C   7                    0.93    1.61    0.035
  20. BD (   1) C   8 - C  14        /210. RY*(   1) C  10                    0.74    1.87    0.033
  20. BD (   1) C   8 - C  14        /211. RY*(   2) C  10                    0.53    2.01    0.029
  20. BD (   1) C   8 - C  14        /261. RY*(   1) C  13                    1.22    1.86    0.043
  20. BD (   1) C   8 - C  14        /262. RY*(   2) C  13                    1.57    2.15    0.052
  20. BD (   1) C   8 - C  14        /366. BD*(   1) C   4 - C   7            0.64    1.26    0.025
  20. BD (   1) C   8 - C  14        /370. BD*(   1) C   7 - C   8            2.03    1.26    0.045
  20. BD (   1) C   8 - C  14        /372. BD*(   1) C   7 - H  22            0.60    1.20    0.024
  20. BD (   1) C   8 - C  14        /373. BD*(   1) C   8 - C  10            3.45    1.38    0.062
  20. BD (   1) C   8 - C  14        /380. BD*(   1) C  10 - H  24            2.40    1.38    0.052
  20. BD (   1) C   8 - C  14        /386. BD*(   1) C  13 - C  14            3.18    1.39    0.059
  20. BD (   1) C   8 - C  14        /387. BD*(   1) C  13 - H  27            1.97    1.38    0.047
  20. BD (   1) C   8 - C  14        /388. BD*(   1) C  14 - H  28            1.61    1.38    0.042
  21. BD (   2) C   8 - C  14        /212. RY*(   3) C  10                    1.81    1.10    0.044
  21. BD (   2) C   8 - C  14        /263. RY*(   3) C  13                    2.00    0.87    0.041
  21. BD (   2) C   8 - C  14        /365. BD*(   2) C   4 - C   5            0.67    0.35    0.014
  21. BD (   2) C   8 - C  14        /366. BD*(   1) C   4 - C   7            3.01    0.79    0.047
  21. BD (   2) C   8 - C  14        /372. BD*(   1) C   7 - H  22            2.91    0.73    0.045
  21. BD (   2) C   8 - C  14        /379. BD*(   2) C  10 - C  11           26.50    0.35    0.087
  21. BD (   2) C   8 - C  14        /384. BD*(   2) C  12 - C  13           28.42    0.35    0.089
  22. BD (   1) N   9 - C  15        /159. RY*(   1) C   7                    1.95    1.92    0.055
  22. BD (   1) N   9 - C  15        /313. RY*(   2) O  16                    0.54    1.52    0.026
  22. BD (   1) N   9 - C  15        /370. BD*(   1) C   7 - C   8            0.53    1.43    0.025
  22. BD (   1) N   9 - C  15        /371. BD*(   1) C   7 - N   9            1.81    1.36    0.045
  22. BD (   1) N   9 - C  15        /372. BD*(   1) C   7 - H  22            0.57    1.38    0.025
  22. BD (   1) N   9 - C  15        /377. BD*(   1) N   9 - H  23            0.67    1.47    0.028
  22. BD (   1) N   9 - C  15        /390. BD*(   2) C  15 - O  16            0.50    1.56    0.025
  23. BD (   1) N   9 - H  23        /159. RY*(   1) C   7                    0.53    1.76    0.027
  23. BD (   1) N   9 - H  23        /160. RY*(   2) C   7                    1.32    1.62    0.041
  23. BD (   1) N   9 - H  23        /295. RY*(   1) C  15                    0.92    2.10    0.039
  23. BD (   1) N   9 - H  23        /299. RY*(   5) C  15                    0.72    3.20    0.043
  23. BD (   1) N   9 - H  23        /372. BD*(   1) C   7 - H  22            1.75    1.22    0.041
  23. BD (   1) N   9 - H  23        /376. BD*(   1) N   9 - C  15            0.51    1.32    0.023
  23. BD (   1) N   9 - H  23        /390. BD*(   2) C  15 - O  16            1.08    1.40    0.035
  23. BD (   1) N   9 - H  23        /391. BD*(   1) C  15 - H  29            2.34    1.31    0.050
  24. BD (   1) C  10 - C  11        /176. RY*(   1) C   8                    1.04    2.01    0.041
  24. BD (   1) C  10 - C  11        /177. RY*(   2) C   8                    0.55    1.73    0.028
  24. BD (   1) C  10 - C  11        /178. RY*(   3) C   8                    0.90    1.80    0.036
  24. BD (   1) C  10 - C  11        /244. RY*(   1) C  12                    0.97    1.88    0.038
  24. BD (   1) C  10 - C  11        /245. RY*(   2) C  12                    1.43    2.18    0.050
  24. BD (   1) C  10 - C  11        /370. BD*(   1) C   7 - C   8            3.65    1.26    0.061
  24. BD (   1) C  10 - C  11        /373. BD*(   1) C   8 - C  10            3.59    1.38    0.063
  24. BD (   1) C  10 - C  11        /380. BD*(   1) C  10 - H  24            1.49    1.38    0.040
  24. BD (   1) C  10 - C  11        /381. BD*(   1) C  11 - C  12            2.53    1.39    0.053
  24. BD (   1) C  10 - C  11        /382. BD*(   1) C  11 - H  25            1.31    1.38    0.038
  24. BD (   1) C  10 - C  11        /385. BD*(   1) C  12 - H  26            2.33    1.38    0.051
  25. BD (   2) C  10 - C  11        /246. RY*(   3) C  12                    1.40    0.77    0.032
  25. BD (   2) C  10 - C  11        /375. BD*(   2) C   8 - C  14           29.31    0.35    0.091
  25. BD (   2) C  10 - C  11        /384. BD*(   2) C  12 - C  13           27.79    0.35    0.088
  26. BD (   1) C  10 - H  24        /176. RY*(   1) C   8                    1.78    1.86    0.052
  26. BD (   1) C  10 - H  24        /227. RY*(   1) C  11                    1.13    1.71    0.039
  26. BD (   1) C  10 - H  24        /373. BD*(   1) C   8 - C  10            1.28    1.23    0.035
  26. BD (   1) C  10 - H  24        /374. BD*(   1) C   8 - C  14            4.81    1.23    0.069
  26. BD (   1) C  10 - H  24        /378. BD*(   1) C  10 - C  11            1.08    1.24    0.033
  26. BD (   1) C  10 - H  24        /381. BD*(   1) C  11 - C  12            3.63    1.24    0.060
  26. BD (   1) C  10 - H  24        /382. BD*(   1) C  11 - H  25            0.55    1.23    0.023
  27. BD (   1) C  11 - C  12        /210. RY*(   1) C  10                    0.93    1.87    0.037
  27. BD (   1) C  11 - C  12        /211. RY*(   2) C  10                    1.55    2.01    0.050
  27. BD (   1) C  11 - C  12        /261. RY*(   1) C  13                    1.02    1.86    0.039
  27. BD (   1) C  11 - C  12        /262. RY*(   2) C  13                    1.47    2.15    0.050
  27. BD (   1) C  11 - C  12        /378. BD*(   1) C  10 - C  11            2.59    1.38    0.054
  27. BD (   1) C  11 - C  12        /380. BD*(   1) C  10 - H  24            2.45    1.38    0.052
  27. BD (   1) C  11 - C  12        /382. BD*(   1) C  11 - H  25            1.35    1.38    0.039
  27. BD (   1) C  11 - C  12        /383. BD*(   1) C  12 - C  13            2.53    1.39    0.053
  27. BD (   1) C  11 - C  12        /385. BD*(   1) C  12 - H  26            1.34    1.38    0.039
  27. BD (   1) C  11 - C  12        /387. BD*(   1) C  13 - H  27            2.37    1.38    0.051
  28. BD (   1) C  11 - H  25        /210. RY*(   1) C  10                    1.18    1.72    0.040
  28. BD (   1) C  11 - H  25        /244. RY*(   1) C  12                    1.25    1.73    0.042
  28. BD (   1) C  11 - H  25        /373. BD*(   1) C   8 - C  10            3.97    1.23    0.062
  28. BD (   1) C  11 - H  25        /378. BD*(   1) C  10 - C  11            0.97    1.24    0.031
  28. BD (   1) C  11 - H  25        /380. BD*(   1) C  10 - H  24            0.56    1.23    0.024
  28. BD (   1) C  11 - H  25        /381. BD*(   1) C  11 - C  12            0.94    1.24    0.030
  28. BD (   1) C  11 - H  25        /383. BD*(   1) C  12 - C  13            3.71    1.24    0.061
  28. BD (   1) C  11 - H  25        /385. BD*(   1) C  12 - H  26            0.56    1.24    0.024
  29. BD (   1) C  12 - C  13        /227. RY*(   1) C  11                    1.03    1.86    0.039
  29. BD (   1) C  12 - C  13        /228. RY*(   2) C  11                    1.44    2.17    0.050
  29. BD (   1) C  12 - C  13        /278. RY*(   1) C  14                    0.91    1.86    0.037
  29. BD (   1) C  12 - C  13        /279. RY*(   2) C  14                    1.56    2.02    0.050
  29. BD (   1) C  12 - C  13        /381. BD*(   1) C  11 - C  12            2.53    1.39    0.053
  29. BD (   1) C  12 - C  13        /382. BD*(   1) C  11 - H  25            2.37    1.38    0.051
  29. BD (   1) C  12 - C  13        /385. BD*(   1) C  12 - H  26            1.34    1.38    0.039
  29. BD (   1) C  12 - C  13        /386. BD*(   1) C  13 - C  14            2.61    1.39    0.054
  29. BD (   1) C  12 - C  13        /387. BD*(   1) C  13 - H  27            1.34    1.38    0.038
  29. BD (   1) C  12 - C  13        /388. BD*(   1) C  14 - H  28            2.47    1.38    0.052
  30. BD (   2) C  12 - C  13        /229. RY*(   3) C  11                    0.54    0.93    0.022
  30. BD (   2) C  12 - C  13        /230. RY*(   4) C  11                    0.75    1.83    0.036
  30. BD (   2) C  12 - C  13        /281. RY*(   4) C  14                    0.87    1.63    0.037
  30. BD (   2) C  12 - C  13        /375. BD*(   2) C   8 - C  14           27.89    0.35    0.088
  30. BD (   2) C  12 - C  13        /379. BD*(   2) C  10 - C  11           28.67    0.35    0.090
  31. BD (   1) C  12 - H  26        /227. RY*(   1) C  11                    1.33    1.71    0.043
  31. BD (   1) C  12 - H  26        /261. RY*(   1) C  13                    1.34    1.71    0.043
  31. BD (   1) C  12 - H  26        /378. BD*(   1) C  10 - C  11            3.79    1.24    0.061
  31. BD (   1) C  12 - H  26        /381. BD*(   1) C  11 - C  12            0.94    1.24    0.031
  31. BD (   1) C  12 - H  26        /382. BD*(   1) C  11 - H  25            0.56    1.23    0.023
  31. BD (   1) C  12 - H  26        /383. BD*(   1) C  12 - C  13            0.95    1.24    0.031
  31. BD (   1) C  12 - H  26        /386. BD*(   1) C  13 - C  14            3.82    1.24    0.061
  31. BD (   1) C  12 - H  26        /387. BD*(   1) C  13 - H  27            0.56    1.23    0.023
  32. BD (   1) C  13 - C  14        /176. RY*(   1) C   8                    1.09    2.01    0.042
  32. BD (   1) C  13 - C  14        /177. RY*(   2) C   8                    0.54    1.73    0.027
  32. BD (   1) C  13 - C  14        /178. RY*(   3) C   8                    0.81    1.80    0.034
  32. BD (   1) C  13 - C  14        /244. RY*(   1) C  12                    0.98    1.88    0.038
  32. BD (   1) C  13 - C  14        /245. RY*(   2) C  12                    1.41    2.18    0.050
  32. BD (   1) C  13 - C  14        /370. BD*(   1) C   7 - C   8            3.93    1.26    0.063
  32. BD (   1) C  13 - C  14        /374. BD*(   1) C   8 - C  14            3.69    1.37    0.064
  32. BD (   1) C  13 - C  14        /383. BD*(   1) C  12 - C  13            2.56    1.39    0.053
  32. BD (   1) C  13 - C  14        /385. BD*(   1) C  12 - H  26            2.32    1.38    0.051
  32. BD (   1) C  13 - C  14        /387. BD*(   1) C  13 - H  27            1.33    1.38    0.038
  32. BD (   1) C  13 - C  14        /388. BD*(   1) C  14 - H  28            1.52    1.38    0.041
  33. BD (   1) C  13 - H  27        /244. RY*(   1) C  12                    1.25    1.73    0.042
  33. BD (   1) C  13 - H  27        /278. RY*(   1) C  14                    1.18    1.71    0.040
  33. BD (   1) C  13 - H  27        /374. BD*(   1) C   8 - C  14            4.08    1.23    0.063
  33. BD (   1) C  13 - H  27        /381. BD*(   1) C  11 - C  12            3.71    1.24    0.061
  33. BD (   1) C  13 - H  27        /383. BD*(   1) C  12 - C  13            0.94    1.24    0.030
  33. BD (   1) C  13 - H  27        /385. BD*(   1) C  12 - H  26            0.56    1.24    0.024
  33. BD (   1) C  13 - H  27        /386. BD*(   1) C  13 - C  14            0.98    1.24    0.031
  33. BD (   1) C  13 - H  27        /388. BD*(   1) C  14 - H  28            0.57    1.23    0.024
  34. BD (   1) C  14 - H  28        /176. RY*(   1) C   8                    1.75    1.86    0.051
  34. BD (   1) C  14 - H  28        /261. RY*(   1) C  13                    1.16    1.71    0.040
  34. BD (   1) C  14 - H  28        /373. BD*(   1) C   8 - C  10            4.72    1.23    0.068
  34. BD (   1) C  14 - H  28        /374. BD*(   1) C   8 - C  14            1.31    1.23    0.036
  34. BD (   1) C  14 - H  28        /383. BD*(   1) C  12 - C  13            3.63    1.24    0.060
  34. BD (   1) C  14 - H  28        /386. BD*(   1) C  13 - C  14            1.10    1.24    0.033
  34. BD (   1) C  14 - H  28        /387. BD*(   1) C  13 - H  27            0.55    1.24    0.023
  35. BD (   1) C  15 - O  16        /193. RY*(   1) N   9                    0.57    1.18    0.023
  35. BD (   1) C  15 - O  16        /389. BD*(   1) C  15 - O  16            1.28    0.47    0.024
  36. BD (   2) C  15 - O  16        /194. RY*(   2) N   9                    1.55    2.14    0.051
  36. BD (   2) C  15 - O  16        /295. RY*(   1) C  15                    0.88    2.43    0.041
  36. BD (   2) C  15 - O  16        /371. BD*(   1) C   7 - N   9            2.60    1.53    0.057
  36. BD (   2) C  15 - O  16        /376. BD*(   1) N   9 - C  15            0.57    1.65    0.028
  37. BD (   1) C  15 - H  29        /194. RY*(   2) N   9                    1.37    1.71    0.043
  37. BD (   1) C  15 - H  29        /312. RY*(   1) O  16                    0.93    1.52    0.034
  37. BD (   1) C  15 - H  29        /377. BD*(   1) N   9 - H  23            3.68    1.21    0.060
  38. CR (   1) C   1                / 75. RY*(   2) C   2                    1.24   11.79    0.108
  38. CR (   1) C   1                /143. RY*(   2) C   6                    1.29   11.80    0.110
  38. CR (   1) C   1                /330. RY*(   2) H  17                    0.58   12.27    0.075
  38. CR (   1) C   1                /359. BD*(   1) C   2 - C   3            0.67   11.01    0.077
  38. CR (   1) C   1                /367. BD*(   1) C   5 - C   6            0.66   11.01    0.076
  39. CR (   1) C   2                / 58. RY*(   2) C   1                    1.30   11.80    0.110
  39. CR (   1) C   2                / 92. RY*(   2) C   3                    0.96   11.58    0.094
  39. CR (   1) C   2                /332. RY*(   2) H  18                    0.64   12.36    0.080
  39. CR (   1) C   2                /356. BD*(   1) C   1 - C   6            0.64   11.01    0.075
  39. CR (   1) C   2                /362. BD*(   1) C   3 - C   4            0.77   11.00    0.083
  40. CR (   1) C   3                / 75. RY*(   2) C   2                    1.37   11.79    0.114
  40. CR (   1) C   3                /109. RY*(   2) C   4                    1.31   11.43    0.109
  40. CR (   1) C   3                /110. RY*(   3) C   4                    0.79   11.36    0.085
  40. CR (   1) C   3                /333. RY*(   1) H  19                    0.65   11.80    0.078
  40. CR (   1) C   3                /355. BD*(   1) C   1 - C   2            0.64   11.01    0.075
  40. CR (   1) C   3                /364. BD*(   1) C   4 - C   5            0.78   11.00    0.083
  40. CR (   1) C   3                /366. BD*(   1) C   4 - C   7            0.82   10.88    0.085
  41. CR (   1) C   4                / 92. RY*(   2) C   3                    1.25   11.60    0.108
  41. CR (   1) C   4                /126. RY*(   2) C   5                    1.28   11.59    0.109
  41. CR (   1) C   4                /163. RY*(   5) C   7                    0.57   11.35    0.072
  41. CR (   1) C   4                /359. BD*(   1) C   2 - C   3            0.61   11.03    0.074
  41. CR (   1) C   4                /367. BD*(   1) C   5 - C   6            0.63   11.03    0.074
  42. CR (   1) C   5                /108. RY*(   1) C   4                    0.70   11.61    0.080
  42. CR (   1) C   5                /110. RY*(   3) C   4                    0.81   11.36    0.086
  42. CR (   1) C   5                /111. RY*(   4) C   4                    0.56   11.43    0.071
  42. CR (   1) C   5                /143. RY*(   2) C   6                    1.31   11.80    0.111
  42. CR (   1) C   5                /335. RY*(   1) H  20                    0.70   11.95    0.082
  42. CR (   1) C   5                /356. BD*(   1) C   1 - C   6            0.65   11.01    0.075
  42. CR (   1) C   5                /362. BD*(   1) C   3 - C   4            0.85   11.00    0.087
  42. CR (   1) C   5                /366. BD*(   1) C   4 - C   7            0.80   10.88    0.084
  43. CR (   1) C   6                / 58. RY*(   2) C   1                    1.33   11.80    0.112
  43. CR (   1) C   6                /126. RY*(   2) C   5                    1.10   11.57    0.101
  43. CR (   1) C   6                /338. RY*(   2) H  21                    0.64   12.35    0.079
  43. CR (   1) C   6                /355. BD*(   1) C   1 - C   2            0.64   11.01    0.075
  43. CR (   1) C   6                /364. BD*(   1) C   4 - C   5            0.75   11.00    0.081
  44. CR (   1) C   7                /108. RY*(   1) C   4                    1.10   11.67    0.101
  44. CR (   1) C   7                /176. RY*(   1) C   8                    1.06   11.69    0.100
  44. CR (   1) C   7                /340. RY*(   2) H  22                    0.51   12.84    0.072
  44. CR (   1) C   7                /362. BD*(   1) C   3 - C   4            0.67   11.05    0.077
  44. CR (   1) C   7                /364. BD*(   1) C   4 - C   5            0.57   11.06    0.071
  44. CR (   1) C   7                /373. BD*(   1) C   8 - C  10            0.52   11.06    0.068
  44. CR (   1) C   7                /374. BD*(   1) C   8 - C  14            0.70   11.05    0.079
  44. CR (   1) C   7                /376. BD*(   1) N   9 - C  15            0.69   10.99    0.079
  45. CR (   1) C   8                /163. RY*(   5) C   7                    0.81   11.35    0.085
  45. CR (   1) C   8                /211. RY*(   2) C  10                    1.19   11.65    0.105
  45. CR (   1) C   8                /279. RY*(   2) C  14                    1.21   11.66    0.106
  45. CR (   1) C   8                /378. BD*(   1) C  10 - C  11            0.61   11.03    0.074
  45. CR (   1) C   8                /386. BD*(   1) C  13 - C  14            0.63   11.03    0.075
  46. CR (   1) N   9                /160. RY*(   2) C   7                    1.49   15.45    0.136
  46. CR (   1) N   9                /297. RY*(   3) C  15                    0.62   16.23    0.090
  46. CR (   1) N   9                /299. RY*(   5) C  15                    0.95   17.03    0.113
  46. CR (   1) N   9                /342. RY*(   2) H  23                    0.92   16.86    0.111
  47. CR (   1) C  10                /176. RY*(   1) C   8                    0.53   11.63    0.070
  47. CR (   1) C  10                /177. RY*(   2) C   8                    1.09   11.35    0.099
  47. CR (   1) C  10                /178. RY*(   3) C   8                    0.66   11.42    0.078
  47. CR (   1) C  10                /228. RY*(   2) C  11                    1.34   11.79    0.112
  47. CR (   1) C  10                /343. RY*(   1) H  24                    0.65   11.83    0.078
  47. CR (   1) C  10                /370. BD*(   1) C   7 - C   8            0.76   10.88    0.082
  47. CR (   1) C  10                /374. BD*(   1) C   8 - C  14            0.80   11.00    0.084
  47. CR (   1) C  10                /381. BD*(   1) C  11 - C  12            0.65   11.01    0.076
  48. CR (   1) C  11                /211. RY*(   2) C  10                    1.13   11.63    0.102
  48. CR (   1) C  11                /245. RY*(   2) C  12                    1.33   11.80    0.112
  48. CR (   1) C  11                /346. RY*(   2) H  25                    0.64   12.36    0.079
  48. CR (   1) C  11                /373. BD*(   1) C   8 - C  10            0.77   11.00    0.083
  48. CR (   1) C  11                /383. BD*(   1) C  12 - C  13            0.64   11.01    0.075
  49. CR (   1) C  12                /228. RY*(   2) C  11                    1.27   11.79    0.109
  49. CR (   1) C  12                /262. RY*(   2) C  13                    1.24   11.77    0.108
  49. CR (   1) C  12                /348. RY*(   2) H  26                    0.59   12.29    0.076
  49. CR (   1) C  12                /378. BD*(   1) C  10 - C  11            0.65   11.01    0.076
  49. CR (   1) C  12                /386. BD*(   1) C  13 - C  14            0.66   11.01    0.077
  50. CR (   1) C  13                /245. RY*(   2) C  12                    1.30   11.80    0.111
  50. CR (   1) C  13                /279. RY*(   2) C  14                    1.12   11.64    0.102
  50. CR (   1) C  13                /350. RY*(   2) H  27                    0.65   12.38    0.080
  50. CR (   1) C  13                /374. BD*(   1) C   8 - C  14            0.79   11.00    0.084
  50. CR (   1) C  13                /381. BD*(   1) C  11 - C  12            0.64   11.01    0.075
  51. CR (   1) C  14                /178. RY*(   3) C   8                    1.46   11.43    0.115
  51. CR (   1) C  14                /262. RY*(   2) C  13                    1.39   11.77    0.114
  51. CR (   1) C  14                /351. RY*(   1) H  28                    0.64   11.73    0.077
  51. CR (   1) C  14                /370. BD*(   1) C   7 - C   8            0.83   10.88    0.086
  51. CR (   1) C  14                /373. BD*(   1) C   8 - C  10            0.77   11.00    0.083
  51. CR (   1) C  14                /383. BD*(   1) C  12 - C  13            0.65   11.01    0.076
  52. CR (   1) C  15                /371. BD*(   1) C   7 - N   9            1.28   10.94    0.106
  53. CR (   1) O  16                /295. RY*(   1) C  15                    4.32   20.68    0.268
  54. LP (   1) N   9                /161. RY*(   3) C   7                    0.86    1.12    0.030
  54. LP (   1) N   9                /296. RY*(   2) C  15                    2.70    1.88    0.069
  54. LP (   1) N   9                /300. RY*(   6) C  15                    0.74    0.97    0.026
  54. LP (   1) N   9                /365. BD*(   2) C   4 - C   5            2.26    0.38    0.026
  54. LP (   1) N   9                /366. BD*(   1) C   4 - C   7            4.79    0.81    0.060
  54. LP (   1) N   9                /370. BD*(   1) C   7 - C   8            6.33    0.81    0.069
  54. LP (   1) N   9                /373. BD*(   1) C   8 - C  10            0.55    0.93    0.022
  54. LP (   1) N   9                /389. BD*(   1) C  15 - O  16           86.71    0.35    0.157
  55. LP (   1) O  16                /295. RY*(   1) C  15                   11.26    2.14    0.139
  55. LP (   1) O  16                /297. RY*(   3) C  15                    0.86    2.44    0.041
  55. LP (   1) O  16                /306. RY*(  12) C  15                    0.63    3.42    0.042
  55. LP (   1) O  16                /307. RY*(  13) C  15                    0.79    1.93    0.035
  55. LP (   1) O  16                /391. BD*(   1) C  15 - H  29            0.59    1.35    0.025
  56. LP (   2) O  16                /297. RY*(   3) C  15                    2.83    1.96    0.068
  56. LP (   2) O  16                /371. BD*(   1) C   7 - N   9            0.99    0.76    0.025
  56. LP (   2) O  16                /376. BD*(   1) N   9 - C  15           23.21    0.88    0.129
  56. LP (   2) O  16                /391. BD*(   1) C  15 - H  29           17.30    0.87    0.111
 357. BD*(   2) C   1 - C   6        / 59. RY*(   3) C   1                    3.27    0.42    0.082
 357. BD*(   2) C   1 - C   6        /144. RY*(   3) C   6                    1.85    0.48    0.066
 360. BD*(   2) C   2 - C   3        / 76. RY*(   3) C   2                    2.64    0.61    0.090
 360. BD*(   2) C   2 - C   3        / 95. RY*(   5) C   3                    0.98    1.22    0.077
 365. BD*(   2) C   4 - C   5        / 93. RY*(   3) C   3                    0.71    0.70    0.048
 365. BD*(   2) C   4 - C   5        /127. RY*(   3) C   5                    2.92    0.67    0.095
 365. BD*(   2) C   4 - C   5        /144. RY*(   3) C   6                    0.66    0.48    0.038
 365. BD*(   2) C   4 - C   5        /370. BD*(   1) C   7 - C   8            1.04    0.43    0.043
 365. BD*(   2) C   4 - C   5        /371. BD*(   1) C   7 - N   9            1.63    0.37    0.050
 375. BD*(   2) C   8 - C  14        /212. RY*(   3) C  10                    0.66    0.75    0.047
 375. BD*(   2) C   8 - C  14        /263. RY*(   3) C  13                    0.67    0.52    0.040
 375. BD*(   2) C   8 - C  14        /280. RY*(   3) C  14                    3.01    0.62    0.092
 375. BD*(   2) C   8 - C  14        /288. RY*(  11) C  14                    0.62    0.70    0.044
 375. BD*(   2) C   8 - C  14        /366. BD*(   1) C   4 - C   7            1.35    0.44    0.049
 375. BD*(   2) C   8 - C  14        /372. BD*(   1) C   7 - H  22            1.08    0.38    0.042
 379. BD*(   2) C  10 - C  11        /213. RY*(   4) C  10                    1.10    1.20    0.081
 379. BD*(   2) C  10 - C  11        /229. RY*(   3) C  11                    2.74    0.58    0.089
 384. BD*(   2) C  12 - C  13        /246. RY*(   3) C  12                    3.28    0.42    0.083
 384. BD*(   2) C  12 - C  13        /254. RY*(  11) C  12                    0.63    0.40    0.035
 384. BD*(   2) C  12 - C  13        /263. RY*(   3) C  13                    1.58    0.52    0.063
 384. BD*(   2) C  12 - C  13        /264. RY*(   4) C  13                    0.55    1.53    0.064
 389. BD*(   1) C  15 - O  16        /296. RY*(   2) C  15                    1.88    1.52    0.126
 389. BD*(   1) C  15 - O  16        /300. RY*(   6) C  15                    2.32    0.62    0.091
 389. BD*(   1) C  15 - O  16        /314. RY*(   3) O  16                    1.69    0.72    0.083


 Natural Bond Orbitals (Summary):

                                                            Principal Delocalizations
           NBO                        Occupancy    Energy   (geminal,vicinal,remote)
 ====================================================================================
 Molecular unit  1  (C14H13NO)
     1. BD (   1) C   1 - C   2          1.98163    -0.77082  359(g),363(v),356(g),369(v)
                                                    92(v),143(v),361(g),358(g)
                                                    142(v),91(v)
     2. BD (   1) C   1 - C   6          1.98159    -0.76999  367(g),355(g),368(v),361(v)
                                                    126(v),75(v),369(g),358(g)
                                                    74(v),125(v)
     3. BD (   2) C   1 - C   6          1.66497    -0.29606  360(v),365(v),128(v),77(v)
     4. BD (   1) C   1 - H  17          1.98164    -0.62216  359(v),367(v),74(v),142(v)
                                                    356(g),355(g),369(v),361(v)
     5. BD (   1) C   2 - C   3          1.97934    -0.77033  366(v),362(g),355(g),358(v)
                                                    363(g),58(v),108(v),361(g)
                                                    57(v),110(v),109(v)
     6. BD (   2) C   2 - C   3          1.66990    -0.29817  365(v),357(v),59(v)
     7. BD (   1) C   2 - H  18          1.98163    -0.62330  362(v),356(v),57(v),91(v)
                                                    359(g),355(g),358(v),363(v)
     8. BD (   1) C   3 - C   4          1.97337    -0.77167  364(g),359(g),368(v),159(v)
                                                    366(g),361(v),75(v),363(g)
                                                    372(v),74(v),125(v),126(v)
     9. BD (   1) C   3 - H  19          1.97999    -0.62650  364(v),355(v),108(v),362(g)
                                                    74(v),359(g),361(v)
    10. BD (   1) C   4 - C   5          1.97454    -0.77168  362(g),367(g),363(v),366(g)
                                                    369(v),159(v),368(g),143(v)
                                                    142(v),91(v),370(v)
    11. BD (   2) C   4 - C   5          1.66523    -0.29812  357(v),360(v),371(v),370(v)
                                                    144(v),93(v),375(r)
    12. BD (   1) C   4 - C   7          1.96263    -0.73020  370(g),375(v),367(v),359(v)
                                                    364(g),362(g),374(v),125(v)
                                                    376(v),177(v),91(v),193(v)
                                                    372(g),371(g)
    13. BD (   1) C   5 - C   6          1.97936    -0.76891  366(v),364(g),356(g),358(v)
                                                    58(v),368(g),369(g),57(v)
                                                    108(v),109(v),110(v)
    14. BD (   1) C   5 - H  20          1.98051    -0.62328  362(v),356(v),108(v),364(g)
                                                    142(v),367(g),369(v)
    15. BD (   1) C   6 - H  21          1.98158    -0.62281  364(v),355(v),57(v),125(v)
                                                    367(g),356(g),358(v),368(v)
    16. BD (   1) C   7 - C   8          1.96701    -0.73175  366(g),378(v),386(v),374(g)
                                                    365(v),364(v),373(g),210(v)
                                                    376(v),109(v),278(v),193(v)
                                                    372(g),371(g)
    17. BD (   1) C   7 - N   9          1.98168    -0.86674  373(v),365(v),390(v),298(v)
                                                    364(v),366(g),370(g),376(g)
                                                    110(v),177(v),377(g),299(v)
                                                    178(v)
    18. BD (   1) C   7 - H  22          1.96189    -0.58469  362(v),377(v),375(v),374(v)
                                                    370(g),366(g)
    19. BD (   1) C   8 - C  10          1.97349    -0.76876  374(g),378(g),388(v),371(v)
                                                    382(v),370(g),228(v),380(g)
                                                    159(v),227(v),160(v),278(v)
                                                    279(v)
    20. BD (   1) C   8 - C  14          1.97421    -0.77047  373(g),386(g),380(v),370(g)
                                                    387(v),388(g),262(v),261(v)
                                                    160(v),210(v),159(v),366(v)
                                                    372(v),211(v)
    21. BD (   2) C   8 - C  14          1.66853    -0.29865  384(v),379(v),366(v),372(v)
                                                    263(v),212(v),365(r)
    22. BD (   1) N   9 - C  15          1.99098    -0.94146  159(v),371(g),377(g),372(v)
                                                    313(v),370(v),390(g)
    23. BD (   1) N   9 - H  23          1.98491    -0.78308  391(v),372(v),160(v),390(v)
                                                    295(v),299(v),159(v),376(g)
    24. BD (   1) C  10 - C  11          1.97941    -0.76937  370(v),373(g),381(g),385(v)
                                                    380(g),245(v),382(g),176(v)
                                                    244(v),178(v),177(v)
    25. BD (   2) C  10 - C  11          1.66964    -0.29684  375(v),384(v),246(v)
    26. BD (   1) C  10 - H  24          1.97998    -0.62196  374(v),381(v),176(v),373(g)
                                                    227(v),378(g),382(v)
    27. BD (   1) C  11 - C  12          1.98160    -0.77035  378(g),383(g),380(v),387(v)
                                                    211(v),262(v),382(g),385(g)
                                                    261(v),210(v)
    28. BD (   1) C  11 - H  25          1.98163    -0.62251  373(v),383(v),244(v),210(v)
                                                    378(g),381(g),380(v),385(v)
    29. BD (   1) C  12 - C  13          1.98158    -0.76950  386(g),381(g),388(v),382(v)
                                                    279(v),228(v),385(g),387(g)
                                                    227(v),278(v)
    30. BD (   2) C  12 - C  13          1.66598    -0.29563  379(v),375(v),281(v),230(v)
                                                    229(v)
    31. BD (   1) C  12 - H  26          1.98169    -0.62110  386(v),378(v),261(v),227(v)
                                                    383(g),381(g),382(v),387(v)
    32. BD (   1) C  13 - C  14          1.97920    -0.77014  370(v),374(g),383(g),385(v)
                                                    388(g),245(v),387(g),176(v)
                                                    244(v),178(v),177(v)
    33. BD (   1) C  13 - H  27          1.98145    -0.62195  374(v),381(v),244(v),278(v)
                                                    386(g),383(g),388(v),385(v)
    34. BD (   1) C  14 - H  28          1.98028    -0.62438  373(v),383(v),176(v),374(g)
                                                    261(v),386(g),387(v)
    35. BD (   1) C  15 - O  16          1.99752    -0.44203  389(g),193(v)
    36. BD (   2) C  15 - O  16          1.99392    -1.10865  371(v),194(v),295(g),376(g)
    37. BD (   1) C  15 - H  29          1.98781    -0.68005  377(v),194(v),312(v)
    38. CR (   1) C   1                  1.99929   -10.39323  143(v),75(v),359(v),367(v)
                                                    330(v)
    39. CR (   1) C   2                  1.99929   -10.39596  58(v),92(v),362(v),356(v)
                                                    332(v)
    40. CR (   1) C   3                  1.99916   -10.39364  75(v),109(v),366(v),110(v)
                                                    364(v),333(v),355(v)
    41. CR (   1) C   4                  1.99911   -10.41497  126(v),92(v),367(v),359(v)
                                                    163(v)
    42. CR (   1) C   5                  1.99917   -10.39175  143(v),362(v),110(v),366(v)
                                                    335(v),108(v),356(v),111(v)
    43. CR (   1) C   6                  1.99929   -10.39479  58(v),126(v),364(v),355(v)
                                                    338(v)
    44. CR (   1) C   7                  1.99904   -10.44785  108(v),176(v),374(v),376(v)
                                                    362(v),364(v),373(v),340(v)
    45. CR (   1) C   8                  1.99912   -10.41589  279(v),211(v),163(v),386(v)
                                                    378(v)
    46. CR (   1) N   9                  1.99940   -14.60812  160(v),299(v),342(v),297(v)
    47. CR (   1) C  10                  1.99918   -10.39159  228(v),177(v),374(v),370(v)
                                                    178(v),381(v),343(v),176(v)
    48. CR (   1) C  11                  1.99929   -10.39435  245(v),211(v),373(v),383(v)
                                                    346(v)
    49. CR (   1) C  12                  1.99929   -10.39206  228(v),262(v),386(v),378(v)
                                                    348(v)
    50. CR (   1) C  13                  1.99929   -10.39422  245(v),279(v),374(v),350(v)
                                                    381(v)
    51. CR (   1) C  14                  1.99916   -10.39246  178(v),262(v),370(v),373(v)
                                                    383(v),351(v)
    52. CR (   1) C  15                  1.99947   -10.52103  371(v)
    53. CR (   1) O  16                  1.99981   -19.36442  295(v)
    54. LP (   1) N   9                  1.68664    -0.32216  389(v),370(v),366(v),296(v)
                                                    365(r),161(v),300(v),373(r)
    55. LP (   1) O  16                  1.98867    -0.81952  295(v),297(v),307(v),306(v)
                                                    391(v)
    56. LP (   2) O  16                  1.90491    -0.34261  376(v),391(v),297(v),371(r)
    57. RY*(   1) C   1                  0.00547     1.10437   
    58. RY*(   2) C   1                  0.00193     1.40477   
    59. RY*(   3) C   1                  0.00089     0.47391   
    60. RY*(   4) C   1                  0.00054     1.68855   
    61. RY*(   5) C   1                  0.00043     0.90410   
    62. RY*(   6) C   1                  0.00041     1.12446   
    63. RY*(   7) C   1                  0.00018     1.33207   
    64. RY*(   8) C   1                  0.00007     2.14627   
    65. RY*(   9) C   1                  0.00006     1.97780   
    66. RY*(  10) C   1                  0.00002     1.89151   
    67. RY*(  11) C   1                  0.00000     2.64588   
    68. RY*(  12) C   1                  0.00000     1.77022   
    69. RY*(  13) C   1                  0.00000    22.62061   
    70. RY*(  14) C   1                  0.00000     1.21062   
    71. RY*(  15) C   1                  0.00001     2.55333   
    72. RY*(  16) C   1                  0.00000     1.45350   
    73. RY*(  17) C   1                  0.00000     0.88348   
    74. RY*(   1) C   2                  0.00577     1.08438   
    75. RY*(   2) C   2                  0.00202     1.39554   
    76. RY*(   3) C   2                  0.00092     0.66674   
    77. RY*(   4) C   2                  0.00057     1.48207   
    78. RY*(   5) C   2                  0.00046     1.20382   
    79. RY*(   6) C   2                  0.00025     1.08137   
    80. RY*(   7) C   2                  0.00014     1.37552   
    81. RY*(   8) C   2                  0.00008     1.95434   
    82. RY*(   9) C   2                  0.00006     2.17201   
    83. RY*(  10) C   2                  0.00003     1.84055   
    84. RY*(  11) C   2                  0.00002     0.71506   
    85. RY*(  12) C   2                  0.00001     2.44484   
    86. RY*(  13) C   2                  0.00000     1.71879   
    87. RY*(  14) C   2                  0.00001     1.58334   
    88. RY*(  15) C   2                  0.00000    22.55843   
    89. RY*(  16) C   2                  0.00000     2.51158   
    90. RY*(  17) C   2                  0.00000     1.39087   
    91. RY*(   1) C   3                  0.00559     1.08669   
    92. RY*(   2) C   3                  0.00196     1.18166   
    93. RY*(   3) C   3                  0.00112     0.75782   
    94. RY*(   4) C   3                  0.00059     1.07234   
    95. RY*(   5) C   3                  0.00050     1.27593   
    96. RY*(   6) C   3                  0.00029     1.25067   
    97. RY*(   7) C   3                  0.00015     0.71302   
    98. RY*(   8) C   3                  0.00013     3.02511   
    99. RY*(   9) C   3                  0.00009     1.04406   
   100. RY*(  10) C   3                  0.00007     0.71311   
   101. RY*(  11) C   3                  0.00007     2.80423   
   102. RY*(  12) C   3                  0.00004     2.26437   
   103. RY*(  13) C   3                  0.00003     1.56939   
   104. RY*(  14) C   3                  0.00001     2.18271   
   105. RY*(  15) C   3                  0.00001     2.80955   
   106. RY*(  16) C   3                  0.00000    21.96603   
   107. RY*(  17) C   3                  0.00001     2.36585   
   108. RY*(   1) C   4                  0.00717     1.22186   
   109. RY*(   2) C   4                  0.00345     1.03528   
   110. RY*(   3) C   4                  0.00253     0.96589   
   111. RY*(   4) C   4                  0.00107     1.03809   
   112. RY*(   5) C   4                  0.00064     1.73453   
   113. RY*(   6) C   4                  0.00032     1.74967   
   114. RY*(   7) C   4                  0.00027     1.71065   
   115. RY*(   8) C   4                  0.00022     1.07665   
   116. RY*(   9) C   4                  0.00017     1.07813   
   117. RY*(  10) C   4                  0.00012     1.14897   
   118. RY*(  11) C   4                  0.00008     3.20509   
   119. RY*(  12) C   4                  0.00006     3.52526   
   120. RY*(  13) C   4                  0.00007     1.73949   
   121. RY*(  14) C   4                  0.00006     2.55183   
   122. RY*(  15) C   4                  0.00003     2.45174   
   123. RY*(  16) C   4                  0.00001     2.86955   
   124. RY*(  17) C   4                  0.00001    21.26403   
   125. RY*(   1) C   5                  0.00586     1.09555   
   126. RY*(   2) C   5                  0.00205     1.17719   
   127. RY*(   3) C   5                  0.00121     0.72312   
   128. RY*(   4) C   5                  0.00053     1.37450   
   129. RY*(   5) C   5                  0.00046     0.98610   
   130. RY*(   6) C   5                  0.00025     1.19279   
   131. RY*(   7) C   5                  0.00016     2.17406   
   132. RY*(   8) C   5                  0.00011     0.77386   
   133. RY*(   9) C   5                  0.00008     1.74749   
   134. RY*(  10) C   5                  0.00008     3.10973   
   135. RY*(  11) C   5                  0.00006     0.68378   
   136. RY*(  12) C   5                  0.00002     2.01571   
   137. RY*(  13) C   5                  0.00002     1.73226   
   138. RY*(  14) C   5                  0.00001     3.42343   
   139. RY*(  15) C   5                  0.00001     1.99817   
   140. RY*(  16) C   5                  0.00000     2.71346   
   141. RY*(  17) C   5                  0.00000    20.87156   
   142. RY*(   1) C   6                  0.00577     1.09414   
   143. RY*(   2) C   6                  0.00197     1.40869   
   144. RY*(   3) C   6                  0.00083     0.53640   
   145. RY*(   4) C   6                  0.00058     1.63992   
   146. RY*(   5) C   6                  0.00048     1.06826   
   147. RY*(   6) C   6                  0.00028     1.05227   
   148. RY*(   7) C   6                  0.00016     1.50533   
   149. RY*(   8) C   6                  0.00008     2.03520   
   150. RY*(   9) C   6                  0.00005     2.30474   
   151. RY*(  10) C   6                  0.00002     0.69385   
   152. RY*(  11) C   6                  0.00002     2.49442   
   153. RY*(  12) C   6                  0.00001     2.43790   
   154. RY*(  13) C   6                  0.00001     1.95060   
   155. RY*(  14) C   6                  0.00000    21.69601   
   156. RY*(  15) C   6                  0.00000     2.06551   
   157. RY*(  16) C   6                  0.00001     1.62391   
   158. RY*(  17) C   6                  0.00001     1.56110   
   159. RY*(   1) C   7                  0.01078     0.98080   
   160. RY*(   2) C   7                  0.00479     0.84067   
   161. RY*(   3) C   7                  0.00305     0.79602   
   162. RY*(   4) C   7                  0.00184     0.56101   
   163. RY*(   5) C   7                  0.00136     0.93716   
   164. RY*(   6) C   7                  0.00101     1.27784   
   165. RY*(   7) C   7                  0.00092     1.16825   
   166. RY*(   8) C   7                  0.00039     1.76034   
   167. RY*(   9) C   7                  0.00029     1.76467   
   168. RY*(  10) C   7                  0.00024     1.57552   
   169. RY*(  11) C   7                  0.00017     1.75927   
   170. RY*(  12) C   7                  0.00016     2.58157   
   171. RY*(  13) C   7                  0.00010     2.60610   
   172. RY*(  14) C   7                  0.00007     2.26700   
   173. RY*(  15) C   7                  0.00005     2.90852   
   174. RY*(  16) C   7                  0.00002     1.99712   
   175. RY*(  17) C   7                  0.00001    21.23631   
   176. RY*(   1) C   8                  0.00653     1.23924   
   177. RY*(   2) C   8                  0.00391     0.95792   
   178. RY*(   3) C   8                  0.00278     1.03279   
   179. RY*(   4) C   8                  0.00084     0.87541   
   180. RY*(   5) C   8                  0.00066     1.63135   
   181. RY*(   6) C   8                  0.00032     1.23096   
   182. RY*(   7) C   8                  0.00026     1.89849   
   183. RY*(   8) C   8                  0.00017     1.81201   
   184. RY*(   9) C   8                  0.00014     1.59775   
   185. RY*(  10) C   8                  0.00011     1.35595   
   186. RY*(  11) C   8                  0.00008     2.53087   
   187. RY*(  12) C   8                  0.00006     2.57659   
   188. RY*(  13) C   8                  0.00006     3.71726   
   189. RY*(  14) C   8                  0.00005     1.48313   
   190. RY*(  15) C   8                  0.00002     3.32662   
   191. RY*(  16) C   8                  0.00001     2.89310   
   192. RY*(  17) C   8                  0.00000    19.93090   
   193. RY*(   1) N   9                  0.00567     0.73532   
   194. RY*(   2) N   9                  0.00407     1.02974   
   195. RY*(   3) N   9                  0.00199     1.17453   
   196. RY*(   4) N   9                  0.00104     1.49631   
   197. RY*(   5) N   9                  0.00037     1.55489   
   198. RY*(   6) N   9                  0.00023     1.71123   
   199. RY*(   7) N   9                  0.00019     2.36066   
   200. RY*(   8) N   9                  0.00009     2.31934   
   201. RY*(   9) N   9                  0.00007     1.36616   
   202. RY*(  10) N   9                  0.00005     2.46755   
   203. RY*(  11) N   9                  0.00004     2.83333   
   204. RY*(  12) N   9                  0.00001     1.58131   
   205. RY*(  13) N   9                  0.00002     2.13347   
   206. RY*(  14) N   9                  0.00001     4.04791   
   207. RY*(  15) N   9                  0.00001     2.68711   
   208. RY*(  16) N   9                  0.00000     3.96749   
   209. RY*(  17) N   9                  0.00000    34.80672   
   210. RY*(   1) C  10                  0.00562     1.09980   
   211. RY*(   2) C  10                  0.00192     1.23661   
   212. RY*(   3) C  10                  0.00109     0.80261   
   213. RY*(   4) C  10                  0.00051     1.25337   
   214. RY*(   5) C  10                  0.00048     0.97365   
   215. RY*(   6) C  10                  0.00024     1.29487   
   216. RY*(   7) C  10                  0.00016     1.99070   
   217. RY*(   8) C  10                  0.00014     0.83901   
   218. RY*(   9) C  10                  0.00010     1.17437   
   219. RY*(  10) C  10                  0.00008     1.62627   
   220. RY*(  11) C  10                  0.00006     2.88699   
   221. RY*(  12) C  10                  0.00004     2.30526   
   222. RY*(  13) C  10                  0.00001     2.80700   
   223. RY*(  14) C  10                  0.00000    21.31450   
   224. RY*(  15) C  10                  0.00001     2.47284   
   225. RY*(  16) C  10                  0.00001     2.39284   
   226. RY*(  17) C  10                  0.00001     1.54714   
   227. RY*(   1) C  11                  0.00572     1.08952   
   228. RY*(   2) C  11                  0.00201     1.40264   
   229. RY*(   3) C  11                  0.00083     0.63233   
   230. RY*(   4) C  11                  0.00059     1.53791   
   231. RY*(   5) C  11                  0.00047     1.10355   
   232. RY*(   6) C  11                  0.00027     1.01364   
   233. RY*(   7) C  11                  0.00016     1.15896   
   234. RY*(   8) C  11                  0.00009     1.99398   
   235. RY*(   9) C  11                  0.00006     2.80788   
   236. RY*(  10) C  11                  0.00003     1.94758   
   237. RY*(  11) C  11                  0.00001     2.02821   
   238. RY*(  12) C  11                  0.00000     1.90532   
   239. RY*(  13) C  11                  0.00000    22.46107   
   240. RY*(  14) C  11                  0.00001     1.09607   
   241. RY*(  15) C  11                  0.00000     2.23381   
   242. RY*(  16) C  11                  0.00000     1.61679   
   243. RY*(  17) C  11                  0.00001     1.17167   
   244. RY*(   1) C  12                  0.00555     1.10665   
   245. RY*(   2) C  12                  0.00194     1.40581   
   246. RY*(   3) C  12                  0.00090     0.47809   
   247. RY*(   4) C  12                  0.00055     1.68130   
   248. RY*(   5) C  12                  0.00042     1.07746   
   249. RY*(   6) C  12                  0.00042     0.90667   
   250. RY*(   7) C  12                  0.00017     1.31115   
   251. RY*(   8) C  12                  0.00007     2.84490   
   252. RY*(   9) C  12                  0.00007     1.33668   
   253. RY*(  10) C  12                  0.00002     2.01265   
   254. RY*(  11) C  12                  0.00001     0.45466   
   255. RY*(  12) C  12                  0.00000     2.48651   
   256. RY*(  13) C  12                  0.00000     1.55560   
   257. RY*(  14) C  12                  0.00000     2.51834   
   258. RY*(  15) C  12                  0.00000     1.95848   
   259. RY*(  16) C  12                  0.00000    22.59311   
   260. RY*(  17) C  12                  0.00000     1.46992   
   261. RY*(   1) C  13                  0.00583     1.08610   
   262. RY*(   2) C  13                  0.00204     1.38017   
   263. RY*(   3) C  13                  0.00086     0.57193   
   264. RY*(   4) C  13                  0.00057     1.58178   
   265. RY*(   5) C  13                  0.00047     1.19204   
   266. RY*(   6) C  13                  0.00028     1.02736   
   267. RY*(   7) C  13                  0.00014     1.49314   
   268. RY*(   8) C  13                  0.00008     1.90942   
   269. RY*(   9) C  13                  0.00006     2.21900   
   270. RY*(  10) C  13                  0.00002     2.01545   
   271. RY*(  11) C  13                  0.00002     0.54885   
   272. RY*(  12) C  13                  0.00000     2.63028   
   273. RY*(  13) C  13                  0.00000    22.53058   
   274. RY*(  14) C  13                  0.00001     1.48438   
   275. RY*(  15) C  13                  0.00001     1.54355   
   276. RY*(  16) C  13                  0.00001     2.59307   
   277. RY*(  17) C  13                  0.00000     1.38773   
   278. RY*(   1) C  14                  0.00550     1.09224   
   279. RY*(   2) C  14                  0.00194     1.24596   
   280. RY*(   3) C  14                  0.00113     0.66793   
   281. RY*(   4) C  14                  0.00062     1.33518   
   282. RY*(   5) C  14                  0.00049     1.02676   
   283. RY*(   6) C  14                  0.00025     1.10832   
   284. RY*(   7) C  14                  0.00016     0.91808   
   285. RY*(   8) C  14                  0.00012     2.85202   
   286. RY*(   9) C  14                  0.00010     1.36751   
   287. RY*(  10) C  14                  0.00006     2.58597   
   288. RY*(  11) C  14                  0.00007     0.75633   
   289. RY*(  12) C  14                  0.00002     3.15585   
   290. RY*(  13) C  14                  0.00002     1.75074   
   291. RY*(  14) C  14                  0.00001     1.61165   
   292. RY*(  15) C  14                  0.00002     2.26234   
   293. RY*(  16) C  14                  0.00000    21.41205   
   294. RY*(  17) C  14                  0.00000     2.77053   
   295. RY*(   1) C  15                  0.00944     1.31858   
   296. RY*(   2) C  15                  0.00689     1.55376   
   297. RY*(   3) C  15                  0.00669     1.62004   
   298. RY*(   4) C  15                  0.00244     1.02928   
   299. RY*(   5) C  15                  0.00078     2.41972   
   300. RY*(   6) C  15                  0.00040     0.65254   
   301. RY*(   7) C  15                  0.00014     1.45087   
   302. RY*(   8) C  15                  0.00007     0.88619   
   303. RY*(   9) C  15                  0.00004     0.43603   
   304. RY*(  10) C  15                  0.00004     2.89066   
   305. RY*(  11) C  15                  0.00002     2.32147   
   306. RY*(  12) C  15                  0.00002     2.59946   
   307. RY*(  13) C  15                  0.00003     1.11314   
   308. RY*(  14) C  15                  0.00001     3.24805   
   309. RY*(  15) C  15                  0.00000     1.64354   
   310. RY*(  16) C  15                  0.00000    18.73712   
   311. RY*(  17) C  15                  0.00000     2.14194   
   312. RY*(   1) O  16                  0.00244     0.83869   
   313. RY*(   2) O  16                  0.00094     0.57618   
   314. RY*(   3) O  16                  0.00090     0.74461   
   315. RY*(   4) O  16                  0.00012     1.28992   
   316. RY*(   5) O  16                  0.00004     1.44723   
   317. RY*(   6) O  16                  0.00004     2.22562   
   318. RY*(   7) O  16                  0.00001     0.94278   
   319. RY*(   8) O  16                  0.00001     0.78994   
   320. RY*(   9) O  16                  0.00000     4.91499   
   321. RY*(  10) O  16                  0.00000     4.79512   
   322. RY*(  11) O  16                  0.00000    49.77018   
   323. RY*(  12) O  16                  0.00000     5.10950   
   324. RY*(  13) O  16                  0.00001     3.08040   
   325. RY*(  14) O  16                  0.00000     3.04830   
   326. RY*(  15) O  16                  0.00000     3.02538   
   327. RY*(  16) O  16                  0.00000     3.14965   
   328. RY*(  17) O  16                  0.00000     2.86016   
   329. RY*(   1) H  17                  0.00039     0.86744   
   330. RY*(   2) H  17                  0.00021     1.87469   
   331. RY*(   1) H  18                  0.00048     0.78855   
   332. RY*(   2) H  18                  0.00022     1.96748   
   333. RY*(   1) H  19                  0.00075     1.40684   
   334. RY*(   2) H  19                  0.00016     1.41895   
   335. RY*(   1) H  20                  0.00055     1.56158   
   336. RY*(   2) H  20                  0.00025     1.26358   
   337. RY*(   1) H  21                  0.00047     0.79052   
   338. RY*(   2) H  21                  0.00022     1.95775   
   339. RY*(   1) H  22                  0.00209     0.60266   
   340. RY*(   2) H  22                  0.00017     2.39231   
   341. RY*(   1) H  23                  0.00248     0.60069   
   342. RY*(   2) H  23                  0.00038     2.25587   
   343. RY*(   1) H  24                  0.00063     1.43619   
   344. RY*(   2) H  24                  0.00021     1.40016   
   345. RY*(   1) H  25                  0.00046     0.78541   
   346. RY*(   2) H  25                  0.00022     1.96358   
   347. RY*(   1) H  26                  0.00040     0.84122   
   348. RY*(   2) H  26                  0.00021     1.90217   
   349. RY*(   1) H  27                  0.00047     0.77211   
   350. RY*(   2) H  27                  0.00022     1.98468   
   351. RY*(   1) H  28                  0.00076     1.34101   
   352. RY*(   2) H  28                  0.00020     1.48215   
   353. RY*(   1) H  29                  0.00078     1.15481   
   354. RY*(   2) H  29                  0.00015     1.63148   
   355. BD*(   1) C   1 - C   2          0.01531     0.61493   
   356. BD*(   1) C   1 - C   6          0.01540     0.61489   
   357. BD*(   2) C   1 - C   6          0.32223     0.05304  360(v),365(v),59(g),144(g)
   358. BD*(   1) C   1 - H  17          0.01145     0.61520   
   359. BD*(   1) C   2 - C   3          0.01510     0.61223   
   360. BD*(   2) C   2 - C   3          0.31961     0.05182  357(v),365(v),375(r),76(g)
                                                    95(g)
   361. BD*(   1) C   2 - H  18          0.01116     0.61150   
   362. BD*(   1) C   3 - C   4          0.02534     0.60486   
   363. BD*(   1) C   3 - H  19          0.01244     0.60615   
   364. BD*(   1) C   4 - C   5          0.02298     0.60896   
   365. BD*(   2) C   4 - C   5          0.34608     0.05504  357(v),360(v),375(r),379(r)
                                                    127(g),371(v),370(v),93(v)
                                                    144(v)
   366. BD*(   1) C   4 - C   7          0.03457     0.48817   
   367. BD*(   1) C   5 - C   6          0.01503     0.61196   
   368. BD*(   1) C   5 - H  20          0.01206     0.60941   
   369. BD*(   1) C   6 - H  21          0.01109     0.61286   
   370. BD*(   1) C   7 - C   8          0.03713     0.48861   
   371. BD*(   1) C   7 - N   9          0.03031     0.42231   
   372. BD*(   1) C   7 - H  22          0.02154     0.43452   
   373. BD*(   1) C   8 - C  10          0.02204     0.60835   
   374. BD*(   1) C   8 - C  14          0.02423     0.60444   
   375. BD*(   2) C   8 - C  14          0.35030     0.05270  384(v),379(v),365(r),360(r)
                                                    280(g),366(v),372(v),263(v)
                                                    212(v),288(g)
   376. BD*(   1) N   9 - C  15          0.05176     0.53755   
   377. BD*(   1) N   9 - H  23          0.01740     0.53156   
   378. BD*(   1) C  10 - C  11          0.01492     0.61464   
   379. BD*(   2) C  10 - C  11          0.31759     0.05370  384(v),375(v),365(r),229(g)
                                                    213(g)
   380. BD*(   1) C  10 - H  24          0.01224     0.60755   
   381. BD*(   1) C  11 - C  12          0.01547     0.61664   
   382. BD*(   1) C  11 - H  25          0.01115     0.61228   
   383. BD*(   1) C  12 - C  13          0.01559     0.61633   
   384. BD*(   2) C  12 - C  13          0.32381     0.05363  379(v),375(v),246(g),263(g)
                                                    254(g),264(g)
   385. BD*(   1) C  12 - H  26          0.01151     0.61434   
   386. BD*(   1) C  13 - C  14          0.01520     0.61614   
   387. BD*(   1) C  13 - H  27          0.01123     0.61111   
   388. BD*(   1) C  14 - H  28          0.01270     0.61101   
   389. BD*(   1) C  15 - O  16          0.27946     0.02879  300(g),296(g),314(g)
   390. BD*(   2) C  15 - O  16          0.00577     0.62061   
   391. BD*(   1) C  15 - H  29          0.03740     0.53103   
       -------------------------------
              Total Lewis  108.95091  ( 97.2776%)
        Valence non-Lewis    2.82863  (  2.5256%)
        Rydberg non-Lewis    0.22046  (  0.1968%)
       -------------------------------
            Total unit  1  112.00000  (100.0000%)
           Charge unit  1    0.00000
 D1PCM: PCM CHGder 1st derivatives, ID1Alg=3 FixD1E=F DoIter=F DoCFld=F I1PDM=0.
 Calling FoFJK, ICntrl=      2127 FMM=F ISym2X=0 I1Cent= 0 IOpClX= 0 NMat=1 NMatS=1 NMatT=0.
 -------------------------------------------------------------------
 Center     Atomic                   Forces (Hartrees/Bohr)
 Number     Number              X              Y              Z
 -------------------------------------------------------------------
      1        6          -0.036485282   -0.050578516    0.012197987
      2        6          -0.037256648   -0.006805628    0.054489545
      3        6          -0.001266287    0.048210452    0.044200122
      4        6           0.016273723    0.038659228   -0.001393821
      5        6           0.035960395    0.002214661   -0.056169436
      6        6           0.001098162   -0.048156886   -0.044916679
      7        6          -0.004519133    0.004107434    0.006911261
      8        6          -0.028227108   -0.008689213   -0.027795249
      9        7          -0.031995933   -0.001360547    0.051893875
     10        6           0.001580712   -0.048972206   -0.041690026
     11        6           0.049275156   -0.043700352    0.004200918
     12        6           0.046096782    0.003459741    0.041267059
     13        6          -0.002854606    0.051830961    0.040524023
     14        6          -0.043509125    0.047306955    0.001877822
     15        6           0.070044434   -0.049426374   -0.066986022
     16        8          -0.019343741    0.019143148    0.009522289
     17        1           0.029943719    0.043303827   -0.008809842
     18        1           0.029378152    0.002694160   -0.044113034
     19        1          -0.000475729   -0.039771810   -0.037522792
     20        1          -0.030455265   -0.003954109    0.044830622
     21        1          -0.000023992    0.039571091    0.035700052
     22        1           0.004608547   -0.001338845    0.001858862
     23        1           0.027091577   -0.012719151   -0.030608055
     24        1          -0.000170504    0.041349682    0.034848474
     25        1          -0.038530329    0.036060609   -0.001358470
     26        1          -0.038382948   -0.004724140   -0.035955163
     27        1           0.000970964   -0.040412239   -0.033238379
     28        1           0.038027561   -0.037419067    0.002144714
     29        1          -0.036853253    0.020117136    0.044089344
 -------------------------------------------------------------------
 Cartesian Forces:  Max     0.070044434 RMS     0.033269851

 GradGradGradGradGradGradGradGradGradGradGradGradGradGradGradGradGradGrad
 Berny optimization.
 FormGI is forming the generalized inverse of G from B-inverse, IUseBI=4.
 Internal  Forces:  Max     0.059911286 RMS     0.016374209
 Search for a local minimum.
 Step number   1 out of a maximum of  158
 All quantities printed in internal units (Hartrees-Bohrs-Radians)
 Mixed Optimization -- RFO/linear search
 Second derivative matrix not updated -- first step.
 ITU=  0
     Eigenvalues ---    0.00899   0.00940   0.01309   0.01502   0.01532
     Eigenvalues ---    0.01740   0.01925   0.01941   0.01961   0.01968
     Eigenvalues ---    0.01975   0.01977   0.01999   0.02004   0.02017
     Eigenvalues ---    0.02021   0.02022   0.02025   0.02028   0.02031
     Eigenvalues ---    0.02031   0.02033   0.02393   0.02393   0.05332
     Eigenvalues ---    0.06467   0.06879   0.16000   0.16000   0.16000
     Eigenvalues ---    0.16000   0.16000   0.16000   0.16000   0.16000
     Eigenvalues ---    0.16000   0.16000   0.16000   0.16000   0.18288
     Eigenvalues ---    0.19013   0.22000   0.22000   0.22000   0.22000
     Eigenvalues ---    0.22000   0.22000   0.23469   0.23473   0.24999
     Eigenvalues ---    0.24999   0.33456   0.33798   0.34256   0.40429
     Eigenvalues ---    0.40479   0.40548   0.40577   0.41144   0.43778
     Eigenvalues ---    0.43904   0.44201   0.44219   0.44259   0.44270
     Eigenvalues ---    0.44287   0.44311   0.44312   0.44321   0.44341
     Eigenvalues ---    0.44346   0.44358   0.44360   0.44401   0.44691
     Eigenvalues ---    0.44807   0.44847   0.44911   0.53481   0.55667
     Eigenvalues ---    0.83633
 RFO step:  Lambda=-7.82030398D-02 EMin= 8.98978552D-03
 Linear search not attempted -- first point.
 Maximum step size (   0.300) exceeded in Quadratic search.
    -- Step size scaled by   0.757
 Iteration  1 RMS(Cart)=  0.03593336 RMS(Int)=  0.00067731
 Iteration  2 RMS(Cart)=  0.00079073 RMS(Int)=  0.00003178
 Iteration  3 RMS(Cart)=  0.00000120 RMS(Int)=  0.00003176
 Iteration  4 RMS(Cart)=  0.00000000 RMS(Int)=  0.00003176
 Variable       Old X    -DE/DX   Delta X   Delta X   Delta X     New X
                                 (Linear)    (Quad)   (Total)
    R1        2.65456  -0.00982   0.00000  -0.01400  -0.01400   2.64056
    R2        2.65489  -0.01255   0.00000  -0.01791  -0.01791   2.63697
    R3        1.92729   0.05338   0.00000   0.07743   0.07743   2.00471
    R4        2.65589  -0.01364   0.00000  -0.01968  -0.01968   2.63621
    R5        1.92772   0.05306   0.00000   0.07703   0.07703   2.00475
    R6        2.66963  -0.01360   0.00000  -0.02016  -0.02016   2.64947
    R7        1.92813   0.05466   0.00000   0.07940   0.07940   2.00753
    R8        2.66660  -0.01474   0.00000  -0.02171  -0.02171   2.64489
    R9        2.80973   0.02456   0.00000   0.04466   0.04466   2.85439
   R10        2.65680  -0.01080   0.00000  -0.01555  -0.01555   2.64125
   R11        1.92726   0.05433   0.00000   0.07880   0.07880   2.00606
   R12        1.92749   0.05329   0.00000   0.07733   0.07733   2.00481
   R13        2.81558   0.02216   0.00000   0.04063   0.04063   2.85621
   R14        2.70028   0.02509   0.00000   0.03879   0.03879   2.73907
   R15        2.06900  -0.00071   0.00000  -0.00128  -0.00128   2.06772
   R16        2.66969  -0.01347   0.00000  -0.02000  -0.02000   2.64969
   R17        2.67229  -0.01641   0.00000  -0.02441  -0.02441   2.64788
   R18        2.54544  -0.00398   0.00000  -0.00474  -0.00474   2.54070
   R19        1.83207   0.04249   0.00000   0.05246   0.05246   1.88453
   R20        2.65433  -0.01306   0.00000  -0.01878  -0.01878   2.63555
   R21        1.92893   0.05407   0.00000   0.07864   0.07864   2.00757
   R22        2.65333  -0.00965   0.00000  -0.01370  -0.01371   2.63962
   R23        1.92833   0.05279   0.00000   0.07670   0.07670   2.00503
   R24        2.65394  -0.01239   0.00000  -0.01762  -0.01763   2.63632
   R25        1.92846   0.05281   0.00000   0.07674   0.07674   2.00520
   R26        2.65474  -0.00973   0.00000  -0.01396  -0.01396   2.64078
   R27        1.92915   0.05233   0.00000   0.07613   0.07613   2.00528
   R28        1.92678   0.05338   0.00000   0.07736   0.07736   2.00414
   R29        2.36014  -0.02715   0.00000  -0.02247  -0.02247   2.33767
   R30        1.92783   0.05991   0.00000   0.08698   0.08698   2.01481
    A1        2.09269  -0.00115   0.00000  -0.00244  -0.00244   2.09025
    A2        2.09538   0.00054   0.00000   0.00111   0.00111   2.09649
    A3        2.09512   0.00061   0.00000   0.00133   0.00133   2.09645
    A4        2.09397   0.00078   0.00000   0.00216   0.00216   2.09612
    A5        2.09509   0.00021   0.00000   0.00084   0.00084   2.09593
    A6        2.09413  -0.00099   0.00000  -0.00300  -0.00300   2.09113
    A7        2.10651  -0.00076   0.00000  -0.00218  -0.00218   2.10433
    A8        2.08342  -0.00018   0.00000  -0.00068  -0.00068   2.08274
    A9        2.09326   0.00094   0.00000   0.00286   0.00286   2.09611
   A10        2.07252   0.00149   0.00000   0.00309   0.00310   2.07562
   A11        2.11250  -0.00284   0.00000  -0.00637  -0.00638   2.10612
   A12        2.09814   0.00135   0.00000   0.00329   0.00329   2.10143
   A13        2.10566  -0.00018   0.00000  -0.00053  -0.00053   2.10513
   A14        2.09498  -0.00107   0.00000  -0.00342  -0.00342   2.09156
   A15        2.08255   0.00125   0.00000   0.00395   0.00395   2.08650
   A16        2.09502  -0.00018   0.00000  -0.00010  -0.00010   2.09492
   A17        2.09339   0.00057   0.00000   0.00158   0.00158   2.09496
   A18        2.09478  -0.00039   0.00000  -0.00148  -0.00148   2.09330
   A19        1.94846  -0.00489   0.00000  -0.00909  -0.00925   1.93922
   A20        1.88072   0.01040   0.00000   0.03282   0.03288   1.91360
   A21        1.90497  -0.00276   0.00000  -0.01201  -0.01185   1.89312
   A22        1.97604  -0.00167   0.00000  -0.00071  -0.00079   1.97524
   A23        1.85575   0.00387   0.00000   0.00936   0.00927   1.86502
   A24        1.89654  -0.00540   0.00000  -0.02244  -0.02233   1.87421
   A25        2.07881  -0.00353   0.00000  -0.00791  -0.00792   2.07089
   A26        2.13887   0.00127   0.00000   0.00315   0.00314   2.14201
   A27        2.06546   0.00226   0.00000   0.00479   0.00480   2.07026
   A28        2.15781   0.00414   0.00000   0.01050   0.01050   2.16831
   A29        2.06779   0.00247   0.00000   0.00915   0.00915   2.07694
   A30        2.05758  -0.00660   0.00000  -0.01967  -0.01967   2.03791
   A31        2.11088  -0.00053   0.00000  -0.00161  -0.00160   2.10928
   A32        2.09166  -0.00061   0.00000  -0.00198  -0.00198   2.08967
   A33        2.08065   0.00114   0.00000   0.00359   0.00359   2.08424
   A34        2.09390   0.00039   0.00000   0.00128   0.00127   2.09517
   A35        2.09482  -0.00085   0.00000  -0.00272  -0.00272   2.09210
   A36        2.09447   0.00046   0.00000   0.00145   0.00145   2.09592
   A37        2.09223  -0.00177   0.00000  -0.00385  -0.00386   2.08837
   A38        2.09536   0.00094   0.00000   0.00210   0.00210   2.09746
   A39        2.09559   0.00083   0.00000   0.00176   0.00176   2.09735
   A40        2.09472   0.00094   0.00000   0.00281   0.00280   2.09752
   A41        2.09377   0.00025   0.00000   0.00088   0.00088   2.09465
   A42        2.09470  -0.00119   0.00000  -0.00369  -0.00368   2.09101
   A43        2.10916  -0.00129   0.00000  -0.00341  -0.00340   2.10576
   A44        2.09930   0.00065   0.00000   0.00174   0.00173   2.10104
   A45        2.07472   0.00064   0.00000   0.00168   0.00167   2.07639
   A46        2.07906   0.02220   0.00000   0.05635   0.05635   2.13541
   A47        2.11019  -0.02153   0.00000  -0.06132  -0.06133   2.04886
   A48        2.09393  -0.00067   0.00000   0.00498   0.00498   2.09891
    D1        0.00031   0.00002   0.00000   0.00016   0.00016   0.00047
    D2       -3.14121  -0.00022   0.00000  -0.00173  -0.00172   3.14025
    D3        3.14132   0.00015   0.00000   0.00114   0.00114  -3.14073
    D4       -0.00020  -0.00010   0.00000  -0.00075  -0.00075  -0.00095
    D5       -0.00075   0.00010   0.00000   0.00075   0.00075  -0.00000
    D6        3.13956   0.00009   0.00000   0.00068   0.00068   3.14024
    D7        3.14143  -0.00003   0.00000  -0.00023  -0.00023   3.14120
    D8       -0.00145  -0.00004   0.00000  -0.00029  -0.00029  -0.00175
    D9        0.00194  -0.00032   0.00000  -0.00251  -0.00251  -0.00057
   D10       -3.14140  -0.00057   0.00000  -0.00438  -0.00438   3.13741
   D11       -3.13973  -0.00008   0.00000  -0.00063  -0.00063  -3.14035
   D12        0.00012  -0.00032   0.00000  -0.00250  -0.00250  -0.00238
   D13       -0.00369   0.00049   0.00000   0.00387   0.00387   0.00018
   D14       -3.13687   0.00022   0.00000   0.00173   0.00173  -3.13514
   D15        3.13966   0.00074   0.00000   0.00576   0.00576  -3.13777
   D16        0.00648   0.00047   0.00000   0.00362   0.00362   0.01010
   D17        0.00325  -0.00037   0.00000  -0.00295  -0.00295   0.00029
   D18       -3.13912  -0.00021   0.00000  -0.00166  -0.00167  -3.14078
   D19        3.13650  -0.00013   0.00000  -0.00088  -0.00087   3.13563
   D20       -0.00587   0.00004   0.00000   0.00041   0.00042  -0.00545
   D21       -1.10879   0.00009   0.00000   0.00013   0.00014  -1.10865
   D22        1.07143   0.00207   0.00000   0.01638   0.01641   1.08784
   D23        3.12800  -0.00003   0.00000   0.00154   0.00150   3.12950
   D24        2.04134  -0.00018   0.00000  -0.00204  -0.00203   2.03931
   D25       -2.06163   0.00179   0.00000   0.01421   0.01424  -2.04739
   D26       -0.00506  -0.00031   0.00000  -0.00063  -0.00067  -0.00573
   D27       -0.00106   0.00008   0.00000   0.00068   0.00068  -0.00039
   D28       -3.14137   0.00009   0.00000   0.00074   0.00074  -3.14062
   D29        3.14130  -0.00008   0.00000  -0.00060  -0.00060   3.14070
   D30        0.00099  -0.00007   0.00000  -0.00054  -0.00054   0.00046
   D31       -1.17193   0.00488   0.00000   0.02282   0.02279  -1.14914
   D32        1.98002   0.00441   0.00000   0.01903   0.01901   1.99902
   D33        2.98514  -0.00386   0.00000  -0.01289  -0.01287   2.97226
   D34       -0.14610  -0.00434   0.00000  -0.01668  -0.01665  -0.16275
   D35        0.90396   0.00121   0.00000   0.00900   0.00900   0.91296
   D36       -2.22728   0.00074   0.00000   0.00521   0.00522  -2.22205
   D37        2.07712   0.00011   0.00000  -0.00379  -0.00394   2.07318
   D38       -1.06212   0.00065   0.00000   0.00048   0.00036  -1.06176
   D39       -2.04245   0.00035   0.00000   0.00815   0.00818  -2.03426
   D40        1.10150   0.00089   0.00000   0.01242   0.01248   1.11398
   D41        0.01512   0.00057   0.00000   0.00448   0.00456   0.01967
   D42       -3.12412   0.00111   0.00000   0.00875   0.00885  -3.11527
   D43       -3.13725  -0.00037   0.00000  -0.00289  -0.00289  -3.14013
   D44        0.00589  -0.00037   0.00000  -0.00289  -0.00289   0.00300
   D45       -0.00557   0.00008   0.00000   0.00073   0.00073  -0.00484
   D46        3.13756   0.00008   0.00000   0.00073   0.00073   3.13829
   D47        3.13651   0.00050   0.00000   0.00407   0.00408   3.14059
   D48       -0.00718   0.00087   0.00000   0.00690   0.00691  -0.00026
   D49        0.00519   0.00006   0.00000   0.00038   0.00038   0.00557
   D50       -3.13849   0.00043   0.00000   0.00321   0.00321  -3.13528
   D51       -3.14068   0.00083   0.00000   0.00626   0.00624  -3.13444
   D52        0.00305   0.00010   0.00000   0.00089   0.00087   0.00393
   D53       -0.00143   0.00030   0.00000   0.00205   0.00207   0.00064
   D54       -3.14088  -0.00043   0.00000  -0.00332  -0.00330   3.13900
   D55        0.00318  -0.00017   0.00000  -0.00133  -0.00132   0.00186
   D56       -3.13987  -0.00016   0.00000  -0.00122  -0.00122  -3.14109
   D57       -3.13994  -0.00018   0.00000  -0.00133  -0.00133  -3.14127
   D58        0.00019  -0.00016   0.00000  -0.00123  -0.00123  -0.00104
   D59       -0.00028   0.00010   0.00000   0.00077   0.00077   0.00049
   D60       -3.14127  -0.00003   0.00000  -0.00023  -0.00023  -3.14150
   D61       -3.14041   0.00009   0.00000   0.00067   0.00067  -3.13974
   D62        0.00178  -0.00004   0.00000  -0.00033  -0.00033   0.00146
   D63       -0.00009   0.00004   0.00000   0.00033   0.00033   0.00024
   D64        3.14131  -0.00018   0.00000  -0.00135  -0.00135   3.13996
   D65        3.14090   0.00017   0.00000   0.00133   0.00133  -3.14096
   D66       -0.00089  -0.00005   0.00000  -0.00034  -0.00034  -0.00124
   D67       -0.00243  -0.00012   0.00000  -0.00090  -0.00090  -0.00333
   D68        3.14123  -0.00048   0.00000  -0.00370  -0.00369   3.13753
   D69        3.13936   0.00010   0.00000   0.00077   0.00077   3.14013
   D70       -0.00017  -0.00026   0.00000  -0.00202  -0.00202  -0.00219
         Item               Value     Threshold  Converged?
 Maximum Force            0.059911     0.000450     NO 
 RMS     Force            0.016374     0.000300     NO 
 Maximum Displacement     0.151257     0.001800     NO 
 RMS     Displacement     0.036022     0.001200     NO 
 Predicted change in Energy=-4.040723D-02
 GradGradGradGradGradGradGradGradGradGradGradGradGradGradGradGradGradGrad

                          Input orientation:                          
 ---------------------------------------------------------------------
 Center     Atomic      Atomic             Coordinates (Angstroms)
 Number     Number       Type             X           Y           Z
 ---------------------------------------------------------------------
      1          6           0        3.431545    3.304187   -1.589516
      2          6           0        3.425206    2.260111   -2.518157
      3          6           0        2.654637    1.120890   -2.284744
      4          6           0        1.881108    1.009446   -1.120724
      5          6           0        1.894143    2.060099   -0.196126
      6          6           0        2.664911    3.202771   -0.427965
      7          6           0        1.052394   -0.226549   -0.861685
      8          6           0       -0.024435   -0.389419   -1.909718
      9          7           0        1.921232   -1.381572   -0.752316
     10          6           0       -1.050851    0.563746   -1.972866
     11          6           0       -2.068514    0.457236   -2.920565
     12          6           0       -2.076049   -0.609998   -3.821720
     13          6           0       -1.061943   -1.566491   -3.767344
     14          6           0       -0.043978   -1.457759   -2.816154
     15          6           0        2.025836   -2.147961    0.347381
     16          8           0        2.785205   -3.122799    0.405042
     17          1           0        4.016793    4.171000   -1.767057
     18          1           0        4.005154    2.332297   -3.403532
     19          1           0        2.655866    0.336097   -3.000748
     20          1           0        1.314448    1.990664    0.690464
     21          1           0        2.667505    3.992378    0.280573
     22          1           0        0.543947   -0.107701    0.099881
     23          1           0        2.489004   -1.635031   -1.531997
     24          1           0       -1.055034    1.379333   -1.292126
     25          1           0       -2.837321    1.187664   -2.954703
     26          1           0       -2.849255   -0.693024   -4.543669
     27          1           0       -1.062890   -2.380405   -4.448213
     28          1           0        0.715318   -2.197705   -2.789537
     29          1           0        1.425016   -1.884503    1.187841
 ---------------------------------------------------------------------
                    Distance matrix (angstroms):
                    1          2          3          4          5
     1  C    0.000000
     2  C    1.397322   0.000000
     3  C    2.419445   1.395021   0.000000
     4  C    2.808818   2.429242   1.402038   0.000000
     5  C    2.419276   2.788545   2.413046   1.399615   0.000000
     6  C    1.395427   2.415690   2.789617   2.430007   1.397687
     7  C    4.319281   3.815444   2.531377   1.510480   2.525919
     8  C    5.068437   4.392064   3.098242   2.492073   3.552109
     9  N    4.993825   4.317637   3.024655   2.419567   3.486428
    10  C    5.267718   4.817684   3.760095   3.085640   3.750849
    11  C    6.334624   5.795968   4.811741   4.375371   5.068963
    12  C    7.115980   6.340395   5.266655   5.057377   6.003064
    13  C    6.975519   6.028089   4.820070   4.722456   5.885932
    14  C    6.021630   5.093780   3.770192   3.559149   4.795434
    15  C    5.954285   5.440647   4.243685   3.485039   4.245057
    16  O    6.760338   6.158767   5.026022   4.496755   5.293187
    17  H    1.060849   2.136732   3.380332   3.869667   3.380735
    18  H    2.136410   1.060867   2.131452   3.387140   3.849404
    19  H    3.376805   2.127582   1.062338   2.141994   3.379099
    20  H    3.377240   3.850084   3.377052   2.136421   1.061560
    21  H    2.134151   3.377536   3.850515   3.388206   2.135190
    22  H    4.778416   4.556567   3.413339   2.127414   2.570993
    23  H    5.028675   4.125666   2.861671   2.744439   3.973965
    24  H    4.891104   4.727734   3.848862   2.964308   3.219054
    25  H    6.755893   6.368670   5.533074   5.065453   5.545958
    26  H    8.009567   7.224443   6.219795   6.082047   6.998618
    27  H    7.790165   6.738138   5.546139   5.588416   6.822196
    28  H    6.252100   5.223912   3.876705   3.798660   5.122919
    29  H    6.217908   5.908722   4.754282   3.729938   4.206581
                    6          7          8          9         10
     6  C    0.000000
     7  C    3.814257   0.000000
     8  C    4.725675   1.511444   0.000000
     9  N    4.655584   1.449455   2.471754   0.000000
    10  C    4.812282   2.506577   1.402156   3.755966   0.000000
    11  C    6.013013   3.800870   2.432466   4.899040   1.394674
    12  C    6.966454   4.323887   2.813099   5.098512   2.418050
    13  C    6.912796   3.835195   2.431603   4.245459   2.785351
    14  C    5.895936   2.556924   1.401199   2.850839   2.410687
    15  C    5.444254   2.470072   3.520026   1.344480   4.711996
    16  O    6.381317   3.604927   4.552313   2.262255   5.827554
    17  H    2.135000   5.380130   6.095023   6.020974   6.223798
    18  H    3.377570   4.661273   5.086925   5.016423   5.544165
    19  H    3.851897   2.731901   2.983410   2.923273   3.853326
    20  H    2.131627   2.719167   3.770723   3.717765   3.837195
    21  H    1.060902   4.659687   5.589639   5.522964   5.537119
    22  H    3.966904   1.094190   2.107347   2.060558   2.700093
    23  H    4.965295   2.120611   2.830477   0.997251   4.190412
    24  H    4.231984   2.684286   2.138233   4.095382   1.062360
    25  H    6.381193   4.637953   3.389914   5.839120   2.131843
    26  H    7.907102   5.384931   3.874207   6.132374   3.379757
    27  H    7.825007   4.687932   3.389154   4.854102   3.846493
    28  H    6.208307   2.777714   2.142711   2.504112   3.378152
    29  H    5.479828   2.662370   3.732433   2.064795   4.702543
                   11         12         13         14         15
    11  C    0.000000
    12  C    1.396827   0.000000
    13  C    2.413646   1.395079   0.000000
    14  C    2.788701   2.420574   1.397440   0.000000
    15  C    5.850660   6.047495   5.177205   3.842976   0.000000
    16  O    6.887299   6.914584   5.884848   4.599210   1.237043
    17  H    7.221744   8.012634   7.919186   7.019501   6.954425
    18  H    6.374837   6.768531   6.403778   5.577186   6.169259
    19  H    4.726613   4.894907   4.246129   3.246714   4.216332
    20  H    5.180286   6.214396   6.178401   5.102285   4.213312
    21  H    6.721189   7.778945   7.822751   6.829777   6.174137
    22  H    4.033261   4.742956   4.434228   3.266737   2.533755
    23  H    5.203525   5.208957   4.196510   2.845431   2.002420
    24  H    2.128196   3.376204   3.847678   3.375498   4.962011
    25  H    1.061016   2.136081   3.376051   3.849705   6.758732
    26  H    2.137083   1.061109   2.135441   3.382116   7.057318
    27  H    3.375973   2.133853   1.061150   2.133793   5.708939
    28  H    3.849103   3.373121   2.124427   1.060546   3.400028
    29  H    5.879412   6.243198   5.553373   4.286261   1.066193
                   16         17         18         19         20
    16  O    0.000000
    17  H    7.709367   0.000000
    18  H    6.763991   2.461506   0.000000
    19  H    4.855934   4.252128   2.442872   0.000000
    20  H    5.328424   4.253933   4.910948   4.261695   0.000000
    21  H    7.117240   2.458714   4.256501   4.912799   2.450639
    22  H    3.769241   5.818367   5.496129   3.777705   2.312055
    23  H    2.460347   6.008277   4.641233   2.463822   4.411868
    24  H    6.156054   5.808821   5.565220   4.216457   3.149418
    25  H    7.840968   7.568995   6.952057   5.558992   5.582942
    26  H    7.882936   8.860639   7.578615   5.809136   7.206578
    27  H    6.238033   8.712788   6.998999   4.827389   7.152900
    28  H    3.917342   7.246075   5.632133   3.198514   5.478303
    29  H    1.999066   7.219269   6.746793   4.897993   3.908520
                   21         22         23         24         25
    21  H    0.000000
    22  H    4.620909   0.000000
    23  H    5.914813   2.962939   0.000000
    24  H    4.812347   2.589535   4.658770   0.000000
    25  H    6.973991   4.737239   6.193661   2.444882   0.000000
    26  H    8.698331   5.780915   6.201174   4.252814   2.462101
    27  H    8.768673   5.332191   4.655732   4.908827   4.255619
    28  H    7.180094   3.570185   2.245879   4.262814   4.910116
    29  H    6.074919   2.262071   2.931182   4.790982   6.690770
                   26         27         28         29
    26  H    0.000000
    27  H    2.459160   0.000000
    28  H    4.248202   2.438566   0.000000
    29  H    7.248395   6.180672   4.052321   0.000000
 Symmetry turned off by external request.
 Stoichiometry    C14H13NO
 Framework group  C1[X(C14H13NO)]
 Deg. of freedom    81
 Full point group                 C1      NOp   1
 Rotational constants (GHZ):           0.6097637           0.4265994           0.2943910
 Standard basis: 6-311+G(d) (5D, 7F)
   391 basis functions,   641 primitive gaussians,   407 cartesian basis functions
    56 alpha electrons       56 beta electrons
       nuclear repulsion energy      1000.0651343618 Hartrees.
 NAtoms=   29 NActive=   29 NUniq=   29 SFac= 1.00D+00 NAtFMM=   60 NAOKFM=F Big=F
 Integral buffers will be    131072 words long.
 Raffenetti 2 integral format.
 Two-electron integral symmetry is turned off.
 ------------------------------------------------------------------------------
 Polarizable Continuum Model (PCM)
 =================================
 Model                : PCM.
 Atomic radii         : UFF (Universal Force Field).
 Polarization charges : Total charges.
 Charge compensation  : None.
 Solution method      : On-the-fly selection.
 Cavity type          : Scaled VdW (van der Waals Surface) (Alpha=1.100).
 Cavity algorithm     : GePol (No added spheres)
                        Default sphere list used, NSphG=   29.
                        Lebedev-Laikov grids with approx.  5.0 points / Ang**2.
                        Smoothing algorithm: York/Karplus (Gamma=1.0000).
                        Polarization charges: spherical gaussians, with
                                              point-specific exponents (IZeta= 3).
                        Self-potential: point-specific (ISelfS= 7).
                        Self-field    : sphere-specific E.n sum rule (ISelfD= 2).
 1st derivatives      : Analytical E(r).r(x)/FMM algorithm (CHGder, D1EAlg=3).
                        Cavity 1st derivative terms included.
 Solvent              : DiMethylSulfoxide, Eps=  46.826000 Eps(inf)=   2.007889
 ------------------------------------------------------------------------------
 One-electron integrals computed using PRISM.
 NBasis=   391 RedAO= T EigKep=  1.35D-06  NBF=   391
 NBsUse=   390 1.00D-06 EigRej=  8.57D-07 NBFU=   390
 Initial guess from the checkpoint file:  "BHFA_conf1.chk"
 B after Tr=    -0.006960   -0.001105    0.002752
         Rot=    0.999999    0.000827    0.001107    0.000534 Ang=   0.17 deg.
 ExpMin= 4.38D-02 ExpMax= 8.59D+03 ExpMxC= 1.30D+03 IAcc=3 IRadAn=         5 AccDes= 0.00D+00
 Harris functional with IExCor= 1009 and IRadAn=       5 diagonalized for initial guess.
 HarFok:  IExCor= 1009 AccDes= 0.00D+00 IRadAn=         5 IDoV= 1 UseB2=F ITyADJ=14
 ICtDFT=  3500011 ScaDFX=  1.000000  1.000000  1.000000  1.000000
 FoFCou: FMM=F IPFlag=           0 FMFlag=      100000 FMFlg1=           0
         NFxFlg=           0 DoJE=T BraDBF=F KetDBF=T FulRan=T
         wScrn=  0.000000 ICntrl=       500 IOpCl=  0 I1Cent=   200000004 NGrid=           0
         NMat0=    1 NMatS0=      1 NMatT0=    0 NMatD0=    1 NMtDS0=    0 NMtDT0=    0
 Symmetry not used in FoFCou.
 Requested convergence on RMS density matrix=1.00D-08 within 128 cycles.
 Requested convergence on MAX density matrix=1.00D-06.
 Requested convergence on             energy=1.00D-06.
 No special actions if energy rises.
 Inv3:  Mode=1 IEnd=    14891952.
 Iteration    1 A*A^-1 deviation from unit magnitude is 6.77D-15 for    260.
 Iteration    1 A*A^-1 deviation from orthogonality  is 3.03D-15 for    898    757.
 Iteration    1 A^-1*A deviation from unit magnitude is 6.44D-15 for    504.
 Iteration    1 A^-1*A deviation from orthogonality  is 1.98D-15 for   1203   1101.
 EnCoef did     1 forward-backward iterations
 Error on total polarization charges =  0.01698
 SCF Done:  E(RM062X) =  -671.185219844     A.U. after   14 cycles
            NFock= 14  Conv=0.60D-08     -V/T= 2.0035
 D1PCM: PCM CHGder 1st derivatives, ID1Alg=3 FixD1E=F DoIter=F DoCFld=F I1PDM=0.
 Calling FoFJK, ICntrl=      2127 FMM=F ISym2X=0 I1Cent= 0 IOpClX= 0 NMat=1 NMatS=1 NMatT=0.
 -------------------------------------------------------------------
 Center     Atomic                   Forces (Hartrees/Bohr)
 Number     Number              X              Y              Z
 -------------------------------------------------------------------
      1        6          -0.011741251   -0.016262597    0.004337712
      2        6          -0.011690258   -0.002692405    0.017638290
      3        6          -0.000792820    0.015171552    0.014374219
      4        6           0.005910679    0.013801436    0.000735866
      5        6           0.011136357    0.000217106   -0.018292357
      6        6           0.000663953   -0.015290005   -0.015069951
      7        6           0.000029495    0.001666827    0.001484115
      8        6          -0.010716323   -0.005553553   -0.010643337
      9        7          -0.014163405    0.001610703    0.017680037
     10        6           0.000234224   -0.015012459   -0.013739774
     11        6           0.016088872   -0.014163157    0.001697555
     12        6           0.015192800    0.000295364    0.012833740
     13        6          -0.001506579    0.017471925    0.012780744
     14        6          -0.012791693    0.016331796    0.001582644
     15        6           0.032270585   -0.028492178   -0.020624553
     16        8          -0.011992406    0.014041360    0.001773002
     17        1           0.009446861    0.013986712   -0.002936741
     18        1           0.009353844    0.000966456   -0.014322327
     19        1          -0.000647360   -0.012767919   -0.012439041
     20        1          -0.009766535   -0.001643700    0.014618609
     21        1          -0.000216379    0.012601267    0.011619095
     22        1           0.002806511   -0.000974983    0.000922619
     23        1           0.009738481   -0.003679120   -0.009704801
     24        1           0.000439340    0.013354940    0.011467266
     25        1          -0.012332774    0.011773607   -0.000195049
     26        1          -0.012385761   -0.001365115   -0.011477742
     27        1           0.000351847   -0.013123728   -0.010695781
     28        1           0.011770430   -0.012562763    0.001022517
     29        1          -0.014690734    0.010292634    0.013573424
 -------------------------------------------------------------------
 Cartesian Forces:  Max     0.032270585 RMS     0.011615941

 GradGradGradGradGradGradGradGradGradGradGradGradGradGradGradGradGradGrad
 Berny optimization.
 Using GEDIIS/GDIIS optimizer.
 FormGI is forming the generalized inverse of G from B-inverse, IUseBI=4.
 Internal  Forces:  Max     0.021524547 RMS     0.005598060
 Search for a local minimum.
 Step number   2 out of a maximum of  158
 All quantities printed in internal units (Hartrees-Bohrs-Radians)
 Mixed Optimization -- RFO/linear search
 Update second derivatives using D2CorX and points    1    2
 DE= -3.89D-02 DEPred=-4.04D-02 R= 9.64D-01
 TightC=F SS=  1.41D+00  RLast= 3.04D-01 DXNew= 5.0454D-01 9.1248D-01
 Trust test= 9.64D-01 RLast= 3.04D-01 DXMaxT set to 5.05D-01
 ITU=  1  0
 Use linear search instead of GDIIS.
     Eigenvalues ---    0.00899   0.00940   0.01309   0.01503   0.01533
     Eigenvalues ---    0.01732   0.01925   0.01941   0.01961   0.01968
     Eigenvalues ---    0.01975   0.01977   0.01999   0.02004   0.02017
     Eigenvalues ---    0.02021   0.02022   0.02025   0.02028   0.02031
     Eigenvalues ---    0.02031   0.02033   0.02393   0.02393   0.05200
     Eigenvalues ---    0.06561   0.06847   0.15905   0.16000   0.16000
     Eigenvalues ---    0.16000   0.16000   0.16000   0.16000   0.16000
     Eigenvalues ---    0.16000   0.16000   0.16000   0.16020   0.18609
     Eigenvalues ---    0.19123   0.21978   0.22000   0.22000   0.22000
     Eigenvalues ---    0.22000   0.22114   0.23463   0.23474   0.24986
     Eigenvalues ---    0.24999   0.33460   0.33907   0.34255   0.40349
     Eigenvalues ---    0.40434   0.40504   0.40516   0.41188   0.43718
     Eigenvalues ---    0.43899   0.44114   0.44207   0.44229   0.44264
     Eigenvalues ---    0.44279   0.44302   0.44312   0.44330   0.44344
     Eigenvalues ---    0.44349   0.44359   0.44393   0.44687   0.44803
     Eigenvalues ---    0.44838   0.44888   0.46427   0.53439   0.55664
     Eigenvalues ---    0.83195
 RFO step:  Lambda=-1.86123950D-03 EMin= 8.98968223D-03
 Quartic linear search produced a step of  0.60389.
 Iteration  1 RMS(Cart)=  0.07389524 RMS(Int)=  0.00176018
 Iteration  2 RMS(Cart)=  0.00284353 RMS(Int)=  0.00008223
 Iteration  3 RMS(Cart)=  0.00000398 RMS(Int)=  0.00008218
 Iteration  4 RMS(Cart)=  0.00000000 RMS(Int)=  0.00008218
 Variable       Old X    -DE/DX   Delta X   Delta X   Delta X     New X
                                 (Linear)    (Quad)   (Total)
    R1        2.64056  -0.00288  -0.00846   0.00166  -0.00681   2.63375
    R2        2.63697  -0.00413  -0.01082   0.00050  -0.01032   2.62666
    R3        2.00471   0.01713   0.04676  -0.00323   0.04353   2.04824
    R4        2.63621  -0.00460  -0.01188   0.00005  -0.01183   2.62437
    R5        2.00475   0.01713   0.04652  -0.00284   0.04368   2.04843
    R6        2.64947  -0.00487  -0.01217  -0.00115  -0.01332   2.63614
    R7        2.00753   0.01782   0.04795  -0.00232   0.04563   2.05316
    R8        2.64489  -0.00570  -0.01311  -0.00278  -0.01588   2.62901
    R9        2.85439   0.00747   0.02697  -0.00284   0.02413   2.87852
   R10        2.64125  -0.00339  -0.00939   0.00091  -0.00848   2.63276
   R11        2.00606   0.01765   0.04759  -0.00251   0.04507   2.05113
   R12        2.00481   0.01714   0.04670  -0.00310   0.04360   2.04841
   R13        2.85621   0.00804   0.02454   0.00363   0.02817   2.88438
   R14        2.73907   0.00586   0.02342  -0.00994   0.01349   2.75256
   R15        2.06772  -0.00060  -0.00077  -0.00169  -0.00247   2.06525
   R16        2.64969  -0.00441  -0.01207   0.00039  -0.01166   2.63803
   R17        2.64788  -0.00665  -0.01474  -0.00424  -0.01894   2.62894
   R18        2.54070  -0.00151  -0.00287  -0.00040  -0.00327   2.53743
   R19        1.88453   0.01407   0.03168  -0.00151   0.03016   1.91469
   R20        2.63555  -0.00466  -0.01134  -0.00085  -0.01220   2.62335
   R21        2.00757   0.01760   0.04749  -0.00237   0.04512   2.05269
   R22        2.63962  -0.00265  -0.00828   0.00228  -0.00603   2.63359
   R23        2.00503   0.01705   0.04632  -0.00279   0.04353   2.04856
   R24        2.63632  -0.00438  -0.01064  -0.00060  -0.01127   2.62505
   R25        2.00520   0.01694   0.04634  -0.00320   0.04314   2.04835
   R26        2.64078  -0.00271  -0.00843   0.00204  -0.00638   2.63440
   R27        2.00528   0.01693   0.04597  -0.00267   0.04330   2.04859
   R28        2.00414   0.01722   0.04672  -0.00292   0.04379   2.04793
   R29        2.33767  -0.01835  -0.01357  -0.01677  -0.03034   2.30734
   R30        2.01481   0.02152   0.05253   0.00466   0.05719   2.07200
    A1        2.09025  -0.00034  -0.00148   0.00075  -0.00075   2.08950
    A2        2.09649   0.00010   0.00067  -0.00091  -0.00024   2.09625
    A3        2.09645   0.00023   0.00081   0.00016   0.00097   2.09742
    A4        2.09612   0.00005   0.00130  -0.00102   0.00025   2.09637
    A5        2.09593   0.00017   0.00050   0.00064   0.00114   2.09706
    A6        2.09113  -0.00022  -0.00181   0.00036  -0.00146   2.08968
    A7        2.10433  -0.00049  -0.00132  -0.00195  -0.00330   2.10103
    A8        2.08274   0.00022  -0.00041   0.00234   0.00191   2.08465
    A9        2.09611   0.00027   0.00173  -0.00043   0.00128   2.09739
   A10        2.07562   0.00129   0.00187   0.00495   0.00677   2.08239
   A11        2.10612  -0.00187  -0.00385  -0.00600  -0.00989   2.09623
   A12        2.10143   0.00058   0.00199   0.00114   0.00308   2.10451
   A13        2.10513  -0.00047  -0.00032  -0.00315  -0.00347   2.10166
   A14        2.09156  -0.00028  -0.00207  -0.00018  -0.00224   2.08931
   A15        2.08650   0.00076   0.00239   0.00332   0.00571   2.09221
   A16        2.09492  -0.00004  -0.00006   0.00041   0.00034   2.09526
   A17        2.09496   0.00037   0.00095   0.00179   0.00275   2.09771
   A18        2.09330  -0.00032  -0.00089  -0.00221  -0.00309   2.09021
   A19        1.93922  -0.00143  -0.00558   0.00851   0.00258   1.94180
   A20        1.91360   0.00363   0.01985   0.00651   0.02633   1.93993
   A21        1.89312  -0.00107  -0.00716  -0.00743  -0.01431   1.87881
   A22        1.97524  -0.00072  -0.00048   0.00327   0.00247   1.97771
   A23        1.86502   0.00186   0.00560   0.01042   0.01595   1.88097
   A24        1.87421  -0.00243  -0.01348  -0.02299  -0.03626   1.83796
   A25        2.07089  -0.00221  -0.00478  -0.00676  -0.01172   2.05917
   A26        2.14201   0.00076   0.00190   0.00247   0.00418   2.14619
   A27        2.07026   0.00146   0.00290   0.00445   0.00729   2.07755
   A28        2.16831   0.00059   0.00634  -0.00506   0.00108   2.16939
   A29        2.07694   0.00102   0.00553   0.00217   0.00749   2.08443
   A30        2.03791  -0.00161  -0.01188   0.00270  -0.00936   2.02855
   A31        2.10928  -0.00043  -0.00097  -0.00198  -0.00291   2.10636
   A32        2.08967  -0.00035  -0.00120  -0.00201  -0.00322   2.08645
   A33        2.08424   0.00078   0.00217   0.00399   0.00614   2.09037
   A34        2.09517   0.00003   0.00077  -0.00025   0.00050   2.09567
   A35        2.09210  -0.00031  -0.00164  -0.00092  -0.00255   2.08955
   A36        2.09592   0.00028   0.00087   0.00117   0.00205   2.09797
   A37        2.08837  -0.00068  -0.00233  -0.00035  -0.00272   2.08565
   A38        2.09746   0.00033   0.00127  -0.00003   0.00125   2.09871
   A39        2.09735   0.00034   0.00106   0.00038   0.00145   2.09881
   A40        2.09752   0.00043   0.00169   0.00125   0.00294   2.10047
   A41        2.09465   0.00021   0.00053   0.00146   0.00197   2.09662
   A42        2.09101  -0.00064  -0.00222  -0.00272  -0.00496   2.08605
   A43        2.10576  -0.00081  -0.00206  -0.00310  -0.00514   2.10062
   A44        2.10104   0.00046   0.00105   0.00205   0.00301   2.10405
   A45        2.07639   0.00035   0.00101   0.00104   0.00196   2.07835
   A46        2.13541   0.00870   0.03403   0.01292   0.04694   2.18235
   A47        2.04886  -0.01094  -0.03703  -0.04119  -0.07823   1.97063
   A48        2.09891   0.00224   0.00301   0.02830   0.03130   2.13021
    D1        0.00047   0.00003   0.00010   0.00164   0.00176   0.00223
    D2        3.14025  -0.00015  -0.00104  -0.00844  -0.00946   3.13080
    D3       -3.14073   0.00011   0.00069   0.00636   0.00704  -3.13369
    D4       -0.00095  -0.00007  -0.00045  -0.00373  -0.00417  -0.00512
    D5       -0.00000   0.00010   0.00045   0.00650   0.00694   0.00693
    D6        3.14024   0.00006   0.00041   0.00419   0.00459  -3.13836
    D7        3.14120   0.00002  -0.00014   0.00178   0.00165  -3.14034
    D8       -0.00175  -0.00002  -0.00018  -0.00052  -0.00070  -0.00245
    D9       -0.00057  -0.00024  -0.00151  -0.01414  -0.01561  -0.01617
   D10        3.13741  -0.00045  -0.00264  -0.02604  -0.02864   3.10877
   D11       -3.14035  -0.00006  -0.00038  -0.00408  -0.00444   3.13839
   D12       -0.00238  -0.00027  -0.00151  -0.01599  -0.01748  -0.01986
   D13        0.00018   0.00031   0.00234   0.01819   0.02055   0.02073
   D14       -3.13514   0.00009   0.00104   0.00171   0.00279  -3.13235
   D15       -3.13777   0.00052   0.00348   0.03018   0.03368  -3.10408
   D16        0.01010   0.00030   0.00219   0.01370   0.01592   0.02602
   D17        0.00029  -0.00018  -0.00178  -0.01000  -0.01183  -0.01153
   D18       -3.14078  -0.00012  -0.00101  -0.00794  -0.00901   3.13339
   D19        3.13563   0.00004  -0.00052   0.00641   0.00597  -3.14158
   D20       -0.00545   0.00009   0.00025   0.00847   0.00878   0.00334
   D21       -1.10865   0.00057   0.00009   0.05613   0.05611  -1.05254
   D22        1.08784   0.00129   0.00991   0.07126   0.08124   1.16908
   D23        3.12950  -0.00022   0.00091   0.04308   0.04395  -3.10974
   D24        2.03931   0.00034  -0.00122   0.03939   0.03811   2.07742
   D25       -2.04739   0.00106   0.00860   0.05452   0.06324  -1.98415
   D26       -0.00573  -0.00045  -0.00040   0.02634   0.02595   0.02023
   D27       -0.00039  -0.00003   0.00041  -0.00225  -0.00185  -0.00223
   D28       -3.14062   0.00001   0.00045   0.00005   0.00049  -3.14014
   D29        3.14070  -0.00008  -0.00036  -0.00431  -0.00467   3.13603
   D30        0.00046  -0.00004  -0.00032  -0.00200  -0.00233  -0.00188
   D31       -1.14914   0.00205   0.01376   0.07812   0.09176  -1.05738
   D32        1.99902   0.00166   0.01148   0.04881   0.06028   2.05931
   D33        2.97226  -0.00111  -0.00777   0.06046   0.05264   3.02491
   D34       -0.16275  -0.00150  -0.01006   0.03115   0.02116  -0.14159
   D35        0.91296   0.00108   0.00544   0.08011   0.08553   0.99850
   D36       -2.22205   0.00069   0.00315   0.05079   0.05406  -2.16800
   D37        2.07318  -0.00008  -0.00238   0.01716   0.01449   2.08766
   D38       -1.06176   0.00045   0.00022   0.05266   0.05272  -1.00904
   D39       -2.03426   0.00031   0.00494   0.03569   0.04063  -1.99363
   D40        1.11398   0.00084   0.00753   0.07119   0.07887   1.19285
   D41        0.01967   0.00062   0.00275   0.03553   0.03836   0.05803
   D42       -3.11527   0.00114   0.00535   0.07103   0.07660  -3.03867
   D43       -3.14013  -0.00030  -0.00174  -0.02067  -0.02231   3.12074
   D44        0.00300  -0.00028  -0.00174  -0.01999  -0.02166  -0.01866
   D45       -0.00484   0.00008   0.00044   0.00742   0.00788   0.00304
   D46        3.13829   0.00009   0.00044   0.00810   0.00853  -3.13636
   D47        3.14059   0.00043   0.00247   0.02918   0.03182  -3.11078
   D48       -0.00026   0.00072   0.00418   0.04668   0.05101   0.05075
   D49        0.00557   0.00005   0.00023  -0.00008   0.00009   0.00566
   D50       -3.13528   0.00035   0.00194   0.01742   0.01929  -3.11600
   D51       -3.13444   0.00037   0.00377   0.01769   0.02134  -3.11310
   D52        0.00393   0.00035   0.00053   0.02545   0.02586   0.02978
   D53        0.00064  -0.00014   0.00125  -0.01709  -0.01573  -0.01509
   D54        3.13900  -0.00016  -0.00199  -0.00933  -0.01121   3.12779
   D55        0.00186  -0.00016  -0.00080  -0.01027  -0.01104  -0.00919
   D56       -3.14109  -0.00013  -0.00074  -0.00813  -0.00887   3.13322
   D57       -3.14127  -0.00017  -0.00080  -0.01094  -0.01170   3.13021
   D58       -0.00104  -0.00015  -0.00074  -0.00881  -0.00953  -0.01057
   D59        0.00049   0.00010   0.00047   0.00561   0.00606   0.00656
   D60       -3.14150   0.00000  -0.00014   0.00074   0.00059  -3.14090
   D61       -3.13974   0.00008   0.00041   0.00347   0.00388  -3.13586
   D62        0.00146  -0.00002  -0.00020  -0.00140  -0.00159  -0.00013
   D63        0.00024   0.00002   0.00020   0.00167   0.00187   0.00211
   D64        3.13996  -0.00013  -0.00081  -0.00610  -0.00690   3.13306
   D65       -3.14096   0.00012   0.00080   0.00654   0.00734  -3.13362
   D66       -0.00124  -0.00003  -0.00021  -0.00123  -0.00143  -0.00267
   D67       -0.00333  -0.00010  -0.00054  -0.00444  -0.00495  -0.00828
   D68        3.13753  -0.00039  -0.00223  -0.02169  -0.02386   3.11368
   D69        3.14013   0.00005   0.00047   0.00331   0.00377  -3.13928
   D70       -0.00219  -0.00024  -0.00122  -0.01394  -0.01514  -0.01733
         Item               Value     Threshold  Converged?
 Maximum Force            0.021525     0.000450     NO 
 RMS     Force            0.005598     0.000300     NO 
 Maximum Displacement     0.231407     0.001800     NO 
 RMS     Displacement     0.074914     0.001200     NO 
 Predicted change in Energy=-5.518717D-03
 GradGradGradGradGradGradGradGradGradGradGradGradGradGradGradGradGradGrad

                          Input orientation:                          
 ---------------------------------------------------------------------
 Center     Atomic      Atomic             Coordinates (Angstroms)
 Number     Number       Type             X           Y           Z
 ---------------------------------------------------------------------
      1          6           0        3.386816    3.327463   -1.590058
      2          6           0        3.341538    2.314850   -2.546625
      3          6           0        2.590144    1.170215   -2.314530
      4          6           0        1.891489    1.015704   -1.117034
      5          6           0        1.934856    2.031353   -0.167272
      6          6           0        2.679062    3.185456   -0.402233
      7          6           0        1.079014   -0.247685   -0.864019
      8          6           0       -0.016833   -0.420108   -1.912412
      9          7           0        1.944367   -1.412528   -0.737656
     10          6           0       -0.987696    0.577693   -2.015298
     11          6           0       -1.995662    0.490089   -2.965809
     12          6           0       -2.040704   -0.596044   -3.837877
     13          6           0       -1.075566   -1.590532   -3.742231
     14          6           0       -0.070101   -1.506071   -2.780294
     15          6           0        2.017335   -2.185609    0.357790
     16          8           0        2.757782   -3.147571    0.488867
     17          1           0        3.967387    4.223982   -1.774442
     18          1           0        3.882698    2.422621   -3.479654
     19          1           0        2.537767    0.401357   -3.080406
     20          1           0        1.387431    1.921185    0.763485
     21          1           0        2.706482    3.969565    0.345711
     22          1           0        0.594992   -0.140821    0.109991
     23          1           0        2.568253   -1.654124   -1.498574
     24          1           0       -0.951153    1.431729   -1.345074
     25          1           0       -2.746125    1.269989   -3.026831
     26          1           0       -2.826101   -0.666976   -4.581544
     27          1           0       -1.105490   -2.443851   -4.410176
     28          1           0        0.656986   -2.306305   -2.706662
     29          1           0        1.330034   -1.868025    1.150866
 ---------------------------------------------------------------------
                    Distance matrix (angstroms):
                    1          2          3          4          5
     1  C    0.000000
     2  C    1.393720   0.000000
     3  C    2.411072   1.388759   0.000000
     4  C    2.793561   2.415399   1.394987   0.000000
     5  C    2.410894   2.778568   2.404512   1.391212   0.000000
     6  C    1.389968   2.407331   2.779565   2.416409   1.393199
     7  C    4.316801   3.810087   2.529414   1.523248   2.532181
     8  C    5.072774   4.377314   3.080122   2.517117   3.586679
     9  N    5.027401   4.372390   3.094207   2.458258   3.490809
    10  C    5.184440   4.694921   3.638895   3.047694   3.750951
    11  C    6.238146   5.656074   4.681490   4.336380   5.065203
    12  C    7.064317   6.253732   5.185075   5.046074   6.015117
    13  C    6.980787   6.016003   4.805984   4.742103   5.912785
    14  C    6.060528   5.127701   3.802150   3.601891   4.833333
    15  C    6.005294   5.517542   4.327928   3.526946   4.250325
    16  O    6.829619   6.276387   5.150769   4.545574   5.284788
    17  H    1.083884   2.152379   3.393227   3.877445   3.394377
    18  H    2.152954   1.083980   2.143999   3.395041   3.862519
    19  H    3.391772   2.142995   1.086485   2.156369   3.392158
    20  H    3.393277   3.863979   3.388901   2.147166   1.085413
    21  H    2.149966   3.392194   3.863519   3.395457   2.148307
    22  H    4.765863   4.542185   3.402609   2.126981   2.567188
    23  H    5.049220   4.177216   2.939924   2.780569   3.969421
    24  H    4.740444   4.544317   3.680899   2.881960   3.174242
    25  H    6.626499   6.195319   5.384523   5.021897   5.537900
    26  H    7.968995   7.146464   6.152262   6.090148   7.030896
    27  H    7.838492   6.774520   5.577716   5.638723   6.875565
    28  H    6.359097   5.346728   3.997131   3.884155   5.186206
    29  H    6.223835   5.934141   4.777840   3.711401   4.160342
                    6          7          8          9         10
     6  C    0.000000
     7  C    3.815738   0.000000
     8  C    4.748535   1.526348   0.000000
     9  N    4.668377   1.456592   2.492238   0.000000
    10  C    4.779908   2.505590   1.395983   3.767006   0.000000
    11  C    5.974108   3.796771   2.419477   4.910035   1.388216
    12  C    6.955543   4.324098   2.799004   5.114568   2.410037
    13  C    6.932740   3.837911   2.416412   4.263701   2.773305
    14  C    5.934939   2.564392   1.391176   2.870400   2.401931
    15  C    5.464783   2.475644   3.522591   1.342752   4.722033
    16  O    6.395897   3.613572   4.572055   2.275166   5.846113
    17  H    2.149714   5.400682   6.120508   6.077645   6.156807
    18  H    3.391338   4.672550   5.073825   5.097455   5.410068
    19  H    3.865719   2.731590   2.926601   3.021717   3.687063
    20  H    2.150719   2.729082   3.822831   3.698276   3.894590
    21  H    1.083974   4.679455   5.637801   5.542691   5.543113
    22  H    3.958515   1.092883   2.131302   2.038763   2.745545
    23  H    4.963444   2.144426   2.894258   1.013213   4.229986
    24  H    4.140407   2.678325   2.150378   4.103996   1.086237
    25  H    6.323779   4.648955   3.398146   5.868299   2.143490
    26  H    7.912945   5.407932   3.882937   6.171603   3.393311
    27  H    7.878803   4.708549   3.394044   4.883918   3.857337
    28  H    6.289564   2.794880   2.154670   2.516579   3.391225
    29  H    5.456159   2.597744   3.646120   2.037499   4.623635
                   11         12         13         14         15
    11  C    0.000000
    12  C    1.393634   0.000000
    13  C    2.403829   1.389117   0.000000
    14  C    2.779723   2.414520   1.394065   0.000000
    15  C    5.857458   6.049630   5.170138   3.829717   0.000000
    16  O    6.911049   6.946688   5.917864   4.623727   1.220989
    17  H    7.135774   7.974181   7.944315   7.081423   7.030787
    18  H    6.209174   6.657880   6.384257   5.616792   6.280234
    19  H    4.535745   4.746680   4.178733   3.244892   4.334101
    20  H    5.234595   6.265866   6.220932   5.140900   4.174581
    21  H    6.721836   7.802754   7.869552   6.889406   6.193645
    22  H    4.070637   4.768625   4.442076   3.264966   2.503122
    23  H    5.251643   5.275828   4.279656   2.936943   2.008003
    24  H    2.145802   3.393089   3.859521   3.386263   4.979638
    25  H    1.084049   2.153484   3.388974   3.863729   6.788768
    26  H    2.153840   1.083938   2.149832   3.397664   7.082524
    27  H    3.389190   2.148614   1.084066   2.146621   5.705456
    28  H    3.863097   3.388535   2.141604   1.083721   3.354994
    29  H    5.793787   6.153647   5.459516   4.188724   1.096454
                   16         17         18         19         20
    16  O    0.000000
    17  H    7.805479   0.000000
    18  H    6.931208   2.481899   0.000000
    19  H    5.038155   4.285069   2.460437   0.000000
    20  H    5.257906   4.289536   4.947932   4.290530   0.000000
    21  H    7.118761   2.479850   4.290681   4.949631   2.471900
    22  H    3.723138   5.828862   5.501436   3.774515   2.303667
    23  H    2.493237   6.048620   4.719353   2.593862   4.392504
    24  H    6.171671   5.672131   5.376283   4.030583   3.186622
    25  H    7.884667   7.440820   6.743509   5.355082   5.645958
    26  H    7.939910   8.829086   7.467781   5.671493   7.281605
    27  H    6.278592   8.783005   7.030679   4.810075   7.213527
    28  H    3.915671   7.380544   5.776285   3.317899   5.517893
    29  H    2.028287   7.254351   6.809365   4.950998   3.809393
                   21         22         23         24         25
    21  H    0.000000
    22  H    4.627011   0.000000
    23  H    5.919998   2.961643   0.000000
    24  H    4.762107   2.642100   4.683190   0.000000
    25  H    6.956485   4.795113   6.255288   2.465034   0.000000
    26  H    8.739842   5.830199   6.291123   4.288908   2.485028
    27  H    8.847684   5.350467   4.753681   4.943561   4.289281
    28  H    7.273511   3.553406   2.353244   4.291029   4.947075
    29  H    6.051474   2.146378   2.932316   4.724606   6.626867
                   26         27         28         29
    26  H    0.000000
    27  H    2.479346   0.000000
    28  H    4.281878   2.455036   0.000000
    29  H    7.181679   6.098241   3.940255   0.000000
 Symmetry turned off by external request.
 Stoichiometry    C14H13NO
 Framework group  C1[X(C14H13NO)]
 Deg. of freedom    81
 Full point group                 C1      NOp   1
 Rotational constants (GHZ):           0.6019462           0.4320109           0.2924311
 Standard basis: 6-311+G(d) (5D, 7F)
   391 basis functions,   641 primitive gaussians,   407 cartesian basis functions
    56 alpha electrons       56 beta electrons
       nuclear repulsion energy       999.2814425327 Hartrees.
 NAtoms=   29 NActive=   29 NUniq=   29 SFac= 1.00D+00 NAtFMM=   60 NAOKFM=F Big=F
 Integral buffers will be    131072 words long.
 Raffenetti 2 integral format.
 Two-electron integral symmetry is turned off.
 ------------------------------------------------------------------------------
 Polarizable Continuum Model (PCM)
 =================================
 Model                : PCM.
 Atomic radii         : UFF (Universal Force Field).
 Polarization charges : Total charges.
 Charge compensation  : None.
 Solution method      : On-the-fly selection.
 Cavity type          : Scaled VdW (van der Waals Surface) (Alpha=1.100).
 Cavity algorithm     : GePol (No added spheres)
                        Default sphere list used, NSphG=   29.
                        Lebedev-Laikov grids with approx.  5.0 points / Ang**2.
                        Smoothing algorithm: York/Karplus (Gamma=1.0000).
                        Polarization charges: spherical gaussians, with
                                              point-specific exponents (IZeta= 3).
                        Self-potential: point-specific (ISelfS= 7).
                        Self-field    : sphere-specific E.n sum rule (ISelfD= 2).
 1st derivatives      : Analytical E(r).r(x)/FMM algorithm (CHGder, D1EAlg=3).
                        Cavity 1st derivative terms included.
 Solvent              : DiMethylSulfoxide, Eps=  46.826000 Eps(inf)=   2.007889
 ------------------------------------------------------------------------------
 One-electron integrals computed using PRISM.
 NBasis=   391 RedAO= T EigKep=  1.35D-06  NBF=   391
 NBsUse=   390 1.00D-06 EigRej=  9.14D-07 NBFU=   390
 Initial guess from the checkpoint file:  "BHFA_conf1.chk"
 B after Tr=    -0.008749   -0.001091    0.001627
         Rot=    0.999998    0.001133    0.001719   -0.000189 Ang=   0.24 deg.
 ExpMin= 4.38D-02 ExpMax= 8.59D+03 ExpMxC= 1.30D+03 IAcc=3 IRadAn=         5 AccDes= 0.00D+00
 Harris functional with IExCor= 1009 and IRadAn=       5 diagonalized for initial guess.
 HarFok:  IExCor= 1009 AccDes= 0.00D+00 IRadAn=         5 IDoV= 1 UseB2=F ITyADJ=14
 ICtDFT=  3500011 ScaDFX=  1.000000  1.000000  1.000000  1.000000
 FoFCou: FMM=F IPFlag=           0 FMFlag=      100000 FMFlg1=           0
         NFxFlg=           0 DoJE=T BraDBF=F KetDBF=T FulRan=T
         wScrn=  0.000000 ICntrl=       500 IOpCl=  0 I1Cent=   200000004 NGrid=           0
         NMat0=    1 NMatS0=      1 NMatT0=    0 NMatD0=    1 NMtDS0=    0 NMtDT0=    0
 Symmetry not used in FoFCou.
 Requested convergence on RMS density matrix=1.00D-08 within 128 cycles.
 Requested convergence on MAX density matrix=1.00D-06.
[truncated: 1,465,756 more chars]
