# Supplementary material for: Rotational Barriers in N-Benzhydrylformamides: An NMR and DFT Study
Source: Molecules. 2023 Jan 5;28(2):535. doi: 10.3390/molecules28020535 (PMC9863877; doi:10.3390/molecules28020535)
Supplement: Supplementary file 1 [file molecules-28-00535-s001.zip › Supplementary_Materials/Quantum_chemistry_output_files/Gaussian_output_files/Conformations/BHFA/BHFA_conf10_low-energy.log]

 Entering Gaussian System, Link 0=g16
 Initial command:
 /usr/local/gaussian/g16/l1.exe "/home/gauss/GAUSS_SCRDIR/Gau-2234.inp" -scrdir="/home/gauss/GAUSS_SCRDIR/"
 Entering Link 1 = /usr/local/gaussian/g16/l1.exe PID=      2236.
  
 Copyright (c) 1988,1990,1992,1993,1995,1998,2003,2009,2016,
            Gaussian, Inc.  All Rights Reserved.
  
 This is part of the Gaussian(R) 16 program.  It is based on
 the Gaussian(R) 09 system (copyright 2009, Gaussian, Inc.),
 the Gaussian(R) 03 system (copyright 2003, Gaussian, Inc.),
 the Gaussian(R) 98 system (copyright 1998, Gaussian, Inc.),
 the Gaussian(R) 94 system (copyright 1995, Gaussian, Inc.),
 the Gaussian 92(TM) system (copyright 1992, Gaussian, Inc.),
 the Gaussian 90(TM) system (copyright 1990, Gaussian, Inc.),
 the Gaussian 88(TM) system (copyright 1988, Gaussian, Inc.),
 the Gaussian 86(TM) system (copyright 1986, Carnegie Mellon
 University), and the Gaussian 82(TM) system (copyright 1983,
 Carnegie Mellon University). Gaussian is a federally registered
 trademark of Gaussian, Inc.
  
 This software contains proprietary and confidential information,
 including trade secrets, belonging to Gaussian, Inc.
  
 This software is provided under written license and may be
 used, copied, transmitted, or stored only in accord with that
 written license.
  
 The following legend is applicable only to US Government
 contracts under FAR:
  
                    RESTRICTED RIGHTS LEGEND
  
 Use, reproduction and disclosure by the US Government is
 subject to restrictions as set forth in subparagraphs (a)
 and (c) of the Commercial Computer Software - Restricted
 Rights clause in FAR 52.227-19.
  
 Gaussian, Inc.
 340 Quinnipiac St., Bldg. 40, Wallingford CT 06492
  
  
 ---------------------------------------------------------------
 Warning -- This program may not be used in any manner that
 competes with the business of Gaussian, Inc. or will provide
 assistance to any competitor of Gaussian, Inc.  The licensee
 of this program is prohibited from giving any competitor of
 Gaussian, Inc. access to this program.  By using this program,
 the user acknowledges that Gaussian, Inc. is engaged in the
 business of creating and licensing software in the field of
 computational chemistry and represents and warrants to the
 licensee that it is not a competitor of Gaussian, Inc. and that
 it will not use this program in any manner prohibited above.
 ---------------------------------------------------------------
  

 Cite this work as:
 Gaussian 16, Revision A.03,
 M. J. Frisch, G. W. Trucks, H. B. Schlegel, G. E. Scuseria, 
 M. A. Robb, J. R. Cheeseman, G. Scalmani, V. Barone, 
 G. A. Petersson, H. Nakatsuji, X. Li, M. Caricato, A. V. Marenich, 
 J. Bloino, B. G. Janesko, R. Gomperts, B. Mennucci, H. P. Hratchian, 
 J. V. Ortiz, A. F. Izmaylov, J. L. Sonnenberg, D. Williams-Young, 
 F. Ding, F. Lipparini, F. Egidi, J. Goings, B. Peng, A. Petrone, 
 T. Henderson, D. Ranasinghe, V. G. Zakrzewski, J. Gao, N. Rega, 
 G. Zheng, W. Liang, M. Hada, M. Ehara, K. Toyota, R. Fukuda, 
 J. Hasegawa, M. Ishida, T. Nakajima, Y. Honda, O. Kitao, H. Nakai, 
 T. Vreven, K. Throssell, J. A. Montgomery, Jr., J. E. Peralta, 
 F. Ogliaro, M. J. Bearpark, J. J. Heyd, E. N. Brothers, K. N. Kudin, 
 V. N. Staroverov, T. A. Keith, R. Kobayashi, J. Normand, 
 K. Raghavachari, A. P. Rendell, J. C. Burant, S. S. Iyengar, 
 J. Tomasi, M. Cossi, J. M. Millam, M. Klene, C. Adamo, R. Cammi, 
 J. W. Ochterski, R. L. Martin, K. Morokuma, O. Farkas, 
 J. B. Foresman, and D. J. Fox, Gaussian, Inc., Wallingford CT, 2016.
 
 ******************************************
 Gaussian 16:  ES64L-G16RevA.03 25-Dec-2016
                 6-Jul-2021 
 ******************************************
 %nprocshared=4
 Will use up to    4 processors via shared memory.
 %mem=2GB
 %chk=BHFA_M062X.chk
 ----------------------------------------------------------------------
 # opt freq M062X/6-311+G* nosymm Integral(Grid=SuperFine) scrf=(IEFPCM
 , solvent=dimethylsulfoxide) pop=(nboread,mk,dipole)
 ----------------------------------------------------------------------
 1/18=20,19=15,26=6,38=1/1,3;
 2/9=110,12=2,15=1,17=6,18=5,40=1/2;
 3/5=4,6=6,7=11,11=2,25=1,30=1,70=2201,71=1,72=21,74=-55,75=-7/1,2,3;
 4//1;
 5/5=2,38=5,53=21/2;
 6/7=2,8=2,9=2,10=2,15=24,20=1,28=1,40=2/1,2,7;
 7/30=1/1,2,3,16;
 1/18=20,19=15,26=6/3(2);
 2/9=110,15=1/2;
 99//99;
 2/9=110,15=1/2;
 3/5=4,6=6,7=11,11=2,25=1,30=1,70=2205,71=1,72=21,74=-55,75=-7/1,2,3;
 4/5=5,16=3,69=1/1;
 5/5=2,38=5,53=21/2;
 7/30=1/1,2,3,16;
 1/18=20,19=15,26=6/3(-5);
 2/9=110,15=1/2;
 6/7=2,8=2,9=2,10=2,15=24,19=2,20=1,28=1,40=2/1,2,7;
 99/9=1/99;
 -----------------
 BHFA_M062X
 -----------------
 Symbolic Z-matrix:
 Charge =  0 Multiplicity = 1
 C                     2.2011   -0.3755    2.1813 
 N                     0.8971    0.0343    1.8015 
 O                     3.0693   -0.5655    1.3526 
 C                     0.4074   -0.1027    0.4 
 C                    -0.4243   -1.3471    0.1897 
 C                    -0.3797    1.1384    0.0483 
 C                    -1.2303   -1.8737    1.2008 
 C                    -1.9916   -3.0134    0.9705 
 C                    -1.9566   -3.6355   -0.2727 
 C                    -1.1557   -3.1158   -1.2841 
 C                    -0.3908   -1.9775   -1.0554 
 C                     0.1717    2.0597   -0.8443 
 C                    -0.5257    3.2158   -1.176 
 C                    -1.7758    3.4622   -0.6187 
 C                    -2.329     2.5475    0.2707 
 C                    -1.635     1.3898    0.6033 
 H                     2.3905   -0.4299    3.2668 
 H                     0.1852   -0.1934    2.4695 
 H                     1.3043   -0.1617   -0.2717 
 H                    -1.2596   -1.3861    2.1864 
 H                    -2.6201   -3.4201    1.7695 
 H                    -2.5573   -4.5326   -0.4544 
 H                    -1.1252   -3.6045   -2.2637 
 H                     0.2405   -1.5743   -1.8561 
 H                     1.1592    1.8752   -1.2843 
 H                    -0.0876    3.934    -1.8769 
 H                    -2.3234    4.3734   -0.8802 
 H                    -3.3137    2.7374    0.7099 
 H                    -2.0813    0.6657    1.2959 
 

 GradGradGradGradGradGradGradGradGradGradGradGradGradGradGradGradGradGrad
 Berny optimization.
 Initialization pass.
                           ----------------------------
                           !    Initial Parameters    !
                           ! (Angstroms and Degrees)  !
 --------------------------                            --------------------------
 ! Name  Definition              Value          Derivative Info.                !
 --------------------------------------------------------------------------------
 ! R1    R(1,2)                  1.4187         estimate D2E/DX2                !
 ! R2    R(1,3)                  1.2152         estimate D2E/DX2                !
 ! R3    R(1,17)                 1.1032         estimate D2E/DX2                !
 ! R4    R(2,4)                  1.4909         estimate D2E/DX2                !
 ! R5    R(2,18)                 1.0024         estimate D2E/DX2                !
 ! R6    R(4,5)                  1.5115         estimate D2E/DX2                !
 ! R7    R(4,6)                  1.5111         estimate D2E/DX2                !
 ! R8    R(4,19)                 1.1221         estimate D2E/DX2                !
 ! R9    R(5,7)                  1.3962         estimate D2E/DX2                !
 ! R10   R(5,11)                 1.396          estimate D2E/DX2                !
 ! R11   R(6,12)                 1.3963         estimate D2E/DX2                !
 ! R12   R(6,16)                 1.3954         estimate D2E/DX2                !
 ! R13   R(7,8)                  1.3898         estimate D2E/DX2                !
 ! R14   R(7,20)                 1.1            estimate D2E/DX2                !
 ! R15   R(8,9)                  1.3906         estimate D2E/DX2                !
 ! R16   R(8,21)                 1.0949         estimate D2E/DX2                !
 ! R17   R(9,10)                 1.3908         estimate D2E/DX2                !
 ! R18   R(9,22)                 1.0948         estimate D2E/DX2                !
 ! R19   R(10,11)                1.3904         estimate D2E/DX2                !
 ! R20   R(10,23)                1.0952         estimate D2E/DX2                !
 ! R21   R(11,24)                1.0965         estimate D2E/DX2                !
 ! R22   R(12,13)                1.3903         estimate D2E/DX2                !
 ! R23   R(12,25)                1.0967         estimate D2E/DX2                !
 ! R24   R(13,14)                1.3907         estimate D2E/DX2                !
 ! R25   R(13,26)                1.095          estimate D2E/DX2                !
 ! R26   R(14,15)                1.3906         estimate D2E/DX2                !
 ! R27   R(14,27)                1.0948         estimate D2E/DX2                !
 ! R28   R(15,16)                1.3902         estimate D2E/DX2                !
 ! R29   R(15,28)                1.0948         estimate D2E/DX2                !
 ! R30   R(16,29)                1.0969         estimate D2E/DX2                !
 ! A1    A(2,1,3)              121.2866         estimate D2E/DX2                !
 ! A2    A(2,1,17)             115.8143         estimate D2E/DX2                !
 ! A3    A(3,1,17)             122.7267         estimate D2E/DX2                !
 ! A4    A(1,2,4)              121.8052         estimate D2E/DX2                !
 ! A5    A(1,2,18)             114.1268         estimate D2E/DX2                !
 ! A6    A(4,2,18)             111.8566         estimate D2E/DX2                !
 ! A7    A(2,4,5)              112.7798         estimate D2E/DX2                !
 ! A8    A(2,4,6)              108.3243         estimate D2E/DX2                !
 ! A9    A(2,4,19)             107.7588         estimate D2E/DX2                !
 ! A10   A(5,4,6)              110.9278         estimate D2E/DX2                !
 ! A11   A(5,4,19)             108.2554         estimate D2E/DX2                !
 ! A12   A(6,4,19)             108.6748         estimate D2E/DX2                !
 ! A13   A(4,5,7)              121.8326         estimate D2E/DX2                !
 ! A14   A(4,5,11)             118.8609         estimate D2E/DX2                !
 ! A15   A(7,5,11)             119.3044         estimate D2E/DX2                !
 ! A16   A(4,6,12)             119.0129         estimate D2E/DX2                !
 ! A17   A(4,6,16)             121.6001         estimate D2E/DX2                !
 ! A18   A(12,6,16)            119.3841         estimate D2E/DX2                !
 ! A19   A(5,7,8)              120.3665         estimate D2E/DX2                !
 ! A20   A(5,7,20)             119.8059         estimate D2E/DX2                !
 ! A21   A(8,7,20)             119.8271         estimate D2E/DX2                !
 ! A22   A(7,8,9)              120.0802         estimate D2E/DX2                !
 ! A23   A(7,8,21)             119.8756         estimate D2E/DX2                !
 ! A24   A(9,8,21)             120.0442         estimate D2E/DX2                !
 ! A25   A(8,9,10)             119.8304         estimate D2E/DX2                !
 ! A26   A(8,9,22)             120.0746         estimate D2E/DX2                !
 ! A27   A(10,9,22)            120.0949         estimate D2E/DX2                !
 ! A28   A(9,10,11)            120.205          estimate D2E/DX2                !
 ! A29   A(9,10,23)            119.9834         estimate D2E/DX2                !
 ! A30   A(11,10,23)           119.8116         estimate D2E/DX2                !
 ! A31   A(5,11,10)            120.2132         estimate D2E/DX2                !
 ! A32   A(5,11,24)            119.9393         estimate D2E/DX2                !
 ! A33   A(10,11,24)           119.8476         estimate D2E/DX2                !
 ! A34   A(6,12,13)            120.2054         estimate D2E/DX2                !
 ! A35   A(6,12,25)            120.0697         estimate D2E/DX2                !
 ! A36   A(13,12,25)           119.7246         estimate D2E/DX2                !
 ! A37   A(12,13,14)           120.1738         estimate D2E/DX2                !
 ! A38   A(12,13,26)           119.8298         estimate D2E/DX2                !
 ! A39   A(14,13,26)           119.9963         estimate D2E/DX2                !
 ! A40   A(13,14,15)           119.8253         estimate D2E/DX2                !
 ! A41   A(13,14,27)           120.0908         estimate D2E/DX2                !
 ! A42   A(15,14,27)           120.0839         estimate D2E/DX2                !
 ! A43   A(14,15,16)           120.1464         estimate D2E/DX2                !
 ! A44   A(14,15,28)           120.0195         estimate D2E/DX2                !
 ! A45   A(16,15,28)           119.834          estimate D2E/DX2                !
 ! A46   A(6,16,15)            120.2648         estimate D2E/DX2                !
 ! A47   A(6,16,29)            119.8838         estimate D2E/DX2                !
 ! A48   A(15,16,29)           119.8476         estimate D2E/DX2                !
 ! D1    D(3,1,2,4)             17.0167         estimate D2E/DX2                !
 ! D2    D(3,1,2,18)           156.2828         estimate D2E/DX2                !
 ! D3    D(17,1,2,4)          -167.63           estimate D2E/DX2                !
 ! D4    D(17,1,2,18)          -28.3639         estimate D2E/DX2                !
 ! D5    D(1,2,4,5)             97.4173         estimate D2E/DX2                !
 ! D6    D(1,2,4,6)           -139.4086         estimate D2E/DX2                !
 ! D7    D(1,2,4,19)           -22.0055         estimate D2E/DX2                !
 ! D8    D(18,2,4,5)           -42.6665         estimate D2E/DX2                !
 ! D9    D(18,2,4,6)            80.5076         estimate D2E/DX2                !
 ! D10   D(18,2,4,19)         -162.0893         estimate D2E/DX2                !
 ! D11   D(2,4,5,7)             32.4909         estimate D2E/DX2                !
 ! D12   D(2,4,5,11)          -148.0492         estimate D2E/DX2                !
 ! D13   D(6,4,5,7)            -89.2226         estimate D2E/DX2                !
 ! D14   D(6,4,5,11)            90.2373         estimate D2E/DX2                !
 ! D15   D(19,4,5,7)           151.6257         estimate D2E/DX2                !
 ! D16   D(19,4,5,11)          -28.9143         estimate D2E/DX2                !
 ! D17   D(2,4,6,12)           108.1146         estimate D2E/DX2                !
 ! D18   D(2,4,6,16)           -71.2645         estimate D2E/DX2                !
 ! D19   D(5,4,6,12)          -127.5988         estimate D2E/DX2                !
 ! D20   D(5,4,6,16)            53.0221         estimate D2E/DX2                !
 ! D21   D(19,4,6,12)           -8.6995         estimate D2E/DX2                !
 ! D22   D(19,4,6,16)          171.9214         estimate D2E/DX2                !
 ! D23   D(4,5,7,8)            179.4478         estimate D2E/DX2                !
 ! D24   D(4,5,7,20)            -0.8062         estimate D2E/DX2                !
 ! D25   D(11,5,7,8)            -0.0098         estimate D2E/DX2                !
 ! D26   D(11,5,7,20)          179.7362         estimate D2E/DX2                !
 ! D27   D(4,5,11,10)         -179.319          estimate D2E/DX2                !
 ! D28   D(4,5,11,24)            0.6814         estimate D2E/DX2                !
 ! D29   D(7,5,11,10)            0.1549         estimate D2E/DX2                !
 ! D30   D(7,5,11,24)         -179.8447         estimate D2E/DX2                !
 ! D31   D(4,6,12,13)         -179.4239         estimate D2E/DX2                !
 ! D32   D(4,6,12,25)            0.3793         estimate D2E/DX2                !
 ! D33   D(16,6,12,13)          -0.0308         estimate D2E/DX2                !
 ! D34   D(16,6,12,25)         179.7724         estimate D2E/DX2                !
 ! D35   D(4,6,16,15)          179.3335         estimate D2E/DX2                !
 ! D36   D(4,6,16,29)           -1.3717         estimate D2E/DX2                !
 ! D37   D(12,6,16,15)          -0.0434         estimate D2E/DX2                !
 ! D38   D(12,6,16,29)         179.2515         estimate D2E/DX2                !
 ! D39   D(5,7,8,9)             -0.1333         estimate D2E/DX2                !
 ! D40   D(5,7,8,21)           179.9381         estimate D2E/DX2                !
 ! D41   D(20,7,8,9)          -179.8792         estimate D2E/DX2                !
 ! D42   D(20,7,8,21)            0.1923         estimate D2E/DX2                !
 ! D43   D(7,8,9,10)             0.1313         estimate D2E/DX2                !
 ! D44   D(7,8,9,22)          -179.9253         estimate D2E/DX2                !
 ! D45   D(21,8,9,10)         -179.9403         estimate D2E/DX2                !
 ! D46   D(21,8,9,22)            0.0032         estimate D2E/DX2                !
 ! D47   D(8,9,10,11)            0.0138         estimate D2E/DX2                !
 ! D48   D(8,9,10,23)          179.9175         estimate D2E/DX2                !
 ! D49   D(22,9,10,11)        -179.9296         estimate D2E/DX2                !
 ! D50   D(22,9,10,23)          -0.0259         estimate D2E/DX2                !
 ! D51   D(9,10,11,5)           -0.1576         estimate D2E/DX2                !
 ! D52   D(9,10,11,24)         179.842          estimate D2E/DX2                !
 ! D53   D(23,10,11,5)         179.9385         estimate D2E/DX2                !
 ! D54   D(23,10,11,24)         -0.0619         estimate D2E/DX2                !
 ! D55   D(6,12,13,14)           0.1077         estimate D2E/DX2                !
 ! D56   D(6,12,13,26)        -179.9821         estimate D2E/DX2                !
 ! D57   D(25,12,13,14)       -179.6962         estimate D2E/DX2                !
 ! D58   D(25,12,13,26)          0.214          estimate D2E/DX2                !
 ! D59   D(12,13,14,15)         -0.11           estimate D2E/DX2                !
 ! D60   D(12,13,14,27)        179.9487         estimate D2E/DX2                !
 ! D61   D(26,13,14,15)        179.98           estimate D2E/DX2                !
 ! D62   D(26,13,14,27)          0.0386         estimate D2E/DX2                !
 ! D63   D(13,14,15,16)          0.0357         estimate D2E/DX2                !
 ! D64   D(13,14,15,28)       -179.8887         estimate D2E/DX2                !
 ! D65   D(27,14,15,16)        179.9771         estimate D2E/DX2                !
 ! D66   D(27,14,15,28)          0.0526         estimate D2E/DX2                !
 ! D67   D(14,15,16,6)           0.041          estimate D2E/DX2                !
 ! D68   D(14,15,16,29)       -179.2541         estimate D2E/DX2                !
 ! D69   D(28,15,16,6)         179.9656         estimate D2E/DX2                !
 ! D70   D(28,15,16,29)          0.6705         estimate D2E/DX2                !
 --------------------------------------------------------------------------------
 Trust Radius=3.00D-01 FncErr=5.00D-06 GrdErr=5.00D-06 EigMax=2.50D+02 EigMin=1.00D-04
 Number of steps in this run=    158 maximum allowed number of steps=    174.
 GradGradGradGradGradGradGradGradGradGradGradGradGradGradGradGradGradGrad

                          Input orientation:                          
 ---------------------------------------------------------------------
 Center     Atomic      Atomic             Coordinates (Angstroms)
 Number     Number       Type             X           Y           Z
 ---------------------------------------------------------------------
      1          6           0        2.201100   -0.375500    2.181300
      2          7           0        0.897100    0.034300    1.801500
      3          8           0        3.069300   -0.565500    1.352600
      4          6           0        0.407400   -0.102700    0.400000
      5          6           0       -0.424300   -1.347100    0.189700
      6          6           0       -0.379700    1.138400    0.048300
      7          6           0       -1.230300   -1.873700    1.200800
      8          6           0       -1.991600   -3.013400    0.970500
      9          6           0       -1.956600   -3.635500   -0.272700
     10          6           0       -1.155700   -3.115800   -1.284100
     11          6           0       -0.390800   -1.977500   -1.055400
     12          6           0        0.171700    2.059700   -0.844300
     13          6           0       -0.525700    3.215800   -1.176000
     14          6           0       -1.775800    3.462200   -0.618700
     15          6           0       -2.329000    2.547500    0.270700
     16          6           0       -1.635000    1.389800    0.603300
     17          1           0        2.390500   -0.429900    3.266800
     18          1           0        0.185200   -0.193400    2.469500
     19          1           0        1.304300   -0.161700   -0.271700
     20          1           0       -1.259600   -1.386100    2.186400
     21          1           0       -2.620100   -3.420100    1.769500
     22          1           0       -2.557300   -4.532600   -0.454400
     23          1           0       -1.125200   -3.604500   -2.263700
     24          1           0        0.240500   -1.574300   -1.856100
     25          1           0        1.159200    1.875200   -1.284300
     26          1           0       -0.087600    3.934000   -1.876900
     27          1           0       -2.323400    4.373400   -0.880200
     28          1           0       -3.313700    2.737400    0.709900
     29          1           0       -2.081300    0.665700    1.295900
 ---------------------------------------------------------------------
                    Distance matrix (angstroms):
                    1          2          3          4          5
     1  C    0.000000
     2  N    1.418661   0.000000
     3  O    1.215160   2.297765   0.000000
     4  C    2.542599   1.490898   2.864846   0.000000
     5  C    3.435579   2.500453   3.764104   1.511450   0.000000
     6  C    3.674522   2.433714   4.062028   1.511141   2.489918
     7  C    3.870464   2.920126   4.496776   2.541610   1.396161
     8  C    5.099342   4.280610   5.634796   3.814819   2.417154
     9  C    5.825477   5.090515   6.109515   4.303684   2.792585
    10  C    5.548545   4.863954   5.595252   3.789228   2.415643
    11  C    4.445287   3.723963   4.445728   2.504034   1.395994
    12  C    4.382114   3.410089   4.484878   2.505955   3.609800
    13  C    5.621773   4.583864   5.797937   3.790369   4.763977
    14  C    6.195456   4.975164   6.601771   4.302630   5.060576
    15  C    5.719801   4.366606   6.324786   3.811583   4.336168
    16  C    4.507996   3.112008   5.149280   2.537772   3.021172
    17  H    1.103242   2.143089   2.035514   3.501184   4.270000
    18  H    2.044523   1.002433   3.115117   2.083370   2.626785
    19  H    2.620529   2.121883   2.432412   1.122092   2.146188
    20  H    3.605244   2.610946   4.484192   2.759933   2.164730
    21  H    5.716917   4.929969   6.379014   4.695363   3.408025
    22  H    6.846223   6.154554   7.117707   5.398468   3.887411
    23  H    6.422518   5.818626   6.317197   4.659052   3.406800
    24  H    4.645608   4.049291   4.394945   2.698787   2.163071
    25  H    4.261642   3.602745   4.069243   2.704470   3.881155
    26  H    6.346568   5.450497   6.375044   4.660928   5.681040
    27  H    7.238504   6.032489   7.645871   5.397375   6.121714
    28  H    6.501399   5.121443   7.215601   4.691353   5.030147
    29  H    4.495217   3.086286   5.296013   2.754397   2.832082
                    6          7          8          9         10
     6  C    0.000000
     7  C    3.335345   0.000000
     8  C    4.548199   1.389796   0.000000
     9  C    5.037834   2.408870   1.390604   0.000000
    10  C    4.525006   2.779048   2.406748   1.390848   0.000000
    11  C    3.305618   2.409559   2.782071   2.411081   1.390361
    12  C    1.396270   4.649696   5.806006   6.106692   5.361083
    13  C    2.415744   5.661153   6.749760   7.057176   6.363784
    14  C    2.791779   5.663919   6.671246   7.108428   6.640585
    15  C    2.415532   4.649649   5.614906   6.217994   5.988907
    16  C    1.395351   3.342338   4.432851   5.111208   4.908405
    17  H    4.526844   4.411701   5.581242   6.457647   6.363983
    18  H    2.820463   2.537055   3.864953   4.894387   4.942464
    19  H    2.151399   3.394613   4.531910   4.764531   3.975332
    20  H    3.423273   1.100009   2.159246   3.404817   3.879050
    21  H    5.363007   2.155532   1.094906   2.158057   3.400226
    22  H    6.095481   3.401524   2.158315   1.094826   2.158751
    23  H    5.328810   3.874206   3.400014   2.157839   1.095159
    24  H    3.371962   3.405515   3.878524   3.403373   2.157031
    25  H    2.164927   5.093102   6.237794   6.410878   5.501713
    26  H    3.406919   6.671385   7.745920   7.960148   7.154854
    27  H    3.886555   6.674705   7.622335   8.040278   7.590440
    28  H    3.406299   5.083678   5.906569   6.589467   6.549271
    29  H    2.162266   2.679888   3.694551   4.579998   4.670426
                   11         12         13         14         15
    11  C    0.000000
    12  C    4.081661   0.000000
    13  C    5.196451   1.390309   0.000000
    14  C    5.630210   2.410531   1.390700   0.000000
    15  C    5.098116   2.781128   2.406545   1.390589   0.000000
    16  C    3.954495   2.410078   2.780419   2.409969   1.390154
    17  H    5.367691   5.293612   6.444674   6.899537   6.333657
    18  H    3.992456   4.007232   5.041596   5.171645   4.320701
    19  H    2.604742   2.558373   3.946412   4.768656   4.564519
    20  H    3.407908   4.807005   5.746462   5.625039   4.504079
    21  H    3.876975   6.682388   7.556299   7.333648   6.159821
    22  H    3.403448   7.145480   8.042749   8.034585   7.120794
    23  H    2.155565   5.981622   6.932459   7.284748   6.761614
    24  H    1.096463   3.772854   4.898434   5.564437   5.302343
    25  H    4.159110   1.096721   2.155882   3.402325   3.877828
    26  H    5.976004   2.155574   1.094990   2.157703   3.399771
    27  H    6.640751   3.402943   2.158532   1.094776   2.158359
    28  H    5.821504   3.875929   3.399769   2.157695   1.094803
    29  H    3.920830   3.405833   3.877266   3.402857   2.157212
                   16         17         18         19         20
    16  C    0.000000
    17  H    5.158507   0.000000
    18  H    3.049976   2.356898   0.000000
    19  H    3.436897   3.711165   2.961008   0.000000
    20  H    3.217569   3.924897   1.894763   3.756993   0.000000
    21  H    5.046343   6.024061   4.332586   5.494050   2.482322
    22  H    6.086394   7.426991   5.907551   5.835246   4.307936
    23  H    5.781230   7.281803   5.979627   4.660837   4.974209
    24  H    4.283928   5.672412   4.541009   2.374328   4.315962
    25  H    3.406787   5.248056   4.395315   2.279336   5.341576
    26  H    3.875409   7.186254   6.000087   4.613980   6.796135
    27  H    3.402431   7.905071   6.194290   5.839316   6.611168
    28  H    2.155324   7.007669   4.891634   5.540239   4.837627
    29  H    1.096904   5.008171   2.693030   3.821550   2.382869
                   21         22         23         24         25
    21  H    0.000000
    22  H    2.487435   0.000000
    23  H    4.305280   2.487136   0.000000
    24  H    4.973428   4.306273   2.480521   0.000000
    25  H    7.186724   7.453926   6.017044   3.615248   0.000000
    26  H    8.590261   8.933434   7.619397   5.518102   2.478778
    27  H    8.236964   8.919240   8.185148   6.549893   4.304974
    28  H    6.286385   7.401394   7.338360   6.148776   4.972631
    29  H    4.148297   5.505674   5.640876   4.510372   4.315225
                   26         27         28         29
    26  H    0.000000
    27  H    2.487023   0.000000
    28  H    4.304777   2.487088   0.000000
    29  H    4.972251   4.305933   2.480755   0.000000
 Symmetry turned off by external request.
 Stoichiometry    C14H13NO
 Framework group  C1[X(C14H13NO)]
 Deg. of freedom    81
 Full point group                 C1      NOp   1
 Rotational constants (GHZ):           0.6645087           0.4160772           0.3119032
 Standard basis: 6-311+G(d) (5D, 7F)
   391 basis functions,   641 primitive gaussians,   407 cartesian basis functions
    56 alpha electrons       56 beta electrons
       nuclear repulsion energy      1005.3013080527 Hartrees.
 NAtoms=   29 NActive=   29 NUniq=   29 SFac= 1.00D+00 NAtFMM=   60 NAOKFM=F Big=F
 Integral buffers will be    131072 words long.
 Raffenetti 2 integral format.
 Two-electron integral symmetry is turned off.
 ------------------------------------------------------------------------------
 Polarizable Continuum Model (PCM)
 =================================
 Model                : PCM.
 Atomic radii         : UFF (Universal Force Field).
 Polarization charges : Total charges.
 Charge compensation  : None.
 Solution method      : On-the-fly selection.
 Cavity type          : Scaled VdW (van der Waals Surface) (Alpha=1.100).
 Cavity algorithm     : GePol (No added spheres)
                        Default sphere list used, NSphG=   29.
                        Lebedev-Laikov grids with approx.  5.0 points / Ang**2.
                        Smoothing algorithm: York/Karplus (Gamma=1.0000).
                        Polarization charges: spherical gaussians, with
                                              point-specific exponents (IZeta= 3).
                        Self-potential: point-specific (ISelfS= 7).
                        Self-field    : sphere-specific E.n sum rule (ISelfD= 2).
 1st derivatives      : Analytical E(r).r(x)/FMM algorithm (CHGder, D1EAlg=3).
                        Cavity 1st derivative terms included.
 Solvent              : DiMethylSulfoxide, Eps=  46.826000 Eps(inf)=   2.007889
 ------------------------------------------------------------------------------
 One-electron integrals computed using PRISM.
 NBasis=   391 RedAO= T EigKep=  1.10D-06  NBF=   391
 NBsUse=   390 1.00D-06 EigRej=  7.55D-07 NBFU=   390
 ExpMin= 4.38D-02 ExpMax= 8.59D+03 ExpMxC= 1.30D+03 IAcc=3 IRadAn=         7 AccDes= 0.00D+00
 Harris functional with IExCor= 1009 and IRadAn=       7 diagonalized for initial guess.
 HarFok:  IExCor= 1009 AccDes= 0.00D+00 IRadAn=         7 IDoV= 1 UseB2=F ITyADJ=14
 ICtDFT=  3500011 ScaDFX=  1.000000  1.000000  1.000000  1.000000
 FoFCou: FMM=F IPFlag=           0 FMFlag=      100000 FMFlg1=           0
         NFxFlg=           0 DoJE=T BraDBF=F KetDBF=T FulRan=T
         wScrn=  0.000000 ICntrl=       500 IOpCl=  0 I1Cent=   200000004 NGrid=           0
         NMat0=    1 NMatS0=      1 NMatT0=    0 NMatD0=    1 NMtDS0=    0 NMtDT0=    0
 Symmetry not used in FoFCou.
 Requested convergence on RMS density matrix=1.00D-08 within 128 cycles.
 Requested convergence on MAX density matrix=1.00D-06.
 Requested convergence on             energy=1.00D-06.
 No special actions if energy rises.
 Inv3:  Mode=1 IEnd=    14785200.
 Iteration    1 A*A^-1 deviation from unit magnitude is 6.33D-15 for   2217.
 Iteration    1 A*A^-1 deviation from orthogonality  is 1.95D-15 for   2217   2201.
 Iteration    1 A^-1*A deviation from unit magnitude is 6.33D-15 for   2217.
 Iteration    1 A^-1*A deviation from orthogonality  is 1.75D-15 for   1343    894.
 Error on total polarization charges =  0.01696
 SCF Done:  E(RM062X) =  -671.181400547     A.U. after   16 cycles
            NFock= 16  Conv=0.58D-08     -V/T= 2.0043

 **********************************************************************

            Population analysis using the SCF density.

 **********************************************************************

 Alpha  occ. eigenvalues --  -19.61978 -14.78156 -10.66435 -10.60247 -10.56520
 Alpha  occ. eigenvalues --  -10.56224 -10.55733 -10.55442 -10.55408 -10.55318
 Alpha  occ. eigenvalues --  -10.55305 -10.55229 -10.55222 -10.55130 -10.55129
 Alpha  occ. eigenvalues --  -10.55019  -1.18299  -1.04216  -0.97591  -0.97058
 Alpha  occ. eigenvalues --   -0.89309  -0.85567  -0.85258  -0.84949  -0.78501
 Alpha  occ. eigenvalues --   -0.71631  -0.69826  -0.69027  -0.68888  -0.65887
 Alpha  occ. eigenvalues --   -0.63154  -0.60568  -0.58670  -0.55892  -0.54407
 Alpha  occ. eigenvalues --   -0.53615  -0.52518  -0.52116  -0.51523  -0.50506
 Alpha  occ. eigenvalues --   -0.49746  -0.49401  -0.47853  -0.46055  -0.45017
 Alpha  occ. eigenvalues --   -0.44253  -0.42363  -0.41254  -0.40970  -0.40406
 Alpha  occ. eigenvalues --   -0.36271  -0.33838  -0.32326  -0.31926  -0.31688
 Alpha  occ. eigenvalues --   -0.30044
 Alpha virt. eigenvalues --   -0.00228   0.00451   0.00841   0.01083   0.01746
 Alpha virt. eigenvalues --    0.01957   0.02157   0.02669   0.03262   0.03916
 Alpha virt. eigenvalues --    0.03948   0.04317   0.04660   0.05046   0.05813
 Alpha virt. eigenvalues --    0.06033   0.06583   0.07247   0.07553   0.08272
 Alpha virt. eigenvalues --    0.08579   0.09626   0.10344   0.10494   0.10824
 Alpha virt. eigenvalues --    0.11156   0.11685   0.13093   0.13567   0.13760
 Alpha virt. eigenvalues --    0.14079   0.14378   0.14954   0.15262   0.15428
 Alpha virt. eigenvalues --    0.16110   0.16223   0.16556   0.17430   0.17639
 Alpha virt. eigenvalues --    0.18102   0.18178   0.18828   0.19166   0.19805
 Alpha virt. eigenvalues --    0.19856   0.20442   0.20875   0.21185   0.21575
 Alpha virt. eigenvalues --    0.21652   0.21890   0.22302   0.22531   0.23018
 Alpha virt. eigenvalues --    0.23341   0.23828   0.23907   0.24226   0.24500
 Alpha virt. eigenvalues --    0.24789   0.24835   0.25533   0.25973   0.26301
 Alpha virt. eigenvalues --    0.26646   0.27041   0.27165   0.27633   0.27965
 Alpha virt. eigenvalues --    0.28853   0.28974   0.29354   0.30184   0.30938
 Alpha virt. eigenvalues --    0.31194   0.31950   0.32606   0.33066   0.34210
 Alpha virt. eigenvalues --    0.34258   0.34624   0.35262   0.36108   0.36607
 Alpha virt. eigenvalues --    0.36885   0.37698   0.38563   0.39046   0.39241
 Alpha virt. eigenvalues --    0.40753   0.41575   0.42313   0.44448   0.45479
 Alpha virt. eigenvalues --    0.48727   0.49669   0.50867   0.53887   0.55320
 Alpha virt. eigenvalues --    0.55677   0.55843   0.56686   0.57203   0.57588
 Alpha virt. eigenvalues --    0.57905   0.58562   0.59492   0.59852   0.60539
 Alpha virt. eigenvalues --    0.61274   0.61414   0.62070   0.62991   0.63844
 Alpha virt. eigenvalues --    0.64643   0.65704   0.66255   0.67485   0.68212
 Alpha virt. eigenvalues --    0.68446   0.69083   0.70670   0.71821   0.72277
 Alpha virt. eigenvalues --    0.72833   0.73056   0.73857   0.74217   0.74805
 Alpha virt. eigenvalues --    0.75433   0.76467   0.77008   0.77302   0.77461
 Alpha virt. eigenvalues --    0.78230   0.78809   0.79835   0.80321   0.81456
 Alpha virt. eigenvalues --    0.81812   0.83000   0.85015   0.85968   0.86273
 Alpha virt. eigenvalues --    0.87308   0.87646   0.87668   0.88830   0.89152
 Alpha virt. eigenvalues --    0.89639   0.90347   0.92394   0.93248   0.93949
 Alpha virt. eigenvalues --    0.94847   0.96099   0.97542   0.99292   1.00306
 Alpha virt. eigenvalues --    1.01856   1.02637   1.04629   1.06465   1.07129
 Alpha virt. eigenvalues --    1.07988   1.09161   1.09673   1.10654   1.14039
 Alpha virt. eigenvalues --    1.14298   1.16177   1.17643   1.19218   1.20302
 Alpha virt. eigenvalues --    1.21387   1.24736   1.25297   1.25939   1.28345
 Alpha virt. eigenvalues --    1.28733   1.29154   1.30677   1.33093   1.34651
 Alpha virt. eigenvalues --    1.36104   1.39039   1.42333   1.44733   1.46617
 Alpha virt. eigenvalues --    1.47320   1.48926   1.54020   1.55775   1.56407
 Alpha virt. eigenvalues --    1.57048   1.58754   1.59140   1.60896   1.62081
 Alpha virt. eigenvalues --    1.64256   1.64689   1.65447   1.69735   1.73047
 Alpha virt. eigenvalues --    1.77485   1.78171   1.80256   1.82148   1.82755
 Alpha virt. eigenvalues --    1.83609   1.84419   1.85866   1.88382   1.88832
 Alpha virt. eigenvalues --    1.89777   1.90949   1.92470   1.93587   1.94842
 Alpha virt. eigenvalues --    1.97128   1.97451   1.97923   1.99717   2.00731
 Alpha virt. eigenvalues --    2.02434   2.03054   2.03439   2.04341   2.06115
 Alpha virt. eigenvalues --    2.11957   2.19018   2.20432   2.25331   2.28227
 Alpha virt. eigenvalues --    2.28981   2.30185   2.30840   2.32633   2.32932
 Alpha virt. eigenvalues --    2.34975   2.36406   2.36828   2.38021   2.39598
 Alpha virt. eigenvalues --    2.44657   2.45799   2.47172   2.47932   2.48183
 Alpha virt. eigenvalues --    2.53846   2.54145   2.58119   2.63536   2.65836
 Alpha virt. eigenvalues --    2.68914   2.72509   2.74440   2.76007   2.81228
 Alpha virt. eigenvalues --    2.81388   2.82905   2.83602   2.84845   2.86449
 Alpha virt. eigenvalues --    2.89467   2.90694   2.91903   2.93516   2.95130
 Alpha virt. eigenvalues --    2.97413   2.98583   2.99077   3.00189   3.01436
 Alpha virt. eigenvalues --    3.04679   3.13622   3.15238   3.20650   3.24930
 Alpha virt. eigenvalues --    3.26414   3.30574   3.32719   3.34794   3.35513
 Alpha virt. eigenvalues --    3.36138   3.36410   3.36759   3.38992   3.39776
 Alpha virt. eigenvalues --    3.40153   3.42629   3.43458   3.46404   3.47371
 Alpha virt. eigenvalues --    3.52402   3.59431   3.61996   3.63480   3.68680
 Alpha virt. eigenvalues --    3.69083   3.72583   3.73150   3.91270   3.95602
 Alpha virt. eigenvalues --    4.00034   4.05927   4.06361   4.08180   4.15431
 Alpha virt. eigenvalues --    4.33639   4.52830   4.81336   4.81753   4.87758
 Alpha virt. eigenvalues --    5.14689   5.27750   5.80137  23.41678  23.45541
 Alpha virt. eigenvalues --   23.82884  23.89031  23.93406  23.93773  23.97429
 Alpha virt. eigenvalues --   23.97991  24.12413  24.12622  24.13064  24.13710
 Alpha virt. eigenvalues --   24.22877  24.23022  35.57087  50.05582
          Condensed to atoms (all electrons):
               1          2          3          4          5          6
     1  C    5.026936   0.171797   0.462797  -0.167948   0.011483  -0.175176
     2  N    0.171797   9.144541  -0.238067  -3.945707  -0.321388  -0.637402
     3  O    0.462797  -0.238067   8.048432   0.246223  -0.058133   0.056542
     4  C   -0.167948  -3.945707   0.246223  30.943457  -2.942612  -6.924943
     5  C    0.011483  -0.321388  -0.058133  -2.942612  26.339371  -5.973187
     6  C   -0.175176  -0.637402   0.056542  -6.924943  -5.973187  24.327738
     7  C    0.401063   4.314212  -0.124376 -15.010911   0.097874   1.911742
     8  C    0.105512   0.697603  -0.004858  -1.785633  -1.497195   0.950525
     9  C    0.000224   0.121317  -0.002250  -0.947838  -2.004799   0.177155
    10  C   -0.046347  -0.296725   0.000353   1.150185  -1.537721   0.392753
    11  C   -0.397668  -3.151820   0.089224  10.762320 -10.923642   1.154373
    12  C    0.135762   1.491690  -0.042673 -11.140757   4.402582  -5.496750
    13  C   -0.028644  -0.068030  -0.009425  -0.307381  -0.247739   2.327903
    14  C    0.007535   0.113405  -0.001162  -0.892278   0.311070  -2.526175
    15  C   -0.018111  -0.243535   0.001587   1.331450   0.082066   2.188662
    16  C   -0.045785  -0.210811  -0.001443   6.296849  -0.941720  -6.874447
    17  H    0.421260  -0.216755  -0.039291   0.118219   0.019009   0.013681
    18  H   -0.007576   0.168371   0.002812   0.197845  -0.020739   0.025785
    19  H    0.004353  -0.017336  -0.007412   0.350903  -0.004566  -0.065188
    20  H    0.012264   0.011849  -0.000192   0.086836   0.083003  -0.055263
    21  H    0.000183   0.000476   0.000003   0.000135   0.021970  -0.007323
    22  H   -0.000032  -0.000016  -0.000000   0.004899   0.042758   0.000908
    23  H    0.000133   0.000576   0.000004  -0.008435   0.043442  -0.000772
    24  H    0.000605   0.001561  -0.000215   0.053665   0.002475   0.041424
    25  H    0.001159   0.003234  -0.000648   0.020018   0.002491  -0.000743
    26  H    0.000048   0.000315   0.000005   0.005291  -0.001461  -0.001782
    27  H   -0.000010  -0.000108  -0.000000   0.006479  -0.001060   0.060672
    28  H    0.000089   0.000555  -0.000001   0.002622  -0.000534  -0.020178
    29  H    0.001813   0.002180   0.000082   0.103978   0.048017   0.039767
               7          8          9         10         11         12
     1  C    0.401063   0.105512   0.000224  -0.046347  -0.397668   0.135762
     2  N    4.314212   0.697603   0.121317  -0.296725  -3.151820   1.491690
     3  O   -0.124376  -0.004858  -0.002250   0.000353   0.089224  -0.042673
     4  C  -15.010911  -1.785633  -0.947838   1.150185  10.762320 -11.140757
     5  C    0.097874  -1.497195  -2.004799  -1.537721 -10.923642   4.402582
     6  C    1.911742   0.950525   0.177155   0.392753   1.154373  -5.496750
     7  C   32.965450  -0.264677   1.270253  -1.722512 -19.697309   4.611899
     8  C   -0.264677  10.043158  -0.052777   0.546960  -2.442582   0.913292
     9  C    1.270253  -0.052777   6.963803  -0.184243   0.757701  -0.029330
    10  C   -1.722512   0.546960  -0.184243   8.005168   0.193589  -0.309915
    11  C  -19.697309  -2.442582   0.757701   0.193589  32.859034  -5.254948
    12  C    4.611899   0.913292  -0.029330  -0.309915  -5.254948  25.232428
    13  C    0.100682  -0.047212   0.008377   0.021611  -0.047986  -3.549262
    14  C    0.277148   0.040469  -0.003711  -0.035436  -0.326828   3.016190
    15  C   -0.594588  -0.570399   0.039421   0.020907   0.611597  -3.260280
    16  C   -2.261024  -0.816715  -0.000122  -0.184257   2.194127  -4.893248
    17  H   -0.052099  -0.005446  -0.000295   0.000357   0.023442  -0.016682
    18  H   -0.098840   0.004283  -0.009330   0.010451   0.031998  -0.042305
    19  H    0.024631   0.001140   0.002773   0.001708   0.008887   0.049637
    20  H    0.216478   0.005572  -0.028566  -0.000791  -0.009217   0.007682
    21  H    0.011036   0.247725   0.063032  -0.028349   0.015431  -0.001180
    22  H   -0.035944   0.054033   0.268471   0.079001  -0.083062   0.000055
    23  H    0.016191  -0.023350   0.061101   0.273790  -0.034570  -0.000117
    24  H    0.000215   0.007218  -0.025832   0.052814   0.192806   0.015208
    25  H    0.001731   0.000374   0.000095  -0.000931   0.003335   0.251513
    26  H   -0.000781   0.000093  -0.000018   0.000112   0.002005   0.051026
    27  H   -0.000271  -0.000163   0.000015  -0.000018   0.000086  -0.111619
    28  H    0.001396   0.000607  -0.000065  -0.000237  -0.002609   0.013117
    29  H   -0.109652   0.020944  -0.004075   0.004756   0.047856  -0.060646
              13         14         15         16         17         18
     1  C   -0.028644   0.007535  -0.018111  -0.045785   0.421260  -0.007576
     2  N   -0.068030   0.113405  -0.243535  -0.210811  -0.216755   0.168371
     3  O   -0.009425  -0.001162   0.001587  -0.001443  -0.039291   0.002812
     4  C   -0.307381  -0.892278   1.331450   6.296849   0.118219   0.197845
     5  C   -0.247739   0.311070   0.082066  -0.941720   0.019009  -0.020739
     6  C    2.327903  -2.526175   2.188662  -6.874447   0.013681   0.025785
     7  C    0.100682   0.277148  -0.594588  -2.261024  -0.052099  -0.098840
     8  C   -0.047212   0.040469  -0.570399  -0.816715  -0.005446   0.004283
     9  C    0.008377  -0.003711   0.039421  -0.000122  -0.000295  -0.009330
    10  C    0.021611  -0.035436   0.020907  -0.184257   0.000357   0.010451
    11  C   -0.047986  -0.326828   0.611597   2.194127   0.023442   0.031998
    12  C   -3.549262   3.016190  -3.260280  -4.893248  -0.016682  -0.042305
    13  C    9.085542  -1.213160   1.959558  -1.601094   0.000582   0.005276
    14  C   -1.213160   7.282057  -1.691950   1.501615  -0.000502  -0.003689
    15  C    1.959558  -1.691950  12.838887  -5.964382  -0.000885   0.015665
    16  C   -1.601094   1.501615  -5.964382  19.633013  -0.000221  -0.001284
    17  H    0.000582  -0.000502  -0.000885  -0.000221   0.482977   0.008887
    18  H    0.005276  -0.003689   0.015665  -0.001284   0.008887   0.357671
    19  H    0.012528  -0.001519  -0.003225  -0.039597   0.000153   0.004287
    20  H    0.000031  -0.000821   0.001375   0.003604  -0.000130   0.009846
    21  H   -0.000044   0.000032   0.000817   0.006491   0.000001   0.000019
    22  H   -0.000004  -0.000008  -0.000087  -0.001180  -0.000000  -0.000002
    23  H    0.000059  -0.000026   0.000296   0.000094   0.000000  -0.000002
    24  H   -0.001566   0.001962  -0.004097  -0.001017  -0.000006   0.000031
    25  H    0.104627  -0.011002   0.004204  -0.048204  -0.000016  -0.000072
    26  H    0.204997   0.083518  -0.054627   0.038322   0.000000  -0.000000
    27  H    0.124698   0.230466   0.104423  -0.083206   0.000000   0.000001
    28  H   -0.033942   0.084514   0.265266   0.016713  -0.000000   0.000002
    29  H    0.010012  -0.037556   0.023038   0.236425   0.000011  -0.002250
              19         20         21         22         23         24
     1  C    0.004353   0.012264   0.000183  -0.000032   0.000133   0.000605
     2  N   -0.017336   0.011849   0.000476  -0.000016   0.000576   0.001561
     3  O   -0.007412  -0.000192   0.000003  -0.000000   0.000004  -0.000215
     4  C    0.350903   0.086836   0.000135   0.004899  -0.008435   0.053665
     5  C   -0.004566   0.083003   0.021970   0.042758   0.043442   0.002475
     6  C   -0.065188  -0.055263  -0.007323   0.000908  -0.000772   0.041424
     7  C    0.024631   0.216478   0.011036  -0.035944   0.016191   0.000215
     8  C    0.001140   0.005572   0.247725   0.054033  -0.023350   0.007218
     9  C    0.002773  -0.028566   0.063032   0.268471   0.061101  -0.025832
    10  C    0.001708  -0.000791  -0.028349   0.079001   0.273790   0.052814
    11  C    0.008887  -0.009217   0.015431  -0.083062  -0.034570   0.192806
    12  C    0.049637   0.007682  -0.001180   0.000055  -0.000117   0.015208
    13  C    0.012528   0.000031  -0.000044  -0.000004   0.000059  -0.001566
    14  C   -0.001519  -0.000821   0.000032  -0.000008  -0.000026   0.001962
    15  C   -0.003225   0.001375   0.000817  -0.000087   0.000296  -0.004097
    16  C   -0.039597   0.003604   0.006491  -0.001180   0.000094  -0.001017
    17  H    0.000153  -0.000130   0.000001  -0.000000   0.000000  -0.000006
    18  H    0.004287   0.009846   0.000019  -0.000002  -0.000002   0.000031
    19  H    0.360665   0.000085   0.000014  -0.000003   0.000016   0.000395
    20  H    0.000085   0.430718  -0.003546  -0.000244   0.000076  -0.000237
    21  H    0.000014  -0.003546   0.409721  -0.005074  -0.000172   0.000052
    22  H   -0.000003  -0.000244  -0.005074   0.410748  -0.004999  -0.000180
    23  H    0.000016   0.000076  -0.000172  -0.004999   0.409792  -0.004186
    24  H    0.000395  -0.000237   0.000052  -0.000180  -0.004186   0.409321
    25  H    0.004485   0.000003  -0.000000   0.000000   0.000001  -0.000126
    26  H   -0.000014  -0.000000  -0.000000  -0.000000  -0.000000  -0.000000
    27  H   -0.000005   0.000000   0.000000   0.000000   0.000000  -0.000000
    28  H    0.000013   0.000023   0.000000   0.000000   0.000000   0.000001
    29  H   -0.000105  -0.002178  -0.000042   0.000009   0.000001  -0.000028
              25         26         27         28         29
     1  C    0.001159   0.000048  -0.000010   0.000089   0.001813
     2  N    0.003234   0.000315  -0.000108   0.000555   0.002180
     3  O   -0.000648   0.000005  -0.000000  -0.000001   0.000082
     4  C    0.020018   0.005291   0.006479   0.002622   0.103978
     5  C    0.002491  -0.001461  -0.001060  -0.000534   0.048017
     6  C   -0.000743  -0.001782   0.060672  -0.020178   0.039767
     7  C    0.001731  -0.000781  -0.000271   0.001396  -0.109652
     8  C    0.000374   0.000093  -0.000163   0.000607   0.020944
     9  C    0.000095  -0.000018   0.000015  -0.000065  -0.004075
    10  C   -0.000931   0.000112  -0.000018  -0.000237   0.004756
    11  C    0.003335   0.002005   0.000086  -0.002609   0.047856
    12  C    0.251513   0.051026  -0.111619   0.013117  -0.060646
    13  C    0.104627   0.204997   0.124698  -0.033942   0.010012
    14  C   -0.011002   0.083518   0.230466   0.084514  -0.037556
    15  C    0.004204  -0.054627   0.104423   0.265266   0.023038
    16  C   -0.048204   0.038322  -0.083206   0.016713   0.236425
    17  H   -0.000016   0.000000   0.000000  -0.000000   0.000011
    18  H   -0.000072  -0.000000   0.000001   0.000002  -0.002250
    19  H    0.004485  -0.000014  -0.000005   0.000013  -0.000105
    20  H    0.000003  -0.000000   0.000000   0.000023  -0.002178
    21  H   -0.000000  -0.000000   0.000000   0.000000  -0.000042
    22  H    0.000000  -0.000000   0.000000   0.000000   0.000009
    23  H    0.000001  -0.000000   0.000000   0.000000   0.000001
    24  H   -0.000126  -0.000000  -0.000000   0.000001  -0.000028
    25  H    0.407755  -0.004180  -0.000191   0.000051  -0.000122
    26  H   -0.004180   0.411935  -0.005058  -0.000163   0.000064
    27  H   -0.000191  -0.005058   0.411610  -0.005007  -0.000231
    28  H    0.000051  -0.000163  -0.005007   0.411423  -0.004412
    29  H   -0.000122   0.000064  -0.000231  -0.004412   0.412469
 Mulliken charges:
               1
     1  C    0.122284
     2  N    0.104018
     3  O   -0.377918
     4  C   -1.606931
     5  C    0.968884
     6  C    1.089701
     7  C   -0.249016
     8  C   -0.128499
     9  C   -0.440487
    10  C   -0.407033
    11  C   -0.575571
    12  C    0.017632
    13  C   -0.810992
    14  C   -0.204158
    15  C   -1.083052
    16  C    0.042506
    17  H    0.243749
    18  H    0.342859
    19  H    0.312298
    20  H    0.231741
    21  H    0.268591
    22  H    0.269957
    23  H    0.271057
    24  H    0.257737
    25  H    0.261158
    26  H    0.270352
    27  H    0.268499
    28  H    0.270757
    29  H    0.269876
 Sum of Mulliken charges =  -0.00000
 Mulliken charges with hydrogens summed into heavy atoms:
               1
     1  C    0.366033
     2  N    0.446877
     3  O   -0.377918
     4  C   -1.294633
     5  C    0.968884
     6  C    1.089701
     7  C   -0.017275
     8  C    0.140092
     9  C   -0.170530
    10  C   -0.135976
    11  C   -0.317833
    12  C    0.278790
    13  C   -0.540641
    14  C    0.064340
    15  C   -0.812295
    16  C    0.312382
 Electronic spatial extent (au):  <R**2>=           3826.6352
 Charge=             -0.0000 electrons
 Dipole moment (field-independent basis, Debye):
    X=             -4.1869    Y=             -0.1770    Z=              1.5268  Tot=              4.4601
 Quadrupole moment (field-independent basis, Debye-Ang):
   XX=           -104.1743   YY=            -87.5394   ZZ=            -79.4029
   XY=              4.8349   XZ=             -6.5508   YZ=             -3.3773
 Traceless Quadrupole moment (field-independent basis, Debye-Ang):
   XX=            -13.8021   YY=              2.8328   ZZ=             10.9693
   XY=              4.8349   XZ=             -6.5508   YZ=             -3.3773
 Octapole moment (field-independent basis, Debye-Ang**2):
  XXX=             64.3688  YYY=             41.0849  ZZZ=            -29.4216  XYY=              0.9029
  XXY=             25.5217  XXZ=            -18.1187  XZZ=             53.0596  YZZ=             -4.4061
  YYZ=            -50.8233  XYZ=              1.1683
 Hexadecapole moment (field-independent basis, Debye-Ang**3):
 XXXX=          -1687.6605 YYYY=          -2773.8509 ZZZZ=           -709.9155 XXXY=            -18.4634
 XXXZ=           -240.1315 YYYX=             20.0697 YYYZ=             71.5502 ZZZX=           -116.2386
 ZZZY=             98.4340 XXYY=           -642.1871 XXZZ=           -361.9711 YYZZ=           -590.6842
 XXYZ=             37.1002 YYXZ=            -53.3269 ZZXY=              9.4668
 N-N= 1.005301308053D+03 E-N=-3.571337858403D+03  KE= 6.682744914216D+02
 Merz-Kollman atomic radii used.

 **********************************************************************

            Electrostatic Properties Using The SCF Density

 **********************************************************************

       Atomic Center    1 is at   2.201100 -0.375500  2.181300
       Atomic Center    2 is at   0.897100  0.034300  1.801500
       Atomic Center    3 is at   3.069300 -0.565500  1.352600
       Atomic Center    4 is at   0.407400 -0.102700  0.400000
       Atomic Center    5 is at  -0.424300 -1.347100  0.189700
       Atomic Center    6 is at  -0.379700  1.138400  0.048300
       Atomic Center    7 is at  -1.230300 -1.873700  1.200800
       Atomic Center    8 is at  -1.991600 -3.013400  0.970500
       Atomic Center    9 is at  -1.956600 -3.635500 -0.272700
       Atomic Center   10 is at  -1.155700 -3.115800 -1.284100
       Atomic Center   11 is at  -0.390800 -1.977500 -1.055400
       Atomic Center   12 is at   0.171700  2.059700 -0.844300
       Atomic Center   13 is at  -0.525700  3.215800 -1.176000
       Atomic Center   14 is at  -1.775800  3.462200 -0.618700
       Atomic Center   15 is at  -2.329000  2.547500  0.270700
       Atomic Center   16 is at  -1.635000  1.389800  0.603300
       Atomic Center   17 is at   2.390500 -0.429900  3.266800
       Atomic Center   18 is at   0.185200 -0.193400  2.469500
       Atomic Center   19 is at   1.304300 -0.161700 -0.271700
       Atomic Center   20 is at  -1.259600 -1.386100  2.186400
       Atomic Center   21 is at  -2.620100 -3.420100  1.769500
       Atomic Center   22 is at  -2.557300 -4.532600 -0.454400
       Atomic Center   23 is at  -1.125200 -3.604500 -2.263700
       Atomic Center   24 is at   0.240500 -1.574300 -1.856100
       Atomic Center   25 is at   1.159200  1.875200 -1.284300
       Atomic Center   26 is at  -0.087600  3.934000 -1.876900
       Atomic Center   27 is at  -2.323400  4.373400 -0.880200
       Atomic Center   28 is at  -3.313700  2.737400  0.709900
       Atomic Center   29 is at  -2.081300  0.665700  1.295900
    1259 points will be used for fitting atomic charges
 Fitting point charges to electrostatic potential
 The dipole moment will be constrained to the correct value
 Charges from ESP fit, RMS=   0.00189 RRMS=   0.09635:
 ESP charges:
               1
     1  C    0.553854
     2  N   -0.704971
     3  O   -0.604132
     4  C    0.489896
     5  C   -0.013806
     6  C   -0.026705
     7  C   -0.260097
     8  C   -0.076267
     9  C   -0.217620
    10  C   -0.068087
    11  C   -0.235985
    12  C   -0.228578
    13  C   -0.128158
    14  C   -0.153003
    15  C   -0.137497
    16  C   -0.185665
    17  H    0.074401
    18  H    0.321416
    19  H    0.067542
    20  H    0.185695
    21  H    0.141902
    22  H    0.161149
    23  H    0.145102
    24  H    0.134688
    25  H    0.161527
    26  H    0.151549
    27  H    0.148287
    28  H    0.151177
    29  H    0.152383
 Sum of ESP charges =   0.00000
 ESP charges with hydrogens summed into heavy atoms:
               1
     1  C    0.628256
     2  N   -0.383554
     3  O   -0.604132
     4  C    0.557438
     5  C   -0.013806
     6  C   -0.026705
     7  C   -0.074402
     8  C    0.065635
     9  C   -0.056471
    10  C    0.077015
    11  C   -0.101297
    12  C   -0.067050
    13  C    0.023391
    14  C   -0.004716
    15  C    0.013680
    16  C   -0.033282
 Charge=   0.00000 Dipole=    -4.1869    -0.1770     1.5268 Tot=     4.4601
 -----------------------------------------------------------------

              Electrostatic Properties (Atomic Units)

 -----------------------------------------------------------------
    Center     Electric         -------- Electric Field --------
               Potential          X             Y             Z
 -----------------------------------------------------------------
    1 Atom    -14.655460
    2 Atom    -18.357378
    3 Atom    -22.400591
    4 Atom    -14.708886
    5 Atom    -14.752841
    6 Atom    -14.759407
    7 Atom    -14.751049
    8 Atom    -14.755086
    9 Atom    -14.761596
   10 Atom    -14.763054
   11 Atom    -14.765374
   12 Atom    -14.769262
   13 Atom    -14.767350
   14 Atom    -14.766521
   15 Atom    -14.763549
   16 Atom    -14.763604
   17 Atom     -1.055040
   18 Atom     -0.991282
   19 Atom     -1.098429
   20 Atom     -1.063604
   21 Atom     -1.080633
   22 Atom     -1.087551
   23 Atom     -1.090319
   24 Atom     -1.091494
   25 Atom     -1.095047
   26 Atom     -1.093397
   27 Atom     -1.091750
   28 Atom     -1.089019
   29 Atom     -1.083004
 -----------------------------------------------------------------
 ******************************Gaussian NBO Version 3.1******************************
             N A T U R A L   A T O M I C   O R B I T A L   A N D
          N A T U R A L   B O N D   O R B I T A L   A N A L Y S I S
 ******************************Gaussian NBO Version 3.1******************************

       /RESON  / : Allow strongly delocalized NBO set
       /BNDIDX / : Print bond indices based on the NAO density matrix

 Analyzing the SCF density

 Job title: BHFA_M062X                                               

 Storage needed:    461586 in NPA,    613560 in NBO ( 268430961 available)
 GSVD:  LWork=       56967 too small for GESVD, short by      132908 words or      132908 for optimal perf.


 NATURAL POPULATIONS:  Natural atomic orbital occupancies 
                                                          
   NAO  Atom  No  lang   Type(AO)    Occupancy      Energy
 ----------------------------------------------------------
     1    C    1  S      Cor( 1S)     1.99960     -10.54404
     2    C    1  S      Val( 2S)     0.88784      -0.21708
     3    C    1  S      Ryd( 4S)     0.00928       0.68629
     4    C    1  S      Ryd( 3S)     0.00012       0.56598
     5    C    1  S      Ryd( 5S)     0.00003      23.10476
     6    C    1  px     Val( 2p)     0.76750      -0.02119
     7    C    1  px     Ryd( 4p)     0.01011       1.00439
     8    C    1  px     Ryd( 3p)     0.00058       0.46606
     9    C    1  px     Ryd( 5p)     0.00012       2.47216
    10    C    1  py     Val( 2p)     0.72125      -0.11433
    11    C    1  py     Ryd( 4p)     0.00224       0.83104
    12    C    1  py     Ryd( 3p)     0.00013       0.39222
    13    C    1  py     Ryd( 5p)     0.00004       2.34851
    14    C    1  pz     Val( 2p)     1.00183      -0.06852
    15    C    1  pz     Ryd( 4p)     0.00662       1.25260
    16    C    1  pz     Ryd( 3p)     0.00044       0.51399
    17    C    1  pz     Ryd( 5p)     0.00012       2.25347
    18    C    1  dxy    Ryd( 3d)     0.00337       1.78000
    19    C    1  dxz    Ryd( 3d)     0.00153       2.38041
    20    C    1  dyz    Ryd( 3d)     0.00172       1.55695
    21    C    1  dx2y2  Ryd( 3d)     0.00206       1.98841
    22    C    1  dz2    Ryd( 3d)     0.00406       2.03551

    23    N    2  S      Cor( 1S)     1.99947     -14.61757
    24    N    2  S      Val( 2S)     1.32303      -0.62394
    25    N    2  S      Ryd( 3S)     0.00123       1.22845
    26    N    2  S      Ryd( 4S)     0.00019       1.23275
    27    N    2  S      Ryd( 5S)     0.00000      35.22651
    28    N    2  px     Val( 2p)     1.31952      -0.26821
    29    N    2  px     Ryd( 3p)     0.00254       0.82781
    30    N    2  px     Ryd( 4p)     0.00022       0.83800
    31    N    2  px     Ryd( 5p)     0.00010       4.28093
    32    N    2  py     Val( 2p)     1.70610      -0.31086
    33    N    2  py     Ryd( 3p)     0.00703       0.68811
    34    N    2  py     Ryd( 4p)     0.00016       0.85870
    35    N    2  py     Ryd( 5p)     0.00004       3.99503
    36    N    2  pz     Val( 2p)     1.30677      -0.25636
    37    N    2  pz     Ryd( 4p)     0.00225       0.81193
    38    N    2  pz     Ryd( 3p)     0.00058       0.74945
    39    N    2  pz     Ryd( 5p)     0.00002       4.21641
    40    N    2  dxy    Ryd( 3d)     0.00071       2.38773
    41    N    2  dxz    Ryd( 3d)     0.00090       2.64338
    42    N    2  dyz    Ryd( 3d)     0.00065       2.28076
    43    N    2  dx2y2  Ryd( 3d)     0.00088       2.50958
    44    N    2  dz2    Ryd( 3d)     0.00048       2.64800

    45    O    3  S      Cor( 1S)     1.99977     -19.36067
    46    O    3  S      Val( 2S)     1.70612      -0.99861
    47    O    3  S      Ryd( 3S)     0.00313       0.92651
    48    O    3  S      Ryd( 4S)     0.00017       1.48223
    49    O    3  S      Ryd( 5S)     0.00000      49.78274
    50    O    3  px     Val( 2p)     1.70801      -0.35736
    51    O    3  px     Ryd( 3p)     0.00179       0.83003
    52    O    3  px     Ryd( 4p)     0.00011       1.34931
    53    O    3  px     Ryd( 5p)     0.00004       4.78069
    54    O    3  py     Val( 2p)     1.49888      -0.30671
    55    O    3  py     Ryd( 3p)     0.00115       0.70289
    56    O    3  py     Ryd( 4p)     0.00006       1.26739
    57    O    3  py     Ryd( 5p)     0.00003       4.64235
    58    O    3  pz     Val( 2p)     1.73101      -0.35837
    59    O    3  pz     Ryd( 3p)     0.00161       0.77173
    60    O    3  pz     Ryd( 4p)     0.00007       1.33311
    61    O    3  pz     Ryd( 5p)     0.00005       4.80580
    62    O    3  dxy    Ryd( 3d)     0.00094       3.07481
    63    O    3  dxz    Ryd( 3d)     0.00140       3.56386
    64    O    3  dyz    Ryd( 3d)     0.00090       3.06025
    65    O    3  dx2y2  Ryd( 3d)     0.00078       3.17323
    66    O    3  dz2    Ryd( 3d)     0.00110       3.19497

    67    C    4  S      Cor( 1S)     1.99905     -10.45777
    68    C    4  S      Val( 2S)     0.92666      -0.21630
    69    C    4  S      Ryd( 4S)     0.00213       1.22523
    70    C    4  S      Ryd( 3S)     0.00025       0.88038
    71    C    4  S      Ryd( 5S)     0.00001      23.47299
    72    C    4  px     Val( 2p)     1.13275      -0.12969
    73    C    4  px     Ryd( 4p)     0.00935       0.78568
    74    C    4  px     Ryd( 3p)     0.00163       0.48598
    75    C    4  px     Ryd( 5p)     0.00024       2.46635
    76    C    4  py     Val( 2p)     1.05409      -0.10719
    77    C    4  py     Ryd( 4p)     0.00275       0.63547
    78    C    4  py     Ryd( 3p)     0.00200       0.34953
    79    C    4  py     Ryd( 5p)     0.00018       2.65963
    80    C    4  pz     Val( 2p)     0.91923      -0.09549
    81    C    4  pz     Ryd( 4p)     0.00839       0.82869
    82    C    4  pz     Ryd( 3p)     0.00158       0.45095
    83    C    4  pz     Ryd( 5p)     0.00019       2.50359
    84    C    4  dxy    Ryd( 3d)     0.00079       2.25887
    85    C    4  dxz    Ryd( 3d)     0.00118       1.95332
    86    C    4  dyz    Ryd( 3d)     0.00094       1.88641
    87    C    4  dx2y2  Ryd( 3d)     0.00086       1.91947
    88    C    4  dz2    Ryd( 3d)     0.00096       2.16208

    89    C    5  S      Cor( 1S)     1.99902     -10.41041
    90    C    5  S      Val( 2S)     0.87628      -0.14887
    91    C    5  S      Ryd( 4S)     0.00130       0.89435
    92    C    5  S      Ryd( 3S)     0.00022       0.86366
    93    C    5  S      Ryd( 5S)     0.00001      23.27045
    94    C    5  px     Val( 2p)     1.03157      -0.10194
    95    C    5  px     Ryd( 4p)     0.00338       0.83319
    96    C    5  px     Ryd( 3p)     0.00023       0.65067
    97    C    5  px     Ryd( 5p)     0.00008       3.04029
    98    C    5  py     Val( 2p)     1.03311      -0.08944
    99    C    5  py     Ryd( 4p)     0.00605       1.03329
   100    C    5  py     Ryd( 3p)     0.00015       0.58615
   101    C    5  py     Ryd( 5p)     0.00007       3.24735
   102    C    5  pz     Val( 2p)     1.08831      -0.08819
   103    C    5  pz     Ryd( 4p)     0.00335       0.95970
   104    C    5  pz     Ryd( 3p)     0.00014       0.70960
   105    C    5  pz     Ryd( 5p)     0.00017       3.36524
   106    C    5  dxy    Ryd( 3d)     0.00045       2.16092
   107    C    5  dxz    Ryd( 3d)     0.00054       2.11565
   108    C    5  dyz    Ryd( 3d)     0.00055       2.29932
   109    C    5  dx2y2  Ryd( 3d)     0.00064       1.84468
   110    C    5  dz2    Ryd( 3d)     0.00056       2.25725

   111    C    6  S      Cor( 1S)     1.99902     -10.40792
   112    C    6  S      Val( 2S)     0.87609      -0.14672
   113    C    6  S      Ryd( 4S)     0.00143       0.93879
   114    C    6  S      Ryd( 3S)     0.00031       0.90622
   115    C    6  S      Ryd( 5S)     0.00001      23.17770
   116    C    6  px     Val( 2p)     1.06649      -0.08357
   117    C    6  px     Ryd( 4p)     0.00382       0.96580
   118    C    6  px     Ryd( 3p)     0.00013       0.69323
   119    C    6  px     Ryd( 5p)     0.00015       3.31608
   120    C    6  py     Val( 2p)     1.03742      -0.08259
   121    C    6  py     Ryd( 4p)     0.00612       1.05743
   122    C    6  py     Ryd( 3p)     0.00014       0.62562
   123    C    6  py     Ryd( 5p)     0.00009       3.32284
   124    C    6  pz     Val( 2p)     1.04261      -0.10125
   125    C    6  pz     Ryd( 4p)     0.00355       0.78288
   126    C    6  pz     Ryd( 3p)     0.00025       0.64222
   127    C    6  pz     Ryd( 5p)     0.00011       3.07199
   128    C    6  dxy    Ryd( 3d)     0.00061       2.29331
   129    C    6  dxz    Ryd( 3d)     0.00049       2.11669
   130    C    6  dyz    Ryd( 3d)     0.00046       2.15858
   131    C    6  dx2y2  Ryd( 3d)     0.00064       2.23366
   132    C    6  dz2    Ryd( 3d)     0.00057       1.90479

   133    C    7  S      Cor( 1S)     1.99906     -10.40288
   134    C    7  S      Val( 2S)     0.93590      -0.17639
   135    C    7  S      Ryd( 4S)     0.00146       0.88014
   136    C    7  S      Ryd( 3S)     0.00018       0.60636
   137    C    7  S      Ryd( 5S)     0.00001      23.26445
   138    C    7  px     Val( 2p)     1.03924      -0.10338
   139    C    7  px     Ryd( 4p)     0.00223       0.69631
   140    C    7  px     Ryd( 3p)     0.00036       0.53985
   141    C    7  px     Ryd( 5p)     0.00009       2.95445
   142    C    7  py     Val( 2p)     1.08202      -0.09596
   143    C    7  py     Ryd( 4p)     0.00320       0.91014
   144    C    7  py     Ryd( 3p)     0.00030       0.50077
   145    C    7  py     Ryd( 5p)     0.00009       3.09926
   146    C    7  pz     Val( 2p)     1.15034      -0.08570
   147    C    7  pz     Ryd( 4p)     0.00574       0.97550
   148    C    7  pz     Ryd( 3p)     0.00036       0.34252
   149    C    7  pz     Ryd( 5p)     0.00007       3.13718
   150    C    7  dxy    Ryd( 3d)     0.00042       2.16328
   151    C    7  dxz    Ryd( 3d)     0.00043       2.01104
   152    C    7  dyz    Ryd( 3d)     0.00074       2.07012
   153    C    7  dx2y2  Ryd( 3d)     0.00053       1.81458
   154    C    7  dz2    Ryd( 3d)     0.00069       2.08066

   155    C    8  S      Cor( 1S)     1.99919     -10.40247
   156    C    8  S      Val( 2S)     0.94972      -0.18325
   157    C    8  S      Ryd( 3S)     0.00151       0.88196
   158    C    8  S      Ryd( 4S)     0.00013       0.91413
   159    C    8  S      Ryd( 5S)     0.00000      22.85591
   160    C    8  px     Val( 2p)     1.05750      -0.10027
   161    C    8  px     Ryd( 4p)     0.00341       0.77402
   162    C    8  px     Ryd( 3p)     0.00031       0.33228
   163    C    8  px     Ryd( 5p)     0.00004       2.85877
   164    C    8  py     Val( 2p)     1.05363      -0.08268
   165    C    8  py     Ryd( 4p)     0.00381       0.78313
   166    C    8  py     Ryd( 3p)     0.00037       0.39055
   167    C    8  py     Ryd( 5p)     0.00009       2.95937
   168    C    8  pz     Val( 2p)     1.12395      -0.07872
   169    C    8  pz     Ryd( 4p)     0.00583       0.96145
   170    C    8  pz     Ryd( 3p)     0.00035       0.33191
   171    C    8  pz     Ryd( 5p)     0.00009       3.05809
   172    C    8  dxy    Ryd( 3d)     0.00046       2.11779
   173    C    8  dxz    Ryd( 3d)     0.00072       1.88254
   174    C    8  dyz    Ryd( 3d)     0.00063       2.11216
   175    C    8  dx2y2  Ryd( 3d)     0.00054       1.73371
   176    C    8  dz2    Ryd( 3d)     0.00053       2.20732

   177    C    9  S      Cor( 1S)     1.99919     -10.40035
   178    C    9  S      Val( 2S)     0.95355      -0.18402
   179    C    9  S      Ryd( 3S)     0.00151       0.78963
   180    C    9  S      Ryd( 4S)     0.00016       0.98123
   181    C    9  S      Ryd( 5S)     0.00000      22.89235
   182    C    9  px     Val( 2p)     1.06278      -0.10011
   183    C    9  px     Ryd( 4p)     0.00326       0.76229
   184    C    9  px     Ryd( 3p)     0.00029       0.38361
   185    C    9  px     Ryd( 5p)     0.00005       2.80396
   186    C    9  py     Val( 2p)     1.12465      -0.09130
   187    C    9  py     Ryd( 4p)     0.00487       0.92758
   188    C    9  py     Ryd( 3p)     0.00034       0.32201
   189    C    9  py     Ryd( 5p)     0.00005       2.94607
   190    C    9  pz     Val( 2p)     1.06029      -0.06821
   191    C    9  pz     Ryd( 4p)     0.00458       0.81617
   192    C    9  pz     Ryd( 3p)     0.00052       0.46789
   193    C    9  pz     Ryd( 5p)     0.00013       2.98813
   194    C    9  dxy    Ryd( 3d)     0.00065       1.95649
   195    C    9  dxz    Ryd( 3d)     0.00050       2.05955
   196    C    9  dyz    Ryd( 3d)     0.00052       2.22381
   197    C    9  dx2y2  Ryd( 3d)     0.00050       1.63382
   198    C    9  dz2    Ryd( 3d)     0.00064       2.18314

   199    C   10  S      Cor( 1S)     1.99920     -10.40164
   200    C   10  S      Val( 2S)     0.95216      -0.18419
   201    C   10  S      Ryd( 3S)     0.00148       0.86468
   202    C   10  S      Ryd( 4S)     0.00016       0.95428
   203    C   10  S      Ryd( 5S)     0.00000      22.81779
   204    C   10  px     Val( 2p)     1.01789      -0.09466
   205    C   10  px     Ryd( 4p)     0.00267       0.68504
   206    C   10  px     Ryd( 3p)     0.00028       0.43154
   207    C   10  px     Ryd( 5p)     0.00007       2.81292
   208    C   10  py     Val( 2p)     1.06239      -0.08266
   209    C   10  py     Ryd( 4p)     0.00396       0.80500
   210    C   10  py     Ryd( 3p)     0.00037       0.40653
   211    C   10  py     Ryd( 5p)     0.00009       2.92765
   212    C   10  pz     Val( 2p)     1.15355      -0.08082
   213    C   10  pz     Ryd( 4p)     0.00614       1.03454
   214    C   10  pz     Ryd( 3p)     0.00031       0.28493
   215    C   10  pz     Ryd( 5p)     0.00006       3.06007
   216    C   10  dxy    Ryd( 3d)     0.00043       2.13944
   217    C   10  dxz    Ryd( 3d)     0.00046       1.99837
   218    C   10  dyz    Ryd( 3d)     0.00071       2.05456
   219    C   10  dx2y2  Ryd( 3d)     0.00054       1.79923
   220    C   10  dz2    Ryd( 3d)     0.00071       2.05713

   221    C   11  S      Cor( 1S)     1.99908     -10.39923
   222    C   11  S      Val( 2S)     0.94032      -0.17471
   223    C   11  S      Ryd( 4S)     0.00143       0.90602
   224    C   11  S      Ryd( 3S)     0.00022       0.59206
   225    C   11  S      Ryd( 5S)     0.00001      23.20483
   226    C   11  px     Val( 2p)     1.06811      -0.10425
   227    C   11  px     Ryd( 4p)     0.00305       0.81674
   228    C   11  px     Ryd( 3p)     0.00032       0.46046
   229    C   11  px     Ryd( 5p)     0.00005       2.86957
   230    C   11  py     Val( 2p)     1.06302      -0.08734
   231    C   11  py     Ryd( 4p)     0.00331       0.85692
   232    C   11  py     Ryd( 3p)     0.00031       0.51241
   233    C   11  py     Ryd( 5p)     0.00009       3.03394
   234    C   11  pz     Val( 2p)     1.11908      -0.07728
   235    C   11  pz     Ryd( 4p)     0.00501       0.93561
   236    C   11  pz     Ryd( 3p)     0.00031       0.37500
   237    C   11  pz     Ryd( 5p)     0.00009       3.10155
   238    C   11  dxy    Ryd( 3d)     0.00049       2.14713
   239    C   11  dxz    Ryd( 3d)     0.00074       1.90465
   240    C   11  dyz    Ryd( 3d)     0.00061       2.12512
   241    C   11  dx2y2  Ryd( 3d)     0.00048       1.73988
   242    C   11  dz2    Ryd( 3d)     0.00051       2.21425

   243    C   12  S      Cor( 1S)     1.99908     -10.39723
   244    C   12  S      Val( 2S)     0.94200      -0.17411
   245    C   12  S      Ryd( 4S)     0.00148       0.91494
   246    C   12  S      Ryd( 3S)     0.00014       0.58843
   247    C   12  S      Ryd( 5S)     0.00001      23.20810
   248    C   12  px     Val( 2p)     1.14949      -0.08821
   249    C   12  px     Ryd( 4p)     0.00567       1.03740
   250    C   12  px     Ryd( 3p)     0.00023       0.43427
   251    C   12  px     Ryd( 5p)     0.00006       3.02949
   252    C   12  py     Val( 2p)     1.05510      -0.07751
   253    C   12  py     Ryd( 4p)     0.00339       0.84032
   254    C   12  py     Ryd( 3p)     0.00035       0.48449
   255    C   12  py     Ryd( 5p)     0.00011       3.06391
   256    C   12  pz     Val( 2p)     1.04503      -0.09760
   257    C   12  pz     Ryd( 4p)     0.00267       0.73031
   258    C   12  pz     Ryd( 3p)     0.00033       0.44174
   259    C   12  pz     Ryd( 5p)     0.00005       2.88763
   260    C   12  dxy    Ryd( 3d)     0.00054       2.24270
   261    C   12  dxz    Ryd( 3d)     0.00059       1.94999
   262    C   12  dyz    Ryd( 3d)     0.00044       2.11379
   263    C   12  dx2y2  Ryd( 3d)     0.00074       2.00676
   264    C   12  dz2    Ryd( 3d)     0.00051       1.81589

   265    C   13  S      Cor( 1S)     1.99919     -10.39974
   266    C   13  S      Val( 2S)     0.95175      -0.18252
   267    C   13  S      Ryd( 3S)     0.00148       0.86172
   268    C   13  S      Ryd( 4S)     0.00016       0.98739
   269    C   13  S      Ryd( 5S)     0.00000      22.77854
   270    C   13  px     Val( 2p)     1.07033      -0.07496
   271    C   13  px     Ryd( 4p)     0.00450       0.83217
   272    C   13  px     Ryd( 3p)     0.00035       0.42508
   273    C   13  px     Ryd( 5p)     0.00011       2.98781
   274    C   13  py     Val( 2p)     1.09665      -0.07935
   275    C   13  py     Ryd( 4p)     0.00479       0.89061
   276    C   13  py     Ryd( 3p)     0.00036       0.35944
   277    C   13  py     Ryd( 5p)     0.00008       2.98307
   278    C   13  pz     Val( 2p)     1.07015      -0.10064
   279    C   13  pz     Ryd( 4p)     0.00358       0.79388
   280    C   13  pz     Ryd( 3p)     0.00027       0.33604
   281    C   13  pz     Ryd( 5p)     0.00004       2.84186
   282    C   13  dxy    Ryd( 3d)     0.00063       2.15851
   283    C   13  dxz    Ryd( 3d)     0.00053       2.05582
   284    C   13  dyz    Ryd( 3d)     0.00067       1.94975
   285    C   13  dx2y2  Ryd( 3d)     0.00055       2.16318
   286    C   13  dz2    Ryd( 3d)     0.00046       1.72931

   287    C   14  S      Cor( 1S)     1.99919     -10.39919
   288    C   14  S      Val( 2S)     0.95368      -0.18311
   289    C   14  S      Ryd( 3S)     0.00150       0.79562
   290    C   14  S      Ryd( 4S)     0.00015       0.93224
   291    C   14  S      Ryd( 5S)     0.00000      22.93979
   292    C   14  px     Val( 2p)     1.08223      -0.07604
   293    C   14  px     Ryd( 4p)     0.00461       0.84892
   294    C   14  px     Ryd( 3p)     0.00046       0.40356
   295    C   14  px     Ryd( 5p)     0.00010       2.98159
   296    C   14  py     Val( 2p)     1.13169      -0.08487
   297    C   14  py     Ryd( 4p)     0.00521       0.95730
   298    C   14  py     Ryd( 3p)     0.00034       0.31958
   299    C   14  py     Ryd( 5p)     0.00006       2.99737
   300    C   14  pz     Val( 2p)     1.03343      -0.09563
   301    C   14  pz     Ryd( 4p)     0.00291       0.69322
   302    C   14  pz     Ryd( 3p)     0.00035       0.42163
   303    C   14  pz     Ryd( 5p)     0.00007       2.79920
   304    C   14  dxy    Ryd( 3d)     0.00073       2.09967
   305    C   14  dxz    Ryd( 3d)     0.00050       2.05389
   306    C   14  dyz    Ryd( 3d)     0.00047       2.04689
   307    C   14  dx2y2  Ryd( 3d)     0.00058       2.06247
   308    C   14  dz2    Ryd( 3d)     0.00054       1.79781

   309    C   15  S      Cor( 1S)     1.99920     -10.40074
   310    C   15  S      Val( 2S)     0.95079      -0.18245
   311    C   15  S      Ryd( 4S)     0.00151       0.88601
   312    C   15  S      Ryd( 3S)     0.00015       0.87103
   313    C   15  S      Ryd( 5S)     0.00000      22.86845
   314    C   15  px     Val( 2p)     1.14657      -0.08435
   315    C   15  px     Ryd( 4p)     0.00592       1.00860
   316    C   15  px     Ryd( 3p)     0.00032       0.26719
   317    C   15  px     Ryd( 5p)     0.00005       3.02909
   318    C   15  py     Val( 2p)     1.04914      -0.07396
   319    C   15  py     Ryd( 4p)     0.00393       0.78214
   320    C   15  py     Ryd( 3p)     0.00037       0.43095
   321    C   15  py     Ryd( 5p)     0.00012       2.99201
   322    C   15  pz     Val( 2p)     1.04082      -0.09777
   323    C   15  pz     Ryd( 4p)     0.00307       0.72738
   324    C   15  pz     Ryd( 3p)     0.00028       0.37712
   325    C   15  pz     Ryd( 5p)     0.00006       2.84625
   326    C   15  dxy    Ryd( 3d)     0.00051       2.22353
   327    C   15  dxz    Ryd( 3d)     0.00061       1.93957
   328    C   15  dyz    Ryd( 3d)     0.00048       2.10622
   329    C   15  dx2y2  Ryd( 3d)     0.00076       1.99462
   330    C   15  dz2    Ryd( 3d)     0.00048       1.79486

   331    C   16  S      Cor( 1S)     1.99907     -10.39792
   332    C   16  S      Val( 2S)     0.93909      -0.17319
   333    C   16  S      Ryd( 4S)     0.00158       0.89576
   334    C   16  S      Ryd( 3S)     0.00016       0.64990
   335    C   16  S      Ryd( 5S)     0.00001      23.29318
   336    C   16  px     Val( 2p)     1.07676      -0.07672
   337    C   16  px     Ryd( 4p)     0.00374       0.82652
   338    C   16  px     Ryd( 3p)     0.00045       0.43998
   339    C   16  px     Ryd( 5p)     0.00012       3.14573
   340    C   16  py     Val( 2p)     1.10971      -0.08779
   341    C   16  py     Ryd( 4p)     0.00385       1.00401
   342    C   16  py     Ryd( 3p)     0.00023       0.55872
   343    C   16  py     Ryd( 5p)     0.00008       3.06015
   344    C   16  pz     Val( 2p)     1.07440      -0.10498
   345    C   16  pz     Ryd( 4p)     0.00338       0.79452
   346    C   16  pz     Ryd( 3p)     0.00039       0.42266
   347    C   16  pz     Ryd( 5p)     0.00003       2.89836
   348    C   16  dxy    Ryd( 3d)     0.00063       2.18353
   349    C   16  dxz    Ryd( 3d)     0.00052       2.07351
   350    C   16  dyz    Ryd( 3d)     0.00068       1.98135
   351    C   16  dx2y2  Ryd( 3d)     0.00055       2.17605
   352    C   16  dz2    Ryd( 3d)     0.00045       1.76020

   353    H   17  S      Val( 1S)     0.84400      -0.01513
   354    H   17  S      Ryd( 2S)     0.00106       0.78186
   355    H   17  S      Ryd( 3S)     0.00010       2.02307

   356    H   18  S      Val( 1S)     0.60648       0.11065
   357    H   18  S      Ryd( 2S)     0.00060       1.42424
   358    H   18  S      Ryd( 3S)     0.00023       1.73938

   359    H   19  S      Val( 1S)     0.74766       0.03955
   360    H   19  S      Ryd( 2S)     0.00256       0.59943
   361    H   19  S      Ryd( 3S)     0.00015       2.45185

   362    H   20  S      Val( 1S)     0.78917       0.04205
   363    H   20  S      Ryd( 2S)     0.00083       1.09713
   364    H   20  S      Ryd( 3S)     0.00015       1.78390

   365    H   21  S      Val( 1S)     0.77533       0.06036
   366    H   21  S      Ryd( 2S)     0.00044       0.76824
   367    H   21  S      Ryd( 3S)     0.00015       2.04731

   368    H   22  S      Val( 1S)     0.77639       0.06228
   369    H   22  S      Ryd( 2S)     0.00038       0.74857
   370    H   22  S      Ryd( 3S)     0.00015       2.03944

   371    H   23  S      Val( 1S)     0.77622       0.06114
   372    H   23  S      Ryd( 2S)     0.00046       0.72695
   373    H   23  S      Ryd( 3S)     0.00015       2.07415

   374    H   24  S      Val( 1S)     0.77531       0.05793
   375    H   24  S      Ryd( 2S)     0.00054       1.31212
   376    H   24  S      Ryd( 3S)     0.00016       1.54058

   377    H   25  S      Val( 1S)     0.77682       0.05927
   378    H   25  S      Ryd( 2S)     0.00053       1.32346
   379    H   25  S      Ryd( 3S)     0.00019       1.52038

   380    H   26  S      Val( 1S)     0.77724       0.06163
   381    H   26  S      Ryd( 2S)     0.00047       0.72360
   382    H   26  S      Ryd( 3S)     0.00015       2.07953

   383    H   27  S      Val( 1S)     0.77735       0.06269
   384    H   27  S      Ryd( 2S)     0.00037       0.75281
   385    H   27  S      Ryd( 3S)     0.00015       2.03856

   386    H   28  S      Val( 1S)     0.77700       0.06126
   387    H   28  S      Ryd( 2S)     0.00048       0.73437
   388    H   28  S      Ryd( 3S)     0.00015       2.07810

   389    H   29  S      Val( 1S)     0.77702       0.05640
   390    H   29  S      Ryd( 2S)     0.00079       1.16714
   391    H   29  S      Ryd( 3S)     0.00014       1.65111

 WARNING:  Population inversion found on atom  C    1
           Population inversion found on atom  N    2
           Population inversion found on atom  C    4
           Population inversion found on atom  C    5
           Population inversion found on atom  C    6
           Population inversion found on atom  C    7
           Population inversion found on atom  C    8
           Population inversion found on atom  C    9
           Population inversion found on atom  C   10
           Population inversion found on atom  C   11
           Population inversion found on atom  C   12
           Population inversion found on atom  C   13
           Population inversion found on atom  C   14
           Population inversion found on atom  C   15
           Population inversion found on atom  C   16


 Summary of Natural Population Analysis:                  
                                                          
                                       Natural Population 
                Natural  -----------------------------------------------
    Atom  No    Charge         Core      Valence    Rydberg      Total
 -----------------------------------------------------------------------
      C    1    0.57940      1.99960     3.37842    0.04257     5.42060
      N    2   -0.67287      1.99947     5.65542    0.01798     7.67287
      O    3   -0.65712      1.99977     6.64402    0.01332     8.65712
      C    4   -0.06521      1.99905     4.03273    0.03343     6.06521
      C    5   -0.04619      1.99902     4.02927    0.01790     6.04619
      C    6   -0.04051      1.99902     4.02261    0.01888     6.04051
      C    7   -0.22346      1.99906     4.20750    0.01690     6.22346
      C    8   -0.20280      1.99919     4.18480    0.01882     6.20280
      C    9   -0.21902      1.99919     4.20128    0.01856     6.21902
      C   10   -0.20364      1.99920     4.18598    0.01847     6.20364
      C   11   -0.20662      1.99908     4.19052    0.01701     6.20662
      C   12   -0.20801      1.99908     4.19162    0.01731     6.20801
      C   13   -0.20663      1.99919     4.18888    0.01856     6.20663
      C   14   -0.21881      1.99919     4.20104    0.01858     6.21881
      C   15   -0.20515      1.99920     4.18732    0.01863     6.20515
      C   16   -0.21587      1.99907     4.19996    0.01684     6.21587
      H   17    0.15484      0.00000     0.84400    0.00116     0.84516
      H   18    0.39268      0.00000     0.60648    0.00084     0.60732
      H   19    0.24963      0.00000     0.74766    0.00271     0.75037
      H   20    0.20986      0.00000     0.78917    0.00097     0.79014
      H   21    0.22409      0.00000     0.77533    0.00059     0.77591
      H   22    0.22308      0.00000     0.77639    0.00053     0.77692
      H   23    0.22317      0.00000     0.77622    0.00061     0.77683
      H   24    0.22398      0.00000     0.77531    0.00071     0.77602
      H   25    0.22247      0.00000     0.77682    0.00072     0.77753
      H   26    0.22214      0.00000     0.77724    0.00062     0.77786
      H   27    0.22212      0.00000     0.77735    0.00052     0.77788
      H   28    0.22237      0.00000     0.77700    0.00063     0.77763
      H   29    0.22206      0.00000     0.77702    0.00093     0.77794
 =======================================================================
   * Total *   -0.00000     31.98739    79.67733    0.33528   112.00000

                                 Natural Population      
 --------------------------------------------------------
   Core                      31.98739 ( 99.9606% of  32)
   Valence                   79.67733 ( 99.5967% of  80)
   Natural Minimal Basis    111.66472 ( 99.7006% of 112)
   Natural Rydberg Basis      0.33528 (  0.2994% of 112)
 --------------------------------------------------------

    Atom  No          Natural Electron Configuration
 ----------------------------------------------------------------------------
      C    1      [core]2S( 0.89)2p( 2.49)4S( 0.01)3d( 0.01)4p( 0.02)
      N    2      [core]2S( 1.32)2p( 4.33)3p( 0.01)
      O    3      [core]2S( 1.71)2p( 4.94)3d( 0.01)
      C    4      [core]2S( 0.93)2p( 3.11)3p( 0.01)4p( 0.02)
      C    5      [core]2S( 0.88)2p( 3.15)4p( 0.01)
      C    6      [core]2S( 0.88)2p( 3.15)4p( 0.01)
      C    7      [core]2S( 0.94)2p( 3.27)4p( 0.01)
      C    8      [core]2S( 0.95)2p( 3.24)4p( 0.01)
      C    9      [core]2S( 0.95)2p( 3.25)4p( 0.01)
      C   10      [core]2S( 0.95)2p( 3.23)4p( 0.01)
      C   11      [core]2S( 0.94)2p( 3.25)4p( 0.01)
      C   12      [core]2S( 0.94)2p( 3.25)4p( 0.01)
      C   13      [core]2S( 0.95)2p( 3.24)4p( 0.01)
      C   14      [core]2S( 0.95)2p( 3.25)4p( 0.01)
      C   15      [core]2S( 0.95)2p( 3.24)4p( 0.01)
      C   16      [core]2S( 0.94)2p( 3.26)4p( 0.01)
      H   17            1S( 0.84)
      H   18            1S( 0.61)
      H   19            1S( 0.75)
      H   20            1S( 0.79)
      H   21            1S( 0.78)
      H   22            1S( 0.78)
      H   23            1S( 0.78)
      H   24            1S( 0.78)
      H   25            1S( 0.78)
      H   26            1S( 0.78)
      H   27            1S( 0.78)
      H   28            1S( 0.78)
      H   29            1S( 0.78)


 Wiberg bond index matrix in the NAO basis:                                    

     Atom    1       2       3       4       5       6       7       8       9
     ---- ------  ------  ------  ------  ------  ------  ------  ------  ------
   1.  C  0.0000  1.1545  1.7033  0.0118  0.0061  0.0081  0.0006  0.0001  0.0002
   2.  N  1.1545  0.0000  0.1576  0.9468  0.0131  0.0171  0.0053  0.0012  0.0016
   3.  O  1.7033  0.1576  0.0000  0.0087  0.0027  0.0014  0.0007  0.0002  0.0001
   4.  C  0.0118  0.9468  0.0087  0.0000  0.9891  0.9837  0.0104  0.0086  0.0012
   5.  C  0.0061  0.0131  0.0027  0.9891  0.0000  0.0135  1.4011  0.0143  0.1091
   6.  C  0.0081  0.0171  0.0014  0.9837  0.0135  0.0000  0.0088  0.0004  0.0034
   7.  C  0.0006  0.0053  0.0007  0.0104  1.4011  0.0088  0.0000  1.4354  0.0127
   8.  C  0.0001  0.0012  0.0002  0.0086  0.0143  0.0004  1.4354  0.0000  1.4358
   9.  C  0.0002  0.0016  0.0001  0.0012  0.1091  0.0034  0.0127  1.4358  0.0000
  10.  C  0.0003  0.0008  0.0002  0.0085  0.0136  0.0004  0.1110  0.0126  1.4348
  11.  C  0.0008  0.0088  0.0006  0.0117  1.4002  0.0072  0.0138  0.1129  0.0125
  12.  C  0.0009  0.0107  0.0008  0.0119  0.0077  1.4072  0.0018  0.0003  0.0009
  13.  C  0.0002  0.0005  0.0001  0.0080  0.0004  0.0136  0.0005  0.0001  0.0002
  14.  C  0.0006  0.0044  0.0004  0.0015  0.0015  0.1087  0.0007  0.0001  0.0006
  15.  C  0.0002  0.0005  0.0001  0.0088  0.0006  0.0139  0.0004  0.0001  0.0001
  16.  C  0.0010  0.0087  0.0006  0.0109  0.0044  1.3942  0.0016  0.0010  0.0007
  17.  H  0.9083  0.0054  0.0490  0.0111  0.0001  0.0003  0.0001  0.0000  0.0001
  18.  H  0.0021  0.8165  0.0095  0.0043  0.0012  0.0001  0.0008  0.0001  0.0001
  19.  H  0.0023  0.0020  0.0040  0.8908  0.0023  0.0024  0.0097  0.0001  0.0013
  20.  H  0.0000  0.0007  0.0001  0.0029  0.0031  0.0001  0.9195  0.0037  0.0088
  21.  H  0.0000  0.0001  0.0000  0.0004  0.0083  0.0000  0.0032  0.9178  0.0034
  22.  H  0.0000  0.0000  0.0000  0.0005  0.0004  0.0000  0.0088  0.0033  0.9184
  23.  H  0.0001  0.0002  0.0000  0.0004  0.0082  0.0000  0.0004  0.0088  0.0034
  24.  H  0.0001  0.0005  0.0001  0.0025  0.0032  0.0002  0.0103  0.0004  0.0088
  25.  H  0.0001  0.0003  0.0001  0.0023  0.0003  0.0033  0.0001  0.0000  0.0001
  26.  H  0.0000  0.0001  0.0000  0.0004  0.0001  0.0082  0.0001  0.0000  0.0000
  27.  H  0.0000  0.0000  0.0000  0.0005  0.0000  0.0004  0.0000  0.0000  0.0000
  28.  H  0.0000  0.0000  0.0000  0.0004  0.0000  0.0082  0.0000  0.0000  0.0000
  29.  H  0.0001  0.0002  0.0001  0.0026  0.0002  0.0033  0.0018  0.0002  0.0001

     Atom   10      11      12      13      14      15      16      17      18
     ---- ------  ------  ------  ------  ------  ------  ------  ------  ------
   1.  C  0.0003  0.0008  0.0009  0.0002  0.0006  0.0002  0.0010  0.9083  0.0021
   2.  N  0.0008  0.0088  0.0107  0.0005  0.0044  0.0005  0.0087  0.0054  0.8165
   3.  O  0.0002  0.0006  0.0008  0.0001  0.0004  0.0001  0.0006  0.0490  0.0095
   4.  C  0.0085  0.0117  0.0119  0.0080  0.0015  0.0088  0.0109  0.0111  0.0043
   5.  C  0.0136  1.4002  0.0077  0.0004  0.0015  0.0006  0.0044  0.0001  0.0012
   6.  C  0.0004  0.0072  1.4072  0.0136  0.1087  0.0139  1.3942  0.0003  0.0001
   7.  C  0.1110  0.0138  0.0018  0.0005  0.0007  0.0004  0.0016  0.0001  0.0008
   8.  C  0.0126  0.1129  0.0003  0.0001  0.0001  0.0001  0.0010  0.0000  0.0001
   9.  C  1.4348  0.0125  0.0009  0.0002  0.0006  0.0001  0.0007  0.0001  0.0001
  10.  C  0.0000  1.4398  0.0002  0.0000  0.0001  0.0002  0.0007  0.0000  0.0000
  11.  C  1.4398  0.0000  0.0012  0.0003  0.0007  0.0003  0.0014  0.0003  0.0006
  12.  C  0.0002  0.0012  0.0000  1.4328  0.0126  0.1112  0.0134  0.0005  0.0001
  13.  C  0.0000  0.0003  1.4328  0.0000  1.4404  0.0127  0.1133  0.0000  0.0000
  14.  C  0.0001  0.0007  0.0126  1.4404  0.0000  1.4303  0.0125  0.0003  0.0000
  15.  C  0.0002  0.0003  0.1112  0.0127  1.4303  0.0000  1.4439  0.0000  0.0000
  16.  C  0.0007  0.0014  0.0134  0.1133  0.0125  1.4439  0.0000  0.0004  0.0003
  17.  H  0.0000  0.0003  0.0005  0.0000  0.0003  0.0000  0.0004  0.0000  0.0004
  18.  H  0.0000  0.0006  0.0001  0.0000  0.0000  0.0000  0.0003  0.0004  0.0000
  19.  H  0.0004  0.0029  0.0021  0.0006  0.0001  0.0002  0.0081  0.0015  0.0085
  20.  H  0.0005  0.0105  0.0001  0.0000  0.0000  0.0000  0.0002  0.0000  0.0020
  21.  H  0.0089  0.0004  0.0000  0.0000  0.0000  0.0000  0.0000  0.0000  0.0000
  22.  H  0.0033  0.0088  0.0000  0.0000  0.0000  0.0000  0.0000  0.0000  0.0000
  23.  H  0.9185  0.0032  0.0000  0.0000  0.0000  0.0000  0.0000  0.0000  0.0000
  24.  H  0.0034  0.9160  0.0002  0.0000  0.0000  0.0000  0.0001  0.0000  0.0000
  25.  H  0.0000  0.0001  0.9170  0.0033  0.0088  0.0004  0.0101  0.0000  0.0000
  26.  H  0.0000  0.0001  0.0033  0.9188  0.0034  0.0088  0.0004  0.0000  0.0000
  27.  H  0.0000  0.0000  0.0088  0.0033  0.9187  0.0033  0.0088  0.0000  0.0000
  28.  H  0.0000  0.0000  0.0004  0.0089  0.0034  0.9187  0.0033  0.0000  0.0000
  29.  H  0.0001  0.0002  0.0104  0.0005  0.0088  0.0036  0.9149  0.0000  0.0001

     Atom   19      20      21      22      23      24      25      26      27
     ---- ------  ------  ------  ------  ------  ------  ------  ------  ------
   1.  C  0.0023  0.0000  0.0000  0.0000  0.0001  0.0001  0.0001  0.0000  0.0000
   2.  N  0.0020  0.0007  0.0001  0.0000  0.0002  0.0005  0.0003  0.0001  0.0000
   3.  O  0.0040  0.0001  0.0000  0.0000  0.0000  0.0001  0.0001  0.0000  0.0000
   4.  C  0.8908  0.0029  0.0004  0.0005  0.0004  0.0025  0.0023  0.0004  0.0005
   5.  C  0.0023  0.0031  0.0083  0.0004  0.0082  0.0032  0.0003  0.0001  0.0000
   6.  C  0.0024  0.0001  0.0000  0.0000  0.0000  0.0002  0.0033  0.0082  0.0004
   7.  C  0.0097  0.9195  0.0032  0.0088  0.0004  0.0103  0.0001  0.0001  0.0000
   8.  C  0.0001  0.0037  0.9178  0.0033  0.0088  0.0004  0.0000  0.0000  0.0000
   9.  C  0.0013  0.0088  0.0034  0.9184  0.0034  0.0088  0.0001  0.0000  0.0000
  10.  C  0.0004  0.0005  0.0089  0.0033  0.9185  0.0034  0.0000  0.0000  0.0000
  11.  C  0.0029  0.0105  0.0004  0.0088  0.0032  0.9160  0.0001  0.0001  0.0000
  12.  C  0.0021  0.0001  0.0000  0.0000  0.0000  0.0002  0.9170  0.0033  0.0088
  13.  C  0.0006  0.0000  0.0000  0.0000  0.0000  0.0000  0.0033  0.9188  0.0033
  14.  C  0.0001  0.0000  0.0000  0.0000  0.0000  0.0000  0.0088  0.0034  0.9187
  15.  C  0.0002  0.0000  0.0000  0.0000  0.0000  0.0000  0.0004  0.0088  0.0033
  16.  C  0.0081  0.0002  0.0000  0.0000  0.0000  0.0001  0.0101  0.0004  0.0088
  17.  H  0.0015  0.0000  0.0000  0.0000  0.0000  0.0000  0.0000  0.0000  0.0000
  18.  H  0.0085  0.0020  0.0000  0.0000  0.0000  0.0000  0.0000  0.0000  0.0000
  19.  H  0.0000  0.0003  0.0003  0.0000  0.0000  0.0004  0.0006  0.0001  0.0000
  20.  H  0.0003  0.0000  0.0033  0.0003  0.0006  0.0004  0.0000  0.0000  0.0000
  21.  H  0.0003  0.0033  0.0000  0.0035  0.0004  0.0005  0.0000  0.0000  0.0000
  22.  H  0.0000  0.0003  0.0035  0.0000  0.0035  0.0003  0.0000  0.0000  0.0000
  23.  H  0.0000  0.0006  0.0004  0.0035  0.0000  0.0034  0.0000  0.0000  0.0000
  24.  H  0.0004  0.0004  0.0005  0.0003  0.0034  0.0000  0.0000  0.0000  0.0000
  25.  H  0.0006  0.0000  0.0000  0.0000  0.0000  0.0000  0.0000  0.0034  0.0003
  26.  H  0.0001  0.0000  0.0000  0.0000  0.0000  0.0000  0.0034  0.0000  0.0035
  27.  H  0.0000  0.0000  0.0000  0.0000  0.0000  0.0000  0.0003  0.0035  0.0000
  28.  H  0.0004  0.0000  0.0000  0.0000  0.0000  0.0000  0.0005  0.0004  0.0034
  29.  H  0.0003  0.0002  0.0000  0.0000  0.0000  0.0000  0.0004  0.0005  0.0003

     Atom   28      29
     ---- ------  ------
   1.  C  0.0000  0.0001
   2.  N  0.0000  0.0002
   3.  O  0.0000  0.0001
   4.  C  0.0004  0.0026
   5.  C  0.0000  0.0002
   6.  C  0.0082  0.0033
   7.  C  0.0000  0.0018
   8.  C  0.0000  0.0002
   9.  C  0.0000  0.0001
  10.  C  0.0000  0.0001
  11.  C  0.0000  0.0002
  12.  C  0.0004  0.0104
  13.  C  0.0089  0.0005
  14.  C  0.0034  0.0088
  15.  C  0.9187  0.0036
  16.  C  0.0033  0.9149
  17.  H  0.0000  0.0000
  18.  H  0.0000  0.0001
  19.  H  0.0004  0.0003
  20.  H  0.0000  0.0002
  21.  H  0.0000  0.0000
  22.  H  0.0000  0.0000
  23.  H  0.0000  0.0000
  24.  H  0.0000  0.0000
  25.  H  0.0005  0.0004
  26.  H  0.0004  0.0005
  27.  H  0.0034  0.0003
  28.  H  0.0000  0.0033
  29.  H  0.0033  0.0000


 Wiberg bond index, Totals by atom:                                            

     Atom    1
     ---- ------
   1.  C  3.8019
   2.  N  3.1577
   3.  O  1.9407
   4.  C  3.9405
   5.  C  4.0048
   6.  C  4.0079
   7.  C  3.9596
   8.  C  3.9577
   9.  C  3.9585
  10.  C  3.9583
  11.  C  3.9552
  12.  C  3.9567
  13.  C  3.9587
  14.  C  3.9588
  15.  C  3.9585
  16.  C  3.9551
  17.  H  0.9780
  18.  H  0.8468
  19.  H  0.9417
  20.  H  0.9575
  21.  H  0.9507
  22.  H  0.9511
  23.  H  0.9511
  24.  H  0.9509
  25.  H  0.9516
  26.  H  0.9516
  27.  H  0.9515
  28.  H  0.9515
  29.  H  0.9521


 Atom-atom overlap-weighted NAO bond order:                                    

     Atom    1       2       3       4       5       6       7       8       9
     ---- ------  ------  ------  ------  ------  ------  ------  ------  ------
   1.  C  0.0000  0.9727  1.3034 -0.0025 -0.0020  0.0080  0.0000  0.0000 -0.0001
   2.  N  0.9727  0.0000 -0.0506  0.7839 -0.0061  0.0108 -0.0073 -0.0008 -0.0006
   3.  O  1.3034 -0.0506  0.0000 -0.0001  0.0029  0.0009 -0.0001  0.0000  0.0000
   4.  C -0.0025  0.7839 -0.0001  0.0000  0.8617  0.8569  0.0173  0.0106  0.0012
   5.  C -0.0020 -0.0061  0.0029  0.8617  0.0000  0.0225  1.1468  0.0270 -0.0472
   6.  C  0.0080  0.0108  0.0009  0.8569  0.0225  0.0000 -0.0063 -0.0011 -0.0002
   7.  C  0.0000 -0.0073 -0.0001  0.0173  1.1468 -0.0063  0.0000  1.1662  0.0187
   8.  C  0.0000 -0.0008  0.0000  0.0106  0.0270 -0.0011  1.1662  0.0000  1.1695
   9.  C -0.0001 -0.0006  0.0000  0.0012 -0.0472 -0.0002  0.0187  1.1695  0.0000
  10.  C -0.0002 -0.0015  0.0001  0.0094  0.0273 -0.0005 -0.0440  0.0206  1.1692
  11.  C  0.0009  0.0040  0.0007  0.0248  1.1431 -0.0057  0.0180 -0.0420  0.0176
  12.  C  0.0011  0.0011  0.0005  0.0254  0.0034  1.1448  0.0008 -0.0001 -0.0000
  13.  C  0.0001 -0.0008 -0.0000  0.0109 -0.0011  0.0257 -0.0001 -0.0000 -0.0000
  14.  C -0.0000  0.0001 -0.0000  0.0009 -0.0004 -0.0467 -0.0001 -0.0000 -0.0000
  15.  C  0.0000 -0.0000  0.0000  0.0090  0.0004  0.0272  0.0006  0.0000  0.0000
  16.  C  0.0002 -0.0030  0.0001  0.0197 -0.0119  1.1433 -0.0039 -0.0003  0.0005
  17.  H  0.7799 -0.0057 -0.0150  0.0035  0.0005  0.0004 -0.0001 -0.0000  0.0000
  18.  H  0.0115  0.7064  0.0020  0.0017 -0.0006  0.0004  0.0041 -0.0000 -0.0002
  19.  H -0.0049 -0.0068  0.0015  0.7567  0.0125  0.0138  0.0011 -0.0003 -0.0002
  20.  H  0.0001 -0.0013 -0.0000 -0.0033  0.0138  0.0008  0.7753  0.0165  0.0033
  21.  H -0.0000 -0.0000  0.0000 -0.0006  0.0017  0.0000  0.0152  0.7824  0.0170
  22.  H  0.0000  0.0000  0.0000 -0.0001  0.0001  0.0000  0.0029  0.0161  0.7815
  23.  H -0.0000  0.0000  0.0000 -0.0006  0.0018  0.0000 -0.0004  0.0031  0.0171
  24.  H -0.0001  0.0002  0.0000 -0.0029  0.0144  0.0002  0.0031  0.0011  0.0032
  25.  H -0.0000  0.0005 -0.0000 -0.0045  0.0008  0.0146 -0.0001 -0.0000  0.0000
  26.  H -0.0000  0.0000  0.0000 -0.0006  0.0000  0.0019  0.0000 -0.0000  0.0000
  27.  H  0.0000  0.0000  0.0000 -0.0001  0.0000  0.0003 -0.0000 -0.0000  0.0000
  28.  H -0.0000 -0.0000  0.0000 -0.0006  0.0001  0.0016 -0.0000  0.0000 -0.0000
  29.  H -0.0003  0.0001 -0.0000 -0.0026  0.0009  0.0145  0.0031 -0.0003  0.0000

     Atom   10      11      12      13      14      15      16      17      18
     ---- ------  ------  ------  ------  ------  ------  ------  ------  ------
   1.  C -0.0002  0.0009  0.0011  0.0001 -0.0000  0.0000  0.0002  0.7799  0.0115
   2.  N -0.0015  0.0040  0.0011 -0.0008  0.0001 -0.0000 -0.0030 -0.0057  0.7064
   3.  O  0.0001  0.0007  0.0005 -0.0000 -0.0000  0.0000  0.0001 -0.0150  0.0020
   4.  C  0.0094  0.0248  0.0254  0.0109  0.0009  0.0090  0.0197  0.0035  0.0017
   5.  C  0.0273  1.1431  0.0034 -0.0011 -0.0004  0.0004 -0.0119  0.0005 -0.0006
   6.  C -0.0005 -0.0057  1.1448  0.0257 -0.0467  0.0272  1.1433  0.0004  0.0004
   7.  C -0.0440  0.0180  0.0008 -0.0001 -0.0001  0.0006 -0.0039 -0.0001  0.0041
   8.  C  0.0206 -0.0420 -0.0001 -0.0000 -0.0000  0.0000 -0.0003 -0.0000 -0.0000
   9.  C  1.1692  0.0176 -0.0000 -0.0000 -0.0000  0.0000  0.0005  0.0000 -0.0002
  10.  C  0.0000  1.1661  0.0002 -0.0000 -0.0000  0.0001  0.0003 -0.0000 -0.0000
  11.  C  1.1661  0.0000  0.0005  0.0002  0.0001 -0.0001  0.0003  0.0000 -0.0003
  12.  C  0.0002  0.0005  0.0000  1.1635  0.0175 -0.0438  0.0173  0.0000  0.0004
  13.  C -0.0000  0.0002  1.1635  0.0000  1.1712  0.0212 -0.0438  0.0000 -0.0001
  14.  C -0.0000  0.0001  0.0175  1.1712  0.0000  1.1675  0.0189  0.0000 -0.0000
  15.  C  0.0001 -0.0001 -0.0438  0.0212  1.1675  0.0000  1.1688  0.0000 -0.0000
  16.  C  0.0003  0.0003  0.0173 -0.0438  0.0189  1.1688  0.0000  0.0002  0.0013
  17.  H -0.0000  0.0000  0.0000  0.0000  0.0000  0.0000  0.0002  0.0000 -0.0030
  18.  H -0.0000 -0.0003  0.0004 -0.0001 -0.0000 -0.0000  0.0013 -0.0030  0.0000
  19.  H -0.0000 -0.0025 -0.0018 -0.0000 -0.0002 -0.0001  0.0009 -0.0007 -0.0009
  20.  H  0.0011  0.0035  0.0000  0.0000 -0.0000 -0.0001 -0.0013 -0.0001  0.0011
  21.  H  0.0033 -0.0006  0.0000  0.0000  0.0000  0.0000 -0.0001 -0.0000  0.0000
  22.  H  0.0164  0.0024  0.0000  0.0000  0.0000  0.0000 -0.0000 -0.0000  0.0000
  23.  H  0.7816  0.0149  0.0000  0.0000  0.0000  0.0000  0.0000 -0.0000 -0.0000
  24.  H  0.0157  0.7728  0.0000 -0.0000  0.0000  0.0000  0.0001 -0.0000  0.0000
  25.  H  0.0000  0.0002  0.7734  0.0156  0.0033  0.0010  0.0031 -0.0000  0.0000
  26.  H  0.0000 -0.0000  0.0147  0.7820  0.0173  0.0033 -0.0005 -0.0000 -0.0000
  27.  H  0.0000  0.0000  0.0024  0.0165  0.7818  0.0161  0.0028 -0.0000 -0.0000
  28.  H -0.0000  0.0000 -0.0006  0.0033  0.0171  0.7820  0.0147 -0.0000  0.0000
  29.  H  0.0002  0.0001  0.0036  0.0011  0.0034  0.0169  0.7735 -0.0000 -0.0008

     Atom   19      20      21      22      23      24      25      26      27
     ---- ------  ------  ------  ------  ------  ------  ------  ------  ------
   1.  C -0.0049  0.0001 -0.0000  0.0000 -0.0000 -0.0001 -0.0000 -0.0000  0.0000
   2.  N -0.0068 -0.0013 -0.0000  0.0000  0.0000  0.0002  0.0005  0.0000  0.0000
   3.  O  0.0015 -0.0000  0.0000  0.0000  0.0000  0.0000 -0.0000  0.0000  0.0000
   4.  C  0.7567 -0.0033 -0.0006 -0.0001 -0.0006 -0.0029 -0.0045 -0.0006 -0.0001
   5.  C  0.0125  0.0138  0.0017  0.0001  0.0018  0.0144  0.0008  0.0000  0.0000
   6.  C  0.0138  0.0008  0.0000  0.0000  0.0000  0.0002  0.0146  0.0019  0.0003
   7.  C  0.0011  0.7753  0.0152  0.0029 -0.0004  0.0031 -0.0001  0.0000 -0.0000
   8.  C -0.0003  0.0165  0.7824  0.0161  0.0031  0.0011 -0.0000 -0.0000 -0.0000
   9.  C -0.0002  0.0033  0.0170  0.7815  0.0171  0.0032  0.0000  0.0000  0.0000
  10.  C -0.0000  0.0011  0.0033  0.0164  0.7816  0.0157  0.0000  0.0000  0.0000
  11.  C -0.0025  0.0035 -0.0006  0.0024  0.0149  0.7728  0.0002 -0.0000  0.0000
  12.  C -0.0018  0.0000  0.0000  0.0000  0.0000  0.0000  0.7734  0.0147  0.0024
  13.  C -0.0000  0.0000  0.0000  0.0000  0.0000 -0.0000  0.0156  0.7820  0.0165
  14.  C -0.0002 -0.0000  0.0000  0.0000  0.0000  0.0000  0.0033  0.0173  0.7818
  15.  C -0.0001 -0.0001  0.0000  0.0000  0.0000  0.0000  0.0010  0.0033  0.0161
  16.  C  0.0009 -0.0013 -0.0001 -0.0000  0.0000  0.0001  0.0031 -0.0005  0.0028
  17.  H -0.0007 -0.0001 -0.0000 -0.0000 -0.0000 -0.0000 -0.0000 -0.0000 -0.0000
  18.  H -0.0009  0.0011  0.0000  0.0000 -0.0000  0.0000  0.0000 -0.0000 -0.0000
  19.  H  0.0000 -0.0002 -0.0000 -0.0000  0.0000 -0.0021 -0.0018  0.0000 -0.0000
  20.  H -0.0002  0.0000 -0.0040  0.0000 -0.0000  0.0000  0.0000 -0.0000  0.0000
  21.  H -0.0000 -0.0040  0.0000 -0.0036  0.0000 -0.0000 -0.0000 -0.0000 -0.0000
  22.  H -0.0000  0.0000 -0.0036  0.0000 -0.0036  0.0000 -0.0000 -0.0000 -0.0000
  23.  H  0.0000 -0.0000  0.0000 -0.0036  0.0000 -0.0037 -0.0000 -0.0000 -0.0000
  24.  H -0.0021  0.0000 -0.0000  0.0000 -0.0037  0.0000 -0.0001 -0.0000 -0.0000
  25.  H -0.0018  0.0000 -0.0000 -0.0000 -0.0000 -0.0001  0.0000 -0.0037  0.0000
  26.  H  0.0000 -0.0000 -0.0000 -0.0000 -0.0000 -0.0000 -0.0037  0.0000 -0.0036
  27.  H -0.0000  0.0000 -0.0000 -0.0000 -0.0000 -0.0000  0.0000 -0.0036  0.0000
  28.  H -0.0000  0.0000 -0.0000 -0.0000 -0.0000 -0.0000 -0.0000  0.0000 -0.0036
  29.  H -0.0001 -0.0009 -0.0000 -0.0000 -0.0000  0.0000  0.0000 -0.0000  0.0000

     Atom   28      29
     ---- ------  ------
   1.  C -0.0000 -0.0003
   2.  N -0.0000  0.0001
   3.  O  0.0000 -0.0000
   4.  C -0.0006 -0.0026
   5.  C  0.0001  0.0009
   6.  C  0.0016  0.0145
   7.  C -0.0000  0.0031
   8.  C  0.0000 -0.0003
   9.  C -0.0000  0.0000
  10.  C -0.0000  0.0002
  11.  C  0.0000  0.0001
  12.  C -0.0006  0.0036
  13.  C  0.0033  0.0011
  14.  C  0.0171  0.0034
  15.  C  0.7820  0.0169
  16.  C  0.0147  0.7735
  17.  H -0.0000 -0.0000
  18.  H  0.0000 -0.0008
  19.  H -0.0000 -0.0001
  20.  H  0.0000 -0.0009
  21.  H -0.0000 -0.0000
  22.  H -0.0000 -0.0000
  23.  H -0.0000 -0.0000
  24.  H -0.0000  0.0000
  25.  H -0.0000  0.0000
  26.  H  0.0000 -0.0000
  27.  H -0.0036  0.0000
  28.  H  0.0000 -0.0041
  29.  H -0.0041  0.0000


 Atom-atom overlap-weighted NAO bond order, Totals by atom:                    

     Atom    1
     ---- ------
   1.  C  3.0677
   2.  N  2.3952
   3.  O  1.2463
   4.  C  3.3752
   5.  C  3.2125
   6.  C  3.2279
   7.  C  3.1107
   8.  C  3.1683
   9.  C  3.1505
  10.  C  3.1653
  11.  C  3.1191
  12.  C  3.1243
  13.  C  3.1653
  14.  C  3.1514
  15.  C  3.1702
  16.  C  3.1010
  17.  H  0.7599
  18.  H  0.7229
  19.  H  0.7639
  20.  H  0.8042
  21.  H  0.8107
  22.  H  0.8121
  23.  H  0.8103
  24.  H  0.8022
  25.  H  0.8023
  26.  H  0.8108
  27.  H  0.8125
  28.  H  0.8099
  29.  H  0.8082


 MO bond order:                                                                

     Atom    1       2       3       4       5       6       7       8       9
     ---- ------  ------  ------  ------  ------  ------  ------  ------  ------
   1.  C  0.0000  0.5558  1.8833  0.2083  0.1737 -0.0337 -0.0232  0.0266  0.0076
   2.  N  0.5558  0.0000 -0.3439 -0.4698  0.3096  0.1409 -0.0745  0.0411 -0.0059
   3.  O  1.8833 -0.3439  0.0000 -0.0299 -0.1241 -0.0353  0.0551 -0.0194 -0.0022
   4.  C  0.2083 -0.4698 -0.0299  0.0000 -1.1693  0.5531  0.0031 -0.1296 -0.0296
   5.  C  0.1737  0.3096 -0.1241 -1.1693  0.0000  0.2608  0.5083  0.1786  0.0696
   6.  C -0.0337  0.1409 -0.0353  0.5531  0.2608  0.0000  0.0102 -0.0068 -0.0011
   7.  C -0.0232 -0.0745  0.0551  0.0031  0.5083  0.0102  0.0000 -0.6903  0.1149
   8.  C  0.0266  0.0411 -0.0194 -0.1296  0.1786 -0.0068 -0.6903  0.0000 -0.4403
   9.  C  0.0076 -0.0059 -0.0022 -0.0296  0.0696 -0.0011  0.1149 -0.4403  0.0000
  10.  C  0.0273  0.0837 -0.0244 -0.1204  0.0432 -0.0371 -0.0120 -0.0429  0.4122
  11.  C  0.0005 -0.0232 -0.0106 -0.0135 -0.5849  0.1145  0.3173 -0.0849  0.0082
  12.  C -0.0728 -0.0156  0.0569  0.0404  0.2483  2.0339 -0.0581  0.0508  0.0310
  13.  C -0.0069 -0.0030 -0.0076  0.0199 -0.0171  0.0404  0.0036  0.0209 -0.0042
  14.  C  0.0610  0.0165 -0.0805 -0.0535 -0.1277 -1.0778  0.0417 -0.0253 -0.0329
  15.  C -0.0021 -0.0547  0.0220 -0.0838 -0.0187 -0.0528 -0.0003 -0.0104 -0.0020
  16.  C -0.0715  0.0459  0.0462  0.0465  0.2266  2.0003  0.0027  0.0130  0.0160
  17.  H  1.5227 -0.0557 -0.2050  0.1839 -0.0012 -0.0056 -0.0122  0.0059  0.0044
  18.  H -0.0859  0.2931  0.0246  0.0695 -0.0357 -0.0073  0.0639 -0.0032  0.0024
  19.  H  0.0039 -0.0397 -0.0109  0.5588  0.0952  0.0018  0.0327 -0.0078  0.0096
  20.  H -0.0096 -0.0434  0.0090  0.0515 -0.0295 -0.0073  1.5955  0.1140  0.1585
  21.  H -0.0034 -0.0001  0.0041  0.0024  0.0081  0.0036 -0.1053  0.3211  0.1325
  22.  H  0.0007  0.0033 -0.0004 -0.0099 -0.0256 -0.0008 -0.0857 -0.0347 -0.7408
  23.  H -0.0059 -0.0186  0.0074  0.0026 -0.0685  0.0034 -0.0070 -0.0271  0.0998
  24.  H  0.0021 -0.0209  0.0162  0.0031 -0.0754  0.0034  0.0486  0.0331  0.0805
  25.  H  0.0051  0.0009 -0.0024 -0.0160  0.0271  0.0353 -0.0001  0.0092  0.0044
  26.  H  0.0060  0.0040 -0.0045 -0.0034  0.0216  0.0743 -0.0041  0.0050  0.0040
  27.  H -0.0013  0.0013  0.0006  0.0125  0.0012  0.0110  0.0060 -0.0022  0.0015
  28.  H  0.0026  0.0048 -0.0003  0.0028  0.0016  0.0245  0.0033 -0.0034  0.0039
  29.  H  0.0082 -0.0088  0.0071 -0.0121  0.0154  0.0040 -0.0065  0.0299  0.0029

     Atom   10      11      12      13      14      15      16      17      18
     ---- ------  ------  ------  ------  ------  ------  ------  ------  ------
   1.  C  0.0273  0.0005 -0.0728 -0.0069  0.0610 -0.0021 -0.0715  1.5227 -0.0859
   2.  N  0.0837 -0.0232 -0.0156 -0.0030  0.0165 -0.0547  0.0459 -0.0557  0.2931
   3.  O -0.0244 -0.0106  0.0569 -0.0076 -0.0805  0.0220  0.0462 -0.2050  0.0246
   4.  C -0.1204 -0.0135  0.0404  0.0199 -0.0535 -0.0838  0.0465  0.1839  0.0695
   5.  C  0.0432 -0.5849  0.2483 -0.0171 -0.1277 -0.0187  0.2266 -0.0012 -0.0357
   6.  C -0.0371  0.1145  2.0339  0.0404 -1.0778 -0.0528  2.0003 -0.0056 -0.0073
   7.  C -0.0120  0.3173 -0.0581  0.0036  0.0417 -0.0003  0.0027 -0.0122  0.0639
   8.  C -0.0429 -0.0849  0.0508  0.0209 -0.0253 -0.0104  0.0130  0.0059 -0.0032
   9.  C  0.4122  0.0082  0.0310 -0.0042 -0.0329 -0.0020  0.0160  0.0044  0.0024
  10.  C  0.0000 -0.7982  0.0129  0.0021 -0.0064  0.0144 -0.0001 -0.0073 -0.0022
  11.  C -0.7982  0.0000 -0.0338  0.0026  0.0329 -0.0056 -0.0204  0.0187  0.0203
  12.  C  0.0129 -0.0338  0.0000  2.2094 -0.0256 -1.0797 -0.1856 -0.0305 -0.0061
  13.  C  0.0021  0.0026  2.2094  0.0000  2.2080 -0.0338 -1.0947  0.0021  0.0113
  14.  C -0.0064  0.0329 -0.0256  2.2080  0.0000  2.1166 -0.0967  0.0280 -0.0067
  15.  C  0.0144 -0.0056 -1.0797 -0.0338  2.1166  0.0000  2.2088 -0.0002 -0.0095
  16.  C -0.0001 -0.0204 -0.1856 -1.0947 -0.0967  2.2088  0.0000 -0.0358  0.0193
  17.  H -0.0073  0.0187 -0.0305  0.0021  0.0280 -0.0002 -0.0358  0.0000 -0.0291
  18.  H -0.0022  0.0203 -0.0061  0.0113 -0.0067 -0.0095  0.0193 -0.0291  0.0000
  19.  H  0.0307 -0.0602 -0.0018  0.0026 -0.0207 -0.0000  0.0901  0.0055  0.0760
  20.  H  0.0450  0.1398 -0.0107  0.0003  0.0087 -0.0009 -0.0110 -0.0008  0.0294
  21.  H  0.0451  0.0121 -0.0070 -0.0009  0.0056  0.0032 -0.0063 -0.0007  0.0028
  22.  H  0.0648 -0.0630  0.0050 -0.0005 -0.0005  0.0045 -0.0015 -0.0001 -0.0003
  23.  H -0.5396 -0.0667  0.0004 -0.0018  0.0047  0.0026 -0.0059  0.0019  0.0031
  24.  H  0.1209  0.6362 -0.0171  0.0054  0.0029 -0.0047 -0.0029  0.0013  0.0013
  25.  H  0.0049 -0.0011  0.7326 -0.0037  0.0730  0.0254  0.0686  0.0001 -0.0005
  26.  H  0.0024  0.0003  0.0032  0.8419  0.0423  0.0782  0.0143  0.0016  0.0012
  27.  H  0.0023  0.0010  0.0399 -0.0125  0.5551  0.0364  0.0542  0.0001  0.0007
  28.  H  0.0012  0.0017  0.0014  0.0246  0.0031  0.2454  0.0214  0.0005  0.0016
  29.  H  0.0019  0.0109  0.0093  0.0195  0.0277  0.0234  0.0980 -0.0002 -0.0012

     Atom   19      20      21      22      23      24      25      26      27
     ---- ------  ------  ------  ------  ------  ------  ------  ------  ------
   1.  C  0.0039 -0.0096 -0.0034  0.0007 -0.0059  0.0021  0.0051  0.0060 -0.0013
   2.  N -0.0397 -0.0434 -0.0001  0.0033 -0.0186 -0.0209  0.0009  0.0040  0.0013
   3.  O -0.0109  0.0090  0.0041 -0.0004  0.0074  0.0162 -0.0024 -0.0045  0.0006
   4.  C  0.5588  0.0515  0.0024 -0.0099  0.0026  0.0031 -0.0160 -0.0034  0.0125
   5.  C  0.0952 -0.0295  0.0081 -0.0256 -0.0685 -0.0754  0.0271  0.0216  0.0012
   6.  C  0.0018 -0.0073  0.0036 -0.0008  0.0034  0.0034  0.0353  0.0743  0.0110
   7.  C  0.0327  1.5955 -0.1053 -0.0857 -0.0070  0.0486 -0.0001 -0.0041  0.0060
   8.  C -0.0078  0.1140  0.3211 -0.0347 -0.0271  0.0331  0.0092  0.0050 -0.0022
   9.  C  0.0096  0.1585  0.1325 -0.7408  0.0998  0.0805  0.0044  0.0040  0.0015
  10.  C  0.0307  0.0450  0.0451  0.0648 -0.5396  0.1209  0.0049  0.0024  0.0023
  11.  C -0.0602  0.1398  0.0121 -0.0630 -0.0667  0.6362 -0.0011  0.0003  0.0010
  12.  C -0.0018 -0.0107 -0.0070  0.0050  0.0004 -0.0171  0.7326  0.0032  0.0399
  13.  C  0.0026  0.0003 -0.0009 -0.0005 -0.0018  0.0054 -0.0037  0.8419 -0.0125
  14.  C -0.0207  0.0087  0.0056 -0.0005  0.0047  0.0029  0.0730  0.0423  0.5551
  15.  C -0.0000 -0.0009  0.0032  0.0045  0.0026 -0.0047  0.0254  0.0782  0.0364
  16.  C  0.0901 -0.0110 -0.0063 -0.0015 -0.0059 -0.0029  0.0686  0.0143  0.0542
  17.  H  0.0055 -0.0008 -0.0007 -0.0001  0.0019  0.0013  0.0001  0.0016  0.0001
  18.  H  0.0760  0.0294  0.0028 -0.0003  0.0031  0.0013 -0.0005  0.0012  0.0007
  19.  H  0.0000  0.0095  0.0096  0.0021 -0.0042  0.0014  0.0048 -0.0052  0.0013
  20.  H  0.0095  0.0000 -0.0619 -0.0128  0.0120 -0.0173  0.0006 -0.0023  0.0018
  21.  H  0.0096 -0.0619  0.0000 -0.0626 -0.0128  0.0128 -0.0017 -0.0002  0.0002
  22.  H  0.0021 -0.0128 -0.0626  0.0000 -0.0624 -0.0132  0.0006  0.0000 -0.0003
  23.  H -0.0042  0.0120 -0.0128 -0.0624  0.0000 -0.0614  0.0005 -0.0006 -0.0002
  24.  H  0.0014 -0.0173  0.0128 -0.0132 -0.0614  0.0000 -0.0044 -0.0009  0.0001
  25.  H  0.0048  0.0006 -0.0017  0.0006  0.0005 -0.0044  0.0000 -0.0611 -0.0133
  26.  H -0.0052 -0.0023 -0.0002  0.0000 -0.0006 -0.0009 -0.0611  0.0000 -0.0625
  27.  H  0.0013  0.0018  0.0002 -0.0003 -0.0002  0.0001 -0.0133 -0.0625  0.0000
  28.  H  0.0098  0.0025  0.0001 -0.0004 -0.0000 -0.0010  0.0125 -0.0129 -0.0624
  29.  H  0.0124  0.0054 -0.0020  0.0006 -0.0009  0.0007 -0.0168  0.0119 -0.0129

     Atom   28      29
     ---- ------  ------
   1.  C  0.0026  0.0082
   2.  N  0.0048 -0.0088
   3.  O -0.0003  0.0071
   4.  C  0.0028 -0.0121
   5.  C  0.0016  0.0154
   6.  C  0.0245  0.0040
   7.  C  0.0033 -0.0065
   8.  C -0.0034  0.0299
   9.  C  0.0039  0.0029
  10.  C  0.0012  0.0019
  11.  C  0.0017  0.0109
  12.  C  0.0014  0.0093
  13.  C  0.0246  0.0195
  14.  C  0.0031  0.0277
  15.  C  0.2454  0.0234
  16.  C  0.0214  0.0980
  17.  H  0.0005 -0.0002
  18.  H  0.0016 -0.0012
  19.  H  0.0098  0.0124
  20.  H  0.0025  0.0054
  21.  H  0.0001 -0.0020
  22.  H -0.0004  0.0006
  23.  H -0.0000 -0.0009
  24.  H -0.0010  0.0007
  25.  H  0.0125 -0.0168
  26.  H -0.0129  0.0119
  27.  H -0.0624 -0.0129
  28.  H  0.0000 -0.0614
  29.  H -0.0614  0.0000


 MO atomic valencies:                                                          

     Atom    1
     ---- ------
   1.  C  4.1791
   2.  N  0.3230
   3.  O  1.2312
   4.  C -0.3826
   5.  C -0.0887
   6.  C  4.0497
   7.  C  1.7277
   8.  C -0.6790
   9.  C -0.0950
  10.  C -0.6754
  11.  C -0.4490
  12.  C  3.9309
  13.  C  4.2281
  14.  C  3.6735
  15.  C  3.4220
  16.  C  3.4394
  17.  H  1.3922
  18.  H  0.4328
  19.  H  0.8071
  20.  H  1.9759
  21.  H  0.2984
  22.  H -1.0341
  23.  H -0.7454
  24.  H  0.7509
  25.  H  0.8845
  26.  H  0.9543
  27.  H  0.5595
  28.  H  0.2273
  29.  H  0.1662


 NATURAL BOND ORBITAL ANALYSIS:

                       Occupancies       Lewis Structure    Low   High
           Occ.    -------------------  -----------------   occ   occ
  Cycle   Thresh.   Lewis   Non-Lewis     CR  BD  3C  LP    (L)   (NL)   Dev
 =============================================================================
   1(1)    1.90   104.56447   7.43553     16  32   0   8    11      9    0.44
   2(2)    1.90   104.56447   7.43553     16  32   0   8    11      9    0.44
   3(1)    1.80   104.94161   7.05839     16  31   0   9     7      7    0.44
   4(2)    1.80   104.94161   7.05839     16  31   0   9     7      7    0.44
   5(1)    1.70   104.97383   7.02617     16  31   0   9     6      7    0.44
   6(2)    1.70   104.97383   7.02617     16  31   0   9     6      7    0.44
   7(1)    1.60   108.91755   3.08245     16  37   0   3     0      7    0.44
   8(2)    1.60   108.91206   3.08794     16  37   0   3     0      7    0.44
   9(3)    1.60   108.26697   3.73303     16  36   0   4     1      7    0.44
  10(4)    1.60   108.91755   3.08245     16  37   0   3     0      7    0.44
  11(1)    1.50   108.91755   3.08245     16  37   0   3     0      7    0.44
  12(2)    1.50   108.91206   3.08794     16  37   0   3     0      7    0.44
  13(3)    1.50   108.26697   3.73303     16  36   0   4     1      7    0.44
  14(4)    1.50   108.91755   3.08245     16  37   0   3     0      7    0.44
  15(1)    1.60   108.91755   3.08245     16  37   0   3     0      7    0.44
 -----------------------------------------------------------------------------

 Structure accepted: RESONANCE keyword permits strongly delocalized structure

 --------------------------------------------------------
   Core                     31.98741 ( 99.961% of  32)
   Valence Lewis            76.93014 ( 96.163% of  80)
  ==================       ============================
   Total Lewis             108.91755 ( 97.248% of 112)
  -----------------------------------------------------
   Valence non-Lewis         2.85604 (  2.550% of 112)
   Rydberg non-Lewis         0.22641 (  0.202% of 112)
  ==================       ============================
   Total non-Lewis           3.08245 (  2.752% of 112)
 --------------------------------------------------------


       (Occupancy)   Bond orbital/ Coefficients/ Hybrids
 ---------------------------------------------------------------------------------
     1. (1.99121) BD ( 1) C   1 - N   2  
                ( 36.98%)   0.6081* C   1 s( 32.34%)p 2.09( 67.57%)d 0.00(  0.09%)
                                            0.0002  0.5683 -0.0198 -0.0008 -0.0016
                                           -0.7569  0.0323  0.0101 -0.0036  0.1952
                                           -0.0190 -0.0006  0.0040 -0.2507 -0.0164
                                            0.0033  0.0000 -0.0103  0.0160 -0.0055
                                            0.0186 -0.0137
                ( 63.02%)   0.7939* N   2 s( 32.39%)p 2.09( 67.56%)d 0.00(  0.05%)
                                           -0.0000  0.5690  0.0064  0.0019 -0.0001
                                            0.7498 -0.0185 -0.0029  0.0020 -0.2599
                                           -0.0046  0.0044  0.0011  0.2120 -0.0231
                                            0.0017 -0.0001 -0.0161  0.0069 -0.0056
                                            0.0109 -0.0058
     2. (1.99558) BD ( 1) C   1 - O   3  
                ( 31.27%)   0.5592* C   1 s( 14.81%)p 5.72( 84.78%)d 0.03(  0.41%)
                                            0.0001  0.3827 -0.0406 -0.0014 -0.0010
                                            0.2002 -0.0492 -0.0017  0.0005 -0.8147
                                           -0.0104 -0.0047  0.0025 -0.3757  0.0169
                                            0.0054  0.0013 -0.0418 -0.0143  0.0454
                                           -0.0079  0.0079
                ( 68.73%)   0.8290* O   3 s( 17.52%)p 4.70( 82.36%)d 0.01(  0.12%)
                                            0.0000  0.4179 -0.0233  0.0010  0.0000
                                           -0.5271  0.0076 -0.0004  0.0001 -0.6596
                                           -0.0015  0.0009  0.0029  0.3322 -0.0115
                                            0.0022 -0.0004  0.0137 -0.0234 -0.0136
                                            0.0174  0.0031
     3. (1.99336) BD ( 2) C   1 - O   3  
                ( 32.35%)   0.5687* C   1 s( 18.91%)p 4.27( 80.74%)d 0.02(  0.35%)
                                           -0.0000  0.4318 -0.0514 -0.0007 -0.0010
                                            0.5941 -0.0443  0.0015  0.0011  0.5373
                                            0.0301  0.0046 -0.0026 -0.4028  0.0251
                                            0.0067  0.0001  0.0269 -0.0334 -0.0298
                                            0.0277  0.0057
                ( 67.65%)   0.8225* O   3 s( 23.50%)p 3.25( 76.37%)d 0.01(  0.12%)
                                            0.0000  0.4840 -0.0282  0.0009 -0.0000
                                           -0.2589  0.0088 -0.0013 -0.0008  0.7239
                                           -0.0029 -0.0007 -0.0023  0.4151 -0.0140
                                            0.0020 -0.0004 -0.0201 -0.0194  0.0206
                                            0.0029  0.0050
     4. (1.98431) BD ( 1) C   1 - H  17  
                ( 58.94%)   0.7677* C   1 s( 34.41%)p 1.90( 65.50%)d 0.00(  0.09%)
                                           -0.0003  0.5846  0.0482  0.0012  0.0016
                                            0.1611 -0.0030  0.0036  0.0033 -0.0521
                                            0.0014 -0.0003 -0.0009  0.7907  0.0321
                                            0.0024 -0.0016  0.0036  0.0087 -0.0018
                                           -0.0064  0.0274
                ( 41.06%)   0.6408* H  17 s(100.00%)
                                            1.0000  0.0061 -0.0004
     5. (1.98087) BD ( 1) N   2 - C   4  
                ( 61.56%)   0.7846* N   2 s( 33.45%)p 1.99( 66.51%)d 0.00(  0.03%)
                                            0.0000  0.5784 -0.0027 -0.0058 -0.0000
                                           -0.2437  0.0022  0.0078 -0.0005 -0.0699
                                           -0.0027  0.0012  0.0022 -0.7750  0.0071
                                            0.0060 -0.0016  0.0025  0.0069  0.0099
                                            0.0062  0.0124
                ( 38.44%)   0.6200* C   4 s( 20.77%)p 3.81( 79.13%)d 0.00(  0.10%)
                                           -0.0000  0.4551  0.0229  0.0016 -0.0005
                                            0.2997 -0.0195  0.0086  0.0020  0.0626
                                           -0.0129 -0.0008 -0.0010  0.8346 -0.0196
                                            0.0013  0.0017  0.0016  0.0150  0.0045
                                            0.0022  0.0277
     6. (1.97919) BD ( 1) N   2 - H  18  
                ( 69.87%)   0.8359* N   2 s( 24.92%)p 3.01( 75.00%)d 0.00(  0.08%)
                                           -0.0003  0.4992 -0.0028  0.0033 -0.0001
                                           -0.6108  0.0144 -0.0005  0.0003 -0.1944
                                           -0.0068 -0.0003  0.0010  0.5818 -0.0182
                                            0.0066 -0.0004  0.0122 -0.0190 -0.0139
                                            0.0096  0.0048
                ( 30.13%)   0.5489* H  18 s(100.00%)
                                            1.0000  0.0035  0.0001
     7. (1.96783) BD ( 1) C   4 - C   5  
                ( 50.24%)   0.7088* C   4 s( 28.93%)p 2.46( 71.04%)d 0.00(  0.03%)
                                           -0.0002 -0.5378 -0.0060 -0.0014 -0.0003
                                            0.4500  0.0196 -0.0025  0.0035  0.7078
                                           -0.0131 -0.0017  0.0025  0.0786 -0.0089
                                           -0.0034  0.0002 -0.0152 -0.0004 -0.0003
                                            0.0036  0.0088
                ( 49.76%)   0.7054* C   5 s( 30.89%)p 2.24( 69.09%)d 0.00(  0.02%)
                                           -0.0001 -0.5556  0.0116  0.0028  0.0005
                                           -0.4604  0.0008 -0.0002 -0.0002 -0.6777
                                           -0.0260  0.0044 -0.0009 -0.1375 -0.0040
                                            0.0019 -0.0000 -0.0122 -0.0013 -0.0040
                                            0.0054  0.0062
     8. (1.96297) BD ( 1) C   4 - C   6  
                ( 50.46%)   0.7104* C   4 s( 28.26%)p 2.54( 71.70%)d 0.00(  0.03%)
                                            0.0001  0.5316  0.0074  0.0004  0.0002
                                           -0.4354 -0.0163  0.0012 -0.0030  0.7016
                                           -0.0113 -0.0025  0.0024 -0.1866  0.0021
                                           -0.0008 -0.0013 -0.0150  0.0020 -0.0027
                                           -0.0042 -0.0082
                ( 49.54%)   0.7038* C   6 s( 30.84%)p 2.24( 69.14%)d 0.00(  0.02%)
                                            0.0002  0.5552 -0.0098 -0.0025 -0.0006
                                            0.4205 -0.0009 -0.0002 -0.0001 -0.6883
                                           -0.0242  0.0046 -0.0006  0.2001  0.0091
                                           -0.0007  0.0005 -0.0117  0.0022 -0.0061
                                           -0.0047 -0.0066
     9. (1.97039) BD ( 1) C   4 - H  19  
                ( 62.68%)   0.7917* C   4 s( 22.08%)p 3.53( 77.85%)d 0.00(  0.08%)
                                           -0.0002  0.4693 -0.0237 -0.0016 -0.0000
                                            0.7183  0.0163  0.0005 -0.0039 -0.0445
                                            0.0026  0.0006 -0.0003 -0.5096 -0.0223
                                            0.0056  0.0028 -0.0015 -0.0225  0.0010
                                            0.0156  0.0002
                ( 37.32%)   0.6109* H  19 s(100.00%)
                                            1.0000  0.0052  0.0000
    10. (1.97144) BD ( 1) C   5 - C   7  
                ( 50.76%)   0.7124* C   5 s( 34.45%)p 1.90( 65.52%)d 0.00(  0.03%)
                                           -0.0000  0.5869  0.0080  0.0016  0.0002
                                           -0.4642  0.0025  0.0026 -0.0018 -0.2868
                                           -0.0020 -0.0006 -0.0002  0.5976 -0.0178
                                           -0.0027  0.0029  0.0087 -0.0132 -0.0068
                                            0.0028  0.0045
                ( 49.24%)   0.7017* C   7 s( 35.71%)p 1.80( 64.26%)d 0.00(  0.03%)
                                            0.0001  0.5975  0.0067  0.0029  0.0006
                                            0.4669 -0.0131 -0.0058  0.0010  0.3232
                                           -0.0175 -0.0062 -0.0008 -0.5652 -0.0072
                                            0.0083 -0.0026  0.0081 -0.0130 -0.0049
                                            0.0017  0.0079
    11. (1.66450) BD ( 2) C   5 - C   7  
                ( 49.58%)   0.7041* C   5 s(  0.00%)p 1.00( 99.96%)d 0.00(  0.04%)
                                           -0.0000 -0.0023 -0.0043 -0.0019 -0.0001
                                           -0.7558 -0.0039 -0.0058  0.0034  0.5775
                                            0.0071  0.0050 -0.0019 -0.3076  0.0017
                                           -0.0013  0.0023  0.0027 -0.0018  0.0075
                                            0.0174 -0.0034
                ( 50.42%)   0.7101* C   7 s(  0.00%)p 1.00( 99.95%)d 0.00(  0.05%)
                                           -0.0000 -0.0019 -0.0003 -0.0041 -0.0002
                                           -0.7612 -0.0023 -0.0048  0.0014  0.5726
                                            0.0057  0.0018 -0.0003 -0.3036 -0.0006
                                           -0.0015  0.0005  0.0052  0.0137 -0.0114
                                           -0.0043  0.0108
    12. (1.97070) BD ( 1) C   5 - C  11  
                ( 51.00%)   0.7141* C   5 s( 34.64%)p 1.89( 65.33%)d 0.00(  0.03%)
                                           -0.0000  0.5885  0.0055  0.0000  0.0003
                                            0.0251 -0.0105 -0.0002  0.0006 -0.3520
                                           -0.0038 -0.0003 -0.0012 -0.7269  0.0146
                                            0.0018 -0.0041  0.0022 -0.0005  0.0127
                                           -0.0039  0.0125
                ( 49.00%)   0.7000* C  11 s( 35.89%)p 1.79( 64.07%)d 0.00(  0.03%)
                                            0.0001  0.5991  0.0084  0.0038  0.0005
                                           -0.0068 -0.0180  0.0004 -0.0012  0.3805
                                           -0.0210 -0.0050 -0.0001  0.7035  0.0005
                                           -0.0102  0.0025  0.0020 -0.0045  0.0105
                                           -0.0027  0.0134
    13. (1.97218) BD ( 1) C   6 - C  12  
                ( 50.88%)   0.7133* C   6 s( 34.58%)p 1.89( 65.39%)d 0.00(  0.03%)
                                           -0.0000  0.5880  0.0055  0.0006  0.0003
                                            0.3307 -0.0169 -0.0012  0.0023  0.5260
                                            0.0024 -0.0006  0.0020 -0.5171  0.0099
                                            0.0012 -0.0027  0.0065 -0.0078 -0.0141
                                           -0.0048  0.0009
                ( 49.12%)   0.7008* C  12 s( 36.00%)p 1.78( 63.97%)d 0.00(  0.03%)
                                            0.0001  0.6000  0.0075  0.0046  0.0007
                                           -0.2962 -0.0184  0.0048 -0.0022 -0.5407
                                            0.0218  0.0070 -0.0003  0.5086 -0.0028
                                           -0.0073  0.0015  0.0063 -0.0108 -0.0125
                                           -0.0011  0.0004
    14. (1.65857) BD ( 2) C   6 - C  12  
                ( 50.42%)   0.7101* C   6 s(  0.00%)p 1.00( 99.96%)d 0.00(  0.04%)
                                            0.0000 -0.0034  0.0041 -0.0015 -0.0000
                                            0.4311  0.0011  0.0018 -0.0024  0.4821
                                            0.0043  0.0038 -0.0020  0.7624  0.0048
                                            0.0067 -0.0033  0.0069 -0.0052  0.0075
                                           -0.0082 -0.0136
                ( 49.58%)   0.7041* C  12 s(  0.00%)p 1.00( 99.95%)d 0.00(  0.05%)
                                           -0.0000 -0.0006  0.0008  0.0009 -0.0000
                                            0.4313  0.0027  0.0032  0.0001  0.4808
                                            0.0036  0.0039  0.0000  0.7630  0.0047
                                            0.0050 -0.0002 -0.0109 -0.0081  0.0025
                                           -0.0055  0.0173
    15. (1.97135) BD ( 1) C   6 - C  16  
                ( 50.71%)   0.7121* C   6 s( 34.55%)p 1.89( 65.41%)d 0.00(  0.03%)
                                           -0.0000  0.5878  0.0068  0.0011  0.0003
                                           -0.7259  0.0103  0.0023 -0.0037  0.1270
                                            0.0066  0.0005 -0.0004  0.3328 -0.0113
                                           -0.0017  0.0027 -0.0067 -0.0115  0.0012
                                            0.0116 -0.0057
                ( 49.29%)   0.7021* C  16 s( 35.72%)p 1.80( 64.25%)d 0.00(  0.03%)
                                            0.0001  0.5976  0.0071  0.0043  0.0004
                                            0.7215 -0.0092 -0.0100  0.0019 -0.1658
                                            0.0199  0.0021  0.0008 -0.3061 -0.0082
                                            0.0049 -0.0014 -0.0035 -0.0132 -0.0015
                                            0.0108 -0.0046
    16. (1.97806) BD ( 1) C   7 - C   8  
                ( 50.54%)   0.7109* C   7 s( 36.31%)p 1.75( 63.65%)d 0.00(  0.03%)
                                           -0.0000  0.6023  0.0190 -0.0003 -0.0002
                                           -0.4483  0.0230  0.0026 -0.0015 -0.6499
                                            0.0110  0.0056 -0.0015 -0.1054 -0.0359
                                            0.0066  0.0004  0.0144  0.0024  0.0077
                                           -0.0069 -0.0049
                ( 49.46%)   0.7033* C   8 s( 35.89%)p 1.79( 64.07%)d 0.00(  0.04%)
                                            0.0000  0.5989 -0.0138  0.0017  0.0003
                                            0.4267  0.0045 -0.0092  0.0009  0.6567
                                           -0.0167 -0.0107  0.0008  0.1582 -0.0427
                                            0.0018 -0.0007  0.0167 -0.0006  0.0025
                                           -0.0053 -0.0071
    17. (1.97775) BD ( 1) C   7 - H  20  
                ( 60.59%)   0.7784* C   7 s( 27.93%)p 2.58( 72.01%)d 0.00(  0.06%)
                                           -0.0004  0.5281 -0.0214 -0.0026 -0.0003
                                           -0.0187  0.0096 -0.0029 -0.0002  0.3790
                                            0.0187 -0.0020 -0.0015  0.7586  0.0071
                                            0.0059 -0.0006 -0.0018  0.0002  0.0169
                                           -0.0040  0.0162
                ( 39.41%)   0.6278* H  20 s(100.00%)
                                            1.0000  0.0018  0.0005
    18. (1.97908) BD ( 1) C   8 - C   9  
                ( 50.16%)   0.7083* C   8 s( 35.89%)p 1.79( 64.08%)d 0.00(  0.04%)
                                            0.0000  0.5989 -0.0145 -0.0026 -0.0004
                                            0.0009  0.0269 -0.0040  0.0002 -0.3762
                                            0.0382  0.0017 -0.0001 -0.7049  0.0042
                                            0.0130 -0.0010  0.0017 -0.0043  0.0109
                                           -0.0026  0.0146
                ( 49.84%)   0.7059* C   9 s( 35.74%)p 1.80( 64.22%)d 0.00(  0.04%)
                                            0.0000  0.5977 -0.0134  0.0003  0.0001
                                           -0.0395  0.0269  0.0033  0.0000  0.3390
                                            0.0187  0.0098  0.0002  0.7235 -0.0322
                                            0.0103  0.0003  0.0037 -0.0001  0.0144
                                           -0.0048  0.0113
    19. (1.65902) BD ( 2) C   8 - C   9  
                ( 49.47%)   0.7034* C   8 s(  0.00%)p 1.00( 99.95%)d 0.00(  0.05%)
                                            0.0000  0.0021  0.0005  0.0004  0.0001
                                            0.7611  0.0133  0.0099  0.0002 -0.5704
                                           -0.0099 -0.0076 -0.0001  0.3071  0.0053
                                            0.0041 -0.0000 -0.0044 -0.0130  0.0121
                                            0.0072 -0.0110
                ( 50.53%)   0.7108* C   9 s(  0.00%)p 1.00( 99.95%)d 0.00(  0.05%)
                                           -0.0000  0.0008 -0.0001 -0.0006 -0.0001
                                            0.7605  0.0145 -0.0097  0.0011 -0.5706
                                           -0.0109  0.0076 -0.0008  0.3082  0.0059
                                           -0.0041  0.0005  0.0085  0.0117 -0.0016
                                            0.0160  0.0064
    20. (1.97977) BD ( 1) C   8 - H  21  
                ( 61.26%)   0.7827* C   8 s( 28.19%)p 2.54( 71.75%)d 0.00(  0.06%)
                                            0.0004 -0.5305 -0.0235 -0.0007 -0.0001
                                            0.4867  0.0108  0.0040 -0.0003  0.3151
                                            0.0066  0.0028 -0.0001 -0.6172 -0.0142
                                           -0.0048  0.0008 -0.0068  0.0171  0.0125
                                           -0.0047 -0.0068
                ( 38.74%)   0.6224* H  21 s(100.00%)
                                           -1.0000 -0.0009 -0.0009
    21. (1.97952) BD ( 1) C   9 - C  10  
                ( 49.93%)   0.7066* C   9 s( 35.78%)p 1.79( 64.18%)d 0.00(  0.04%)
                                           -0.0000 -0.5980  0.0144  0.0001 -0.0000
                                           -0.4509 -0.0002 -0.0091 -0.0002 -0.2783
                                           -0.0223 -0.0085 -0.0003  0.5989 -0.0408
                                            0.0066 -0.0000 -0.0111  0.0132  0.0076
                                           -0.0016 -0.0036
                ( 50.07%)   0.7076* C  10 s( 35.89%)p 1.78( 64.07%)d 0.00(  0.04%)
                                           -0.0000 -0.5989  0.0156  0.0018  0.0004
                                            0.4690 -0.0245  0.0055  0.0002  0.3179
                                           -0.0383  0.0006 -0.0000 -0.5633 -0.0106
                                           -0.0121 -0.0006 -0.0072  0.0139  0.0055
                                           -0.0022 -0.0089
    22. (1.97984) BD ( 1) C   9 - H  22  
                ( 61.21%)   0.7824* C   9 s( 28.45%)p 2.51( 71.49%)d 0.00(  0.06%)
                                            0.0004 -0.5329 -0.0232  0.0003  0.0000
                                            0.4636  0.0095 -0.0036 -0.0004  0.6929
                                            0.0144 -0.0055 -0.0005  0.1401  0.0030
                                           -0.0012  0.0000 -0.0172 -0.0050 -0.0050
                                            0.0074  0.0123
                ( 38.79%)   0.6228* H  22 s(100.00%)
                                           -1.0000 -0.0007 -0.0009
    23. (1.97812) BD ( 1) C  10 - C  11  
                ( 49.63%)   0.7045* C  10 s( 35.84%)p 1.79( 64.12%)d 0.00(  0.04%)
                                           -0.0000 -0.5986  0.0122 -0.0011 -0.0004
                                           -0.4448  0.0253 -0.0058 -0.0000 -0.6558
                                            0.0132 -0.0109 -0.0006 -0.1050 -0.0363
                                           -0.0065 -0.0009 -0.0150 -0.0025 -0.0077
                                            0.0070  0.0052
                ( 50.37%)   0.7097* C  11 s( 35.80%)p 1.79( 64.17%)d 0.00(  0.04%)
                                            0.0000 -0.5980 -0.0181  0.0016  0.0002
                                            0.4336  0.0054 -0.0064  0.0009  0.6525
                                           -0.0149 -0.0073  0.0011  0.1604 -0.0426
                                            0.0032  0.0005 -0.0166  0.0005 -0.0022
                                            0.0050  0.0070
    24. (1.66071) BD ( 2) C  10 - C  11  
                ( 49.66%)   0.7047* C  10 s(  0.00%)p 1.00( 99.94%)d 0.00(  0.05%)
                                            0.0000  0.0025 -0.0001  0.0007  0.0001
                                            0.7614  0.0119 -0.0084  0.0009 -0.5684
                                           -0.0093  0.0064 -0.0010  0.3104  0.0049
                                           -0.0034  0.0005  0.0089  0.0138 -0.0038
                                            0.0140  0.0083
                ( 50.34%)   0.7095* C  11 s(  0.00%)p 1.00( 99.95%)d 0.00(  0.05%)
                                           -0.0001  0.0065  0.0010  0.0002 -0.0001
                                            0.7567  0.0084  0.0116  0.0002 -0.5737
                                           -0.0082 -0.0076  0.0002  0.3121  0.0028
                                            0.0039 -0.0001 -0.0028  0.0021 -0.0095
                                           -0.0191  0.0048
    25. (1.97988) BD ( 1) C  10 - H  23  
                ( 61.21%)   0.7824* C  10 s( 28.24%)p 2.54( 71.71%)d 0.00(  0.06%)
                                            0.0004 -0.5309 -0.0231 -0.0004 -0.0001
                                           -0.0241 -0.0009 -0.0001  0.0000  0.3787
                                            0.0080 -0.0035 -0.0002  0.7568  0.0165
                                           -0.0062 -0.0006  0.0027  0.0001 -0.0164
                                            0.0036 -0.0166
                ( 38.79%)   0.6228* H  23 s(100.00%)
                                           -1.0000 -0.0009 -0.0009
    26. (1.97881) BD ( 1) C  11 - H  24  
                ( 61.27%)   0.7828* C  11 s( 28.27%)p 2.54( 71.67%)d 0.00(  0.06%)
                                           -0.0004  0.5312 -0.0218 -0.0020 -0.0002
                                            0.4876  0.0110  0.0022 -0.0013  0.3138
                                            0.0124 -0.0011 -0.0019 -0.6166 -0.0055
                                           -0.0051  0.0002  0.0079 -0.0173 -0.0123
                                            0.0046  0.0063
                ( 38.73%)   0.6223* H  24 s(100.00%)
                                            1.0000  0.0016  0.0007
    27. (1.97806) BD ( 1) C  12 - C  13  
                ( 50.30%)   0.7093* C  12 s( 35.65%)p 1.80( 64.31%)d 0.00(  0.04%)
                                           -0.0000  0.5968  0.0190 -0.0024 -0.0002
                                           -0.3795 -0.0234  0.0084 -0.0004  0.6731
                                           -0.0262 -0.0063  0.0011 -0.2092  0.0294
                                           -0.0010 -0.0005 -0.0150  0.0007 -0.0062
                                           -0.0040 -0.0092
                ( 49.70%)   0.7050* C  13 s( 35.90%)p 1.78( 64.06%)d 0.00(  0.04%)
                                            0.0000  0.5990 -0.0122  0.0010  0.0004
                                            0.4204 -0.0412  0.0032 -0.0002 -0.6568
                                            0.0039 -0.0122 -0.0008  0.1738  0.0211
                                            0.0060  0.0007 -0.0118  0.0014 -0.0103
                                           -0.0082 -0.0076
    28. (1.97929) BD ( 1) C  12 - H  25  
                ( 61.20%)   0.7823* C  12 s( 28.32%)p 2.53( 71.63%)d 0.00(  0.06%)
                                           -0.0004  0.5317 -0.0215 -0.0021 -0.0003
                                            0.7618  0.0140  0.0036 -0.0016 -0.1462
                                           -0.0101  0.0015  0.0016 -0.3380 -0.0017
                                           -0.0034 -0.0002 -0.0061 -0.0142  0.0043
                                            0.0167 -0.0058
                ( 38.80%)   0.6229* H  25 s(100.00%)
                                            1.0000  0.0016  0.0007
    29. (1.97941) BD ( 1) C  13 - C  14  
                ( 50.06%)   0.7075* C  13 s( 35.88%)p 1.79( 64.09%)d 0.00(  0.04%)
                                            0.0000  0.5988 -0.0156 -0.0015 -0.0004
                                           -0.7195  0.0213 -0.0108 -0.0005  0.1656
                                           -0.0397 -0.0024 -0.0001  0.3055  0.0129
                                            0.0076  0.0004 -0.0033 -0.0139 -0.0013
                                            0.0115 -0.0045
                ( 49.94%)   0.7067* C  14 s( 35.79%)p 1.79( 64.17%)d 0.00(  0.04%)
                                            0.0000  0.5981 -0.0141 -0.0001  0.0000
                                            0.7167 -0.0166 -0.0120  0.0004 -0.1169
                                           -0.0318  0.0067 -0.0003 -0.3347  0.0295
                                            0.0026 -0.0000 -0.0088 -0.0111  0.0004
                                            0.0109 -0.0070
    30. (1.66357) BD ( 2) C  13 - C  14  
                ( 49.64%)   0.7046* C  13 s(  0.00%)p 1.00( 99.95%)d 0.00(  0.05%)
                                           -0.0000 -0.0001 -0.0001  0.0002 -0.0000
                                            0.4339  0.0077 -0.0053  0.0003  0.4794
                                            0.0085 -0.0057  0.0003  0.7622  0.0136
                                           -0.0098  0.0004 -0.0109 -0.0060  0.0007
                                           -0.0031  0.0184
                ( 50.36%)   0.7096* C  14 s(  0.00%)p 1.00( 99.95%)d 0.00(  0.05%)
                                           -0.0000  0.0001  0.0002  0.0001  0.0000
                                            0.4339  0.0084  0.0056  0.0006  0.4796
                                            0.0092  0.0057  0.0005  0.7620  0.0147
                                            0.0097  0.0010  0.0019  0.0128 -0.0114
                                            0.0145 -0.0009
    31. (1.97988) BD ( 1) C  13 - H  26  
                ( 61.17%)   0.7821* C  13 s( 28.20%)p 2.54( 71.75%)d 0.00(  0.06%)
                                           -0.0004  0.5305  0.0232  0.0003  0.0001
                                            0.3382  0.0078 -0.0025 -0.0003  0.5558
                                            0.0116 -0.0048 -0.0004 -0.5420 -0.0118
                                            0.0043  0.0004  0.0125 -0.0096 -0.0163
                                           -0.0058  0.0039
                ( 38.83%)   0.6232* H  26 s(100.00%)
                                            1.0000  0.0008  0.0009
    32. (1.97941) BD ( 1) C  14 - C  15  
                ( 49.90%)   0.7064* C  14 s( 35.77%)p 1.79( 64.19%)d 0.00(  0.04%)
                                            0.0000  0.5979 -0.0136  0.0003  0.0001
                                           -0.3408  0.0417  0.0012  0.0001 -0.5089
                                           -0.0098  0.0119 -0.0005  0.5143 -0.0175
                                           -0.0081  0.0003  0.0051 -0.0077 -0.0157
                                           -0.0063  0.0000
                ( 50.10%)   0.7078* C  15 s( 35.90%)p 1.78( 64.07%)d 0.00(  0.04%)
                                            0.0000  0.5989 -0.0155 -0.0025 -0.0005
                                            0.2952  0.0258  0.0093  0.0007  0.5420
                                           -0.0378  0.0045  0.0004 -0.5073  0.0092
                                           -0.0084 -0.0006  0.0071 -0.0114 -0.0134
                                           -0.0015  0.0007
    33. (1.97993) BD ( 1) C  14 - H  27  
                ( 61.17%)   0.7821* C  14 s( 28.42%)p 2.52( 71.53%)d 0.00(  0.06%)
                                           -0.0004  0.5326  0.0232 -0.0004 -0.0000
                                           -0.4231 -0.0089 -0.0034  0.0004  0.7037
                                            0.0147  0.0056 -0.0006 -0.2020 -0.0042
                                           -0.0016  0.0001 -0.0169  0.0067 -0.0068
                                           -0.0096 -0.0093
                ( 38.83%)   0.6232* H  27 s(100.00%)
                                            1.0000  0.0007  0.0009
    34. (1.97799) BD ( 1) C  15 - C  16  
                ( 49.55%)   0.7039* C  15 s( 35.86%)p 1.79( 64.11%)d 0.00(  0.04%)
                                            0.0000  0.5987 -0.0128  0.0016  0.0004
                                            0.3799  0.0229  0.0098  0.0014 -0.6711
                                            0.0270 -0.0096 -0.0006  0.2098 -0.0301
                                            0.0006 -0.0004 -0.0148  0.0007 -0.0064
                                           -0.0039 -0.0091
                ( 50.45%)   0.7103* C  16 s( 35.98%)p 1.78( 63.99%)d 0.00(  0.04%)
                                           -0.0000  0.5995  0.0193 -0.0010 -0.0001
                                           -0.4174  0.0387 -0.0003 -0.0014  0.6591
                                           -0.0020 -0.0080  0.0010 -0.1710 -0.0203
                                            0.0055 -0.0002 -0.0113  0.0017 -0.0099
                                           -0.0084 -0.0072
    35. (1.66654) BD ( 2) C  15 - C  16  
                ( 49.68%)   0.7048* C  15 s(  0.00%)p 1.00( 99.95%)d 0.00(  0.05%)
                                           -0.0000 -0.0021  0.0012  0.0005  0.0002
                                            0.4317  0.0067 -0.0047  0.0006  0.4810
                                            0.0070 -0.0059  0.0008  0.7625  0.0115
                                           -0.0084  0.0007  0.0039  0.0132 -0.0111
                                            0.0143 -0.0042
                ( 50.32%)   0.7094* C  16 s(  0.00%)p 1.00( 99.95%)d 0.00(  0.05%)
                                            0.0000 -0.0012  0.0008 -0.0009 -0.0001
                                            0.4346  0.0048  0.0058  0.0004  0.4747
                                            0.0042  0.0057 -0.0009  0.7648  0.0096
                                            0.0138  0.0004  0.0082 -0.0050  0.0087
                                           -0.0086 -0.0152
    36. (1.98010) BD ( 1) C  15 - H  28  
                ( 61.19%)   0.7822* C  15 s( 28.22%)p 2.54( 71.73%)d 0.00(  0.06%)
                                            0.0004 -0.5307 -0.0235 -0.0006 -0.0001
                                            0.7615  0.0165 -0.0059 -0.0008 -0.1474
                                           -0.0027  0.0016  0.0000 -0.3395 -0.0078
                                            0.0024  0.0004  0.0055  0.0142 -0.0047
                                           -0.0168  0.0053
                ( 38.81%)   0.6230* H  28 s(100.00%)
                                           -1.0000 -0.0009 -0.0009
    37. (1.97760) BD ( 1) C  16 - H  29  
                ( 61.19%)   0.7822* C  16 s( 28.28%)p 2.53( 71.67%)d 0.00(  0.06%)
                                            0.0004 -0.5313  0.0216  0.0032  0.0002
                                            0.3387 -0.0053  0.0038  0.0001  0.5575
                                            0.0170 -0.0015 -0.0019 -0.5392 -0.0085
                                           -0.0032  0.0004 -0.0121  0.0097  0.0169
                                            0.0061 -0.0032
                ( 38.81%)   0.6230* H  29 s(100.00%)
                                           -1.0000 -0.0017 -0.0005
    38. (1.99960) CR ( 1) C   1           s(100.00%)p 0.00(  0.00%)
                                            1.0000  0.0001  0.0000  0.0000  0.0000
                                            0.0002 -0.0000 -0.0000  0.0000  0.0000
                                            0.0000  0.0000 -0.0000  0.0003  0.0000
                                           -0.0000 -0.0000  0.0000  0.0000 -0.0000
                                           -0.0000  0.0000
    39. (1.99946) CR ( 1) N   2           s(100.00%)p 0.00(  0.00%)
                                            1.0000  0.0000 -0.0000  0.0000 -0.0000
                                           -0.0002  0.0000  0.0000  0.0000 -0.0005
                                           -0.0000 -0.0000  0.0000  0.0001 -0.0000
                                           -0.0000  0.0000  0.0000 -0.0000 -0.0000
                                           -0.0000 -0.0000
    40. (1.99977) CR ( 1) O   3           s(100.00%)p 0.00(  0.00%)
                                            1.0000  0.0003  0.0000  0.0000  0.0000
                                            0.0002 -0.0000  0.0000  0.0000 -0.0001
                                            0.0000 -0.0000 -0.0000 -0.0001  0.0000
                                           -0.0000 -0.0000  0.0000  0.0000 -0.0000
                                           -0.0000  0.0000
    41. (1.99905) CR ( 1) C   4           s(100.00%)p 0.00(  0.00%)
                                            1.0000 -0.0000 -0.0000 -0.0000 -0.0000
                                            0.0003  0.0000 -0.0000  0.0000  0.0000
                                           -0.0000  0.0000  0.0000 -0.0001 -0.0000
                                            0.0000  0.0000 -0.0000 -0.0000  0.0000
                                            0.0000  0.0000
    42. (1.99902) CR ( 1) C   5           s(100.00%)
                                            1.0000 -0.0000  0.0000  0.0000  0.0000
                                           -0.0001 -0.0000 -0.0000  0.0000 -0.0001
                                           -0.0000  0.0000 -0.0000 -0.0000 -0.0000
                                            0.0000  0.0000 -0.0000 -0.0000  0.0000
                                            0.0000  0.0000
    43. (1.99901) CR ( 1) C   6           s(100.00%)p 0.00(  0.00%)
                                            1.0000 -0.0001  0.0000  0.0000  0.0000
                                           -0.0001  0.0000  0.0000  0.0000  0.0001
                                            0.0000 -0.0000  0.0000 -0.0001 -0.0000
                                           -0.0000  0.0000  0.0000 -0.0000  0.0000
                                            0.0000  0.0000
    44. (1.99906) CR ( 1) C   7           s(100.00%)p 0.00(  0.00%)
                                            1.0000  0.0002 -0.0000 -0.0000 -0.0000
                                           -0.0001  0.0000 -0.0000 -0.0000  0.0001
                                            0.0000 -0.0000 -0.0000  0.0003  0.0000
                                            0.0000  0.0000 -0.0000  0.0000  0.0000
                                           -0.0000  0.0000
    45. (1.99919) CR ( 1) C   8           s(100.00%)p 0.00(  0.00%)
                                            1.0000  0.0002  0.0000  0.0000  0.0000
                                           -0.0002 -0.0000 -0.0000  0.0000 -0.0001
                                           -0.0000 -0.0000  0.0000  0.0002  0.0000
                                            0.0000 -0.0000  0.0000 -0.0000 -0.0000
                                            0.0000  0.0000
    46. (1.99919) CR ( 1) C   9           s(100.00%)p 0.00(  0.00%)
                                            1.0000  0.0002  0.0000 -0.0000 -0.0000
                                           -0.0002 -0.0000  0.0000  0.0000 -0.0003
                                           -0.0000  0.0000  0.0000 -0.0001 -0.0000
                                            0.0000 -0.0000  0.0000  0.0000  0.0000
                                           -0.0000 -0.0000
    47. (1.99920) CR ( 1) C  10           s(100.00%)p 0.00(  0.00%)
                                            1.0000  0.0002  0.0000  0.0000  0.0000
                                           -0.0000  0.0000  0.0000 -0.0000 -0.0001
                                           -0.0000  0.0000  0.0000 -0.0003 -0.0000
                                            0.0000  0.0000 -0.0000  0.0000  0.0000
                                           -0.0000  0.0000
    48. (1.99909) CR ( 1) C  11           s(100.00%)p 0.00(  0.00%)
                                            1.0000  0.0002 -0.0000 -0.0000 -0.0000
                                            0.0002  0.0000  0.0000 -0.0000  0.0000
                                            0.0000 -0.0000 -0.0000 -0.0003 -0.0000
                                           -0.0000 -0.0000  0.0000 -0.0000 -0.0000
                                            0.0000  0.0000
    49. (1.99909) CR ( 1) C  12           s(100.00%)p 0.00(  0.00%)
                                            1.0000  0.0002 -0.0000 -0.0000 -0.0000
                                            0.0003  0.0000  0.0000 -0.0000  0.0000
                                           -0.0000 -0.0000  0.0000 -0.0002  0.0000
                                           -0.0000 -0.0000 -0.0000 -0.0000  0.0000
                                            0.0000 -0.0000
    50. (1.99920) CR ( 1) C  13           s(100.00%)p 0.00(  0.00%)
                                            1.0000  0.0002  0.0000  0.0000  0.0000
                                            0.0001  0.0000 -0.0000 -0.0000  0.0002
                                            0.0000 -0.0000 -0.0000 -0.0002 -0.0000
                                            0.0000  0.0000  0.0000 -0.0000 -0.0000
                                           -0.0000  0.0000
    51. (1.99919) CR ( 1) C  14           s(100.00%)p 0.00(  0.00%)
                                            1.0000  0.0002  0.0000 -0.0000 -0.0000
                                           -0.0002 -0.0000 -0.0000  0.0000  0.0003
                                            0.0000  0.0000 -0.0000 -0.0001 -0.0000
                                           -0.0000  0.0000 -0.0000  0.0000 -0.0000
                                           -0.0000 -0.0000
    52. (1.99920) CR ( 1) C  15           s(100.00%)p 0.00(  0.00%)
                                            1.0000  0.0002  0.0000  0.0000  0.0000
                                           -0.0003 -0.0000  0.0000  0.0000  0.0001
                                            0.0000 -0.0000  0.0000  0.0001  0.0000
                                           -0.0000 -0.0000 -0.0000 -0.0000  0.0000
                                            0.0000 -0.0000
    53. (1.99907) CR ( 1) C  16           s(100.00%)p 0.00(  0.00%)
                                            1.0000  0.0002 -0.0000 -0.0000 -0.0000
                                           -0.0002  0.0000 -0.0000 -0.0000 -0.0002
                                           -0.0000 -0.0000  0.0000  0.0002  0.0000
                                            0.0000 -0.0000  0.0000 -0.0000 -0.0000
                                           -0.0000  0.0000
    54. (1.76164) LP ( 1) N   2           s(  9.16%)p 9.91( 90.80%)d 0.00(  0.04%)
                                            0.0005  0.3027  0.0059  0.0001  0.0004
                                            0.0630  0.0054 -0.0018 -0.0003  0.9423
                                            0.0341  0.0027 -0.0004  0.1213  0.0055
                                            0.0089 -0.0009  0.0036 -0.0004  0.0011
                                            0.0170  0.0079
    55. (1.98547) LP ( 1) O   3           s( 59.10%)p 0.69( 40.89%)d 0.00(  0.01%)
                                           -0.0004  0.7685  0.0199 -0.0006  0.0000
                                            0.4606 -0.0012  0.0030  0.0037 -0.1000
                                            0.0005 -0.0004 -0.0009 -0.4321  0.0064
                                            0.0002 -0.0039  0.0027  0.0087 -0.0019
                                           -0.0057 -0.0025
    56. (1.87625) LP ( 2) O   3           s(  0.02%)p99.99( 99.91%)d 4.08(  0.07%)
                                            0.0001  0.0115 -0.0006 -0.0068 -0.0000
                                           -0.6639 -0.0091  0.0020  0.0011  0.1717
                                            0.0021 -0.0003 -0.0003 -0.7271 -0.0061
                                            0.0019 -0.0001 -0.0062  0.0015  0.0002
                                            0.0122 -0.0232
    57. (0.01189) RY*( 1) C   1           s( 11.08%)p 7.65( 84.69%)d 0.38(  4.24%)
                                           -0.0000  0.0379  0.3287 -0.0128 -0.0335
                                            0.0795  0.7244 -0.0289  0.0394 -0.0181
                                           -0.2106  0.0106 -0.0008 -0.0344 -0.5161
                                           -0.0027 -0.0323 -0.0065  0.0228 -0.0099
                                            0.0810 -0.1874
    58. (0.00777) RY*( 2) C   1           s( 31.37%)p 0.38( 11.84%)d 1.81( 56.79%)
                                           -0.0000  0.0107  0.5599 -0.0116  0.0045
                                           -0.0160 -0.1271 -0.2003  0.0033  0.0070
                                            0.0837  0.0370 -0.0148 -0.0585 -0.1321
                                            0.1728 -0.0502  0.1724 -0.0595 -0.0015
                                           -0.3560  0.6386
    59. (0.00529) RY*( 3) C   1           s(  0.59%)p 8.11(  4.82%)d99.99( 94.59%)
                                            0.0000  0.0038 -0.0003  0.0713 -0.0289
                                            0.0158 -0.0315 -0.0326 -0.0971  0.0630
                                            0.1096  0.0444 -0.0038  0.0069 -0.1330
                                            0.0003  0.0271 -0.8238  0.0110  0.3144
                                           -0.4060 -0.0585
    60. (0.00240) RY*( 4) C   1           s(  3.86%)p20.09( 77.55%)d 4.82( 18.59%)
                                           -0.0000 -0.0047  0.1957 -0.0127  0.0096
                                            0.0205  0.3934  0.1923  0.0260  0.0088
                                           -0.1893 -0.0317 -0.0112 -0.0493  0.7011
                                           -0.1731 -0.1469 -0.1020  0.3613 -0.0052
                                           -0.1559  0.1436
    61. (0.00082) RY*( 5) C   1           s( 32.34%)p 1.42( 45.89%)d 0.67( 21.77%)
                                           -0.0000  0.0069  0.5492 -0.1279 -0.0734
                                           -0.0039 -0.2175  0.2628 -0.0880 -0.0146
                                            0.5291 -0.1545 -0.0324 -0.0296 -0.0086
                                           -0.0766 -0.1512 -0.0717  0.1984 -0.0668
                                            0.2601 -0.3179
    62. (0.00041) RY*( 6) C   1           s( 11.48%)p 7.24( 83.13%)d 0.47(  5.39%)
                                            0.0000 -0.0006  0.3235  0.0954  0.0325
                                            0.0082 -0.4596  0.1190  0.1538  0.0263
                                           -0.7317 -0.1822  0.0539 -0.0110 -0.0693
                                           -0.0703  0.0128 -0.1068  0.0062 -0.0706
                                            0.0035 -0.1935
    63. (0.00011) RY*( 7) C   1           s( 32.69%)p 1.28( 41.71%)d 0.78( 25.61%)
                                           -0.0000  0.0129  0.1389  0.5541 -0.0200
                                           -0.0149  0.0122 -0.2217  0.1246 -0.0028
                                            0.1431  0.0827 -0.0833 -0.0090  0.1062
                                           -0.5378 -0.1311  0.2023 -0.3234  0.1437
                                           -0.1846 -0.2363
    64. (0.00011) RY*( 8) C   1           s( 16.30%)p 4.49( 73.24%)d 0.64( 10.46%)
                                           -0.0000 -0.0044  0.0879  0.3699 -0.1358
                                            0.0004  0.0445 -0.5944 -0.1943 -0.0017
                                           -0.0166 -0.2839  0.0031 -0.0040  0.2284
                                            0.4541 -0.0043 -0.1111  0.1101 -0.0896
                                            0.2330 -0.1335
    65. (0.00005) RY*( 9) C   1           s( 38.65%)p 1.00( 38.80%)d 0.58( 22.56%)
    66. (0.00001) RY*(10) C   1           s(  2.52%)p37.62( 94.90%)d 1.02(  2.57%)
    67. (0.00001) RY*(11) C   1           s(  7.12%)p 6.75( 48.03%)d 6.30( 44.86%)
    68. (0.00001) RY*(12) C   1           s(  6.53%)p14.01( 91.53%)d 0.30(  1.93%)
    69. (0.00002) RY*(13) C   1           s(  4.06%)p21.51( 87.35%)d 2.11(  8.59%)
    70. (0.00000) RY*(14) C   1           s( 95.12%)p 0.03(  2.40%)d 0.03(  2.47%)
    71. (0.00000) RY*(15) C   1           s(  2.06%)p 2.13(  4.38%)d45.41( 93.56%)
    72. (0.00001) RY*(16) C   1           s(  1.09%)p89.93( 97.93%)d 0.90(  0.98%)
    73. (0.00001) RY*(17) C   1           s(  2.66%)p 4.97( 13.23%)d31.57( 84.10%)
    74. (0.00517) RY*( 1) N   2           s(  2.34%)p40.53( 94.72%)d 1.26(  2.95%)
                                           -0.0000  0.0006  0.1525 -0.0109 -0.0013
                                            0.0011 -0.0038 -0.0157  0.0081  0.0342
                                           -0.9713 -0.0262 -0.0121 -0.0021 -0.0356
                                            0.0063  0.0007 -0.0474  0.0234 -0.1608
                                            0.0209  0.0199
    75. (0.00225) RY*( 2) N   2           s(  7.95%)p10.72( 85.22%)d 0.86(  6.83%)
                                           -0.0000 -0.0082  0.2798 -0.0339 -0.0035
                                            0.0095  0.8188 -0.0473  0.0378 -0.0051
                                            0.0622  0.0154 -0.0214 -0.0078 -0.3898
                                            0.1454 -0.0138 -0.0060  0.2602  0.0099
                                            0.0182 -0.0113
    76. (0.00125) RY*( 3) N   2           s( 60.96%)p 0.59( 36.24%)d 0.05(  2.80%)
                                            0.0000  0.0055  0.7787  0.0571  0.0004
                                            0.0002  0.0011 -0.0626  0.1575 -0.0155
                                            0.1043  0.0809 -0.0978  0.0061  0.5440
                                            0.1024 -0.0009 -0.0119 -0.1409 -0.0208
                                           -0.0440  0.0750
    77. (0.00068) RY*( 4) N   2           s(  7.83%)p10.28( 80.48%)d 1.49( 11.70%)
                                           -0.0000 -0.0165  0.2451 -0.1337  0.0060
                                           -0.0057 -0.3943 -0.1077  0.1400  0.0024
                                            0.0472 -0.1293 -0.0775 -0.0118 -0.5651
                                            0.5209  0.0482  0.1481 -0.2185  0.1057
                                            0.0077  0.1898
    78. (0.00031) RY*( 5) N   2           s( 20.79%)p 2.39( 49.63%)d 1.42( 29.58%)
                                            0.0000 -0.0003  0.3663 -0.2715 -0.0042
                                           -0.0168 -0.2647  0.3843  0.0613  0.0047
                                            0.0375  0.0035 -0.0422  0.0028 -0.2456
                                           -0.4578 -0.0369  0.1461  0.3098  0.1291
                                            0.1647 -0.3670
    79. (0.00022) RY*( 6) N   2           s(  8.01%)p 2.90( 23.20%)d 8.59( 68.79%)
                                           -0.0000  0.0054 -0.0849  0.2684  0.0286
                                            0.0222  0.2077  0.1160  0.1635 -0.0021
                                           -0.1259 -0.3225 -0.0466  0.0019  0.1124
                                           -0.0747  0.0886  0.6210 -0.2823  0.4579
                                            0.0783 -0.0822
    80. (0.00014) RY*( 7) N   2           s( 34.38%)p 1.03( 35.44%)d 0.88( 30.18%)
                                            0.0000 -0.0092  0.0092  0.5856 -0.0256
                                           -0.0081 -0.1631  0.2284 -0.1025 -0.0050
                                           -0.0255  0.3466  0.1097  0.0059  0.0294
                                            0.3620 -0.0176  0.1003  0.4511  0.1155
                                            0.2730  0.0189
    81. (0.00010) RY*( 8) N   2           s(  6.71%)p12.46( 83.64%)d 1.44(  9.65%)
                                            0.0000  0.0010  0.1892  0.1745 -0.0295
                                           -0.0040 -0.1092 -0.6551 -0.4998 -0.0013
                                            0.0186 -0.0249  0.0387 -0.0045 -0.1239
                                           -0.3364 -0.1202  0.2371  0.1162  0.0824
                                            0.0582  0.1289
    82. (0.00007) RY*( 9) N   2           s( 32.04%)p 1.03( 32.86%)d 1.10( 35.10%)
    83. (0.00008) RY*(10) N   2           s(  2.73%)p28.69( 78.21%)d 6.99( 19.06%)
    84. (0.00002) RY*(11) N   2           s(  3.10%)p19.44( 60.34%)d11.78( 36.56%)
    85. (0.00002) RY*(12) N   2           s(  0.70%)p11.83(  8.32%)d99.99( 90.98%)
    86. (0.00003) RY*(13) N   2           s( 10.09%)p 4.07( 41.03%)d 4.84( 48.87%)
    87. (0.00000) RY*(14) N   2           s(  1.28%)p73.51( 93.94%)d 3.74(  4.78%)
    88. (0.00001) RY*(15) N   2           s(  0.25%)p15.65(  3.99%)d99.99( 95.76%)
    89. (0.00000) RY*(16) N   2           s(  1.44%)p64.18( 92.58%)d 4.15(  5.98%)
    90. (0.00000) RY*(17) N   2           s( 99.47%)p 0.00(  0.30%)d 0.00(  0.23%)
    91. (0.00247) RY*( 1) O   3           s(  4.61%)p20.39( 94.01%)d 0.30(  1.38%)
                                            0.0000  0.0020  0.2111 -0.0395 -0.0013
                                            0.0016 -0.7533  0.0324 -0.0095 -0.0014
                                           -0.0666 -0.0657  0.0044  0.0086 -0.5997
                                           -0.0166 -0.0510  0.0057 -0.0274  0.0087
                                           -0.0495  0.1025
    92. (0.00128) RY*( 2) O   3           s(  2.61%)p36.98( 96.48%)d 0.35(  0.91%)
                                            0.0000  0.0018  0.1416  0.0776  0.0044
                                           -0.0079 -0.0672 -0.1162 -0.0082 -0.0014
                                           -0.9312 -0.1467 -0.0024  0.0031  0.2381
                                           -0.0278  0.0228 -0.0811 -0.0125  0.0096
                                           -0.0337 -0.0342
    93. (0.00058) RY*( 3) O   3           s( 85.75%)p 0.16( 13.45%)d 0.01(  0.81%)
                                            0.0000  0.0081  0.9082  0.1802 -0.0044
                                           -0.0301  0.1586  0.2328  0.0060  0.0080
                                            0.1403  0.0094 -0.0075  0.0267  0.0975
                                           -0.1539 -0.0184  0.0095  0.0684 -0.0200
                                            0.0051 -0.0535
    94. (0.00012) RY*( 4) O   3           s( 15.87%)p 5.17( 81.98%)d 0.14(  2.15%)
                                           -0.0000 -0.0104 -0.0589  0.3938  0.0066
                                            0.0171  0.5230  0.0132 -0.0363 -0.0045
                                           -0.2018  0.0710 -0.0536 -0.0184 -0.7030
                                            0.0114  0.0329 -0.0527 -0.0837  0.0196
                                            0.0983 -0.0412
    95. (0.00006) RY*( 5) O   3           s( 15.98%)p 4.25( 67.94%)d 1.01( 16.07%)
    96. (0.00005) RY*( 6) O   3           s( 30.43%)p 1.75( 53.33%)d 0.53( 16.24%)
    97. (0.00003) RY*( 7) O   3           s(  5.98%)p15.65( 93.60%)d 0.07(  0.42%)
    98. (0.00002) RY*( 8) O   3           s( 35.31%)p 1.71( 60.40%)d 0.12(  4.30%)
    99. (0.00003) RY*( 9) O   3           s(  1.41%)p39.03( 54.91%)d31.05( 43.68%)
   100. (0.00000) RY*(10) O   3           s( 99.62%)p 0.00(  0.26%)d 0.00(  0.12%)
   101. (0.00000) RY*(11) O   3           s(  0.99%)p78.69( 78.23%)d20.90( 20.78%)
   102. (0.00000) RY*(12) O   3           s(  0.06%)p99.99( 93.58%)d99.99(  6.36%)
   103. (0.00000) RY*(13) O   3           s(  0.01%)p99.99(  1.75%)d99.99( 98.24%)
   104. (0.00000) RY*(14) O   3           s(  0.00%)p 1.00( 99.78%)d 0.00(  0.22%)
   105. (0.00000) RY*(15) O   3           s(  0.01%)p99.99(  1.41%)d99.99( 98.58%)
   106. (0.00000) RY*(16) O   3           s(  0.05%)p54.35(  2.97%)d99.99( 96.98%)
   107. (0.00000) RY*(17) O   3           s(  1.15%)p 5.57(  6.42%)d80.17( 92.43%)
   108. (0.01154) RY*( 1) C   4           s(  4.39%)p21.36( 93.83%)d 0.40(  1.78%)
                                            0.0000 -0.0091  0.2093  0.0057 -0.0010
                                            0.0378 -0.7676  0.0063 -0.0346  0.0004
                                           -0.1200  0.0055  0.0070 -0.0227  0.5735
                                           -0.0479 -0.0137  0.0252  0.1107  0.0007
                                           -0.0693  0.0097
   109. (0.00600) RY*( 2) C   4           s(  3.76%)p24.52( 92.18%)d 1.08(  4.07%)
                                            0.0000 -0.0206  0.1861 -0.0501  0.0020
                                           -0.0047 -0.5163 -0.0222  0.0170 -0.0063
                                            0.0094 -0.0942  0.0215 -0.0188 -0.7700
                                           -0.2272  0.0119 -0.0392  0.0457 -0.1587
                                            0.0802 -0.0735
   110. (0.00293) RY*( 3) C   4           s(  4.27%)p17.79( 75.99%)d 4.62( 19.74%)
                                            0.0000  0.0059  0.1462 -0.1459 -0.0040
                                            0.0048  0.1756  0.2146  0.1055 -0.0084
                                            0.0347 -0.7386  0.0332 -0.0006  0.1865
                                           -0.2897  0.0730 -0.2508  0.0115 -0.3650
                                           -0.0048  0.0327
   111. (0.00248) RY*( 4) C   4           s(  1.19%)p81.37( 96.50%)d 1.95(  2.31%)
                                           -0.0000  0.0014  0.0886  0.0622 -0.0114
                                            0.0061 -0.0966 -0.3094 -0.0804  0.0139
                                            0.8753 -0.1707 -0.0287  0.0072  0.0440
                                            0.2146 -0.0952 -0.1055  0.0143  0.0930
                                            0.0473  0.0301
   112. (0.00161) RY*( 5) C   4           s(  0.25%)p99.99( 88.68%)d44.90( 11.07%)
                                            0.0000  0.0005  0.0369  0.0320  0.0090
                                           -0.0032 -0.0009 -0.7442 -0.0442 -0.0082
                                           -0.3684 -0.2350  0.0619  0.0032 -0.0254
                                            0.3561  0.0933 -0.0509 -0.1882 -0.2416
                                           -0.0839  0.0855
   113. (0.00132) RY*( 6) C   4           s(  0.86%)p74.21( 63.84%)d41.04( 35.30%)
                                           -0.0000  0.0075 -0.0150  0.0912  0.0003
                                           -0.0061  0.1127 -0.4252  0.1014 -0.0005
                                            0.0265  0.1862  0.0318 -0.0077  0.1160
                                           -0.6184  0.0478  0.0576  0.2303 -0.0263
                                            0.4113  0.3561
   114. (0.00061) RY*( 7) C   4           s( 22.22%)p 1.58( 35.11%)d 1.92( 42.67%)
                                            0.0000  0.0049  0.4707 -0.0246  0.0035
                                            0.0117  0.1627 -0.1108 -0.1890 -0.0019
                                            0.1026  0.3407  0.1054  0.0041  0.0519
                                           -0.3669 -0.0383 -0.1341 -0.4018 -0.1308
                                           -0.4559 -0.1492
   115. (0.00040) RY*( 8) C   4           s(  5.73%)p 5.47( 31.36%)d10.98( 62.91%)
                                            0.0000  0.0004  0.1167  0.2072  0.0276
                                            0.0039  0.0522 -0.1507 -0.1363 -0.0005
                                           -0.1484 -0.4116 -0.1039 -0.0047 -0.0594
                                           -0.2486  0.0439  0.1361  0.0331  0.7405
                                           -0.1805 -0.1689
   116. (0.00029) RY*( 9) C   4           s( 43.91%)p 0.68( 29.87%)d 0.60( 26.23%)
                                            0.0000 -0.0054  0.6232  0.2225  0.0344
                                            0.0031  0.1875  0.1386 -0.3624 -0.0055
                                           -0.1145  0.0534  0.1064 -0.0190 -0.0118
                                            0.2696  0.1117 -0.0851  0.3119 -0.0199
                                            0.3947 -0.0390
   117. (0.00022) RY*(10) C   4           s( 39.49%)p 1.12( 44.17%)d 0.41( 16.34%)
                                            0.0000 -0.0013 -0.2015  0.5952 -0.0023
                                           -0.0012 -0.0363  0.0729 -0.3555  0.0038
                                           -0.0359 -0.1067 -0.2736  0.0117  0.0191
                                           -0.1170 -0.4549  0.1371 -0.1972 -0.3038
                                            0.0999 -0.0587
   118. (0.00015) RY*(11) C   4           s(  5.46%)p16.34( 89.29%)d 0.96(  5.25%)
                                           -0.0000 -0.0011  0.1764 -0.1497  0.0335
                                           -0.0009  0.0185 -0.0429  0.1257 -0.0008
                                           -0.0341  0.0949 -0.9149 -0.0015  0.0195
                                            0.0288  0.1627 -0.1698 -0.0929  0.0002
                                            0.1165 -0.0378
   119. (0.00014) RY*(12) C   4           s( 21.38%)p 0.98( 20.97%)d 2.70( 57.65%)
                                           -0.0000  0.0001  0.3331 -0.3206  0.0044
                                            0.0006  0.0746 -0.0230  0.2260  0.0139
                                            0.0118 -0.1071  0.0025 -0.0025  0.0353
                                            0.0555 -0.3693  0.6864 -0.2167 -0.0206
                                            0.2308 -0.0686
   120. (0.00008) RY*(13) C   4           s(  5.65%)p10.42( 58.82%)d 6.29( 35.53%)
   121. (0.00008) RY*(14) C   4           s(  5.41%)p 2.84( 15.37%)d14.63( 79.21%)
   122. (0.00008) RY*(15) C   4           s(  3.32%)p 2.86(  9.51%)d26.24( 87.17%)
   123. (0.00004) RY*(16) C   4           s( 36.20%)p 1.48( 53.52%)d 0.28( 10.28%)
   124. (0.00001) RY*(17) C   4           s( 96.47%)p 0.01(  1.28%)d 0.02(  2.25%)
   125. (0.00646) RY*( 1) C   5           s(  1.79%)p52.82( 94.37%)d 2.15(  3.84%)
                                            0.0000 -0.0085  0.1163 -0.0653 -0.0021
                                           -0.0092  0.4010  0.0161  0.0207 -0.0222
                                            0.8643 -0.0145  0.0318 -0.0037  0.1814
                                           -0.0220  0.0052  0.1320  0.0576  0.0153
                                           -0.0296 -0.1286
   126. (0.00329) RY*( 2) C   5           s( 10.98%)p 7.57( 83.13%)d 0.54(  5.89%)
                                           -0.0000  0.0088  0.3286  0.0414 -0.0039
                                            0.0000  0.7982  0.0565  0.0244  0.0159
                                           -0.4312  0.0135 -0.0358 -0.0073  0.0370
                                            0.0040  0.0368 -0.0520 -0.0045 -0.0078
                                           -0.2199 -0.0884
   127. (0.00289) RY*( 3) C   5           s(  0.31%)p99.99( 96.98%)d 8.63(  2.70%)
                                            0.0000  0.0005  0.0553 -0.0082 -0.0032
                                           -0.0068 -0.1499  0.0042  0.0289  0.0007
                                           -0.1443  0.0005 -0.0162  0.0198  0.9571
                                           -0.0305 -0.0898  0.0170 -0.0965 -0.1120
                                            0.0019 -0.0698
   128. (0.00077) RY*( 4) C   5           s( 64.87%)p 0.24( 15.86%)d 0.30( 19.27%)
                                           -0.0000 -0.0014  0.8013 -0.0812 -0.0029
                                            0.0127 -0.2482 -0.1063 -0.1256  0.0062
                                            0.0132  0.2346 -0.0551  0.0025 -0.0843
                                            0.0661 -0.0027  0.0097 -0.1209  0.1977
                                            0.3041 -0.2155
   129. (0.00069) RY*( 5) C   5           s( 11.56%)p 0.25(  2.88%)d 7.40( 85.56%)
                                           -0.0000 -0.0007  0.3357  0.0532  0.0078
                                           -0.0056 -0.1382 -0.0327 -0.0224  0.0096
                                            0.0157  0.0633 -0.0476 -0.0008 -0.0118
                                            0.0100 -0.0355  0.2344  0.5898 -0.4788
                                           -0.2413  0.4066
   130. (0.00032) RY*( 6) C   5           s( 13.38%)p 2.90( 38.77%)d 3.58( 47.85%)
                                           -0.0000  0.0033 -0.1505  0.3334 -0.0000
                                            0.0109  0.2536 -0.5125 -0.1949 -0.0056
                                           -0.0637  0.0316  0.0002  0.0009  0.0601
                                           -0.1181  0.0043  0.1770  0.1280 -0.0490
                                            0.6370  0.1504
   131. (0.00028) RY*( 7) C   5           s( 18.13%)p 1.45( 26.31%)d 3.06( 55.56%)
                                           -0.0000 -0.0006  0.0855  0.4171 -0.0055
                                            0.0043 -0.0571  0.1782 -0.1433  0.0039
                                            0.0882 -0.1355 -0.1834 -0.0173 -0.0868
                                           -0.0766  0.3661 -0.0188 -0.4432 -0.5832
                                            0.0128 -0.1360
   132. (0.00020) RY*( 8) C   5           s( 29.73%)p 1.53( 45.35%)d 0.84( 24.92%)
                                            0.0000 -0.0000  0.0916  0.5354  0.0470
                                           -0.0075 -0.1063 -0.3725  0.0219  0.0019
                                            0.0929 -0.2915 -0.2564  0.0057 -0.0149
                                            0.0838 -0.3693 -0.2364  0.0448  0.2059
                                           -0.3614 -0.1353
   133. (0.00015) RY*( 9) C   5           s( 14.62%)p 4.24( 61.96%)d 1.60( 23.41%)
                                           -0.0000 -0.0018  0.0264  0.3784 -0.0489
                                            0.0038  0.0780  0.5821  0.1050  0.0060
                                            0.0682  0.2472 -0.1056  0.0041  0.0156
                                            0.1385 -0.4089 -0.0937 -0.0795  0.1106
                                            0.2620  0.3717
   134. (0.00012) RY*(10) C   5           s(  3.40%)p26.57( 90.41%)d 1.82(  6.19%)
                                           -0.0000 -0.0054  0.1758 -0.0558  0.0016
                                            0.0024 -0.0257  0.0254  0.1694  0.0038
                                           -0.0028 -0.2454  0.1643 -0.0032 -0.0725
                                           -0.8461 -0.2563  0.0311 -0.1757  0.0129
                                            0.0037  0.1728
   135. (0.00009) RY*(11) C   5           s(  6.09%)p 6.88( 41.89%)d 8.55( 52.02%)
   136. (0.00006) RY*(12) C   5           s(  6.73%)p 2.59( 17.46%)d11.26( 75.81%)
   137. (0.00006) RY*(13) C   5           s(  8.54%)p 6.41( 54.70%)d 4.31( 36.76%)
   138. (0.00003) RY*(14) C   5           s( 11.39%)p 5.28( 60.20%)d 2.49( 28.41%)
   139. (0.00004) RY*(15) C   5           s( 10.77%)p 6.50( 69.94%)d 1.79( 19.29%)
   140. (0.00001) RY*(16) C   5           s(  0.51%)p99.99( 94.98%)d 8.91(  4.51%)
   141. (0.00000) RY*(17) C   5           s( 87.23%)p 0.06(  4.89%)d 0.09(  7.88%)
   142. (0.00680) RY*( 1) C   6           s(  1.54%)p61.17( 94.36%)d 2.65(  4.09%)
                                           -0.0000  0.0079 -0.0723  0.1006  0.0000
                                            0.0121 -0.3461  0.0089 -0.0155 -0.0220
                                            0.8513 -0.0172  0.0289  0.0053 -0.3107
                                            0.0106 -0.0180  0.1615 -0.0656  0.0135
                                            0.0625  0.0805
   143. (0.00344) RY*( 2) C   6           s(  6.17%)p14.34( 88.54%)d 0.86(  5.29%)
                                           -0.0000  0.0068  0.2474  0.0215 -0.0021
                                            0.0141  0.8648  0.0345 -0.0342 -0.0064
                                            0.3573 -0.0369  0.0165 -0.0116 -0.0546
                                            0.0365  0.0346  0.0700  0.0227 -0.0382
                                           -0.2073 -0.0554
   144. (0.00303) RY*( 3) C   6           s(  1.31%)p72.84( 95.24%)d 2.64(  3.45%)
                                           -0.0000  0.0015  0.1035 -0.0485  0.0030
                                            0.0136  0.0437 -0.0078 -0.0477  0.0068
                                           -0.3038 -0.0273 -0.0287 -0.0010 -0.9239
                                           -0.0224  0.0065 -0.0157  0.0960 -0.1228
                                            0.0303  0.0950
   145. (0.00114) RY*( 4) C   6           s( 82.96%)p 0.17( 14.52%)d 0.03(  2.52%)
                                           -0.0000 -0.0007  0.9104  0.0294 -0.0039
                                           -0.0008 -0.2687  0.0862  0.0138 -0.0126
                                            0.0003 -0.1329  0.1203  0.0033  0.0882
                                            0.1075 -0.1171 -0.0335  0.1306  0.0766
                                           -0.0261  0.0219
   146. (0.00064) RY*( 5) C   6           s(  0.50%)p 2.47(  1.24%)d99.99( 98.26%)
                                            0.0000 -0.0005 -0.0032  0.0703  0.0087
                                           -0.0060 -0.0536 -0.0018  0.0460 -0.0051
                                           -0.0488  0.0112  0.0223 -0.0073 -0.0449
                                           -0.0472 -0.0079  0.4886  0.2658 -0.0631
                                            0.1121 -0.8103
   147. (0.00035) RY*( 6) C   6           s( 25.05%)p 1.19( 29.87%)d 1.80( 45.08%)
                                           -0.0000  0.0015  0.0262  0.4998 -0.0063
                                            0.0136  0.1304 -0.1582 -0.4281  0.0038
                                           -0.0162  0.0143 -0.0279 -0.0039  0.0272
                                            0.2128  0.1608 -0.1295  0.1167  0.1452
                                            0.6311  0.0317
   148. (0.00027) RY*( 7) C   6           s( 23.42%)p 1.26( 29.44%)d 2.01( 47.14%)
                                            0.0000  0.0032 -0.0830  0.4746  0.0447
                                           -0.0051  0.0493  0.1385  0.3275  0.0042
                                           -0.0327  0.0835  0.0388  0.0129  0.0873
                                           -0.1317 -0.3617  0.1419  0.4369 -0.3879
                                            0.0277  0.3304
   149. (0.00020) RY*( 8) C   6           s(  9.52%)p 7.54( 71.85%)d 1.96( 18.62%)
                                            0.0000  0.0024 -0.1275  0.2793 -0.0313
                                           -0.0091 -0.0514  0.2712  0.0805 -0.0037
                                           -0.1127  0.0855 -0.0073 -0.0052 -0.0697
                                            0.7813  0.0204  0.1557 -0.0890  0.1829
                                           -0.3473  0.0003
   150. (0.00019) RY*( 9) C   6           s( 25.44%)p 1.63( 41.51%)d 1.30( 33.05%)
                                            0.0000 -0.0061  0.0962  0.4948 -0.0165
                                            0.0003 -0.0142 -0.2192  0.0254 -0.0033
                                           -0.0856  0.3653  0.3178 -0.0039 -0.0904
                                           -0.3199 -0.1179 -0.0592 -0.4850  0.1298
                                           -0.2304 -0.1477
   151. (0.00010) RY*(10) C   6           s(  4.43%)p17.80( 78.77%)d 3.80( 16.81%)
                                           -0.0000  0.0005 -0.0305  0.2000 -0.0578
                                            0.0089  0.0540  0.7117  0.0706 -0.0006
                                           -0.0592 -0.3733 -0.1509 -0.0043 -0.0400
                                           -0.3255 -0.0036  0.0176 -0.2612  0.2671
                                            0.1625 -0.0422
   152. (0.00010) RY*(11) C   6           s(  4.24%)p 4.63( 19.63%)d17.96( 76.13%)
   153. (0.00007) RY*(12) C   6           s(  6.23%)p 9.07( 56.44%)d 6.00( 37.33%)
   154. (0.00007) RY*(13) C   6           s(  4.49%)p11.31( 50.76%)d 9.97( 44.75%)
   155. (0.00003) RY*(14) C   6           s(  1.71%)p34.47( 58.79%)d23.16( 39.50%)
   156. (0.00004) RY*(15) C   6           s(  8.55%)p 7.95( 67.96%)d 2.75( 23.50%)
   157. (0.00000) RY*(16) C   6           s(  1.60%)p60.46( 96.68%)d 1.08(  1.72%)
   158. (0.00001) RY*(17) C   6           s( 92.87%)p 0.05(  4.50%)d 0.03(  2.63%)
   159. (0.00598) RY*( 1) C   7           s(  0.09%)p99.99( 94.25%)d65.27(  5.67%)
                                           -0.0000  0.0137  0.0231 -0.0069 -0.0100
                                           -0.0011  0.0734  0.0481  0.0197 -0.0189
                                            0.4658  0.0050  0.0232 -0.0264  0.8447
                                           -0.0340  0.0345 -0.0830  0.0431  0.1513
                                           -0.0158  0.1574
   160. (0.00199) RY*( 2) C   7           s(  0.23%)p99.99( 97.45%)d10.29(  2.32%)
                                            0.0000  0.0201  0.0401  0.0088 -0.0130
                                           -0.0240 -0.6812  0.0367  0.0812 -0.0181
                                           -0.5778  0.0380  0.1146  0.0163  0.3705
                                           -0.1229 -0.0253  0.0740  0.0337  0.0904
                                           -0.0241 -0.0886
   161. (0.00122) RY*( 3) C   7           s(  0.40%)p99.99( 82.95%)d41.54( 16.65%)
                                            0.0000  0.0012  0.0182  0.0599 -0.0093
                                           -0.0003  0.5799  0.2309  0.1092 -0.0005
                                           -0.5664 -0.1389  0.0129  0.0039  0.2507
                                            0.1507  0.0472  0.0294  0.1517 -0.2196
                                           -0.2623  0.1597
   162. (0.00064) RY*( 4) C   7           s( 11.03%)p 2.14( 23.60%)d 5.93( 65.37%)
                                           -0.0000 -0.0025  0.2814 -0.1762  0.0067
                                            0.0073 -0.2889  0.2445 -0.0574  0.0019
                                            0.2268 -0.1175 -0.0373  0.0069 -0.1107
                                            0.0921 -0.0444 -0.1555 -0.0148 -0.2340
                                           -0.7562  0.0531
   163. (0.00058) RY*( 5) C   7           s( 82.07%)p 0.09(  7.46%)d 0.13( 10.47%)
                                           -0.0000 -0.0059  0.8907 -0.1656 -0.0026
                                            0.0062  0.1171  0.0519 -0.0354  0.0218
                                           -0.0668  0.1940 -0.0724  0.0164 -0.0115
                                            0.0852 -0.0378  0.0482  0.0781  0.1887
                                            0.2386 -0.0611
   164. (0.00030) RY*( 6) C   7           s( 13.44%)p 6.02( 80.85%)d 0.43(  5.71%)
                                            0.0000 -0.0079  0.2219  0.2873 -0.0506
                                           -0.0079 -0.0872 -0.4635  0.2438 -0.0044
                                            0.0627 -0.5197  0.2468  0.0103  0.0413
                                            0.4342 -0.0355  0.1146 -0.1765 -0.1072
                                            0.0309  0.0199
   165. (0.00019) RY*( 7) C   7           s(  4.89%)p16.69( 81.60%)d 2.76( 13.51%)
                                           -0.0000 -0.0011 -0.1369  0.1736  0.0024
                                            0.0055 -0.0578  0.3166  0.3218  0.0066
                                            0.1289  0.4220  0.3065 -0.0052 -0.0516
                                            0.5490 -0.1264 -0.0326  0.2605  0.0646
                                            0.0126 -0.2487
   166. (0.00013) RY*( 8) C   7           s( 16.65%)p 3.91( 65.06%)d 1.10( 18.29%)
                                           -0.0000  0.0044  0.1152  0.3872  0.0575
                                            0.0065  0.1409 -0.5306 -0.0214  0.0031
                                           -0.0362  0.4106  0.1419  0.0019  0.0269
                                           -0.3150 -0.2424 -0.1834  0.1605 -0.0648
                                           -0.3322 -0.0945
   167. (0.00010) RY*( 9) C   7           s(  9.34%)p 6.62( 61.78%)d 3.09( 28.88%)
                                            0.0000 -0.0056  0.0176  0.2729 -0.1362
                                           -0.0087 -0.0655 -0.0354 -0.3417 -0.0023
                                           -0.0940  0.4117 -0.0662  0.0026  0.0374
                                            0.3224  0.4553 -0.0617 -0.4629 -0.0411
                                           -0.0480  0.2584
   168. (0.00009) RY*(10) C   7           s( 59.21%)p 0.63( 37.03%)d 0.06(  3.76%)
   169. (0.00008) RY*(11) C   7           s(  2.32%)p 7.44( 17.24%)d34.68( 80.44%)
   170. (0.00004) RY*(12) C   7           s(  2.09%)p 9.95( 20.80%)d36.89( 77.11%)
   171. (0.00001) RY*(13) C   7           s(  2.47%)p 9.24( 22.78%)d30.31( 74.76%)
   172. (0.00002) RY*(14) C   7           s(  4.35%)p19.65( 85.56%)d 2.32( 10.08%)
   173. (0.00002) RY*(15) C   7           s(  0.12%)p99.99( 16.40%)d99.99( 83.47%)
   174. (0.00000) RY*(16) C   7           s( 90.56%)p 0.09(  8.48%)d 0.01(  0.96%)
   175. (0.00000) RY*(17) C   7           s(  0.78%)p99.99( 96.84%)d 3.03(  2.37%)
   176. (0.00619) RY*( 1) C   8           s(  0.45%)p99.99( 94.34%)d11.63(  5.21%)
                                            0.0000 -0.0206  0.0593 -0.0205  0.0109
                                           -0.0232  0.5397 -0.0528  0.0362 -0.0168
                                            0.3248 -0.0598  0.0266  0.0258 -0.7308
                                            0.0380 -0.0333 -0.0240  0.1481  0.1537
                                           -0.0658 -0.0411
   177. (0.00233) RY*( 2) C   8           s(  0.46%)p99.99( 98.39%)d 2.53(  1.16%)
                                           -0.0000 -0.0017  0.0482 -0.0469 -0.0064
                                            0.0140  0.3277 -0.0383 -0.0617  0.0351
                                            0.7006 -0.0836 -0.1579  0.0295  0.5659
                                           -0.0865 -0.1357  0.0536  0.0275 -0.0232
                                           -0.0144 -0.0847
   178. (0.00096) RY*( 3) C   8           s(  0.20%)p99.99( 81.47%)d91.74( 18.33%)
                                           -0.0000  0.0001 -0.0289  0.0341  0.0008
                                            0.0119 -0.6516 -0.1361 -0.0555 -0.0084
                                            0.5200  0.1455  0.0509  0.0065 -0.2599
                                           -0.0743 -0.0320  0.1128  0.0937  0.0919
                                            0.3915  0.0101
   179. (0.00060) RY*( 4) C   8           s(  0.59%)p19.69( 11.53%)d99.99( 87.89%)
                                            0.0000 -0.0006  0.0742 -0.0174  0.0063
                                           -0.0031 -0.2418 -0.0883 -0.0890  0.0031
                                            0.1677 -0.0325  0.0549 -0.0044 -0.0890
                                           -0.0167 -0.0257 -0.3428 -0.5705  0.1840
                                           -0.5192 -0.3640
   180. (0.00045) RY*( 5) C   8           s( 88.95%)p 0.08(  6.87%)d 0.05(  4.19%)
                                           -0.0000  0.0066  0.9425  0.0090 -0.0326
                                            0.0150 -0.0691 -0.0639 -0.0902  0.0061
                                           -0.0776 -0.0874 -0.0419 -0.0241  0.0336
                                           -0.0858  0.1642  0.0907  0.1366  0.1220
                                           -0.0081 -0.0016
   181. (0.00030) RY*( 6) C   8           s( 10.74%)p 7.31( 78.50%)d 1.00( 10.76%)
                                            0.0000 -0.0013 -0.1814  0.2727 -0.0092
                                           -0.0099 -0.0257 -0.2608  0.0697 -0.0175
                                           -0.0690 -0.5967  0.1846 -0.0079 -0.0063
                                           -0.5354  0.1712  0.2364  0.0789 -0.0031
                                           -0.0438 -0.2089
   182. (0.00014) RY*( 7) C   8           s( 53.29%)p 0.32( 16.84%)d 0.56( 29.87%)
                                            0.0000 -0.0054 -0.1019  0.7220 -0.0345
                                           -0.0036 -0.0010  0.0672 -0.1872  0.0017
                                            0.0419  0.1414 -0.1538  0.0114  0.0632
                                            0.2360  0.1537  0.2236  0.0538  0.3997
                                           -0.2396  0.1693
   183. (0.00008) RY*( 8) C   8           s( 12.59%)p 4.72( 59.42%)d 2.22( 27.99%)
   184. (0.00006) RY*( 9) C   8           s(  0.67%)p54.14( 36.34%)d93.86( 62.99%)
   185. (0.00003) RY*(10) C   8           s(  4.79%)p14.60( 70.00%)d 5.26( 25.21%)
   186. (0.00003) RY*(11) C   8           s( 15.43%)p 2.33( 35.94%)d 3.15( 48.62%)
   187. (0.00001) RY*(12) C   8           s(  4.20%)p19.09( 80.17%)d 3.72( 15.64%)
   188. (0.00000) RY*(13) C   8           s(  2.89%)p21.40( 61.83%)d12.22( 35.29%)
   189. (0.00000) RY*(14) C   8           s( 97.63%)p 0.01(  1.02%)d 0.01(  1.36%)
   190. (0.00000) RY*(15) C   8           s(  0.85%)p99.99( 92.63%)d 7.63(  6.52%)
   191. (0.00000) RY*(16) C   8           s(  1.04%)p25.66( 26.62%)d69.74( 72.35%)
   192. (0.00000) RY*(17) C   8           s(  5.27%)p 9.15( 48.28%)d 8.81( 46.45%)
   193. (0.00587) RY*( 1) C   9           s(  1.30%)p71.55( 93.08%)d 4.32(  5.62%)
                                            0.0000 -0.0190  0.1114  0.0028  0.0153
                                           -0.0188  0.5195  0.0574  0.0287 -0.0280
                                            0.7863  0.0931  0.0435 -0.0052  0.1628
                                            0.0163  0.0080 -0.1312 -0.0839 -0.0307
                                            0.0628  0.1644
   194. (0.00222) RY*( 2) C   9           s(  0.01%)p99.99( 99.06%)d75.41(  0.93%)
                                           -0.0000 -0.0000  0.0086 -0.0070 -0.0010
                                            0.0176  0.3338  0.0375 -0.0834 -0.0020
                                           -0.0365  0.0045  0.0072 -0.0468 -0.9016
                                           -0.0787  0.2185  0.0250 -0.0429 -0.0761
                                            0.0224 -0.0235
   195. (0.00092) RY*( 3) C   9           s(  0.05%)p99.99( 91.22%)d99.99(  8.73%)
                                            0.0000  0.0005  0.0030  0.0223  0.0037
                                            0.0104 -0.7081  0.1042 -0.0924 -0.0077
                                            0.5313 -0.1220  0.0817  0.0039 -0.2865
                                            0.0576 -0.0442  0.1077  0.1403 -0.0018
                                            0.2253  0.0723
   196. (0.00056) RY*( 4) C   9           s(  0.87%)p 1.50(  1.31%)d99.99( 97.82%)
                                           -0.0000  0.0009  0.0899  0.0248  0.0002
                                           -0.0069  0.0545 -0.0243  0.0114  0.0085
                                           -0.0558 -0.0032 -0.0221 -0.0017  0.0294
                                           -0.0688 -0.0061  0.2279  0.5752 -0.5278
                                           -0.2563  0.5012
   197. (0.00045) RY*( 5) C   9           s( 17.90%)p 4.23( 75.64%)d 0.36(  6.46%)
                                           -0.0000  0.0033  0.4207  0.0445 -0.0090
                                            0.0138  0.0002 -0.3160 -0.0976  0.0102
                                           -0.0544  0.0195 -0.0579 -0.0159 -0.0611
                                            0.7871  0.1286 -0.0708  0.0801  0.1869
                                           -0.0517  0.1246
   198. (0.00042) RY*( 6) C   9           s( 72.19%)p 0.31( 22.72%)d 0.07(  5.08%)
                                           -0.0000  0.0061  0.8422  0.1079 -0.0303
                                            0.0122 -0.0819  0.1345 -0.0759  0.0212
                                           -0.0889 -0.0362 -0.1616  0.0130  0.0093
                                           -0.3832 -0.1169 -0.0066 -0.2046 -0.0285
                                            0.0815  0.0382
   199. (0.00021) RY*( 7) C   9           s( 74.76%)p 0.05(  3.90%)d 0.29( 21.35%)
                                            0.0000 -0.0052 -0.2257  0.8346 -0.0006
                                           -0.0060 -0.0043  0.0253 -0.0965 -0.0112
                                           -0.0392  0.0168 -0.1574 -0.0035 -0.0143
                                            0.0168 -0.0415  0.0931 -0.2619  0.1019
                                           -0.0110  0.3546
   200. (0.00006) RY*( 8) C   9           s(  3.38%)p21.80( 73.57%)d 6.83( 23.05%)
   201. (0.00006) RY*( 9) C   9           s(  0.13%)p99.99( 23.38%)d99.99( 76.49%)
   202. (0.00001) RY*(10) C   9           s( 12.00%)p 2.60( 31.21%)d 4.73( 56.79%)
   203. (0.00001) RY*(11) C   9           s(  7.57%)p 5.87( 44.43%)d 6.34( 48.00%)
   204. (0.00000) RY*(12) C   9           s(  0.73%)p99.99( 85.14%)d19.34( 14.13%)
   205. (0.00000) RY*(13) C   9           s(  7.51%)p 8.66( 65.04%)d 3.66( 27.46%)
   206. (0.00001) RY*(14) C   9           s(  0.05%)p99.99( 99.69%)d 4.85(  0.26%)
   207. (0.00000) RY*(15) C   9           s(  4.30%)p17.76( 76.42%)d 4.48( 19.28%)
   208. (0.00000) RY*(16) C   9           s(  0.69%)p16.11( 11.19%)d99.99( 88.12%)
   209. (0.00000) RY*(17) C   9           s( 96.57%)p 0.03(  3.17%)d 0.00(  0.26%)
   210. (0.00601) RY*( 1) C  10           s(  0.44%)p99.99( 94.16%)d12.11(  5.39%)
                                            0.0000 -0.0204  0.0584 -0.0235  0.0083
                                           -0.0003 -0.0395  0.0144  0.0034 -0.0186
                                            0.4201  0.0640  0.0300 -0.0328  0.8663
                                            0.0657  0.0461  0.0785 -0.0284 -0.1543
                                            0.0225 -0.1504
   211. (0.00229) RY*( 2) C  10           s(  0.09%)p99.99( 98.87%)d11.25(  1.04%)
                                           -0.0000 -0.0012  0.0217 -0.0205 -0.0055
                                            0.0316  0.6346  0.0600 -0.1464  0.0336
                                            0.6604  0.0615 -0.1530 -0.0160 -0.2963
                                           -0.0372  0.0777  0.0276  0.0590  0.0431
                                           -0.0309 -0.0576
   212. (0.00087) RY*( 3) C  10           s(  0.58%)p99.99( 76.13%)d39.93( 23.28%)
                                           -0.0000  0.0002 -0.0396  0.0652  0.0029
                                            0.0056 -0.6267  0.1043 -0.0717 -0.0028
                                            0.4988 -0.1778  0.0510 -0.0002 -0.2579
                                            0.0523 -0.0151  0.1502  0.1651  0.0492
                                            0.4195  0.0676
   213. (0.00058) RY*( 4) C  10           s(  0.23%)p66.22( 15.37%)d99.99( 84.40%)
                                           -0.0000  0.0001  0.0179  0.0447  0.0020
                                           -0.0100  0.2818 -0.0531  0.0765  0.0081
                                           -0.2154  0.0022 -0.0670 -0.0039  0.1176
                                            0.0030  0.0267  0.1027 -0.1279  0.3975
                                            0.7821 -0.2175
   214. (0.00047) RY*( 5) C  10           s( 89.50%)p 0.08(  7.51%)d 0.03(  2.99%)
                                           -0.0000  0.0061  0.9452  0.0315 -0.0216
                                           -0.0051 -0.0520  0.1270  0.0334  0.0076
                                           -0.0323  0.1174 -0.0329  0.0275 -0.0838
                                           -0.0493 -0.1701  0.1331 -0.0000 -0.0624
                                           -0.0039 -0.0911
   215. (0.00029) RY*( 6) C  10           s(  6.77%)p12.13( 82.06%)d 1.65( 11.17%)
                                           -0.0000  0.0035  0.2121 -0.1503 -0.0099
                                            0.0125  0.0562 -0.5875 -0.1471  0.0164
                                            0.0302 -0.6025 -0.1701 -0.0008  0.0115
                                            0.2316  0.0604 -0.1696 -0.1543 -0.1796
                                            0.0772  0.1445
   216. (0.00019) RY*( 7) C  10           s( 73.84%)p 0.10(  7.68%)d 0.25( 18.49%)
                                            0.0000 -0.0013 -0.0940  0.8539 -0.0191
                                            0.0016  0.0418 -0.1431 -0.0158 -0.0022
                                           -0.0093 -0.1173 -0.1204 -0.0088 -0.0200
                                           -0.0044 -0.1595  0.3240 -0.1843 -0.1595
                                           -0.0953 -0.1068
   217. (0.00009) RY*( 8) C  10           s(  5.38%)p 9.75( 52.44%)d 7.84( 42.17%)
   218. (0.00005) RY*( 9) C  10           s(  2.47%)p17.87( 44.18%)d21.58( 53.35%)
   219. (0.00003) RY*(10) C  10           s( 12.22%)p 1.38( 16.86%)d 5.81( 70.92%)
   220. (0.00001) RY*(11) C  10           s(  0.43%)p99.99( 99.06%)d 1.20(  0.51%)
   221. (0.00001) RY*(12) C  10           s(  5.31%)p17.44( 92.61%)d 0.39(  2.08%)
   222. (0.00000) RY*(13) C  10           s( 98.11%)p 0.01(  1.07%)d 0.01(  0.82%)
   223. (0.00000) RY*(14) C  10           s(  0.14%)p99.99( 89.73%)d71.23( 10.13%)
   224. (0.00000) RY*(15) C  10           s(  1.18%)p11.57( 13.67%)d72.01( 85.14%)
   225. (0.00000) RY*(16) C  10           s(  2.64%)p31.14( 82.08%)d 5.80( 15.28%)
   226. (0.00000) RY*(17) C  10           s(  0.70%)p37.97( 26.65%)d99.99( 72.65%)
   227. (0.00598) RY*( 1) C  11           s(  0.04%)p99.99( 94.48%)d99.99(  5.48%)
                                           -0.0000  0.0165  0.0096 -0.0051 -0.0060
                                           -0.0198  0.5774 -0.0167  0.0214 -0.0142
                                            0.4517  0.0274  0.0187  0.0240 -0.6332
                                            0.0523 -0.0272  0.0158 -0.1530 -0.1578
                                            0.0673  0.0409
   228. (0.00210) RY*( 2) C  11           s(  0.24%)p99.99( 97.78%)d 8.39(  1.99%)
                                            0.0000  0.0154  0.0193  0.0405 -0.0107
                                           -0.0126 -0.2086  0.0530  0.0734 -0.0243
                                           -0.6751  0.0822  0.1150 -0.0221 -0.6613
                                            0.0868  0.0650  0.1045  0.0186 -0.0286
                                           -0.0219 -0.0854
   229. (0.00108) RY*( 3) C  11           s(  0.49%)p99.99( 77.42%)d44.67( 22.08%)
                                            0.0000 -0.0004  0.0615 -0.0341 -0.0020
                                           -0.0101  0.6395  0.2368  0.0559  0.0104
                                           -0.4581 -0.1437 -0.0617 -0.0039  0.2598
                                            0.0639 -0.0019 -0.1743 -0.3215  0.1323
                                           -0.1695 -0.2021
   230. (0.00057) RY*( 4) C  11           s(  1.70%)p18.01( 30.64%)d39.77( 67.66%)
                                            0.0000 -0.0010  0.1228 -0.0438  0.0051
                                           -0.0054 -0.3699  0.1571 -0.0538  0.0052
                                            0.2596 -0.2131  0.0409 -0.0061 -0.1619
                                            0.0226  0.0259 -0.2950 -0.3750  0.0012
                                           -0.6310 -0.2254
   231. (0.00051) RY*( 5) C  11           s( 90.59%)p 0.06(  5.56%)d 0.04(  3.85%)
                                            0.0000 -0.0064  0.9326 -0.1901  0.0035
                                            0.0190 -0.0166  0.0820 -0.0755  0.0180
                                            0.0098  0.1714 -0.1001 -0.0105  0.0395
                                            0.0143  0.0293  0.1017  0.0345 -0.1222
                                            0.1054 -0.0309
   232. (0.00027) RY*( 6) C  11           s( 11.54%)p 6.87( 79.27%)d 0.80(  9.19%)
                                            0.0000 -0.0047  0.2416  0.2321 -0.0559
                                            0.0010  0.0562 -0.1593  0.1686 -0.0078
                                           -0.0258 -0.5527  0.2839 -0.0141 -0.0704
                                           -0.5622  0.1664  0.0291  0.0349  0.2204
                                            0.0374  0.1996
   233. (0.00020) RY*( 7) C  11           s( 71.84%)p 0.37( 26.50%)d 0.02(  1.65%)
                                            0.0000 -0.0027  0.0891  0.8429  0.0052
                                            0.0031  0.0085  0.4246  0.0622  0.0103
                                            0.1059  0.2228  0.0685 -0.0012  0.0606
                                            0.0814  0.0699  0.0406  0.0947 -0.0268
                                           -0.0355 -0.0629
   234. (0.00013) RY*( 8) C  11           s(  2.78%)p25.03( 69.65%)d 9.91( 27.57%)
                                            0.0000  0.0088  0.0428  0.1201  0.1072
                                            0.0094  0.0880 -0.5168 -0.1075  0.0046
                                            0.0437 -0.0323  0.2295  0.0054  0.0766
                                            0.2838  0.5177  0.0099  0.0988 -0.0247
                                            0.0058 -0.5150
   235. (0.00008) RY*( 9) C  11           s( 13.61%)p 4.78( 65.10%)d 1.56( 21.29%)
   236. (0.00008) RY*(10) C  11           s(  3.53%)p 5.25( 18.52%)d22.10( 77.95%)
   237. (0.00008) RY*(11) C  11           s(  1.06%)p77.22( 81.49%)d16.54( 17.46%)
   238. (0.00004) RY*(12) C  11           s(  1.77%)p11.90( 21.06%)d43.62( 77.18%)
   239. (0.00001) RY*(13) C  11           s(  1.64%)p20.19( 33.15%)d39.71( 65.20%)
   240. (0.00001) RY*(14) C  11           s(  1.05%)p16.32( 17.10%)d78.14( 81.85%)
   241. (0.00001) RY*(15) C  11           s(  1.02%)p92.37( 94.09%)d 4.80(  4.89%)
   242. (0.00001) RY*(16) C  11           s(  1.54%)p55.79( 86.01%)d 8.08( 12.45%)
   243. (0.00000) RY*(17) C  11           s( 95.59%)p 0.02(  2.32%)d 0.02(  2.09%)
   244. (0.00613) RY*( 1) C  12           s(  0.05%)p99.99( 94.50%)d99.99(  5.45%)
                                            0.0000  0.0164 -0.0148  0.0038 -0.0060
                                           -0.0313  0.8723 -0.0401  0.0309  0.0058
                                           -0.2961 -0.0495 -0.0114  0.0142 -0.2973
                                            0.0381 -0.0154 -0.0274 -0.1060  0.1013
                                            0.1779 -0.0237
   245. (0.00224) RY*( 2) C  12           s(  0.67%)p99.99( 97.30%)d 3.03(  2.03%)
                                            0.0000  0.0153  0.0767  0.0193 -0.0142
                                           -0.0024  0.0535  0.0030  0.0428  0.0304
                                            0.7703 -0.1007 -0.1205 -0.0181 -0.5859
                                            0.0567  0.0500 -0.1250  0.0392  0.0035
                                           -0.0108 -0.0546
   246. (0.00118) RY*( 3) C  12           s(  1.23%)p62.90( 77.24%)d17.53( 21.53%)
                                           -0.0000 -0.0018  0.1093 -0.0180 -0.0021
                                            0.0028 -0.3573 -0.0963 -0.0399 -0.0044
                                           -0.4486 -0.1423 -0.0143  0.0006 -0.6004
                                           -0.2181 -0.0647 -0.2198  0.0270 -0.1234
                                            0.1009  0.3753
   247. (0.00058) RY*( 4) C  12           s( 36.70%)p 0.46( 16.90%)d 1.26( 46.40%)
                                           -0.0000 -0.0041  0.6002 -0.0818  0.0050
                                            0.0171 -0.1383  0.1066 -0.0786 -0.0094
                                           -0.2032  0.0241  0.0722  0.0032 -0.2034
                                            0.2064 -0.0302  0.1315 -0.1964  0.3450
                                           -0.2955 -0.4492
   248. (0.00054) RY*( 5) C  12           s( 53.94%)p 0.37( 20.13%)d 0.48( 25.93%)
                                           -0.0000 -0.0057  0.7237 -0.1252 -0.0050
                                            0.0162  0.1521  0.0290 -0.0538 -0.0149
                                            0.1473 -0.1697  0.1051 -0.0050  0.3191
                                           -0.1026 -0.0054 -0.1985  0.2013 -0.1756
                                            0.3152  0.2217
   249. (0.00027) RY*( 6) C  12           s( 19.15%)p 3.83( 73.40%)d 0.39(  7.45%)
                                            0.0000 -0.0051  0.2421  0.3616 -0.0457
                                            0.0053  0.0688  0.1150  0.0924  0.0101
                                            0.0169  0.6506 -0.2746 -0.0111 -0.0487
                                           -0.4391  0.1146  0.1362 -0.1373 -0.1808
                                           -0.0536  0.0391
   250. (0.00014) RY*( 7) C  12           s(  1.05%)p71.71( 75.61%)d22.13( 23.33%)
                                           -0.0000  0.0087  0.0398 -0.0209  0.0919
                                            0.0029  0.0143 -0.5039 -0.3002 -0.0074
                                           -0.0902  0.1731 -0.4133  0.0044  0.0494
                                            0.1639  0.4167 -0.2311  0.3783  0.1638
                                           -0.0813 -0.0585
   251. (0.00008) RY*( 8) C  12           s(  1.14%)p59.98( 68.21%)d26.95( 30.65%)
   252. (0.00009) RY*( 9) C  12           s(  1.92%)p13.90( 26.67%)d37.21( 71.41%)
   253. (0.00008) RY*(10) C  12           s( 12.94%)p 5.25( 67.93%)d 1.48( 19.13%)
   254. (0.00008) RY*(11) C  12           s( 61.63%)p 0.48( 29.33%)d 0.15(  9.04%)
   255. (0.00002) RY*(12) C  12           s(  0.45%)p48.59( 21.65%)d99.99( 77.90%)
   256. (0.00002) RY*(13) C  12           s( 10.18%)p 3.98( 40.52%)d 4.84( 49.30%)
   257. (0.00002) RY*(14) C  12           s(  1.34%)p 8.50( 11.37%)d65.25( 87.29%)
   258. (0.00002) RY*(15) C  12           s(  5.54%)p14.71( 81.53%)d 2.33( 12.93%)
   259. (0.00000) RY*(16) C  12           s(  1.87%)p47.72( 89.38%)d 4.67(  8.75%)
   260. (0.00000) RY*(17) C  12           s( 90.22%)p 0.09(  8.46%)d 0.01(  1.32%)
   261. (0.00607) RY*( 1) C  13           s(  0.50%)p99.99( 94.16%)d10.72(  5.34%)
                                            0.0000 -0.0206  0.0596 -0.0304  0.0088
                                            0.0126 -0.4001 -0.0014 -0.0155  0.0263
                                           -0.6163 -0.0843 -0.0396 -0.0238  0.6222
                                            0.0546  0.0351 -0.1557  0.0591  0.1293
                                            0.0669 -0.0673
   262. (0.00228) RY*( 2) C  13           s(  0.08%)p99.99( 98.89%)d12.94(  1.03%)
                                           -0.0000  0.0014 -0.0191  0.0198  0.0063
                                           -0.0396 -0.7701 -0.0825  0.1857  0.0284
                                            0.5705  0.0541 -0.1296  0.0047  0.0790
                                            0.0137 -0.0241  0.0342 -0.0593  0.0238
                                            0.0703  0.0115
   263. (0.00083) RY*( 3) C  13           s(  0.03%)p99.99( 89.05%)d99.99( 10.92%)
                                           -0.0000  0.0005  0.0166  0.0061 -0.0007
                                           -0.0061  0.3981 -0.1057  0.0466 -0.0075
                                            0.4384 -0.0793  0.0534 -0.0106  0.6919
                                           -0.1748  0.0884  0.1244 -0.0767  0.1342
                                           -0.1272 -0.2316
   264. (0.00061) RY*( 4) C  13           s(  0.03%)p99.20(  2.61%)d99.99( 97.36%)
                                            0.0000  0.0004  0.0099  0.0128 -0.0009
                                           -0.0029 -0.0594 -0.0293 -0.0357 -0.0043
                                           -0.0686  0.0219 -0.0302 -0.0060 -0.1032
                                           -0.0128 -0.0590 -0.1491 -0.5682  0.4844
                                           -0.6064  0.1619
   265. (0.00047) RY*( 5) C  13           s( 87.17%)p 0.11(  9.47%)d 0.04(  3.36%)
                                           -0.0000  0.0058  0.9320  0.0503 -0.0218
                                           -0.0172  0.0132  0.1723  0.1265 -0.0138
                                            0.0755 -0.1392  0.0672  0.0186 -0.0623
                                           -0.0010 -0.1206 -0.1611  0.0333  0.0188
                                            0.0072 -0.0783
   266. (0.00029) RY*( 6) C  13           s(  6.54%)p12.62( 82.58%)d 1.66( 10.88%)
                                           -0.0000  0.0031  0.2436 -0.0759 -0.0171
                                            0.0140  0.0283 -0.7022 -0.1646 -0.0153
                                           -0.0633  0.5179  0.1705  0.0027 -0.0140
                                            0.0526 -0.0103  0.1032 -0.1140  0.1310
                                            0.2584  0.0353
   267. (0.00019) RY*( 7) C  13           s( 74.91%)p 0.08(  5.90%)d 0.26( 19.20%)
                                            0.0000 -0.0031 -0.1355  0.8547 -0.0119
                                            0.0052  0.0177 -0.1022  0.0704  0.0065
                                           -0.0130  0.0441  0.1499 -0.0066 -0.0289
                                           -0.0240 -0.1310 -0.3384 -0.0808 -0.0290
                                            0.0989 -0.2455
   268. (0.00008) RY*( 8) C  13           s(  3.91%)p10.21( 39.95%)d14.35( 56.14%)
   269. (0.00005) RY*( 9) C  13           s(  5.10%)p11.54( 58.80%)d 7.08( 36.11%)
   270. (0.00003) RY*(10) C  13           s( 12.17%)p 1.32( 16.10%)d 5.89( 71.73%)
   271. (0.00001) RY*(11) C  13           s(  1.22%)p79.71( 97.53%)d 1.02(  1.25%)
   272. (0.00000) RY*(12) C  13           s(  2.45%)p39.71( 97.14%)d 0.17(  0.41%)
   273. (0.00000) RY*(13) C  13           s( 97.40%)p 0.02(  1.47%)d 0.01(  1.14%)
   274. (0.00001) RY*(14) C  13           s(  0.54%)p99.99( 91.81%)d14.19(  7.65%)
   275. (0.00001) RY*(15) C  13           s(  1.69%)p14.63( 24.74%)d43.49( 73.57%)
   276. (0.00000) RY*(16) C  13           s(  5.70%)p14.06( 80.17%)d 2.48( 14.13%)
   277. (0.00000) RY*(17) C  13           s(  0.60%)p16.47(  9.80%)d99.99( 89.61%)
   278. (0.00587) RY*( 1) C  14           s(  1.48%)p62.52( 92.83%)d 3.83(  5.68%)
                                            0.0000 -0.0189  0.1184  0.0131  0.0177
                                           -0.0175  0.4744 -0.0530  0.0277  0.0282
                                           -0.7954  0.0906 -0.0452 -0.0080  0.2344
                                           -0.0241  0.0135  0.1589 -0.1186  0.0250
                                            0.1075  0.0728
   279. (0.00223) RY*( 2) C  14           s(  0.01%)p 1.00( 99.03%)d 0.01(  0.96%)
                                           -0.0000 -0.0002  0.0091  0.0016  0.0007
                                            0.0374  0.7218 -0.0786 -0.1762  0.0139
                                            0.2637 -0.0208 -0.0637 -0.0301 -0.5763
                                            0.0602  0.1408 -0.0455 -0.0142  0.0548
                                            0.0610 -0.0249
   280. (0.00090) RY*( 3) C  14           s(  0.02%)p99.99( 91.47%)d99.99(  8.51%)
                                           -0.0000  0.0004  0.0140  0.0020  0.0013
                                           -0.0058  0.4016  0.0840  0.0567 -0.0070
                                            0.4496  0.0723  0.0621 -0.0105  0.7089
                                            0.1399  0.0978 -0.0032 -0.1596  0.1537
                                           -0.1885 -0.0223
   281. (0.00056) RY*( 4) C  14           s(  0.24%)p 3.88(  0.94%)d99.99( 98.82%)
                                           -0.0000  0.0005  0.0430  0.0241  0.0018
                                           -0.0046  0.0262 -0.0320  0.0097 -0.0064
                                            0.0398 -0.0249  0.0096 -0.0067  0.0606
                                            0.0392 -0.0019  0.4743  0.2889 -0.0599
                                            0.1867 -0.8008
   282. (0.00044) RY*( 5) C  14           s(  3.12%)p28.60( 89.10%)d 2.50(  7.79%)
                                           -0.0000  0.0014  0.1759  0.0136 -0.0038
                                            0.0187  0.0485  0.7024 -0.1439  0.0013
                                            0.0426  0.2382 -0.0257 -0.0121 -0.0518
                                           -0.5496  0.1002  0.1679  0.0279 -0.1642
                                           -0.1444  0.0331
   283. (0.00041) RY*( 6) C  14           s( 87.20%)p 0.11(  9.28%)d 0.04(  3.52%)
                                           -0.0000  0.0067  0.9286  0.0908 -0.0386
                                            0.0117 -0.0944 -0.1208 -0.0792 -0.0252
                                            0.0996 -0.0481  0.1834  0.0100 -0.0323
                                            0.0993 -0.0732  0.0139 -0.1499 -0.0043
                                            0.1031  0.0430
   284. (0.00020) RY*( 7) C  14           s( 74.09%)p 0.06(  4.09%)d 0.29( 21.83%)
                                            0.0000 -0.0047 -0.2092  0.8349 -0.0072
                                           -0.0052 -0.0164 -0.0013 -0.0861  0.0107
                                            0.0378  0.0066  0.1671 -0.0036 -0.0138
                                           -0.0040 -0.0586  0.0789 -0.3786 -0.2230
                                            0.1351 -0.0268
   285. (0.00006) RY*( 8) C  14           s(  1.16%)p32.35( 37.64%)d52.59( 61.19%)
   286. (0.00006) RY*( 9) C  14           s(  2.54%)p24.62( 62.60%)d13.71( 34.85%)
   287. (0.00002) RY*(10) C  14           s( 15.75%)p 0.72( 11.28%)d 4.63( 72.97%)
   288. (0.00001) RY*(11) C  14           s(  0.69%)p99.99( 98.84%)d 0.69(  0.47%)
   289. (0.00000) RY*(12) C  14           s(  0.60%)p99.99( 93.81%)d 9.30(  5.59%)
   290. (0.00001) RY*(13) C  14           s(  1.62%)p56.56( 91.85%)d 4.02(  6.52%)
   291. (0.00000) RY*(14) C  14           s(  6.78%)p 2.14( 14.50%)d11.60( 78.72%)
   292. (0.00000) RY*(15) C  14           s(  2.22%)p 4.41(  9.81%)d39.55( 87.96%)
   293. (0.00001) RY*(16) C  14           s(  4.04%)p22.70( 91.68%)d 1.06(  4.28%)
   294. (0.00000) RY*(17) C  14           s( 98.45%)p 0.01(  1.40%)d 0.00(  0.15%)
   295. (0.00612) RY*( 1) C  15           s(  0.41%)p99.99( 94.31%)d12.75(  5.27%)
                                            0.0000 -0.0208  0.0524 -0.0299  0.0078
                                           -0.0347  0.8658  0.0724  0.0498  0.0097
                                           -0.1331 -0.0484 -0.0191  0.0131 -0.4044
                                           -0.0124 -0.0171  0.0368  0.1073 -0.0955
                                           -0.1723  0.0328
   296. (0.00230) RY*( 2) C  15           s(  0.35%)p99.99( 98.46%)d 3.41(  1.19%)
                                           -0.0000 -0.0018  0.0517 -0.0284 -0.0037
                                            0.0028  0.0850  0.0092 -0.0089 -0.0414
                                           -0.8266 -0.1049  0.1898  0.0240  0.4772
                                            0.0625 -0.1140 -0.0830  0.0530  0.0224
                                           -0.0222 -0.0350
   297. (0.00094) RY*( 3) C  15           s(  0.01%)p 1.00( 78.44%)d 0.27( 21.55%)
                                            0.0000 -0.0004  0.0076  0.0028  0.0047
                                            0.0028 -0.3674  0.1115 -0.0303  0.0032
                                           -0.4106  0.1013 -0.0423  0.0043 -0.6491
                                            0.1728 -0.0651 -0.0420  0.2362 -0.2422
                                            0.2972  0.1046
   298. (0.00058) RY*( 4) C  15           s(  5.70%)p 2.38( 13.53%)d14.18( 80.77%)
                                           -0.0000  0.0009  0.2386  0.0035  0.0021
                                            0.0011  0.1238  0.0180  0.0138 -0.0051
                                            0.1872 -0.0718  0.0456 -0.0139  0.2609
                                           -0.0056  0.0943 -0.3643  0.1834 -0.3556
                                            0.3103  0.6470
   299. (0.00047) RY*( 5) C  15           s( 80.94%)p 0.12(  9.71%)d 0.12(  9.34%)
                                           -0.0000  0.0055  0.8992  0.0085 -0.0288
                                            0.0246 -0.1149  0.0645 -0.1656  0.0038
                                            0.0383 -0.1629 -0.0290 -0.0136 -0.0535
                                            0.1175  0.0774  0.0436  0.0144 -0.0190
                                           -0.2163 -0.2102
   300. (0.00028) RY*( 6) C  15           s( 11.61%)p 6.72( 78.02%)d 0.89( 10.37%)
                                           -0.0000  0.0034  0.2451 -0.2364 -0.0111
                                            0.0078  0.0226 -0.0849 -0.0477 -0.0180
                                           -0.0625  0.7137  0.2250  0.0071  0.0104
                                           -0.4360 -0.1252  0.2667 -0.0894 -0.0080
                                            0.0526  0.1475
   301. (0.00017) RY*( 7) C  15           s( 65.52%)p 0.21( 13.98%)d 0.31( 20.49%)
                                            0.0000 -0.0019 -0.0691  0.8061 -0.0237
                                           -0.0077 -0.0235 -0.0875 -0.2282 -0.0023
                                           -0.0544  0.1757  0.0775  0.0051  0.0087
                                           -0.1848  0.0735 -0.0545 -0.0430 -0.3622
                                           -0.2584 -0.0465
   302. (0.00008) RY*( 8) C  15           s(  4.40%)p10.77( 47.33%)d10.98( 48.27%)
   303. (0.00005) RY*( 9) C  15           s(  1.41%)p35.68( 50.31%)d34.24( 48.28%)
   304. (0.00003) RY*(10) C  15           s( 14.83%)p 1.21( 17.93%)d 4.53( 67.24%)
   305. (0.00002) RY*(11) C  15           s(  0.66%)p99.99( 96.47%)d 4.31(  2.86%)
   306. (0.00000) RY*(12) C  15           s(  3.63%)p25.51( 92.51%)d 1.07(  3.86%)
   307. (0.00001) RY*(13) C  15           s(  5.69%)p15.70( 89.37%)d 0.87(  4.94%)
   308. (0.00001) RY*(14) C  15           s(  1.04%)p34.65( 36.18%)d60.12( 62.78%)
   309. (0.00000) RY*(15) C  15           s( 98.66%)p 0.00(  0.40%)d 0.01(  0.94%)
   310. (0.00000) RY*(16) C  15           s(  0.28%)p59.33( 16.48%)d99.99( 83.24%)
   311. (0.00000) RY*(17) C  15           s(  4.88%)p13.68( 66.71%)d 5.82( 28.41%)
   312. (0.00571) RY*( 1) C  16           s(  0.09%)p99.99( 94.36%)d63.24(  5.55%)
                                            0.0000 -0.0141  0.0223  0.0121  0.0059
                                           -0.0088  0.2906 -0.0735  0.0092 -0.0236
                                            0.6644  0.0020  0.0272  0.0222 -0.6395
                                            0.0270 -0.0269 -0.1615  0.0563  0.1285
                                            0.0675 -0.0721
   313. (0.00219) RY*( 2) C  16           s(  2.20%)p43.24( 95.32%)d 1.12(  2.48%)
                                            0.0000  0.0169  0.1464 -0.0088 -0.0153
                                           -0.0274 -0.8663  0.0433  0.0712  0.0152
                                            0.4247 -0.0349 -0.0819  0.0093  0.0423
                                           -0.0682  0.0015 -0.0523  0.0667 -0.0804
                                           -0.0859 -0.0611
   314. (0.00115) RY*( 3) C  16           s(  3.14%)p25.30( 79.53%)d 5.51( 17.32%)
                                            0.0000 -0.0036  0.1756 -0.0242 -0.0023
                                            0.0097 -0.2319 -0.1992 -0.1087  0.0012
                                           -0.5025 -0.0760  0.0271  0.0128 -0.6116
                                           -0.2311 -0.0568  0.1247  0.2066 -0.1780
                                            0.2274 -0.1778
   315. (0.00064) RY*( 4) C  16           s( 75.28%)p 0.10(  7.31%)d 0.23( 17.41%)
                                            0.0000 -0.0077  0.8450 -0.1967  0.0007
                                           -0.0003  0.0768  0.0197 -0.0977 -0.0253
                                           -0.0684  0.0042  0.1379  0.0067 -0.0268
                                            0.1788 -0.0142 -0.0237 -0.2060  0.1309
                                           -0.3313  0.0653
   316. (0.00058) RY*( 5) C  16           s( 13.45%)p 2.59( 34.76%)d 3.85( 51.79%)
                                            0.0000 -0.0030  0.3657 -0.0265  0.0027
                                            0.0032  0.2278 -0.1783  0.0173 -0.0063
                                            0.2381 -0.2178  0.0343  0.0119  0.3735
                                           -0.1362  0.0095  0.0329  0.4288 -0.3848
                                            0.4291  0.0278
   317. (0.00032) RY*( 6) C  16           s(  8.72%)p 9.66( 84.23%)d 0.81(  7.06%)
                                           -0.0000 -0.0066  0.0725  0.2790 -0.0634
                                           -0.0121 -0.0432 -0.8148  0.1900  0.0054
                                           -0.0203  0.2201 -0.2401  0.0026  0.0902
                                            0.1586  0.0224 -0.0791 -0.2225  0.0963
                                            0.0633 -0.0390
   318. (0.00015) RY*( 7) C  16           s(  0.18%)p99.99( 84.54%)d84.49( 15.28%)
                                            0.0000 -0.0017 -0.0172  0.0133  0.0365
                                            0.0043  0.0089  0.0561  0.4182 -0.0112
                                           -0.1191 -0.4901 -0.2676 -0.0052 -0.0768
                                            0.5705 -0.0990  0.0614  0.3232  0.0756
                                           -0.1453 -0.1332
   319. (0.00012) RY*( 8) C  16           s(  5.98%)p11.10( 66.43%)d 4.61( 27.59%)
                                            0.0000  0.0080  0.0742  0.1935  0.1296
                                            0.0078  0.1087 -0.0298  0.4372 -0.0036
                                           -0.0241  0.0805  0.0169  0.0032  0.0381
                                           -0.5799 -0.3395  0.0294  0.2707  0.1950
                                           -0.3990  0.0671
   320. (0.00011) RY*( 9) C  16           s(  1.96%)p43.25( 84.87%)d 6.71( 13.17%)
                                            0.0000  0.0015  0.1351 -0.0117  0.0351
                                           -0.0037 -0.0112  0.3057  0.3666 -0.0034
                                           -0.0844  0.7334 -0.0410 -0.0006 -0.0631
                                            0.2634 -0.0230 -0.1094  0.1983 -0.1464
                                            0.2428 -0.0059
   321. (0.00009) RY*(10) C  16           s( 68.62%)p 0.19( 12.76%)d 0.27( 18.63%)
   322. (0.00007) RY*(11) C  16           s( 13.34%)p 0.67(  8.97%)d 5.83( 77.69%)
   323. (0.00005) RY*(12) C  16           s(  4.02%)p 4.35( 17.49%)d19.53( 78.49%)
   324. (0.00003) RY*(13) C  16           s(  3.91%)p 4.30( 16.79%)d20.30( 79.31%)
   325. (0.00001) RY*(14) C  16           s(  3.38%)p 8.01( 27.03%)d20.62( 69.60%)
   326. (0.00001) RY*(15) C  16           s(  4.47%)p17.84( 79.68%)d 3.55( 15.86%)
   327. (0.00000) RY*(16) C  16           s(  0.57%)p99.99( 97.66%)d 3.11(  1.77%)
   328. (0.00000) RY*(17) C  16           s( 90.74%)p 0.09(  8.43%)d 0.01(  0.83%)
   329. (0.00110) RY*( 1) H  17           s(100.00%)
                                           -0.0061  1.0000 -0.0019
   330. (0.00010) RY*( 2) H  17           s(100.00%)
   331. (0.00061) RY*( 1) H  18           s(100.00%)
                                           -0.0035  1.0000  0.0005
   332. (0.00023) RY*( 2) H  18           s(100.00%)
                                           -0.0001 -0.0005  1.0000
   333. (0.00258) RY*( 1) H  19           s(100.00%)
                                           -0.0052  1.0000  0.0000
   334. (0.00015) RY*( 2) H  19           s(100.00%)
                                           -0.0000 -0.0000  1.0000
   335. (0.00083) RY*( 1) H  20           s(100.00%)
                                           -0.0018  1.0000  0.0011
   336. (0.00015) RY*( 2) H  20           s(100.00%)
                                           -0.0005 -0.0011  1.0000
   337. (0.00044) RY*( 1) H  21           s(100.00%)
                                           -0.0009  1.0000  0.0021
   338. (0.00015) RY*( 2) H  21           s(100.00%)
                                           -0.0009 -0.0021  1.0000
   339. (0.00038) RY*( 1) H  22           s(100.00%)
                                           -0.0007  1.0000  0.0021
   340. (0.00015) RY*( 2) H  22           s(100.00%)
                                           -0.0009 -0.0021  1.0000
   341. (0.00046) RY*( 1) H  23           s(100.00%)
                                           -0.0009  1.0000  0.0020
   342. (0.00015) RY*( 2) H  23           s(100.00%)
                                           -0.0009 -0.0020  1.0000
   343. (0.00054) RY*( 1) H  24           s(100.00%)
                                           -0.0016  1.0000  0.0022
   344. (0.00016) RY*( 2) H  24           s(100.00%)
                                           -0.0007 -0.0022  1.0000
   345. (0.00053) RY*( 1) H  25           s(100.00%)
                                           -0.0016  1.0000  0.0024
   346. (0.00019) RY*( 2) H  25           s(100.00%)
                                           -0.0007 -0.0024  1.0000
   347. (0.00047) RY*( 1) H  26           s(100.00%)
                                           -0.0009  1.0000  0.0019
   348. (0.00015) RY*( 2) H  26           s(100.00%)
                                           -0.0009 -0.0019  1.0000
   349. (0.00038) RY*( 1) H  27           s(100.00%)
                                           -0.0007  1.0000  0.0021
   350. (0.00015) RY*( 2) H  27           s(100.00%)
                                           -0.0009 -0.0021  1.0000
   351. (0.00048) RY*( 1) H  28           s(100.00%)
                                           -0.0009  1.0000  0.0019
   352. (0.00015) RY*( 2) H  28           s(100.00%)
                                           -0.0009 -0.0019  1.0000
   353. (0.00079) RY*( 1) H  29           s(100.00%)
                                           -0.0017  1.0000  0.0011
   354. (0.00014) RY*( 2) H  29           s(100.00%)
                                           -0.0005 -0.0011  1.0000
   355. (0.07049) BD*( 1) C   1 - N   2  
                ( 63.02%)   0.7939* C   1 s( 32.34%)p 2.09( 67.57%)d 0.00(  0.09%)
                                            0.0002  0.5683 -0.0198 -0.0008 -0.0016
                                           -0.7569  0.0323  0.0101 -0.0036  0.1952
                                           -0.0190 -0.0006  0.0040 -0.2507 -0.0164
                                            0.0033  0.0000 -0.0103  0.0160 -0.0055
                                            0.0186 -0.0137
                ( 36.98%)  -0.6081* N   2 s( 32.39%)p 2.09( 67.56%)d 0.00(  0.05%)
                                           -0.0000  0.5690  0.0064  0.0019 -0.0001
                                            0.7498 -0.0185 -0.0029  0.0020 -0.2599
                                           -0.0046  0.0044  0.0011  0.2120 -0.0231
                                            0.0017 -0.0001 -0.0161  0.0069 -0.0056
                                            0.0109 -0.0058
   356. (0.13134) BD*( 1) C   1 - O   3  
                ( 68.73%)   0.8290* C   1 s( 14.81%)p 5.72( 84.78%)d 0.03(  0.41%)
                                            0.0001  0.3827 -0.0406 -0.0014 -0.0010
                                            0.2002 -0.0492 -0.0017  0.0005 -0.8147
                                           -0.0104 -0.0047  0.0025 -0.3757  0.0169
                                            0.0054  0.0013 -0.0418 -0.0143  0.0454
                                           -0.0079  0.0079
                ( 31.27%)  -0.5592* O   3 s( 17.52%)p 4.70( 82.36%)d 0.01(  0.12%)
                                            0.0000  0.4179 -0.0233  0.0010  0.0000
                                           -0.5271  0.0076 -0.0004  0.0001 -0.6596
                                           -0.0015  0.0009  0.0029  0.3322 -0.0115
                                            0.0022 -0.0004  0.0137 -0.0234 -0.0136
                                            0.0174  0.0031
   357. (0.09222) BD*( 2) C   1 - O   3  
                ( 67.65%)   0.8225* C   1 s( 18.91%)p 4.27( 80.74%)d 0.02(  0.35%)
                                           -0.0000  0.4318 -0.0514 -0.0007 -0.0010
                                            0.5941 -0.0443  0.0015  0.0011  0.5373
                                            0.0301  0.0046 -0.0026 -0.4028  0.0251
                                            0.0067  0.0001  0.0269 -0.0334 -0.0298
                                            0.0277  0.0057
                ( 32.35%)  -0.5687* O   3 s( 23.50%)p 3.25( 76.37%)d 0.01(  0.12%)
                                            0.0000  0.4840 -0.0282  0.0009 -0.0000
                                           -0.2589  0.0088 -0.0013 -0.0008  0.7239
                                           -0.0029 -0.0007 -0.0023  0.4151 -0.0140
                                            0.0020 -0.0004 -0.0201 -0.0194  0.0206
                                            0.0029  0.0050
   358. (0.04951) BD*( 1) C   1 - H  17  
                ( 41.06%)   0.6408* C   1 s( 34.41%)p 1.90( 65.50%)d 0.00(  0.09%)
                                            0.0003 -0.5846 -0.0482 -0.0012 -0.0016
                                           -0.1611  0.0030 -0.0036 -0.0033  0.0521
                                           -0.0014  0.0003  0.0009 -0.7907 -0.0321
                                           -0.0024  0.0016 -0.0036 -0.0087  0.0018
                                            0.0064 -0.0274
                ( 58.94%)  -0.7677* H  17 s(100.00%)
                                           -1.0000 -0.0061  0.0004
   359. (0.03578) BD*( 1) N   2 - C   4  
                ( 38.44%)   0.6200* N   2 s( 33.45%)p 1.99( 66.51%)d 0.00(  0.03%)
                                           -0.0000 -0.5784  0.0027  0.0058  0.0000
                                            0.2437 -0.0022 -0.0078  0.0005  0.0699
                                            0.0027 -0.0012 -0.0022  0.7750 -0.0071
                                           -0.0060  0.0016 -0.0025 -0.0069 -0.0099
                                           -0.0062 -0.0124
                ( 61.56%)  -0.7846* C   4 s( 20.77%)p 3.81( 79.13%)d 0.00(  0.10%)
                                            0.0000 -0.4551 -0.0229 -0.0016  0.0005
                                           -0.2997  0.0195 -0.0086 -0.0020 -0.0626
                                            0.0129  0.0008  0.0010 -0.8346  0.0196
                                           -0.0013 -0.0017 -0.0016 -0.0150 -0.0045
                                           -0.0022 -0.0277
   360. (0.01442) BD*( 1) N   2 - H  18  
                ( 30.13%)   0.5489* N   2 s( 24.92%)p 3.01( 75.00%)d 0.00(  0.08%)
                                            0.0003 -0.4992  0.0028 -0.0033  0.0001
                                            0.6108 -0.0144  0.0005 -0.0003  0.1944
                                            0.0068  0.0003 -0.0010 -0.5818  0.0182
                                           -0.0066  0.0004 -0.0122  0.0190  0.0139
                                           -0.0096 -0.0048
                ( 69.87%)  -0.8359* H  18 s(100.00%)
                                           -1.0000 -0.0035 -0.0001
   361. (0.03369) BD*( 1) C   4 - C   5  
                ( 49.76%)   0.7054* C   4 s( 28.93%)p 2.46( 71.04%)d 0.00(  0.03%)
                                            0.0002  0.5378  0.0060  0.0014  0.0003
                                           -0.4500 -0.0196  0.0025 -0.0035 -0.7078
                                            0.0131  0.0017 -0.0025 -0.0786  0.0089
                                            0.0034 -0.0002  0.0152  0.0004  0.0003
                                           -0.0036 -0.0088
                ( 50.24%)  -0.7088* C   5 s( 30.89%)p 2.24( 69.09%)d 0.00(  0.02%)
                                            0.0001  0.5556 -0.0116 -0.0028 -0.0005
                                            0.4604 -0.0008  0.0002  0.0002  0.6777
                                            0.0260 -0.0044  0.0009  0.1375  0.0040
                                           -0.0019  0.0000  0.0122  0.0013  0.0040
                                           -0.0054 -0.0062
   362. (0.03343) BD*( 1) C   4 - C   6  
                ( 49.54%)   0.7038* C   4 s( 28.26%)p 2.54( 71.70%)d 0.00(  0.03%)
                                           -0.0001 -0.5316 -0.0074 -0.0004 -0.0002
                                            0.4354  0.0163 -0.0012  0.0030 -0.7016
                                            0.0113  0.0025 -0.0024  0.1866 -0.0021
                                            0.0008  0.0013  0.0150 -0.0020  0.0027
                                            0.0042  0.0082
                ( 50.46%)  -0.7104* C   6 s( 30.84%)p 2.24( 69.14%)d 0.00(  0.02%)
                                           -0.0002 -0.5552  0.0098  0.0025  0.0006
                                           -0.4205  0.0009  0.0002  0.0001  0.6883
                                            0.0242 -0.0046  0.0006 -0.2001 -0.0091
                                            0.0007 -0.0005  0.0117 -0.0022  0.0061
                                            0.0047  0.0066
   363. (0.01956) BD*( 1) C   4 - H  19  
                ( 37.32%)   0.6109* C   4 s( 22.08%)p 3.53( 77.85%)d 0.00(  0.08%)
                                            0.0002 -0.4693  0.0237  0.0016  0.0000
                                           -0.7183 -0.0163 -0.0005  0.0039  0.0445
                                           -0.0026 -0.0006  0.0003  0.5096  0.0223
                                           -0.0056 -0.0028  0.0015  0.0225 -0.0010
                                           -0.0156 -0.0002
                ( 62.68%)  -0.7917* H  19 s(100.00%)
                                           -1.0000 -0.0052 -0.0000
   364. (0.02655) BD*( 1) C   5 - C   7  
                ( 49.24%)   0.7017* C   5 s( 34.45%)p 1.90( 65.52%)d 0.00(  0.03%)
                                            0.0000 -0.5869 -0.0080 -0.0016 -0.0002
                                            0.4642 -0.0025 -0.0026  0.0018  0.2868
                                            0.0020  0.0006  0.0002 -0.5976  0.0178
                                            0.0027 -0.0029 -0.0087  0.0132  0.0068
                                           -0.0028 -0.0045
                ( 50.76%)  -0.7124* C   7 s( 35.71%)p 1.80( 64.26%)d 0.00(  0.03%)
                                           -0.0001 -0.5975 -0.0067 -0.0029 -0.0006
                                           -0.4669  0.0131  0.0058 -0.0010 -0.3232
                                            0.0175  0.0062  0.0008  0.5652  0.0072
                                           -0.0083  0.0026 -0.0081  0.0130  0.0049
                                           -0.0017 -0.0079
   365. (0.35701) BD*( 2) C   5 - C   7  
                ( 50.42%)   0.7101* C   5 s(  0.00%)p 1.00( 99.96%)d 0.00(  0.04%)
                                           -0.0000 -0.0023 -0.0043 -0.0019 -0.0001
                                           -0.7558 -0.0039 -0.0058  0.0034  0.5775
                                            0.0071  0.0050 -0.0019 -0.3076  0.0017
                                           -0.0013  0.0023  0.0027 -0.0018  0.0075
                                            0.0174 -0.0034
                ( 49.58%)  -0.7041* C   7 s(  0.00%)p 1.00( 99.95%)d 0.00(  0.05%)
                                           -0.0000 -0.0019 -0.0003 -0.0041 -0.0002
                                           -0.7612 -0.0023 -0.0048  0.0014  0.5726
                                            0.0057  0.0018 -0.0003 -0.3036 -0.0006
                                           -0.0015  0.0005  0.0052  0.0137 -0.0114
                                           -0.0043  0.0108
   366. (0.02370) BD*( 1) C   5 - C  11  
                ( 49.00%)   0.7000* C   5 s( 34.64%)p 1.89( 65.33%)d 0.00(  0.03%)
                                            0.0000 -0.5885 -0.0055 -0.0000 -0.0003
                                           -0.0251  0.0105  0.0002 -0.0006  0.3520
                                            0.0038  0.0003  0.0012  0.7269 -0.0146
                                           -0.0018  0.0041 -0.0022  0.0005 -0.0127
                                            0.0039 -0.0125
                ( 51.00%)  -0.7141* C  11 s( 35.89%)p 1.79( 64.07%)d 0.00(  0.03%)
                                           -0.0001 -0.5991 -0.0084 -0.0038 -0.0005
                                            0.0068  0.0180 -0.0004  0.0012 -0.3805
                                            0.0210  0.0050  0.0001 -0.7035 -0.0005
                                            0.0102 -0.0025 -0.0020  0.0045 -0.0105
                                            0.0027 -0.0134
   367. (0.02403) BD*( 1) C   6 - C  12  
                ( 49.12%)   0.7008* C   6 s( 34.58%)p 1.89( 65.39%)d 0.00(  0.03%)
                                            0.0000 -0.5880 -0.0055 -0.0006 -0.0003
                                           -0.3307  0.0169  0.0012 -0.0023 -0.5260
                                           -0.0024  0.0006 -0.0020  0.5171 -0.0099
                                           -0.0012  0.0027 -0.0065  0.0078  0.0141
                                            0.0048 -0.0009
                ( 50.88%)  -0.7133* C  12 s( 36.00%)p 1.78( 63.97%)d 0.00(  0.03%)
                                           -0.0001 -0.6000 -0.0075 -0.0046 -0.0007
                                            0.2962  0.0184 -0.0048  0.0022  0.5407
                                           -0.0218 -0.0070  0.0003 -0.5086  0.0028
                                            0.0073 -0.0015 -0.0063  0.0108  0.0125
                                            0.0011 -0.0004
   368. (0.34592) BD*( 2) C   6 - C  12  
                ( 49.58%)   0.7041* C   6 s(  0.00%)p 1.00( 99.96%)d 0.00(  0.04%)
                                           -0.0000  0.0034 -0.0041  0.0015  0.0000
                                           -0.4311 -0.0011 -0.0018  0.0024 -0.4821
                                           -0.0043 -0.0038  0.0020 -0.7624 -0.0048
                                           -0.0067  0.0033 -0.0069  0.0052 -0.0075
                                            0.0082  0.0136
                ( 50.42%)  -0.7101* C  12 s(  0.00%)p 1.00( 99.95%)d 0.00(  0.05%)
                                            0.0000  0.0006 -0.0008 -0.0009  0.0000
                                           -0.4313 -0.0027 -0.0032 -0.0001 -0.4808
                                           -0.0036 -0.0039 -0.0000 -0.7630 -0.0047
                                           -0.0050  0.0002  0.0109  0.0081 -0.0025
                                            0.0055 -0.0173
   369. (0.02646) BD*( 1) C   6 - C  16  
                ( 49.29%)   0.7021* C   6 s( 34.55%)p 1.89( 65.41%)d 0.00(  0.03%)
                                            0.0000 -0.5878 -0.0068 -0.0011 -0.0003
                                            0.7259 -0.0103 -0.0023  0.0037 -0.1270
                                           -0.0066 -0.0005  0.0004 -0.3328  0.0113
                                            0.0017 -0.0027  0.0067  0.0115 -0.0012
                                           -0.0116  0.0057
                ( 50.71%)  -0.7121* C  16 s( 35.72%)p 1.80( 64.25%)d 0.00(  0.03%)
                                           -0.0001 -0.5976 -0.0071 -0.0043 -0.0004
                                           -0.7215  0.0092  0.0100 -0.0019  0.1658
                                           -0.0199 -0.0021 -0.0008  0.3061  0.0082
                                           -0.0049  0.0014  0.0035  0.0132  0.0015
                                           -0.0108  0.0046
   370. (0.01642) BD*( 1) C   7 - C   8  
                ( 49.46%)   0.7033* C   7 s( 36.31%)p 1.75( 63.65%)d 0.00(  0.03%)
                                            0.0000 -0.6023 -0.0190  0.0003  0.0002
                                            0.4483 -0.0230 -0.0026  0.0015  0.6499
                                           -0.0110 -0.0056  0.0015  0.1054  0.0359
                                           -0.0066 -0.0004 -0.0144 -0.0024 -0.0077
                                            0.0069  0.0049
                ( 50.54%)  -0.7109* C   8 s( 35.89%)p 1.79( 64.07%)d 0.00(  0.04%)
                                           -0.0000 -0.5989  0.0138 -0.0017 -0.0003
                                           -0.4267 -0.0045  0.0092 -0.0009 -0.6567
                                            0.0167  0.0107 -0.0008 -0.1582  0.0427
                                           -0.0018  0.0007 -0.0167  0.0006 -0.0025
                                            0.0053  0.0071
   371. (0.01595) BD*( 1) C   7 - H  20  
                ( 39.41%)   0.6278* C   7 s( 27.93%)p 2.58( 72.01%)d 0.00(  0.06%)
                                            0.0004 -0.5281  0.0214  0.0026  0.0003
                                            0.0187 -0.0096  0.0029  0.0002 -0.3790
                                           -0.0187  0.0020  0.0015 -0.7586 -0.0071
                                           -0.0059  0.0006  0.0018 -0.0002 -0.0169
                                            0.0040 -0.0162
                ( 60.59%)  -0.7784* H  20 s(100.00%)
                                           -1.0000 -0.0018 -0.0005
   372. (0.01621) BD*( 1) C   8 - C   9  
                ( 49.84%)   0.7059* C   8 s( 35.89%)p 1.79( 64.08%)d 0.00(  0.04%)
                                           -0.0000 -0.5989  0.0145  0.0026  0.0004
                                           -0.0009 -0.0269  0.0040 -0.0002  0.3762
                                           -0.0382 -0.0017  0.0001  0.7049 -0.0042
                                           -0.0130  0.0010 -0.0017  0.0043 -0.0109
                                            0.0026 -0.0146
                ( 50.16%)  -0.7083* C   9 s( 35.74%)p 1.80( 64.22%)d 0.00(  0.04%)
                                           -0.0000 -0.5977  0.0134 -0.0003 -0.0001
                                            0.0395 -0.0269 -0.0033 -0.0000 -0.3390
                                           -0.0187 -0.0098 -0.0002 -0.7235  0.0322
                                           -0.0103 -0.0003 -0.0037  0.0001 -0.0144
                                            0.0048 -0.0113
   373. (0.32859) BD*( 2) C   8 - C   9  
                ( 50.53%)   0.7108* C   8 s(  0.00%)p 1.00( 99.95%)d 0.00(  0.05%)
                                            0.0000  0.0021  0.0005  0.0004  0.0001
                                            0.7611  0.0133  0.0099  0.0002 -0.5704
                                           -0.0099 -0.0076 -0.0001  0.3071  0.0053
                                            0.0041 -0.0000 -0.0044 -0.0130  0.0121
                                            0.0072 -0.0110
                ( 49.47%)  -0.7034* C   9 s(  0.00%)p 1.00( 99.95%)d 0.00(  0.05%)
                                           -0.0000  0.0008 -0.0001 -0.0006 -0.0001
                                            0.7605  0.0145 -0.0097  0.0011 -0.5706
                                           -0.0109  0.0076 -0.0008  0.3082  0.0059
                                           -0.0041  0.0005  0.0085  0.0117 -0.0016
                                            0.0160  0.0064
   374. (0.01373) BD*( 1) C   8 - H  21  
                ( 38.74%)   0.6224* C   8 s( 28.19%)p 2.54( 71.75%)d 0.00(  0.06%)
                                           -0.0004  0.5305  0.0235  0.0007  0.0001
                                           -0.4867 -0.0108 -0.0040  0.0003 -0.3151
                                           -0.0066 -0.0028  0.0001  0.6172  0.0142
                                            0.0048 -0.0008  0.0068 -0.0171 -0.0125
                                            0.0047  0.0068
                ( 61.26%)  -0.7827* H  21 s(100.00%)
                                            1.0000  0.0009  0.0009
   375. (0.01631) BD*( 1) C   9 - C  10  
                ( 50.07%)   0.7076* C   9 s( 35.78%)p 1.79( 64.18%)d 0.00(  0.04%)
                                           -0.0000 -0.5980  0.0144  0.0001 -0.0000
                                           -0.4509 -0.0002 -0.0091 -0.0002 -0.2783
                                           -0.0223 -0.0085 -0.0003  0.5989 -0.0408
                                            0.0066 -0.0000 -0.0111  0.0132  0.0076
                                           -0.0016 -0.0036
                ( 49.93%)  -0.7066* C  10 s( 35.89%)p 1.78( 64.07%)d 0.00(  0.04%)
                                           -0.0000 -0.5989  0.0156  0.0018  0.0004
                                            0.4690 -0.0245  0.0055  0.0002  0.3179
                                           -0.0383  0.0006 -0.0000 -0.5633 -0.0106
                                           -0.0121 -0.0006 -0.0072  0.0139  0.0055
                                           -0.0022 -0.0089
   376. (0.01370) BD*( 1) C   9 - H  22  
                ( 38.79%)   0.6228* C   9 s( 28.45%)p 2.51( 71.49%)d 0.00(  0.06%)
                                           -0.0004  0.5329  0.0232 -0.0003 -0.0000
                                           -0.4636 -0.0095  0.0036  0.0004 -0.6929
                                           -0.0144  0.0055  0.0005 -0.1401 -0.0030
                                            0.0012 -0.0000  0.0172  0.0050  0.0050
                                           -0.0074 -0.0123
                ( 61.21%)  -0.7824* H  22 s(100.00%)
                                            1.0000  0.0007  0.0009
   377. (0.01549) BD*( 1) C  10 - C  11  
                ( 50.37%)   0.7097* C  10 s( 35.84%)p 1.79( 64.12%)d 0.00(  0.04%)
                                           -0.0000 -0.5986  0.0122 -0.0011 -0.0004
                                           -0.4448  0.0253 -0.0058 -0.0000 -0.6558
                                            0.0132 -0.0109 -0.0006 -0.1050 -0.0363
                                           -0.0065 -0.0009 -0.0150 -0.0025 -0.0077
                                            0.0070  0.0052
                ( 49.63%)  -0.7045* C  11 s( 35.80%)p 1.79( 64.17%)d 0.00(  0.04%)
                                            0.0000 -0.5980 -0.0181  0.0016  0.0002
                                            0.4336  0.0054 -0.0064  0.0009  0.6525
                                           -0.0149 -0.0073  0.0011  0.1604 -0.0426
                                            0.0032  0.0005 -0.0166  0.0005 -0.0022
                                            0.0050  0.0070
   378. (0.32325) BD*( 2) C  10 - C  11  
                ( 50.34%)   0.7095* C  10 s(  0.00%)p 1.00( 99.94%)d 0.00(  0.05%)
                                            0.0000  0.0025 -0.0001  0.0007  0.0001
                                            0.7614  0.0119 -0.0084  0.0009 -0.5684
                                           -0.0093  0.0064 -0.0010  0.3104  0.0049
                                           -0.0034  0.0005  0.0089  0.0138 -0.0038
                                            0.0140  0.0083
                ( 49.66%)  -0.7047* C  11 s(  0.00%)p 1.00( 99.95%)d 0.00(  0.05%)
                                           -0.0001  0.0065  0.0010  0.0002 -0.0001
                                            0.7567  0.0084  0.0116  0.0002 -0.5737
                                           -0.0082 -0.0076  0.0002  0.3121  0.0028
                                            0.0039 -0.0001 -0.0028  0.0021 -0.0095
                                           -0.0191  0.0048
   379. (0.01358) BD*( 1) C  10 - H  23  
                ( 38.79%)   0.6228* C  10 s( 28.24%)p 2.54( 71.71%)d 0.00(  0.06%)
                                           -0.0004  0.5309  0.0231  0.0004  0.0001
                                            0.0241  0.0009  0.0001 -0.0000 -0.3787
                                           -0.0080  0.0035  0.0002 -0.7568 -0.0165
                                            0.0062  0.0006 -0.0027 -0.0001  0.0164
                                           -0.0036  0.0166
                ( 61.21%)  -0.7824* H  23 s(100.00%)
                                            1.0000  0.0009  0.0009
   380. (0.01457) BD*( 1) C  11 - H  24  
                ( 38.73%)   0.6223* C  11 s( 28.27%)p 2.54( 71.67%)d 0.00(  0.06%)
                                            0.0004 -0.5312  0.0218  0.0020  0.0002
                                           -0.4876 -0.0110 -0.0022  0.0013 -0.3138
                                           -0.0124  0.0011  0.0019  0.6166  0.0055
                                            0.0051 -0.0002 -0.0079  0.0173  0.0123
                                           -0.0046 -0.0063
                ( 61.27%)  -0.7828* H  24 s(100.00%)
                                           -1.0000 -0.0016 -0.0007
   381. (0.01552) BD*( 1) C  12 - C  13  
                ( 49.70%)   0.7050* C  12 s( 35.65%)p 1.80( 64.31%)d 0.00(  0.04%)
                                            0.0000 -0.5968 -0.0190  0.0024  0.0002
                                            0.3795  0.0234 -0.0084  0.0004 -0.6731
                                            0.0262  0.0063 -0.0011  0.2092 -0.0294
                                            0.0010  0.0005  0.0150 -0.0007  0.0062
                                            0.0040  0.0092
                ( 50.30%)  -0.7093* C  13 s( 35.90%)p 1.78( 64.06%)d 0.00(  0.04%)
                                           -0.0000 -0.5990  0.0122 -0.0010 -0.0004
                                           -0.4204  0.0412 -0.0032  0.0002  0.6568
                                           -0.0039  0.0122  0.0008 -0.1738 -0.0211
                                           -0.0060 -0.0007  0.0118 -0.0014  0.0103
                                            0.0082  0.0076
   382. (0.01457) BD*( 1) C  12 - H  25  
                ( 38.80%)   0.6229* C  12 s( 28.32%)p 2.53( 71.63%)d 0.00(  0.06%)
                                            0.0004 -0.5317  0.0215  0.0021  0.0003
                                           -0.7618 -0.0140 -0.0036  0.0016  0.1462
                                            0.0101 -0.0015 -0.0016  0.3380  0.0017
                                            0.0034  0.0002  0.0061  0.0142 -0.0043
                                           -0.0167  0.0058
                ( 61.20%)  -0.7823* H  25 s(100.00%)
                                           -1.0000 -0.0016 -0.0007
   383. (0.01643) BD*( 1) C  13 - C  14  
                ( 49.94%)   0.7067* C  13 s( 35.88%)p 1.79( 64.09%)d 0.00(  0.04%)
                                           -0.0000 -0.5988  0.0156  0.0015  0.0004
                                            0.7195 -0.0213  0.0108  0.0005 -0.1656
                                            0.0397  0.0024  0.0001 -0.3055 -0.0129
                                           -0.0076 -0.0004  0.0033  0.0139  0.0013
                                           -0.0115  0.0045
                ( 50.06%)  -0.7075* C  14 s( 35.79%)p 1.79( 64.17%)d 0.00(  0.04%)
                                           -0.0000 -0.5981  0.0141  0.0001 -0.0000
                                           -0.7167  0.0166  0.0120 -0.0004  0.1169
                                            0.0318 -0.0067  0.0003  0.3347 -0.0295
                                           -0.0026  0.0000  0.0088  0.0111 -0.0004
                                           -0.0109  0.0070
   384. (0.32653) BD*( 2) C  13 - C  14  
                ( 50.36%)   0.7096* C  13 s(  0.00%)p 1.00( 99.95%)d 0.00(  0.05%)
                                           -0.0000 -0.0001 -0.0001  0.0002 -0.0000
                                            0.4339  0.0077 -0.0053  0.0003  0.4794
                                            0.0085 -0.0057  0.0003  0.7622  0.0136
                                           -0.0098  0.0004 -0.0109 -0.0060  0.0007
                                           -0.0031  0.0184
                ( 49.64%)  -0.7046* C  14 s(  0.00%)p 1.00( 99.95%)d 0.00(  0.05%)
                                           -0.0000  0.0001  0.0002  0.0001  0.0000
                                            0.4339  0.0084  0.0056  0.0006  0.4796
                                            0.0092  0.0057  0.0005  0.7620  0.0147
                                            0.0097  0.0010  0.0019  0.0128 -0.0114
                                            0.0145 -0.0009
   385. (0.01370) BD*( 1) C  13 - H  26  
                ( 38.83%)   0.6232* C  13 s( 28.20%)p 2.54( 71.75%)d 0.00(  0.06%)
                                            0.0004 -0.5305 -0.0232 -0.0003 -0.0001
                                           -0.3382 -0.0078  0.0025  0.0003 -0.5558
                                           -0.0116  0.0048  0.0004  0.5420  0.0118
                                           -0.0043 -0.0004 -0.0125  0.0096  0.0163
                                            0.0058 -0.0039
                ( 61.17%)  -0.7821* H  26 s(100.00%)
                                           -1.0000 -0.0008 -0.0009
   386. (0.01632) BD*( 1) C  14 - C  15  
                ( 50.10%)   0.7078* C  14 s( 35.77%)p 1.79( 64.19%)d 0.00(  0.04%)
                                            0.0000  0.5979 -0.0136  0.0003  0.0001
                                           -0.3408  0.0417  0.0012  0.0001 -0.5089
                                           -0.0098  0.0119 -0.0005  0.5143 -0.0175
                                           -0.0081  0.0003  0.0051 -0.0077 -0.0157
                                           -0.0063  0.0000
                ( 49.90%)  -0.7064* C  15 s( 35.90%)p 1.78( 64.07%)d 0.00(  0.04%)
                                            0.0000  0.5989 -0.0155 -0.0025 -0.0005
                                            0.2952  0.0258  0.0093  0.0007  0.5420
                                           -0.0378  0.0045  0.0004 -0.5073  0.0092
                                           -0.0084 -0.0006  0.0071 -0.0114 -0.0134
                                           -0.0015  0.0007
   387. (0.01381) BD*( 1) C  14 - H  27  
                ( 38.83%)   0.6232* C  14 s( 28.42%)p 2.52( 71.53%)d 0.00(  0.06%)
                                            0.0004 -0.5326 -0.0232  0.0004  0.0000
                                            0.4231  0.0089  0.0034 -0.0004 -0.7037
                                           -0.0147 -0.0056  0.0006  0.2020  0.0042
                                            0.0016 -0.0001  0.0169 -0.0067  0.0068
                                            0.0096  0.0093
                ( 61.17%)  -0.7821* H  27 s(100.00%)
                                           -1.0000 -0.0007 -0.0009
   388. (0.01586) BD*( 1) C  15 - C  16  
                ( 50.45%)   0.7103* C  15 s( 35.86%)p 1.79( 64.11%)d 0.00(  0.04%)
                                            0.0000  0.5987 -0.0128  0.0016  0.0004
                                            0.3799  0.0229  0.0098  0.0014 -0.6711
                                            0.0270 -0.0096 -0.0006  0.2098 -0.0301
                                            0.0006 -0.0004 -0.0148  0.0007 -0.0064
                                           -0.0039 -0.0091
                ( 49.55%)  -0.7039* C  16 s( 35.98%)p 1.78( 63.99%)d 0.00(  0.04%)
                                           -0.0000  0.5995  0.0193 -0.0010 -0.0001
                                           -0.4174  0.0387 -0.0003 -0.0014  0.6591
                                           -0.0020 -0.0080  0.0010 -0.1710 -0.0203
                                            0.0055 -0.0002 -0.0113  0.0017 -0.0099
                                           -0.0084 -0.0072
   389. (0.32216) BD*( 2) C  15 - C  16  
                ( 50.32%)   0.7094* C  15 s(  0.00%)p 1.00( 99.95%)d 0.00(  0.05%)
                                           -0.0000 -0.0021  0.0012  0.0005  0.0002
                                            0.4317  0.0067 -0.0047  0.0006  0.4810
                                            0.0070 -0.0059  0.0008  0.7625  0.0115
                                           -0.0084  0.0007  0.0039  0.0132 -0.0111
                                            0.0143 -0.0042
                ( 49.68%)  -0.7048* C  16 s(  0.00%)p 1.00( 99.95%)d 0.00(  0.05%)
                                            0.0000 -0.0012  0.0008 -0.0009 -0.0001
                                            0.4346  0.0048  0.0058  0.0004  0.4747
                                            0.0042  0.0057 -0.0009  0.7648  0.0096
                                            0.0138  0.0004  0.0082 -0.0050  0.0087
                                           -0.0086 -0.0152
   390. (0.01380) BD*( 1) C  15 - H  28  
                ( 38.81%)   0.6230* C  15 s( 28.22%)p 2.54( 71.73%)d 0.00(  0.06%)
                                           -0.0004  0.5307  0.0235  0.0006  0.0001
                                           -0.7615 -0.0165  0.0059  0.0008  0.1474
                                            0.0027 -0.0016 -0.0000  0.3395  0.0078
                                           -0.0024 -0.0004 -0.0055 -0.0142  0.0047
                                            0.0168 -0.0053
                ( 61.19%)  -0.7822* H  28 s(100.00%)
                                            1.0000  0.0009  0.0009
   391. (0.01542) BD*( 1) C  16 - H  29  
                ( 38.81%)   0.6230* C  16 s( 28.28%)p 2.53( 71.67%)d 0.00(  0.06%)
                                           -0.0004  0.5313 -0.0216 -0.0032 -0.0002
                                           -0.3387  0.0053 -0.0038 -0.0001 -0.5575
                                           -0.0170  0.0015  0.0019  0.5392  0.0085
                                            0.0032 -0.0004  0.0121 -0.0097 -0.0169
                                           -0.0061  0.0032
                ( 61.19%)  -0.7822* H  29 s(100.00%)
                                            1.0000  0.0017  0.0005


 NHO Directionality and "Bond Bending" (deviations from line of nuclear centers)

         [Thresholds for printing:  angular deviation  >  1.0 degree]
                                    hybrid p-character > 25.0%
                                    orbital occupancy  >  0.10e

                                Line of Centers        Hybrid 1              Hybrid 2
                                ---------------  -------------------   ------------------
                NBO               Theta   Phi    Theta   Phi    Dev    Theta   Phi    Dev
 ========================================================================================
     1. BD (   1) C   1 - N   2   105.5  162.6   109.6  166.0   5.2     76.2  340.5   2.6
     2. BD (   1) C   1 - O   3   133.0  347.7   112.7  280.3  58.5     68.9  231.7  57.0
     3. BD (   2) C   1 - O   3   133.0  347.7   115.1   45.9  50.4     62.1  109.4  48.8
     4. BD (   1) C   1 - H  17    10.3  344.0    11.9  342.6   1.6      --     --    --
     5. BD (   1) N   2 - C   4   160.1  195.6   162.3  196.5   2.2     19.8    9.4   2.1
     7. BD (   1) C   4 - C   5    98.0  236.2    94.5  235.9   3.5     80.5   56.7   1.5
     8. BD (   1) C   4 - C   6   103.5  122.4   102.7  123.3   1.2     75.8  300.6   1.9
     9. BD (   1) C   4 - H  19   126.8  356.2   125.6  356.7   1.3      --     --    --
    11. BD (   2) C   5 - C   7    43.6  213.2    72.4  322.4  89.9     72.4  322.9  89.8
    14. BD (   2) C   6 - C  12   129.7   59.1    40.2   48.5  90.0     40.3   48.2  90.1
    17. BD (   1) C   7 - H  20    26.4   93.4    27.1   91.8   1.0      --     --    --
    18. BD (   1) C   8 - C   9   153.4  273.2     --     --    --      27.6   91.4   1.3
    19. BD (   2) C   8 - C   9   153.4  273.2    72.1  323.1  90.0     72.0  323.1  89.9
    21. BD (   1) C   9 - C  10   136.7   33.0   135.5   33.9   1.3     42.1  211.9   1.4
    23. BD (   1) C  10 - C  11    80.5   56.1    79.2   57.0   1.6      --     --    --
    24. BD (   2) C  10 - C  11    80.5   56.1    71.9  323.2  89.8     71.9  322.8  89.9
    27. BD (   1) C  12 - C  13   103.8  121.1     --     --    --      75.3  299.9   1.5
    29. BD (   1) C  13 - C  14    66.4  168.8    65.6  170.1   1.4      --     --    --
    30. BD (   2) C  13 - C  14    66.4  168.8    40.3   47.9  90.0     40.3   47.8  90.0
    32. BD (   1) C  14 - C  15    50.2  238.8     --     --    --     129.9   57.0   1.4
    34. BD (   1) C  15 - C  16    76.2  300.9    76.9  302.3   1.5      --     --    --
    35. BD (   2) C  15 - C  16    76.2  300.9   139.7  228.0  89.9    140.2  227.3  89.5
    54. LP (   1) N   2             --     --     82.2   86.1   --       --     --    --
    55. LP (   1) O   3             --     --    132.0  347.8   --       --     --    --
    56. LP (   2) O   3             --     --    136.6  165.5   --       --     --    --
   356. BD*(   1) C   1 - O   3   133.0  347.7   112.7  280.3  58.5     68.9  231.7  57.0
   365. BD*(   2) C   5 - C   7    43.6  213.2    72.4  322.4  89.9     72.4  322.9  89.8
   368. BD*(   2) C   6 - C  12   129.7   59.1    40.2   48.5  90.0     40.3   48.2  90.1
   373. BD*(   2) C   8 - C   9   153.4  273.2    72.1  323.1  90.0     72.0  323.1  89.9
   378. BD*(   2) C  10 - C  11    80.5   56.1    71.9  323.2  89.8     71.9  322.8  89.9
   384. BD*(   2) C  13 - C  14    66.4  168.8    40.3   47.9  90.0     40.3   47.8  90.0
   389. BD*(   2) C  15 - C  16    76.2  300.9   139.7  228.0  89.9    140.2  227.3  89.5


 Second Order Perturbation Theory Analysis of Fock Matrix in NBO Basis

     Threshold for printing:   0.50 kcal/mol
                                                                              E(2)  E(j)-E(i) F(i,j)
         Donor NBO (i)                     Acceptor NBO (j)                 kcal/mol   a.u.    a.u. 
 ===================================================================================================

 within unit  1
   1. BD (   1) C   1 - N   2        /108. RY*(   1) C   4                    1.47    1.82    0.046
   1. BD (   1) C   1 - N   2        /359. BD*(   1) N   2 - C   4            0.51    1.23    0.022
   1. BD (   1) C   1 - N   2        /362. BD*(   1) C   4 - C   6            0.81    1.34    0.030
   2. BD (   1) C   1 - O   3        / 57. RY*(   1) C   1                    0.51    1.88    0.028
   2. BD (   1) C   1 - O   3        /356. BD*(   1) C   1 - O   3            1.12    1.08    0.032
   2. BD (   1) C   1 - O   3        /357. BD*(   2) C   1 - O   3            0.81    1.18    0.028
   3. BD (   2) C   1 - O   3        / 57. RY*(   1) C   1                    0.61    1.98    0.031
   3. BD (   2) C   1 - O   3        /356. BD*(   1) C   1 - O   3            1.05    1.19    0.033
   3. BD (   2) C   1 - O   3        /357. BD*(   2) C   1 - O   3            0.59    1.28    0.025
   3. BD (   2) C   1 - O   3        /360. BD*(   1) N   2 - H  18            1.49    1.36    0.040
   4. BD (   1) C   1 - H  17        / 75. RY*(   2) N   2                    0.52    1.59    0.026
   4. BD (   1) C   1 - H  17        / 91. RY*(   1) O   3                    1.01    1.56    0.035
   4. BD (   1) C   1 - H  17        /359. BD*(   1) N   2 - C   4            4.67    1.00    0.061
   5. BD (   1) N   2 - C   4        / 57. RY*(   1) C   1                    1.35    1.91    0.045
   5. BD (   1) N   2 - C   4        / 61. RY*(   5) C   1                    0.73    2.51    0.038
   5. BD (   1) N   2 - C   4        /127. RY*(   3) C   5                    0.61    1.99    0.031
   5. BD (   1) N   2 - C   4        /144. RY*(   3) C   6                    0.89    1.59    0.034
   5. BD (   1) N   2 - C   4        /358. BD*(   1) C   1 - H  17            1.27    1.22    0.035
   5. BD (   1) N   2 - C   4        /362. BD*(   1) C   4 - C   6            0.59    1.28    0.025
   5. BD (   1) N   2 - C   4        /366. BD*(   1) C   5 - C  11            1.89    1.44    0.047
   5. BD (   1) N   2 - C   4        /367. BD*(   1) C   6 - C  12            0.83    1.44    0.031
   5. BD (   1) N   2 - C   4        /368. BD*(   2) C   6 - C  12            1.99    0.87    0.041
   6. BD (   1) N   2 - H  18        / 60. RY*(   4) C   1                    1.35    1.89    0.045
   6. BD (   1) N   2 - H  18        /108. RY*(   1) C   4                    0.82    1.68    0.033
   6. BD (   1) N   2 - H  18        /109. RY*(   2) C   4                    0.97    1.46    0.034
   6. BD (   1) N   2 - H  18        /357. BD*(   2) C   1 - O   3            3.63    1.14    0.058
   6. BD (   1) N   2 - H  18        /363. BD*(   1) C   4 - H  19            2.03    1.16    0.043
   7. BD (   1) C   4 - C   5        / 74. RY*(   1) N   2                    0.80    1.41    0.030
   7. BD (   1) C   4 - C   5        /143. RY*(   2) C   6                    1.47    1.79    0.046
   7. BD (   1) C   4 - C   5        /159. RY*(   1) C   7                    1.65    1.84    0.049
   7. BD (   1) C   4 - C   5        /227. RY*(   1) C  11                    1.84    1.84    0.052
   7. BD (   1) C   4 - C   5        /355. BD*(   1) C   1 - N   2            0.67    1.16    0.025
   7. BD (   1) C   4 - C   5        /362. BD*(   1) C   4 - C   6            1.93    1.18    0.043
   7. BD (   1) C   4 - C   5        /363. BD*(   1) C   4 - H  19            0.60    1.13    0.023
   7. BD (   1) C   4 - C   5        /364. BD*(   1) C   5 - C   7            2.51    1.34    0.052
   7. BD (   1) C   4 - C   5        /366. BD*(   1) C   5 - C  11            2.28    1.35    0.050
   7. BD (   1) C   4 - C   5        /367. BD*(   1) C   6 - C  12            2.13    1.35    0.048
   7. BD (   1) C   4 - C   5        /368. BD*(   2) C   6 - C  12            1.37    0.78    0.032
   7. BD (   1) C   4 - C   5        /370. BD*(   1) C   7 - C   8            2.50    1.35    0.052
   7. BD (   1) C   4 - C   5        /377. BD*(   1) C  10 - C  11            2.35    1.35    0.050
   8. BD (   1) C   4 - C   6        / 74. RY*(   1) N   2                    1.40    1.41    0.040
   8. BD (   1) C   4 - C   6        /126. RY*(   2) C   5                    1.56    1.46    0.043
   8. BD (   1) C   4 - C   6        /244. RY*(   1) C  12                    1.94    1.84    0.054
   8. BD (   1) C   4 - C   6        /312. RY*(   1) C  16                    1.44    1.83    0.046
   8. BD (   1) C   4 - C   6        /355. BD*(   1) C   1 - N   2            2.35    1.15    0.047
   8. BD (   1) C   4 - C   6        /361. BD*(   1) C   4 - C   5            1.88    1.18    0.042
   8. BD (   1) C   4 - C   6        /363. BD*(   1) C   4 - H  19            0.60    1.13    0.023
   8. BD (   1) C   4 - C   6        /364. BD*(   1) C   5 - C   7            0.83    1.33    0.030
   8. BD (   1) C   4 - C   6        /365. BD*(   2) C   5 - C   7            2.83    0.77    0.045
   8. BD (   1) C   4 - C   6        /366. BD*(   1) C   5 - C  11            0.58    1.34    0.025
   8. BD (   1) C   4 - C   6        /367. BD*(   1) C   6 - C  12            2.21    1.34    0.049
   8. BD (   1) C   4 - C   6        /369. BD*(   1) C   6 - C  16            2.38    1.34    0.051
   8. BD (   1) C   4 - C   6        /381. BD*(   1) C  12 - C  13            2.36    1.35    0.051
   8. BD (   1) C   4 - C   6        /388. BD*(   1) C  15 - C  16            2.36    1.35    0.051
   9. BD (   1) C   4 - H  19        /360. BD*(   1) N   2 - H  18            3.14    1.05    0.052
   9. BD (   1) C   4 - H  19        /361. BD*(   1) C   4 - C   5            0.55    1.03    0.021
   9. BD (   1) C   4 - H  19        /362. BD*(   1) C   4 - C   6            0.58    1.04    0.022
   9. BD (   1) C   4 - H  19        /364. BD*(   1) C   5 - C   7            4.33    1.19    0.064
   9. BD (   1) C   4 - H  19        /365. BD*(   2) C   5 - C   7            1.24    0.62    0.027
   9. BD (   1) C   4 - H  19        /369. BD*(   1) C   6 - C  16            5.09    1.20    0.070
  10. BD (   1) C   5 - C   7        /108. RY*(   1) C   4                    0.97    1.73    0.037
  10. BD (   1) C   5 - C   7        /109. RY*(   2) C   4                    0.60    1.51    0.027
  10. BD (   1) C   5 - C   7        /176. RY*(   1) C   8                    1.32    1.89    0.045
  10. BD (   1) C   5 - C   7        /177. RY*(   2) C   8                    1.60    2.09    0.052
  10. BD (   1) C   5 - C   7        /227. RY*(   1) C  11                    0.75    1.91    0.034
  10. BD (   1) C   5 - C   7        /228. RY*(   2) C  11                    0.54    1.96    0.029
  10. BD (   1) C   5 - C   7        /361. BD*(   1) C   4 - C   5            2.33    1.25    0.048
  10. BD (   1) C   5 - C   7        /363. BD*(   1) C   4 - H  19            0.96    1.21    0.030
  10. BD (   1) C   5 - C   7        /366. BD*(   1) C   5 - C  11            4.29    1.42    0.070
  10. BD (   1) C   5 - C   7        /370. BD*(   1) C   7 - C   8            3.88    1.42    0.067
  10. BD (   1) C   5 - C   7        /371. BD*(   1) C   7 - H  20            1.08    1.26    0.033
  10. BD (   1) C   5 - C   7        /374. BD*(   1) C   8 - H  21            2.51    1.27    0.051
  10. BD (   1) C   5 - C   7        /380. BD*(   1) C  11 - H  24            2.73    1.27    0.053
  11. BD (   2) C   5 - C   7        /178. RY*(   3) C   8                    2.21    0.93    0.044
  11. BD (   2) C   5 - C   7        /229. RY*(   3) C  11                    2.07    1.04    0.045
  11. BD (   2) C   5 - C   7        /359. BD*(   1) N   2 - C   4            1.39    0.66    0.029
  11. BD (   2) C   5 - C   7        /362. BD*(   1) C   4 - C   6            3.03    0.77    0.047
  11. BD (   2) C   5 - C   7        /363. BD*(   1) C   4 - H  19            1.09    0.72    0.027
  11. BD (   2) C   5 - C   7        /368. BD*(   2) C   6 - C  12            0.63    0.37    0.014
  11. BD (   2) C   5 - C   7        /373. BD*(   2) C   8 - C   9           29.59    0.36    0.092
  11. BD (   2) C   5 - C   7        /378. BD*(   2) C  10 - C  11           26.87    0.36    0.088
  12. BD (   1) C   5 - C  11        /108. RY*(   1) C   4                    1.54    1.73    0.046
  12. BD (   1) C   5 - C  11        /109. RY*(   2) C   4                    0.57    1.51    0.026
  12. BD (   1) C   5 - C  11        /159. RY*(   1) C   7                    0.63    1.91    0.031
  12. BD (   1) C   5 - C  11        /210. RY*(   1) C  10                    1.24    1.89    0.044
  12. BD (   1) C   5 - C  11        /211. RY*(   2) C  10                    1.62    2.11    0.053
  12. BD (   1) C   5 - C  11        /359. BD*(   1) N   2 - C   4            1.65    1.14    0.039
  12. BD (   1) C   5 - C  11        /361. BD*(   1) C   4 - C   5            2.44    1.25    0.049
  12. BD (   1) C   5 - C  11        /364. BD*(   1) C   5 - C   7            4.48    1.41    0.071
  12. BD (   1) C   5 - C  11        /371. BD*(   1) C   7 - H  20            3.00    1.25    0.055
  12. BD (   1) C   5 - C  11        /377. BD*(   1) C  10 - C  11            3.52    1.42    0.063
  12. BD (   1) C   5 - C  11        /379. BD*(   1) C  10 - H  23            2.48    1.27    0.050
  12. BD (   1) C   5 - C  11        /380. BD*(   1) C  11 - H  24            1.12    1.26    0.034
  13. BD (   1) C   6 - C  12        /108. RY*(   1) C   4                    1.90    1.73    0.051
  13. BD (   1) C   6 - C  12        /261. RY*(   1) C  13                    1.22    1.89    0.043
  13. BD (   1) C   6 - C  12        /262. RY*(   2) C  13                    1.58    2.11    0.052
  13. BD (   1) C   6 - C  12        /312. RY*(   1) C  16                    0.72    1.90    0.033
  13. BD (   1) C   6 - C  12        /361. BD*(   1) C   4 - C   5            0.88    1.25    0.030
  13. BD (   1) C   6 - C  12        /362. BD*(   1) C   4 - C   6            2.37    1.25    0.049
  13. BD (   1) C   6 - C  12        /369. BD*(   1) C   6 - C  16            4.26    1.41    0.069
  13. BD (   1) C   6 - C  12        /381. BD*(   1) C  12 - C  13            3.55    1.42    0.064
  13. BD (   1) C   6 - C  12        /382. BD*(   1) C  12 - H  25            1.14    1.26    0.034
  13. BD (   1) C   6 - C  12        /385. BD*(   1) C  13 - H  26            2.51    1.27    0.051
  13. BD (   1) C   6 - C  12        /391. BD*(   1) C  16 - H  29            2.95    1.26    0.055
  14. BD (   2) C   6 - C  12        /263. RY*(   3) C  13                    1.97    0.81    0.039
  14. BD (   2) C   6 - C  12        /314. RY*(   3) C  16                    1.83    1.03    0.043
  14. BD (   2) C   6 - C  12        /359. BD*(   1) N   2 - C   4            5.62    0.66    0.059
  14. BD (   2) C   6 - C  12        /361. BD*(   1) C   4 - C   5            2.15    0.76    0.039
  14. BD (   2) C   6 - C  12        /365. BD*(   2) C   5 - C   7            0.61    0.35    0.013
  14. BD (   2) C   6 - C  12        /384. BD*(   2) C  13 - C  14           29.33    0.36    0.092
  14. BD (   2) C   6 - C  12        /389. BD*(   2) C  15 - C  16           27.68    0.36    0.089
  15. BD (   1) C   6 - C  16        /108. RY*(   1) C   4                    1.73    1.73    0.049
  15. BD (   1) C   6 - C  16        /244. RY*(   1) C  12                    0.77    1.91    0.035
  15. BD (   1) C   6 - C  16        /245. RY*(   2) C  12                    0.52    1.92    0.029
  15. BD (   1) C   6 - C  16        /295. RY*(   1) C  15                    1.28    1.89    0.044
  15. BD (   1) C   6 - C  16        /296. RY*(   2) C  15                    1.58    2.10    0.052
  15. BD (   1) C   6 - C  16        /362. BD*(   1) C   4 - C   6            2.41    1.25    0.049
  15. BD (   1) C   6 - C  16        /363. BD*(   1) C   4 - H  19            1.10    1.20    0.032
  15. BD (   1) C   6 - C  16        /367. BD*(   1) C   6 - C  12            4.18    1.41    0.069
  15. BD (   1) C   6 - C  16        /382. BD*(   1) C  12 - H  25            2.74    1.27    0.053
  15. BD (   1) C   6 - C  16        /388. BD*(   1) C  15 - C  16            3.79    1.42    0.066
  15. BD (   1) C   6 - C  16        /390. BD*(   1) C  15 - H  28            2.51    1.27    0.051
  15. BD (   1) C   6 - C  16        /391. BD*(   1) C  16 - H  29            1.15    1.27    0.034
  16. BD (   1) C   7 - C   8        /125. RY*(   1) C   5                    1.21    2.02    0.044
  16. BD (   1) C   7 - C   8        /127. RY*(   3) C   5                    1.07    1.97    0.041
  16. BD (   1) C   7 - C   8        /193. RY*(   1) C   9                    1.00    1.91    0.039
  16. BD (   1) C   7 - C   8        /194. RY*(   2) C   9                    1.47    2.13    0.050
  16. BD (   1) C   7 - C   8        /361. BD*(   1) C   4 - C   5            4.19    1.26    0.065
  16. BD (   1) C   7 - C   8        /364. BD*(   1) C   5 - C   7            4.34    1.41    0.070
  16. BD (   1) C   7 - C   8        /371. BD*(   1) C   7 - H  20            1.23    1.26    0.035
  16. BD (   1) C   7 - C   8        /372. BD*(   1) C   8 - C   9            3.11    1.43    0.060
  16. BD (   1) C   7 - C   8        /374. BD*(   1) C   8 - H  21            1.01    1.27    0.032
  16. BD (   1) C   7 - C   8        /376. BD*(   1) C   9 - H  22            2.66    1.28    0.052
  17. BD (   1) C   7 - H  20        /125. RY*(   1) C   5                    1.61    1.83    0.049
  17. BD (   1) C   7 - H  20        /176. RY*(   1) C   8                    1.32    1.70    0.043
  17. BD (   1) C   7 - H  20        /360. BD*(   1) N   2 - H  18            0.56    1.08    0.022
  17. BD (   1) C   7 - H  20        /364. BD*(   1) C   5 - C   7            1.00    1.22    0.031
  17. BD (   1) C   7 - H  20        /366. BD*(   1) C   5 - C  11            5.31    1.23    0.072
  17. BD (   1) C   7 - H  20        /370. BD*(   1) C   7 - C   8            0.85    1.23    0.029
  17. BD (   1) C   7 - H  20        /372. BD*(   1) C   8 - C   9            3.74    1.23    0.061
  17. BD (   1) C   7 - H  20        /374. BD*(   1) C   8 - H  21            0.61    1.08    0.023
  18. BD (   1) C   8 - C   9        /159. RY*(   1) C   7                    0.95    1.91    0.038
  18. BD (   1) C   8 - C   9        /160. RY*(   2) C   7                    1.49    1.92    0.048
  18. BD (   1) C   8 - C   9        /210. RY*(   1) C  10                    1.04    1.90    0.040
  18. BD (   1) C   8 - C   9        /211. RY*(   2) C  10                    1.51    2.12    0.051
  18. BD (   1) C   8 - C   9        /370. BD*(   1) C   7 - C   8            3.29    1.42    0.061
  18. BD (   1) C   8 - C   9        /371. BD*(   1) C   7 - H  20            3.14    1.26    0.056
  18. BD (   1) C   8 - C   9        /374. BD*(   1) C   8 - H  21            0.99    1.27    0.032
  18. BD (   1) C   8 - C   9        /375. BD*(   1) C   9 - C  10            3.00    1.42    0.058
  18. BD (   1) C   8 - C   9        /376. BD*(   1) C   9 - H  22            0.98    1.28    0.032
  18. BD (   1) C   8 - C   9        /379. BD*(   1) C  10 - H  23            2.76    1.27    0.053
  19. BD (   2) C   8 - C   9        /162. RY*(   4) C   7                    0.93    1.68    0.039
  19. BD (   2) C   8 - C   9        /213. RY*(   4) C  10                    0.84    1.80    0.038
  19. BD (   2) C   8 - C   9        /365. BD*(   2) C   5 - C   7           28.45    0.36    0.090
  19. BD (   2) C   8 - C   9        /378. BD*(   2) C  10 - C  11           29.47    0.36    0.092
  20. BD (   1) C   8 - H  21        /159. RY*(   1) C   7                    1.25    1.71    0.042
  20. BD (   1) C   8 - H  21        /193. RY*(   1) C   9                    1.31    1.71    0.042
  20. BD (   1) C   8 - H  21        /364. BD*(   1) C   5 - C   7            4.34    1.21    0.065
  20. BD (   1) C   8 - H  21        /370. BD*(   1) C   7 - C   8            0.76    1.22    0.027
  20. BD (   1) C   8 - H  21        /371. BD*(   1) C   7 - H  20            0.60    1.06    0.022
  20. BD (   1) C   8 - H  21        /372. BD*(   1) C   8 - C   9            0.73    1.22    0.027
  20. BD (   1) C   8 - H  21        /375. BD*(   1) C   9 - C  10            4.04    1.22    0.063
  20. BD (   1) C   8 - H  21        /376. BD*(   1) C   9 - H  22            0.67    1.08    0.024
  21. BD (   1) C   9 - C  10        /176. RY*(   1) C   8                    0.98    1.89    0.039
  21. BD (   1) C   9 - C  10        /177. RY*(   2) C   8                    1.57    2.09    0.051
  21. BD (   1) C   9 - C  10        /227. RY*(   1) C  11                    0.84    1.91    0.036
  21. BD (   1) C   9 - C  10        /228. RY*(   2) C  11                    1.74    1.96    0.052
  21. BD (   1) C   9 - C  10        /372. BD*(   1) C   8 - C   9            3.02    1.42    0.059
  21. BD (   1) C   9 - C  10        /374. BD*(   1) C   8 - H  21            2.78    1.27    0.053
  21. BD (   1) C   9 - C  10        /376. BD*(   1) C   9 - H  22            1.00    1.28    0.032
  21. BD (   1) C   9 - C  10        /377. BD*(   1) C  10 - C  11            3.10    1.42    0.059
  21. BD (   1) C   9 - C  10        /379. BD*(   1) C  10 - H  23            0.99    1.27    0.032
  21. BD (   1) C   9 - C  10        /380. BD*(   1) C  11 - H  24            2.90    1.27    0.054
  22. BD (   1) C   9 - H  22        /176. RY*(   1) C   8                    1.42    1.69    0.044
  22. BD (   1) C   9 - H  22        /210. RY*(   1) C  10                    1.40    1.70    0.044
  22. BD (   1) C   9 - H  22        /370. BD*(   1) C   7 - C   8            4.25    1.22    0.064
  22. BD (   1) C   9 - H  22        /372. BD*(   1) C   8 - C   9            0.73    1.22    0.027
  22. BD (   1) C   9 - H  22        /374. BD*(   1) C   8 - H  21            0.66    1.07    0.024
  22. BD (   1) C   9 - H  22        /375. BD*(   1) C   9 - C  10            0.73    1.22    0.027
  22. BD (   1) C   9 - H  22        /377. BD*(   1) C  10 - C  11            4.13    1.22    0.064
  22. BD (   1) C   9 - H  22        /379. BD*(   1) C  10 - H  23            0.65    1.07    0.024
  23. BD (   1) C  10 - C  11        /125. RY*(   1) C   5                    0.99    2.02    0.040
  23. BD (   1) C  10 - C  11        /127. RY*(   3) C   5                    1.26    1.97    0.045
  23. BD (   1) C  10 - C  11        /193. RY*(   1) C   9                    1.01    1.91    0.039
  23. BD (   1) C  10 - C  11        /194. RY*(   2) C   9                    1.47    2.12    0.050
  23. BD (   1) C  10 - C  11        /361. BD*(   1) C   4 - C   5            4.01    1.25    0.063
  23. BD (   1) C  10 - C  11        /366. BD*(   1) C   5 - C  11            3.95    1.42    0.067
  23. BD (   1) C  10 - C  11        /375. BD*(   1) C   9 - C  10            3.03    1.42    0.059
  23. BD (   1) C  10 - C  11        /376. BD*(   1) C   9 - H  22            2.70    1.27    0.052
  23. BD (   1) C  10 - C  11        /379. BD*(   1) C  10 - H  23            0.97    1.27    0.031
  23. BD (   1) C  10 - C  11        /380. BD*(   1) C  11 - H  24            1.08    1.27    0.033
  24. BD (   2) C  10 - C  11        /195. RY*(   3) C   9                    1.40    0.79    0.033
  24. BD (   2) C  10 - C  11        /365. BD*(   2) C   5 - C   7           31.01    0.36    0.094
  24. BD (   2) C  10 - C  11        /373. BD*(   2) C   8 - C   9           28.41    0.36    0.090
  25. BD (   1) C  10 - H  23        /193. RY*(   1) C   9                    1.31    1.71    0.042
  25. BD (   1) C  10 - H  23        /227. RY*(   1) C  11                    1.30    1.71    0.042
  25. BD (   1) C  10 - H  23        /366. BD*(   1) C   5 - C  11            4.21    1.22    0.064
  25. BD (   1) C  10 - H  23        /372. BD*(   1) C   8 - C   9            4.06    1.22    0.063
  25. BD (   1) C  10 - H  23        /375. BD*(   1) C   9 - C  10            0.71    1.22    0.026
  25. BD (   1) C  10 - H  23        /376. BD*(   1) C   9 - H  22            0.66    1.08    0.024
  25. BD (   1) C  10 - H  23        /377. BD*(   1) C  10 - C  11            0.72    1.22    0.026
  25. BD (   1) C  10 - H  23        /380. BD*(   1) C  11 - H  24            0.63    1.07    0.023
  26. BD (   1) C  11 - H  24        /125. RY*(   1) C   5                    1.73    1.82    0.050
  26. BD (   1) C  11 - H  24        /210. RY*(   1) C  10                    1.19    1.70    0.040
  26. BD (   1) C  11 - H  24        /364. BD*(   1) C   5 - C   7            5.39    1.21    0.072
  26. BD (   1) C  11 - H  24        /366. BD*(   1) C   5 - C  11            1.04    1.22    0.032
  26. BD (   1) C  11 - H  24        /375. BD*(   1) C   9 - C  10            3.90    1.22    0.062
  26. BD (   1) C  11 - H  24        /377. BD*(   1) C  10 - C  11            0.85    1.22    0.029
  26. BD (   1) C  11 - H  24        /379. BD*(   1) C  10 - H  23            0.64    1.08    0.023
  27. BD (   1) C  12 - C  13        /142. RY*(   1) C   6                    0.88    2.03    0.038
  27. BD (   1) C  12 - C  13        /143. RY*(   2) C   6                    0.98    1.86    0.038
  27. BD (   1) C  12 - C  13        /278. RY*(   1) C  14                    1.00    1.91    0.039
  27. BD (   1) C  12 - C  13        /279. RY*(   2) C  14                    1.47    2.12    0.050
  27. BD (   1) C  12 - C  13        /362. BD*(   1) C   4 - C   6            3.98    1.25    0.063
  27. BD (   1) C  12 - C  13        /367. BD*(   1) C   6 - C  12            3.88    1.42    0.066
  27. BD (   1) C  12 - C  13        /382. BD*(   1) C  12 - H  25            1.05    1.27    0.033
  27. BD (   1) C  12 - C  13        /383. BD*(   1) C  13 - C  14            3.07    1.42    0.059
  27. BD (   1) C  12 - C  13        /385. BD*(   1) C  13 - H  26            0.99    1.27    0.032
  27. BD (   1) C  12 - C  13        /387. BD*(   1) C  14 - H  27            2.71    1.27    0.053
  28. BD (   1) C  12 - H  25        /142. RY*(   1) C   6                    1.81    1.83    0.052
  28. BD (   1) C  12 - H  25        /261. RY*(   1) C  13                    1.17    1.70    0.040
  28. BD (   1) C  12 - H  25        /367. BD*(   1) C   6 - C  12            1.06    1.22    0.032
  28. BD (   1) C  12 - H  25        /369. BD*(   1) C   6 - C  16            5.29    1.22    0.072
  28. BD (   1) C  12 - H  25        /381. BD*(   1) C  12 - C  13            0.84    1.22    0.029
  28. BD (   1) C  12 - H  25        /383. BD*(   1) C  13 - C  14            3.93    1.22    0.062
  28. BD (   1) C  12 - H  25        /385. BD*(   1) C  13 - H  26            0.63    1.07    0.023
  29. BD (   1) C  13 - C  14        /244. RY*(   1) C  12                    0.77    1.91    0.034
  29. BD (   1) C  13 - C  14        /245. RY*(   2) C  12                    1.82    1.92    0.053
  29. BD (   1) C  13 - C  14        /295. RY*(   1) C  15                    1.01    1.89    0.039
  29. BD (   1) C  13 - C  14        /296. RY*(   2) C  15                    1.54    2.10    0.051
  29. BD (   1) C  13 - C  14        /381. BD*(   1) C  12 - C  13            3.13    1.42    0.060
  29. BD (   1) C  13 - C  14        /382. BD*(   1) C  12 - H  25            2.90    1.27    0.054
  29. BD (   1) C  13 - C  14        /385. BD*(   1) C  13 - H  26            0.99    1.27    0.032
  29. BD (   1) C  13 - C  14        /386. BD*(   1) C  14 - C  15            3.04    1.42    0.059
  29. BD (   1) C  13 - C  14        /387. BD*(   1) C  14 - H  27            0.99    1.27    0.032
  29. BD (   1) C  13 - C  14        /390. BD*(   1) C  15 - H  28            2.80    1.27    0.053
  30. BD (   2) C  13 - C  14        /247. RY*(   4) C  12                    0.61    1.59    0.031
  30. BD (   2) C  13 - C  14        /248. RY*(   5) C  12                    0.63    1.36    0.029
  30. BD (   2) C  13 - C  14        /297. RY*(   3) C  15                    0.51    0.96    0.022
  30. BD (   2) C  13 - C  14        /298. RY*(   4) C  15                    0.78    1.80    0.037
  30. BD (   2) C  13 - C  14        /368. BD*(   2) C   6 - C  12           28.32    0.36    0.090
  30. BD (   2) C  13 - C  14        /389. BD*(   2) C  15 - C  16           29.23    0.36    0.092
  31. BD (   1) C  13 - H  26        /244. RY*(   1) C  12                    1.31    1.71    0.042
  31. BD (   1) C  13 - H  26        /278. RY*(   1) C  14                    1.32    1.71    0.043
  31. BD (   1) C  13 - H  26        /367. BD*(   1) C   6 - C  12            4.18    1.22    0.064
  31. BD (   1) C  13 - H  26        /381. BD*(   1) C  12 - C  13            0.72    1.22    0.026
  31. BD (   1) C  13 - H  26        /382. BD*(   1) C  12 - H  25            0.63    1.07    0.023
  31. BD (   1) C  13 - H  26        /383. BD*(   1) C  13 - C  14            0.72    1.22    0.026
  31. BD (   1) C  13 - H  26        /386. BD*(   1) C  14 - C  15            4.06    1.22    0.063
  31. BD (   1) C  13 - H  26        /387. BD*(   1) C  14 - H  27            0.66    1.08    0.024
  32. BD (   1) C  14 - C  15        /261. RY*(   1) C  13                    1.05    1.89    0.040
  32. BD (   1) C  14 - C  15        /262. RY*(   2) C  13                    1.51    2.12    0.051
  32. BD (   1) C  14 - C  15        /312. RY*(   1) C  16                    0.94    1.91    0.038
  32. BD (   1) C  14 - C  15        /313. RY*(   2) C  16                    1.52    1.90    0.048
  32. BD (   1) C  14 - C  15        /383. BD*(   1) C  13 - C  14            3.03    1.42    0.059
  32. BD (   1) C  14 - C  15        /385. BD*(   1) C  13 - H  26            2.78    1.27    0.053
  32. BD (   1) C  14 - C  15        /387. BD*(   1) C  14 - H  27            0.98    1.28    0.032
  32. BD (   1) C  14 - C  15        /388. BD*(   1) C  15 - C  16            3.18    1.42    0.060
  32. BD (   1) C  14 - C  15        /390. BD*(   1) C  15 - H  28            0.99    1.27    0.032
  32. BD (   1) C  14 - C  15        /391. BD*(   1) C  16 - H  29            3.02    1.27    0.055
  33. BD (   1) C  14 - H  27        /261. RY*(   1) C  13                    1.42    1.69    0.044
  33. BD (   1) C  14 - H  27        /295. RY*(   1) C  15                    1.43    1.69    0.044
  33. BD (   1) C  14 - H  27        /381. BD*(   1) C  12 - C  13            4.14    1.22    0.064
  33. BD (   1) C  14 - H  27        /383. BD*(   1) C  13 - C  14            0.73    1.22    0.027
  33. BD (   1) C  14 - H  27        /385. BD*(   1) C  13 - H  26            0.65    1.07    0.024
  33. BD (   1) C  14 - H  27        /386. BD*(   1) C  14 - C  15            0.73    1.22    0.027
  33. BD (   1) C  14 - H  27        /388. BD*(   1) C  15 - C  16            4.21    1.22    0.064
  33. BD (   1) C  14 - H  27        /390. BD*(   1) C  15 - H  28            0.65    1.07    0.024
  34. BD (   1) C  15 - C  16        /142. RY*(   1) C   6                    1.45    2.03    0.049
  34. BD (   1) C  15 - C  16        /143. RY*(   2) C   6                    0.73    1.86    0.033
  34. BD (   1) C  15 - C  16        /278. RY*(   1) C  14                    0.98    1.91    0.039
  34. BD (   1) C  15 - C  16        /279. RY*(   2) C  14                    1.47    2.12    0.050
  34. BD (   1) C  15 - C  16        /362. BD*(   1) C   4 - C   6            4.25    1.25    0.065
  34. BD (   1) C  15 - C  16        /369. BD*(   1) C   6 - C  16            4.14    1.42    0.068
  34. BD (   1) C  15 - C  16        /386. BD*(   1) C  14 - C  15            3.08    1.42    0.059
  34. BD (   1) C  15 - C  16        /387. BD*(   1) C  14 - H  27            2.70    1.28    0.052
  34. BD (   1) C  15 - C  16        /390. BD*(   1) C  15 - H  28            0.99    1.27    0.032
  34. BD (   1) C  15 - C  16        /391. BD*(   1) C  16 - H  29            1.23    1.27    0.035
  35. BD (   2) C  15 - C  16        /280. RY*(   3) C  14                    1.43    0.78    0.033
  35. BD (   2) C  15 - C  16        /368. BD*(   2) C   6 - C  12           30.23    0.36    0.094
  35. BD (   2) C  15 - C  16        /384. BD*(   2) C  13 - C  14           28.32    0.36    0.090
  36. BD (   1) C  15 - H  28        /278. RY*(   1) C  14                    1.31    1.71    0.042
  36. BD (   1) C  15 - H  28        /312. RY*(   1) C  16                    1.27    1.71    0.042
  36. BD (   1) C  15 - H  28        /369. BD*(   1) C   6 - C  16            4.22    1.22    0.064
  36. BD (   1) C  15 - H  28        /383. BD*(   1) C  13 - C  14            4.05    1.22    0.063
  36. BD (   1) C  15 - H  28        /386. BD*(   1) C  14 - C  15            0.72    1.22    0.027
  36. BD (   1) C  15 - H  28        /387. BD*(   1) C  14 - H  27            0.66    1.08    0.024
  36. BD (   1) C  15 - H  28        /388. BD*(   1) C  15 - C  16            0.73    1.22    0.027
  36. BD (   1) C  15 - H  28        /391. BD*(   1) C  16 - H  29            0.57    1.07    0.022
  37. BD (   1) C  16 - H  29        /142. RY*(   1) C   6                    1.53    1.83    0.047
  37. BD (   1) C  16 - H  29        /295. RY*(   1) C  15                    1.24    1.69    0.041
  37. BD (   1) C  16 - H  29        /367. BD*(   1) C   6 - C  12            5.34    1.22    0.072
  37. BD (   1) C  16 - H  29        /369. BD*(   1) C   6 - C  16            1.10    1.22    0.033
  37. BD (   1) C  16 - H  29        /386. BD*(   1) C  14 - C  15            3.85    1.23    0.061
  37. BD (   1) C  16 - H  29        /388. BD*(   1) C  15 - C  16            0.88    1.23    0.029
  37. BD (   1) C  16 - H  29        /390. BD*(   1) C  15 - H  28            0.63    1.08    0.023
  38. CR (   1) C   1                /359. BD*(   1) N   2 - C   4            0.94   10.90    0.091
  39. CR (   1) N   2                / 57. RY*(   1) C   1                    0.61   15.72    0.088
  39. CR (   1) N   2                / 61. RY*(   5) C   1                    0.59   16.32    0.087
  39. CR (   1) N   2                /109. RY*(   2) C   4                    1.30   15.34    0.126
  39. CR (   1) N   2                /331. RY*(   1) H  18                    0.71   16.04    0.095
  40. CR (   1) O   3                / 57. RY*(   1) C   1                    5.62   20.46    0.304
  41. CR (   1) C   4                /125. RY*(   1) C   5                    0.96   11.69    0.095
  41. CR (   1) C   4                /142. RY*(   1) C   6                    0.98   11.70    0.096
  41. CR (   1) C   4                /355. BD*(   1) C   1 - N   2            0.56   10.90    0.071
  41. CR (   1) C   4                /364. BD*(   1) C   5 - C   7            0.71   11.08    0.080
  41. CR (   1) C   4                /366. BD*(   1) C   5 - C  11            0.51   11.09    0.068
  41. CR (   1) C   4                /367. BD*(   1) C   6 - C  12            0.51   11.09    0.068
  41. CR (   1) C   4                /369. BD*(   1) C   6 - C  16            0.69   11.09    0.079
  42. CR (   1) C   5                /111. RY*(   4) C   4                    0.93   11.18    0.091
  42. CR (   1) C   5                /160. RY*(   2) C   7                    1.43   11.54    0.115
  42. CR (   1) C   5                /228. RY*(   2) C  11                    1.43   11.58    0.115
  42. CR (   1) C   5                /370. BD*(   1) C   7 - C   8            0.69   11.05    0.078
  42. CR (   1) C   5                /377. BD*(   1) C  10 - C  11            0.67   11.05    0.077
  43. CR (   1) C   6                /111. RY*(   4) C   4                    0.75   11.18    0.082
  43. CR (   1) C   6                /245. RY*(   2) C  12                    1.53   11.55    0.118
  43. CR (   1) C   6                /313. RY*(   2) C  16                    1.48   11.52    0.117
  43. CR (   1) C   6                /381. BD*(   1) C  12 - C  13            0.68   11.05    0.078
  43. CR (   1) C   6                /388. BD*(   1) C  15 - C  16            0.68   11.05    0.078
  44. CR (   1) C   7                /127. RY*(   3) C   5                    1.68   11.59    0.125
  44. CR (   1) C   7                /177. RY*(   2) C   8                    1.68   11.71    0.125
  44. CR (   1) C   7                /361. BD*(   1) C   4 - C   5            0.88   10.87    0.088
  44. CR (   1) C   7                /366. BD*(   1) C   5 - C  11            0.88   11.03    0.089
  44. CR (   1) C   7                /372. BD*(   1) C   8 - C   9            0.72   11.04    0.080
  45. CR (   1) C   8                /160. RY*(   2) C   7                    1.28   11.54    0.109
  45. CR (   1) C   8                /194. RY*(   2) C   9                    1.53   11.74    0.120
  45. CR (   1) C   8                /364. BD*(   1) C   5 - C   7            0.84   11.03    0.087
  45. CR (   1) C   8                /375. BD*(   1) C   9 - C  10            0.71   11.04    0.079
  46. CR (   1) C   9                /177. RY*(   2) C   8                    1.45   11.70    0.116
  46. CR (   1) C   9                /211. RY*(   2) C  10                    1.51   11.73    0.119
  46. CR (   1) C   9                /370. BD*(   1) C   7 - C   8            0.77   11.04    0.083
  46. CR (   1) C   9                /377. BD*(   1) C  10 - C  11            0.74   11.04    0.081
  47. CR (   1) C  10                /194. RY*(   2) C   9                    1.58   11.74    0.122
  47. CR (   1) C  10                /228. RY*(   2) C  11                    1.33   11.57    0.111
  47. CR (   1) C  10                /366. BD*(   1) C   5 - C  11            0.80   11.03    0.084
  47. CR (   1) C  10                /372. BD*(   1) C   8 - C   9            0.71   11.04    0.079
  48. CR (   1) C  11                /125. RY*(   1) C   5                    0.65   11.63    0.078
  48. CR (   1) C  11                /127. RY*(   3) C   5                    1.69   11.58    0.125
  48. CR (   1) C  11                /211. RY*(   2) C  10                    1.59   11.73    0.122
  48. CR (   1) C  11                /361. BD*(   1) C   4 - C   5            0.86   10.87    0.087
  48. CR (   1) C  11                /364. BD*(   1) C   5 - C   7            0.97   11.02    0.093
  48. CR (   1) C  11                /375. BD*(   1) C   9 - C  10            0.73   11.04    0.080
  49. CR (   1) C  12                /142. RY*(   1) C   6                    0.82   11.64    0.087
  49. CR (   1) C  12                /143. RY*(   2) C   6                    0.68   11.48    0.079
  49. CR (   1) C  12                /145. RY*(   4) C   6                    0.72   11.51    0.081
  49. CR (   1) C  12                /262. RY*(   2) C  13                    1.59   11.73    0.122
  49. CR (   1) C  12                /362. BD*(   1) C   4 - C   6            0.85   10.87    0.087
  49. CR (   1) C  12                /369. BD*(   1) C   6 - C  16            0.95   11.03    0.092
  49. CR (   1) C  12                /383. BD*(   1) C  13 - C  14            0.73   11.04    0.081
  50. CR (   1) C  13                /245. RY*(   2) C  12                    1.21   11.54    0.106
  50. CR (   1) C  13                /279. RY*(   2) C  14                    1.58   11.74    0.121
  50. CR (   1) C  13                /367. BD*(   1) C   6 - C  12            0.78   11.03    0.083
  50. CR (   1) C  13                /386. BD*(   1) C  14 - C  15            0.71   11.04    0.079
  51. CR (   1) C  14                /262. RY*(   2) C  13                    1.51   11.73    0.119
  51. CR (   1) C  14                /296. RY*(   2) C  15                    1.45   11.72    0.116
  51. CR (   1) C  14                /381. BD*(   1) C  12 - C  13            0.74   11.04    0.081
  51. CR (   1) C  14                /388. BD*(   1) C  15 - C  16            0.75   11.04    0.082
  52. CR (   1) C  15                /279. RY*(   2) C  14                    1.54   11.74    0.120
  52. CR (   1) C  15                /313. RY*(   2) C  16                    1.07   11.51    0.099
  52. CR (   1) C  15                /315. RY*(   4) C  16                    0.50   11.45    0.068
  52. CR (   1) C  15                /369. BD*(   1) C   6 - C  16            0.81   11.03    0.085
  52. CR (   1) C  15                /383. BD*(   1) C  13 - C  14            0.71   11.04    0.080
  53. CR (   1) C  16                /143. RY*(   2) C   6                    1.71   11.48    0.125
  53. CR (   1) C  16                /144. RY*(   3) C   6                    0.66   11.18    0.077
  53. CR (   1) C  16                /296. RY*(   2) C  15                    1.66   11.72    0.124
  53. CR (   1) C  16                /362. BD*(   1) C   4 - C   6            0.89   10.87    0.089
  53. CR (   1) C  16                /367. BD*(   1) C   6 - C  12            0.89   11.03    0.089
  53. CR (   1) C  16                /386. BD*(   1) C  14 - C  15            0.73   11.04    0.080
  54. LP (   1) N   2                / 59. RY*(   3) C   1                    1.98    2.02    0.060
  54. LP (   1) N   2                / 62. RY*(   6) C   1                    0.98    1.03    0.030
  54. LP (   1) N   2                /109. RY*(   2) C   4                    0.68    1.08    0.026
  54. LP (   1) N   2                /110. RY*(   3) C   4                    1.02    1.09    0.032
  54. LP (   1) N   2                /356. BD*(   1) C   1 - O   3           21.66    0.66    0.110
  54. LP (   1) N   2                /357. BD*(   2) C   1 - O   3            8.29    0.76    0.073
  54. LP (   1) N   2                /361. BD*(   1) C   4 - C   5            5.43    0.82    0.063
  54. LP (   1) N   2                /362. BD*(   1) C   4 - C   6            2.83    0.82    0.045
  54. LP (   1) N   2                /368. BD*(   2) C   6 - C  12            1.45    0.42    0.023
  55. LP (   1) O   3                / 57. RY*(   1) C   1                   13.75    1.92    0.145
  55. LP (   1) O   3                / 58. RY*(   2) C   1                    0.98    2.35    0.043
  55. LP (   1) O   3                / 66. RY*(  10) C   1                    0.80    3.13    0.045
  55. LP (   1) O   3                / 68. RY*(  12) C   1                    0.51    3.28    0.037
  55. LP (   1) O   3                /355. BD*(   1) C   1 - N   2            0.63    1.26    0.025
  55. LP (   1) O   3                /358. BD*(   1) C   1 - H  17            0.81    1.23    0.028
  56. LP (   2) O   3                / 58. RY*(   2) C   1                    4.04    1.89    0.080
  56. LP (   2) O   3                /355. BD*(   1) C   1 - N   2           28.91    0.79    0.137
  56. LP (   2) O   3                /358. BD*(   1) C   1 - H  17           22.46    0.77    0.119
 356. BD*(   1) C   1 - O   3        / 57. RY*(   1) C   1                    1.20    0.79    0.103
 356. BD*(   1) C   1 - O   3        / 59. RY*(   3) C   1                    0.96    1.35    0.123
 356. BD*(   1) C   1 - O   3        / 62. RY*(   6) C   1                    1.00    0.37    0.067
 356. BD*(   1) C   1 - O   3        / 65. RY*(   9) C   1                    1.20    1.05    0.124
 356. BD*(   1) C   1 - O   3        / 67. RY*(  11) C   1                    0.84    1.69    0.132
 356. BD*(   1) C   1 - O   3        / 92. RY*(   2) O   3                    1.42    0.29    0.070
 356. BD*(   1) C   1 - O   3        / 94. RY*(   4) O   3                    2.37    0.70    0.142
 356. BD*(   1) C   1 - O   3        /355. BD*(   1) C   1 - N   2            0.71    0.13    0.027
 356. BD*(   1) C   1 - O   3        /357. BD*(   2) C   1 - O   3          143.95    0.09    0.309
 356. BD*(   1) C   1 - O   3        /358. BD*(   1) C   1 - H  17            0.73    0.10    0.026
 356. BD*(   1) C   1 - O   3        /359. BD*(   1) N   2 - C   4            4.17    0.05    0.045
 365. BD*(   2) C   5 - C   7        /126. RY*(   2) C   5                    0.62    0.70    0.044
 365. BD*(   2) C   5 - C   7        /161. RY*(   3) C   7                    3.14    0.63    0.094
 365. BD*(   2) C   5 - C   7        /178. RY*(   3) C   8                    0.75    0.57    0.044
 365. BD*(   2) C   5 - C   7        /229. RY*(   3) C  11                    0.78    0.68    0.049
 365. BD*(   2) C   5 - C   7        /359. BD*(   1) N   2 - C   4            1.15    0.30    0.037
 365. BD*(   2) C   5 - C   7        /362. BD*(   1) C   4 - C   6            1.69    0.41    0.053
 368. BD*(   2) C   6 - C  12        /144. RY*(   3) C   6                    0.51    0.72    0.041
 368. BD*(   2) C   6 - C  12        /246. RY*(   3) C  12                    3.11    0.66    0.097
 368. BD*(   2) C   6 - C  12        /263. RY*(   3) C  13                    0.70    0.45    0.038
 368. BD*(   2) C   6 - C  12        /314. RY*(   3) C  16                    0.67    0.67    0.046
 368. BD*(   2) C   6 - C  12        /359. BD*(   1) N   2 - C   4            2.30    0.30    0.053
 368. BD*(   2) C   6 - C  12        /361. BD*(   1) C   4 - C   5            0.69    0.40    0.034
 373. BD*(   2) C   8 - C   9        /178. RY*(   3) C   8                    1.31    0.57    0.060
 373. BD*(   2) C   8 - C   9        /179. RY*(   4) C   8                    0.72    1.50    0.072
 373. BD*(   2) C   8 - C   9        /195. RY*(   3) C   9                    3.59    0.43    0.087
 373. BD*(   2) C   8 - C   9        /206. RY*(  14) C   9                    0.53    0.41    0.032
 378. BD*(   2) C  10 - C  11        /212. RY*(   3) C  10                    2.84    0.63    0.094
 378. BD*(   2) C  10 - C  11        /220. RY*(  11) C  10                    0.72    0.42    0.038
 378. BD*(   2) C  10 - C  11        /229. RY*(   3) C  11                    0.70    0.68    0.048
 378. BD*(   2) C  10 - C  11        /230. RY*(   4) C  11                    1.20    1.30    0.088
 384. BD*(   2) C  13 - C  14        /263. RY*(   3) C  13                    2.47    0.45    0.073
 384. BD*(   2) C  13 - C  14        /280. RY*(   3) C  14                    3.58    0.42    0.086
 389. BD*(   2) C  15 - C  16        /297. RY*(   3) C  15                    2.97    0.60    0.094
 389. BD*(   2) C  15 - C  16        /305. RY*(  11) C  15                    0.54    0.43    0.034
 389. BD*(   2) C  15 - C  16        /314. RY*(   3) C  16                    0.69    0.67    0.048
 389. BD*(   2) C  15 - C  16        /316. RY*(   5) C  16                    1.24    1.16    0.084


 Natural Bond Orbitals (Summary):

                                                            Principal Delocalizations
           NBO                        Occupancy    Energy   (geminal,vicinal,remote)
 ====================================================================================
 Molecular unit  1  (C14H13NO)
     1. BD (   1) C   1 - N   2          1.99121    -0.87485  108(v),362(v),359(g)
     2. BD (   1) C   1 - O   3          1.99558    -0.77360  356(g),357(g),57(g)
     3. BD (   2) C   1 - O   3          1.99336    -0.87664  360(v),356(g),357(g),57(g)
     4. BD (   1) C   1 - H  17          1.98431    -0.63934  359(v),91(v),75(v)
     5. BD (   1) N   2 - C   4          1.98087    -0.80976  368(v),366(v),57(v),358(v)
                                                    144(v),367(v),61(v),127(v)
                                                    362(g),365(v)
     6. BD (   1) N   2 - H  18          1.97919    -0.73685  357(v),363(v),60(v),109(v)
                                                    108(v)
     7. BD (   1) C   4 - C   5          1.96783    -0.71524  364(g),370(v),377(v),366(g)
                                                    367(v),362(g),227(v),159(v)
                                                    368(v),143(v),74(v),355(v)
                                                    363(g)
     8. BD (   1) C   4 - C   6          1.96297    -0.71002  365(v),369(g),388(v),355(v)
                                                    381(v),367(g),244(v),361(g)
                                                    126(v),312(v),74(v),364(v)
                                                    363(g),366(v)
     9. BD (   1) C   4 - H  19          1.97039    -0.56775  369(v),364(v),360(v),365(v)
                                                    362(g),361(g)
    10. BD (   1) C   5 - C   7          1.97144    -0.78670  366(g),370(g),380(v),374(v)
                                                    361(g),177(v),176(v),371(g)
                                                    108(v),363(v),227(v),109(v)
                                                    228(v)
    11. BD (   2) C   5 - C   7          1.66450    -0.30308  373(v),378(v),362(v),178(v)
                                                    229(v),359(v),363(v),368(r)
    12. BD (   1) C   5 - C  11          1.97070    -0.78263  364(g),377(g),371(v),379(v)
                                                    361(g),359(v),211(v),108(v)
                                                    210(v),380(g),159(v),109(v)
    13. BD (   1) C   6 - C  12          1.97218    -0.78057  369(g),381(g),391(v),385(v)
                                                    362(g),108(v),262(v),261(v)
                                                    382(g),361(v),312(v)
    14. BD (   2) C   6 - C  12          1.65857    -0.29760  384(v),389(v),359(v),361(v)
                                                    263(v),314(v),365(r)
    15. BD (   1) C   6 - C  16          1.97135    -0.78267  367(g),388(g),382(v),390(v)
                                                    362(g),108(v),296(v),295(v)
                                                    391(g),363(v),244(v),245(v)
    16. BD (   1) C   7 - C   8          1.97806    -0.78945  364(g),361(v),372(g),376(v)
                                                    194(v),371(g),125(v),127(v)
                                                    374(g),193(v)
    17. BD (   1) C   7 - H  20          1.97775    -0.59605  366(v),372(v),125(v),176(v)
                                                    364(g),370(g),374(v),360(r)
    18. BD (   1) C   8 - C   9          1.97908    -0.78623  370(g),371(v),375(g),379(v)
                                                    211(v),160(v),210(v),374(g)
                                                    376(g),159(v)
    19. BD (   2) C   8 - C   9          1.65902    -0.29885  378(v),365(v),162(v),213(v)
    20. BD (   1) C   8 - H  21          1.97977    -0.58754  364(v),375(v),193(v),159(v)
                                                    370(g),372(g),376(v),371(v)
    21. BD (   1) C   9 - C  10          1.97952    -0.78617  377(g),372(g),380(v),374(v)
                                                    228(v),177(v),376(g),176(v)
                                                    379(g),227(v)
    22. BD (   1) C   9 - H  22          1.97984    -0.58690  370(v),377(v),176(v),210(v)
                                                    372(g),375(g),374(v),379(v)
    23. BD (   1) C  10 - C  11          1.97812    -0.78571  361(v),366(g),375(g),376(v)
                                                    194(v),127(v),380(g),193(v)
                                                    125(v),379(g)
    24. BD (   2) C  10 - C  11          1.66071    -0.29906  365(v),373(v),195(v)
    25. BD (   1) C  10 - H  23          1.97988    -0.58692  366(v),372(v),193(v),227(v)
                                                    377(g),375(g),376(v),380(v)
    26. BD (   1) C  11 - H  24          1.97881    -0.58800  364(v),375(v),125(v),210(v)
                                                    366(g),377(g),379(v)
    27. BD (   1) C  12 - C  13          1.97806    -0.78447  362(v),367(g),383(g),387(v)
                                                    279(v),382(g),278(v),385(g)
                                                    143(v),142(v)
    28. BD (   1) C  12 - H  25          1.97929    -0.58668  369(v),383(v),142(v),261(v)
                                                    367(g),381(g),385(v)
    29. BD (   1) C  13 - C  14          1.97941    -0.78492  381(g),386(g),382(v),390(v)
                                                    245(v),296(v),295(v),387(g)
                                                    385(g),244(v)
    30. BD (   2) C  13 - C  14          1.66357    -0.29804  389(v),368(v),298(v),248(v)
                                                    247(v),297(v)
    31. BD (   1) C  13 - H  26          1.97988    -0.58582  367(v),386(v),278(v),244(v)
                                                    381(g),383(g),387(v),382(v)
    32. BD (   1) C  14 - C  15          1.97941    -0.78539  388(g),383(g),391(v),385(v)
                                                    313(v),262(v),261(v),390(g)
                                                    387(g),312(v)
    33. BD (   1) C  14 - H  27          1.97993    -0.58613  388(v),381(v),295(v),261(v)
                                                    383(g),386(g),390(v),385(v)
    34. BD (   1) C  15 - C  16          1.97799    -0.78529  362(v),369(g),386(g),387(v)
                                                    279(v),142(v),391(g),390(g)
                                                    278(v),143(v)
    35. BD (   2) C  15 - C  16          1.66654    -0.29930  368(v),384(v),280(v)
    36. BD (   1) C  15 - H  28          1.98010    -0.58639  369(v),383(v),278(v),312(v)
                                                    388(g),386(g),387(v),391(v)
    37. BD (   1) C  16 - H  29          1.97760    -0.58906  367(v),386(v),142(v),295(v)
                                                    369(g),388(g),390(v)
    38. CR (   1) C   1                  1.99960   -10.54413  359(v)
    39. CR (   1) N   2                  1.99946   -14.61755  109(v),331(v),57(v),61(v)
    40. CR (   1) O   3                  1.99977   -19.36183  57(v)
    41. CR (   1) C   4                  1.99905   -10.45770  142(v),125(v),364(v),369(v)
                                                    355(v),367(v),366(v)
    42. CR (   1) C   5                  1.99902   -10.41035  160(v),228(v),111(v),370(v)
                                                    377(v)
    43. CR (   1) C   6                  1.99901   -10.40779  245(v),313(v),111(v),381(v)
                                                    388(v)
    44. CR (   1) C   7                  1.99906   -10.40317  177(v),127(v),361(v),366(v)
                                                    372(v)
    45. CR (   1) C   8                  1.99919   -10.40275  194(v),160(v),364(v),375(v)
    46. CR (   1) C   9                  1.99919   -10.40065  211(v),177(v),370(v),377(v)
    47. CR (   1) C  10                  1.99920   -10.40192  194(v),228(v),366(v),372(v)
    48. CR (   1) C  11                  1.99909   -10.39953  127(v),211(v),364(v),361(v)
                                                    375(v),125(v)
    49. CR (   1) C  12                  1.99909   -10.39756  262(v),369(v),362(v),142(v)
                                                    383(v),145(v),143(v)
    50. CR (   1) C  13                  1.99920   -10.40003  279(v),245(v),367(v),386(v)
    51. CR (   1) C  14                  1.99919   -10.39949  262(v),296(v),388(v),381(v)
    52. CR (   1) C  15                  1.99920   -10.40102  279(v),313(v),369(v),383(v)
                                                    315(v)
    53. CR (   1) C  16                  1.99907   -10.39822  143(v),296(v),362(v),367(v)
                                                    386(v),144(v)
    54. LP (   1) N   2                  1.76164    -0.35489  356(v),357(v),361(v),362(v)
                                                    59(v),368(r),110(v),62(v)
                                                    109(v)
    55. LP (   1) O   3                  1.98547    -0.81487  57(v),58(v),358(v),66(v)
                                                    355(v),68(v)
    56. LP (   2) O   3                  1.87625    -0.35348  355(v),358(v),58(v)
    57. RY*(   1) C   1                  0.01189     1.10264   
    58. RY*(   2) C   1                  0.00777     1.53967   
    59. RY*(   3) C   1                  0.00529     1.66216   
    60. RY*(   4) C   1                  0.00240     1.15111   
    61. RY*(   5) C   1                  0.00082     1.69948   
    62. RY*(   6) C   1                  0.00041     0.67495   
    63. RY*(   7) C   1                  0.00011     0.89221   
    64. RY*(   8) C   1                  0.00011     0.96168   
    65. RY*(   9) C   1                  0.00005     1.35814   
    66. RY*(  10) C   1                  0.00001     2.31505   
    67. RY*(  11) C   1                  0.00001     2.00011   
    68. RY*(  12) C   1                  0.00001     2.46796   
    69. RY*(  13) C   1                  0.00002     0.55498   
    70. RY*(  14) C   1                  0.00000    21.47811   
    71. RY*(  15) C   1                  0.00000     1.49192   
    72. RY*(  16) C   1                  0.00001     2.54266   
    73. RY*(  17) C   1                  0.00001     1.68623   
    74. RY*(   1) N   2                  0.00517     0.69889   
    75. RY*(   2) N   2                  0.00225     0.95204   
    76. RY*(   3) N   2                  0.00125     1.26017   
    77. RY*(   4) N   2                  0.00068     1.23171   
    78. RY*(   5) N   2                  0.00031     1.23341   
    79. RY*(   6) N   2                  0.00022     2.08696   
    80. RY*(   7) N   2                  0.00014     1.60715   
    81. RY*(   8) N   2                  0.00010     2.01258   
    82. RY*(   9) N   2                  0.00007     2.16202   
    83. RY*(  10) N   2                  0.00008     1.32928   
    84. RY*(  11) N   2                  0.00002     3.25376   
    85. RY*(  12) N   2                  0.00002     2.58459   
    86. RY*(  13) N   2                  0.00003     1.86839   
    87. RY*(  14) N   2                  0.00000     3.88651   
    88. RY*(  15) N   2                  0.00001     2.22217   
    89. RY*(  16) N   2                  0.00000     3.95647   
    90. RY*(  17) N   2                  0.00000    35.07091   
    91. RY*(   1) O   3                  0.00247     0.91659   
    92. RY*(   2) O   3                  0.00128     0.59652   
    93. RY*(   3) O   3                  0.00058     0.69052   
    94. RY*(   4) O   3                  0.00012     1.01008   
    95. RY*(   5) O   3                  0.00006     1.61554   
    96. RY*(   6) O   3                  0.00005     1.69522   
    97. RY*(   7) O   3                  0.00003     1.10657   
    98. RY*(   8) O   3                  0.00002     0.81637   
    99. RY*(   9) O   3                  0.00003     4.10708   
   100. RY*(  10) O   3                  0.00000    49.56641   
   101. RY*(  11) O   3                  0.00000     4.53496   
   102. RY*(  12) O   3                  0.00000     4.77674   
   103. RY*(  13) O   3                  0.00000     3.03409   
   104. RY*(  14) O   3                  0.00000     5.00902   
   105. RY*(  15) O   3                  0.00000     3.05949   
   106. RY*(  16) O   3                  0.00000     3.07464   
   107. RY*(  17) O   3                  0.00000     3.12571   
   108. RY*(   1) C   4                  0.01154     0.94790   
   109. RY*(   2) C   4                  0.00600     0.72329   
   110. RY*(   3) C   4                  0.00293     0.73973   
   111. RY*(   4) C   4                  0.00248     0.77442   
   112. RY*(   5) C   4                  0.00161     0.77125   
   113. RY*(   6) C   4                  0.00132     0.95886   
   114. RY*(   7) C   4                  0.00061     1.37835   
   115. RY*(   8) C   4                  0.00040     1.44353   
   116. RY*(   9) C   4                  0.00029     1.48708   
   117. RY*(  10) C   4                  0.00022     1.65980   
   118. RY*(  11) C   4                  0.00015     2.61779   
   119. RY*(  12) C   4                  0.00014     1.91248   
   120. RY*(  13) C   4                  0.00008     2.16748   
   121. RY*(  14) C   4                  0.00008     2.55788   
   122. RY*(  15) C   4                  0.00008     2.26118   
   123. RY*(  16) C   4                  0.00004     2.05116   
   124. RY*(  17) C   4                  0.00001    22.45718   
   125. RY*(   1) C   5                  0.00646     1.23480   
   126. RY*(   2) C   5                  0.00329     0.75318   
   127. RY*(   3) C   5                  0.00289     1.18513   
   128. RY*(   4) C   5                  0.00077     1.04307   
   129. RY*(   5) C   5                  0.00069     1.62191   
   130. RY*(   6) C   5                  0.00032     1.23613   
   131. RY*(   7) C   5                  0.00028     2.00276   
   132. RY*(   8) C   5                  0.00020     1.46038   
   133. RY*(   9) C   5                  0.00015     1.68016   
   134. RY*(  10) C   5                  0.00012     0.96013   
   135. RY*(  11) C   5                  0.00009     2.99000   
   136. RY*(  12) C   5                  0.00006     2.64045   
   137. RY*(  13) C   5                  0.00006     2.83652   
   138. RY*(  14) C   5                  0.00003     3.31528   
   139. RY*(  15) C   5                  0.00004     2.65171   
   140. RY*(  16) C   5                  0.00001     2.83351   
   141. RY*(  17) C   5                  0.00000    19.68020   
   142. RY*(   1) C   6                  0.00680     1.24122   
   143. RY*(   2) C   6                  0.00344     1.07792   
   144. RY*(   3) C   6                  0.00303     0.78200   
   145. RY*(   4) C   6                  0.00114     1.11155   
   146. RY*(   5) C   6                  0.00064     1.73859   
   147. RY*(   6) C   6                  0.00035     1.75027   
   148. RY*(   7) C   6                  0.00027     1.71429   
   149. RY*(   8) C   6                  0.00020     0.92848   
   150. RY*(   9) C   6                  0.00019     1.32473   
   151. RY*(  10) C   6                  0.00010     1.15782   
   152. RY*(  11) C   6                  0.00010     2.95227   
   153. RY*(  12) C   6                  0.00007     3.04412   
   154. RY*(  13) C   6                  0.00007     2.84186   
   155. RY*(  14) C   6                  0.00003     2.78127   
   156. RY*(  15) C   6                  0.00004     1.63782   
   157. RY*(  16) C   6                  0.00000     2.95431   
   158. RY*(  17) C   6                  0.00001    21.16276   
   159. RY*(   1) C   7                  0.00598     1.12463   
   160. RY*(   2) C   7                  0.00199     1.13457   
   161. RY*(   3) C   7                  0.00122     0.68598   
   162. RY*(   4) C   7                  0.00064     1.37642   
   163. RY*(   5) C   7                  0.00058     0.90765   
   164. RY*(   6) C   7                  0.00030     1.18420   
   165. RY*(   7) C   7                  0.00019     1.33250   
   166. RY*(   8) C   7                  0.00013     1.07679   
   167. RY*(   9) C   7                  0.00010     2.59296   
   168. RY*(  10) C   7                  0.00009     0.80150   
   169. RY*(  11) C   7                  0.00008     2.96952   
   170. RY*(  12) C   7                  0.00004     2.16047   
   171. RY*(  13) C   7                  0.00001     2.10021   
   172. RY*(  14) C   7                  0.00002     2.85938   
   173. RY*(  15) C   7                  0.00002     1.75809   
   174. RY*(  16) C   7                  0.00000    21.07691   
   175. RY*(  17) C   7                  0.00000     2.89177   
   176. RY*(   1) C   8                  0.00619     1.10693   
   177. RY*(   2) C   8                  0.00233     1.30311   
   178. RY*(   3) C   8                  0.00096     0.63097   
   179. RY*(   4) C   8                  0.00060     1.55787   
   180. RY*(   5) C   8                  0.00045     1.16094   
   181. RY*(   6) C   8                  0.00030     1.06161   
   182. RY*(   7) C   8                  0.00014     1.80494   
   183. RY*(   8) C   8                  0.00008     1.15249   
   184. RY*(   9) C   8                  0.00006     2.70568   
   185. RY*(  10) C   8                  0.00003     0.93963   
   186. RY*(  11) C   8                  0.00003     1.70160   
   187. RY*(  12) C   8                  0.00001     2.17821   
   188. RY*(  13) C   8                  0.00000     2.12030   
   189. RY*(  14) C   8                  0.00000    22.39487   
   190. RY*(  15) C   8                  0.00000     2.18065   
   191. RY*(  16) C   8                  0.00000     1.38477   
   192. RY*(  17) C   8                  0.00000     1.75652   
   193. RY*(   1) C   9                  0.00587     1.12213   
   194. RY*(   2) C   9                  0.00222     1.33817   
   195. RY*(   3) C   9                  0.00092     0.49213   
   196. RY*(   4) C   9                  0.00056     1.68235   
   197. RY*(   5) C   9                  0.00045     0.86224   
   198. RY*(   6) C   9                  0.00042     1.02955   
   199. RY*(   7) C   9                  0.00021     1.40697   
   200. RY*(   8) C   9                  0.00006     1.37904   
   201. RY*(   9) C   9                  0.00006     2.88288   
   202. RY*(  10) C   9                  0.00001     2.44701   
   203. RY*(  11) C   9                  0.00001     2.33005   
   204. RY*(  12) C   9                  0.00000     1.80910   
   205. RY*(  13) C   9                  0.00000     1.98535   
   206. RY*(  14) C   9                  0.00001     0.46486   
   207. RY*(  15) C   9                  0.00000     2.19315   
   208. RY*(  16) C   9                  0.00000     1.49409   
   209. RY*(  17) C   9                  0.00000    22.20391   
   210. RY*(   1) C  10                  0.00601     1.10880   
   211. RY*(   2) C  10                  0.00229     1.33109   
   212. RY*(   3) C  10                  0.00087     0.69185   
   213. RY*(   4) C  10                  0.00058     1.50568   
   214. RY*(   5) C  10                  0.00047     1.05999   
   215. RY*(   6) C  10                  0.00029     1.01457   
   216. RY*(   7) C  10                  0.00019     1.51601   
   217. RY*(   8) C  10                  0.00009     1.70297   
   218. RY*(   9) C  10                  0.00005     2.74989   
   219. RY*(  10) C  10                  0.00003     1.79885   
   220. RY*(  11) C  10                  0.00001     0.47779   
   221. RY*(  12) C  10                  0.00001     2.44888   
   222. RY*(  13) C  10                  0.00000    22.40860   
   223. RY*(  14) C  10                  0.00000     2.10296   
   224. RY*(  15) C  10                  0.00000     1.50963   
   225. RY*(  16) C  10                  0.00000     2.13475   
   226. RY*(  17) C  10                  0.00000     1.55703   
   227. RY*(   1) C  11                  0.00598     1.12570   
   228. RY*(   2) C  11                  0.00210     1.17111   
   229. RY*(   3) C  11                  0.00108     0.73568   
   230. RY*(   4) C  11                  0.00057     1.36053   
   231. RY*(   5) C  11                  0.00051     0.93245   
   232. RY*(   6) C  11                  0.00027     1.30301   
   233. RY*(   7) C  11                  0.00020     0.60594   
   234. RY*(   8) C  11                  0.00013     2.31522   
   235. RY*(   9) C  11                  0.00008     1.77552   
   236. RY*(  10) C  11                  0.00008     2.67061   
   237. RY*(  11) C  11                  0.00008     1.02268   
   238. RY*(  12) C  11                  0.00004     2.12398   
   239. RY*(  13) C  11                  0.00001     1.82790   
   240. RY*(  14) C  11                  0.00001     1.65232   
   241. RY*(  15) C  11                  0.00001     2.65291   
   242. RY*(  16) C  11                  0.00001     2.49706   
   243. RY*(  17) C  11                  0.00000    22.01024   
   244. RY*(   1) C  12                  0.00613     1.12739   
   245. RY*(   2) C  12                  0.00224     1.13743   
   246. RY*(   3) C  12                  0.00118     0.72535   
   247. RY*(   4) C  12                  0.00058     1.29398   
   248. RY*(   5) C  12                  0.00054     1.06629   
   249. RY*(   6) C  12                  0.00027     1.14734   
   250. RY*(   7) C  12                  0.00014     2.56039   
   251. RY*(   8) C  12                  0.00008     1.59944   
   252. RY*(   9) C  12                  0.00009     2.48716   
   253. RY*(  10) C  12                  0.00008     0.93880   
   254. RY*(  11) C  12                  0.00008     0.78620   
   255. RY*(  12) C  12                  0.00002     1.90866   
   256. RY*(  13) C  12                  0.00002     1.61416   
   257. RY*(  14) C  12                  0.00002     1.93873   
   258. RY*(  15) C  12                  0.00002     3.56382   
   259. RY*(  16) C  12                  0.00000     2.96174   
   260. RY*(  17) C  12                  0.00000    20.91929   
   261. RY*(   1) C  13                  0.00607     1.10875   
   262. RY*(   2) C  13                  0.00228     1.33078   
   263. RY*(   3) C  13                  0.00083     0.50831   
   264. RY*(   4) C  13                  0.00061     1.68444   
   265. RY*(   5) C  13                  0.00047     1.08162   
   266. RY*(   6) C  13                  0.00029     1.03040   
   267. RY*(   7) C  13                  0.00019     1.51422   
   268. RY*(   8) C  13                  0.00008     2.02200   
   269. RY*(   9) C  13                  0.00005     2.43984   
   270. RY*(  10) C  13                  0.00003     1.84134   
   271. RY*(  11) C  13                  0.00001     0.60464   
   272. RY*(  12) C  13                  0.00000     2.60446   
   273. RY*(  13) C  13                  0.00000    22.33430   
   274. RY*(  14) C  13                  0.00001     2.02840   
   275. RY*(  15) C  13                  0.00001     1.67861   
   276. RY*(  16) C  13                  0.00000     1.87010   
   277. RY*(  17) C  13                  0.00000     1.43788   
   278. RY*(   1) C  14                  0.00587     1.12476   
   279. RY*(   2) C  14                  0.00223     1.33550   
   280. RY*(   3) C  14                  0.00090     0.48411   
   281. RY*(   4) C  14                  0.00056     1.69485   
   282. RY*(   5) C  14                  0.00044     0.85360   
   283. RY*(   6) C  14                  0.00041     1.06340   
   284. RY*(   7) C  14                  0.00020     1.42548   
   285. RY*(   8) C  14                  0.00006     2.48623   
   286. RY*(   9) C  14                  0.00006     1.74982   
   287. RY*(  10) C  14                  0.00002     1.86629   
   288. RY*(  11) C  14                  0.00001     0.59756   
   289. RY*(  12) C  14                  0.00000     2.33662   
   290. RY*(  13) C  14                  0.00001     1.97785   
   291. RY*(  14) C  14                  0.00000     1.60861   
   292. RY*(  15) C  14                  0.00000     1.50919   
   293. RY*(  16) C  14                  0.00001     2.45067   
   294. RY*(  17) C  14                  0.00000    22.57156   
   295. RY*(   1) C  15                  0.00612     1.10341   
   296. RY*(   2) C  15                  0.00230     1.31905   
   297. RY*(   3) C  15                  0.00094     0.65848   
   298. RY*(   4) C  15                  0.00058     1.49767   
   299. RY*(   5) C  15                  0.00047     1.17585   
   300. RY*(   6) C  15                  0.00028     1.05243   
   301. RY*(   7) C  15                  0.00017     1.56945   
   302. RY*(   8) C  15                  0.00008     1.66927   
   303. RY*(   9) C  15                  0.00005     2.41113   
   304. RY*(  10) C  15                  0.00003     1.85672   
   305. RY*(  11) C  15                  0.00002     0.48859   
   306. RY*(  12) C  15                  0.00000     2.55684   
   307. RY*(  13) C  15                  0.00001     2.67204   
   308. RY*(  14) C  15                  0.00001     1.43140   
   309. RY*(  15) C  15                  0.00000    22.53256   
   310. RY*(  16) C  15                  0.00000     1.45212   
   311. RY*(  17) C  15                  0.00000     1.68374   
   312. RY*(   1) C  16                  0.00571     1.12097   
   313. RY*(   2) C  16                  0.00219     1.11223   
   314. RY*(   3) C  16                  0.00115     0.73280   
   315. RY*(   4) C  16                  0.00064     1.04835   
   316. RY*(   5) C  16                  0.00058     1.22354   
   317. RY*(   6) C  16                  0.00032     1.07793   
   318. RY*(   7) C  16                  0.00015     1.48523   
   319. RY*(   8) C  16                  0.00012     2.45418   
   320. RY*(   9) C  16                  0.00011     1.07496   
   321. RY*(  10) C  16                  0.00009     1.22698   
   322. RY*(  11) C  16                  0.00007     2.29086   
   323. RY*(  12) C  16                  0.00005     2.11909   
   324. RY*(  13) C  16                  0.00003     2.17970   
   325. RY*(  14) C  16                  0.00001     2.20822   
   326. RY*(  15) C  16                  0.00001     2.85102   
   327. RY*(  16) C  16                  0.00000     2.78657   
   328. RY*(  17) C  16                  0.00000    21.15821   
   329. RY*(   1) H  17                  0.00110     0.77653   
   330. RY*(   2) H  17                  0.00010     2.02573   
   331. RY*(   1) H  18                  0.00061     1.42270   
   332. RY*(   2) H  18                  0.00023     1.73845   
   333. RY*(   1) H  19                  0.00258     0.59761   
   334. RY*(   2) H  19                  0.00015     2.45185   
   335. RY*(   1) H  20                  0.00083     1.09772   
   336. RY*(   2) H  20                  0.00015     1.78225   
   337. RY*(   1) H  21                  0.00044     0.77019   
   338. RY*(   2) H  21                  0.00015     2.04461   
   339. RY*(   1) H  22                  0.00038     0.75057   
   340. RY*(   2) H  22                  0.00015     2.03678   
   341. RY*(   1) H  23                  0.00046     0.72862   
   342. RY*(   2) H  23                  0.00015     2.07174   
   343. RY*(   1) H  24                  0.00054     1.31482   
   344. RY*(   2) H  24                  0.00016     1.53686   
   345. RY*(   1) H  25                  0.00053     1.32647   
   346. RY*(   2) H  25                  0.00019     1.51634   
   347. RY*(   1) H  26                  0.00047     0.72520   
   348. RY*(   2) H  26                  0.00015     2.07718   
   349. RY*(   1) H  27                  0.00038     0.75481   
   350. RY*(   2) H  27                  0.00015     2.03591   
   351. RY*(   1) H  28                  0.00048     0.73600   
   352. RY*(   2) H  28                  0.00015     2.07570   
   353. RY*(   1) H  29                  0.00079     1.16788   
   354. RY*(   2) H  29                  0.00014     1.64932   
   355. BD*(   1) C   1 - N   2          0.07049     0.44121   
   356. BD*(   1) C   1 - O   3          0.13134     0.30857  357(g),359(v),94(g),92(g)
                                                    65(g),57(g),62(g),59(g)
                                                    67(g),358(g)
   357. BD*(   2) C   1 - O   3          0.09222     0.40145   
   358. BD*(   1) C   1 - H  17          0.04951     0.41189   
   359. BD*(   1) N   2 - C   4          0.03578     0.35912   
   360. BD*(   1) N   2 - H  18          0.01442     0.48676   
   361. BD*(   1) C   4 - C   5          0.03369     0.46703   
   362. BD*(   1) C   4 - C   6          0.03343     0.46844   
   363. BD*(   1) C   4 - H  19          0.01956     0.41844   
   364. BD*(   1) C   5 - C   7          0.02655     0.62360   
   365. BD*(   2) C   5 - C   7          0.35701     0.05710  373(v),378(v),368(r),161(g)
                                                    389(r),362(v),359(v),229(v)
                                                    178(v),126(g)
   366. BD*(   1) C   5 - C  11          0.02370     0.63021   
   367. BD*(   1) C   6 - C  12          0.02403     0.63118   
   368. BD*(   2) C   6 - C  12          0.34592     0.06275  389(v),384(v),365(r),246(g)
                                                    359(v),263(v),314(v),361(v)
                                                    144(g)
   369. BD*(   1) C   6 - C  16          0.02646     0.62985   
   370. BD*(   1) C   7 - C   8          0.01642     0.63675   
   371. BD*(   1) C   7 - H  20          0.01595     0.47102   
   372. BD*(   1) C   8 - C   9          0.01621     0.63583   
   373. BD*(   2) C   8 - C   9          0.32859     0.05797  378(v),365(v),195(g),178(g)
                                                    179(g),206(g)
   374. BD*(   1) C   8 - H  21          0.01373     0.48526   
   375. BD*(   1) C   9 - C  10          0.01631     0.63615   
   376. BD*(   1) C   9 - H  22          0.01370     0.48899   
   377. BD*(   1) C  10 - C  11          0.01549     0.63562   
   378. BD*(   2) C  10 - C  11          0.32325     0.05882  373(v),365(v),212(g),389(r)
                                                    230(g),220(g),229(g)
   379. BD*(   1) C  10 - H  23          0.01358     0.48709   
   380. BD*(   1) C  11 - H  24          0.01457     0.48112   
   381. BD*(   1) C  12 - C  13          0.01552     0.63753   
   382. BD*(   1) C  12 - H  25          0.01457     0.48330   
   383. BD*(   1) C  13 - C  14          0.01643     0.63759   
   384. BD*(   2) C  13 - C  14          0.32653     0.05923  389(v),368(v),280(g),263(g)
   385. BD*(   1) C  13 - H  26          0.01370     0.48801   
   386. BD*(   1) C  14 - C  15          0.01632     0.63741   
   387. BD*(   1) C  14 - H  27          0.01381     0.48988   
   388. BD*(   1) C  15 - C  16          0.01586     0.63843   
   389. BD*(   2) C  15 - C  16          0.32216     0.05933  384(v),368(v),297(g),365(r)
                                                    316(g),378(r),314(g),305(g)
   390. BD*(   1) C  15 - H  28          0.01380     0.48714   
   391. BD*(   1) C  16 - H  29          0.01542     0.48241   
       -------------------------------
              Total Lewis  108.91755  ( 97.2478%)
        Valence non-Lewis    2.85604  (  2.5500%)
        Rydberg non-Lewis    0.22641  (  0.2022%)
       -------------------------------
            Total unit  1  112.00000  (100.0000%)
           Charge unit  1    0.00000
 D1PCM: PCM CHGder 1st derivatives, ID1Alg=3 FixD1E=F DoIter=F DoCFld=F I1PDM=0.
 Calling FoFJK, ICntrl=      2127 FMM=F ISym2X=0 I1Cent= 0 IOpClX= 0 NMat=1 NMatS=1 NMatT=0.
 -------------------------------------------------------------------
 Center     Atomic                   Forces (Hartrees/Bohr)
 Number     Number              X              Y              Z
 -------------------------------------------------------------------
      1        6          -0.026869335    0.012196859   -0.030056226
      2        7           0.029707311   -0.018636510    0.000165860
      3        8           0.000780120   -0.000782872    0.009592868
      4        6           0.020792352    0.002159897    0.003332290
      5        6           0.003368358   -0.005887281    0.001120832
      6        6           0.003019448    0.005308272   -0.005828967
      7        6           0.001918578    0.004903445    0.005384731
      8        6          -0.005868457   -0.002977067    0.006677262
      9        6          -0.004953693   -0.007094531   -0.001404711
     10        6          -0.000057056   -0.003308334   -0.008431430
     11        6           0.002033685    0.002307342   -0.003531030
     12        6           0.004122371   -0.001460989   -0.001318339
     13        6           0.002831657    0.007019683   -0.005751322
     14        6          -0.003491898    0.007769124   -0.002962225
     15        6          -0.007491924    0.000516489    0.004914437
     16        6          -0.002184879   -0.005279892    0.003742516
     17        1          -0.005998238    0.000166464   -0.003854223
     18        1          -0.002074796    0.005330593    0.011636700
     19        1          -0.013814278    0.001910527    0.014747966
     20        1          -0.002682797   -0.008008200   -0.008205186
     21        1           0.004236777    0.002770019   -0.005148965
     22        1           0.004111027    0.005837403    0.001325525
     23        1           0.000069769    0.003146335    0.006575493
     24        1          -0.003739575   -0.002270414    0.005723504
     25        1          -0.006962389    0.000536833    0.003315489
     26        1          -0.002879157   -0.004679697    0.004477013
     27        1           0.003493497   -0.006010850    0.001598261
     28        1           0.006357486   -0.001352341   -0.002763076
     29        1           0.002226036    0.005869693   -0.005075047
 -------------------------------------------------------------------
 Cartesian Forces:  Max     0.030056226 RMS     0.007997482

 GradGradGradGradGradGradGradGradGradGradGradGradGradGradGradGradGradGrad
 Berny optimization.
 FormGI is forming the generalized inverse of G from B-inverse, IUseBI=4.
 Internal  Forces:  Max     0.039353101 RMS     0.005292231
 Search for a local minimum.
 Step number   1 out of a maximum of  158
 All quantities printed in internal units (Hartrees-Bohrs-Radians)
 Mixed Optimization -- RFO/linear search
 Second derivative matrix not updated -- first step.
 ITU=  0
     Eigenvalues ---    0.00489   0.00614   0.00619   0.01445   0.01476
     Eigenvalues ---    0.01528   0.01532   0.01750   0.02150   0.02152
     Eigenvalues ---    0.02176   0.02176   0.02183   0.02185   0.02202
     Eigenvalues ---    0.02202   0.02211   0.02212   0.02213   0.02214
     Eigenvalues ---    0.02214   0.02215   0.02216   0.02219   0.05045
     Eigenvalues ---    0.06132   0.06583   0.13983   0.15999   0.16000
     Eigenvalues ---    0.16000   0.16000   0.16000   0.16000   0.16000
     Eigenvalues ---    0.16000   0.16000   0.16000   0.16000   0.18152
     Eigenvalues ---    0.18788   0.22000   0.22000   0.22000   0.22000
     Eigenvalues ---    0.22010   0.22668   0.23479   0.23479   0.24998
     Eigenvalues ---    0.24999   0.31205   0.31236   0.31353   0.33326
     Eigenvalues ---    0.33351   0.33681   0.34027   0.34047   0.34076
     Eigenvalues ---    0.34223   0.34242   0.34252   0.34261   0.34263
     Eigenvalues ---    0.34267   0.42505   0.42524   0.42585   0.42590
     Eigenvalues ---    0.42663   0.46476   0.46502   0.46774   0.46807
     Eigenvalues ---    0.47211   0.47221   0.47263   0.47279   0.47311
     Eigenvalues ---    0.97560
 RFO step:  Lambda=-1.51307233D-02 EMin= 4.89371921D-03
 Linear search not attempted -- first point.
 Iteration  1 RMS(Cart)=  0.07864269 RMS(Int)=  0.00252258
 Iteration  2 RMS(Cart)=  0.00371179 RMS(Int)=  0.00033360
 Iteration  3 RMS(Cart)=  0.00000697 RMS(Int)=  0.00033355
 Iteration  4 RMS(Cart)=  0.00000001 RMS(Int)=  0.00033355
 Variable       Old X    -DE/DX   Delta X   Delta X   Delta X     New X
                                 (Linear)    (Quad)   (Total)
    R1        2.68088  -0.03935   0.00000  -0.08908  -0.08908   2.59180
    R2        2.29632  -0.00587   0.00000  -0.00592  -0.00592   2.29040
    R3        2.08482  -0.00483   0.00000  -0.01385  -0.01385   2.07097
    R4        2.81739  -0.01338   0.00000  -0.03837  -0.03837   2.77902
    R5        1.89432   0.00802   0.00000   0.01644   0.01644   1.91077
    R6        2.85623   0.00956   0.00000   0.02923   0.02923   2.88546
    R7        2.85564   0.00857   0.00000   0.02618   0.02618   2.88182
    R8        2.12045  -0.01997   0.00000  -0.06077  -0.06077   2.05968
    R9        2.63836   0.00246   0.00000   0.00519   0.00520   2.64357
   R10        2.63805   0.00010   0.00000   0.00009   0.00011   2.63816
   R11        2.63857  -0.00053   0.00000  -0.00130  -0.00129   2.63728
   R12        2.63683   0.00091   0.00000   0.00171   0.00171   2.63855
   R13        2.62633   0.00180   0.00000   0.00383   0.00383   2.63016
   R14        2.07872  -0.01083   0.00000  -0.03077  -0.03077   2.04794
   R15        2.62786   0.00023   0.00000   0.00059   0.00057   2.62843
   R16        2.06907  -0.00722   0.00000  -0.02018  -0.02018   2.04889
   R17        2.62832   0.00014   0.00000   0.00025   0.00023   2.62855
   R18        2.06892  -0.00726   0.00000  -0.02029  -0.02029   2.04863
   R19        2.62740   0.00095   0.00000   0.00180   0.00180   2.62920
   R20        2.06955  -0.00728   0.00000  -0.02038  -0.02038   2.04917
   R21        2.07201  -0.00717   0.00000  -0.02014  -0.02014   2.05187
   R22        2.62730   0.00252   0.00000   0.00516   0.00516   2.63247
   R23        2.07250  -0.00769   0.00000  -0.02162  -0.02162   2.05088
   R24        2.62804   0.00011   0.00000   0.00042   0.00042   2.62846
   R25        2.06923  -0.00709   0.00000  -0.01982  -0.01982   2.04942
   R26        2.62783   0.00190   0.00000   0.00409   0.00408   2.63192
   R27        2.06883  -0.00713   0.00000  -0.01994  -0.01994   2.04889
   R28        2.62701   0.00090   0.00000   0.00184   0.00184   2.62885
   R29        2.06888  -0.00706   0.00000  -0.01974  -0.01974   2.04913
   R30        2.07285  -0.00799   0.00000  -0.02247  -0.02247   2.05038
    A1        2.11685   0.01526   0.00000   0.06559   0.06525   2.18210
    A2        2.02134  -0.01277   0.00000  -0.06076  -0.06110   1.96024
    A3        2.14199  -0.00237   0.00000  -0.00133  -0.00167   2.14031
    A4        2.12590  -0.01162   0.00000  -0.03731  -0.03805   2.08785
    A5        1.99189   0.00022   0.00000   0.01007   0.00892   2.00080
    A6        1.95227   0.01154   0.00000   0.08010   0.07963   2.03190
    A7        1.96838   0.00365   0.00000   0.03663   0.03507   2.00345
    A8        1.89062   0.00084   0.00000   0.02386   0.02191   1.91252
    A9        1.88074  -0.00423   0.00000  -0.05596  -0.05550   1.82524
   A10        1.93606   0.00168   0.00000   0.03266   0.03100   1.96706
   A11        1.88941  -0.00153   0.00000  -0.02302  -0.02232   1.86709
   A12        1.89673  -0.00072   0.00000  -0.01893  -0.01850   1.87823
   A13        2.12638   0.01026   0.00000   0.03886   0.03875   2.16513
   A14        2.07451  -0.00595   0.00000  -0.02227  -0.02236   2.05216
   A15        2.08225  -0.00431   0.00000  -0.01677  -0.01679   2.06547
   A16        2.07717   0.00219   0.00000   0.00868   0.00868   2.08585
   A17        2.12232   0.00031   0.00000   0.00159   0.00158   2.12391
   A18        2.08365  -0.00250   0.00000  -0.01030  -0.01030   2.07334
   A19        2.10079   0.00162   0.00000   0.00692   0.00694   2.10773
   A20        2.09101   0.00399   0.00000   0.02398   0.02397   2.11497
   A21        2.09138  -0.00561   0.00000  -0.03088  -0.03090   2.06048
   A22        2.09580   0.00069   0.00000   0.00314   0.00312   2.09892
   A23        2.09222  -0.00052   0.00000  -0.00254  -0.00253   2.08969
   A24        2.09517  -0.00018   0.00000  -0.00060  -0.00059   2.09457
   A25        2.09144  -0.00123   0.00000  -0.00543  -0.00545   2.08599
   A26        2.09570   0.00055   0.00000   0.00234   0.00235   2.09805
   A27        2.09605   0.00068   0.00000   0.00308   0.00310   2.09915
   A28        2.09797  -0.00031   0.00000  -0.00203  -0.00203   2.09594
   A29        2.09410   0.00024   0.00000   0.00153   0.00152   2.09563
   A30        2.09111   0.00006   0.00000   0.00050   0.00050   2.09160
   A31        2.09812   0.00354   0.00000   0.01418   0.01421   2.11233
   A32        2.09334  -0.00248   0.00000  -0.01114  -0.01115   2.08218
   A33        2.09173  -0.00106   0.00000  -0.00304  -0.00306   2.08868
   A34        2.09798   0.00236   0.00000   0.00946   0.00946   2.10744
   A35        2.09561  -0.00198   0.00000  -0.00927  -0.00927   2.08634
   A36        2.08959  -0.00039   0.00000  -0.00019  -0.00019   2.08940
   A37        2.09743  -0.00062   0.00000  -0.00246  -0.00246   2.09497
   A38        2.09143   0.00032   0.00000   0.00127   0.00127   2.09270
   A39        2.09433   0.00030   0.00000   0.00119   0.00119   2.09552
   A40        2.09135  -0.00099   0.00000  -0.00368  -0.00369   2.08766
   A41        2.09598   0.00050   0.00000   0.00189   0.00189   2.09787
   A42        2.09586   0.00049   0.00000   0.00179   0.00180   2.09765
   A43        2.09695   0.00030   0.00000   0.00142   0.00141   2.09836
   A44        2.09474  -0.00000   0.00000   0.00012   0.00013   2.09486
   A45        2.09150  -0.00030   0.00000  -0.00155  -0.00155   2.08995
   A46        2.09902   0.00145   0.00000   0.00556   0.00555   2.10457
   A47        2.09237   0.00049   0.00000   0.00418   0.00418   2.09655
   A48        2.09173  -0.00194   0.00000  -0.00969  -0.00969   2.08204
    D1        0.29700  -0.00249   0.00000  -0.04925  -0.04886   0.24814
    D2        2.72765   0.00265   0.00000   0.05997   0.05957   2.78722
    D3       -2.92570  -0.00095   0.00000  -0.00259  -0.00218  -2.92787
    D4       -0.49504   0.00419   0.00000   0.10664   0.10624  -0.38880
    D5        1.70025  -0.00288   0.00000  -0.04655  -0.04654   1.65371
    D6       -2.43314   0.00231   0.00000   0.03678   0.03749  -2.39565
    D7       -0.38407  -0.00038   0.00000  -0.00302  -0.00251  -0.38658
    D8       -0.74467  -0.00408   0.00000  -0.12955  -0.13037  -0.87504
    D9        1.40512   0.00111   0.00000  -0.04623  -0.04634   1.35879
   D10       -2.82899  -0.00158   0.00000  -0.08603  -0.08634  -2.91533
   D11        0.56707   0.00319   0.00000   0.05209   0.05268   0.61975
   D12       -2.58395   0.00249   0.00000   0.02964   0.03002  -2.55392
   D13       -1.55723  -0.00171   0.00000  -0.02864  -0.02905  -1.58628
   D14        1.57494  -0.00241   0.00000  -0.05109  -0.05171   1.52323
   D15        2.64637  -0.00087   0.00000  -0.01048  -0.01035   2.63602
   D16       -0.50465  -0.00157   0.00000  -0.03293  -0.03301  -0.53766
   D17        1.88696  -0.00377   0.00000  -0.04931  -0.04959   1.83736
   D18       -1.24380  -0.00365   0.00000  -0.04583  -0.04609  -1.28989
   D19       -2.22702   0.00251   0.00000   0.03483   0.03511  -2.19191
   D20        0.92541   0.00263   0.00000   0.03831   0.03861   0.96403
   D21       -0.15184   0.00119   0.00000   0.01431   0.01426  -0.13757
   D22        3.00059   0.00130   0.00000   0.01779   0.01777   3.01836
   D23        3.13196  -0.00080   0.00000  -0.02311  -0.02342   3.10853
   D24       -0.01407  -0.00056   0.00000  -0.01679  -0.01692  -0.03099
   D25       -0.00017  -0.00009   0.00000  -0.00053  -0.00058  -0.00075
   D26        3.13699   0.00015   0.00000   0.00579   0.00593  -3.14027
   D27       -3.12971   0.00061   0.00000   0.01979   0.01936  -3.11034
   D28        0.01189   0.00061   0.00000   0.01992   0.01954   0.03143
   D29        0.00270   0.00001   0.00000  -0.00178  -0.00165   0.00105
   D30       -3.13888   0.00001   0.00000  -0.00165  -0.00148  -3.14036
   D31       -3.13154   0.00019   0.00000   0.00556   0.00557  -3.12597
   D32        0.00662   0.00024   0.00000   0.00695   0.00695   0.01357
   D33       -0.00054   0.00009   0.00000   0.00224   0.00224   0.00170
   D34        3.13762   0.00015   0.00000   0.00362   0.00361   3.14123
   D35        3.12996  -0.00034   0.00000  -0.00984  -0.00983   3.12012
   D36       -0.02394  -0.00019   0.00000  -0.00563  -0.00560  -0.02954
   D37       -0.00076  -0.00025   0.00000  -0.00647  -0.00647  -0.00723
   D38        3.12853  -0.00010   0.00000  -0.00225  -0.00223   3.12630
   D39       -0.00233   0.00014   0.00000   0.00317   0.00313   0.00080
   D40        3.14051   0.00004   0.00000   0.00041   0.00041   3.14093
   D41       -3.13948  -0.00012   0.00000  -0.00329  -0.00331   3.14039
   D42        0.00336  -0.00023   0.00000  -0.00605  -0.00603  -0.00268
   D43        0.00229  -0.00012   0.00000  -0.00349  -0.00342  -0.00113
   D44       -3.14029  -0.00020   0.00000  -0.00515  -0.00512   3.13778
   D45       -3.14055  -0.00001   0.00000  -0.00073  -0.00069  -3.14124
   D46        0.00006  -0.00009   0.00000  -0.00239  -0.00239  -0.00234
   D47        0.00024   0.00003   0.00000   0.00116   0.00118   0.00142
   D48        3.14015  -0.00013   0.00000  -0.00260  -0.00266   3.13749
   D49       -3.14036   0.00011   0.00000   0.00283   0.00288  -3.13748
   D50       -0.00045  -0.00004   0.00000  -0.00093  -0.00096  -0.00141
   D51       -0.00275   0.00002   0.00000   0.00145   0.00135  -0.00140
   D52        3.13884   0.00002   0.00000   0.00132   0.00118   3.14001
   D53        3.14052   0.00017   0.00000   0.00521   0.00518  -3.13748
   D54       -0.00108   0.00017   0.00000   0.00508   0.00501   0.00393
   D55        0.00188   0.00004   0.00000   0.00125   0.00123   0.00311
   D56       -3.14128   0.00007   0.00000   0.00204   0.00204  -3.13924
   D57       -3.13629  -0.00000   0.00000  -0.00011  -0.00012  -3.13641
   D58        0.00373   0.00003   0.00000   0.00068   0.00068   0.00441
   D59       -0.00192  -0.00002   0.00000  -0.00052  -0.00052  -0.00244
   D60        3.14070   0.00004   0.00000   0.00110   0.00112  -3.14137
   D61        3.14124  -0.00005   0.00000  -0.00132  -0.00133   3.13991
   D62        0.00067   0.00001   0.00000   0.00031   0.00031   0.00099
   D63        0.00062  -0.00014   0.00000  -0.00370  -0.00368  -0.00305
   D64       -3.13965   0.00005   0.00000   0.00119   0.00122  -3.13843
   D65        3.14119  -0.00020   0.00000  -0.00532  -0.00532   3.13588
   D66        0.00092  -0.00002   0.00000  -0.00043  -0.00042   0.00050
   D67        0.00072   0.00028   0.00000   0.00723   0.00725   0.00797
   D68       -3.12857   0.00011   0.00000   0.00292   0.00295  -3.12562
   D69        3.14099   0.00009   0.00000   0.00235   0.00237  -3.13982
   D70        0.01170  -0.00008   0.00000  -0.00196  -0.00193   0.00977
         Item               Value     Threshold  Converged?
 Maximum Force            0.039353     0.000450     NO 
 RMS     Force            0.005292     0.000300     NO 
 Maximum Displacement     0.278629     0.001800     NO 
 RMS     Displacement     0.077503     0.001200     NO 
 Predicted change in Energy=-8.468655D-03
 GradGradGradGradGradGradGradGradGradGradGradGradGradGradGradGradGradGrad

                          Input orientation:                          
 ---------------------------------------------------------------------
 Center     Atomic      Atomic             Coordinates (Angstroms)
 Number     Number       Type             X           Y           Z
 ---------------------------------------------------------------------
      1          6           0        2.201540   -0.350838    2.082137
      2          7           0        0.919422    0.059869    1.820295
      3          8           0        3.030241   -0.623288    1.240688
      4          6           0        0.366457   -0.101399    0.467198
      5          6           0       -0.444322   -1.377731    0.254849
      6          6           0       -0.402333    1.156210    0.076061
      7          6           0       -1.259873   -1.959258    1.231408
      8          6           0       -2.000611   -3.103763    0.951083
      9          6           0       -1.938400   -3.687532   -0.309853
     10          6           0       -1.131400   -3.118432   -1.289483
     11          6           0       -0.391843   -1.974529   -1.006119
     12          6           0        0.159341    2.048920   -0.837861
     13          6           0       -0.512074    3.214743   -1.199279
     14          6           0       -1.755094    3.502411   -0.645377
     15          6           0       -2.322936    2.617609    0.268095
     16          6           0       -1.653099    1.450919    0.622199
     17          1           0        2.419051   -0.376739    3.155932
     18          1           0        0.272748   -0.061793    2.588022
     19          1           0        1.240684   -0.168303   -0.180267
     20          1           0       -1.335937   -1.533544    2.225108
     21          1           0       -2.626792   -3.540883    1.720737
     22          1           0       -2.512962   -4.581009   -0.526245
     23          1           0       -1.073245   -3.568309   -2.274417
     24          1           0        0.237040   -1.536770   -1.775435
     25          1           0        1.131135    1.831971   -1.269582
     26          1           0       -0.063840    3.897824   -1.912466
     27          1           0       -2.280128    4.408914   -0.924910
     28          1           0       -3.292982    2.833796    0.701799
     29          1           0       -2.116188    0.765035    1.323885
 ---------------------------------------------------------------------
                    Distance matrix (angstroms):
                    1          2          3          4          5
     1  C    0.000000
     2  N    1.371521   0.000000
     3  O    1.212027   2.293078   0.000000
     4  C    2.457189   1.470596   2.822481   0.000000
     5  C    3.375512   2.525295   3.689668   1.526918   0.000000
     6  C    3.616032   2.447724   4.038011   1.524994   2.540588
     7  C    3.910517   3.028694   4.493326   2.584687   1.398915
     8  C    5.149364   4.392116   5.616591   3.853744   2.426100
     9  C    5.830459   5.171817   6.039964   4.333188   2.808262
    10  C    5.489617   4.896753   5.472364   3.798945   2.426330
    11  C    4.347337   3.721130   4.310992   2.500859   1.396053
    12  C    4.296022   3.405854   4.438821   2.523876   3.646966
    13  C    5.553806   4.595677   5.764713   3.813890   4.817665
    14  C    6.159693   5.008361   6.593790   4.327384   5.132672
    15  C    5.707303   4.411830   6.332918   3.829554   4.414986
    16  C    4.498443   3.160431   5.159316   2.551926   3.097959
    17  H    1.095910   2.055101   2.025463   3.393854   4.197282
    18  H    2.014871   1.011134   3.119992   2.123263   2.773009
    19  H    2.464758   2.039000   2.329944   1.089936   2.119266
    20  H    3.732691   2.790964   4.567401   2.835389   2.168220
    21  H    5.798258   5.054796   6.383168   4.728737   3.404589
    22  H    6.850149   6.230992   7.036527   5.417092   3.892348
    23  H    6.328974   5.822462   6.153675   4.648511   3.404609
    24  H    4.488492   3.993016   4.211107   2.665790   2.147464
    25  H    4.140584   3.568264   3.992036   2.709069   3.886919
    26  H    6.256191   5.443364   6.321089   4.673515   5.716074
    27  H    7.196035   6.057018   7.629738   5.411590   6.184438
    28  H    6.499000   5.166242   7.226686   4.697011   5.104076
    29  H    4.523594   3.155727   5.331051   2.765529   2.920518
                    6          7          8          9         10
     6  C    0.000000
     7  C    3.431668   0.000000
     8  C    4.633306   1.391821   0.000000
     9  C    5.096103   2.413051   1.390904   0.000000
    10  C    4.546296   2.777603   2.403306   1.390971   0.000000
    11  C    3.312514   2.400049   2.773796   2.410603   1.391313
    12  C    1.395586   4.728798   5.866502   6.130758   5.345232
    13  C    2.424065   5.765217   6.838370   7.104004   6.364024
    14  C    2.802694   5.796326   6.800772   7.200102   6.681275
    15  C    2.421008   4.796434   5.771001   6.343240   6.062010
    16  C    1.396258   3.486412   4.579744   5.230086   4.980528
    17  H    4.449241   4.443269   5.641935   6.477684   6.315402
    18  H    2.872145   2.791004   4.135373   5.141288   5.133198
    19  H    2.125922   3.384248   4.516953   4.744296   3.944668
    20  H    3.567184   1.083725   2.128502   3.380629   3.860837
    21  H    5.451226   2.146963   1.084226   2.149113   3.387637
    22  H    6.142737   3.396050   2.151106   1.084089   2.151832
    23  H    5.319394   3.861953   3.388165   2.149935   1.084374
    24  H    3.330011   3.385313   3.859591   3.392085   2.147191
    25  H    2.149170   5.132766   6.253051   6.388117   5.442972
    26  H    3.403713   6.754246   7.808534   7.976213   7.124299
    27  H    3.886919   6.800312   7.748406   8.126962   7.623216
    28  H    3.400250   5.233296   6.081692   6.736917   6.638272
    29  H    2.155780   2.857202   3.888436   4.746163   4.783390
                   11         12         13         14         15
    11  C    0.000000
    12  C    4.064512   0.000000
    13  C    5.194257   1.393041   0.000000
    14  C    5.655570   2.411378   1.390920   0.000000
    15  C    5.142030   2.776372   2.406029   1.392750   0.000000
    16  C    3.996984   2.402981   2.780430   2.413664   1.391127
    17  H    5.270363   5.190424   6.360669   6.849909   6.308103
    18  H    4.125299   4.025499   5.069052   5.222123   4.393044
    19  H    2.570920   2.553001   3.944052   4.760794   4.545517
    20  H    3.395087   4.944864   5.911972   5.811732   4.694267
    21  H    3.858006   6.749434   7.657480   7.481066   6.334786
    22  H    3.394579   7.155017   8.076526   8.119744   7.244804
    23  H    2.147795   5.927582   6.890619   7.287920   6.803799
    24  H    1.085805   3.707055   4.844585   5.535249   5.290402
    25  H    4.108323   1.085281   2.148753   3.392687   3.861643
    26  H    5.950931   2.150123   1.084504   2.149931   3.390768
    27  H    6.657369   3.395314   2.151125   1.084226   2.152642
    28  H    5.869718   3.860714   3.390084   2.151053   1.084355
    29  H    3.988421   3.391097   3.865308   3.391403   2.142304
                   16         17         18         19         20
    16  C    0.000000
    17  H    5.132499   0.000000
    18  H    3.140326   2.242393   0.000000
    19  H    3.411717   3.544322   2.934564   0.000000
    20  H    3.402489   4.037891   2.210345   3.780038   0.000000
    21  H    5.203168   6.126347   4.611246   5.472247   2.439285
    22  H    6.200197   7.453796   6.154849   5.803580   4.271110
    23  H    5.824025   7.202149   6.144158   4.615168   4.945200
    24  H    4.271716   5.515907   4.606147   2.329070   4.298675
    25  H    3.387624   5.110998   4.382269   2.280286   5.442976
    26  H    3.864920   7.079922   6.003853   4.608219   6.945323
    27  H    3.396534   7.850990   6.232583   5.822502   6.791681
    28  H    2.146602   6.996973   4.965552   5.508609   5.022366
    29  H    1.085013   5.022792   2.826430   3.795022   2.589298
                   21         22         23         24         25
    21  H    0.000000
    22  H    2.478659   0.000000
    23  H    4.286667   2.480817   0.000000
    24  H    4.943806   4.288400   2.468396   0.000000
    25  H    7.206357   7.413387   5.918784   3.521890   0.000000
    26  H    8.666213   8.933668   7.542748   5.444641   2.471642
    27  H    8.385636   9.001770   8.180087   6.512349   4.289074
    28  H    6.489883   7.556181   7.400814   6.139999   4.945990
    29  H    4.354209   5.671032   5.728297   4.521258   4.290633
                   26         27         28         29
    26  H    0.000000
    27  H    2.479599   0.000000
    28  H    4.288810   2.480535   0.000000
    29  H    4.949794   4.285068   2.460001   0.000000
 Symmetry turned off by external request.
 Stoichiometry    C14H13NO
 Framework group  C1[X(C14H13NO)]
 Deg. of freedom    81
 Full point group                 C1      NOp   1
 Rotational constants (GHZ):           0.6748451           0.4065302           0.3088058
 Standard basis: 6-311+G(d) (5D, 7F)
   391 basis functions,   641 primitive gaussians,   407 cartesian basis functions
    56 alpha electrons       56 beta electrons
       nuclear repulsion energy      1003.6820255791 Hartrees.
 NAtoms=   29 NActive=   29 NUniq=   29 SFac= 1.00D+00 NAtFMM=   60 NAOKFM=F Big=F
 Integral buffers will be    131072 words long.
 Raffenetti 2 integral format.
 Two-electron integral symmetry is turned off.
 ------------------------------------------------------------------------------
 Polarizable Continuum Model (PCM)
 =================================
 Model                : PCM.
 Atomic radii         : UFF (Universal Force Field).
 Polarization charges : Total charges.
 Charge compensation  : None.
 Solution method      : On-the-fly selection.
 Cavity type          : Scaled VdW (van der Waals Surface) (Alpha=1.100).
 Cavity algorithm     : GePol (No added spheres)
                        Default sphere list used, NSphG=   29.
                        Lebedev-Laikov grids with approx.  5.0 points / Ang**2.
                        Smoothing algorithm: York/Karplus (Gamma=1.0000).
                        Polarization charges: spherical gaussians, with
                                              point-specific exponents (IZeta= 3).
                        Self-potential: point-specific (ISelfS= 7).
                        Self-field    : sphere-specific E.n sum rule (ISelfD= 2).
 1st derivatives      : Analytical E(r).r(x)/FMM algorithm (CHGder, D1EAlg=3).
                        Cavity 1st derivative terms included.
 Solvent              : DiMethylSulfoxide, Eps=  46.826000 Eps(inf)=   2.007889
 ------------------------------------------------------------------------------
 One-electron integrals computed using PRISM.
 NBasis=   391 RedAO= T EigKep=  1.17D-06  NBF=   391
 NBsUse=   390 1.00D-06 EigRej=  8.34D-07 NBFU=   390
 Initial guess from the checkpoint file:  "BHFA_M062X.chk"
 B after Tr=    -0.010992   -0.009703   -0.011467
         Rot=    0.999995   -0.000244   -0.003038    0.000710 Ang=  -0.36 deg.
 ExpMin= 4.38D-02 ExpMax= 8.59D+03 ExpMxC= 1.30D+03 IAcc=3 IRadAn=         5 AccDes= 0.00D+00
 Harris functional with IExCor= 1009 and IRadAn=       5 diagonalized for initial guess.
 HarFok:  IExCor= 1009 AccDes= 0.00D+00 IRadAn=         5 IDoV= 1 UseB2=F ITyADJ=14
 ICtDFT=  3500011 ScaDFX=  1.000000  1.000000  1.000000  1.000000
 FoFCou: FMM=F IPFlag=           0 FMFlag=      100000 FMFlg1=           0
         NFxFlg=           0 DoJE=T BraDBF=F KetDBF=T FulRan=T
         wScrn=  0.000000 ICntrl=       500 IOpCl=  0 I1Cent=   200000004 NGrid=           0
         NMat0=    1 NMatS0=      1 NMatT0=    0 NMatD0=    1 NMtDS0=    0 NMtDT0=    0
 Symmetry not used in FoFCou.
 Requested convergence on RMS density matrix=1.00D-08 within 128 cycles.
 Requested convergence on MAX density matrix=1.00D-06.
 Requested convergence on             energy=1.00D-06.
 No special actions if energy rises.
 Inv3:  Mode=1 IEnd=    15133548.
 Iteration    1 A*A^-1 deviation from unit magnitude is 5.11D-15 for   2240.
 Iteration    1 A*A^-1 deviation from orthogonality  is 3.77D-15 for   2219    965.
 Iteration    1 A^-1*A deviation from unit magnitude is 4.88D-15 for   2240.
 Iteration    1 A^-1*A deviation from orthogonality  is 1.54D-15 for   1438    604.
 Error on total polarization charges =  0.01691
 SCF Done:  E(RM062X) =  -671.189197647     A.U. after   15 cycles
            NFock= 15  Conv=0.82D-08     -V/T= 2.0040
 D1PCM: PCM CHGder 1st derivatives, ID1Alg=3 FixD1E=F DoIter=F DoCFld=F I1PDM=0.
 Calling FoFJK, ICntrl=      2127 FMM=F ISym2X=0 I1Cent= 0 IOpClX= 0 NMat=1 NMatS=1 NMatT=0.
 -------------------------------------------------------------------
 Center     Atomic                   Forces (Hartrees/Bohr)
 Number     Number              X              Y              Z
 -------------------------------------------------------------------
      1        6          -0.012274315    0.003628634    0.000042697
      2        7           0.003524177   -0.015369376   -0.003533521
      3        8           0.003824706   -0.000089804   -0.002179372
      4        6           0.000291336    0.004840215    0.001806094
      5        6           0.000005162   -0.000428270    0.002117371
      6        6          -0.000139238   -0.000454711   -0.001976652
      7        6           0.002089876    0.003010981   -0.000583986
      8        6          -0.000131313   -0.000470236   -0.000352594
      9        6          -0.000562317   -0.000540231    0.000101274
     10        6           0.000411202    0.000236717   -0.000914114
     11        6          -0.000150706    0.000263966   -0.000630049
     12        6           0.000041521   -0.000665562    0.000547918
     13        6           0.000126316    0.000275340   -0.000037372
     14        6           0.000110736    0.000284512   -0.000198467
     15        6          -0.000447138   -0.000207993    0.000537610
     16        6           0.000289099   -0.000857986    0.000019410
     17        1           0.001273317    0.000051265    0.001956455
     18        1           0.000263027    0.005604473    0.002173068
     19        1          -0.000258730    0.000572206   -0.000441978
     20        1           0.001007290    0.001111232    0.001181556
     21        1           0.000181845    0.000313549    0.000200936
     22        1           0.000022987    0.000038020   -0.000012667
     23        1           0.000229045    0.000186892    0.000049142
     24        1           0.000159676   -0.000023350   -0.000189427
     25        1           0.000121899   -0.000102122   -0.000178570
     26        1           0.000104734   -0.000293537    0.000061798
     27        1          -0.000011740   -0.000103972    0.000055413
     28        1           0.000070328   -0.000120492    0.000043260
     29        1          -0.000172780   -0.000690362    0.000334769
 -------------------------------------------------------------------
 Cartesian Forces:  Max     0.015369376 RMS     0.002504172

 GradGradGradGradGradGradGradGradGradGradGradGradGradGradGradGradGradGrad
 Berny optimization.
 Using GEDIIS/GDIIS optimizer.
 FormGI is forming the generalized inverse of G from B-inverse, IUseBI=4.
 Internal  Forces:  Max     0.007812328 RMS     0.001427225
 Search for a local minimum.
 Step number   2 out of a maximum of  158
 All quantities printed in internal units (Hartrees-Bohrs-Radians)
 Mixed Optimization -- RFO/linear search
 Update second derivatives using D2CorX and points    1    2
 DE= -7.80D-03 DEPred=-8.47D-03 R= 9.21D-01
 TightC=F SS=  1.41D+00  RLast= 3.36D-01 DXNew= 5.0454D-01 1.0087D+00
 Trust test= 9.21D-01 RLast= 3.36D-01 DXMaxT set to 5.05D-01
 ITU=  1  0
 Use linear search instead of GDIIS.
     Eigenvalues ---    0.00485   0.00613   0.00619   0.01426   0.01458
     Eigenvalues ---    0.01484   0.01525   0.01527   0.02149   0.02152
     Eigenvalues ---    0.02176   0.02176   0.02183   0.02185   0.02202
     Eigenvalues ---    0.02202   0.02211   0.02213   0.02213   0.02214
     Eigenvalues ---    0.02214   0.02215   0.02216   0.02219   0.04961
     Eigenvalues ---    0.06231   0.06857   0.13986   0.15983   0.15999
     Eigenvalues ---    0.16000   0.16000   0.16000   0.16000   0.16000
     Eigenvalues ---    0.16000   0.16000   0.16000   0.16223   0.18875
     Eigenvalues ---    0.19440   0.21636   0.22000   0.22000   0.22000
     Eigenvalues ---    0.22007   0.22693   0.23473   0.23811   0.24909
     Eigenvalues ---    0.26199   0.30527   0.31236   0.32384   0.32634
     Eigenvalues ---    0.33419   0.33819   0.34033   0.34064   0.34137
     Eigenvalues ---    0.34229   0.34246   0.34255   0.34262   0.34265
     Eigenvalues ---    0.35743   0.39372   0.42531   0.42540   0.42589
     Eigenvalues ---    0.43056   0.46502   0.46668   0.46786   0.46814
     Eigenvalues ---    0.47206   0.47223   0.47250   0.47304   0.47314
     Eigenvalues ---    0.98054
 RFO step:  Lambda=-3.19322105D-03 EMin= 4.85173299D-03
 Quartic linear search produced a step of  0.02804.
 Iteration  1 RMS(Cart)=  0.05751676 RMS(Int)=  0.00270073
 Iteration  2 RMS(Cart)=  0.00380604 RMS(Int)=  0.00072362
 Iteration  3 RMS(Cart)=  0.00001370 RMS(Int)=  0.00072348
 Iteration  4 RMS(Cart)=  0.00000005 RMS(Int)=  0.00072348
 Variable       Old X    -DE/DX   Delta X   Delta X   Delta X     New X
                                 (Linear)    (Quad)   (Total)
    R1        2.59180  -0.00781  -0.00250  -0.02997  -0.03247   2.55933
    R2        2.29040   0.00415  -0.00017   0.00352   0.00336   2.29375
    R3        2.07097   0.00217  -0.00039   0.00472   0.00434   2.07531
    R4        2.77902  -0.00338  -0.00108  -0.01513  -0.01620   2.76282
    R5        1.91077   0.00080   0.00046   0.00385   0.00431   1.91508
    R6        2.88546  -0.00495   0.00082  -0.01213  -0.01131   2.87415
    R7        2.88182  -0.00227   0.00073  -0.00390  -0.00317   2.87865
    R8        2.05968   0.00002  -0.00170  -0.00779  -0.00950   2.05018
    R9        2.64357  -0.00382   0.00015  -0.00790  -0.00775   2.63581
   R10        2.63816   0.00027   0.00000   0.00043   0.00044   2.63860
   R11        2.63728  -0.00105  -0.00004  -0.00257  -0.00261   2.63467
   R12        2.63855  -0.00050   0.00005  -0.00096  -0.00092   2.63763
   R13        2.63016   0.00057   0.00011   0.00161   0.00172   2.63188
   R14        2.04794   0.00145  -0.00086   0.00033  -0.00053   2.04741
   R15        2.62843   0.00110   0.00002   0.00259   0.00260   2.63103
   R16        2.04889  -0.00009  -0.00057  -0.00287  -0.00344   2.04545
   R17        2.62855   0.00124   0.00001   0.00295   0.00296   2.63151
   R18        2.04863  -0.00004  -0.00057  -0.00275  -0.00331   2.04532
   R19        2.62920  -0.00027   0.00005  -0.00024  -0.00019   2.62901
   R20        2.04917  -0.00011  -0.00057  -0.00296  -0.00354   2.04563
   R21        2.05187   0.00022  -0.00056  -0.00197  -0.00254   2.04934
   R22        2.63247   0.00000   0.00014   0.00067   0.00081   2.63328
   R23        2.05088   0.00020  -0.00061  -0.00221  -0.00281   2.04807
   R24        2.62846   0.00059   0.00001   0.00142   0.00143   2.62989
   R25        2.04942  -0.00018  -0.00056  -0.00310  -0.00366   2.04576
   R26        2.63192   0.00071   0.00011   0.00214   0.00226   2.63417
   R27        2.04889  -0.00010  -0.00056  -0.00286  -0.00342   2.04547
   R28        2.62885  -0.00024   0.00005  -0.00026  -0.00021   2.62864
   R29        2.04913  -0.00007  -0.00055  -0.00276  -0.00332   2.04582
   R30        2.05038   0.00073  -0.00063  -0.00077  -0.00140   2.04898
    A1        2.18210   0.00094   0.00183   0.01209   0.01317   2.19527
    A2        1.96024   0.00033  -0.00171  -0.00588  -0.00835   1.95189
    A3        2.14031  -0.00131  -0.00005  -0.00845  -0.00925   2.13106
    A4        2.08785   0.00261  -0.00107   0.02359   0.01781   2.10567
    A5        2.00080  -0.00174   0.00025   0.02299   0.01793   2.01874
    A6        2.03190   0.00106   0.00223   0.04657   0.04424   2.07614
    A7        2.00345  -0.00422   0.00098  -0.02718  -0.02624   1.97721
    A8        1.91252   0.00307   0.00061   0.00990   0.01017   1.92269
    A9        1.82524   0.00108  -0.00156   0.01244   0.01087   1.83611
   A10        1.96706  -0.00065   0.00087  -0.00919  -0.00844   1.95862
   A11        1.86709   0.00138  -0.00063   0.00976   0.00927   1.87636
   A12        1.87823  -0.00039  -0.00052   0.00824   0.00764   1.88587
   A13        2.16513  -0.00522   0.00109  -0.01559  -0.01452   2.15061
   A14        2.05216   0.00267  -0.00063   0.00808   0.00743   2.05959
   A15        2.06547   0.00255  -0.00047   0.00731   0.00684   2.07231
   A16        2.08585   0.00148   0.00024   0.00718   0.00742   2.09327
   A17        2.12391  -0.00281   0.00004  -0.01088  -0.01083   2.11307
   A18        2.07334   0.00133  -0.00029   0.00368   0.00339   2.07673
   A19        2.10773  -0.00099   0.00019  -0.00415  -0.00396   2.10377
   A20        2.11497  -0.00067   0.00067  -0.00167  -0.00101   2.11397
   A21        2.06048   0.00166  -0.00087   0.00583   0.00496   2.06544
   A22        2.09892   0.00002   0.00009   0.00087   0.00095   2.09987
   A23        2.08969  -0.00042  -0.00007  -0.00314  -0.00321   2.08648
   A24        2.09457   0.00041  -0.00002   0.00227   0.00226   2.09683
   A25        2.08599  -0.00002  -0.00015   0.00041   0.00025   2.08624
   A26        2.09805   0.00003   0.00007  -0.00015  -0.00008   2.09797
   A27        2.09915  -0.00001   0.00009  -0.00027  -0.00018   2.09897
   A28        2.09594  -0.00060  -0.00006  -0.00198  -0.00204   2.09390
   A29        2.09563   0.00057   0.00004   0.00272   0.00276   2.09839
   A30        2.09160   0.00003   0.00001  -0.00075  -0.00073   2.09087
   A31        2.11233  -0.00095   0.00040  -0.00245  -0.00204   2.11028
   A32        2.08218   0.00057  -0.00031   0.00131   0.00099   2.08318
   A33        2.08868   0.00038  -0.00009   0.00114   0.00105   2.08972
   A34        2.10744  -0.00067   0.00027  -0.00196  -0.00170   2.10574
   A35        2.08634   0.00034  -0.00026   0.00042   0.00016   2.08650
   A36        2.08940   0.00033  -0.00001   0.00155   0.00154   2.09094
   A37        2.09497  -0.00005  -0.00007  -0.00022  -0.00029   2.09467
   A38        2.09270  -0.00024   0.00004  -0.00151  -0.00147   2.09123
   A39        2.09552   0.00029   0.00003   0.00173   0.00177   2.09729
   A40        2.08766   0.00015  -0.00010   0.00078   0.00068   2.08834
   A41        2.09787  -0.00001   0.00005   0.00005   0.00010   2.09797
   A42        2.09765  -0.00014   0.00005  -0.00083  -0.00078   2.09687
   A43        2.09836  -0.00043   0.00004  -0.00141  -0.00137   2.09699
   A44        2.09486   0.00035   0.00000   0.00162   0.00163   2.09649
   A45        2.08995   0.00008  -0.00004  -0.00022  -0.00027   2.08968
   A46        2.10457  -0.00033   0.00016  -0.00090  -0.00075   2.10383
   A47        2.09655  -0.00010   0.00012  -0.00032  -0.00020   2.09635
   A48        2.08204   0.00043  -0.00027   0.00123   0.00096   2.08300
    D1        0.24814  -0.00073  -0.00137  -0.02660  -0.02770   0.22044
    D2        2.78722   0.00275   0.00167   0.14353   0.14486   2.93208
    D3       -2.92787  -0.00207  -0.00006  -0.09913  -0.09885  -3.02673
    D4       -0.38880   0.00141   0.00298   0.07100   0.07371  -0.31509
    D5        1.65371   0.00105  -0.00131  -0.01949  -0.02001   1.63370
    D6       -2.39565  -0.00062   0.00105  -0.04560  -0.04377  -2.43942
    D7       -0.38658   0.00088  -0.00007  -0.02519  -0.02438  -0.41096
    D8       -0.87504  -0.00159  -0.00366  -0.18455  -0.18905  -1.06409
    D9        1.35879  -0.00325  -0.00130  -0.21066  -0.21281   1.14597
   D10       -2.91533  -0.00175  -0.00242  -0.19026  -0.19342  -3.10875
   D11        0.61975  -0.00032   0.00148  -0.04970  -0.04809   0.57167
   D12       -2.55392  -0.00038   0.00084  -0.05721  -0.05621  -2.61013
   D13       -1.58628  -0.00040  -0.00081  -0.03203  -0.03300  -1.61928
   D14        1.52323  -0.00046  -0.00145  -0.03954  -0.04112   1.48211
   D15        2.63602  -0.00044  -0.00029  -0.04310  -0.04341   2.59261
   D16       -0.53766  -0.00049  -0.00093  -0.05061  -0.05153  -0.58919
   D17        1.83736   0.00192  -0.00139   0.00261   0.00128   1.83865
   D18       -1.28989   0.00194  -0.00129   0.00420   0.00297  -1.28692
   D19       -2.19191  -0.00174   0.00098  -0.03315  -0.03219  -2.22410
   D20        0.96403  -0.00173   0.00108  -0.03155  -0.03050   0.93352
   D21       -0.13757  -0.00067   0.00040  -0.02121  -0.02084  -0.15841
   D22        3.01836  -0.00065   0.00050  -0.01961  -0.01915   2.99921
   D23        3.10853  -0.00007  -0.00066  -0.00788  -0.00851   3.10002
   D24       -0.03099  -0.00030  -0.00047  -0.01603  -0.01647  -0.04746
   D25       -0.00075  -0.00001  -0.00002  -0.00033  -0.00034  -0.00109
   D26       -3.14027  -0.00024   0.00017  -0.00847  -0.00830   3.13462
   D27       -3.11034   0.00023   0.00054   0.00883   0.00943  -3.10092
   D28        0.03143   0.00021   0.00055   0.00827   0.00886   0.04029
   D29        0.00105   0.00003  -0.00005   0.00133   0.00127   0.00232
   D30       -3.14036   0.00000  -0.00004   0.00076   0.00070  -3.13966
   D31       -3.12597   0.00016   0.00016   0.00645   0.00661  -3.11936
   D32        0.01357   0.00014   0.00019   0.00599   0.00620   0.01976
   D33        0.00170   0.00011   0.00006   0.00478   0.00484   0.00654
   D34        3.14123   0.00009   0.00010   0.00433   0.00443  -3.13752
   D35        3.12012  -0.00013  -0.00028  -0.00709  -0.00736   3.11277
   D36       -0.02954  -0.00011  -0.00016  -0.00574  -0.00589  -0.03543
   D37       -0.00723  -0.00012  -0.00018  -0.00554  -0.00572  -0.01295
   D38        3.12630  -0.00010  -0.00006  -0.00418  -0.00425   3.12205
   D39        0.00080  -0.00004   0.00009  -0.00165  -0.00156  -0.00076
   D40        3.14093  -0.00007   0.00001  -0.00263  -0.00263   3.13830
   D41        3.14039   0.00018  -0.00009   0.00624   0.00617  -3.13663
   D42       -0.00268   0.00016  -0.00017   0.00526   0.00511   0.00243
   D43       -0.00113   0.00007  -0.00010   0.00262   0.00253   0.00140
   D44        3.13778   0.00000  -0.00014  -0.00024  -0.00038   3.13739
   D45       -3.14124   0.00010  -0.00002   0.00362   0.00360  -3.13764
   D46       -0.00234   0.00003  -0.00007   0.00075   0.00069  -0.00165
   D47        0.00142  -0.00005   0.00003  -0.00164  -0.00160  -0.00018
   D48        3.13749  -0.00007  -0.00007  -0.00337  -0.00343   3.13406
   D49       -3.13748   0.00002   0.00008   0.00123   0.00131  -3.13617
   D50       -0.00141  -0.00000  -0.00003  -0.00050  -0.00052  -0.00194
   D51       -0.00140   0.00000   0.00004  -0.00035  -0.00030  -0.00170
   D52        3.14001   0.00003   0.00003   0.00022   0.00027   3.14028
   D53       -3.13748   0.00002   0.00015   0.00137   0.00151  -3.13597
   D54        0.00393   0.00005   0.00014   0.00193   0.00208   0.00601
   D55        0.00311  -0.00003   0.00003  -0.00135  -0.00131   0.00181
   D56       -3.13924  -0.00000   0.00006   0.00002   0.00008  -3.13916
   D57       -3.13641  -0.00002  -0.00000  -0.00089  -0.00089  -3.13730
   D58        0.00441   0.00001   0.00002   0.00047   0.00050   0.00491
   D59       -0.00244  -0.00003  -0.00001  -0.00140  -0.00142  -0.00386
   D60       -3.14137   0.00001   0.00003   0.00064   0.00067  -3.14070
   D61        3.13991  -0.00006  -0.00004  -0.00277  -0.00280   3.13711
   D62        0.00099  -0.00002   0.00001  -0.00073  -0.00072   0.00027
   D63       -0.00305   0.00002  -0.00010   0.00065   0.00054  -0.00251
   D64       -3.13843   0.00004   0.00003   0.00178   0.00181  -3.13662
   D65        3.13588  -0.00002  -0.00015  -0.00139  -0.00154   3.13434
   D66        0.00050  -0.00000  -0.00001  -0.00026  -0.00027   0.00022
   D67        0.00797   0.00005   0.00020   0.00286   0.00306   0.01102
   D68       -3.12562   0.00003   0.00008   0.00152   0.00161  -3.12402
   D69       -3.13982   0.00003   0.00007   0.00174   0.00180  -3.13802
   D70        0.00977   0.00002  -0.00005   0.00040   0.00035   0.01012
         Item               Value     Threshold  Converged?
 Maximum Force            0.007812     0.000450     NO 
 RMS     Force            0.001427     0.000300     NO 
 Maximum Displacement     0.273201     0.001800     NO 
 RMS     Displacement     0.057954     0.001200     NO 
 Predicted change in Energy=-1.955422D-03
 GradGradGradGradGradGradGradGradGradGradGradGradGradGradGradGradGradGrad

                          Input orientation:                          
 ---------------------------------------------------------------------
 Center     Atomic      Atomic             Coordinates (Angstroms)
 Number     Number       Type             X           Y           Z
 ---------------------------------------------------------------------
      1          6           0        2.156187   -0.405967    2.115857
      2          7           0        0.912935    0.032612    1.805689
      3          8           0        3.012977   -0.731474    1.320073
      4          6           0        0.391946   -0.104171    0.446511
      5          6           0       -0.420095   -1.373290    0.238749
      6          6           0       -0.383325    1.146675    0.053020
      7          6           0       -1.197253   -1.955718    1.239902
      8          6           0       -1.958208   -3.091548    0.974314
      9          6           0       -1.952740   -3.659673   -0.296770
     10          6           0       -1.179111   -3.085191   -1.302067
     11          6           0       -0.419297   -1.951467   -1.032205
     12          6           0        0.178428    2.062693   -0.835323
     13          6           0       -0.506418    3.224792   -1.184993
     14          6           0       -1.762959    3.481640   -0.644712
     15          6           0       -2.331955    2.569112    0.242204
     16          6           0       -1.648238    1.406582    0.582762
     17          1           0        2.356021   -0.338627    3.193625
     18          1           0        0.259621    0.082779    2.578784
     19          1           0        1.268789   -0.170049   -0.188971
     20          1           0       -1.221537   -1.542957    2.241347
     21          1           0       -2.553096   -3.532144    1.763992
     22          1           0       -2.541730   -4.544636   -0.500190
     23          1           0       -1.161041   -3.521664   -2.292510
     24          1           0        0.182723   -1.507980   -1.817666
     25          1           0        1.158505    1.868076   -1.255063
     26          1           0       -0.058522    3.925771   -1.877796
     27          1           0       -2.297989    4.382968   -0.914849
     28          1           0       -3.310988    2.759101    0.663418
     29          1           0       -2.110032    0.697856    1.261069
 ---------------------------------------------------------------------
                    Distance matrix (angstroms):
                    1          2          3          4          5
     1  C    0.000000
     2  N    1.354337   0.000000
     3  O    1.213803   2.286881   0.000000
     4  C    2.447518   1.462021   2.833095   0.000000
     5  C    3.331137   2.491753   3.656114   1.520933   0.000000
     6  C    3.621480   2.448117   4.082614   1.523317   2.527068
     7  C    3.796654   2.954059   4.385343   2.565784   1.394813
     8  C    5.044176   4.323775   5.513817   3.837476   2.420591
     9  C    5.769805   5.124978   5.987226   4.323380   2.804163
    10  C    5.475825   4.873962   5.476240   3.796344   2.425042
    11  C    4.351090   3.710129   4.336138   2.501443   1.396286
    12  C    4.326115   3.411110   4.526341   2.526655   3.649361
    13  C    5.582785   4.598778   5.857776   3.814558   4.814235
    14  C    6.172028   5.006063   6.664853   4.323473   5.114111
    15  C    5.701323   4.405409   6.373693   3.822017   4.381524
    16  C    4.484347   3.153245   5.180911   2.542300   3.058492
    17  H    1.098205   2.036341   2.023887   3.385145   4.184333
    18  H    2.012495   1.013416   3.135017   2.144540   2.838647
    19  H    2.481001   2.036264   2.373732   1.084910   2.117324
    20  H    3.566162   2.688529   4.408896   2.809781   2.163676
    21  H    5.663403   4.972182   6.246758   4.707444   3.396573
    22  H    6.785478   6.180857   6.979136   5.405592   3.886490
    23  H    6.336030   5.807710   6.185333   4.646855   3.401733
    24  H    4.536694   4.004415   4.296359   2.672256   2.147178
    25  H    4.186853   3.577350   4.102201   2.715276   3.902551
    26  H    6.294295   5.446878   6.430428   4.673944   5.717565
    27  H    7.208242   6.052847   7.704463   5.405873   6.163748
    28  H    6.482070   5.155585   7.253126   4.685839   5.061053
    29  H    4.488843   3.142848   5.318993   2.750753   2.861935
                    6          7          8          9         10
     6  C    0.000000
     7  C    3.419943   0.000000
     8  C    4.614280   1.392731   0.000000
     9  C    5.068175   2.415695   1.392282   0.000000
    10  C    4.514225   2.781662   2.406023   1.392535   0.000000
    11  C    3.282909   2.401604   2.773833   2.410452   1.391213
    12  C    1.394205   4.727228   5.865680   6.130040   5.344293
    13  C    2.422065   5.761515   6.831285   7.090603   6.346819
    14  C    2.800407   5.782443   6.772456   7.152302   6.625426
    15  C    2.419973   4.770433   5.720030   6.263550   5.973689
    16  C    1.395773   3.455472   4.525767   5.151042   4.893740
    17  H    4.424200   4.365521   5.578216   6.463562   6.344448
    18  H    2.815092   2.840873   4.191592   5.212418   5.212196
    19  H    2.126453   3.363280   4.505763   4.750510   3.966012
    20  H    3.567281   1.083445   2.132180   3.384845   3.864721
    21  H    5.433845   2.144318   1.082408   2.150216   3.389442
    22  H    6.111937   3.396768   2.150843   1.082335   2.151678
    23  H    5.282021   3.864121   3.390076   2.151468   1.082503
    24  H    3.296524   3.384306   3.858294   3.391624   2.146632
    25  H    2.146798   5.137689   6.267527   6.415152   5.477364
    26  H    3.399547   6.753419   7.809360   7.976632   7.123256
    27  H    3.882821   6.784800   7.717045   8.073741   7.561431
    28  H    3.397603   5.199012   6.013049   6.630796   6.524093
    29  H    2.154608   2.806255   3.803269   4.630298   4.663446
                   11         12         13         14         15
    11  C    0.000000
    12  C    4.063190   0.000000
    13  C    5.179247   1.393470   0.000000
    14  C    5.610190   2.412204   1.391679   0.000000
    15  C    5.071293   2.778407   2.408193   1.393945   0.000000
    16  C    3.923635   2.403780   2.781115   2.413652   1.391015
    17  H    5.306721   5.171139   6.329599   6.803916   6.256433
    18  H    4.199801   3.947503   4.962367   5.102354   4.284592
    19  H    2.595019   2.567448   3.958329   4.768021   4.544696
    20  H    3.395086   4.942319   5.914612   5.819712   4.705179
    21  H    3.856209   6.746840   7.651248   7.457837   6.292063
    22  H    3.392976   7.153207   8.060736   8.065263   7.155457
    23  H    2.145710   5.924746   6.868028   7.219682   6.700251
    24  H    1.084462   3.703339   4.824347   5.482500   5.214340
    25  H    4.138603   1.083793   2.148850   3.392797   3.862197
    26  H    5.948707   2.148012   1.082570   2.150083   3.391669
    27  H    6.608201   3.394502   2.150367   1.082416   2.151744
    28  H    5.781563   3.860989   3.391033   2.151664   1.082600
    29  H    3.890578   3.390382   3.865257   3.391447   2.142180
                   16         17         18         19         20
    16  C    0.000000
    17  H    5.088856   0.000000
    18  H    3.062105   2.224973   0.000000
    19  H    3.404465   3.557029   2.956824   0.000000
    20  H    3.410683   3.893093   2.225020   3.740728   0.000000
    21  H    5.158012   6.028419   4.652196   5.452022   2.440856
    22  H    6.114582   7.437927   6.224196   5.809813   4.274226
    23  H    5.726444   7.252526   6.224130   4.643519   4.947201
    24  H    4.196326   5.586023   4.676024   2.371127   4.295202
    25  H    3.386500   5.108269   4.323617   2.302752   5.433657
    26  H    3.863658   7.052264   5.893294   4.624892   6.944561
    27  H    3.394685   7.799541   6.102333   5.829131   6.799773
    28  H    2.144889   6.936344   4.855984   5.502803   5.036206
    29  H    1.084273   4.975410   2.780279   3.777870   2.602232
                   21         22         23         24         25
    21  H    0.000000
    22  H    2.480280   0.000000
    23  H    4.288722   2.482980   0.000000
    24  H    4.940670   4.287152   2.467003   0.000000
    25  H    7.214780   7.442073   5.958682   3.558992   0.000000
    26  H    8.666372   8.933751   7.540015   5.439436   2.470437
    27  H    8.360040   8.940552   8.103938   6.455407   4.288097
    28  H    6.431596   7.435746   7.266898   6.047295   4.944781
    29  H    4.282772   5.547262   5.597576   4.427307   4.287618
                   26         27         28         29
    26  H    0.000000
    27  H    2.480223   0.000000
    28  H    4.289222   2.480734   0.000000
    29  H    4.947788   4.283690   2.459311   0.000000
 Symmetry turned off by external request.
 Stoichiometry    C14H13NO
 Framework group  C1[X(C14H13NO)]
 Deg. of freedom    81
 Full point group                 C1      NOp   1
 Rotational constants (GHZ):           0.6775975           0.4107861           0.3105565
 Standard basis: 6-311+G(d) (5D, 7F)
   391 basis functions,   641 primitive gaussians,   407 cartesian basis functions
    56 alpha electrons       56 beta electrons
       nuclear repulsion energy      1006.2267905136 Hartrees.
 NAtoms=   29 NActive=   29 NUniq=   29 SFac= 1.00D+00 NAtFMM=   60 NAOKFM=F Big=F
 Integral buffers will be    131072 words long.
 Raffenetti 2 integral format.
 Two-electron integral symmetry is turned off.
 ------------------------------------------------------------------------------
 Polarizable Continuum Model (PCM)
 =================================
 Model                : PCM.
 Atomic radii         : UFF (Universal Force Field).
 Polarization charges : Total charges.
 Charge compensation  : None.
 Solution method      : On-the-fly selection.
 Cavity type          : Scaled VdW (van der Waals Surface) (Alpha=1.100).
 Cavity algorithm     : GePol (No added spheres)
                        Default sphere list used, NSphG=   29.
                        Lebedev-Laikov grids with approx.  5.0 points / Ang**2.
                        Smoothing algorithm: York/Karplus (Gamma=1.0000).
                        Polarization charges: spherical gaussians, with
                                              point-specific exponents (IZeta= 3).
                        Self-potential: point-specific (ISelfS= 7).
                        Self-field    : sphere-specific E.n sum rule (ISelfD= 2).
 1st derivatives      : Analytical E(r).r(x)/FMM algorithm (CHGder, D1EAlg=3).
                        Cavity 1st derivative terms included.
 Solvent              : DiMethylSulfoxide, Eps=  46.826000 Eps(inf)=   2.007889
 ------------------------------------------------------------------------------
 One-electron integrals computed using PRISM.
 NBasis=   391 RedAO= T EigKep=  1.18D-06  NBF=   391
 NBsUse=   390 1.00D-06 EigRej=  8.13D-07 NBFU=   390
 Initial guess from the checkpoint file:  "BHFA_M062X.chk"
 B after Tr=     0.004828   -0.022196    0.005914
         Rot=    0.999996   -0.000532    0.002223    0.001760 Ang=  -0.33 deg.
 ExpMin= 4.38D-02 ExpMax= 8.59D+03 ExpMxC= 1.30D+03 IAcc=3 IRadAn=         5 AccDes= 0.00D+00
 Harris functional with IExCor= 1009 and IRadAn=       5 diagonalized for initial guess.
 HarFok:  IExCor= 1009 AccDes= 0.00D+00 IRadAn=         5 IDoV= 1 UseB2=F ITyADJ=14
 ICtDFT=  3500011 ScaDFX=  1.000000  1.000000  1.000000  1.000000
 FoFCou: FMM=F IPFlag=           0 FMFlag=      100000 FMFlg1=           0
         NFxFlg=           0 DoJE=T BraDBF=F KetDBF=T FulRan=T
         wScrn=  0.000000 ICntrl=       500 IOpCl=  0 I1Cent=   200000004 NGrid=           0
         NMat0=    1 NMatS0=      1 NMatT0=    0 NMatD0=    1 NMtDS0=    0 NMtDT0=    0
 Symmetry not used in FoFCou.
 Requested convergence on RMS density matrix=1.00D-08 within 128 cycles.
 Requested convergence on MAX density matrix=1.00D-06.
 Requested convergence on             energy=1.00D-06.
 No special actions if energy rises.
 Inv3:  Mode=1 IEnd=    15012507.
 Iteration    1 A*A^-1 deviation from unit magnitude is 3.11D-15 for    365.
 Iteration    1 A*A^-1 deviation from orthogonality  is 1.93D-15 for   2223   2144.
 Iteration    1 A^-1*A deviation from unit magnitude is 3.11D-15 for    365.
 Iteration    1 A^-1*A deviation from orthogonality  is 2.41D-15 for   2220   1006.
 Error on total polarization charges =  0.01690
 SCF Done:  E(RM062X) =  -671.191286377     A.U. after   15 cycles
            NFock= 15  Conv=0.52D-08     -V/T= 2.0039
 D1PCM: PCM CHGder 1st derivatives, ID1Alg=3 FixD1E=F DoIter=F DoCFld=F I1PDM=0.
 Calling FoFJK, ICntrl=      2127 FMM=F ISym2X=0 I1Cent= 0 IOpClX= 0 NMat=1 NMatS=1 NMatT=0.
 -------------------------------------------------------------------
 Center     Atomic                   Forces (Hartrees/Bohr)
 Number     Number              X              Y              Z
 -------------------------------------------------------------------
      1        6          -0.000567104    0.011520844    0.006198242
      2        7          -0.001602908   -0.009275820   -0.001017127
      3        8           0.002183824   -0.004510198   -0.004416593
      4        6          -0.004470460    0.002820480    0.003062066
      5        6          -0.000559825   -0.000954571   -0.001374242
      6        6          -0.000136829   -0.000418627   -0.000311534
      7        6           0.000415966   -0.000199517   -0.000359622
[truncated: 1,260,349 more chars]
