# Supplementary material for: Rotational Barriers in N-Benzhydrylformamides: An NMR and DFT Study
Source: Molecules. 2023 Jan 5;28(2):535. doi: 10.3390/molecules28020535 (PMC9863877; doi:10.3390/molecules28020535)
Supplement: Supplementary file 1 [file molecules-28-00535-s001.zip › Supplementary_Materials/Quantum_chemistry_output_files/Gaussian_output_files/Conformations/BHFA/BHFA_conf2.log]

 Entering Gaussian System, Link 0=g16
 Initial command:
 /home/aikhl/g16/l1.exe "/home/aikhl/Work/Gaussian_io/Conformations_VChem_optimized/Gau-13308.inp" -scrdir="/home/aikhl/Work/Gaussian_io/Conformations_VChem_optimized/"
 Entering Link 1 = /home/aikhl/g16/l1.exe PID=     13310.
  
 Copyright (c) 1988,1990,1992,1993,1995,1998,2003,2009,2016,
            Gaussian, Inc.  All Rights Reserved.
  
 This is part of the Gaussian(R) 16 program.  It is based on
 the Gaussian(R) 09 system (copyright 2009, Gaussian, Inc.),
 the Gaussian(R) 03 system (copyright 2003, Gaussian, Inc.),
 the Gaussian(R) 98 system (copyright 1998, Gaussian, Inc.),
 the Gaussian(R) 94 system (copyright 1995, Gaussian, Inc.),
 the Gaussian 92(TM) system (copyright 1992, Gaussian, Inc.),
 the Gaussian 90(TM) system (copyright 1990, Gaussian, Inc.),
 the Gaussian 88(TM) system (copyright 1988, Gaussian, Inc.),
 the Gaussian 86(TM) system (copyright 1986, Carnegie Mellon
 University), and the Gaussian 82(TM) system (copyright 1983,
 Carnegie Mellon University). Gaussian is a federally registered
 trademark of Gaussian, Inc.
  
 This software contains proprietary and confidential information,
 including trade secrets, belonging to Gaussian, Inc.
  
 This software is provided under written license and may be
 used, copied, transmitted, or stored only in accord with that
 written license.
  
 The following legend is applicable only to US Government
 contracts under FAR:
  
                    RESTRICTED RIGHTS LEGEND
  
 Use, reproduction and disclosure by the US Government is
 subject to restrictions as set forth in subparagraphs (a)
 and (c) of the Commercial Computer Software - Restricted
 Rights clause in FAR 52.227-19.
  
 Gaussian, Inc.
 340 Quinnipiac St., Bldg. 40, Wallingford CT 06492
  
  
 ---------------------------------------------------------------
 Warning -- This program may not be used in any manner that
 competes with the business of Gaussian, Inc. or will provide
 assistance to any competitor of Gaussian, Inc.  The licensee
 of this program is prohibited from giving any competitor of
 Gaussian, Inc. access to this program.  By using this program,
 the user acknowledges that Gaussian, Inc. is engaged in the
 business of creating and licensing software in the field of
 computational chemistry and represents and warrants to the
 licensee that it is not a competitor of Gaussian, Inc. and that
 it will not use this program in any manner prohibited above.
 ---------------------------------------------------------------
  

 Cite this work as:
 Gaussian 16, Revision A.03,
 M. J. Frisch, G. W. Trucks, H. B. Schlegel, G. E. Scuseria, 
 M. A. Robb, J. R. Cheeseman, G. Scalmani, V. Barone, 
 G. A. Petersson, H. Nakatsuji, X. Li, M. Caricato, A. V. Marenich, 
 J. Bloino, B. G. Janesko, R. Gomperts, B. Mennucci, H. P. Hratchian, 
 J. V. Ortiz, A. F. Izmaylov, J. L. Sonnenberg, D. Williams-Young, 
 F. Ding, F. Lipparini, F. Egidi, J. Goings, B. Peng, A. Petrone, 
 T. Henderson, D. Ranasinghe, V. G. Zakrzewski, J. Gao, N. Rega, 
 G. Zheng, W. Liang, M. Hada, M. Ehara, K. Toyota, R. Fukuda, 
 J. Hasegawa, M. Ishida, T. Nakajima, Y. Honda, O. Kitao, H. Nakai, 
 T. Vreven, K. Throssell, J. A. Montgomery, Jr., J. E. Peralta, 
 F. Ogliaro, M. J. Bearpark, J. J. Heyd, E. N. Brothers, K. N. Kudin, 
 V. N. Staroverov, T. A. Keith, R. Kobayashi, J. Normand, 
 K. Raghavachari, A. P. Rendell, J. C. Burant, S. S. Iyengar, 
 J. Tomasi, M. Cossi, J. M. Millam, M. Klene, C. Adamo, R. Cammi, 
 J. W. Ochterski, R. L. Martin, K. Morokuma, O. Farkas, 
 J. B. Foresman, and D. J. Fox, Gaussian, Inc., Wallingford CT, 2016.
 
 ******************************************
 Gaussian 16:  ES64L-G16RevA.03 25-Dec-2016
                13-Dec-2022 
 ******************************************
 %chk=BHFA_conf2.chk
 %nprocshared=8
 Will use up to    8 processors via shared memory.
 %mem=5GB
 ----------------------------------------------------------------------
 # opt freq M062X/6-311+G* nosymm Integral(Grid=SuperFine) scrf=(IEFPCM
 , solvent=dimethylsulfoxide) pop=(nboread,mk,dipole)
 ----------------------------------------------------------------------
 1/18=20,19=15,26=6,38=1/1,3;
 2/9=110,12=2,15=1,17=6,18=5,40=1/2;
 3/5=4,6=6,7=11,11=2,25=1,30=1,70=2201,71=1,72=21,74=-55,75=-7/1,2,3;
 4//1;
 5/5=2,38=5,53=21/2;
 6/7=2,8=2,9=2,10=2,15=24,20=1,28=1,40=2/1,2,7;
 7/30=1/1,2,3,16;
 1/18=20,19=15,26=6/3(2);
 2/9=110,15=1/2;
 99//99;
 2/9=110,15=1/2;
 3/5=4,6=6,7=11,11=2,25=1,30=1,70=2205,71=1,72=21,74=-55,75=-7/1,2,3;
 4/5=5,16=3,69=1/1;
 5/5=2,38=5,53=21/2;
 7/30=1/1,2,3,16;
 1/18=20,19=15,26=6/3(-5);
 2/9=110,15=1/2;
 6/7=2,8=2,9=2,10=2,15=24,19=2,20=1,28=1,40=2/1,2,7;
 99/9=1/99;
 ----------
 BHFA_conf2
 ----------
 Symbolic Z-matrix:
 Charge =  0 Multiplicity = 1
 C                     2.7496    3.5696   -0.6108 
 C                     1.6296    2.9647   -0.0166 
 C                     1.2681    1.6539   -0.3722 
 C                     2.0191    0.9326   -1.3269 
 C                     3.143     1.5513   -1.9145 
 C                     3.5066    2.8623   -1.5597 
 C                     1.647    -0.4565   -1.7044 
 C                     0.3076   -0.5091   -2.3548 
 N                     1.7352   -1.2657   -0.53 
 C                     0.136     0.0874   -3.6239 
 C                    -1.1086    0.056    -4.2744 
 C                    -2.2029   -0.5781   -3.6647 
 C                    -2.0501   -1.1795   -2.4048 
 C                    -0.8042   -1.1461   -1.7565 
 C                     2.5664   -2.3188   -0.4103 
 O                     2.5752   -2.9681    0.6566 
 H                     3.0131    4.5206   -0.3535 
 H                     1.0786    3.4762    0.6729 
 H                     0.453     1.2234    0.0653 
 H                     3.7004    1.0478   -2.6044 
 H                     4.3209    3.3002   -1.9903 
 H                     2.3628   -0.8319   -2.4431 
 H                     1.1684   -1.0471    0.2256 
 H                     0.9241    0.5503   -4.0784 
 H                    -1.2172    0.4927   -5.1902 
 H                    -3.1077   -0.6015   -4.136 
 H                    -2.8448   -1.6412   -1.9604 
 H                    -0.7128   -1.5885   -0.8425 
 H                     3.1824   -2.59     -1.1769 
 

 GradGradGradGradGradGradGradGradGradGradGradGradGradGradGradGradGradGrad
 Berny optimization.
 Initialization pass.
                           ----------------------------
                           !    Initial Parameters    !
                           ! (Angstroms and Degrees)  !
 --------------------------                            --------------------------
 ! Name  Definition              Value          Derivative Info.                !
 --------------------------------------------------------------------------------
 ! R1    R(1,2)                  1.4048         estimate D2E/DX2                !
 ! R2    R(1,6)                  1.4049         estimate D2E/DX2                !
 ! R3    R(1,17)                 1.0198         estimate D2E/DX2                !
 ! R4    R(2,3)                  1.4055         estimate D2E/DX2                !
 ! R5    R(2,18)                 1.0201         estimate D2E/DX2                !
 ! R6    R(3,4)                  1.4127         estimate D2E/DX2                !
 ! R7    R(3,19)                 1.0204         estimate D2E/DX2                !
 ! R8    R(4,5)                  1.4111         estimate D2E/DX2                !
 ! R9    R(4,7)                  1.4868         estimate D2E/DX2                !
 ! R10   R(5,6)                  1.406          estimate D2E/DX2                !
 ! R11   R(5,20)                 1.0199         estimate D2E/DX2                !
 ! R12   R(6,21)                 1.0199         estimate D2E/DX2                !
 ! R13   R(7,8)                  1.4899         estimate D2E/DX2                !
 ! R14   R(7,9)                  1.4289         estimate D2E/DX2                !
 ! R15   R(7,22)                 1.095          estimate D2E/DX2                !
 ! R16   R(8,10)                 1.4128         estimate D2E/DX2                !
 ! R17   R(8,14)                 1.4142         estimate D2E/DX2                !
 ! R18   R(9,15)                 1.3469         estimate D2E/DX2                !
 ! R19   R(9,23)                 0.9695         estimate D2E/DX2                !
 ! R20   R(10,11)                1.4047         estimate D2E/DX2                !
 ! R21   R(10,24)                1.0208         estimate D2E/DX2                !
 ! R22   R(11,12)                1.404          estimate D2E/DX2                !
 ! R23   R(11,25)                1.0204         estimate D2E/DX2                !
 ! R24   R(12,13)                1.4044         estimate D2E/DX2                !
 ! R25   R(12,26)                1.0205         estimate D2E/DX2                !
 ! R26   R(13,14)                1.4049         estimate D2E/DX2                !
 ! R27   R(13,27)                1.0209         estimate D2E/DX2                !
 ! R28   R(14,28)                1.0195         estimate D2E/DX2                !
 ! R29   R(15,16)                1.249          estimate D2E/DX2                !
 ! R30   R(15,29)                1.0201         estimate D2E/DX2                !
 ! A1    A(2,1,6)              119.9013         estimate D2E/DX2                !
 ! A2    A(2,1,17)             120.0547         estimate D2E/DX2                !
 ! A3    A(6,1,17)             120.044          estimate D2E/DX2                !
 ! A4    A(1,2,3)              119.9768         estimate D2E/DX2                !
 ! A5    A(1,2,18)             120.0415         estimate D2E/DX2                !
 ! A6    A(3,2,18)             119.9817         estimate D2E/DX2                !
 ! A7    A(2,3,4)              120.6933         estimate D2E/DX2                !
 ! A8    A(2,3,19)             119.3721         estimate D2E/DX2                !
 ! A9    A(4,3,19)             119.9345         estimate D2E/DX2                !
 ! A10   A(3,4,5)              118.7476         estimate D2E/DX2                !
 ! A11   A(3,4,7)              121.0358         estimate D2E/DX2                !
 ! A12   A(5,4,7)              120.2149         estimate D2E/DX2                !
 ! A13   A(4,5,6)              120.6452         estimate D2E/DX2                !
 ! A14   A(4,5,20)             120.0344         estimate D2E/DX2                !
 ! A15   A(6,5,20)             119.3203         estimate D2E/DX2                !
 ! A16   A(1,6,5)              120.0355         estimate D2E/DX2                !
 ! A17   A(1,6,21)             119.9468         estimate D2E/DX2                !
 ! A18   A(5,6,21)             120.0177         estimate D2E/DX2                !
 ! A19   A(4,7,8)              111.6425         estimate D2E/DX2                !
 ! A20   A(4,7,9)              107.7562         estimate D2E/DX2                !
 ! A21   A(4,7,22)             109.1471         estimate D2E/DX2                !
 ! A22   A(8,7,9)              113.2213         estimate D2E/DX2                !
 ! A23   A(8,7,22)             106.3244         estimate D2E/DX2                !
 ! A24   A(9,7,22)             108.6606         estimate D2E/DX2                !
 ! A25   A(7,8,10)             119.107          estimate D2E/DX2                !
 ! A26   A(7,8,14)             122.5471         estimate D2E/DX2                !
 ! A27   A(10,8,14)            118.3433         estimate D2E/DX2                !
 ! A28   A(7,9,15)             123.6345         estimate D2E/DX2                !
 ! A29   A(7,9,23)             118.4742         estimate D2E/DX2                !
 ! A30   A(15,9,23)            117.8911         estimate D2E/DX2                !
 ! A31   A(8,10,11)            120.943          estimate D2E/DX2                !
 ! A32   A(8,10,24)            119.8463         estimate D2E/DX2                !
 ! A33   A(11,10,24)           119.2107         estimate D2E/DX2                !
 ! A34   A(10,11,12)           119.9714         estimate D2E/DX2                !
 ! A35   A(10,11,25)           120.0237         estimate D2E/DX2                !
 ! A36   A(12,11,25)           120.0048         estimate D2E/DX2                !
 ! A37   A(11,12,13)           119.8785         estimate D2E/DX2                !
 ! A38   A(11,12,26)           120.0568         estimate D2E/DX2                !
 ! A39   A(13,12,26)           120.0646         estimate D2E/DX2                !
 ! A40   A(12,13,14)           120.019          estimate D2E/DX2                !
 ! A41   A(12,13,27)           119.966          estimate D2E/DX2                !
 ! A42   A(14,13,27)           120.015          estimate D2E/DX2                !
 ! A43   A(8,14,13)            120.844          estimate D2E/DX2                !
 ! A44   A(8,14,28)            120.2822         estimate D2E/DX2                !
 ! A45   A(13,14,28)           118.8737         estimate D2E/DX2                !
 ! A46   A(9,15,16)            119.125          estimate D2E/DX2                !
 ! A47   A(9,15,29)            120.9107         estimate D2E/DX2                !
 ! A48   A(16,15,29)           119.9642         estimate D2E/DX2                !
 ! D1    D(6,1,2,3)             -0.0135         estimate D2E/DX2                !
 ! D2    D(6,1,2,18)           179.9786         estimate D2E/DX2                !
 ! D3    D(17,1,2,3)          -179.9865         estimate D2E/DX2                !
 ! D4    D(17,1,2,18)            0.0056         estimate D2E/DX2                !
 ! D5    D(2,1,6,5)              0.0401         estimate D2E/DX2                !
 ! D6    D(2,1,6,21)          -179.8889         estimate D2E/DX2                !
 ! D7    D(17,1,6,5)          -179.9869         estimate D2E/DX2                !
 ! D8    D(17,1,6,21)            0.084          estimate D2E/DX2                !
 ! D9    D(1,2,3,4)             -0.1141         estimate D2E/DX2                !
 ! D10   D(1,2,3,19)           179.9865         estimate D2E/DX2                !
 ! D11   D(18,2,3,4)           179.8938         estimate D2E/DX2                !
 ! D12   D(18,2,3,19)           -0.0057         estimate D2E/DX2                !
 ! D13   D(2,3,4,5)              0.2112         estimate D2E/DX2                !
 ! D14   D(2,3,4,7)            179.7335         estimate D2E/DX2                !
 ! D15   D(19,3,4,5)          -179.8899         estimate D2E/DX2                !
 ! D16   D(19,3,4,7)            -0.3676         estimate D2E/DX2                !
 ! D17   D(3,4,5,6)             -0.1843         estimate D2E/DX2                !
 ! D18   D(3,4,5,20)           179.8623         estimate D2E/DX2                !
 ! D19   D(7,4,5,6)           -179.7106         estimate D2E/DX2                !
 ! D20   D(7,4,5,20)             0.336          estimate D2E/DX2                !
 ! D21   D(3,4,7,8)             63.5282         estimate D2E/DX2                !
 ! D22   D(3,4,7,9)            -61.394          estimate D2E/DX2                !
 ! D23   D(3,4,7,22)          -179.2223         estimate D2E/DX2                !
 ! D24   D(5,4,7,8)           -116.9565         estimate D2E/DX2                !
 ! D25   D(5,4,7,9)            118.1213         estimate D2E/DX2                !
 ! D26   D(5,4,7,22)             0.293          estimate D2E/DX2                !
 ! D27   D(4,5,6,1)              0.0606         estimate D2E/DX2                !
 ! D28   D(4,5,6,21)           179.9896         estimate D2E/DX2                !
 ! D29   D(20,5,6,1)          -179.9857         estimate D2E/DX2                !
 ! D30   D(20,5,6,21)           -0.0567         estimate D2E/DX2                !
 ! D31   D(4,7,8,10)            67.1468         estimate D2E/DX2                !
 ! D32   D(4,7,8,14)          -113.4473         estimate D2E/DX2                !
 ! D33   D(9,7,8,10)          -171.033          estimate D2E/DX2                !
 ! D34   D(9,7,8,14)             8.373          estimate D2E/DX2                !
 ! D35   D(22,7,8,10)          -51.7941         estimate D2E/DX2                !
 ! D36   D(22,7,8,14)          127.6118         estimate D2E/DX2                !
 ! D37   D(4,7,9,15)          -119.0107         estimate D2E/DX2                !
 ! D38   D(4,7,9,23)            60.8624         estimate D2E/DX2                !
 ! D39   D(8,7,9,15)           117.0173         estimate D2E/DX2                !
 ! D40   D(8,7,9,23)           -63.1096         estimate D2E/DX2                !
 ! D41   D(22,7,9,15)           -0.8689         estimate D2E/DX2                !
 ! D42   D(22,7,9,23)          179.0042         estimate D2E/DX2                !
 ! D43   D(7,8,10,11)          179.7539         estimate D2E/DX2                !
 ! D44   D(7,8,10,24)           -0.3378         estimate D2E/DX2                !
 ! D45   D(14,8,10,11)           0.3228         estimate D2E/DX2                !
 ! D46   D(14,8,10,24)        -179.7688         estimate D2E/DX2                !
 ! D47   D(7,8,14,13)         -179.7127         estimate D2E/DX2                !
 ! D48   D(7,8,14,28)            0.4103         estimate D2E/DX2                !
 ! D49   D(10,8,14,13)          -0.3025         estimate D2E/DX2                !
 ! D50   D(10,8,14,28)         179.8206         estimate D2E/DX2                !
 ! D51   D(7,9,15,16)          179.9485         estimate D2E/DX2                !
 ! D52   D(7,9,15,29)           -0.1679         estimate D2E/DX2                !
 ! D53   D(23,9,15,16)           0.0747         estimate D2E/DX2                !
 ! D54   D(23,9,15,29)         179.9583         estimate D2E/DX2                !
 ! D55   D(8,10,11,12)          -0.1838         estimate D2E/DX2                !
 ! D56   D(8,10,11,25)         179.8983         estimate D2E/DX2                !
 ! D57   D(24,10,11,12)        179.9072         estimate D2E/DX2                !
 ! D58   D(24,10,11,25)         -0.0106         estimate D2E/DX2                !
 ! D59   D(10,11,12,13)          0.0167         estimate D2E/DX2                !
 ! D60   D(10,11,12,26)        179.9861         estimate D2E/DX2                !
 ! D61   D(25,11,12,13)        179.9346         estimate D2E/DX2                !
 ! D62   D(25,11,12,26)         -0.096          estimate D2E/DX2                !
 ! D63   D(11,12,13,14)          0.0032         estimate D2E/DX2                !
 ! D64   D(11,12,13,27)       -179.9793         estimate D2E/DX2                !
 ! D65   D(26,12,13,14)       -179.9662         estimate D2E/DX2                !
 ! D66   D(26,12,13,27)          0.0513         estimate D2E/DX2                !
 ! D67   D(12,13,14,8)           0.1434         estimate D2E/DX2                !
 ! D68   D(12,13,14,28)       -179.978          estimate D2E/DX2                !
 ! D69   D(27,13,14,8)        -179.8742         estimate D2E/DX2                !
 ! D70   D(27,13,14,28)          0.0044         estimate D2E/DX2                !
 --------------------------------------------------------------------------------
 Trust Radius=3.00D-01 FncErr=5.00D-06 GrdErr=5.00D-06 EigMax=2.50D+02 EigMin=1.00D-04
 Number of steps in this run=    158 maximum allowed number of steps=    174.
 GradGradGradGradGradGradGradGradGradGradGradGradGradGradGradGradGradGrad

                          Input orientation:                          
 ---------------------------------------------------------------------
 Center     Atomic      Atomic             Coordinates (Angstroms)
 Number     Number       Type             X           Y           Z
 ---------------------------------------------------------------------
      1          6           0        2.749600    3.569600   -0.610800
      2          6           0        1.629600    2.964700   -0.016600
      3          6           0        1.268100    1.653900   -0.372200
      4          6           0        2.019100    0.932600   -1.326900
      5          6           0        3.143000    1.551300   -1.914500
      6          6           0        3.506600    2.862300   -1.559700
      7          6           0        1.647000   -0.456500   -1.704400
      8          6           0        0.307600   -0.509100   -2.354800
      9          7           0        1.735200   -1.265700   -0.530000
     10          6           0        0.136000    0.087400   -3.623900
     11          6           0       -1.108600    0.056000   -4.274400
     12          6           0       -2.202900   -0.578100   -3.664700
     13          6           0       -2.050100   -1.179500   -2.404800
     14          6           0       -0.804200   -1.146100   -1.756500
     15          6           0        2.566400   -2.318800   -0.410300
     16          8           0        2.575200   -2.968100    0.656600
     17          1           0        3.013100    4.520600   -0.353500
     18          1           0        1.078600    3.476200    0.672900
     19          1           0        0.453000    1.223400    0.065300
     20          1           0        3.700400    1.047800   -2.604400
     21          1           0        4.320900    3.300200   -1.990300
     22          1           0        2.362800   -0.831900   -2.443100
     23          1           0        1.168400   -1.047100    0.225600
     24          1           0        0.924100    0.550300   -4.078400
     25          1           0       -1.217200    0.492700   -5.190200
     26          1           0       -3.107700   -0.601500   -4.136000
     27          1           0       -2.844800   -1.641200   -1.960400
     28          1           0       -0.712800   -1.588500   -0.842500
     29          1           0        3.182400   -2.590000   -1.176900
 ---------------------------------------------------------------------
                    Distance matrix (angstroms):
                    1          2          3          4          5
     1  C    0.000000
     2  C    1.404770   0.000000
     3  C    2.433450   1.405464   0.000000
     4  C    2.828462   2.449087   1.412702   0.000000
     5  C    2.434735   2.808933   2.429911   1.411104   0.000000
     6  C    1.404896   2.432031   2.807360   2.447569   1.405990
     7  C    4.315225   3.814916   2.524304   1.486796   2.512652
     8  C    5.063664   4.391144   3.087367   2.462582   3.532507
     9  N    4.941221   4.262747   2.960937   2.355456   3.440092
    10  C    5.294846   4.849980   3.782740   3.088145   3.755942
    11  C    6.375975   5.838419   4.840367   4.386193   5.087352
    12  C    7.145416   6.367741   5.279225   5.056956   6.014665
    13  C    6.986380   6.034740   4.813530   4.709695   5.887780
    14  C    6.014977   5.084222   3.748428   3.532219   4.783442
    15  C    5.894660   5.380331   4.179639   3.422177   4.191988
    16  O    6.661699   6.045285   4.912212   4.411233   5.230481
    17  H    1.019822   2.109123   3.356091   3.848284   3.357132
    18  H    2.109230   1.020119   2.109247   3.369516   3.829050
    19  H    3.352035   2.103145   1.020355   2.115527   3.356073
    20  H    3.352303   3.828763   3.356510   2.114721   1.019887
    21  H    2.108217   3.354273   3.827289   3.368073   2.109940
    22  H    4.783319   4.565047   3.415581   2.116009   2.562767
    23  H    4.951129   4.045480   2.768159   2.655778   3.902660
    24  H    4.947006   4.777581   3.882292   2.985956   3.256990
    25  H    6.795125   6.401655   5.544206   5.058877   5.555375
    26  H    8.008313   7.220059   6.196825   6.043888   6.974300
    27  H    7.763451   6.709168   5.504181   5.539250   6.785861
    28  H    6.216743   5.186577   3.828617   3.748849   5.086720
    29  H    6.200682   5.883211   4.724698   3.712745   4.206658
                    6          7          8          9         10
     6  C    0.000000
     7  C    3.807031   0.000000
     8  C    4.715095   1.489892   0.000000
     9  N    4.608527   1.428915   2.437290   0.000000
    10  C    4.829279   2.502684   1.412754   3.736380   0.000000
    11  C    6.045245   3.802747   2.451494   4.884119   1.404694
    12  C    6.990405   4.321955   2.832527   5.080135   2.432079
    13  C    6.922951   3.831689   2.451670   4.225021   2.805401
    14  C    5.889737   2.546889   1.414154   2.822616   2.427485
    15  C    5.389703   2.447070   3.486871   1.346938   4.692959
    16  O    6.306588   3.569875   4.500802   2.238702   5.797280
    17  H    2.109128   5.335043   6.051679   5.928360   6.215021
    18  H    3.355080   4.630417   5.063993   4.935961   5.552923
    19  H    3.827674   2.716531   2.979863   2.862523   3.873136
    20  H    2.102705   2.699883   3.741301   3.676606   3.829712
    21  H    1.019930   4.619986   5.545287   5.446629   5.523054
    22  H    3.966836   1.094976   2.082269   2.059615   2.682916
    23  H    4.892636   2.074311   2.772884   0.969525   4.143862
    24  H    4.284682   2.678079   2.114994   4.067786   1.020759
    25  H    6.411694   4.610360   3.371663   5.790173   2.109197
    26  H    7.898367   5.342366   3.852984   6.074379   3.355357
    27  H    7.796304   4.652453   3.372659   4.812842   3.826285
    28  H    6.174733   2.755531   2.119757   2.488887   3.356380
    29  H    5.475328   2.680957   3.739260   2.065584   4.736753
                   11         12         13         14         15
    11  C    0.000000
    12  C    1.404033   0.000000
    13  C    2.430697   1.404414   0.000000
    14  C    2.806693   2.433149   1.404876   0.000000
    15  C    5.837514   6.030537   5.156366   3.814240   0.000000
    16  O    6.857866   6.871388   5.827921   4.534653   1.248977
    17  H    7.231495   8.010458   7.895250   6.975075   6.854207
    18  H    6.399796   6.783831   6.398167   5.550908   6.080205
    19  H    4.757564   4.920580   4.259206   3.242536   4.152088
    20  H    5.186429   6.214237   6.170005   5.081688   4.175407
    21  H    6.724687   7.772052   7.799305   6.789028   6.094902
    22  H    4.024008   4.733111   4.426735   3.255769   2.526777
    23  H    5.162515   5.169145   4.158759   2.798155   1.993989
    24  H    2.101099   3.350009   3.826096   3.354998   4.938000
    25  H    1.020387   2.108404   3.353868   3.827079   6.713241
    26  H    2.108995   1.020458   2.109421   3.356296   7.001812
    27  H    3.354024   2.108757   1.020885   2.109679   5.669483
    28  H    3.826091   3.347554   2.096767   1.019543   3.387224
    29  H    5.916798   6.264052   5.556645   4.279458   1.020138
                   16         17         18         19         20
    16  O    0.000000
    17  H    7.569193   0.000000
    18  H    6.615820   2.426223   0.000000
    19  H    4.735192   4.195359   2.415711   0.000000
    20  H    5.294115   4.195149   4.848882   4.207581   0.000000
    21  H    7.024609   2.424630   4.199538   4.847601   2.415667
    22  H    3.770491   5.782610   5.469767   3.763464   2.312675
    23  H    2.419729   5.893858   4.546249   2.385930   4.336880
    24  H    6.125806   5.831131   5.582080   4.224364   3.182456
    25  H    7.781035   7.583738   6.967633   5.562713   5.583663
    26  H    7.801613   8.832180   7.568240   5.801704   7.170510
    27  H    6.163258   8.652450   6.965280   4.815068   7.105287
    28  H    3.868015   7.172347   5.581822   3.176472   5.434216
    29  H    1.968089   7.160117   6.681805   4.851258   3.942039
                   21         22         23         24         25
    21  H    0.000000
    22  H    4.594936   0.000000
    23  H    5.809259   2.931700   0.000000
    24  H    4.843590   2.579640   4.597367   0.000000
    25  H    6.985125   4.702927   6.114978   2.413417   0.000000
    26  H    8.660912   5.731088   6.124308   4.193492   2.425407
    27  H    8.704343   5.292170   4.608397   4.846979   4.199312
    28  H    7.110202   3.548757   2.229992   4.210102   4.846474
    29  H    6.054111   2.316446   2.898921   4.835298   6.705676
                   26         27         28         29
    26  H    0.000000
    27  H    2.425557   0.000000
    28  H    4.190090   2.407883   0.000000
    29  H    7.230198   6.151523   4.035766   0.000000
 Symmetry turned off by external request.
 Stoichiometry    C14H13NO
 Framework group  C1[X(C14H13NO)]
 Deg. of freedom    81
 Full point group                 C1      NOp   1
 Rotational constants (GHZ):           0.6230844           0.4247213           0.2972299
 Standard basis: 6-311+G(d) (5D, 7F)
   391 basis functions,   641 primitive gaussians,   407 cartesian basis functions
    56 alpha electrons       56 beta electrons
       nuclear repulsion energy      1003.6401214388 Hartrees.
 NAtoms=   29 NActive=   29 NUniq=   29 SFac= 1.00D+00 NAtFMM=   60 NAOKFM=F Big=F
 Integral buffers will be    131072 words long.
 Raffenetti 2 integral format.
 Two-electron integral symmetry is turned off.
 ------------------------------------------------------------------------------
 Polarizable Continuum Model (PCM)
 =================================
 Model                : PCM.
 Atomic radii         : UFF (Universal Force Field).
 Polarization charges : Total charges.
 Charge compensation  : None.
 Solution method      : On-the-fly selection.
 Cavity type          : Scaled VdW (van der Waals Surface) (Alpha=1.100).
 Cavity algorithm     : GePol (No added spheres)
                        Default sphere list used, NSphG=   29.
                        Lebedev-Laikov grids with approx.  5.0 points / Ang**2.
                        Smoothing algorithm: York/Karplus (Gamma=1.0000).
                        Polarization charges: spherical gaussians, with
                                              point-specific exponents (IZeta= 3).
                        Self-potential: point-specific (ISelfS= 7).
                        Self-field    : sphere-specific E.n sum rule (ISelfD= 2).
 1st derivatives      : Analytical E(r).r(x)/FMM algorithm (CHGder, D1EAlg=3).
                        Cavity 1st derivative terms included.
 Solvent              : DiMethylSulfoxide, Eps=  46.826000 Eps(inf)=   2.007889
 ------------------------------------------------------------------------------
 One-electron integrals computed using PRISM.
 NBasis=   391 RedAO= T EigKep=  1.37D-06  NBF=   391
 NBsUse=   390 1.00D-06 EigRej=  8.55D-07 NBFU=   390
 ExpMin= 4.38D-02 ExpMax= 8.59D+03 ExpMxC= 1.30D+03 IAcc=3 IRadAn=         7 AccDes= 0.00D+00
 Harris functional with IExCor= 1009 and IRadAn=       7 diagonalized for initial guess.
 HarFok:  IExCor= 1009 AccDes= 0.00D+00 IRadAn=         7 IDoV= 1 UseB2=F ITyADJ=14
 ICtDFT=  3500011 ScaDFX=  1.000000  1.000000  1.000000  1.000000
 FoFCou: FMM=F IPFlag=           0 FMFlag=      100000 FMFlg1=           0
         NFxFlg=           0 DoJE=T BraDBF=F KetDBF=T FulRan=T
         wScrn=  0.000000 ICntrl=       500 IOpCl=  0 I1Cent=   200000004 NGrid=           0
         NMat0=    1 NMatS0=      1 NMatT0=    0 NMatD0=    1 NMtDS0=    0 NMtDT0=    0
 Symmetry not used in FoFCou.
 Requested convergence on RMS density matrix=1.00D-08 within 128 cycles.
 Requested convergence on MAX density matrix=1.00D-06.
 Requested convergence on             energy=1.00D-06.
 No special actions if energy rises.
 Inv3:  Mode=1 IEnd=    14838528.
 Iteration    1 A*A^-1 deviation from unit magnitude is 6.11D-15 for   2206.
 Iteration    1 A*A^-1 deviation from orthogonality  is 4.14D-15 for   2204   2108.
 Iteration    1 A^-1*A deviation from unit magnitude is 6.11D-15 for   2206.
 Iteration    1 A^-1*A deviation from orthogonality  is 2.19D-14 for   1132   1098.
 Error on total polarization charges =  0.01670
 SCF Done:  E(RM062X) =  -671.146219617     A.U. after   15 cycles
            NFock= 15  Conv=0.81D-08     -V/T= 2.0026

 **********************************************************************

            Population analysis using the SCF density.

 **********************************************************************

 Alpha  occ. eigenvalues --  -19.60210 -14.78630 -10.65238 -10.60246 -10.56591
 Alpha  occ. eigenvalues --  -10.56522 -10.55029 -10.54879 -10.54865 -10.54864
 Alpha  occ. eigenvalues --  -10.54805 -10.54742 -10.54718 -10.54708 -10.54557
 Alpha  occ. eigenvalues --  -10.54448  -1.16506  -1.06903  -0.97287  -0.96403
 Alpha  occ. eigenvalues --   -0.89908  -0.85793  -0.85534  -0.85221  -0.79175
 Alpha  occ. eigenvalues --   -0.75401  -0.71074  -0.70710  -0.70023  -0.68047
 Alpha  occ. eigenvalues --   -0.62221  -0.61899  -0.61212  -0.57880  -0.56662
 Alpha  occ. eigenvalues --   -0.55208  -0.52593  -0.52470  -0.51722  -0.50674
 Alpha  occ. eigenvalues --   -0.50470  -0.49835  -0.48490  -0.47509  -0.44613
 Alpha  occ. eigenvalues --   -0.43818  -0.42856  -0.42055  -0.41743  -0.41144
 Alpha  occ. eigenvalues --   -0.35307  -0.33684  -0.31767  -0.31554  -0.31475
 Alpha  occ. eigenvalues --   -0.29786
 Alpha virt. eigenvalues --   -0.00344   0.00103   0.00529   0.00899   0.01609
 Alpha virt. eigenvalues --    0.02036   0.02344   0.02603   0.03183   0.03880
 Alpha virt. eigenvalues --    0.04101   0.04288   0.04730   0.05522   0.05871
 Alpha virt. eigenvalues --    0.06064   0.06902   0.07414   0.07729   0.08493
 Alpha virt. eigenvalues --    0.08604   0.09758   0.10494   0.10812   0.10919
 Alpha virt. eigenvalues --    0.11517   0.11675   0.13109   0.13394   0.13841
 Alpha virt. eigenvalues --    0.14234   0.14770   0.15043   0.15325   0.15631
 Alpha virt. eigenvalues --    0.16032   0.16313   0.17125   0.17248   0.17497
 Alpha virt. eigenvalues --    0.18677   0.19013   0.19690   0.19850   0.20140
 Alpha virt. eigenvalues --    0.20439   0.20529   0.20806   0.21396   0.21633
 Alpha virt. eigenvalues --    0.21933   0.22232   0.22438   0.22853   0.23367
 Alpha virt. eigenvalues --    0.23890   0.24182   0.24516   0.24659   0.25024
 Alpha virt. eigenvalues --    0.25541   0.26062   0.26404   0.26617   0.26732
 Alpha virt. eigenvalues --    0.27291   0.27671   0.27992   0.28257   0.28595
 Alpha virt. eigenvalues --    0.29045   0.29515   0.30166   0.30248   0.30882
 Alpha virt. eigenvalues --    0.31411   0.32290   0.32603   0.33179   0.33337
 Alpha virt. eigenvalues --    0.34083   0.34706   0.35236   0.35731   0.36076
 Alpha virt. eigenvalues --    0.36768   0.37705   0.39747   0.39975   0.40822
 Alpha virt. eigenvalues --    0.41099   0.42403   0.43589   0.43809   0.45702
 Alpha virt. eigenvalues --    0.47854   0.50692   0.53009   0.54874   0.55560
 Alpha virt. eigenvalues --    0.55746   0.56927   0.57958   0.58347   0.58456
 Alpha virt. eigenvalues --    0.59045   0.59338   0.60063   0.60648   0.60910
 Alpha virt. eigenvalues --    0.61365   0.61859   0.62687   0.63902   0.64256
 Alpha virt. eigenvalues --    0.65159   0.65721   0.66548   0.67919   0.68707
 Alpha virt. eigenvalues --    0.69515   0.70808   0.71440   0.72248   0.72565
 Alpha virt. eigenvalues --    0.73286   0.74091   0.74842   0.75596   0.75777
 Alpha virt. eigenvalues --    0.75859   0.75921   0.77386   0.77933   0.78213
 Alpha virt. eigenvalues --    0.79248   0.79479   0.79811   0.81587   0.82325
 Alpha virt. eigenvalues --    0.82951   0.83619   0.84585   0.86202   0.86653
 Alpha virt. eigenvalues --    0.87096   0.87384   0.88791   0.89474   0.89698
 Alpha virt. eigenvalues --    0.90845   0.91831   0.93224   0.94166   0.94510
 Alpha virt. eigenvalues --    0.95356   0.96326   0.97316   0.99377   1.00036
 Alpha virt. eigenvalues --    1.01528   1.02617   1.04429   1.05289   1.06828
 Alpha virt. eigenvalues --    1.09081   1.10351   1.12263   1.13057   1.14506
 Alpha virt. eigenvalues --    1.15661   1.16870   1.18252   1.19892   1.21335
 Alpha virt. eigenvalues --    1.22587   1.24234   1.24775   1.26044   1.27637
 Alpha virt. eigenvalues --    1.28891   1.29514   1.31887   1.35462   1.35775
 Alpha virt. eigenvalues --    1.37203   1.37771   1.40300   1.42635   1.44424
 Alpha virt. eigenvalues --    1.49152   1.50944   1.52603   1.56059   1.56309
 Alpha virt. eigenvalues --    1.57377   1.58700   1.59313   1.61181   1.62034
 Alpha virt. eigenvalues --    1.62911   1.63795   1.66531   1.70228   1.75493
 Alpha virt. eigenvalues --    1.76675   1.77423   1.80067   1.81433   1.81625
 Alpha virt. eigenvalues --    1.82071   1.83224   1.85629   1.86163   1.88016
 Alpha virt. eigenvalues --    1.89466   1.90767   1.92027   1.93710   1.94097
 Alpha virt. eigenvalues --    1.95640   1.96185   1.96962   1.98451   2.00451
 Alpha virt. eigenvalues --    2.02190   2.02622   2.03290   2.03837   2.06216
 Alpha virt. eigenvalues --    2.13508   2.17527   2.21595   2.24430   2.26695
 Alpha virt. eigenvalues --    2.28255   2.30166   2.31075   2.31593   2.32714
 Alpha virt. eigenvalues --    2.33100   2.34944   2.35803   2.36675   2.38662
 Alpha virt. eigenvalues --    2.46948   2.49139   2.50295   2.50601   2.51091
 Alpha virt. eigenvalues --    2.52101   2.55696   2.61232   2.66267   2.68357
 Alpha virt. eigenvalues --    2.71899   2.74384   2.75212   2.77714   2.82279
 Alpha virt. eigenvalues --    2.83774   2.84029   2.84926   2.86200   2.86951
 Alpha virt. eigenvalues --    2.90330   2.91290   2.96515   2.96834   2.97459
 Alpha virt. eigenvalues --    2.98741   2.99618   3.01119   3.01748   3.04068
 Alpha virt. eigenvalues --    3.11261   3.12831   3.15917   3.21089   3.22633
 Alpha virt. eigenvalues --    3.26532   3.30774   3.35561   3.35848   3.37610
 Alpha virt. eigenvalues --    3.38787   3.39151   3.39646   3.40920   3.43235
 Alpha virt. eigenvalues --    3.44247   3.44928   3.46223   3.54137   3.56206
 Alpha virt. eigenvalues --    3.59917   3.67737   3.70511   3.71768   3.72364
 Alpha virt. eigenvalues --    3.73407   3.78108   3.78999   3.98956   3.99561
 Alpha virt. eigenvalues --    4.02823   4.08973   4.10714   4.11938   4.21538
 Alpha virt. eigenvalues --    4.38388   4.61266   4.78670   4.79293   5.00649
 Alpha virt. eigenvalues --    5.17016   5.26421   5.81006  23.46175  23.49173
 Alpha virt. eigenvalues --   23.83912  23.90183  23.90528  23.94326  23.95219
 Alpha virt. eigenvalues --   23.96614  24.07130  24.07974  24.08116  24.09081
 Alpha virt. eigenvalues --   24.17450  24.17718  35.62244  50.06784
          Condensed to atoms (all electrons):
               1          2          3          4          5          6
     1  C    6.575517  -0.357151   0.936904  -1.678951   1.139519  -0.590784
     2  C   -0.357151   9.846586  -3.690962   0.341854  -0.709825   1.212166
     3  C    0.936904  -3.690962  19.148078  -6.215880  -5.017676  -1.612055
     4  C   -1.678951   0.341854  -6.215880  18.740290  -1.386211   1.567049
     5  C    1.139519  -0.709825  -5.017676  -1.386211  16.175692  -1.894921
     6  C   -0.590784   1.212166  -1.612055   1.567049  -1.894921   8.348084
     7  C   -0.365010   0.062917   1.789150  -3.828893  -3.949908  -0.339042
     8  C    0.217645  -0.257460   0.340875  -3.313446   1.258762  -0.342769
     9  N    0.036769   0.028577   0.770731  -0.874801  -0.148888  -0.133610
    10  C   -0.058336  -0.106111  -1.614639   1.718385   0.900460   0.063936
    11  C    0.005302  -0.054820  -0.475303   0.124931   0.343372  -0.019260
    12  C   -0.009738   0.052030   0.055414   0.087020  -0.083732   0.020125
    13  C    0.025547  -0.248941  -0.160625   0.126424   0.357933  -0.057207
    14  C    0.004981   0.201176   1.831273  -0.514857  -0.891996   0.104502
    15  C   -0.005089   0.006236  -0.043669  -0.051664   0.023185   0.011992
    16  O   -0.001572  -0.017550  -0.051812   0.053921   0.004395   0.003975
    17  H    0.269682   0.073967  -0.062711   0.039555  -0.071028   0.080539
    18  H    0.082568   0.268620   0.022311  -0.024835   0.003668  -0.027881
    19  H   -0.035868  -0.021472   0.272358   0.047073  -0.038861   0.009799
    20  H   -0.009824   0.004960  -0.046791  -0.039228   0.300364   0.068923
    21  H    0.068928  -0.042349   0.031080   0.018284   0.021323   0.225342
    22  H   -0.000242  -0.025218  -0.105528   0.043865   0.086340   0.027616
    23  H   -0.003265  -0.015714  -0.058897   0.090115   0.004369   0.003471
    24  H    0.002789  -0.002493   0.024807   0.010409  -0.003109  -0.005368
    25  H   -0.000231   0.000571  -0.001074   0.002639  -0.001901   0.000625
    26  H    0.000003  -0.000057  -0.000744  -0.000252   0.000099  -0.000020
    27  H   -0.000017   0.000499   0.002523  -0.001480  -0.000826   0.000013
    28  H   -0.000147   0.002515  -0.007523  -0.010773   0.006002   0.000353
    29  H    0.000545  -0.008131  -0.059900   0.084087   0.049385   0.004246
               7          8          9         10         11         12
     1  C   -0.365010   0.217645   0.036769  -0.058336   0.005302  -0.009738
     2  C    0.062917  -0.257460   0.028577  -0.106111  -0.054820   0.052030
     3  C    1.789150   0.340875   0.770731  -1.614639  -0.475303   0.055414
     4  C   -3.828893  -3.313446  -0.874801   1.718385   0.124931   0.087020
     5  C   -3.949908   1.258762  -0.148888   0.900460   0.343372  -0.083732
     6  C   -0.339042  -0.342769  -0.133610   0.063936  -0.019260   0.020125
     7  C   22.355604  -6.793503  -0.229964   6.058018  -0.639087  -0.319150
     8  C   -6.793503  23.094250   0.203948 -12.223094   1.405453  -1.643687
     9  N   -0.229964   0.203948   7.553158  -0.382160  -0.061111   0.004190
    10  C    6.058018 -12.223094  -0.382160  27.715643  -4.288328   1.491345
    11  C   -0.639087   1.405453  -0.061111  -4.288328   9.290031  -0.520450
    12  C   -0.319150  -1.643687   0.004190   1.491345  -0.520450   6.501968
    13  C   -0.733975   0.162520   0.101916  -2.089232   1.210391  -0.344819
    14  C   -6.784268   2.813635   0.254789 -10.747694  -0.131363   0.779157
    15  C   -0.036975   0.002916   0.106833  -0.139970  -0.025815  -0.007862
    16  O   -0.025220   0.004865  -0.131795  -0.000757   0.001307   0.000754
    17  H    0.006705  -0.000155  -0.000153  -0.000931  -0.000102   0.000006
    18  H    0.006312   0.001631   0.000417  -0.000355  -0.000026  -0.000120
    19  H    0.059171   0.008888   0.020768   0.002259   0.000862   0.002026
    20  H    0.070757  -0.015581   0.001212   0.008288   0.001760   0.000087
    21  H    0.006588  -0.000188   0.000375   0.001379   0.000153  -0.000021
    22  H    0.290418  -0.026725  -0.077187   0.055039  -0.003066   0.005772
    23  H    0.050011   0.007001   0.213100  -0.005174   0.004501  -0.001346
    24  H    0.096286   0.038786   0.000964   0.215194  -0.006438  -0.032177
    25  H    0.002569   0.000497   0.000279  -0.045765   0.310115   0.078172
    26  H    0.006574   0.044001  -0.000045  -0.087570   0.090355   0.264913
    27  H    0.007117   0.023200  -0.000059   0.024998  -0.035544   0.055321
    28  H    0.030159  -0.014621   0.018732  -0.065677   0.002782  -0.013163
    29  H   -0.048943   0.040180  -0.194493   0.017701  -0.000053   0.000479
              13         14         15         16         17         18
     1  C    0.025547   0.004981  -0.005089  -0.001572   0.269682   0.082568
     2  C   -0.248941   0.201176   0.006236  -0.017550   0.073967   0.268620
     3  C   -0.160625   1.831273  -0.043669  -0.051812  -0.062711   0.022311
     4  C    0.126424  -0.514857  -0.051664   0.053921   0.039555  -0.024835
     5  C    0.357933  -0.891996   0.023185   0.004395  -0.071028   0.003668
     6  C   -0.057207   0.104502   0.011992   0.003975   0.080539  -0.027881
     7  C   -0.733975  -6.784268  -0.036975  -0.025220   0.006705   0.006312
     8  C    0.162520   2.813635   0.002916   0.004865  -0.000155   0.001631
     9  N    0.101916   0.254789   0.106833  -0.131795  -0.000153   0.000417
    10  C   -2.089232 -10.747694  -0.139970  -0.000757  -0.000931  -0.000355
    11  C    1.210391  -0.131363  -0.025815   0.001307  -0.000102  -0.000026
    12  C   -0.344819   0.779157  -0.007862   0.000754   0.000006  -0.000120
    13  C   10.570208  -2.711676   0.070015   0.008468  -0.000050   0.000636
    14  C   -2.711676  21.744680   0.074267   0.020811   0.000141  -0.001142
    15  C    0.070015   0.074267   4.975305   0.435599  -0.000035   0.000098
    16  O    0.008468   0.020811   0.435599   8.190508  -0.000000   0.000001
    17  H   -0.000050   0.000141  -0.000035  -0.000000   0.390866  -0.004235
    18  H    0.000636  -0.001142   0.000098   0.000001  -0.004235   0.390205
    19  H   -0.006492   0.013597   0.005958   0.000286  -0.000265  -0.003637
    20  H    0.000166   0.000230   0.001255  -0.000085  -0.000242   0.000065
    21  H    0.000058  -0.000317   0.000141   0.000001  -0.004239  -0.000193
    22  H   -0.003386   0.018748   0.017000   0.003886  -0.000006   0.000018
    23  H    0.011367  -0.000442  -0.019030   0.023449   0.000002   0.000034
    24  H    0.013084  -0.017267   0.000884  -0.000004   0.000001   0.000001
    25  H   -0.024272   0.009935   0.000045   0.000000   0.000000  -0.000000
    26  H    0.075021  -0.057381  -0.000016  -0.000000   0.000000  -0.000000
    27  H    0.255925   0.000387   0.000220   0.000003   0.000000  -0.000000
    28  H    0.038115   0.340067   0.009934  -0.000721   0.000000   0.000003
    29  H   -0.003157  -0.011741   0.420621  -0.031813  -0.000000  -0.000000
              19         20         21         22         23         24
     1  C   -0.035868  -0.009824   0.068928  -0.000242  -0.003265   0.002789
     2  C   -0.021472   0.004960  -0.042349  -0.025218  -0.015714  -0.002493
     3  C    0.272358  -0.046791   0.031080  -0.105528  -0.058897   0.024807
     4  C    0.047073  -0.039228   0.018284   0.043865   0.090115   0.010409
     5  C   -0.038861   0.300364   0.021323   0.086340   0.004369  -0.003109
     6  C    0.009799   0.068923   0.225342   0.027616   0.003471  -0.005368
     7  C    0.059171   0.070757   0.006588   0.290418   0.050011   0.096286
     8  C    0.008888  -0.015581  -0.000188  -0.026725   0.007001   0.038786
     9  N    0.020768   0.001212   0.000375  -0.077187   0.213100   0.000964
    10  C    0.002259   0.008288   0.001379   0.055039  -0.005174   0.215194
    11  C    0.000862   0.001760   0.000153  -0.003066   0.004501  -0.006438
    12  C    0.002026   0.000087  -0.000021   0.005772  -0.001346  -0.032177
    13  C   -0.006492   0.000166   0.000058  -0.003386   0.011367   0.013084
    14  C    0.013597   0.000230  -0.000317   0.018748  -0.000442  -0.017267
    15  C    0.005958   0.001255   0.000141   0.017000  -0.019030   0.000884
    16  O    0.000286  -0.000085   0.000001   0.003886   0.023449  -0.000004
    17  H   -0.000265  -0.000242  -0.004239  -0.000006   0.000002   0.000001
    18  H   -0.003637   0.000065  -0.000193   0.000018   0.000034   0.000001
    19  H    0.389143  -0.000186   0.000082   0.000027  -0.003726  -0.000067
    20  H   -0.000186   0.393876  -0.003319   0.002532   0.000003  -0.000537
    21  H    0.000082  -0.003319   0.391085  -0.000001   0.000001  -0.000003
    22  H    0.000027   0.002532  -0.000001   0.381946   0.002957  -0.000502
    23  H   -0.003726   0.000003   0.000001   0.002957   0.275438   0.000042
    24  H   -0.000067  -0.000537  -0.000003  -0.000502   0.000042   0.383843
    25  H    0.000004   0.000005  -0.000000   0.000016  -0.000001  -0.003097
    26  H    0.000003   0.000000   0.000000  -0.000002  -0.000001  -0.000271
    27  H   -0.000007  -0.000000  -0.000000   0.000023   0.000022   0.000071
    28  H   -0.000642   0.000004  -0.000000  -0.000520   0.001334  -0.000131
    29  H    0.000037  -0.000225   0.000002   0.011528   0.004175   0.000000
              25         26         27         28         29
     1  C   -0.000231   0.000003  -0.000017  -0.000147   0.000545
     2  C    0.000571  -0.000057   0.000499   0.002515  -0.008131
     3  C   -0.001074  -0.000744   0.002523  -0.007523  -0.059900
     4  C    0.002639  -0.000252  -0.001480  -0.010773   0.084087
     5  C   -0.001901   0.000099  -0.000826   0.006002   0.049385
     6  C    0.000625  -0.000020   0.000013   0.000353   0.004246
     7  C    0.002569   0.006574   0.007117   0.030159  -0.048943
     8  C    0.000497   0.044001   0.023200  -0.014621   0.040180
     9  N    0.000279  -0.000045  -0.000059   0.018732  -0.194493
    10  C   -0.045765  -0.087570   0.024998  -0.065677   0.017701
    11  C    0.310115   0.090355  -0.035544   0.002782  -0.000053
    12  C    0.078172   0.264913   0.055321  -0.013163   0.000479
    13  C   -0.024272   0.075021   0.255925   0.038115  -0.003157
    14  C    0.009935  -0.057381   0.000387   0.340067  -0.011741
    15  C    0.000045  -0.000016   0.000220   0.009934   0.420621
    16  O    0.000000  -0.000000   0.000003  -0.000721  -0.031813
    17  H    0.000000   0.000000   0.000000   0.000000  -0.000000
    18  H   -0.000000  -0.000000  -0.000000   0.000003  -0.000000
    19  H    0.000004   0.000003  -0.000007  -0.000642   0.000037
    20  H    0.000005   0.000000  -0.000000   0.000004  -0.000225
    21  H   -0.000000   0.000000  -0.000000  -0.000000   0.000002
    22  H    0.000016  -0.000002   0.000023  -0.000520   0.011528
    23  H   -0.000001  -0.000001   0.000022   0.001334   0.004175
    24  H   -0.003097  -0.000271   0.000071  -0.000131   0.000000
    25  H    0.389744  -0.004107  -0.000205   0.000073   0.000000
    26  H   -0.004107   0.392021  -0.004195  -0.000297  -0.000000
    27  H   -0.000205  -0.004195   0.390684  -0.002975   0.000001
    28  H    0.000073  -0.000297  -0.002975   0.403930  -0.000369
    29  H    0.000000  -0.000000   0.000001  -0.000369   0.471755
 Mulliken charges:
               1
     1  C   -0.250474
     2  C   -0.544419
     3  C    0.000286
     4  C    0.845372
     5  C   -0.475987
     6  C   -0.729839
     7  C   -0.804419
     8  C    0.962178
     9  N   -0.082493
    10  C   -0.416850
    11  C   -0.530548
    12  C   -0.422513
    13  C   -0.643959
    14  C   -0.342230
    15  C    0.167619
    16  O   -0.490902
    17  H    0.282690
    18  H    0.285835
    19  H    0.278881
    20  H    0.261531
    21  H    0.285811
    22  H    0.294654
    23  H    0.416206
    24  H    0.284302
    25  H    0.285364
    26  H    0.281967
    27  H    0.284300
    28  H    0.263556
    29  H    0.254083
 Sum of Mulliken charges =  -0.00000
 Mulliken charges with hydrogens summed into heavy atoms:
               1
     1  C    0.032215
     2  C   -0.258585
     3  C    0.279167
     4  C    0.845372
     5  C   -0.214457
     6  C   -0.444028
     7  C   -0.509764
     8  C    0.962178
     9  N    0.333713
    10  C   -0.132548
    11  C   -0.245185
    12  C   -0.140546
    13  C   -0.359659
    14  C   -0.078673
    15  C    0.421702
    16  O   -0.490902
 Electronic spatial extent (au):  <R**2>=           5309.2679
 Charge=             -0.0000 electrons
 Dipole moment (field-independent basis, Debye):
    X=             -1.1672    Y=              4.0251    Z=             -4.0314  Tot=              5.8151
 Quadrupole moment (field-independent basis, Debye-Ang):
   XX=            -88.4016   YY=           -104.2636   ZZ=            -85.9431
   XY=             14.1966   XZ=            -13.0966   YZ=              7.7186
 Traceless Quadrupole moment (field-independent basis, Debye-Ang):
   XX=              4.4678   YY=            -11.3942   ZZ=              6.9264
   XY=             14.1966   XZ=            -13.0966   YZ=              7.7186
 Octapole moment (field-independent basis, Debye-Ang**2):
  XXX=           -298.5935  YYY=             26.5672  ZZZ=            407.0886  XYY=           -112.6474
  XXY=             10.3942  XXZ=             82.0107  XZZ=            -96.9723  YZZ=             -3.8697
  YYZ=            141.8465  XYZ=             16.2433
 Hexadecapole moment (field-independent basis, Debye-Ang**3):
 XXXX=          -2450.4704 YYYY=          -2152.2691 ZZZZ=          -2454.0327 XXXY=           -238.5957
 XXXZ=           -110.0779 YYYX=           -145.8197 YYYZ=            151.2603 ZZZX=             53.9271
 ZZZY=            -15.7048 XXYY=           -772.7817 XXZZ=           -746.8251 YYZZ=           -857.4028
 XXYZ=             59.2470 YYXZ=            -90.9893 ZZXY=           -123.1425
 N-N= 1.003640121439D+03 E-N=-3.567981918582D+03  KE= 6.694104045096D+02
 Merz-Kollman atomic radii used.

 **********************************************************************

            Electrostatic Properties Using The SCF Density

 **********************************************************************

       Atomic Center    1 is at   2.749600  3.569600 -0.610800
       Atomic Center    2 is at   1.629600  2.964700 -0.016600
       Atomic Center    3 is at   1.268100  1.653900 -0.372200
       Atomic Center    4 is at   2.019100  0.932600 -1.326900
       Atomic Center    5 is at   3.143000  1.551300 -1.914500
       Atomic Center    6 is at   3.506600  2.862300 -1.559700
       Atomic Center    7 is at   1.647000 -0.456500 -1.704400
       Atomic Center    8 is at   0.307600 -0.509100 -2.354800
       Atomic Center    9 is at   1.735200 -1.265700 -0.530000
       Atomic Center   10 is at   0.136000  0.087400 -3.623900
       Atomic Center   11 is at  -1.108600  0.056000 -4.274400
       Atomic Center   12 is at  -2.202900 -0.578100 -3.664700
       Atomic Center   13 is at  -2.050100 -1.179500 -2.404800
       Atomic Center   14 is at  -0.804200 -1.146100 -1.756500
       Atomic Center   15 is at   2.566400 -2.318800 -0.410300
       Atomic Center   16 is at   2.575200 -2.968100  0.656600
       Atomic Center   17 is at   3.013100  4.520600 -0.353500
       Atomic Center   18 is at   1.078600  3.476200  0.672900
       Atomic Center   19 is at   0.453000  1.223400  0.065300
       Atomic Center   20 is at   3.700400  1.047800 -2.604400
       Atomic Center   21 is at   4.320900  3.300200 -1.990300
       Atomic Center   22 is at   2.362800 -0.831900 -2.443100
       Atomic Center   23 is at   1.168400 -1.047100  0.225600
       Atomic Center   24 is at   0.924100  0.550300 -4.078400
       Atomic Center   25 is at  -1.217200  0.492700 -5.190200
       Atomic Center   26 is at  -3.107700 -0.601500 -4.136000
       Atomic Center   27 is at  -2.844800 -1.641200 -1.960400
       Atomic Center   28 is at  -0.712800 -1.588500 -0.842500
       Atomic Center   29 is at   3.182400 -2.590000 -1.176900
    1229 points will be used for fitting atomic charges
 Fitting point charges to electrostatic potential
 The dipole moment will be constrained to the correct value
 Charges from ESP fit, RMS=   0.00157 RRMS=   0.07294:
 ESP charges:
               1
     1  C   -0.203932
     2  C   -0.130179
     3  C   -0.330615
     4  C    0.324525
     5  C   -0.278953
     6  C   -0.127423
     7  C   -0.501133
     8  C    0.348251
     9  N   -0.295197
    10  C   -0.305016
    11  C   -0.122049
    12  C   -0.233334
    13  C   -0.120676
    14  C   -0.321367
    15  C    0.487138
    16  O   -0.687563
    17  H    0.173929
    18  H    0.173805
    19  H    0.211617
    20  H    0.183258
    21  H    0.165333
    22  H    0.236474
    23  H    0.339674
    24  H    0.185541
    25  H    0.171243
    26  H    0.183490
    27  H    0.170920
    28  H    0.197492
    29  H    0.104749
 Sum of ESP charges =   0.00000
 ESP charges with hydrogens summed into heavy atoms:
               1
     1  C   -0.030003
     2  C    0.043626
     3  C   -0.118998
     4  C    0.324525
     5  C   -0.095696
     6  C    0.037910
     7  C   -0.264659
     8  C    0.348251
     9  N    0.044477
    10  C   -0.119475
    11  C    0.049193
    12  C   -0.049844
    13  C    0.050244
    14  C   -0.123875
    15  C    0.591886
    16  O   -0.687563
 Charge=   0.00000 Dipole=    -1.1672     4.0251    -4.0314 Tot=     5.8151
 -----------------------------------------------------------------

              Electrostatic Properties (Atomic Units)

 -----------------------------------------------------------------
    Center     Electric         -------- Electric Field --------
               Potential          X             Y             Z
 -----------------------------------------------------------------
    1 Atom    -14.765360
    2 Atom    -14.763043
    3 Atom    -14.761170
    4 Atom    -14.743128
    5 Atom    -14.757548
    6 Atom    -14.761517
    7 Atom    -14.693227
    8 Atom    -14.741969
    9 Atom    -18.349098
   10 Atom    -14.761379
   11 Atom    -14.763478
   12 Atom    -14.766897
   13 Atom    -14.764181
   14 Atom    -14.761453
   15 Atom    -14.670445
   16 Atom    -22.424141
   17 Atom     -1.094309
   18 Atom     -1.092812
   19 Atom     -1.086546
   20 Atom     -1.080792
   21 Atom     -1.090245
   22 Atom     -1.057371
   23 Atom     -0.991832
   24 Atom     -1.088043
   25 Atom     -1.092406
   26 Atom     -1.095574
   27 Atom     -1.093888
   28 Atom     -1.090780
   29 Atom     -1.061434
 -----------------------------------------------------------------
 ******************************Gaussian NBO Version 3.1******************************
             N A T U R A L   A T O M I C   O R B I T A L   A N D
          N A T U R A L   B O N D   O R B I T A L   A N A L Y S I S
 ******************************Gaussian NBO Version 3.1******************************

       /RESON  / : Allow strongly delocalized NBO set
       /BNDIDX / : Print bond indices based on the NAO density matrix

 Analyzing the SCF density

 Job title: BHFA_conf2                                                      

 Storage needed:    461586 in NPA,    613560 in NBO ( 671084145 available)
 GSVD:  LWork=       57841 too small for GESVD, short by      130295 words or      130295 for optimal perf.


 NATURAL POPULATIONS:  Natural atomic orbital occupancies 
                                                          
   NAO  Atom  No  lang   Type(AO)    Occupancy      Energy
 ----------------------------------------------------------
     1    C    1  S      Cor( 1S)     1.99929     -10.39302
     2    C    1  S      Val( 2S)     0.95067      -0.17527
     3    C    1  S      Ryd( 3S)     0.00109       0.75768
     4    C    1  S      Ryd( 4S)     0.00014       0.91258
     5    C    1  S      Ryd( 5S)     0.00000      23.00705
     6    C    1  px     Val( 2p)     1.04578      -0.07965
     7    C    1  px     Ryd( 4p)     0.00333       0.76866
     8    C    1  px     Ryd( 3p)     0.00047       0.36884
     9    C    1  px     Ryd( 5p)     0.00010       2.95282
    10    C    1  py     Val( 2p)     1.15377      -0.05953
    11    C    1  py     Ryd( 4p)     0.00532       1.01365
    12    C    1  py     Ryd( 3p)     0.00035       0.28868
    13    C    1  py     Ryd( 5p)     0.00005       3.09968
    14    C    1  pz     Val( 2p)     1.03409      -0.09139
    15    C    1  pz     Ryd( 4p)     0.00285       0.71326
    16    C    1  pz     Ryd( 3p)     0.00040       0.35809
    17    C    1  pz     Ryd( 5p)     0.00007       2.87666
    18    C    1  dxy    Ryd( 3d)     0.00050       2.13657
    19    C    1  dxz    Ryd( 3d)     0.00044       2.13602
    20    C    1  dyz    Ryd( 3d)     0.00046       1.99972
    21    C    1  dx2y2  Ryd( 3d)     0.00074       1.99995
    22    C    1  dz2    Ryd( 3d)     0.00052       1.80738

    23    C    2  S      Cor( 1S)     1.99929     -10.39580
    24    C    2  S      Val( 2S)     0.94836      -0.17569
    25    C    2  S      Ryd( 4S)     0.00111       0.83436
    26    C    2  S      Ryd( 3S)     0.00014       0.79128
    27    C    2  S      Ryd( 5S)     0.00000      23.02563
    28    C    2  px     Val( 2p)     1.07031      -0.07912
    29    C    2  px     Ryd( 4p)     0.00384       0.82966
    30    C    2  px     Ryd( 3p)     0.00030       0.32783
    31    C    2  px     Ryd( 5p)     0.00008       2.99055
    32    C    2  py     Val( 2p)     1.07506      -0.06394
    33    C    2  py     Ryd( 4p)     0.00410       0.87377
    34    C    2  py     Ryd( 3p)     0.00043       0.33640
    35    C    2  py     Ryd( 5p)     0.00011       3.07311
    36    C    2  pz     Val( 2p)     1.07443      -0.08835
    37    C    2  pz     Ryd( 4p)     0.00372       0.81232
    38    C    2  pz     Ryd( 3p)     0.00029       0.29990
    39    C    2  pz     Ryd( 5p)     0.00003       2.92014
    40    C    2  dxy    Ryd( 3d)     0.00063       2.12746
    41    C    2  dxz    Ryd( 3d)     0.00059       2.06203
    42    C    2  dyz    Ryd( 3d)     0.00063       2.02140
    43    C    2  dx2y2  Ryd( 3d)     0.00047       2.14517
    44    C    2  dz2    Ryd( 3d)     0.00040       1.71931

    45    C    3  S      Cor( 1S)     1.99916     -10.39344
    46    C    3  S      Val( 2S)     0.93514      -0.16816
    47    C    3  S      Ryd( 4S)     0.00110       0.89981
    48    C    3  S      Ryd( 3S)     0.00014       0.65072
    49    C    3  S      Ryd( 5S)     0.00001      23.27189
    50    C    3  px     Val( 2p)     1.11410      -0.07942
    51    C    3  px     Ryd( 4p)     0.00424       0.91907
    52    C    3  px     Ryd( 3p)     0.00029       0.40426
    53    C    3  px     Ryd( 5p)     0.00005       3.03462
    54    C    3  py     Val( 2p)     1.08512      -0.07734
    55    C    3  py     Ryd( 4p)     0.00331       0.95005
    56    C    3  py     Ryd( 3p)     0.00033       0.50593
    57    C    3  py     Ryd( 5p)     0.00012       3.16605
    58    C    3  pz     Val( 2p)     1.05402      -0.09491
    59    C    3  pz     Ryd( 4p)     0.00271       0.73689
    60    C    3  pz     Ryd( 3p)     0.00041       0.42038
    61    C    3  pz     Ryd( 5p)     0.00006       2.97605
    62    C    3  dxy    Ryd( 3d)     0.00067       2.13539
    63    C    3  dxz    Ryd( 3d)     0.00055       2.06152
    64    C    3  dyz    Ryd( 3d)     0.00052       2.06480
    65    C    3  dx2y2  Ryd( 3d)     0.00050       2.07776
    66    C    3  dz2    Ryd( 3d)     0.00046       1.81744

    67    C    4  S      Cor( 1S)     1.99911     -10.41519
    68    C    4  S      Val( 2S)     0.88247      -0.15740
    69    C    4  S      Ryd( 4S)     0.00143       0.92402
    70    C    4  S      Ryd( 3S)     0.00025       0.85802
    71    C    4  S      Ryd( 5S)     0.00001      23.26230
    72    C    4  px     Val( 2p)     1.05418      -0.09269
    73    C    4  px     Ryd( 4p)     0.00427       0.92391
    74    C    4  px     Ryd( 3p)     0.00013       0.69949
    75    C    4  px     Ryd( 5p)     0.00014       3.26110
    76    C    4  py     Val( 2p)     1.03081      -0.07356
    77    C    4  py     Ryd( 4p)     0.00608       1.10847
    78    C    4  py     Ryd( 3p)     0.00021       0.64963
    79    C    4  py     Ryd( 5p)     0.00011       3.43014
    80    C    4  pz     Val( 2p)     1.04458      -0.10125
    81    C    4  pz     Ryd( 4p)     0.00295       0.82825
    82    C    4  pz     Ryd( 3p)     0.00020       0.58625
    83    C    4  pz     Ryd( 5p)     0.00011       3.13122
    84    C    4  dxy    Ryd( 3d)     0.00058       2.28505
    85    C    4  dxz    Ryd( 3d)     0.00047       2.15506
    86    C    4  dyz    Ryd( 3d)     0.00058       2.16874
    87    C    4  dx2y2  Ryd( 3d)     0.00057       2.20278
    88    C    4  dz2    Ryd( 3d)     0.00048       1.89854

    89    C    5  S      Cor( 1S)     1.99917     -10.39153
    90    C    5  S      Val( 2S)     0.93704      -0.16760
    91    C    5  S      Ryd( 4S)     0.00097       0.90506
    92    C    5  S      Ryd( 3S)     0.00014       0.56305
    93    C    5  S      Ryd( 5S)     0.00001      23.23899
    94    C    5  px     Val( 2p)     1.07411      -0.07986
    95    C    5  px     Ryd( 4p)     0.00347       0.81638
    96    C    5  px     Ryd( 3p)     0.00039       0.39992
    97    C    5  px     Ryd( 5p)     0.00007       3.04495
    98    C    5  py     Val( 2p)     1.08734      -0.07235
    99    C    5  py     Ryd( 4p)     0.00400       0.95185
   100    C    5  py     Ryd( 3p)     0.00030       0.42675
   101    C    5  py     Ryd( 5p)     0.00010       3.13182
   102    C    5  pz     Val( 2p)     1.08280      -0.09112
   103    C    5  pz     Ryd( 4p)     0.00359       0.82376
   104    C    5  pz     Ryd( 3p)     0.00026       0.43098
   105    C    5  pz     Ryd( 5p)     0.00003       2.94360
   106    C    5  dxy    Ryd( 3d)     0.00060       2.14370
   107    C    5  dxz    Ryd( 3d)     0.00057       2.05666
   108    C    5  dyz    Ryd( 3d)     0.00064       2.02629
   109    C    5  dx2y2  Ryd( 3d)     0.00049       2.15834
   110    C    5  dz2    Ryd( 3d)     0.00039       1.74160

   111    C    6  S      Cor( 1S)     1.99929     -10.39462
   112    C    6  S      Val( 2S)     0.94910      -0.17532
   113    C    6  S      Ryd( 3S)     0.00108       0.80972
   114    C    6  S      Ryd( 4S)     0.00014       1.01164
   115    C    6  S      Ryd( 5S)     0.00000      22.81335
   116    C    6  px     Val( 2p)     1.11022      -0.07467
   117    C    6  px     Ryd( 4p)     0.00464       0.91078
   118    C    6  px     Ryd( 3p)     0.00030       0.29036
   119    C    6  px     Ryd( 5p)     0.00004       3.00406
   120    C    6  py     Val( 2p)     1.06804      -0.06408
   121    C    6  py     Ryd( 4p)     0.00399       0.85974
   122    C    6  py     Ryd( 3p)     0.00045       0.35820
   123    C    6  py     Ryd( 5p)     0.00012       3.05752
   124    C    6  pz     Val( 2p)     1.04210      -0.09070
   125    C    6  pz     Ryd( 4p)     0.00303       0.74808
   126    C    6  pz     Ryd( 3p)     0.00029       0.33901
   127    C    6  pz     Ryd( 5p)     0.00006       2.90194
   128    C    6  dxy    Ryd( 3d)     0.00064       2.13138
   129    C    6  dxz    Ryd( 3d)     0.00053       2.05158
   130    C    6  dyz    Ryd( 3d)     0.00053       2.04621
   131    C    6  dx2y2  Ryd( 3d)     0.00055       2.04955
   132    C    6  dz2    Ryd( 3d)     0.00044       1.79617

   133    C    7  S      Cor( 1S)     1.99904     -10.44792
   134    C    7  S      Val( 2S)     0.89847      -0.18817
   135    C    7  S      Ryd( 4S)     0.00216       1.21100
   136    C    7  S      Ryd( 3S)     0.00017       0.80091
   137    C    7  S      Ryd( 5S)     0.00001      23.41391
   138    C    7  px     Val( 2p)     1.14112      -0.13404
   139    C    7  px     Ryd( 4p)     0.00774       0.84161
   140    C    7  px     Ryd( 3p)     0.00164       0.45869
   141    C    7  px     Ryd( 5p)     0.00017       2.45185
   142    C    7  py     Val( 2p)     1.02326      -0.11483
   143    C    7  py     Ryd( 4p)     0.00446       0.72348
   144    C    7  py     Ryd( 3p)     0.00199       0.41066
   145    C    7  py     Ryd( 5p)     0.00020       2.54980
   146    C    7  pz     Val( 2p)     0.98552      -0.10628
   147    C    7  pz     Ryd( 4p)     0.00596       0.80960
   148    C    7  pz     Ryd( 3p)     0.00124       0.53821
   149    C    7  pz     Ryd( 5p)     0.00023       2.37737
   150    C    7  dxy    Ryd( 3d)     0.00082       1.96354
   151    C    7  dxz    Ryd( 3d)     0.00118       2.07830
   152    C    7  dyz    Ryd( 3d)     0.00113       2.15103
   153    C    7  dx2y2  Ryd( 3d)     0.00085       2.26018
   154    C    7  dz2    Ryd( 3d)     0.00080       1.99410

   155    C    8  S      Cor( 1S)     1.99912     -10.41602
   156    C    8  S      Val( 2S)     0.88482      -0.15689
   157    C    8  S      Ryd( 4S)     0.00150       0.85280
   158    C    8  S      Ryd( 3S)     0.00023       0.74106
   159    C    8  S      Ryd( 5S)     0.00001      23.37027
   160    C    8  px     Val( 2p)     1.04210      -0.07037
   161    C    8  px     Ryd( 4p)     0.00514       1.13212
   162    C    8  px     Ryd( 3p)     0.00018       0.67701
   163    C    8  px     Ryd( 5p)     0.00011       3.36734
   164    C    8  py     Val( 2p)     1.02928      -0.10983
   165    C    8  py     Ryd( 4p)     0.00369       0.75296
   166    C    8  py     Ryd( 3p)     0.00016       0.55831
   167    C    8  py     Ryd( 5p)     0.00008       2.95586
   168    C    8  pz     Val( 2p)     1.06081      -0.08631
   169    C    8  pz     Ryd( 4p)     0.00413       0.98232
   170    C    8  pz     Ryd( 3p)     0.00025       0.72792
   171    C    8  pz     Ryd( 5p)     0.00012       3.27140
   172    C    8  dxy    Ryd( 3d)     0.00053       2.02685
   173    C    8  dxz    Ryd( 3d)     0.00056       2.34473
   174    C    8  dyz    Ryd( 3d)     0.00048       2.05113
   175    C    8  dx2y2  Ryd( 3d)     0.00051       2.13930
   176    C    8  dz2    Ryd( 3d)     0.00052       2.14561

   177    N    9  S      Cor( 1S)     1.99940     -14.60790
   178    N    9  S      Val( 2S)     1.24308      -0.59086
   179    N    9  S      Ryd( 4S)     0.00166       1.26430
   180    N    9  S      Ryd( 3S)     0.00021       1.03174
   181    N    9  S      Ryd( 5S)     0.00000      35.31045
   182    N    9  px     Val( 2p)     1.52752      -0.30716
   183    N    9  px     Ryd( 4p)     0.00414       0.90356
   184    N    9  px     Ryd( 3p)     0.00022       0.87658
   185    N    9  px     Ryd( 5p)     0.00005       4.10025
   186    N    9  py     Val( 2p)     1.43373      -0.29809
   187    N    9  py     Ryd( 3p)     0.00470       0.85848
   188    N    9  py     Ryd( 4p)     0.00025       0.88955
   189    N    9  py     Ryd( 5p)     0.00006       4.27271
   190    N    9  pz     Val( 2p)     1.38932      -0.28000
   191    N    9  pz     Ryd( 4p)     0.00483       0.97830
   192    N    9  pz     Ryd( 3p)     0.00023       0.92894
   193    N    9  pz     Ryd( 5p)     0.00003       4.13302
   194    N    9  dxy    Ryd( 3d)     0.00078       2.69125
   195    N    9  dxz    Ryd( 3d)     0.00080       2.47509
   196    N    9  dyz    Ryd( 3d)     0.00035       2.62589
   197    N    9  dx2y2  Ryd( 3d)     0.00047       2.35298
   198    N    9  dz2    Ryd( 3d)     0.00060       2.58678

   199    C   10  S      Cor( 1S)     1.99918     -10.39137
   200    C   10  S      Val( 2S)     0.93539      -0.16633
   201    C   10  S      Ryd( 4S)     0.00100       0.89641
   202    C   10  S      Ryd( 3S)     0.00017       0.59118
   203    C   10  S      Ryd( 5S)     0.00001      23.25611
   204    C   10  px     Val( 2p)     1.13391      -0.06651
   205    C   10  px     Ryd( 4p)     0.00461       1.06598
   206    C   10  px     Ryd( 3p)     0.00030       0.49658
   207    C   10  px     Ryd( 5p)     0.00008       3.14411
   208    C   10  py     Val( 2p)     1.03661      -0.10418
   209    C   10  py     Ryd( 4p)     0.00229       0.71156
   210    C   10  py     Ryd( 3p)     0.00033       0.42478
   211    C   10  py     Ryd( 5p)     0.00003       2.86579
   212    C   10  pz     Val( 2p)     1.07342      -0.07193
   213    C   10  pz     Ryd( 4p)     0.00339       0.84703
   214    C   10  pz     Ryd( 3p)     0.00039       0.41687
   215    C   10  pz     Ryd( 5p)     0.00010       3.15273
   216    C   10  dxy    Ryd( 3d)     0.00062       1.81517
   217    C   10  dxz    Ryd( 3d)     0.00070       2.24287
   218    C   10  dyz    Ryd( 3d)     0.00046       1.99900
   219    C   10  dx2y2  Ryd( 3d)     0.00044       2.01066
   220    C   10  dz2    Ryd( 3d)     0.00048       2.09202

   221    C   11  S      Cor( 1S)     1.99929     -10.39413
   222    C   11  S      Val( 2S)     0.94847      -0.17434
   223    C   11  S      Ryd( 4S)     0.00111       0.82480
   224    C   11  S      Ryd( 3S)     0.00016       0.77609
   225    C   11  S      Ryd( 5S)     0.00000      23.04890
   226    C   11  px     Val( 2p)     1.05307      -0.06226
   227    C   11  px     Ryd( 4p)     0.00375       0.84354
   228    C   11  px     Ryd( 3p)     0.00045       0.37240
   229    C   11  px     Ryd( 5p)     0.00015       3.08767
   230    C   11  py     Val( 2p)     1.02832      -0.10221
   231    C   11  py     Ryd( 4p)     0.00245       0.69004
   232    C   11  py     Ryd( 3p)     0.00026       0.31561
   233    C   11  py     Ryd( 5p)     0.00003       2.83241
   234    C   11  pz     Val( 2p)     1.14052      -0.06413
   235    C   11  pz     Ryd( 4p)     0.00538       0.99014
   236    C   11  pz     Ryd( 3p)     0.00033       0.28853
   237    C   11  pz     Ryd( 5p)     0.00005       3.05954
   238    C   11  dxy    Ryd( 3d)     0.00049       1.94151
   239    C   11  dxz    Ryd( 3d)     0.00045       2.30859
   240    C   11  dyz    Ryd( 3d)     0.00059       1.86670
   241    C   11  dx2y2  Ryd( 3d)     0.00046       2.05836
   242    C   11  dz2    Ryd( 3d)     0.00072       1.90814

   243    C   12  S      Cor( 1S)     1.99929     -10.39180
   244    C   12  S      Val( 2S)     0.95024      -0.17406
   245    C   12  S      Ryd( 3S)     0.00112       0.75513
   246    C   12  S      Ryd( 4S)     0.00014       0.91291
   247    C   12  S      Ryd( 5S)     0.00000      23.00707
   248    C   12  px     Val( 2p)     1.14773      -0.05592
   249    C   12  px     Ryd( 4p)     0.00538       1.01500
   250    C   12  px     Ryd( 3p)     0.00040       0.30171
   251    C   12  px     Ryd( 5p)     0.00007       3.11827
   252    C   12  py     Val( 2p)     1.01450      -0.10349
   253    C   12  py     Ryd( 4p)     0.00229       0.63793
   254    C   12  py     Ryd( 3p)     0.00033       0.35174
   255    C   12  py     Ryd( 5p)     0.00005       2.79587
   256    C   12  pz     Val( 2p)     1.07313      -0.06917
   257    C   12  pz     Ryd( 4p)     0.00397       0.84152
   258    C   12  pz     Ryd( 3p)     0.00047       0.36166
   259    C   12  pz     Ryd( 5p)     0.00011       3.02650
   260    C   12  dxy    Ryd( 3d)     0.00037       1.83968
   261    C   12  dxz    Ryd( 3d)     0.00076       2.19786
   262    C   12  dyz    Ryd( 3d)     0.00041       2.00389
   263    C   12  dx2y2  Ryd( 3d)     0.00064       1.96628
   264    C   12  dz2    Ryd( 3d)     0.00047       2.07759

   265    C   13  S      Cor( 1S)     1.99929     -10.39402
   266    C   13  S      Val( 2S)     0.94773      -0.17388
   267    C   13  S      Ryd( 3S)     0.00113       0.83205
   268    C   13  S      Ryd( 4S)     0.00012       0.89780
   269    C   13  S      Ryd( 5S)     0.00000      22.92223
   270    C   13  px     Val( 2p)     1.12195      -0.05613
   271    C   13  px     Ryd( 4p)     0.00519       0.97540
   272    C   13  px     Ryd( 3p)     0.00041       0.31249
   273    C   13  px     Ryd( 5p)     0.00008       3.10681
   274    C   13  py     Val( 2p)     1.03138      -0.10194
   275    C   13  py     Ryd( 4p)     0.00264       0.69298
   276    C   13  py     Ryd( 3p)     0.00026       0.30973
   277    C   13  py     Ryd( 5p)     0.00003       2.83416
   278    C   13  pz     Val( 2p)     1.06867      -0.07034
   279    C   13  pz     Ryd( 4p)     0.00399       0.84679
   280    C   13  pz     Ryd( 3p)     0.00036       0.35499
   281    C   13  pz     Ryd( 5p)     0.00011       3.03861
   282    C   13  dxy    Ryd( 3d)     0.00063       1.80479
   283    C   13  dxz    Ryd( 3d)     0.00071       2.21557
   284    C   13  dyz    Ryd( 3d)     0.00045       1.99992
   285    C   13  dx2y2  Ryd( 3d)     0.00041       1.98503
   286    C   13  dz2    Ryd( 3d)     0.00048       2.07701

   287    C   14  S      Cor( 1S)     1.99916     -10.39220
   288    C   14  S      Val( 2S)     0.93475      -0.16624
   289    C   14  S      Ryd( 4S)     0.00101       0.88205
   290    C   14  S      Ryd( 3S)     0.00014       0.56676
   291    C   14  S      Ryd( 5S)     0.00001      23.28802
   292    C   14  px     Val( 2p)     1.06538      -0.07061
   293    C   14  px     Ryd( 4p)     0.00295       0.92126
   294    C   14  px     Ryd( 3p)     0.00041       0.47156
   295    C   14  px     Ryd( 5p)     0.00014       3.20277
   296    C   14  py     Val( 2p)     1.04497      -0.10537
   297    C   14  py     Ryd( 4p)     0.00232       0.68937
   298    C   14  py     Ryd( 3p)     0.00036       0.43394
   299    C   14  py     Ryd( 5p)     0.00003       2.86658
   300    C   14  pz     Val( 2p)     1.14659      -0.06952
   301    C   14  pz     Ryd( 4p)     0.00506       1.00609
   302    C   14  pz     Ryd( 3p)     0.00027       0.35371
   303    C   14  pz     Ryd( 5p)     0.00005       3.09202
   304    C   14  dxy    Ryd( 3d)     0.00048       1.94626
   305    C   14  dxz    Ryd( 3d)     0.00046       2.32554
   306    C   14  dyz    Ryd( 3d)     0.00056       1.87519
   307    C   14  dx2y2  Ryd( 3d)     0.00048       2.08043
   308    C   14  dz2    Ryd( 3d)     0.00072       1.92959

   309    C   15  S      Cor( 1S)     1.99947     -10.52099
   310    C   15  S      Val( 2S)     0.86175      -0.17665
   311    C   15  S      Ryd( 4S)     0.00827       0.71657
   312    C   15  S      Ryd( 3S)     0.00017       0.56733
   313    C   15  S      Ryd( 5S)     0.00004      23.00682
   314    C   15  px     Val( 2p)     0.85223      -0.08080
   315    C   15  px     Ryd( 4p)     0.00238       1.02295
   316    C   15  px     Ryd( 3p)     0.00033       0.34881
   317    C   15  px     Ryd( 5p)     0.00012       2.40724
   318    C   15  py     Val( 2p)     0.77501      -0.05104
   319    C   15  py     Ryd( 4p)     0.00542       1.01445
   320    C   15  py     Ryd( 3p)     0.00041       0.38814
   321    C   15  py     Ryd( 5p)     0.00010       2.51618
   322    C   15  pz     Val( 2p)     0.90186      -0.05778
   323    C   15  pz     Ryd( 4p)     0.00793       1.24135
   324    C   15  pz     Ryd( 3p)     0.00035       0.44651
   325    C   15  pz     Ryd( 5p)     0.00025       2.43956
   326    C   15  dxy    Ryd( 3d)     0.00155       2.10812
   327    C   15  dxz    Ryd( 3d)     0.00347       1.90507
   328    C   15  dyz    Ryd( 3d)     0.00175       2.14420
   329    C   15  dx2y2  Ryd( 3d)     0.00274       1.71964
   330    C   15  dz2    Ryd( 3d)     0.00294       2.11610

   331    O   16  S      Cor( 1S)     1.99981     -19.36359
   332    O   16  S      Val( 2S)     1.72601      -0.98225
   333    O   16  S      Ryd( 3S)     0.00431       0.72757
   334    O   16  S      Ryd( 4S)     0.00018       1.58429
   335    O   16  S      Ryd( 5S)     0.00000      49.84207
   336    O   16  px     Val( 2p)     1.71976      -0.31853
   337    O   16  px     Ryd( 3p)     0.00180       0.73497
   338    O   16  px     Ryd( 4p)     0.00003       0.85291
   339    O   16  px     Ryd( 5p)     0.00001       5.08912
   340    O   16  py     Val( 2p)     1.67260      -0.32192
   341    O   16  py     Ryd( 3p)     0.00165       0.78179
   342    O   16  py     Ryd( 4p)     0.00004       0.84168
   343    O   16  py     Ryd( 5p)     0.00003       5.18549
   344    O   16  pz     Val( 2p)     1.58227      -0.32662
   345    O   16  pz     Ryd( 4p)     0.00118       0.79779
   346    O   16  pz     Ryd( 3p)     0.00006       0.77238
   347    O   16  pz     Ryd( 5p)     0.00006       5.33982
   348    O   16  dxy    Ryd( 3d)     0.00040       3.01966
   349    O   16  dxz    Ryd( 3d)     0.00105       3.13644
   350    O   16  dyz    Ryd( 3d)     0.00127       3.49591
   351    O   16  dx2y2  Ryd( 3d)     0.00037       3.02941
   352    O   16  dz2    Ryd( 3d)     0.00138       3.38329

   353    H   17  S      Val( 1S)     0.79474       0.11016
   354    H   17  S      Ryd( 2S)     0.00039       0.86507
   355    H   17  S      Ryd( 3S)     0.00021       1.87775

   356    H   18  S      Val( 1S)     0.79314       0.10833
   357    H   18  S      Ryd( 2S)     0.00048       0.78682
   358    H   18  S      Ryd( 3S)     0.00022       1.97002

   359    H   19  S      Val( 1S)     0.79595       0.10194
   360    H   19  S      Ryd( 2S)     0.00075       1.40567
   361    H   19  S      Ryd( 3S)     0.00016       1.42128

   362    H   20  S      Val( 1S)     0.79376       0.10706
   363    H   20  S      Ryd( 3S)     0.00054       1.55862
   364    H   20  S      Ryd( 2S)     0.00025       1.26764

   365    H   21  S      Val( 1S)     0.79391       0.10879
   366    H   21  S      Ryd( 2S)     0.00047       0.78900
   367    H   21  S      Ryd( 3S)     0.00022       1.96005

   368    H   22  S      Val( 1S)     0.75908       0.03440
   369    H   22  S      Ryd( 2S)     0.00208       0.60389
   370    H   22  S      Ryd( 3S)     0.00017       2.39229

   371    H   23  S      Val( 1S)     0.59389       0.13681
   372    H   23  S      Ryd( 2S)     0.00245       0.60191
   373    H   23  S      Ryd( 3S)     0.00038       2.25955

   374    H   24  S      Val( 1S)     0.79306       0.10626
   375    H   24  S      Ryd( 3S)     0.00063       1.43342
   376    H   24  S      Ryd( 2S)     0.00021       1.40412

   377    H   25  S      Val( 1S)     0.79369       0.10885
   378    H   25  S      Ryd( 2S)     0.00046       0.78339
   379    H   25  S      Ryd( 3S)     0.00022       1.96648

   380    H   26  S      Val( 1S)     0.79513       0.10992
   381    H   26  S      Ryd( 2S)     0.00040       0.83853
   382    H   26  S      Ryd( 3S)     0.00021       1.90569

   383    H   27  S      Val( 1S)     0.79362       0.10833
   384    H   27  S      Ryd( 2S)     0.00047       0.77011
   385    H   27  S      Ryd( 3S)     0.00022       1.98751

   386    H   28  S      Val( 1S)     0.79494       0.10612
   387    H   28  S      Ryd( 2S)     0.00076       1.33956
   388    H   28  S      Ryd( 3S)     0.00020       1.48489

   389    H   29  S      Val( 1S)     0.84974       0.02801
   390    H   29  S      Ryd( 2S)     0.00076       1.16099
   391    H   29  S      Ryd( 3S)     0.00015       1.62755

 WARNING:  Population inversion found on atom  C    1
           Population inversion found on atom  C    2
           Population inversion found on atom  C    3
           Population inversion found on atom  C    4
           Population inversion found on atom  C    5
           Population inversion found on atom  C    6
           Population inversion found on atom  C    7
           Population inversion found on atom  C    8
           Population inversion found on atom  N    9
           Population inversion found on atom  C   10
           Population inversion found on atom  C   11
           Population inversion found on atom  C   12
           Population inversion found on atom  C   13
           Population inversion found on atom  C   14
           Population inversion found on atom  C   15
           Population inversion found on atom  O   16
           Population inversion found on atom  H   20
           Population inversion found on atom  H   24


 Summary of Natural Population Analysis:                  
                                                          
                                       Natural Population 
                Natural  -----------------------------------------------
    Atom  No    Charge         Core      Valence    Rydberg      Total
 -----------------------------------------------------------------------
      C    1   -0.20044      1.99929     4.18431    0.01684     6.20044
      C    2   -0.18433      1.99929     4.16817    0.01686     6.18433
      C    3   -0.20299      1.99916     4.18838    0.01545     6.20299
      C    4   -0.02972      1.99911     4.01204    0.01857     6.02972
      C    5   -0.19648      1.99917     4.18129    0.01602     6.19648
      C    6   -0.18560      1.99929     4.16947    0.01684     6.18560
      C    7   -0.07816      1.99904     4.04838    0.03074     6.07816
      C    8   -0.03433      1.99912     4.01701    0.01820     6.03433
      N    9   -0.61243      1.99940     5.59366    0.01937     7.61243
      C   10   -0.19390      1.99918     4.17934    0.01538     6.19390
      C   11   -0.18649      1.99929     4.17037    0.01683     6.18649
      C   12   -0.20187      1.99929     4.18560    0.01698     6.20187
      C   13   -0.18604      1.99929     4.16973    0.01702     6.18604
      C   14   -0.20631      1.99916     4.19169    0.01545     6.20631
      C   15    0.57147      1.99947     3.39085    0.03820     5.42853
      O   16   -0.71429      1.99981     6.70064    0.01384     8.71429
      H   17    0.20466      0.00000     0.79474    0.00060     0.79534
      H   18    0.20617      0.00000     0.79314    0.00070     0.79383
      H   19    0.20314      0.00000     0.79595    0.00091     0.79686
      H   20    0.20545      0.00000     0.79376    0.00079     0.79455
      H   21    0.20540      0.00000     0.79391    0.00069     0.79460
      H   22    0.23866      0.00000     0.75908    0.00225     0.76134
      H   23    0.40328      0.00000     0.59389    0.00283     0.59672
      H   24    0.20609      0.00000     0.79306    0.00084     0.79391
      H   25    0.20563      0.00000     0.79369    0.00068     0.79437
      H   26    0.20426      0.00000     0.79513    0.00061     0.79574
      H   27    0.20569      0.00000     0.79362    0.00069     0.79431
      H   28    0.20411      0.00000     0.79494    0.00095     0.79589
      H   29    0.14935      0.00000     0.84974    0.00092     0.85065
 =======================================================================
   * Total *   -0.00000     31.98837    79.69557    0.31606   112.00000

                                 Natural Population      
 --------------------------------------------------------
   Core                      31.98837 ( 99.9637% of  32)
   Valence                   79.69557 ( 99.6195% of  80)
   Natural Minimal Basis    111.68394 ( 99.7178% of 112)
   Natural Rydberg Basis      0.31606 (  0.2822% of 112)
 --------------------------------------------------------

    Atom  No          Natural Electron Configuration
 ----------------------------------------------------------------------------
      C    1      [core]2S( 0.95)2p( 3.23)4p( 0.01)
      C    2      [core]2S( 0.95)2p( 3.22)4p( 0.01)
      C    3      [core]2S( 0.94)2p( 3.25)4p( 0.01)
      C    4      [core]2S( 0.88)2p( 3.13)4p( 0.01)
      C    5      [core]2S( 0.94)2p( 3.24)4p( 0.01)
      C    6      [core]2S( 0.95)2p( 3.22)4p( 0.01)
      C    7      [core]2S( 0.90)2p( 3.15)4p( 0.02)
      C    8      [core]2S( 0.88)2p( 3.13)4p( 0.01)
      N    9      [core]2S( 1.24)2p( 4.35)3p( 0.01)4p( 0.01)
      C   10      [core]2S( 0.94)2p( 3.24)4p( 0.01)
      C   11      [core]2S( 0.95)2p( 3.22)4p( 0.01)
      C   12      [core]2S( 0.95)2p( 3.24)4p( 0.01)
      C   13      [core]2S( 0.95)2p( 3.22)4p( 0.01)
      C   14      [core]2S( 0.93)2p( 3.26)4p( 0.01)
      C   15      [core]2S( 0.86)2p( 2.53)4S( 0.01)3d( 0.01)4p( 0.02)
      O   16      [core]2S( 1.73)2p( 4.97)
      H   17            1S( 0.79)
      H   18            1S( 0.79)
      H   19            1S( 0.80)
      H   20            1S( 0.79)
      H   21            1S( 0.79)
      H   22            1S( 0.76)
      H   23            1S( 0.59)
      H   24            1S( 0.79)
      H   25            1S( 0.79)
      H   26            1S( 0.80)
      H   27            1S( 0.79)
      H   28            1S( 0.79)
      H   29            1S( 0.85)


 Wiberg bond index matrix in the NAO basis:                                    

     Atom    1       2       3       4       5       6       7       8       9
     ---- ------  ------  ------  ------  ------  ------  ------  ------  ------
   1.  C  0.0000  1.4265  0.0111  0.1083  0.0111  1.4437  0.0013  0.0020  0.0038
   2.  C  1.4265  0.0000  1.4461  0.0130  0.1102  0.0114  0.0083  0.0006  0.0007
   3.  C  0.0111  1.4461  0.0000  1.3904  0.0123  0.1144  0.0105  0.0049  0.0070
   4.  C  0.1083  0.0130  1.3904  0.0000  1.4129  0.0128  0.9819  0.0152  0.0191
   5.  C  0.0111  0.1102  0.0123  1.4129  0.0000  1.4257  0.0109  0.0087  0.0112
   6.  C  1.4437  0.0114  0.1144  0.0128  1.4257  0.0000  0.0075  0.0003  0.0005
   7.  C  0.0013  0.0083  0.0105  0.9819  0.0109  0.0075  0.0000  0.9866  0.9610
   8.  C  0.0020  0.0006  0.0049  0.0152  0.0087  0.0003  0.9866  0.0000  0.0168
   9.  N  0.0038  0.0007  0.0070  0.0191  0.0112  0.0005  0.9610  0.0168  0.0000
  10.  C  0.0006  0.0005  0.0011  0.0058  0.0014  0.0004  0.0104  1.3930  0.0070
  11.  C  0.0001  0.0001  0.0004  0.0005  0.0002  0.0000  0.0083  0.0126  0.0008
  12.  C  0.0005  0.0002  0.0006  0.0029  0.0008  0.0002  0.0012  0.1093  0.0004
  13.  C  0.0002  0.0000  0.0004  0.0003  0.0005  0.0000  0.0077  0.0130  0.0007
  14.  C  0.0008  0.0003  0.0014  0.0100  0.0015  0.0005  0.0096  1.4101  0.0035
  15.  C  0.0006  0.0002  0.0013  0.0082  0.0010  0.0004  0.0113  0.0076  1.2487
  16.  O  0.0008  0.0001  0.0011  0.0038  0.0014  0.0002  0.0142  0.0042  0.1672
  17.  H  0.9302  0.0036  0.0076  0.0003  0.0076  0.0037  0.0004  0.0000  0.0000
  18.  H  0.0037  0.9299  0.0036  0.0069  0.0003  0.0076  0.0003  0.0000  0.0000
  19.  H  0.0075  0.0040  0.9282  0.0038  0.0090  0.0004  0.0020  0.0003  0.0002
  20.  H  0.0075  0.0004  0.0087  0.0039  0.9281  0.0037  0.0019  0.0002  0.0003
  21.  H  0.0037  0.0075  0.0004  0.0069  0.0036  0.9303  0.0003  0.0001  0.0001
  22.  H  0.0001  0.0002  0.0091  0.0033  0.0026  0.0007  0.8878  0.0030  0.0012
  23.  H  0.0000  0.0001  0.0004  0.0005  0.0004  0.0001  0.0058  0.0004  0.8027
  24.  H  0.0000  0.0000  0.0001  0.0002  0.0004  0.0001  0.0020  0.0038  0.0005
  25.  H  0.0000  0.0000  0.0000  0.0000  0.0000  0.0000  0.0003  0.0069  0.0002
  26.  H  0.0000  0.0000  0.0000  0.0000  0.0000  0.0000  0.0004  0.0003  0.0000
  27.  H  0.0000  0.0000  0.0000  0.0001  0.0000  0.0000  0.0003  0.0070  0.0001
  28.  H  0.0000  0.0000  0.0001  0.0002  0.0001  0.0000  0.0022  0.0038  0.0009
  29.  H  0.0000  0.0000  0.0001  0.0002  0.0001  0.0000  0.0006  0.0001  0.0031

     Atom   10      11      12      13      14      15      16      17      18
     ---- ------  ------  ------  ------  ------  ------  ------  ------  ------
   1.  C  0.0006  0.0001  0.0005  0.0002  0.0008  0.0006  0.0008  0.9302  0.0037
   2.  C  0.0005  0.0001  0.0002  0.0000  0.0003  0.0002  0.0001  0.0036  0.9299
   3.  C  0.0011  0.0004  0.0006  0.0004  0.0014  0.0013  0.0011  0.0076  0.0036
   4.  C  0.0058  0.0005  0.0029  0.0003  0.0100  0.0082  0.0038  0.0003  0.0069
   5.  C  0.0014  0.0002  0.0008  0.0005  0.0015  0.0010  0.0014  0.0076  0.0003
   6.  C  0.0004  0.0000  0.0002  0.0000  0.0005  0.0004  0.0002  0.0037  0.0076
   7.  C  0.0104  0.0083  0.0012  0.0077  0.0096  0.0113  0.0142  0.0004  0.0003
   8.  C  1.3930  0.0126  0.1093  0.0130  1.4101  0.0076  0.0042  0.0000  0.0000
   9.  N  0.0070  0.0008  0.0004  0.0007  0.0035  1.2487  0.1672  0.0000  0.0000
  10.  C  0.0000  1.4476  0.0112  0.1147  0.0123  0.0005  0.0007  0.0000  0.0000
  11.  C  1.4476  0.0000  1.4261  0.0114  0.1093  0.0003  0.0002  0.0000  0.0000
  12.  C  0.0112  1.4261  0.0000  1.4431  0.0113  0.0001  0.0001  0.0000  0.0000
  13.  C  0.1147  0.0114  1.4431  0.0000  1.4260  0.0001  0.0001  0.0000  0.0000
  14.  C  0.0123  0.1093  0.0113  1.4260  0.0000  0.0008  0.0007  0.0000  0.0000
  15.  C  0.0005  0.0003  0.0001  0.0001  0.0008  0.0000  1.6047  0.0000  0.0000
  16.  O  0.0007  0.0002  0.0001  0.0001  0.0007  1.6047  0.0000  0.0000  0.0000
  17.  H  0.0000  0.0000  0.0000  0.0000  0.0000  0.0000  0.0000  0.0000  0.0026
  18.  H  0.0000  0.0000  0.0000  0.0000  0.0000  0.0000  0.0000  0.0026  0.0000
  19.  H  0.0001  0.0000  0.0000  0.0001  0.0005  0.0001  0.0000  0.0002  0.0026
  20.  H  0.0001  0.0000  0.0000  0.0000  0.0001  0.0001  0.0001  0.0002  0.0004
  21.  H  0.0000  0.0000  0.0000  0.0000  0.0000  0.0000  0.0000  0.0026  0.0002
  22.  H  0.0053  0.0003  0.0035  0.0001  0.0128  0.0017  0.0018  0.0000  0.0004
  23.  H  0.0003  0.0000  0.0001  0.0001  0.0005  0.0045  0.0045  0.0000  0.0000
  24.  H  0.9272  0.0038  0.0075  0.0004  0.0089  0.0001  0.0001  0.0000  0.0000
  25.  H  0.0036  0.9301  0.0037  0.0076  0.0003  0.0000  0.0000  0.0000  0.0000
  26.  H  0.0076  0.0037  0.9303  0.0037  0.0076  0.0000  0.0000  0.0000  0.0000
  27.  H  0.0004  0.0076  0.0037  0.9299  0.0036  0.0000  0.0000  0.0000  0.0000
  28.  H  0.0087  0.0004  0.0075  0.0039  0.9277  0.0001  0.0001  0.0000  0.0000
  29.  H  0.0001  0.0000  0.0000  0.0000  0.0001  0.9256  0.0384  0.0000  0.0000

     Atom   19      20      21      22      23      24      25      26      27
     ---- ------  ------  ------  ------  ------  ------  ------  ------  ------
   1.  C  0.0075  0.0075  0.0037  0.0001  0.0000  0.0000  0.0000  0.0000  0.0000
   2.  C  0.0040  0.0004  0.0075  0.0002  0.0001  0.0000  0.0000  0.0000  0.0000
   3.  C  0.9282  0.0087  0.0004  0.0091  0.0004  0.0001  0.0000  0.0000  0.0000
   4.  C  0.0038  0.0039  0.0069  0.0033  0.0005  0.0002  0.0000  0.0000  0.0001
   5.  C  0.0090  0.9281  0.0036  0.0026  0.0004  0.0004  0.0000  0.0000  0.0000
   6.  C  0.0004  0.0037  0.9303  0.0007  0.0001  0.0001  0.0000  0.0000  0.0000
   7.  C  0.0020  0.0019  0.0003  0.8878  0.0058  0.0020  0.0003  0.0004  0.0003
   8.  C  0.0003  0.0002  0.0001  0.0030  0.0004  0.0038  0.0069  0.0003  0.0070
   9.  N  0.0002  0.0003  0.0001  0.0012  0.8027  0.0005  0.0002  0.0000  0.0001
  10.  C  0.0001  0.0001  0.0000  0.0053  0.0003  0.9272  0.0036  0.0076  0.0004
  11.  C  0.0000  0.0000  0.0000  0.0003  0.0000  0.0038  0.9301  0.0037  0.0076
  12.  C  0.0000  0.0000  0.0000  0.0035  0.0001  0.0075  0.0037  0.9303  0.0037
  13.  C  0.0001  0.0000  0.0000  0.0001  0.0001  0.0004  0.0076  0.0037  0.9299
  14.  C  0.0005  0.0001  0.0000  0.0128  0.0005  0.0089  0.0003  0.0076  0.0036
  15.  C  0.0001  0.0001  0.0000  0.0017  0.0045  0.0001  0.0000  0.0000  0.0000
  16.  O  0.0000  0.0001  0.0000  0.0018  0.0045  0.0001  0.0000  0.0000  0.0000
  17.  H  0.0002  0.0002  0.0026  0.0000  0.0000  0.0000  0.0000  0.0000  0.0000
  18.  H  0.0026  0.0004  0.0002  0.0004  0.0000  0.0000  0.0000  0.0000  0.0000
  19.  H  0.0000  0.0002  0.0004  0.0003  0.0003  0.0000  0.0000  0.0000  0.0000
  20.  H  0.0002  0.0000  0.0026  0.0004  0.0000  0.0000  0.0000  0.0000  0.0000
  21.  H  0.0004  0.0026  0.0000  0.0001  0.0000  0.0000  0.0000  0.0000  0.0000
  22.  H  0.0003  0.0004  0.0001  0.0000  0.0100  0.0002  0.0000  0.0000  0.0002
  23.  H  0.0003  0.0000  0.0000  0.0100  0.0000  0.0000  0.0000  0.0000  0.0000
  24.  H  0.0000  0.0000  0.0000  0.0002  0.0000  0.0000  0.0026  0.0002  0.0004
  25.  H  0.0000  0.0000  0.0000  0.0000  0.0000  0.0026  0.0000  0.0026  0.0002
  26.  H  0.0000  0.0000  0.0000  0.0000  0.0000  0.0002  0.0026  0.0000  0.0026
  27.  H  0.0000  0.0000  0.0000  0.0002  0.0000  0.0004  0.0002  0.0026  0.0000
  28.  H  0.0000  0.0000  0.0000  0.0002  0.0002  0.0002  0.0004  0.0002  0.0026
  29.  H  0.0000  0.0000  0.0000  0.0011  0.0097  0.0000  0.0000  0.0000  0.0000

     Atom   28      29
     ---- ------  ------
   1.  C  0.0000  0.0000
   2.  C  0.0000  0.0000
   3.  C  0.0001  0.0001
   4.  C  0.0002  0.0002
   5.  C  0.0001  0.0001
   6.  C  0.0000  0.0000
   7.  C  0.0022  0.0006
   8.  C  0.0038  0.0001
   9.  N  0.0009  0.0031
  10.  C  0.0087  0.0001
  11.  C  0.0004  0.0000
  12.  C  0.0075  0.0000
  13.  C  0.0039  0.0000
  14.  C  0.9277  0.0001
  15.  C  0.0001  0.9256
  16.  O  0.0001  0.0384
  17.  H  0.0000  0.0000
  18.  H  0.0000  0.0000
  19.  H  0.0000  0.0000
  20.  H  0.0000  0.0000
  21.  H  0.0000  0.0000
  22.  H  0.0002  0.0011
  23.  H  0.0002  0.0097
  24.  H  0.0002  0.0000
  25.  H  0.0004  0.0000
  26.  H  0.0002  0.0000
  27.  H  0.0026  0.0000
  28.  H  0.0000  0.0001
  29.  H  0.0001  0.0000


 Wiberg bond index, Totals by atom:                                            

     Atom    1
     ---- ------
   1.  C  3.9643
   2.  C  3.9640
   3.  C  3.9613
   4.  C  4.0113
   5.  C  3.9620
   6.  C  3.9645
   7.  C  3.9351
   8.  C  4.0108
   9.  N  3.2579
  10.  C  3.9605
  11.  C  3.9641
  12.  C  3.9645
  13.  C  3.9642
  14.  C  3.9604
  15.  C  3.8181
  16.  O  1.8446
  17.  H  0.9591
  18.  H  0.9586
  19.  H  0.9602
  20.  H  0.9591
  21.  H  0.9589
  22.  H  0.9465
  23.  H  0.8407
  24.  H  0.9589
  25.  H  0.9588
  26.  H  0.9592
  27.  H  0.9588
  28.  H  0.9599
  29.  H  0.9793


 Atom-atom overlap-weighted NAO bond order:                                    

     Atom    1       2       3       4       5       6       7       8       9
     ---- ------  ------  ------  ------  ------  ------  ------  ------  ------
   1.  C  0.0000  1.1435  0.0145 -0.0452  0.0133  1.1497  0.0006 -0.0005 -0.0000
   2.  C  1.1435  0.0000  1.1447  0.0250 -0.0404  0.0164  0.0092  0.0000 -0.0011
   3.  C  0.0145  1.1447  0.0000  1.1236  0.0120 -0.0423  0.0144 -0.0104 -0.0062
   4.  C -0.0452  0.0250  1.1236  0.0000  1.1322  0.0218  0.8624  0.0249  0.0122
   5.  C  0.0133 -0.0404  0.0120  1.1322  0.0000  1.1371  0.0231  0.0012  0.0019
   6.  C  1.1497  0.0164 -0.0423  0.0218  1.1371  0.0000  0.0097 -0.0010 -0.0012
   7.  C  0.0006  0.0092  0.0144  0.8624  0.0231  0.0097  0.0000  0.8643  0.8165
   8.  C -0.0005  0.0000 -0.0104  0.0249  0.0012 -0.0010  0.8643  0.0000 -0.0009
   9.  N -0.0000 -0.0011 -0.0062  0.0122  0.0019 -0.0012  0.8165 -0.0009  0.0000
  10.  C  0.0003 -0.0004 -0.0009 -0.0100 -0.0015  0.0008  0.0192  1.1230  0.0037
  11.  C  0.0000  0.0000  0.0004  0.0002  0.0003 -0.0000  0.0078  0.0236 -0.0012
  12.  C -0.0000  0.0001  0.0003 -0.0005 -0.0000 -0.0000  0.0009 -0.0454 -0.0007
  13.  C -0.0000  0.0001  0.0008 -0.0009 -0.0000 -0.0001  0.0091  0.0224 -0.0002
  14.  C -0.0001  0.0005 -0.0004  0.0010  0.0004  0.0000  0.0126  1.1308 -0.0055
  15.  C -0.0001 -0.0001  0.0009  0.0023  0.0021  0.0002  0.0119  0.0020  1.0343
  16.  O  0.0000  0.0000  0.0001 -0.0002  0.0000  0.0000  0.0056 -0.0006 -0.0347
  17.  H  0.8058  0.0176  0.0023  0.0004  0.0019  0.0175 -0.0002  0.0000  0.0000
  18.  H  0.0182  0.8079  0.0162  0.0012 -0.0006  0.0030 -0.0006  0.0001  0.0000
  19.  H  0.0027  0.0181  0.8003  0.0157  0.0028  0.0012 -0.0017 -0.0012 -0.0009
  20.  H  0.0029  0.0015  0.0025  0.0165  0.7999  0.0166 -0.0045  0.0009  0.0005
  21.  H  0.0183  0.0026 -0.0006  0.0015  0.0161  0.8063 -0.0005  0.0000  0.0000
  22.  H -0.0001 -0.0007  0.0064  0.0076 -0.0002  0.0002  0.7523  0.0062 -0.0022
  23.  H -0.0000  0.0000  0.0052 -0.0026  0.0008 -0.0002  0.0005 -0.0010  0.7105
  24.  H  0.0001  0.0001  0.0001 -0.0005 -0.0004  0.0002 -0.0015  0.0157  0.0000
  25.  H -0.0000 -0.0000  0.0000  0.0001  0.0000 -0.0000 -0.0006  0.0013  0.0000
  26.  H  0.0000 -0.0000 -0.0000  0.0000 -0.0000  0.0000 -0.0002  0.0004  0.0000
  27.  H  0.0000 -0.0000 -0.0000  0.0000  0.0000  0.0000 -0.0005  0.0012  0.0000
  28.  H -0.0000  0.0000  0.0001  0.0002 -0.0000  0.0000 -0.0041  0.0146 -0.0017
  29.  H  0.0000 -0.0000  0.0004  0.0013  0.0003  0.0000 -0.0034  0.0012 -0.0067

     Atom   10      11      12      13      14      15      16      17      18
     ---- ------  ------  ------  ------  ------  ------  ------  ------  ------
   1.  C  0.0003  0.0000 -0.0000 -0.0000 -0.0001 -0.0001  0.0000  0.8058  0.0182
   2.  C -0.0004  0.0000  0.0001  0.0001  0.0005 -0.0001  0.0000  0.0176  0.8079
   3.  C -0.0009  0.0004  0.0003  0.0008 -0.0004  0.0009  0.0001  0.0023  0.0162
   4.  C -0.0100  0.0002 -0.0005 -0.0009  0.0010  0.0023 -0.0002  0.0004  0.0012
   5.  C -0.0015  0.0003 -0.0000 -0.0000  0.0004  0.0021  0.0000  0.0019 -0.0006
   6.  C  0.0008 -0.0000 -0.0000 -0.0001  0.0000  0.0002  0.0000  0.0175  0.0030
   7.  C  0.0192  0.0078  0.0009  0.0091  0.0126  0.0119  0.0056 -0.0002 -0.0006
   8.  C  1.1230  0.0236 -0.0454  0.0224  1.1308  0.0020 -0.0006  0.0000  0.0001
   9.  N  0.0037 -0.0012 -0.0007 -0.0002 -0.0055  1.0343 -0.0347  0.0000  0.0000
  10.  C  0.0000  1.1468  0.0136 -0.0428  0.0131  0.0005  0.0000  0.0000  0.0000
  11.  C  1.1468  0.0000  1.1443  0.0175 -0.0428 -0.0002  0.0000  0.0000  0.0000
  12.  C  0.0136  1.1443  0.0000  1.1497  0.0130 -0.0000  0.0000  0.0000 -0.0000
  13.  C -0.0428  0.0175  1.1497  0.0000  1.1397  0.0002  0.0001  0.0000 -0.0000
  14.  C  0.0131 -0.0428  0.0130  1.1397  0.0000  0.0011 -0.0007 -0.0000  0.0000
  15.  C  0.0005 -0.0002 -0.0000  0.0002  0.0011  0.0000  1.2235  0.0000 -0.0000
  16.  O  0.0000  0.0000  0.0000  0.0001 -0.0007  1.2235  0.0000  0.0000  0.0000
  17.  H  0.0000  0.0000  0.0000  0.0000 -0.0000  0.0000  0.0000  0.0000 -0.0034
  18.  H  0.0000  0.0000 -0.0000 -0.0000  0.0000 -0.0000  0.0000 -0.0034  0.0000
  19.  H  0.0001  0.0001  0.0001  0.0002 -0.0005 -0.0003 -0.0001  0.0000 -0.0035
  20.  H  0.0000 -0.0000  0.0000  0.0000 -0.0000 -0.0002 -0.0000  0.0000 -0.0000
  21.  H -0.0000  0.0000  0.0000  0.0000  0.0000 -0.0000  0.0000 -0.0034  0.0000
  22.  H -0.0028  0.0001  0.0001 -0.0005  0.0034  0.0012  0.0005  0.0000  0.0000
  23.  H  0.0003 -0.0001 -0.0000 -0.0002  0.0021  0.0079  0.0076  0.0000  0.0000
  24.  H  0.7995  0.0174  0.0027  0.0013  0.0027 -0.0001  0.0000 -0.0000 -0.0000
  25.  H  0.0160  0.8063  0.0183  0.0030 -0.0005 -0.0000 -0.0000 -0.0000 -0.0000
  26.  H  0.0019  0.0176  0.8059  0.0175  0.0021 -0.0000 -0.0000 -0.0000 -0.0000
  27.  H -0.0006  0.0030  0.0183  0.8063  0.0163 -0.0001  0.0000 -0.0000 -0.0000
  28.  H  0.0026  0.0014  0.0029  0.0178  0.8008  0.0002  0.0000  0.0000 -0.0000
  29.  H  0.0002  0.0000  0.0000 -0.0000  0.0002  0.8076 -0.0118 -0.0000 -0.0000

     Atom   19      20      21      22      23      24      25      26      27
     ---- ------  ------  ------  ------  ------  ------  ------  ------  ------
   1.  C  0.0027  0.0029  0.0183 -0.0001 -0.0000  0.0001 -0.0000  0.0000  0.0000
   2.  C  0.0181  0.0015  0.0026 -0.0007  0.0000  0.0001 -0.0000 -0.0000 -0.0000
   3.  C  0.8003  0.0025 -0.0006  0.0064  0.0052  0.0001  0.0000 -0.0000 -0.0000
   4.  C  0.0157  0.0165  0.0015  0.0076 -0.0026 -0.0005  0.0001  0.0000  0.0000
   5.  C  0.0028  0.7999  0.0161 -0.0002  0.0008 -0.0004  0.0000 -0.0000  0.0000
   6.  C  0.0012  0.0166  0.8063  0.0002 -0.0002  0.0002 -0.0000  0.0000  0.0000
   7.  C -0.0017 -0.0045 -0.0005  0.7523  0.0005 -0.0015 -0.0006 -0.0002 -0.0005
   8.  C -0.0012  0.0009  0.0000  0.0062 -0.0010  0.0157  0.0013  0.0004  0.0012
   9.  N -0.0009  0.0005  0.0000 -0.0022  0.7105  0.0000  0.0000  0.0000  0.0000
  10.  C  0.0001  0.0000 -0.0000 -0.0028  0.0003  0.7995  0.0160  0.0019 -0.0006
  11.  C  0.0001 -0.0000  0.0000  0.0001 -0.0001  0.0174  0.8063  0.0176  0.0030
  12.  C  0.0001  0.0000  0.0000  0.0001 -0.0000  0.0027  0.0183  0.8059  0.0183
  13.  C  0.0002  0.0000  0.0000 -0.0005 -0.0002  0.0013  0.0030  0.0175  0.8063
  14.  C -0.0005 -0.0000  0.0000  0.0034  0.0021  0.0027 -0.0005  0.0021  0.0163
  15.  C -0.0003 -0.0002 -0.0000  0.0012  0.0079 -0.0001 -0.0000 -0.0000 -0.0001
  16.  O -0.0001 -0.0000  0.0000  0.0005  0.0076  0.0000 -0.0000 -0.0000  0.0000
  17.  H  0.0000  0.0000 -0.0034  0.0000  0.0000 -0.0000 -0.0000 -0.0000 -0.0000
  18.  H -0.0035 -0.0000  0.0000  0.0000  0.0000 -0.0000 -0.0000 -0.0000 -0.0000
  19.  H  0.0000  0.0000 -0.0000  0.0001  0.0007 -0.0000 -0.0000 -0.0000 -0.0000
  20.  H  0.0000  0.0000 -0.0033  0.0017 -0.0000 -0.0004 -0.0000 -0.0000 -0.0000
  21.  H -0.0000 -0.0033  0.0000  0.0000  0.0000 -0.0000 -0.0000  0.0000 -0.0000
  22.  H  0.0001  0.0017  0.0000  0.0000  0.0039  0.0009  0.0000  0.0000  0.0000
  23.  H  0.0007 -0.0000  0.0000  0.0039  0.0000  0.0000 -0.0000  0.0000 -0.0000
  24.  H -0.0000 -0.0004 -0.0000  0.0009  0.0000  0.0000 -0.0034  0.0000 -0.0000
  25.  H -0.0000 -0.0000 -0.0000  0.0000 -0.0000 -0.0034  0.0000 -0.0034  0.0000
  26.  H -0.0000 -0.0000  0.0000  0.0000  0.0000  0.0000 -0.0034  0.0000 -0.0034
  27.  H -0.0000 -0.0000 -0.0000  0.0000 -0.0000 -0.0000  0.0000 -0.0034  0.0000
  28.  H -0.0003  0.0000 -0.0000  0.0000  0.0015  0.0000 -0.0000  0.0000 -0.0036
  29.  H -0.0000 -0.0001 -0.0000  0.0039  0.0036 -0.0000 -0.0000 -0.0000 -0.0000

     Atom   28      29
     ---- ------  ------
   1.  C -0.0000  0.0000
   2.  C  0.0000 -0.0000
   3.  C  0.0001  0.0004
   4.  C  0.0002  0.0013
   5.  C -0.0000  0.0003
   6.  C  0.0000  0.0000
   7.  C -0.0041 -0.0034
   8.  C  0.0146  0.0012
   9.  N -0.0017 -0.0067
  10.  C  0.0026  0.0002
  11.  C  0.0014  0.0000
  12.  C  0.0029  0.0000
  13.  C  0.0178 -0.0000
  14.  C  0.8008  0.0002
  15.  C  0.0002  0.8076
  16.  O  0.0000 -0.0118
  17.  H  0.0000 -0.0000
  18.  H -0.0000 -0.0000
  19.  H -0.0003 -0.0000
  20.  H  0.0000 -0.0001
  21.  H -0.0000 -0.0000
  22.  H  0.0000  0.0039
  23.  H  0.0015  0.0036
  24.  H  0.0000 -0.0000
  25.  H -0.0000 -0.0000
  26.  H  0.0000 -0.0000
  27.  H -0.0036 -0.0000
  28.  H  0.0000 -0.0001
  29.  H -0.0001  0.0000


 Atom-atom overlap-weighted NAO bond order, Totals by atom:                    

     Atom    1
     ---- ------
   1.  C  3.1240
   2.  C  3.1445
   3.  C  3.0843
   4.  C  3.1902
   5.  C  3.1022
   6.  C  3.1358
   7.  C  3.4022
   8.  C  3.1730
   9.  N  2.5162
  10.  C  3.0826
  11.  C  3.1425
  12.  C  3.1233
  13.  C  3.1408
  14.  C  3.0895
  15.  C  3.0950
  16.  O  1.1895
  17.  H  0.8386
  18.  H  0.8385
  19.  H  0.8337
  20.  H  0.8343
  21.  H  0.8372
  22.  H  0.7821
  23.  H  0.7405
  24.  H  0.8344
  25.  H  0.8371
  26.  H  0.8385
  27.  H  0.8370
  28.  H  0.8326
  29.  H  0.7968


 MO bond order:                                                                

     Atom    1       2       3       4       5       6       7       8       9
     ---- ------  ------  ------  ------  ------  ------  ------  ------  ------
   1.  C  0.0000  0.7005  0.1798 -0.2303  0.1792  0.7819  0.0078 -0.0870  0.0773
   2.  C  0.7005  0.0000 -0.2690 -0.0386 -0.3669  0.3293 -0.1300 -0.0251 -0.0247
   3.  C  0.1798 -0.2690  0.0000  0.6331 -0.0946 -0.3562  0.0972  0.1470 -0.1116
   4.  C -0.2303 -0.0386  0.6331  0.0000  0.5149 -0.0008 -1.0504 -0.0075  0.2477
   5.  C  0.1792 -0.3669 -0.0946  0.5149  0.0000 -0.3583  0.1172  0.1746 -0.1294
   6.  C  0.7819  0.3293 -0.3562 -0.0008 -0.3583  0.0000 -0.1008  0.0138  0.0111
   7.  C  0.0078 -0.1300  0.0972 -1.0504  0.1172 -0.1008  0.0000 -0.8198  0.7290
   8.  C -0.0870 -0.0251  0.1470 -0.0075  0.1746  0.0138 -0.8198  0.0000  0.4065
   9.  N  0.0773 -0.0247 -0.1116  0.2477 -0.1294  0.0111  0.7290  0.4065  0.0000
  10.  C -0.0358  0.0138  0.0284  0.0938 -0.0271  0.0032 -0.0539  0.7845 -0.0822
  11.  C -0.0256 -0.0072  0.0192  0.0280  0.0120 -0.0020 -0.1356  0.0986  0.1026
  12.  C  0.0275 -0.0257 -0.0249 -0.0466 -0.0061  0.0204  0.0152 -0.3181  0.0641
  13.  C -0.0025 -0.0042  0.0068  0.0316  0.0141  0.0062 -0.1369  0.0814 -0.0358
  14.  C -0.0117  0.0036 -0.0194  0.0667 -0.0257 -0.0096 -0.0408  0.6377  0.0170
  15.  C  0.0133 -0.0114 -0.0388  0.1157 -0.0278  0.0287 -0.0079  0.2801  1.8410
  16.  O -0.0429 -0.0000  0.0694 -0.1084  0.0508 -0.0328 -0.0787 -0.1844 -1.1623
  17.  H  1.7128  0.0488  0.1391  0.0441  0.1359  0.0088  0.0330  0.0060  0.0035
  18.  H -0.0507  1.0500  0.1065  0.0892  0.0108  0.0776 -0.0009  0.0017  0.0062
  19.  H -0.0202 -0.0641 -0.1680  0.0658 -0.0081  0.0105 -0.0552  0.0139 -0.0000
  20.  H -0.0129  0.0108  0.0035  0.0810 -0.0364 -0.0583 -0.0461  0.0189  0.0068
  21.  H -0.0419  0.0856  0.0158  0.1028  0.1064  1.1777 -0.0037  0.0151  0.0128
  22.  H  0.0063  0.0249 -0.0604 -0.0585  0.0001 -0.0104  0.1150  0.0738  0.0217
  23.  H -0.0035  0.0098 -0.0071  0.0192 -0.0275 -0.0010 -0.0005 -0.0077  0.7696
  24.  H -0.0028 -0.0075 -0.0020 -0.0134 -0.0253  0.0019  0.0258 -0.0526 -0.0119
  25.  H  0.0016  0.0015 -0.0064 -0.0018  0.0017 -0.0011 -0.0040 -0.0225 -0.0155
  26.  H -0.0004  0.0013 -0.0017 -0.0028  0.0030 -0.0001 -0.0140 -0.0256 -0.0006
  27.  H  0.0040  0.0014 -0.0075 -0.0104 -0.0081 -0.0009  0.0025 -0.0336 -0.0073
  28.  H  0.0063 -0.0007 -0.0130 -0.0096 -0.0019 -0.0011  0.0356 -0.0615 -0.0307
  29.  H  0.0023 -0.0069 -0.0030 -0.0034 -0.0052  0.0022  0.0063  0.0122 -0.0156

     Atom   10      11      12      13      14      15      16      17      18
     ---- ------  ------  ------  ------  ------  ------  ------  ------  ------
   1.  C -0.0358 -0.0256  0.0275 -0.0025 -0.0117  0.0133 -0.0429  1.7128 -0.0507
   2.  C  0.0138 -0.0072 -0.0257 -0.0042  0.0036 -0.0114 -0.0000  0.0488  1.0500
   3.  C  0.0284  0.0192 -0.0249  0.0068 -0.0194 -0.0388  0.0694  0.1391  0.1065
   4.  C  0.0938  0.0280 -0.0466  0.0316  0.0667  0.1157 -0.1084  0.0441  0.0892
   5.  C -0.0271  0.0120 -0.0061  0.0141 -0.0257 -0.0278  0.0508  0.1359  0.0108
   6.  C  0.0032 -0.0020  0.0204  0.0062 -0.0096  0.0287 -0.0328  0.0088  0.0776
   7.  C -0.0539 -0.1356  0.0152 -0.1369 -0.0408 -0.0079 -0.0787  0.0330 -0.0009
   8.  C  0.7845  0.0986 -0.3181  0.0814  0.6377  0.2801 -0.1844  0.0060  0.0017
   9.  N -0.0822  0.1026  0.0641 -0.0358  0.0170  1.8410 -1.1623  0.0035  0.0062
  10.  C  0.0000  0.0540 -0.0187 -0.4081  0.1771 -0.0452  0.0401  0.0037  0.0086
  11.  C  0.0540  0.0000  0.6597 -0.0703 -0.4196  0.0489 -0.0530 -0.0023 -0.0004
  12.  C -0.0187  0.6597  0.0000  0.8480 -0.0069  0.0265 -0.0340  0.0016 -0.0030
  13.  C -0.4081 -0.0703  0.8480  0.0000  0.0246  0.0126  0.0120  0.0020  0.0019
  14.  C  0.1771 -0.4196 -0.0069  0.0246  0.0000  0.0077 -0.0251  0.0009  0.0019
  15.  C -0.0452  0.0489  0.0265  0.0126  0.0077  0.0000  2.7260 -0.0011  0.0001
  16.  O  0.0401 -0.0530 -0.0340  0.0120 -0.0251  2.7260  0.0000  0.0021 -0.0020
  17.  H  0.0037 -0.0023  0.0016  0.0020  0.0009 -0.0011  0.0021  0.0000 -0.0559
  18.  H  0.0086 -0.0004 -0.0030  0.0019  0.0019  0.0001 -0.0020 -0.0559  0.0000
  19.  H  0.0044  0.0068  0.0026 -0.0020  0.0193  0.0073 -0.0047 -0.0098 -0.0546
  20.  H  0.0054  0.0047  0.0001  0.0077 -0.0053  0.0096 -0.0108 -0.0104  0.0102
  21.  H  0.0081  0.0012 -0.0024  0.0046  0.0067  0.0064 -0.0054 -0.0558 -0.0097
  22.  H  0.0624  0.0206 -0.0742 -0.0168  0.2110 -0.0263  0.0243  0.0022  0.0221
  23.  H  0.0319 -0.0020 -0.0107 -0.0003  0.0408  0.0390  0.0508  0.0007  0.0018
  24.  H  1.1232  0.0987  0.1066  0.0388  0.0899 -0.0040  0.0117 -0.0002 -0.0013
  25.  H -0.0739  0.0681  0.0912  0.0217  0.0010 -0.0091  0.0106 -0.0004 -0.0003
  26.  H -0.0604  0.0246 -0.5629  0.0431 -0.0597 -0.0001  0.0035 -0.0001 -0.0004
  27.  H  0.0002  0.0038  0.0788 -0.1103 -0.0765 -0.0031  0.0092  0.0002 -0.0001
  28.  H  0.0734  0.0344  0.0942  0.1118  0.9474  0.0043 -0.0122  0.0007  0.0007
  29.  H  0.0004  0.0024  0.0066  0.0024  0.0010  0.3205  0.0891  0.0009 -0.0006

     Atom   19      20      21      22      23      24      25      26      27
     ---- ------  ------  ------  ------  ------  ------  ------  ------  ------
   1.  C -0.0202 -0.0129 -0.0419  0.0063 -0.0035 -0.0028  0.0016 -0.0004  0.0040
   2.  C -0.0641  0.0108  0.0856  0.0249  0.0098 -0.0075  0.0015  0.0013  0.0014
   3.  C -0.1680  0.0035  0.0158 -0.0604 -0.0071 -0.0020 -0.0064 -0.0017 -0.0075
   4.  C  0.0658  0.0810  0.1028 -0.0585  0.0192 -0.0134 -0.0018 -0.0028 -0.0104
   5.  C -0.0081 -0.0364  0.1064  0.0001 -0.0275 -0.0253  0.0017  0.0030 -0.0081
   6.  C  0.0105 -0.0583  1.1777 -0.0104 -0.0010  0.0019 -0.0011 -0.0001 -0.0009
   7.  C -0.0552 -0.0461 -0.0037  0.1150 -0.0005  0.0258 -0.0040 -0.0140  0.0025
   8.  C  0.0139  0.0189  0.0151  0.0738 -0.0077 -0.0526 -0.0225 -0.0256 -0.0336
   9.  N -0.0000  0.0068  0.0128  0.0217  0.7696 -0.0119 -0.0155 -0.0006 -0.0073
  10.  C  0.0044  0.0054  0.0081  0.0624  0.0319  1.1232 -0.0739 -0.0604  0.0002
  11.  C  0.0068  0.0047  0.0012  0.0206 -0.0020  0.0987  0.0681  0.0246  0.0038
  12.  C  0.0026  0.0001 -0.0024 -0.0742 -0.0107  0.1066  0.0912 -0.5629  0.0788
  13.  C -0.0020  0.0077  0.0046 -0.0168 -0.0003  0.0388  0.0217  0.0431 -0.1103
  14.  C  0.0193 -0.0053  0.0067  0.2110  0.0408  0.0899  0.0010 -0.0597 -0.0765
  15.  C  0.0073  0.0096  0.0064 -0.0263  0.0390 -0.0040 -0.0091 -0.0001 -0.0031
  16.  O -0.0047 -0.0108 -0.0054  0.0243  0.0508  0.0117  0.0106  0.0035  0.0092
  17.  H -0.0098 -0.0104 -0.0558  0.0022  0.0007 -0.0002 -0.0004 -0.0001  0.0002
  18.  H -0.0546  0.0102 -0.0097  0.0221  0.0018 -0.0013 -0.0003 -0.0004 -0.0001
  19.  H  0.0000 -0.0131  0.0100  0.0208  0.0123  0.0009 -0.0011 -0.0003 -0.0018
  20.  H -0.0131  0.0000 -0.0541  0.0151 -0.0008 -0.0048  0.0008  0.0009 -0.0018
  21.  H  0.0100 -0.0541  0.0000 -0.0052  0.0067 -0.0016 -0.0003  0.0000 -0.0006
  22.  H  0.0208  0.0151 -0.0052  0.0000  0.1178  0.0089  0.0001  0.0047  0.0166
  23.  H  0.0123 -0.0008  0.0067  0.1178  0.0000  0.0010  0.0054  0.0004  0.0005
  24.  H  0.0009 -0.0048 -0.0016  0.0089  0.0010  0.0000 -0.0550 -0.0098  0.0101
  25.  H -0.0011  0.0008 -0.0003  0.0001  0.0054 -0.0550  0.0000 -0.0558 -0.0097
  26.  H -0.0003  0.0009  0.0000  0.0047  0.0004 -0.0098 -0.0558  0.0000 -0.0559
  27.  H -0.0018 -0.0018 -0.0006  0.0166  0.0005  0.0101 -0.0097 -0.0559  0.0000
  28.  H -0.0041  0.0006 -0.0017  0.0127  0.0134 -0.0135  0.0096 -0.0097 -0.0553
  29.  H -0.0046 -0.0030  0.0003  0.0338  0.1141  0.0009 -0.0003  0.0007  0.0001

     Atom   28      29
     ---- ------  ------
   1.  C  0.0063  0.0023
   2.  C -0.0007 -0.0069
   3.  C -0.0130 -0.0030
   4.  C -0.0096 -0.0034
   5.  C -0.0019 -0.0052
   6.  C -0.0011  0.0022
   7.  C  0.0356  0.0063
   8.  C -0.0615  0.0122
   9.  N -0.0307 -0.0156
  10.  C  0.0734  0.0004
  11.  C  0.0344  0.0024
  12.  C  0.0942  0.0066
  13.  C  0.1118  0.0024
  14.  C  0.9474  0.0010
  15.  C  0.0043  0.3205
  16.  O -0.0122  0.0891
  17.  H  0.0007  0.0009
  18.  H  0.0007 -0.0006
  19.  H -0.0041 -0.0046
  20.  H  0.0006 -0.0030
  21.  H -0.0017  0.0003
  22.  H  0.0127  0.0338
  23.  H  0.0134  0.1141
  24.  H -0.0135  0.0009
  25.  H  0.0096 -0.0003
  26.  H -0.0097  0.0007
  27.  H -0.0553  0.0001
  28.  H  0.0000 -0.0066
  29.  H -0.0066  0.0000


 MO atomic valencies:                                                          

     Atom    1
     ---- ------
   1.  C  3.1325
   2.  C  1.2990
   3.  C  0.2624
   4.  C  0.5512
   5.  C  0.1724
   6.  C  1.5399
   7.  C -1.4945
   8.  C  1.1199
   9.  N  2.6894
  10.  C  1.7113
  11.  C  0.5703
  12.  C  0.9088
  13.  C  0.4841
  14.  C  1.5542
  15.  C  5.3131
  16.  O  1.3430
  17.  H  2.0107
  18.  H  1.2094
  19.  H -0.2373
  20.  H -0.0818
  21.  H  1.3777
  22.  H  0.5628
  23.  H  1.1739
  24.  H  1.3127
  25.  H -0.0439
  26.  H -0.7780
  27.  H -0.2556
  28.  H  1.1236
  29.  H  0.5471


 NATURAL BOND ORBITAL ANALYSIS:

                       Occupancies       Lewis Structure    Low   High
           Occ.    -------------------  -----------------   occ   occ
  Cycle   Thresh.   Lewis   Non-Lewis     CR  BD  3C  LP    (L)   (NL)   Dev
 =============================================================================
   1(1)    1.90   104.97944   7.02056     16  31   0   9     7      7    0.45
   2(2)    1.90   104.97944   7.02056     16  31   0   9     7      7    0.45
   3(1)    1.80   104.97944   7.02056     16  31   0   9     7      7    0.45
   4(2)    1.80   104.97944   7.02056     16  31   0   9     7      7    0.45
   5(1)    1.70   104.57094   7.42906     16  32   0   8     6      8    0.45
   6(2)    1.70   104.57094   7.42906     16  32   0   8     6      8    0.45
   7(1)    1.60   108.95089   3.04911     16  37   0   3     0      7    0.43
   8(2)    1.60   108.26968   3.73032     16  36   0   4     1      7    0.45
   9(3)    1.60   108.95089   3.04911     16  37   0   3     0      7    0.43
  10(1)    1.50   108.49414   3.50586     16  36   0   4     0      7    0.60
  11(2)    1.50   108.49414   3.50586     16  36   0   4     0      7    0.60
  12(1)    1.60   108.95089   3.04911     16  37   0   3     0      7    0.43
 -----------------------------------------------------------------------------

 Structure accepted: RESONANCE keyword permits strongly delocalized structure

 --------------------------------------------------------
   Core                     31.98836 ( 99.964% of  32)
   Valence Lewis            76.96253 ( 96.203% of  80)
  ==================       ============================
   Total Lewis             108.95089 ( 97.278% of 112)
  -----------------------------------------------------
   Valence non-Lewis         2.82865 (  2.526% of 112)
   Rydberg non-Lewis         0.22045 (  0.197% of 112)
  ==================       ============================
   Total non-Lewis           3.04911 (  2.722% of 112)
 --------------------------------------------------------


       (Occupancy)   Bond orbital/ Coefficients/ Hybrids
 ---------------------------------------------------------------------------------
     1. (1.98163) BD ( 1) C   1 - C   2  
                ( 49.89%)   0.7063* C   1 s( 34.64%)p 1.89( 65.33%)d 0.00(  0.03%)
                                            0.0000  0.5885 -0.0111  0.0003  0.0000
                                           -0.6462  0.0205  0.0105  0.0000 -0.3344
                                           -0.0234  0.0098 -0.0000  0.3492 -0.0278
                                           -0.0035 -0.0000  0.0118 -0.0111 -0.0033
                                            0.0045 -0.0055
                ( 50.11%)   0.7079* C   2 s( 34.73%)p 1.88( 65.24%)d 0.00(  0.03%)
                                            0.0000  0.5892 -0.0128 -0.0025 -0.0005
                                            0.6399 -0.0072 -0.0108  0.0006  0.3608
                                           -0.0396 -0.0013 -0.0001 -0.3329 -0.0136
                                            0.0081 -0.0005  0.0096 -0.0127 -0.0028
                                            0.0061 -0.0040
     2. (1.98159) BD ( 1) C   1 - C   6  
                ( 49.94%)   0.7067* C   1 s( 34.67%)p 1.88( 65.30%)d 0.00(  0.03%)
                                            0.0000  0.5887 -0.0115 -0.0002 -0.0001
                                            0.4440 -0.0327 -0.0047 -0.0000 -0.3940
                                           -0.0209  0.0104 -0.0001 -0.5465  0.0158
                                            0.0088  0.0000 -0.0060 -0.0118  0.0118
                                           -0.0016  0.0014
                ( 50.06%)   0.7075* C   6 s( 34.69%)p 1.88( 65.28%)d 0.00(  0.03%)
                                            0.0000  0.5889 -0.0131 -0.0015 -0.0004
                                           -0.4252 -0.0142 -0.0097 -0.0003  0.4185
                                           -0.0393  0.0029 -0.0000  0.5430 -0.0080
                                            0.0092  0.0002 -0.0056 -0.0133  0.0100
                                            0.0010  0.0019
     3. (1.66498) BD ( 2) C   1 - C   6  
                ( 50.41%)   0.7100* C   1 s(  0.00%)p 1.00( 99.96%)d 0.00(  0.04%)
                                           -0.0000  0.0002 -0.0002 -0.0004 -0.0000
                                            0.5804  0.0155  0.0076 -0.0003 -0.3586
                                           -0.0096 -0.0044  0.0002  0.7303  0.0195
                                            0.0092 -0.0005 -0.0105 -0.0040 -0.0085
                                           -0.0045 -0.0128
                ( 49.59%)   0.7042* C   6 s(  0.00%)p 1.00( 99.96%)d 0.00(  0.04%)
                                            0.0000 -0.0003  0.0000 -0.0000  0.0000
                                            0.5799  0.0147 -0.0075 -0.0008 -0.3585
                                           -0.0090  0.0046  0.0005  0.7308  0.0184
                                           -0.0093 -0.0010  0.0057 -0.0039 -0.0042
                                           -0.0086  0.0155
     4. (1.98164) BD ( 1) C   1 - H  17  
                ( 60.24%)   0.7762* C   1 s( 30.61%)p 2.27( 69.33%)d 0.00(  0.07%)
                                           -0.0003  0.5529  0.0181 -0.0002  0.0001
                                            0.2150  0.0010  0.0021  0.0005  0.7764
                                            0.0038  0.0076  0.0017  0.2102  0.0010
                                            0.0020  0.0004  0.0103  0.0047  0.0099
                                           -0.0183 -0.0102
                ( 39.76%)   0.6305* H  17 s(100.00%)
                                            1.0000  0.0005  0.0012
     5. (1.97934) BD ( 1) C   2 - C   3  
                ( 49.47%)   0.7033* C   2 s( 34.64%)p 1.89( 65.33%)d 0.00(  0.03%)
                                            0.0000  0.5885 -0.0105  0.0011  0.0002
                                           -0.2165  0.0341  0.0003  0.0005 -0.7534
                                            0.0120  0.0128 -0.0008 -0.1918 -0.0210
                                            0.0056 -0.0007  0.0062 -0.0014  0.0090
                                           -0.0118 -0.0069
                ( 50.53%)   0.7109* C   3 s( 34.89%)p 1.87( 65.08%)d 0.00(  0.03%)
                                           -0.0001  0.5905  0.0152 -0.0016 -0.0001
                                            0.2008  0.0270 -0.0057 -0.0006  0.7500
                                           -0.0124 -0.0078  0.0007  0.2151 -0.0279
                                            0.0014  0.0005  0.0093 -0.0011  0.0069
                                           -0.0105 -0.0078
     6. (1.66993) BD ( 2) C   2 - C   3  
                ( 49.47%)   0.7033* C   2 s(  0.00%)p 1.00( 99.96%)d 0.00(  0.04%)
                                           -0.0000 -0.0024  0.0009  0.0006  0.0002
                                            0.5825  0.0132  0.0062 -0.0002 -0.3552
                                           -0.0081 -0.0038  0.0001  0.7304  0.0161
                                            0.0082 -0.0006 -0.0111 -0.0040 -0.0086
                                           -0.0042 -0.0138
                ( 50.53%)   0.7109* C   3 s(  0.00%)p 1.00( 99.96%)d 0.00(  0.03%)
                                            0.0000 -0.0032 -0.0003 -0.0005 -0.0001
                                            0.5810  0.0099  0.0086 -0.0011 -0.3620
                                           -0.0069 -0.0056  0.0003  0.7283  0.0140
                                            0.0120 -0.0011  0.0046  0.0075  0.0111
                                            0.0118 -0.0020
     7. (1.98163) BD ( 1) C   2 - H  18  
                ( 60.32%)   0.7766* C   2 s( 30.54%)p 2.27( 69.40%)d 0.00(  0.07%)
                                           -0.0003  0.5523  0.0184  0.0011  0.0003
                                           -0.4501 -0.0028 -0.0041 -0.0007  0.4169
                                            0.0020  0.0044  0.0008  0.5635  0.0032
                                            0.0055  0.0009 -0.0135 -0.0155  0.0147
                                            0.0016  0.0057
                ( 39.68%)   0.6300* H  18 s(100.00%)
                                            1.0000  0.0006  0.0012
     8. (1.97337) BD ( 1) C   3 - C   4  
                ( 49.37%)   0.7026* C   3 s( 34.98%)p 1.86( 64.99%)d 0.00(  0.03%)
                                            0.0001  0.5914  0.0055  0.0042  0.0003
                                            0.4200  0.0099 -0.0058  0.0011 -0.4226
                                            0.0189  0.0057  0.0008 -0.5425  0.0012
                                            0.0078 -0.0003 -0.0053 -0.0126  0.0096
                                            0.0001  0.0013
                ( 50.63%)   0.7116* C   4 s( 33.87%)p 1.95( 66.09%)d 0.00(  0.03%)
                                           -0.0000  0.5820  0.0063  0.0009  0.0001
                                           -0.4440  0.0106  0.0024 -0.0030  0.3994
                                           -0.0015 -0.0000  0.0010  0.5514 -0.0093
                                           -0.0015  0.0029 -0.0073 -0.0124  0.0111
                                           -0.0008  0.0026
     9. (1.97999) BD ( 1) C   3 - H  19  
                ( 60.18%)   0.7757* C   3 s( 30.04%)p 2.33( 69.89%)d 0.00(  0.07%)
                                            0.0004 -0.5478  0.0163  0.0024  0.0001
                                            0.6667 -0.0016  0.0037  0.0016  0.3555
                                            0.0122 -0.0020  0.0001 -0.3576  0.0059
                                           -0.0035 -0.0015 -0.0154  0.0151  0.0095
                                           -0.0101  0.0057
                ( 39.82%)   0.6310* H  19 s(100.00%)
                                           -1.0000 -0.0016 -0.0007
    10. (1.97454) BD ( 1) C   4 - C   5  
                ( 50.82%)   0.7129* C   4 s( 34.21%)p 1.92( 65.76%)d 0.00(  0.03%)
                                           -0.0000  0.5849  0.0064  0.0011  0.0003
                                            0.6473 -0.0121 -0.0010  0.0027  0.3448
                                            0.0068  0.0001  0.0006 -0.3454  0.0133
                                            0.0016 -0.0020  0.0108 -0.0107 -0.0042
                                            0.0055 -0.0049
                ( 49.18%)   0.7013* C   5 s( 35.20%)p 1.84( 64.77%)d 0.00(  0.03%)
                                            0.0001  0.5933  0.0062  0.0044  0.0003
                                           -0.6395  0.0006  0.0096 -0.0008 -0.3614
                                            0.0248  0.0043  0.0012  0.3274  0.0121
                                           -0.0046  0.0016  0.0090 -0.0116 -0.0024
                                            0.0052 -0.0041
    11. (1.66525) BD ( 2) C   4 - C   5  
                ( 50.42%)   0.7100* C   4 s(  0.00%)p 1.00( 99.97%)d 0.00(  0.03%)
                                           -0.0000  0.0015  0.0035  0.0003  0.0000
                                            0.5805  0.0042  0.0032 -0.0031 -0.3627
                                           -0.0015 -0.0023  0.0026  0.7287  0.0081
                                            0.0057 -0.0038  0.0037  0.0071  0.0103
                                            0.0117 -0.0036
                ( 49.58%)   0.7042* C   5 s(  0.00%)p 1.00( 99.96%)d 0.00(  0.04%)
                                           -0.0000  0.0019  0.0001  0.0017  0.0000
                                            0.5794  0.0080  0.0040 -0.0007 -0.3599
                                           -0.0028 -0.0036  0.0008  0.7309  0.0105
                                            0.0045 -0.0011  0.0062 -0.0040 -0.0040
                                           -0.0086  0.0157
    12. (1.96263) BD ( 1) C   4 - C   7  
                ( 48.86%)   0.6990* C   4 s( 31.88%)p 2.14( 68.09%)d 0.00(  0.03%)
                                            0.0002  0.5646 -0.0098 -0.0030 -0.0005
                                           -0.2145 -0.0200  0.0024 -0.0009 -0.7676
                                           -0.0146  0.0025 -0.0024 -0.2122 -0.0034
                                            0.0014 -0.0010  0.0070  0.0001  0.0070
                                           -0.0115 -0.0065
                ( 51.14%)   0.7151* C   7 s( 28.32%)p 2.53( 71.65%)d 0.00(  0.03%)
                                            0.0001  0.5321  0.0062  0.0008  0.0000
                                            0.2202 -0.0204  0.0004 -0.0015  0.7895
                                            0.0047 -0.0063  0.0042  0.2105 -0.0033
                                            0.0002  0.0014  0.0053  0.0015  0.0101
                                           -0.0118 -0.0045
    13. (1.97937) BD ( 1) C   5 - C   6  
                ( 50.38%)   0.7098* C   5 s( 34.49%)p 1.90( 65.48%)d 0.00(  0.03%)
                                           -0.0001  0.5871  0.0146 -0.0019 -0.0002
                                            0.2193 -0.0343  0.0016  0.0004  0.7528
                                           -0.0110 -0.0088  0.0005  0.1953  0.0218
                                           -0.0055 -0.0001  0.0065 -0.0013  0.0093
                                           -0.0117 -0.0069
                ( 49.62%)   0.7044* C   6 s( 34.69%)p 1.88( 65.27%)d 0.00(  0.03%)
                                            0.0000  0.5889 -0.0092  0.0006  0.0003
                                           -0.1974 -0.0263 -0.0065 -0.0005 -0.7528
                                            0.0155 -0.0129 -0.0003 -0.2124  0.0284
                                           -0.0010  0.0003  0.0092 -0.0012  0.0069
                                           -0.0111 -0.0080
    14. (1.98051) BD ( 1) C   5 - H  20  
                ( 60.29%)   0.7765* C   5 s( 30.21%)p 2.31( 69.72%)d 0.00(  0.07%)
                                           -0.0004  0.5494 -0.0164 -0.0024 -0.0000
                                            0.4540 -0.0045  0.0043  0.0019 -0.4142
                                           -0.0081 -0.0005  0.0003 -0.5652 -0.0006
                                           -0.0035 -0.0012 -0.0131 -0.0157  0.0149
                                            0.0011  0.0054
                ( 39.71%)   0.6302* H  20 s(100.00%)
                                            1.0000  0.0015  0.0007
    15. (1.98158) BD ( 1) C   6 - H  21  
                ( 60.27%)   0.7764* C   6 s( 30.52%)p 2.27( 69.41%)d 0.00(  0.07%)
                                           -0.0003  0.5522  0.0176  0.0006  0.0002
                                            0.6651  0.0035 -0.0066  0.0013  0.3568
                                            0.0015 -0.0039  0.0008 -0.3526 -0.0021
                                            0.0032 -0.0007  0.0151 -0.0141 -0.0095
                                            0.0112 -0.0055
                ( 39.73%)   0.6303* H  21 s(100.00%)
                                            1.0000  0.0006  0.0012
    16. (1.96701) BD ( 1) C   7 - C   8  
                ( 51.16%)   0.7153* C   7 s( 28.76%)p 2.48( 71.22%)d 0.00(  0.03%)
                                           -0.0001 -0.5362 -0.0083  0.0002 -0.0000
                                            0.7692  0.0072 -0.0031  0.0043  0.0560
                                           -0.0217  0.0020 -0.0017  0.3415 -0.0143
                                           -0.0032 -0.0004 -0.0009 -0.0077 -0.0005
                                           -0.0133  0.0055
                ( 48.84%)   0.6988* C   8 s( 32.08%)p 2.12( 67.90%)d 0.00(  0.03%)
                                           -0.0001 -0.5663  0.0091  0.0044  0.0004
                                           -0.7338 -0.0123  0.0032 -0.0020 -0.0166
                                           -0.0139  0.0017 -0.0006 -0.3737 -0.0125
                                            0.0033 -0.0010 -0.0012 -0.0109  0.0006
                                           -0.0115  0.0022
    17. (1.98168) BD ( 1) C   7 - N   9  
                ( 38.65%)   0.6217* C   7 s( 21.72%)p 3.60( 78.18%)d 0.00(  0.09%)
                                           -0.0000  0.4655  0.0236  0.0006 -0.0003
                                            0.0449 -0.0088 -0.0004  0.0014 -0.5172
                                            0.0195 -0.0032 -0.0007  0.7152 -0.0176
                                            0.0030 -0.0007 -0.0018  0.0008 -0.0237
                                           -0.0079  0.0174
                ( 61.35%)   0.7833* N   9 s( 35.35%)p 1.83( 64.62%)d 0.00(  0.03%)
                                           -0.0000  0.5946 -0.0029 -0.0044  0.0001
                                           -0.0508  0.0014  0.0004  0.0004  0.4550
                                           -0.0004 -0.0028  0.0009 -0.6607 -0.0004
                                            0.0055 -0.0012 -0.0050 -0.0024 -0.0122
                                           -0.0035  0.0099
    18. (1.96188) BD ( 1) C   7 - H  22  
                ( 61.99%)   0.7873* C   7 s( 21.26%)p 3.70( 78.67%)d 0.00(  0.08%)
                                           -0.0003  0.4603 -0.0263 -0.0002  0.0003
                                            0.5966  0.0199  0.0003 -0.0022 -0.3240
                                           -0.0036 -0.0012 -0.0003 -0.5701 -0.0175
                                           -0.0031  0.0020 -0.0123 -0.0207  0.0108
                                            0.0070  0.0031
                ( 38.01%)   0.6165* H  22 s(100.00%)
                                            1.0000 -0.0039  0.0000
    19. (1.97350) BD ( 1) C   8 - C  10  
                ( 50.84%)   0.7130* C   8 s( 33.83%)p 1.96( 66.14%)d 0.00(  0.03%)
                                           -0.0000  0.5816  0.0051  0.0007  0.0002
                                           -0.0861 -0.0077 -0.0011  0.0003  0.3523
                                           -0.0049 -0.0015  0.0019 -0.7278  0.0117
                                            0.0019 -0.0031 -0.0005  0.0037 -0.0131
                                           -0.0007  0.0121
                ( 49.16%)   0.7011* C  10 s( 35.01%)p 1.86( 64.96%)d 0.00(  0.03%)
                                            0.0001  0.5917  0.0061  0.0042  0.0003
                                            0.1084 -0.0233 -0.0009 -0.0015 -0.3329
                                           -0.0027  0.0044 -0.0008  0.7255 -0.0038
                                           -0.0104  0.0010  0.0008  0.0026 -0.0123
                                            0.0004  0.0112
    20. (1.97421) BD ( 1) C   8 - C  14  
                ( 50.86%)   0.7132* C   8 s( 34.07%)p 1.93( 65.90%)d 0.00(  0.03%)
                                            0.0000  0.5836  0.0074  0.0023  0.0002
                                           -0.6265  0.0034  0.0022 -0.0016 -0.3674
                                            0.0074 -0.0001 -0.0011  0.3624 -0.0145
                                           -0.0024  0.0020  0.0103 -0.0086 -0.0067
                                            0.0076 -0.0035
                ( 49.14%)   0.7010* C  14 s( 34.87%)p 1.87( 65.10%)d 0.00(  0.03%)
                                            0.0001  0.5905  0.0059  0.0040  0.0003
                                            0.6413 -0.0179 -0.0085 -0.0003  0.3623
                                            0.0037 -0.0060  0.0003 -0.3282 -0.0157
                                            0.0050 -0.0018  0.0102 -0.0074 -0.0078
                                            0.0069 -0.0018
    21. (1.66856) BD ( 2) C   8 - C  14  
                ( 49.99%)   0.7071* C   8 s(  0.00%)p 1.00( 99.96%)d 0.00(  0.03%)
                                            0.0001  0.0000 -0.0061 -0.0011 -0.0001
                                           -0.2468  0.0015 -0.0025  0.0017  0.8602
                                            0.0083  0.0073 -0.0038  0.4456  0.0082
                                            0.0046 -0.0014 -0.0135 -0.0081 -0.0019
                                            0.0093  0.0005
                ( 50.01%)   0.7072* C  14 s(  0.00%)p 1.00( 99.96%)d 0.00(  0.04%)
                                           -0.0001 -0.0040 -0.0019 -0.0019  0.0002
                                           -0.2536  0.0001 -0.0024  0.0014  0.8586
                                            0.0125  0.0061 -0.0012  0.4448  0.0084
                                            0.0036 -0.0002  0.0043  0.0071 -0.0078
                                           -0.0109 -0.0115
    22. (1.99098) BD ( 1) N   9 - C  15  
                ( 63.16%)   0.7947* N   9 s( 35.56%)p 1.81( 64.40%)d 0.00(  0.05%)
                                           -0.0000 -0.5962 -0.0116 -0.0051 -0.0000
                                           -0.4931  0.0052 -0.0003 -0.0013  0.6291
                                           -0.0191  0.0022  0.0016 -0.0654  0.0201
                                           -0.0040  0.0003  0.0193  0.0007  0.0035
                                            0.0042  0.0078
                ( 36.84%)   0.6070* C  15 s( 32.61%)p 2.06( 67.32%)d 0.00(  0.08%)
                                           -0.0001 -0.5707  0.0194 -0.0031  0.0022
                                            0.5121 -0.0188 -0.0034  0.0026 -0.6372
                                            0.0228  0.0078 -0.0029  0.0630 -0.0006
                                           -0.0064 -0.0009  0.0221 -0.0035  0.0011
                                            0.0048  0.0154
    23. (1.98490) BD ( 1) N   9 - H  23  
                ( 70.70%)   0.8408* N   9 s( 28.99%)p 2.45( 70.95%)d 0.00(  0.06%)
                                           -0.0002  0.5384 -0.0048 -0.0023 -0.0001
                                           -0.4923  0.0099  0.0014  0.0003  0.1928
                                           -0.0022 -0.0010  0.0009  0.6554 -0.0167
                                           -0.0010 -0.0022 -0.0088 -0.0199  0.0041
                                            0.0050  0.0110
                ( 29.30%)   0.5413* H  23 s(100.00%)
                                            1.0000 -0.0068  0.0021
    24. (1.97941) BD ( 1) C  10 - C  11  
                ( 50.44%)   0.7102* C  10 s( 34.84%)p 1.87( 65.13%)d 0.00(  0.03%)
                                           -0.0001  0.5901  0.0145 -0.0017 -0.0001
                                           -0.7102 -0.0038  0.0101 -0.0004 -0.0118
                                           -0.0203  0.0023  0.0003 -0.3807  0.0358
                                            0.0000 -0.0005  0.0030  0.0104 -0.0021
                                            0.0132 -0.0030
                ( 49.56%)   0.7040* C  11 s( 34.65%)p 1.89( 65.32%)d 0.00(  0.03%)
                                            0.0000  0.5886 -0.0095  0.0013  0.0003
                                            0.7201 -0.0285  0.0108  0.0003  0.0264
                                           -0.0196 -0.0021 -0.0003  0.3634  0.0230
                                            0.0094  0.0009  0.0010  0.0125 -0.0029
                                            0.0120 -0.0007
    25. (1.66955) BD ( 2) C  10 - C  11  
                ( 50.32%)   0.7094* C  10 s(  0.00%)p 1.00( 99.96%)d 0.00(  0.04%)
                                            0.0000 -0.0034 -0.0011  0.0001  0.0001
                                           -0.2511 -0.0036 -0.0058  0.0002  0.8634
                                            0.0165  0.0131 -0.0014  0.4365  0.0096
                                            0.0074 -0.0009 -0.0145 -0.0077 -0.0028
                                            0.0092 -0.0004
                ( 49.68%)   0.7048* C  11 s(  0.00%)p 1.00( 99.96%)d 0.00(  0.04%)
                                            0.0000 -0.0003 -0.0002 -0.0005 -0.0000
                                           -0.2530 -0.0059  0.0025  0.0003  0.8614
                                            0.0206 -0.0103 -0.0003  0.4391  0.0108
                                           -0.0052 -0.0001  0.0114  0.0012  0.0117
                                            0.0013  0.0122
    26. (1.97998) BD ( 1) C  10 - H  24  
                ( 60.32%)   0.7767* C  10 s( 30.05%)p 2.33( 69.88%)d 0.00(  0.07%)
                                           -0.0003  0.5479 -0.0165 -0.0023 -0.0000
                                            0.6475  0.0068  0.0008  0.0001  0.3775
                                           -0.0010  0.0020  0.0010 -0.3700  0.0071
                                           -0.0048 -0.0020  0.0156 -0.0159 -0.0080
                                            0.0088 -0.0061
                ( 39.68%)   0.6299* H  24 s(100.00%)
                                            1.0000  0.0015  0.0008
    27. (1.98160) BD ( 1) C  11 - C  12  
                ( 50.08%)   0.7077* C  11 s( 34.71%)p 1.88( 65.25%)d 0.00(  0.03%)
                                            0.0000  0.5890 -0.0135 -0.0021 -0.0005
                                           -0.6382  0.0357 -0.0072 -0.0002 -0.3594
                                           -0.0012 -0.0069 -0.0003  0.3377  0.0228
                                            0.0094  0.0005  0.0107 -0.0088 -0.0086
                                            0.0067 -0.0016
                ( 49.92%)   0.7065* C  12 s( 34.68%)p 1.88( 65.29%)d 0.00(  0.03%)
                                            0.0000  0.5888 -0.0116  0.0001 -0.0000
                                            0.6194  0.0076 -0.0134  0.0001  0.3687
                                           -0.0172 -0.0053 -0.0000 -0.3625  0.0377
                                            0.0026  0.0001  0.0111 -0.0077 -0.0072
                                            0.0088 -0.0036
    28. (1.98164) BD ( 1) C  11 - H  25  
                ( 60.29%)   0.7764* C  11 s( 30.55%)p 2.27( 69.39%)d 0.00(  0.07%)
                                            0.0003 -0.5524 -0.0182 -0.0007 -0.0002
                                            0.0869  0.0001 -0.0012  0.0001 -0.3560
                                           -0.0019  0.0032 -0.0005  0.7480  0.0041
                                           -0.0072  0.0013  0.0030 -0.0038  0.0165
                                            0.0054 -0.0187
                ( 39.71%)   0.6302* H  25 s(100.00%)
                                           -1.0000 -0.0006 -0.0012
    29. (1.98158) BD ( 1) C  12 - C  13  
                ( 49.92%)   0.7066* C  12 s( 34.69%)p 1.88( 65.28%)d 0.00(  0.03%)
                                            0.0000  0.5889 -0.0112  0.0002 -0.0000
                                            0.0724  0.0344 -0.0060  0.0000 -0.3494
                                            0.0181  0.0046 -0.0001  0.7235 -0.0155
                                           -0.0125  0.0001 -0.0004  0.0050 -0.0125
                                            0.0005  0.0118
                ( 50.08%)   0.7076* C  13 s( 34.67%)p 1.88( 65.30%)d 0.00(  0.03%)
                                            0.0000  0.5887 -0.0127 -0.0017 -0.0004
                                           -0.1039  0.0392  0.0032  0.0003  0.3410
                                            0.0032  0.0067  0.0003 -0.7238  0.0161
                                           -0.0116 -0.0005  0.0009  0.0019 -0.0132
                                           -0.0003  0.0116
    30. (1.66597) BD ( 2) C  12 - C  13  
                ( 50.40%)   0.7100* C  12 s(  0.00%)p 1.00( 99.96%)d 0.00(  0.04%)
                                           -0.0000  0.0007  0.0002 -0.0002 -0.0000
                                            0.2531  0.0069  0.0032 -0.0001 -0.8602
                                           -0.0231 -0.0111  0.0005 -0.4413 -0.0118
                                           -0.0056  0.0003 -0.0112 -0.0014 -0.0110
                                           -0.0007 -0.0114
                ( 49.60%)   0.7042* C  13 s(  0.00%)p 1.00( 99.96%)d 0.00(  0.04%)
                                            0.0000  0.0007  0.0006  0.0001  0.0001
                                            0.2534  0.0066 -0.0031 -0.0002 -0.8603
                                           -0.0218  0.0110  0.0013 -0.4411 -0.0112
                                            0.0056  0.0007 -0.0044 -0.0072  0.0083
                                            0.0106  0.0113
    31. (1.98169) BD ( 1) C  12 - H  26  
                ( 60.23%)   0.7761* C  12 s( 30.55%)p 2.27( 69.39%)d 0.00(  0.07%)
                                            0.0003 -0.5524 -0.0182  0.0004 -0.0001
                                            0.7384  0.0037  0.0072  0.0015  0.0194
                                            0.0000  0.0002  0.0000  0.3848  0.0021
                                            0.0038  0.0008 -0.0001 -0.0186 -0.0020
                                           -0.0169  0.0053
                ( 39.77%)   0.6307* H  26 s(100.00%)
                                           -1.0000 -0.0005 -0.0012
    32. (1.97921) BD ( 1) C  13 - C  14  
                ( 49.52%)   0.7037* C  13 s( 34.72%)p 1.88( 65.24%)d 0.00(  0.03%)
                                            0.0000  0.5892 -0.0107  0.0007  0.0002
                                            0.7096  0.0016  0.0138  0.0007  0.0131
                                            0.0199  0.0020  0.0004  0.3830 -0.0370
                                            0.0031 -0.0002  0.0029  0.0107 -0.0019
                                            0.0137 -0.0032
                ( 50.48%)   0.7105* C  14 s( 34.86%)p 1.87( 65.11%)d 0.00(  0.03%)
                                           -0.0001  0.5902  0.0150 -0.0017 -0.0001
                                           -0.7184  0.0274  0.0057 -0.0007 -0.0207
                                            0.0196 -0.0025 -0.0004 -0.3644 -0.0236
                                            0.0076  0.0004  0.0013  0.0123 -0.0029
                                            0.0121 -0.0007
    33. (1.98146) BD ( 1) C  13 - H  27  
                ( 60.29%)   0.7765* C  13 s( 30.52%)p 2.27( 69.42%)d 0.00(  0.07%)
                                            0.0003 -0.5521 -0.0185 -0.0008 -0.0003
                                            0.6476  0.0034 -0.0065  0.0012  0.3770
                                            0.0023 -0.0035  0.0006 -0.3641 -0.0026
                                            0.0030 -0.0006 -0.0156  0.0164  0.0078
                                           -0.0078  0.0061
                ( 39.71%)   0.6302* H  27 s(100.00%)
                                           -1.0000 -0.0005 -0.0012
    34. (1.98028) BD ( 1) C  14 - H  28  
                ( 60.24%)   0.7762* C  14 s( 30.17%)p 2.31( 69.76%)d 0.00(  0.07%)
                                           -0.0003  0.5490 -0.0165 -0.0022 -0.0001
                                            0.0819  0.0092 -0.0037 -0.0016 -0.3611
                                            0.0039 -0.0023 -0.0010  0.7486  0.0013
                                            0.0033  0.0014 -0.0024  0.0041 -0.0166
                                           -0.0046  0.0188
                ( 39.76%)   0.6305* H  28 s(100.00%)
                                            1.0000  0.0017  0.0008
    35. (1.99752) BD ( 1) C  15 - O  16  
                ( 26.60%)   0.5157* C  15 s(  0.02%)p99.99( 99.38%)d28.86(  0.60%)
                                           -0.0000  0.0144 -0.0009  0.0003 -0.0001
                                            0.7069  0.0334  0.0155 -0.0043  0.5923
                                            0.0299  0.0133 -0.0033  0.3747  0.0158
                                            0.0077 -0.0015 -0.0285  0.0472  0.0244
                                            0.0255  0.0417
                ( 73.40%)   0.8567* O  16 s(  0.02%)p99.99( 99.87%)d 6.18(  0.11%)
                                            0.0000  0.0133 -0.0011  0.0001 -0.0000
                                            0.7093  0.0012  0.0013 -0.0025  0.6132
                                            0.0007  0.0008 -0.0021  0.3458  0.0012
                                            0.0008 -0.0013  0.0121 -0.0201 -0.0116
                                           -0.0105 -0.0173
    36. (1.99392) BD ( 2) C  15 - O  16  
                ( 36.12%)   0.6010* C  15 s( 31.91%)p 2.13( 67.93%)d 0.00(  0.16%)
                                           -0.0001  0.5615 -0.0622 -0.0020 -0.0015
                                           -0.0093 -0.0150  0.0042  0.0012 -0.4413
                                            0.0411 -0.0019 -0.0035  0.6934 -0.0420
                                           -0.0059  0.0039  0.0002 -0.0036 -0.0298
                                           -0.0086  0.0243
                ( 63.88%)   0.7993* O  16 s( 37.00%)p 1.70( 62.89%)d 0.00(  0.11%)
                                            0.0000  0.6067 -0.0442 -0.0018 -0.0000
                                           -0.0132 -0.0002  0.0014  0.0002  0.3908
                                           -0.0131 -0.0024  0.0001 -0.6895  0.0219
                                            0.0013 -0.0003  0.0006  0.0017 -0.0253
                                           -0.0076  0.0199
    37. (1.98781) BD ( 1) C  15 - H  29  
                ( 58.35%)   0.7639* C  15 s( 35.83%)p 1.79( 64.09%)d 0.00(  0.09%)
                                           -0.0002  0.5968  0.0455 -0.0011  0.0020
                                            0.4812  0.0051  0.0016 -0.0014 -0.2059
                                            0.0068 -0.0057 -0.0015 -0.6052 -0.0213
                                            0.0070  0.0051 -0.0019 -0.0223  0.0133
                                            0.0093  0.0107
                ( 41.65%)   0.6454* H  29 s(100.00%)
                                            1.0000  0.0042 -0.0004
    38. (1.99929) CR ( 1) C   1           s(100.00%)p 0.00(  0.00%)
                                            1.0000  0.0002  0.0000 -0.0000  0.0000
                                            0.0001  0.0000  0.0000  0.0000  0.0003
                                            0.0000  0.0000  0.0000  0.0001  0.0000
                                            0.0000  0.0000  0.0000  0.0000  0.0000
                                           -0.0000 -0.0000
    39. (1.99929) CR ( 1) C   2           s(100.00%)p 0.00(  0.00%)
                                            1.0000  0.0001  0.0000  0.0000  0.0000
                                           -0.0001 -0.0000 -0.0000 -0.0000  0.0001
                                            0.0000  0.0000  0.0000  0.0002  0.0000
                                            0.0000  0.0000 -0.0000 -0.0000  0.0000
                                            0.0000  0.0000
    40. (1.99916) CR ( 1) C   3           s(100.00%)p 0.00(  0.00%)
                                            1.0000  0.0002 -0.0000 -0.0000 -0.0000
                                           -0.0003  0.0000 -0.0000 -0.0000 -0.0000
                                           -0.0000 -0.0000 -0.0000  0.0002 -0.0000
                                            0.0000  0.0000  0.0000 -0.0000 -0.0000
                                            0.0000 -0.0000
    41. (1.99911) CR ( 1) C   4           s(100.00%)p 0.00(  0.00%)
                                            1.0000 -0.0001  0.0000  0.0000  0.0000
                                            0.0001  0.0000 -0.0000  0.0000  0.0002
                                            0.0000 -0.0000  0.0000  0.0000  0.0000
                                           -0.0000  0.0000 -0.0000 -0.0000 -0.0000
                                            0.0000  0.0000
    42. (1.99917) CR ( 1) C   5           s(100.00%)p 0.00(  0.00%)
                                            1.0000  0.0002 -0.0000 -0.0000 -0.0000
                                            0.0003 -0.0000  0.0000  0.0000 -0.0001
                                           -0.0000 -0.0000  0.0000 -0.0002 -0.0000
                                           -0.0000 -0.0000 -0.0000 -0.0000  0.0000
                                           -0.0000  0.0000
    43. (1.99929) CR ( 1) C   6           s(100.00%)p 0.00(  0.00%)
                                            1.0000  0.0001  0.0000  0.0000  0.0000
                                            0.0002  0.0000 -0.0000  0.0000  0.0001
                                            0.0000 -0.0000  0.0000 -0.0001 -0.0000
                                            0.0000 -0.0000  0.0000 -0.0000 -0.0000
                                            0.0000 -0.0000
    44. (1.99904) CR ( 1) C   7           s(100.00%)p 0.00(  0.00%)
                                            1.0000 -0.0000 -0.0000 -0.0000  0.0000
                                            0.0002  0.0000 -0.0000  0.0000 -0.0002
                                           -0.0000  0.0000 -0.0000 -0.0001 -0.0000
                                           -0.0000  0.0000 -0.0000 -0.0000  0.0000
                                            0.0000  0.0000
    45. (1.99912) CR ( 1) C   8           s(100.00%)
                                            1.0000 -0.0001  0.0000  0.0000  0.0000
                                           -0.0001 -0.0000  0.0000 -0.0000 -0.0001
                                           -0.0000 -0.0000  0.0000 -0.0001 -0.0000
                                            0.0000 -0.0000  0.0000 -0.0000  0.0000
                                           -0.0000  0.0000
    46. (1.99940) CR ( 1) N   9           s(100.00%)p 0.00(  0.00%)
                                            1.0000  0.0001 -0.0000 -0.0000 -0.0000
                                           -0.0001  0.0000  0.0000  0.0000  0.0000
                                           -0.0000 -0.0000  0.0000  0.0001 -0.0000
                                           -0.0000 -0.0000 -0.0000 -0.0000  0.0000
                                            0.0000  0.0000
    47. (1.99918) CR ( 1) C  10           s(100.00%)p 0.00(  0.00%)
                                            1.0000  0.0001 -0.0000 -0.0000 -0.0000
                                            0.0002  0.0000  0.0000  0.0000  0.0002
                                           -0.0000  0.0000  0.0000 -0.0002  0.0000
                                           -0.0000 -0.0000  0.0000 -0.0000 -0.0000
                                            0.0000 -0.0000
    48. (1.99929) CR ( 1) C  11           s(100.00%)p 0.00(  0.00%)
                                            1.0000  0.0001  0.0000  0.0000  0.0000
                                           -0.0000 -0.0000  0.0000 -0.0000  0.0001
                                            0.0000 -0.0000  0.0000 -0.0003 -0.0000
                                            0.0000 -0.0000 -0.0000  0.0000 -0.0000
                                           -0.0000  0.0000
    49. (1.99929) CR ( 1) C  12           s(100.00%)p 0.00(  0.00%)
                                            1.0000  0.0002  0.0000 -0.0000  0.0000
                                           -0.0003 -0.0000 -0.0000 -0.0000 -0.0000
                                           -0.0000 -0.0000  0.0000 -0.0001 -0.0000
                                           -0.0000 -0.0000 -0.0000  0.0000  0.0000
                                            0.0000 -0.0000
    50. (1.99929) CR ( 1) C  13           s(100.00%)p 0.00(  0.00%)
                                            1.0000  0.0001  0.0000  0.0000  0.0000
                                           -0.0003 -0.0000  0.0000 -0.0000 -0.0001
                                           -0.0000  0.0000 -0.0000  0.0001  0.0000
                                           -0.0000  0.0000  0.0000 -0.0000 -0.0000
                                            0.0000 -0.0000
    51. (1.99916) CR ( 1) C  14           s(100.00%)p 0.00(  0.00%)
                                            1.0000  0.0002 -0.0000 -0.0000 -0.0000
                                           -0.0001  0.0000 -0.0000 -0.0000 -0.0001
                                            0.0000  0.0000 -0.0000  0.0003  0.0000
                                            0.0000  0.0000 -0.0000  0.0000 -0.0000
                                           -0.0000  0.0000
    52. (1.99947) CR ( 1) C  15           s(100.00%)p 0.00(  0.00%)
                                            1.0000  0.0001  0.0000 -0.0000  0.0000
                                            0.0002 -0.0000  0.0000  0.0000 -0.0002
                                            0.0000  0.0000 -0.0000 -0.0001 -0.0000
                                            0.0000  0.0000  0.0000 -0.0000  0.0000
                                            0.0000  0.0000
    53. (1.99981) CR ( 1) O  16           s(100.00%)p 0.00(  0.00%)
                                            1.0000  0.0002  0.0000 -0.0000  0.0000
                                            0.0001  0.0000  0.0000 -0.0000 -0.0002
                                            0.0000  0.0000 -0.0000  0.0002 -0.0000
                                           -0.0000  0.0000  0.0000 -0.0000  0.0000
                                            0.0000 -0.0000
    54. (1.68662) LP ( 1) N   9           s(  0.00%)p 1.00( 99.99%)d 0.00(  0.01%)
                                            0.0001  0.0016 -0.0010 -0.0001  0.0000
                                            0.7148  0.0204  0.0028 -0.0003  0.5992
                                            0.0175  0.0018  0.0001  0.3592  0.0092
                                            0.0021 -0.0004 -0.0018  0.0019 -0.0039
                                            0.0108 -0.0006
    55. (1.98867) LP ( 1) O  16           s( 63.19%)p 0.58( 36.81%)d 0.00(  0.01%)
                                           -0.0003  0.7946  0.0215  0.0008  0.0000
                                           -0.0044 -0.0001  0.0005  0.0001 -0.3070
                                            0.0047  0.0007 -0.0029  0.5231 -0.0076
                                           -0.0022  0.0046  0.0009  0.0006  0.0067
                                            0.0020 -0.0053
    56. (1.90492) LP ( 2) O  16           s(  0.00%)p 1.00( 99.93%)d 0.00(  0.06%)
                                            0.0001 -0.0029  0.0013  0.0056 -0.0001
                                           -0.7041 -0.0097 -0.0013  0.0007  0.6126
                                            0.0085  0.0002 -0.0013  0.3580  0.0043
                                            0.0021  0.0008 -0.0095  0.0150 -0.0088
                                           -0.0080 -0.0133
    57. (0.00547) RY*( 1) C   1           s(  1.37%)p67.98( 93.21%)d 3.95(  5.42%)
                                            0.0000 -0.0240  0.1120  0.0180  0.0166
                                            0.0058 -0.2523  0.0278 -0.0142  0.0224
                                           -0.8925  0.0980 -0.0511  0.0064 -0.2387
                                            0.0302 -0.0136 -0.0714 -0.1094 -0.0609
                                            0.1664  0.0754
    58. (0.00193) RY*( 2) C   1           s(  0.02%)p99.99( 98.07%)d98.75(  1.91%)
                                            0.0000 -0.0002  0.0136  0.0031  0.0003
                                            0.0318  0.7306 -0.1288 -0.1817 -0.0019
                                           -0.0431  0.0130  0.0123 -0.0262 -0.5985
                                            0.1114  0.1510 -0.0971 -0.0073  0.0835
                                           -0.0317  0.0409
    59. (0.00089) RY*( 3) C   1           s(  0.18%)p99.99( 91.67%)d44.93(  8.15%)
                                           -0.0000  0.0004  0.0380  0.0192  0.0015
                                            0.0129 -0.5326 -0.1118 -0.0667 -0.0089
                                            0.3360  0.0672  0.0405  0.0154 -0.6798
                                           -0.1660 -0.0827 -0.1425 -0.0816 -0.1516
                                           -0.1042 -0.1439
    60. (0.00054) RY*( 4) C   1           s(  0.03%)p25.56(  0.77%)d99.99( 99.19%)
                                            0.0000  0.0002  0.0171 -0.0030  0.0018
                                           -0.0051  0.0480  0.0318 -0.0034  0.0033
                                           -0.0247 -0.0105  0.0016 -0.0086  0.0440
                                           -0.0386  0.0129 -0.2808  0.1962  0.2008
                                            0.4449 -0.7977
    61. (0.00043) RY*( 5) C   1           s(  7.33%)p12.01( 88.02%)d 0.63(  4.65%)
                                            0.0000  0.0015  0.2705 -0.0008 -0.0100
                                            0.0149  0.1086  0.6853 -0.2023 -0.0068
                                            0.0188 -0.0481  0.0536 -0.0154 -0.0496
                                           -0.5592  0.1916  0.1638 -0.0365 -0.1271
                                            0.0466 -0.0046
    62. (0.00041) RY*( 6) C   1           s( 83.66%)p 0.16( 13.70%)d 0.03(  2.64%)
                                           -0.0000  0.0040  0.9129  0.0326 -0.0454
                                           -0.0111  0.0126 -0.1827  0.1262 -0.0204
                                            0.1049  0.0504  0.1943 -0.0017  0.0827
                                            0.1699 -0.0019 -0.0379 -0.1324  0.0709
                                            0.0415  0.0268
    63. (0.00018) RY*( 7) C   1           s( 78.96%)p 0.04(  2.84%)d 0.23( 18.20%)
                                            0.0000 -0.0042 -0.1381  0.8777 -0.0122
                                            0.0031  0.0223 -0.0056  0.0449  0.0077
                                            0.0359 -0.0023  0.1474  0.0017  0.0206
                                           -0.0212  0.0435  0.0697 -0.3891  0.0883
                                            0.1310 -0.0283
    64. (0.00007) RY*( 8) C   1           s(  0.09%)p99.99( 21.51%)d99.99( 78.39%)
    65. (0.00006) RY*( 9) C   1           s(  3.88%)p18.37( 71.20%)d 6.43( 24.93%)
    66. (0.00001) RY*(10) C   1           s(  5.88%)p 2.53( 14.86%)d13.48( 79.26%)
    67. (0.00001) RY*(11) C   1           s(  0.28%)p99.99( 99.17%)d 1.94(  0.55%)
    68. (0.00000) RY*(12) C   1           s(  0.14%)p99.99( 94.98%)d34.34(  4.88%)
    69. (0.00000) RY*(13) C   1           s(  0.49%)p99.99( 88.84%)d21.67( 10.67%)
    70. (0.00001) RY*(14) C   1           s( 15.04%)p 0.47(  7.01%)d 5.18( 77.96%)
    71. (0.00000) RY*(15) C   1           s(  0.52%)p32.74( 17.02%)d99.99( 82.46%)
    72. (0.00000) RY*(16) C   1           s( 98.79%)p 0.01(  0.98%)d 0.00(  0.22%)
    73. (0.00001) RY*(17) C   1           s(  3.42%)p28.13( 96.24%)d 0.10(  0.34%)
    74. (0.00577) RY*( 1) C   2           s(  0.41%)p99.99( 94.72%)d11.92(  4.87%)
                                            0.0000 -0.0260  0.0508 -0.0275  0.0087
                                           -0.0133  0.5401 -0.0089  0.0202  0.0164
                                           -0.4604  0.0740 -0.0392  0.0179 -0.6573
                                            0.0443 -0.0360  0.1539  0.0848 -0.1048
                                           -0.0298 -0.0772
    75. (0.00202) RY*( 2) C   2           s(  0.35%)p99.99( 97.58%)d 5.89(  2.07%)
                                           -0.0000 -0.0017  0.0504 -0.0310 -0.0036
                                           -0.0241 -0.5656  0.1093  0.1372 -0.0314
                                           -0.7531  0.1411  0.1693  0.0040  0.0824
                                           -0.0165 -0.0263 -0.0024  0.0728  0.0644
                                           -0.1041 -0.0207
    76. (0.00092) RY*( 3) C   2           s(  0.25%)p99.99( 76.71%)d92.27( 23.04%)
                                           -0.0000  0.0005  0.0366  0.0339  0.0033
                                            0.0077 -0.4877 -0.1579 -0.0298 -0.0051
                                            0.2945  0.0772  0.0196  0.0086 -0.6057
                                           -0.2043 -0.0399 -0.2234 -0.1545 -0.2787
                                           -0.2197 -0.1753
    77. (0.00057) RY*( 4) C   2           s(  2.01%)p 7.90( 15.89%)d40.81( 82.10%)
                                           -0.0000  0.0004  0.1418  0.0041  0.0013
                                           -0.0065  0.2167  0.0440  0.0457  0.0053
                                           -0.1183  0.0265 -0.0459 -0.0142  0.2851
                                            0.0391  0.0896 -0.1380 -0.3498 -0.5265
                                           -0.5992  0.2082
    78. (0.00046) RY*( 5) C   2           s( 84.71%)p 0.12(  9.88%)d 0.06(  5.41%)
                                           -0.0000  0.0036  0.9184 -0.0475 -0.0372
                                            0.0172 -0.0158  0.0677 -0.1483 -0.0049
                                            0.1156  0.1995  0.0445 -0.0143  0.0305
                                            0.0208  0.1222  0.1652  0.0541  0.0915
                                            0.0296 -0.1210
    79. (0.00025) RY*( 6) C   2           s( 14.49%)p 5.43( 78.73%)d 0.47(  6.78%)
                                            0.0000 -0.0021 -0.2162  0.3133  0.0050
                                            0.0087  0.0246  0.4525 -0.2115  0.0171
                                            0.0813  0.6505 -0.3150  0.0017  0.0173
                                           -0.0861  0.0134  0.0260  0.0668  0.1441
                                           -0.1842 -0.0893
    80. (0.00014) RY*( 7) C   2           s( 68.28%)p 0.23( 15.50%)d 0.24( 16.22%)
                                            0.0000 -0.0023  0.0073  0.8258 -0.0276
                                           -0.0053 -0.0392 -0.0969 -0.0522 -0.0011
                                           -0.0376 -0.2866  0.1971  0.0036 -0.0028
                                            0.0650  0.1211  0.3454 -0.1200  0.0156
                                           -0.0898 -0.1420
    81. (0.00008) RY*( 8) C   2           s(  3.49%)p11.75( 40.94%)d15.95( 55.57%)
    82. (0.00006) RY*( 9) C   2           s(  3.83%)p13.07( 50.02%)d12.06( 46.15%)
    83. (0.00001) RY*(10) C   2           s(  2.38%)p37.81( 90.18%)d 3.12(  7.44%)
    84. (0.00002) RY*(11) C   2           s( 12.10%)p 1.11( 13.37%)d 6.16( 74.54%)
    85. (0.00002) RY*(12) C   2           s(  1.24%)p79.19( 98.38%)d 0.30(  0.37%)
    86. (0.00000) RY*(13) C   2           s( 98.05%)p 0.01(  1.35%)d 0.01(  0.61%)
    87. (0.00001) RY*(14) C   2           s(  1.03%)p21.06( 21.66%)d75.18( 77.32%)
    88. (0.00000) RY*(15) C   2           s(  4.16%)p22.61( 94.13%)d 0.41(  1.71%)
    89. (0.00001) RY*(16) C   2           s(  1.14%)p80.03( 91.00%)d 6.92(  7.87%)
    90. (0.00001) RY*(17) C   2           s(  2.18%)p 4.63( 10.06%)d40.35( 87.76%)
    91. (0.00559) RY*( 1) C   3           s(  0.29%)p99.99( 94.62%)d17.83(  5.09%)
                                            0.0000 -0.0213  0.0453  0.0177  0.0058
                                           -0.0181  0.7399 -0.0231  0.0291 -0.0151
                                            0.5039  0.0247  0.0217  0.0084 -0.3735
                                            0.0467 -0.0105 -0.1130  0.0728  0.1351
                                           -0.1186  0.0239
    92. (0.00196) RY*( 2) C   3           s(  1.45%)p65.66( 95.53%)d 2.07(  3.01%)
                                            0.0000  0.0176  0.1188 -0.0003 -0.0110
                                           -0.0088 -0.2574  0.0651  0.0105  0.0184
                                            0.7674 -0.0999 -0.1175  0.0170  0.5110
                                           -0.0880 -0.0501  0.1080  0.0477  0.0041
                                           -0.0836 -0.0958
    93. (0.00112) RY*( 3) C   3           s(  0.29%)p99.99( 74.08%)d87.19( 25.62%)
                                           -0.0000 -0.0003  0.0352  0.0412  0.0002
                                            0.0120 -0.4611 -0.1778 -0.0389 -0.0089
                                            0.2380  0.1322  0.0419  0.0156 -0.5966
                                           -0.2468 -0.0436 -0.2714 -0.0471 -0.1147
                                            0.0179 -0.4085
    94. (0.00059) RY*( 4) C   3           s( 64.71%)p 0.25( 16.41%)d 0.29( 18.88%)
                                           -0.0000 -0.0054  0.7882 -0.1609  0.0039
                                           -0.0120 -0.1599  0.0350  0.0215 -0.0137
                                            0.0098 -0.1423  0.1662 -0.0017 -0.2444
                                            0.1651  0.0393  0.2859  0.0941  0.1648
                                            0.1705  0.2049
    95. (0.00050) RY*( 5) C   3           s( 25.99%)p 1.06( 27.66%)d 1.78( 46.34%)
                                           -0.0000 -0.0036  0.5096 -0.0148  0.0077
                                           -0.0045  0.2756 -0.1551  0.0717 -0.0112
                                           -0.2034 -0.0677  0.0880  0.0029  0.3015
                                           -0.1516  0.0611 -0.2975 -0.1607 -0.3815
                                           -0.2405 -0.3817
    96. (0.00029) RY*( 6) C   3           s( 11.38%)p 7.52( 85.54%)d 0.27(  3.08%)
                                            0.0000 -0.0056  0.1829  0.2765 -0.0621
                                           -0.0062 -0.0578 -0.3775 -0.0122  0.0069
                                           -0.0025  0.5303 -0.3641  0.0083  0.0854
                                            0.5093 -0.1699 -0.0682 -0.0945  0.1179
                                           -0.0561  0.0135
    97. (0.00015) RY*( 7) C   3           s(  9.79%)p 8.63( 84.51%)d 0.58(  5.70%)
                                            0.0000  0.0078  0.1748  0.2578  0.0292
                                           -0.0013  0.0339  0.4061  0.1314  0.0033
                                           -0.0151  0.6289  0.1563  0.0080  0.0757
                                           -0.4848 -0.0272 -0.0226 -0.0477  0.0767
                                            0.0605  0.2113
    98. (0.00013) RY*( 8) C   3           s(  2.68%)p18.09( 48.38%)d18.30( 48.94%)
                                           -0.0000  0.0059  0.0283  0.1109  0.1167
                                            0.0007  0.0323 -0.1472  0.3229 -0.0145
                                           -0.1424 -0.0696 -0.2491 -0.0061 -0.0691
                                           -0.2428 -0.4535  0.2655  0.6065 -0.1199
                                           -0.1861 -0.0452
    99. (0.00009) RY*( 9) C   3           s(  0.90%)p96.61( 86.56%)d13.99( 12.54%)
   100. (0.00008) RY*(10) C   3           s( 60.10%)p 0.36( 21.60%)d 0.30( 18.31%)
   101. (0.00006) RY*(11) C   3           s( 17.45%)p 0.87( 15.10%)d 3.87( 67.45%)
   102. (0.00004) RY*(12) C   3           s(  1.82%)p16.16( 29.38%)d37.84( 68.80%)
   103. (0.00003) RY*(13) C   3           s(  1.88%)p 6.98( 13.11%)d45.25( 85.01%)
   104. (0.00001) RY*(14) C   3           s(  3.69%)p16.40( 60.51%)d 9.70( 35.80%)
   105. (0.00001) RY*(15) C   3           s(  1.69%)p40.07( 67.67%)d18.15( 30.64%)
   106. (0.00001) RY*(16) C   3           s(  0.16%)p99.99( 77.93%)d99.99( 21.90%)
   107. (0.00000) RY*(17) C   3           s( 95.82%)p 0.02(  1.47%)d 0.03(  2.71%)
   108. (0.00717) RY*( 1) C   4           s(  1.31%)p72.97( 95.31%)d 2.59(  3.38%)
                                           -0.0000  0.0102 -0.0677  0.0915 -0.0012
                                           -0.0093  0.3936 -0.0013  0.0158 -0.0194
                                            0.8633 -0.0109  0.0333 -0.0050  0.2257
                                           -0.0032 -0.0048 -0.0307 -0.0664 -0.0899
                                            0.1352  0.0462
   109. (0.00345) RY*( 2) C   4           s(  9.55%)p 8.85( 84.46%)d 0.63(  5.99%)
                                           -0.0000  0.0085  0.3085  0.0157 -0.0013
                                            0.0021  0.8436 -0.0071 -0.0005 -0.0081
                                           -0.3549 -0.0711  0.0189 -0.0166 -0.0063
                                            0.0182  0.0287  0.1867  0.1224 -0.0057
                                            0.0746 -0.0669
   110. (0.00253) RY*( 3) C   4           s(  0.11%)p99.99( 95.56%)d38.08(  4.32%)
                                            0.0000 -0.0027  0.0313 -0.0112 -0.0047
                                           -0.0166 -0.0869  0.0436  0.0744  0.0039
                                           -0.1994  0.0066 -0.0078  0.0008  0.9483
                                           -0.0044 -0.0330 -0.0355  0.0492  0.1775
                                            0.0778  0.0448
   111. (0.00107) RY*( 4) C   4           s( 80.85%)p 0.19( 15.05%)d 0.05(  4.11%)
                                           -0.0000 -0.0012  0.8991 -0.0085 -0.0041
                                           -0.0070 -0.2489 -0.1020  0.0861 -0.0091
                                            0.1800 -0.1505  0.1099  0.0012  0.0094
                                            0.0445 -0.0365 -0.0896  0.0682 -0.1265
                                           -0.1108  0.0095
   112. (0.00064) RY*( 5) C   4           s(  0.37%)p 5.11(  1.88%)d99.99( 97.75%)
                                           -0.0000 -0.0002  0.0331  0.0504 -0.0065
                                           -0.0070 -0.0760  0.0176  0.0410  0.0038
                                            0.0521 -0.0349 -0.0169 -0.0077 -0.0792
                                           -0.0034  0.0195 -0.2358  0.2268  0.2817
                                            0.4974 -0.7374
   113. (0.00032) RY*( 6) C   4           s( 14.40%)p 3.43( 49.37%)d 2.52( 36.23%)
                                           -0.0000  0.0002  0.0611  0.3743 -0.0124
                                            0.0096  0.0932 -0.2311 -0.2850 -0.0066
                                           -0.0836  0.3400  0.3050 -0.0096 -0.0192
                                            0.1754  0.3216 -0.5051 -0.1719  0.2299
                                           -0.0297  0.1547
   114. (0.00027) RY*( 7) C   4           s(  1.35%)p 9.96( 13.40%)d63.38( 85.26%)
                                            0.0000 -0.0025  0.1139 -0.0051 -0.0214
                                           -0.0051 -0.1105  0.1694  0.0532  0.0030
                                            0.1118  0.0876  0.0652 -0.0091 -0.1489
                                            0.1542  0.1406  0.4189  0.1971  0.5815
                                            0.3445  0.4260
   115. (0.00022) RY*( 8) C   4           s( 42.07%)p 1.25( 52.52%)d 0.13(  5.41%)
                                           -0.0000  0.0007  0.0361  0.6450  0.0583
                                           -0.0025 -0.0536  0.1716  0.3161 -0.0008
                                           -0.0551  0.3523  0.1565  0.0046 -0.0293
                                           -0.4197 -0.2534  0.1500  0.0832 -0.1491
                                            0.0494  0.0005
   116. (0.00017) RY*( 9) C   4           s( 19.77%)p 3.91( 77.21%)d 0.15(  3.01%)
                                            0.0000  0.0013 -0.1657  0.4110 -0.0372
                                           -0.0059 -0.0457  0.0499  0.2572  0.0028
                                           -0.0717 -0.4452  0.2002  0.0013  0.0020
                                            0.6718 -0.0820  0.0396  0.0176 -0.1649
                                            0.0329 -0.0009
   117. (0.00012) RY*(10) C   4           s(  4.43%)p18.01( 79.73%)d 3.58( 15.85%)
                                           -0.0000 -0.0022  0.0172  0.2089 -0.0177
                                            0.0084  0.0353  0.5069 -0.1613 -0.0028
                                           -0.0042 -0.5869 -0.0005 -0.0074 -0.0396
                                           -0.3844  0.1385 -0.2218 -0.1338  0.2524
                                           -0.1460  0.0796
   118. (0.00008) RY*(11) C   4           s(  1.38%)p28.36( 39.20%)d42.99( 59.42%)
   119. (0.00007) RY*(12) C   4           s( 16.96%)p 2.96( 50.22%)d 1.94( 32.82%)
   120. (0.00008) RY*(13) C   4           s(  4.95%)p 2.61( 12.90%)d16.59( 82.15%)
   121. (0.00004) RY*(14) C   4           s(  3.59%)p14.64( 52.54%)d12.23( 43.88%)
   122. (0.00004) RY*(15) C   4           s(  4.51%)p17.94( 80.93%)d 3.23( 14.56%)
   123. (0.00001) RY*(16) C   4           s(  1.07%)p91.29( 97.32%)d 1.52(  1.62%)
   124. (0.00001) RY*(17) C   4           s( 93.37%)p 0.03(  2.51%)d 0.04(  4.11%)
   125. (0.00586) RY*( 1) C   5           s(  0.16%)p99.99( 94.86%)d31.09(  4.98%)
                                            0.0000 -0.0231  0.0300  0.0125  0.0039
                                            0.0136 -0.4313  0.0566 -0.0184 -0.0118
                                            0.6086  0.0228  0.0130 -0.0187  0.6213
                                           -0.0275  0.0221  0.1593  0.0835 -0.0998
                                           -0.0361 -0.0786
   126. (0.00205) RY*( 2) C   5           s(  0.16%)p99.99( 97.36%)d15.96(  2.49%)
                                            0.0000  0.0156  0.0333  0.0091 -0.0110
                                            0.0179  0.6299 -0.0950 -0.0584  0.0244
                                            0.6937 -0.1241 -0.1241 -0.0038 -0.2265
                                            0.0058 -0.0117 -0.0134  0.0318  0.0777
                                           -0.1322 -0.0139
   127. (0.00121) RY*( 3) C   5           s(  0.05%)p99.99( 77.36%)d99.99( 22.59%)
                                            0.0000 -0.0000  0.0170 -0.0124 -0.0043
                                           -0.0018  0.5033  0.1945  0.0261  0.0032
                                           -0.2470 -0.1315 -0.0312 -0.0049  0.5948
                                            0.2182  0.0327  0.0148  0.1723  0.2550
                                            0.3050 -0.1949
   128. (0.00053) RY*( 4) C   5           s(  0.40%)p75.96( 30.64%)d99.99( 68.96%)
                                           -0.0000 -0.0004  0.0630 -0.0079 -0.0003
                                            0.0062 -0.2908  0.1398 -0.0444 -0.0053
                                            0.1681 -0.0757  0.0246  0.0070 -0.3695
                                            0.1626 -0.0512  0.2707  0.3226  0.5289
                                            0.4818  0.0199
   129. (0.00046) RY*( 5) C   5           s( 90.15%)p 0.08(  6.85%)d 0.03(  3.00%)
                                           -0.0000 -0.0048  0.9327 -0.1771  0.0131
                                            0.0017 -0.0378 -0.0349  0.0174 -0.0186
                                           -0.0473 -0.1968  0.1349 -0.0118  0.0113
                                           -0.0079  0.0754 -0.1079  0.0077  0.0399
                                           -0.1272  0.0233
   130. (0.00025) RY*( 6) C   5           s( 14.60%)p 5.54( 80.93%)d 0.31(  4.47%)
                                            0.0000 -0.0041  0.2549  0.2785 -0.0590
                                            0.0103  0.0664  0.6193 -0.1832  0.0059
                                            0.0029  0.4992 -0.3538 -0.0063 -0.0828
                                           -0.0772  0.0220  0.1135 -0.1444 -0.0648
                                           -0.0177 -0.0801
   131. (0.00016) RY*( 7) C   5           s(  1.95%)p33.63( 65.56%)d16.67( 32.50%)
                                           -0.0000  0.0103  0.0417  0.1194  0.0581
                                           -0.0016 -0.0351 -0.4538 -0.4497 -0.0128
                                           -0.1274  0.3193 -0.1962 -0.0003  0.0368
                                            0.2024  0.2168  0.0191  0.4493  0.1265
                                           -0.2912 -0.1481
   132. (0.00011) RY*( 8) C   5           s( 45.10%)p 1.05( 47.29%)d 0.17(  7.61%)
                                            0.0000 -0.0033  0.0716  0.6663  0.0428
                                            0.0026  0.0164 -0.1709 -0.1503 -0.0019
                                           -0.0374 -0.2473  0.0265  0.0004  0.0677
                                           -0.5915  0.0559 -0.0994  0.0645  0.0456
                                            0.2376  0.0590
   133. (0.00008) RY*( 9) C   5           s(  4.80%)p 7.26( 34.87%)d12.57( 60.33%)
   134. (0.00008) RY*(10) C   5           s(  7.37%)p 6.36( 46.85%)d 6.21( 45.78%)
   135. (0.00006) RY*(11) C   5           s( 30.60%)p 1.81( 55.34%)d 0.46( 14.06%)
   136. (0.00001) RY*(12) C   5           s(  2.64%)p 6.01( 15.85%)d30.90( 81.51%)
   137. (0.00001) RY*(13) C   5           s(  4.79%)p17.13( 82.09%)d 2.74( 13.12%)
   138. (0.00002) RY*(14) C   5           s(  5.29%)p 7.53( 39.80%)d10.38( 54.91%)
   139. (0.00002) RY*(15) C   5           s(  2.00%)p12.25( 24.50%)d36.77( 73.51%)
   140. (0.00000) RY*(16) C   5           s(  1.05%)p87.14( 91.69%)d 6.90(  7.26%)
   141. (0.00000) RY*(17) C   5           s( 88.99%)p 0.09(  8.22%)d 0.03(  2.78%)
   142. (0.00577) RY*( 1) C   6           s(  0.58%)p99.99( 94.54%)d 8.46(  4.88%)
                                            0.0000 -0.0260  0.0627 -0.0329  0.0087
                                            0.0209 -0.7707 -0.0600 -0.0406  0.0135
                                           -0.4045 -0.0744 -0.0344 -0.0100  0.4179
                                            0.0133  0.0176 -0.1136  0.0738  0.1240
                                           -0.1195  0.0281
   143. (0.00197) RY*( 2) C   6           s(  0.06%)p99.99( 98.06%)d31.31(  1.88%)
                                           -0.0000 -0.0015  0.0173 -0.0164 -0.0055
                                            0.0068  0.1541  0.0329 -0.0446 -0.0334
                                           -0.7924 -0.1227  0.1875 -0.0220 -0.5011
                                           -0.0828  0.1264  0.0739  0.0729 -0.0120
                                           -0.0710 -0.0536
   144. (0.00083) RY*( 3) C   6           s(  0.20%)p99.99( 87.09%)d62.79( 12.71%)
                                            0.0000  0.0001  0.0113  0.0433  0.0043
                                            0.0131 -0.5217  0.1490 -0.0513 -0.0084
                                            0.3138 -0.0757  0.0260  0.0165 -0.6587
                                            0.1758 -0.0624 -0.1044 -0.1342 -0.2194
                                           -0.2235  0.0080
   145. (0.00058) RY*( 4) C   6           s(  0.36%)p13.01(  4.73%)d99.99( 94.91%)
                                            0.0000  0.0005  0.0494  0.0344  0.0030
                                            0.0023  0.1183  0.0013  0.0520 -0.0023
                                           -0.0693  0.0257 -0.0336  0.0043  0.1428
                                           -0.0058  0.0592 -0.5303 -0.1649 -0.3547
                                           -0.1595 -0.6996
   146. (0.00048) RY*( 5) C   6           s( 89.65%)p 0.08(  7.58%)d 0.03(  2.77%)
                                           -0.0000  0.0042  0.9465  0.0035 -0.0258
                                           -0.0186  0.0738 -0.0022  0.1382 -0.0035
                                            0.0608 -0.1713  0.0031  0.0121 -0.0203
                                           -0.0618 -0.1159  0.0071 -0.0074  0.1326
                                           -0.0988  0.0155
   147. (0.00028) RY*( 6) C   6           s(  5.14%)p17.08( 87.77%)d 1.38(  7.10%)
                                           -0.0000  0.0020  0.1998 -0.1055 -0.0172
                                            0.0000 -0.0142 -0.1242 -0.0220 -0.0181
                                           -0.0805  0.7242  0.3070 -0.0090 -0.0342
                                            0.4513  0.1766 -0.1648 -0.0824  0.0202
                                            0.1396  0.1309
   148. (0.00016) RY*( 7) C   6           s( 76.72%)p 0.07(  5.48%)d 0.23( 17.80%)
                                            0.0000 -0.0042 -0.0799  0.8721 -0.0155
                                            0.0057  0.0207 -0.0620  0.1379  0.0030
                                           -0.0135  0.0907  0.1305 -0.0039  0.0000
                                            0.0630 -0.0449  0.0102 -0.1048  0.3440
                                           -0.2108 -0.0645
   149. (0.00008) RY*( 8) C   6           s(  2.91%)p13.59( 39.47%)d19.83( 57.62%)
   150. (0.00005) RY*( 9) C   6           s(  6.76%)p 8.88( 60.03%)d 4.91( 33.20%)
   151. (0.00002) RY*(10) C   6           s(  7.38%)p 2.38( 17.57%)d10.18( 75.06%)
   152. (0.00001) RY*(11) C   6           s(  0.39%)p99.99( 78.77%)d53.12( 20.84%)
   153. (0.00000) RY*(12) C   6           s(  0.73%)p99.99( 95.51%)d 5.14(  3.76%)
   154. (0.00001) RY*(13) C   6           s(  3.71%)p 9.17( 34.07%)d16.75( 62.21%)
   155. (0.00001) RY*(14) C   6           s(  0.16%)p99.99( 83.06%)d99.99( 16.78%)
   156. (0.00000) RY*(15) C   6           s( 97.33%)p 0.02(  1.59%)d 0.01(  1.08%)
   157. (0.00001) RY*(16) C   6           s(  6.73%)p 1.61( 10.87%)d12.25( 82.40%)
   158. (0.00001) RY*(17) C   6           s(  1.28%)p73.46( 93.90%)d 3.77(  4.82%)
   159. (0.01078) RY*( 1) C   7           s(  3.38%)p27.96( 94.56%)d 0.61(  2.06%)
                                            0.0000 -0.0045  0.1838 -0.0026 -0.0034
                                            0.0309 -0.7705  0.0274 -0.0205 -0.0200
                                            0.0832 -0.0496  0.0362 -0.0202  0.5804
                                            0.0373  0.0000  0.0372  0.0990 -0.0917
                                           -0.0243 -0.0208
   160. (0.00480) RY*( 2) C   7           s(  2.81%)p33.59( 94.53%)d 0.95(  2.66%)
                                            0.0000 -0.0252  0.1643 -0.0224  0.0012
                                            0.0109 -0.1930  0.1079  0.0024  0.0039
                                            0.8304 -0.0741 -0.0112 -0.0186 -0.4468
                                           -0.0333  0.0059 -0.0066  0.0462  0.0248
                                           -0.0149 -0.1536
   161. (0.00305) RY*( 3) C   7           s(  0.51%)p99.99( 68.02%)d61.21( 31.47%)
                                            0.0000  0.0012  0.0430  0.0574 -0.0012
                                            0.0147  0.2472  0.4744 -0.0395  0.0072
                                            0.2193  0.4463 -0.0034  0.0072  0.2808
                                            0.2560 -0.0191 -0.2253  0.3231  0.1223
                                            0.2807  0.2565
   162. (0.00184) RY*( 4) C   7           s(  0.94%)p99.75( 94.24%)d 5.10(  4.81%)
                                           -0.0000  0.0032 -0.0173  0.0955  0.0032
                                           -0.0044 -0.1860 -0.2259  0.0554  0.0041
                                           -0.0151  0.8070 -0.0114 -0.0034 -0.1311
                                           -0.4293 -0.0245 -0.0367 -0.1327 -0.1698
                                            0.0010 -0.0193
   163. (0.00136) RY*( 5) C   7           s(  1.40%)p65.21( 91.52%)d 5.04(  7.08%)
                                            0.0000 -0.0004  0.0949  0.0708 -0.0032
                                            0.0110  0.3852 -0.6017 -0.1054  0.0055
                                            0.3859 -0.0928 -0.0567 -0.0005  0.4413
                                           -0.1887 -0.0503 -0.1418  0.1168 -0.0298
                                           -0.1435  0.1247
   164. (0.00101) RY*( 6) C   7           s( 14.38%)p 2.71( 38.97%)d 3.24( 46.64%)
                                            0.0000  0.0016  0.3778 -0.0332  0.0013
                                            0.0068  0.0792  0.1851 -0.1123 -0.0107
                                           -0.0883 -0.0561  0.1591 -0.0059  0.0063
                                           -0.5477 -0.0102  0.4825  0.2138  0.3929
                                            0.0060  0.1829
   165. (0.00092) RY*( 7) C   7           s(  4.18%)p16.32( 68.24%)d 6.60( 27.58%)
                                            0.0000 -0.0012  0.2017  0.0313  0.0121
                                            0.0051 -0.1206 -0.5165 -0.1135 -0.0062
                                           -0.0607  0.2041  0.0421 -0.0041 -0.1922
                                            0.5470  0.0699  0.2997  0.1301  0.3343
                                            0.2288  0.0703
   166. (0.00039) RY*( 8) C   7           s( 38.96%)p 0.94( 36.76%)d 0.62( 24.28%)
                                           -0.0000 -0.0018  0.6000 -0.1657  0.0465
                                            0.0034  0.0666  0.0205  0.1386  0.0054
                                           -0.1633  0.0424 -0.0865 -0.0269 -0.1216
                                            0.0844  0.5338 -0.2534  0.1149 -0.2307
                                           -0.3191  0.1016
   167. (0.00029) RY*( 9) C   7           s( 34.47%)p 1.12( 38.45%)d 0.79( 27.08%)
                                            0.0000 -0.0030  0.4284  0.3986  0.0486
                                            0.0032  0.1592  0.1347 -0.2824  0.0007
                                           -0.0147  0.0640  0.3815 -0.0067  0.0732
                                            0.1846 -0.2681  0.0019 -0.4247 -0.1108
                                           -0.1406 -0.2415
   168. (0.00024) RY*(10) C   7           s( 11.50%)p 2.92( 33.59%)d 4.77( 54.91%)
                                           -0.0000 -0.0055 -0.0611  0.3334  0.0085
                                           -0.0110 -0.2448 -0.0824 -0.0984  0.0011
                                           -0.1399 -0.1398  0.2606 -0.0098 -0.2959
                                           -0.0638 -0.2463 -0.4746  0.2757  0.1324
                                           -0.1996  0.4364
   169. (0.00017) RY*(11) C   7           s( 13.40%)p 5.22( 69.98%)d 1.24( 16.62%)
                                            0.0000 -0.0016 -0.2296  0.2844 -0.0207
                                            0.0012  0.0571 -0.0250  0.3785  0.0033
                                            0.1380 -0.0394  0.6015 -0.0022  0.0484
                                            0.0313  0.4085  0.2691  0.0354 -0.2429
                                            0.0570  0.1740
   170. (0.00016) RY*(12) C   7           s(  9.19%)p 2.21( 20.31%)d 7.67( 70.50%)
                                            0.0000 -0.0006  0.2777 -0.1139  0.0426
                                            0.0078  0.0090 -0.1421  0.2091  0.0061
                                           -0.1035 -0.1783  0.2205  0.0069 -0.0331
                                           -0.1999 -0.0825 -0.3481  0.0239 -0.0705
                                            0.7317 -0.2069
   171. (0.00010) RY*(13) C   7           s( 12.82%)p 4.59( 58.83%)d 2.21( 28.36%)
                                            0.0000 -0.0067 -0.0789  0.2964  0.1846
                                           -0.0058 -0.0867  0.0364 -0.4900  0.0070
                                            0.0393 -0.1243 -0.2335  0.0095 -0.0110
                                           -0.1375  0.4986 -0.0741 -0.3348  0.0220
                                            0.3244  0.2455
   172. (0.00007) RY*(14) C   7           s( 15.17%)p 0.98( 14.92%)d 4.61( 69.91%)
   173. (0.00005) RY*(15) C   7           s( 34.29%)p 0.62( 21.14%)d 1.30( 44.57%)
   174. (0.00002) RY*(16) C   7           s( 10.36%)p 5.17( 53.54%)d 3.48( 36.10%)
   175. (0.00001) RY*(17) C   7           s( 92.15%)p 0.03(  2.68%)d 0.06(  5.17%)
   176. (0.00653) RY*( 1) C   8           s(  1.78%)p53.29( 94.62%)d 2.03(  3.60%)
                                            0.0000 -0.0085  0.1133 -0.0695  0.0005
                                           -0.0159  0.8124 -0.0045  0.0360 -0.0066
                                            0.1484 -0.0088 -0.0025 -0.0106  0.5116
                                           -0.0219  0.0167 -0.0410  0.1174  0.0587
                                            0.1129 -0.0659
   177. (0.00391) RY*( 2) C   8           s( 11.61%)p 7.27( 84.42%)d 0.34(  3.97%)
                                           -0.0000  0.0072  0.3401  0.0195 -0.0045
                                            0.0036 -0.0184  0.0676  0.0042  0.0046
                                           -0.8917  0.0036  0.0019  0.0168  0.2061
                                            0.0179 -0.0304  0.1558  0.0329  0.1036
                                           -0.0120 -0.0592
   178. (0.00278) RY*( 3) C   8           s(  6.33%)p14.08( 89.13%)d 0.72(  4.54%)
                                           -0.0000  0.0023  0.2436  0.0630  0.0015
                                            0.0096  0.4833  0.0571 -0.0353  0.0182
                                           -0.0834 -0.0553 -0.0633 -0.0044 -0.7977
                                            0.0207  0.0451  0.0547  0.1764  0.0107
                                           -0.0810  0.0679
   179. (0.00084) RY*( 4) C   8           s( 65.88%)p 0.37( 24.19%)d 0.15(  9.93%)
                                           -0.0000 -0.0016  0.8018 -0.1261 -0.0038
                                            0.0094 -0.2001  0.0691 -0.0900 -0.0038
                                            0.2825  0.1103  0.0160  0.0021  0.0474
                                            0.3051  0.0361 -0.2415 -0.1202  0.0706
                                            0.1177  0.0878
   180. (0.00066) RY*( 5) C   8           s(  4.55%)p 1.07(  4.89%)d19.90( 90.56%)
                                            0.0000 -0.0017  0.2074  0.0493  0.0073
                                           -0.0013 -0.0953  0.0218 -0.0340  0.0083
                                            0.1649  0.0043 -0.0208  0.0059  0.0968
                                            0.0250 -0.0213  0.2593  0.3615 -0.3774
                                           -0.5264 -0.5368
   181. (0.00032) RY*( 6) C   8           s( 19.67%)p 1.94( 38.18%)d 2.14( 42.15%)
                                           -0.0000  0.0044 -0.0914  0.4340  0.0015
                                            0.0056  0.1327 -0.3507 -0.2099 -0.0094
                                           -0.1629  0.3223  0.1034 -0.0031 -0.0474
                                            0.2302 -0.0273 -0.4838 -0.2268 -0.2473
                                           -0.0078 -0.2733
   182. (0.00026) RY*( 7) C   8           s( 13.34%)p 2.64( 35.16%)d 3.86( 51.50%)
                                           -0.0000 -0.0002  0.1571  0.3295  0.0109
                                            0.0063 -0.0194 -0.1603 -0.2992  0.0108
                                            0.1496 -0.0041 -0.2533 -0.0110 -0.0220
                                           -0.3607  0.1364  0.3865 -0.3282  0.3345
                                            0.1979 -0.3269
   183. (0.00017) RY*( 8) C   8           s( 27.46%)p 1.59( 43.72%)d 1.05( 28.82%)
                                            0.0000 -0.0015  0.0576  0.5202  0.0269
                                           -0.0036 -0.0278 -0.1590 -0.2257  0.0004
                                            0.0980 -0.2725  0.1888  0.0104  0.1263
                                            0.1601 -0.4460  0.1544  0.2377  0.1669
                                           -0.1355  0.4020
   184. (0.00014) RY*( 9) C   8           s(  4.34%)p20.53( 89.16%)d 1.50(  6.50%)
                                            0.0000 -0.0045  0.2031  0.0113  0.0451
                                            0.0020 -0.0188  0.0121  0.2524  0.0006
                                            0.0376  0.2509  0.3254 -0.0005 -0.0800
                                           -0.6149 -0.5222 -0.0784  0.0044 -0.1586
                                            0.1765 -0.0499
   185. (0.00011) RY*(10) C   8           s(  6.92%)p10.31( 71.37%)d 3.14( 21.71%)
                                           -0.0000 -0.0028 -0.0644  0.2466 -0.0652
                                            0.0080  0.0738  0.7748 -0.1174  0.0014
                                            0.0134 -0.2212  0.0183 -0.0018  0.0120
                                            0.1230 -0.1714  0.0201 -0.3293 -0.2743
                                            0.1391 -0.1167
   186. (0.00007) RY*(11) C   8           s( 11.14%)p 2.68( 29.86%)d 5.29( 59.00%)
   187. (0.00008) RY*(12) C   8           s(  3.53%)p 7.32( 25.86%)d19.99( 70.61%)
   188. (0.00005) RY*(13) C   8           s(  7.60%)p 5.65( 42.98%)d 6.50( 49.42%)
   189. (0.00005) RY*(14) C   8           s( 14.30%)p 4.84( 69.29%)d 1.15( 16.40%)
   190. (0.00002) RY*(15) C   8           s( 14.61%)p 3.81( 55.69%)d 2.03( 29.70%)
   191. (0.00000) RY*(16) C   8           s( 86.51%)p 0.03(  2.95%)d 0.12( 10.55%)
   192. (0.00001) RY*(17) C   8           s(  0.44%)p99.99( 98.63%)d 2.08(  0.93%)
   193. (0.00567) RY*( 1) N   9           s(  0.29%)p99.99( 96.47%)d11.03(  3.24%)
                                            0.0000  0.0029  0.0541 -0.0006 -0.0010
                                            0.0216 -0.6689 -0.0021  0.0016  0.0161
                                           -0.6638 -0.0156 -0.0121  0.0107 -0.2745
                                           -0.0014 -0.0043  0.0651 -0.0982 -0.0365
                                           -0.0953 -0.0899
   194. (0.00407) RY*( 2) N   9           s(  6.53%)p14.01( 91.44%)d 0.31(  2.03%)
                                           -0.0000 -0.0229  0.2511  0.0403  0.0060
                                           -0.0081  0.0138 -0.0343  0.0017  0.0165
                                            0.3732 -0.0379 -0.0042 -0.0072 -0.8731
                                            0.0977  0.0142  0.0170  0.0809 -0.1019
                                           -0.0537 -0.0139
   195. (0.00199) RY*( 3) N   9           s( 44.82%)p 1.14( 51.17%)d 0.09(  4.01%)
                                            0.0000  0.0021  0.6695 -0.0003 -0.0026
                                           -0.0010  0.4943  0.0732  0.0537 -0.0029
                                           -0.4558 -0.1650 -0.0732  0.0015  0.0543
                                            0.1166 -0.0465  0.0055  0.1328 -0.1165
                                           -0.0843 -0.0419
   196. (0.00104) RY*( 4) N   9           s( 37.04%)p 1.30( 48.07%)d 0.40( 14.89%)
                                            0.0000  0.0010  0.5521 -0.2561  0.0002
                                           -0.0053 -0.4428  0.0010  0.1165  0.0028
                                            0.3677  0.0202 -0.1257  0.0060  0.2990
                                            0.1646 -0.0560  0.1958 -0.1601 -0.0291
                                            0.0563  0.2844
   197. (0.00037) RY*( 5) N   9           s(  0.21%)p99.99( 58.17%)d99.99( 41.62%)
                                            0.0000 -0.0015 -0.0240  0.0389 -0.0015
                                           -0.0044 -0.0968  0.6145 -0.0831 -0.0015
                                           -0.0676  0.3101 -0.0647  0.0002 -0.0401
                                            0.2848 -0.0099 -0.2727  0.4081  0.0550
                                            0.3460  0.2293
   198. (0.00023) RY*( 6) N   9           s(  7.65%)p 9.89( 75.65%)d 2.18( 16.70%)
                                           -0.0000 -0.0011  0.2299 -0.1519 -0.0241
                                            0.0047  0.1264 -0.3150 -0.1663 -0.0014
                                           -0.1202  0.7028  0.1868 -0.0097 -0.0998
                                           -0.2452 -0.0110 -0.1179 -0.2119  0.2074
                                            0.2505  0.0495
   199. (0.00019) RY*( 7) N   9           s(  4.83%)p 5.33( 25.75%)d14.36( 69.42%)
                                            0.0000  0.0031  0.1932 -0.1037 -0.0160
                                           -0.0141 -0.1732  0.2097 -0.1139  0.0151
                                            0.2093  0.2236  0.0373  0.0069  0.1539
                                           -0.2250 -0.0234 -0.2827  0.2221 -0.0662
                                           -0.4525 -0.5965
   200. (0.00009) RY*( 8) N   9           s(  2.67%)p18.37( 49.00%)d18.12( 48.33%)
   201. (0.00007) RY*( 9) N   9           s( 78.03%)p 0.21( 16.38%)d 0.07(  5.59%)
   202. (0.00005) RY*(10) N   9           s(  5.59%)p 8.01( 44.79%)d 8.88( 49.62%)
   203. (0.00004) RY*(11) N   9           s(  2.56%)p 3.65(  9.36%)d34.36( 88.08%)
   204. (0.00001) RY*(12) N   9           s(  1.53%)p60.38( 92.64%)d 3.80(  5.82%)
   205. (0.00002) RY*(13) N   9           s(  1.83%)p12.39( 22.63%)d41.36( 75.54%)
   206. (0.00000) RY*(14) N   9           s(  0.03%)p99.99( 96.94%)d96.06(  3.02%)
   207. (0.00001) RY*(15) N   9           s(  7.35%)p11.52( 84.70%)d 1.08(  7.95%)
   208. (0.00001) RY*(16) N   9           s(  0.52%)p69.39( 35.90%)d99.99( 63.58%)
   209. (0.00000) RY*(17) N   9           s( 98.62%)p 0.01(  0.99%)d 0.00(  0.39%)
   210. (0.00561) RY*( 1) C  10           s(  0.07%)p99.99( 94.77%)d71.43(  5.16%)
                                           -0.0000  0.0225 -0.0099 -0.0096 -0.0048
                                           -0.0207  0.8021  0.0094  0.0266 -0.0105
                                            0.4100 -0.0184  0.0185  0.0078 -0.3612
                                            0.0586 -0.0156  0.1199 -0.1738 -0.0158
                                            0.0283 -0.0772
   211. (0.00192) RY*( 2) C  10           s(  0.27%)p99.99( 96.79%)d10.96(  2.94%)
                                            0.0000  0.0154  0.0382  0.0288 -0.0126
                                           -0.0144 -0.4989  0.0953  0.1071  0.0085
                                            0.2761 -0.0535 -0.0258 -0.0219 -0.7710
                                            0.1225  0.0921  0.0149  0.0797  0.0282
                                            0.1001 -0.1097
   212. (0.00109) RY*( 3) C  10           s(  0.80%)p87.74( 70.12%)d36.39( 29.08%)
                                            0.0000 -0.0004 -0.0622  0.0641  0.0045
                                            0.0039 -0.1712 -0.1023 -0.0080 -0.0195
                                            0.6548  0.2879  0.0510 -0.0105  0.3561
                                            0.1375  0.0285 -0.1929  0.0560 -0.3382
                                           -0.1311 -0.3448
   213. (0.00051) RY*( 4) C  10           s( 17.29%)p 1.83( 31.67%)d 2.95( 51.04%)
                                            0.0000 -0.0020  0.4138 -0.0400  0.0099
                                            0.0116  0.1277  0.1024 -0.0528 -0.0007
                                           -0.4235  0.2014 -0.0711  0.0002 -0.1737
                                            0.1687 -0.0583 -0.4597 -0.1421 -0.3501
                                            0.0737 -0.3884
   214. (0.00048) RY*( 5) C  10           s( 71.16%)p 0.24( 16.93%)d 0.17( 11.90%)
                                           -0.0000 -0.0056  0.8304 -0.1479  0.0093
                                            0.0174 -0.0625  0.2194 -0.1468  0.0074
                                            0.2461 -0.0602  0.0124  0.0010  0.1714
                                           -0.0336 -0.0238  0.2837  0.0340  0.1852
                                           -0.0275  0.0481
   215. (0.00024) RY*( 6) C  10           s( 14.05%)p 5.78( 81.29%)d 0.33(  4.65%)
                                            0.0000 -0.0053  0.2195  0.2982 -0.0584
                                           -0.0014  0.0478 -0.1940  0.3056  0.0066
                                            0.0067  0.2961 -0.0686 -0.0114 -0.0934
                                           -0.6865  0.3272 -0.0353  0.0696 -0.1526
                                           -0.0049  0.1309
   216. (0.00015) RY*( 7) C  10           s( 39.15%)p 0.97( 37.90%)d 0.59( 22.95%)
                                           -0.0000  0.0059  0.0455  0.6179  0.0871
                                            0.0095  0.0837  0.0457 -0.0189 -0.0019
                                           -0.0758  0.0896 -0.1632  0.0059  0.1047
                                            0.3743  0.4218  0.0056  0.0585  0.4398
                                            0.0186 -0.1799
   217. (0.00015) RY*( 8) C  10           s( 21.00%)p 3.28( 68.87%)d 0.48( 10.13%)
                                           -0.0000 -0.0078 -0.1355  0.4375 -0.0101
                                           -0.0048 -0.0362  0.7608 -0.0333  0.0042
                                            0.0126  0.0183  0.0797  0.0016  0.0104
                                           -0.1760 -0.2636  0.0691 -0.1584 -0.1923
                                           -0.1759  0.0592
   218. (0.00010) RY*( 9) C  10           s( 18.38%)p 3.08( 56.61%)d 1.36( 25.02%)
                                            0.0000  0.0056  0.1803  0.3877  0.0295
                                           -0.0068 -0.0694 -0.3848 -0.0812  0.0059
                                            0.0488 -0.6137 -0.1175 -0.0084 -0.0218
                                            0.0617 -0.0969 -0.0721 -0.2682 -0.2836
                                           -0.2765  0.1272
   219. (0.00008) RY*(10) C  10           s(  5.62%)p11.99( 67.40%)d 4.80( 26.98%)
   220. (0.00006) RY*(11) C  10           s( 13.19%)p 1.82( 23.95%)d 4.76( 62.85%)
   221. (0.00002) RY*(12) C  10           s(  5.49%)p15.58( 85.47%)d 1.65(  9.05%)
   222. (0.00001) RY*(13) C  10           s(  2.79%)p15.98( 44.51%)d18.92( 52.70%)
   223. (0.00002) RY*(14) C  10           s(  0.44%)p15.27(  6.68%)d99.99( 92.88%)
   224. (0.00002) RY*(15) C  10           s(  1.74%)p 5.07(  8.80%)d51.51( 89.46%)
   225. (0.00000) RY*(16) C  10           s( 85.80%)p 0.15( 12.82%)d 0.02(  1.38%)
   226. (0.00000) RY*(17) C  10           s(  2.87%)p33.32( 95.48%)d 0.58(  1.66%)
   227. (0.00572) RY*( 1) C  11           s(  0.45%)p99.99( 94.64%)d10.98(  4.91%)
                                            0.0000 -0.0256  0.0553 -0.0259  0.0090
                                           -0.0049  0.0857  0.0434  0.0176  0.0107
                                           -0.4158 -0.0172 -0.0197 -0.0243  0.8685
                                            0.0761  0.0502  0.0585 -0.0214  0.1050
                                            0.0950 -0.1588
   228. (0.00201) RY*( 2) C  11           s(  0.20%)p99.99( 97.84%)d 9.78(  1.96%)
                                           -0.0000 -0.0013  0.0360 -0.0263 -0.0045
                                            0.0386  0.9170  0.1634 -0.2130  0.0113
                                            0.2392  0.0452 -0.0653  0.0008  0.0136
                                           -0.0067  0.0020 -0.0471  0.1200  0.0408
                                            0.0363 -0.0044
   229. (0.00083) RY*( 3) C  11           s(  0.48%)p99.99( 79.15%)d42.05( 20.37%)
                                            0.0000  0.0000 -0.0168  0.0674  0.0044
                                            0.0050 -0.1868  0.0145 -0.0271 -0.0119
                                            0.7299 -0.2309  0.0516 -0.0072  0.3796
                                           -0.1459  0.0353 -0.3239 -0.0947 -0.2138
                                            0.0680 -0.1986
   230. (0.00059) RY*( 4) C  11           s(  0.42%)p29.75( 12.44%)d99.99( 87.14%)
                                           -0.0000  0.0002  0.0480  0.0433 -0.0008
                                           -0.0040  0.0812 -0.0304  0.0133  0.0136
                                           -0.2892  0.0332 -0.0829  0.0082 -0.1465
                                            0.0162 -0.0554 -0.6786 -0.4108 -0.0702
                                            0.4847  0.0484
   231. (0.00047) RY*( 5) C  11           s( 90.21%)p 0.08(  7.29%)d 0.03(  2.51%)
                                           -0.0000  0.0045  0.9490 -0.0216 -0.0313
                                           -0.0050 -0.0686  0.1675  0.0537 -0.0121
                                            0.0520  0.0178  0.0966  0.0193 -0.0592
                                            0.0193 -0.1431  0.0727  0.0524  0.0018
                                            0.0952 -0.0892
   232. (0.00027) RY*( 6) C  11           s(  5.96%)p14.48( 86.39%)d 1.28(  7.65%)
                                           -0.0000  0.0031  0.1988 -0.1417 -0.0067
                                            0.0198  0.0980 -0.8315 -0.3432  0.0036
                                           -0.0041 -0.1758 -0.0946  0.0044  0.0215
                                           -0.0621 -0.0203  0.0995 -0.2277 -0.0084
                                           -0.1205 -0.0092
   233. (0.00016) RY*( 7) C  11           s( 81.69%)p 0.07(  5.32%)d 0.16( 13.00%)
                                            0.0000 -0.0010 -0.0220  0.9033 -0.0191
                                            0.0008  0.0486 -0.1750 -0.0277  0.0031
                                           -0.0177  0.0171  0.0378 -0.0045 -0.0218
                                           -0.0588 -0.1158  0.2120  0.0803 -0.0190
                                            0.2537 -0.1177
   234. (0.00009) RY*( 8) C  11           s(  3.83%)p13.36( 51.14%)d11.76( 45.03%)
   235. (0.00006) RY*( 9) C  11           s(  2.32%)p18.76( 43.51%)d23.36( 54.17%)
   236. (0.00003) RY*(10) C  11           s(  7.12%)p 2.08( 14.79%)d10.96( 78.08%)
   237. (0.00000) RY*(11) C  11           s( 97.90%)p 0.01(  1.17%)d 0.01(  0.94%)
   238. (0.00001) RY*(12) C  11           s(  3.47%)p27.77( 96.30%)d 0.07(  0.23%)
   239. (0.00001) RY*(13) C  11           s(  0.06%)p99.99( 98.87%)d18.80(  1.07%)
   240. (0.00000) RY*(14) C  11           s(  0.70%)p99.99( 97.70%)d 2.28(  1.60%)
   241. (0.00000) RY*(15) C  11           s(  1.17%)p19.98( 23.29%)d64.80( 75.55%)
   242. (0.00000) RY*(16) C  11           s(  3.00%)p24.98( 75.00%)d 7.33( 22.00%)
   243. (0.00000) RY*(17) C  11           s(  1.12%)p13.64( 15.26%)d74.69( 83.62%)
   244. (0.00555) RY*( 1) C  12           s(  1.35%)p69.18( 93.30%)d 3.97(  5.35%)
                                            0.0000 -0.0239  0.1117  0.0133  0.0159
                                           -0.0215  0.8488 -0.0924  0.0489 -0.0004
                                            0.0215 -0.0092  0.0023 -0.0110  0.4445
                                           -0.0480  0.0256  0.0320 -0.1663 -0.0753
                                           -0.1196  0.0695
   245. (0.00194) RY*( 2) C  12           s(  0.01%)p 1.00( 98.11%)d 0.02(  1.88%)
                                            0.0000  0.0001  0.0084  0.0035  0.0003
                                            0.0165  0.3668 -0.0683 -0.0925  0.0211
                                            0.4807 -0.0854 -0.1206 -0.0318 -0.7272
                                            0.1296  0.1820  0.0633 -0.0678  0.0302
                                            0.0442 -0.0857
   246. (0.00089) RY*( 3) C  12           s(  0.06%)p99.99( 91.46%)d99.99(  8.49%)
                                           -0.0000 -0.0001  0.0228 -0.0055 -0.0021
                                           -0.0052  0.2281  0.0297  0.0234  0.0186
                                           -0.7995 -0.1880 -0.0964  0.0104 -0.4087
                                           -0.0828 -0.0535  0.2015  0.0528  0.1458
                                           -0.0331  0.1382
   247. (0.00055) RY*( 4) C  12           s(  1.06%)p 0.47(  0.50%)d92.44( 98.43%)
                                           -0.0000  0.0009  0.1013  0.0196 -0.0000
                                           -0.0005  0.0030  0.0239 -0.0059  0.0091
                                           -0.0545 -0.0051 -0.0079  0.0059 -0.0319
                                            0.0081 -0.0126  0.2221  0.3592 -0.4407
                                           -0.5329 -0.5725
   248. (0.00042) RY*( 5) C  12           s(  0.06%)p99.99( 95.17%)d81.46(  4.77%)
                                            0.0000  0.0002  0.0188  0.0151 -0.0011
                                            0.0090  0.0526  0.3637 -0.1199  0.0117
                                            0.0458  0.4662 -0.1524 -0.0169 -0.1001
                                           -0.7055  0.2270 -0.0923  0.1086 -0.0476
                                           -0.0724  0.1410
   249. (0.00042) RY*( 6) C  12           s( 90.66%)p 0.07(  6.07%)d 0.04(  3.27%)
                                           -0.0000  0.0048  0.9495  0.0586 -0.0404
                                            0.0206 -0.1202 -0.0141 -0.1839 -0.0009
                                            0.0154 -0.0066  0.0025  0.0107 -0.0359
                                            0.0083 -0.1002  0.0300 -0.1072 -0.0671
                                            0.0705  0.1041
   250. (0.00017) RY*( 7) C  12           s( 79.02%)p 0.03(  2.57%)d 0.23( 18.41%)
                                            0.0000 -0.0048 -0.1600  0.8744 -0.0098
                                           -0.0083 -0.0352 -0.0170 -0.1308 -0.0010
                                           -0.0067  0.0063 -0.0030 -0.0041 -0.0191
                                            0.0063 -0.0804  0.1871 -0.1292 -0.3155
                                            0.0872  0.1588
   251. (0.00007) RY*( 8) C  12           s(  4.91%)p15.53( 76.18%)d 3.86( 18.91%)
   252. (0.00007) RY*( 9) C  12           s(  0.02%)p99.99( 21.07%)d99.99( 78.90%)
   253. (0.00002) RY*(10) C  12           s(  9.43%)p 1.40( 13.24%)d 8.20( 77.33%)
   254. (0.00000) RY*(11) C  12           s( 98.61%)p 0.01(  1.12%)d 0.00(  0.27%)
   255. (0.00000) RY*(12) C  12           s(  1.16%)p75.51( 87.23%)d10.05( 11.62%)
   256. (0.00000) RY*(13) C  12           s(  0.70%)p13.06(  9.14%)d99.99( 90.16%)
   257. (0.00000) RY*(14) C  12           s(  3.55%)p24.38( 86.44%)d 2.83( 10.02%)
   258. (0.00000) RY*(15) C  12           s(  0.05%)p99.99( 96.39%)d65.98(  3.56%)
   259. (0.00000) RY*(16) C  12           s(  6.44%)p 5.06( 32.59%)d 9.47( 60.97%)
   260. (0.00001) RY*(17) C  12           s(  3.00%)p29.81( 89.50%)d 2.50(  7.50%)
   261. (0.00583) RY*( 1) C  13           s(  0.42%)p99.99( 94.73%)d11.42(  4.85%)
                                            0.0000 -0.0257  0.0539 -0.0244  0.0092
                                           -0.0231  0.7338  0.0822  0.0503 -0.0113
                                            0.4412  0.0301  0.0197  0.0096 -0.4501
                                            0.0028 -0.0143 -0.1149  0.1671  0.0214
                                           -0.0304  0.0772
   262. (0.00204) RY*( 2) C  13           s(  0.34%)p99.99( 97.75%)d 5.55(  1.91%)
                                           -0.0000 -0.0015  0.0543 -0.0216 -0.0051
                                            0.0233  0.5670  0.0919 -0.1183 -0.0088
                                           -0.2290 -0.0449  0.0534  0.0318  0.7252
                                            0.1371 -0.1730  0.0032  0.0647  0.0657
                                            0.0698 -0.0755
   263. (0.00086) RY*( 3) C  13           s(  0.56%)p99.99( 84.86%)d26.18( 14.58%)
                                           -0.0000  0.0006  0.0689 -0.0286 -0.0002
                                           -0.0044  0.2032 -0.0524  0.0186  0.0209
                                           -0.7664  0.2075 -0.0704  0.0090 -0.4018
                                            0.0781 -0.0274  0.2982  0.1427  0.0985
                                           -0.1470  0.0721
   264. (0.00057) RY*( 4) C  13           s(  3.14%)p 2.32(  7.29%)d28.51( 89.57%)
                                           -0.0000 -0.0001  0.1764 -0.0167  0.0036
                                            0.0015 -0.0807  0.0852 -0.0296  0.0059
                                            0.1970 -0.0416  0.0557 -0.0014  0.1033
                                           -0.0208  0.0587  0.4570  0.0167  0.5547
                                            0.1333  0.6009
   265. (0.00047) RY*( 5) C  13           s( 86.31%)p 0.08(  7.12%)d 0.08(  6.57%)
                                           -0.0000  0.0048  0.9284 -0.0013 -0.0348
                                            0.0136 -0.1030  0.0988 -0.0841  0.0098
                                           -0.0094 -0.0219 -0.1020 -0.0151 -0.0037
                                            0.1055  0.1453 -0.1539  0.1241 -0.1477
                                            0.0328 -0.0608
   266. (0.00028) RY*( 6) C  13           s(  5.80%)p15.00( 86.95%)d 1.25(  7.25%)
                                           -0.0000  0.0017  0.1850 -0.1539 -0.0082
                                            0.0151  0.0770 -0.5105 -0.2275 -0.0033
                                            0.0198  0.1882  0.0644  0.0141  0.0707
                                           -0.6584 -0.2689 -0.0390 -0.1285 -0.0742
                                           -0.1682  0.1439
   267. (0.00014) RY*( 7) C  13           s( 71.53%)p 0.11(  7.69%)d 0.29( 20.79%)
                                            0.0000 -0.0056 -0.0729  0.8423 -0.0229
                                           -0.0038  0.0192 -0.0432 -0.1831 -0.0035
                                           -0.0373  0.0401 -0.0826  0.0058  0.0286
                                           -0.1672  0.0496  0.0044  0.2926 -0.2199
                                            0.1805  0.2033
   268. (0.00008) RY*( 8) C  13           s(  4.87%)p 8.98( 43.68%)d10.57( 51.45%)
   269. (0.00006) RY*( 9) C  13           s(  3.34%)p17.35( 57.98%)d11.58( 38.68%)
   270. (0.00002) RY*(10) C  13           s(  0.12%)p99.99( 96.52%)d27.53(  3.36%)
   271. (0.00002) RY*(11) C  13           s( 11.43%)p 1.28( 14.60%)d 6.47( 73.97%)
   272. (0.00000) RY*(12) C  13           s(  6.90%)p10.47( 72.31%)d 3.01( 20.79%)
   273. (0.00001) RY*(13) C  13           s(  2.76%)p10.52( 29.02%)d24.73( 68.22%)
   274. (0.00000) RY*(14) C  13           s(  1.39%)p69.38( 96.73%)d 1.35(  1.88%)
   275. (0.00000) RY*(15) C  13           s( 98.24%)p 0.01(  0.82%)d 0.01(  0.94%)
   276. (0.00000) RY*(16) C  13           s(  2.29%)p 8.72( 19.95%)d33.98( 77.76%)
   277. (0.00001) RY*(17) C  13           s(  0.64%)p99.99( 82.10%)d26.88( 17.26%)
   278. (0.00550) RY*( 1) C  14           s(  0.12%)p99.99( 94.56%)d43.20(  5.31%)
                                           -0.0000  0.0225 -0.0152 -0.0213 -0.0061
                                           -0.0043  0.1830  0.0459  0.0102  0.0071
                                           -0.3857  0.0410 -0.0109 -0.0218  0.8701
                                           -0.0260  0.0346 -0.0649  0.0223 -0.1078
                                           -0.1020  0.1624
   279. (0.00194) RY*( 2) C  14           s(  0.27%)p99.99( 96.56%)d11.53(  3.17%)
                                            0.0000  0.0159  0.0480  0.0051 -0.0128
                                           -0.0275 -0.9052  0.1688  0.1376 -0.0053
                                           -0.3038  0.0492  0.0292  0.0038  0.0460
                                           -0.0096  0.0155 -0.0692  0.1397  0.0227
                                            0.0826  0.0029
   280. (0.00113) RY*( 3) C  14           s(  0.32%)p99.99( 79.44%)d63.26( 20.24%)
                                            0.0000  0.0003  0.0557  0.0080 -0.0060
                                           -0.0003  0.2132  0.1056  0.0050  0.0054
                                           -0.7068 -0.3037 -0.0645  0.0054 -0.3511
                                           -0.1326 -0.0283  0.2683  0.2169 -0.0551
                                           -0.2553 -0.1234
   281. (0.00062) RY*( 4) C  14           s( 15.66%)p 1.54( 24.18%)d 3.84( 60.15%)
                                            0.0000 -0.0027  0.3922 -0.0524 -0.0072
                                            0.0050  0.1563  0.0542 -0.0741  0.0077
                                           -0.3290  0.1525 -0.0569  0.0127 -0.1879
                                            0.1876 -0.0594 -0.6332 -0.2631 -0.1625
                                            0.3195 -0.0539
   282. (0.00049) RY*( 5) C  14           s( 64.42%)p 0.31( 19.98%)d 0.24( 15.60%)
                                            0.0000 -0.0050  0.7877 -0.1530  0.0169
                                            0.0150  0.0068  0.2639 -0.1164 -0.0066
                                            0.2337 -0.1042  0.0740  0.0133  0.1005
                                            0.1677 -0.0829  0.1800  0.2534  0.1478
                                           -0.1594  0.1100
   283. (0.00025) RY*( 6) C  14           s( 18.28%)p 4.27( 78.09%)d 0.20(  3.63%)
                                            0.0000 -0.0046  0.3510  0.2378 -0.0546
                                           -0.0109 -0.0725 -0.7507  0.3537 -0.0058
                                           -0.0437 -0.2684  0.0737  0.0071  0.0689
                                            0.0198  0.0483  0.1134 -0.0814 -0.0803
                                            0.1019 -0.0047
   284. (0.00016) RY*( 7) C  14           s( 10.49%)p 7.72( 80.97%)d 0.81(  8.54%)
                                            0.0000  0.0056  0.2337 -0.2194  0.0461
                                           -0.0064 -0.0810 -0.2436 -0.2665 -0.0022
                                           -0.0488  0.4829 -0.0735 -0.0003 -0.0616
                                           -0.6542 -0.0041  0.1575 -0.1599 -0.1188
                                           -0.1141  0.0888
   285. (0.00012) RY*( 8) C  14           s(  2.40%)p25.79( 61.79%)d14.95( 35.82%)
                                            0.0000  0.0101  0.0219  0.1028  0.1132
                                            0.0131  0.1689  0.0141  0.5123 -0.0011
                                            0.0214  0.3147  0.2793  0.0010 -0.0130
                                           -0.2657 -0.2799 -0.2991  0.3570  0.2935
                                           -0.1372 -0.1905
   286. (0.00010) RY*( 9) C  14           s( 60.62%)p 0.46( 28.09%)d 0.19( 11.28%)
                                            0.0000  0.0044  0.1074  0.7676  0.0735
                                           -0.0074 -0.0421  0.2808 -0.1596 -0.0001
                                            0.0517 -0.1217  0.0406  0.0064  0.0586
                                           -0.2530 -0.2969  0.0383 -0.3314 -0.0190
                                           -0.0310 -0.0147
   287. (0.00007) RY*(10) C  14           s( 12.69%)p 5.44( 69.07%)d 1.44( 18.24%)
   288. (0.00006) RY*(11) C  14           s(  6.44%)p 2.66( 17.15%)d11.85( 76.40%)
   289. (0.00003) RY*(12) C  14           s(  5.84%)p 2.58( 15.07%)d13.55( 79.09%)
   290. (0.00001) RY*(13) C  14           s(  2.46%)p10.66( 26.25%)d28.95( 71.29%)
   291. (0.00002) RY*(14) C  14           s(  7.60%)p 9.37( 71.29%)d 2.78( 21.11%)
   292. (0.00000) RY*(15) C  14           s( 92.05%)p 0.07(  6.37%)d 0.02(  1.58%)
   293. (0.00001) RY*(16) C  14           s(  0.33%)p98.44( 32.61%)d99.99( 67.06%)
   294. (0.00000) RY*(17) C  14           s(  0.09%)p99.99( 98.59%)d15.20(  1.32%)
   295. (0.00944) RY*( 1) C  15           s(  9.57%)p 8.90( 85.20%)d 0.55(  5.23%)
                                            0.0000  0.0417  0.3037 -0.0140 -0.0389
                                            0.0114  0.0624  0.0086  0.0227 -0.0414
                                           -0.5292  0.0226 -0.0502  0.0447  0.7460
                                           -0.0493  0.0403 -0.0627  0.1611 -0.0803
                                           -0.0594 -0.1116
   296. (0.00689) RY*( 2) C  15           s(  3.34%)p 2.35(  7.85%)d26.58( 88.81%)
                                           -0.0000  0.0027  0.1827 -0.0042  0.0017
                                           -0.0648 -0.0011  0.1276 -0.0269 -0.0372
                                            0.1463  0.1581  0.0019 -0.0137  0.0716
                                            0.0492  0.0415 -0.2098  0.3515  0.1532
                                            0.6996  0.4557
   297. (0.00669) RY*( 3) C  15           s( 25.25%)p 0.67( 16.81%)d 2.29( 57.94%)
                                           -0.0000  0.0115  0.5021 -0.0144 -0.0067
                                           -0.0177 -0.2575 -0.1313 -0.0752  0.0340
                                            0.1559  0.1006  0.0162  0.0459  0.1311
                                           -0.0979  0.1176  0.3831 -0.5637  0.1998
                                           -0.0025  0.2738
   298. (0.00244) RY*( 4) C  15           s( 17.22%)p 3.98( 68.55%)d 0.83( 14.23%)
                                           -0.0000 -0.0049  0.3851  0.1528 -0.0239
                                           -0.0086  0.5317 -0.0300 -0.0463 -0.0215
                                           -0.3732 -0.0715 -0.0345  0.0531 -0.4282
                                            0.1979  0.1681 -0.0355 -0.1013  0.3040
                                            0.1012 -0.1677
   299. (0.00078) RY*( 5) C  15           s( 31.79%)p 1.06( 33.62%)d 1.09( 34.60%)
                                           -0.0000  0.0027  0.5565 -0.0633 -0.0647
                                           -0.0115 -0.2720  0.1644 -0.1411  0.0004
                                            0.3730 -0.2115  0.1557  0.0254 -0.0761
                                            0.0214  0.0105 -0.3483  0.2073 -0.0561
                                           -0.1447 -0.3970
   300. (0.00040) RY*( 6) C  15           s(  0.27%)p99.99( 96.68%)d11.27(  3.05%)
                                           -0.0000  0.0011 -0.0064  0.0480  0.0190
                                            0.0287 -0.7061 -0.1704  0.1259  0.0237
                                           -0.5465 -0.1063  0.0652  0.0154 -0.3256
                                            0.0156  0.0352 -0.0437  0.0816  0.0227
                                            0.1461  0.0063
   301. (0.00014) RY*( 7) C  15           s( 55.16%)p 0.56( 31.06%)d 0.25( 13.78%)
                                            0.0000  0.0113 -0.0099  0.7357  0.1008
                                            0.0001 -0.0747  0.2566  0.1553 -0.0050
                                            0.0638  0.0725 -0.0336  0.0038  0.0546
                                           -0.3593 -0.2692  0.1113  0.0494  0.2805
                                            0.0517 -0.2041
   302. (0.00007) RY*( 8) C  15           s( 16.88%)p 3.85( 64.97%)d 1.08( 18.15%)
   303. (0.00004) RY*( 9) C  15           s(  4.74%)p19.37( 91.74%)d 0.74(  3.52%)
   304. (0.00004) RY*(10) C  15           s( 22.57%)p 2.66( 60.02%)d 0.77( 17.40%)
   305. (0.00003) RY*(11) C  15           s(  7.37%)p 7.64( 56.31%)d 4.93( 36.32%)
   306. (0.00001) RY*(12) C  15           s(  8.80%)p 7.25( 63.81%)d 3.11( 27.39%)
   307. (0.00002) RY*(13) C  15           s( 10.22%)p 8.03( 82.08%)d 0.75(  7.70%)
   308. (0.00001) RY*(14) C  15           s(  1.82%)p44.14( 80.53%)d 9.67( 17.65%)
   309. (0.00000) RY*(15) C  15           s( 84.06%)p 0.09(  7.34%)d 0.10(  8.60%)
   310. (0.00001) RY*(16) C  15           s(  0.32%)p99.99( 49.91%)d99.99( 49.77%)
   311. (0.00000) RY*(17) C  15           s(  0.23%)p20.87(  4.84%)d99.99( 94.93%)
   312. (0.00244) RY*( 1) O  16           s(  4.30%)p21.99( 94.46%)d 0.29(  1.24%)
                                           -0.0000  0.0019  0.1844  0.0945 -0.0017
                                            0.0079 -0.6927  0.0290 -0.0351 -0.0016
                                            0.6091 -0.0669  0.0093 -0.0129  0.2868
                                            0.0478  0.0492  0.0325 -0.0732  0.0285
                                            0.0301  0.0655
   313. (0.00094) RY*( 2) O  16           s( 85.62%)p 0.15( 13.23%)d 0.01(  1.14%)
                                           -0.0000  0.0089  0.8986 -0.2205 -0.0038
                                            0.0006  0.3116 -0.0275  0.0176  0.0223
                                            0.0564 -0.0573 -0.0055 -0.0364  0.1224
                                            0.0993  0.0311 -0.0701  0.0398  0.0234
                                            0.0279 -0.0601
   314. (0.00090) RY*( 3) O  16           s(  8.85%)p10.06( 89.06%)d 0.24(  2.09%)
                                           -0.0000  0.0032  0.2939 -0.0457 -0.0013
                                           -0.0016 -0.6128  0.0555 -0.0458  0.0062
                                           -0.5983  0.0382 -0.0476 -0.0137 -0.3813
                                            0.0478 -0.0165  0.0240 -0.0535  0.0081
                                           -0.1184 -0.0582
   315. (0.00012) RY*( 4) O  16           s( 25.67%)p 2.83( 72.73%)d 0.06(  1.60%)
                                           -0.0000  0.0096  0.1484  0.4844  0.0012
                                            0.0003  0.1317 -0.0560 -0.0194  0.0172
                                            0.3664 -0.0231 -0.0114 -0.0278 -0.7510
                                           -0.0226  0.0776  0.0626 -0.0130  0.0912
                                            0.0593 -0.0092
   316. (0.00004) RY*( 5) O  16           s( 51.99%)p 0.52( 26.85%)d 0.41( 21.16%)
   317. (0.00004) RY*( 6) O  16           s(  1.38%)p68.36( 94.61%)d 2.89(  4.00%)
   318. (0.00001) RY*( 7) O  16           s(  0.28%)p99.99( 98.73%)d 3.52(  0.99%)
   319. (0.00001) RY*( 8) O  16           s(  0.95%)p99.99( 98.87%)d 0.19(  0.18%)
   320. (0.00000) RY*( 9) O  16           s(  1.18%)p83.42( 98.42%)d 0.34(  0.40%)
   321. (0.00000) RY*(10) O  16           s(  0.01%)p99.99( 99.98%)d 0.90(  0.01%)
   322. (0.00000) RY*(11) O  16           s( 99.87%)p 0.00(  0.12%)d 0.00(  0.00%)
   323. (0.00001) RY*(12) O  16           s(  4.59%)p20.67( 94.79%)d 0.14(  0.62%)
   324. (0.00000) RY*(13) O  16           s(  0.95%)p 3.75(  3.55%)d99.99( 95.51%)
   325. (0.00000) RY*(14) O  16           s(  0.02%)p52.23(  1.18%)d99.99( 98.80%)
   326. (0.00001) RY*(15) O  16           s(  6.66%)p 1.07(  7.09%)d12.96( 86.25%)
   327. (0.00000) RY*(16) O  16           s(  0.18%)p16.27(  2.90%)d99.99( 96.92%)
   328. (0.00000) RY*(17) O  16           s(  7.29%)p 0.54(  3.92%)d12.18( 88.79%)
   329. (0.00039) RY*( 1) H  17           s(100.00%)
                                           -0.0005  1.0000  0.0028
   330. (0.00021) RY*( 2) H  17           s(100.00%)
                                           -0.0012 -0.0028  1.0000
   331. (0.00048) RY*( 1) H  18           s(100.00%)
                                           -0.0006  1.0000  0.0021
   332. (0.00022) RY*( 2) H  18           s(100.00%)
                                           -0.0012 -0.0021  1.0000
   333. (0.00075) RY*( 1) H  19           s(100.00%)
                                           -0.0016  1.0000  0.0016
   334. (0.00016) RY*( 2) H  19           s(100.00%)
                                           -0.0007 -0.0016  1.0000
   335. (0.00055) RY*( 1) H  20           s(100.00%)
                                           -0.0015  1.0000  0.0029
   336. (0.00025) RY*( 2) H  20           s(100.00%)
                                           -0.0007 -0.0029  1.0000
   337. (0.00047) RY*( 1) H  21           s(100.00%)
                                           -0.0006  1.0000  0.0022
   338. (0.00022) RY*( 2) H  21           s(100.00%)
                                           -0.0012 -0.0022  1.0000
   339. (0.00209) RY*( 1) H  22           s(100.00%)
                                            0.0039  1.0000 -0.0001
   340. (0.00017) RY*( 2) H  22           s(100.00%)
                                           -0.0000  0.0001  1.0000
   341. (0.00248) RY*( 1) H  23           s(100.00%)
                                            0.0068  1.0000 -0.0040
   342. (0.00038) RY*( 2) H  23           s(100.00%)
                                           -0.0020  0.0040  1.0000
   343. (0.00063) RY*( 1) H  24           s(100.00%)
                                           -0.0015  1.0000  0.0023
   344. (0.00021) RY*( 2) H  24           s(100.00%)
                                           -0.0008 -0.0023  1.0000
   345. (0.00046) RY*( 1) H  25           s(100.00%)
                                           -0.0006  1.0000  0.0021
   346. (0.00022) RY*( 2) H  25           s(100.00%)
                                           -0.0012 -0.0021  1.0000
   347. (0.00040) RY*( 1) H  26           s(100.00%)
                                           -0.0005  1.0000  0.0025
   348. (0.00021) RY*( 2) H  26           s(100.00%)
                                           -0.0012 -0.0025  1.0000
   349. (0.00047) RY*( 1) H  27           s(100.00%)
                                           -0.0005  1.0000  0.0020
   350. (0.00022) RY*( 2) H  27           s(100.00%)
                                           -0.0012 -0.0020  1.0000
   351. (0.00076) RY*( 1) H  28           s(100.00%)
                                           -0.0017  1.0000  0.0019
   352. (0.00020) RY*( 2) H  28           s(100.00%)
                                           -0.0008 -0.0019  1.0000
   353. (0.00078) RY*( 1) H  29           s(100.00%)
                                           -0.0042  1.0000 -0.0023
   354. (0.00015) RY*( 2) H  29           s(100.00%)
                                            0.0004  0.0023  1.0000
   355. (0.01531) BD*( 1) C   1 - C   2  
                ( 50.11%)   0.7079* C   1 s( 34.64%)p 1.89( 65.33%)d 0.00(  0.03%)
                                            0.0000  0.5885 -0.0111  0.0003  0.0000
                                           -0.6462  0.0205  0.0105  0.0000 -0.3344
                                           -0.0234  0.0098 -0.0000  0.3492 -0.0278
                                           -0.0035 -0.0000  0.0118 -0.0111 -0.0033
                                            0.0045 -0.0055
                ( 49.89%)  -0.7063* C   2 s( 34.73%)p 1.88( 65.24%)d 0.00(  0.03%)
                                            0.0000  0.5892 -0.0128 -0.0025 -0.0005
                                            0.6399 -0.0072 -0.0108  0.0006  0.3608
                                           -0.0396 -0.0013 -0.0001 -0.3329 -0.0136
                                            0.0081 -0.0005  0.0096 -0.0127 -0.0028
                                            0.0061 -0.0040
   356. (0.01540) BD*( 1) C   1 - C   6  
                ( 50.06%)   0.7075* C   1 s( 34.67%)p 1.88( 65.30%)d 0.00(  0.03%)
                                            0.0000  0.5887 -0.0115 -0.0002 -0.0001
                                            0.4440 -0.0327 -0.0047 -0.0000 -0.3940
                                           -0.0209  0.0104 -0.0001 -0.5465  0.0158
                                            0.0088  0.0000 -0.0060 -0.0118  0.0118
                                           -0.0016  0.0014
                ( 49.94%)  -0.7067* C   6 s( 34.69%)p 1.88( 65.28%)d 0.00(  0.03%)
                                            0.0000  0.5889 -0.0131 -0.0015 -0.0004
                                           -0.4252 -0.0142 -0.0097 -0.0003  0.4185
                                           -0.0393  0.0029 -0.0000  0.5430 -0.0080
                                            0.0092  0.0002 -0.0056 -0.0133  0.0100
                                            0.0010  0.0019
   357. (0.32218) BD*( 2) C   1 - C   6  
                ( 49.59%)   0.7042* C   1 s(  0.00%)p 1.00( 99.96%)d 0.00(  0.04%)
                                            0.0000 -0.0002  0.0002  0.0004  0.0000
                                           -0.5804 -0.0155 -0.0076  0.0003  0.3586
                                            0.0096  0.0044 -0.0002 -0.7303 -0.0195
                                           -0.0092  0.0005  0.0105  0.0040  0.0085
                                            0.0045  0.0128
                ( 50.41%)  -0.7100* C   6 s(  0.00%)p 1.00( 99.96%)d 0.00(  0.04%)
                                           -0.0000  0.0003 -0.0000  0.0000 -0.0000
                                           -0.5799 -0.0147  0.0075  0.0008  0.3585
                                            0.0090 -0.0046 -0.0005 -0.7308 -0.0184
                                            0.0093  0.0010 -0.0057  0.0039  0.0042
                                            0.0086 -0.0155
   358. (0.01145) BD*( 1) C   1 - H  17  
                ( 39.76%)   0.6305* C   1 s( 30.61%)p 2.27( 69.33%)d 0.00(  0.07%)
                                            0.0003 -0.5529 -0.0181  0.0002 -0.0001
                                           -0.2150 -0.0010 -0.0021 -0.0005 -0.7764
                                           -0.0038 -0.0076 -0.0017 -0.2102 -0.0010
                                           -0.0020 -0.0004 -0.0103 -0.0047 -0.0099
                                            0.0183  0.0102
                ( 60.24%)  -0.7762* H  17 s(100.00%)
                                           -1.0000 -0.0005 -0.0012
   359. (0.01510) BD*( 1) C   2 - C   3  
                ( 50.53%)   0.7109* C   2 s( 34.64%)p 1.89( 65.33%)d 0.00(  0.03%)
                                            0.0000  0.5885 -0.0105  0.0011  0.0002
                                           -0.2165  0.0341  0.0003  0.0005 -0.7534
                                            0.0120  0.0128 -0.0008 -0.1918 -0.0210
                                            0.0056 -0.0007  0.0062 -0.0014  0.0090
                                           -0.0118 -0.0069
                ( 49.47%)  -0.7033* C   3 s( 34.89%)p 1.87( 65.08%)d 0.00(  0.03%)
                                           -0.0001  0.5905  0.0152 -0.0016 -0.0001
                                            0.2008  0.0270 -0.0057 -0.0006  0.7500
                                           -0.0124 -0.0078  0.0007  0.2151 -0.0279
                                            0.0014  0.0005  0.0093 -0.0011  0.0069
                                           -0.0105 -0.0078
   360. (0.31963) BD*( 2) C   2 - C   3  
                ( 50.53%)   0.7109* C   2 s(  0.00%)p 1.00( 99.96%)d 0.00(  0.04%)
                                           -0.0000 -0.0024  0.0009  0.0006  0.0002
                                            0.5825  0.0132  0.0062 -0.0002 -0.3552
                                           -0.0081 -0.0038  0.0001  0.7304  0.0161
                                            0.0082 -0.0006 -0.0111 -0.0040 -0.0086
                                           -0.0042 -0.0138
                ( 49.47%)  -0.7033* C   3 s(  0.00%)p 1.00( 99.96%)d 0.00(  0.03%)
                                            0.0000 -0.0032 -0.0003 -0.0005 -0.0001
                                            0.5810  0.0099  0.0086 -0.0011 -0.3620
                                           -0.0069 -0.0056  0.0003  0.7283  0.0140
                                            0.0120 -0.0011  0.0046  0.0075  0.0111
                                            0.0118 -0.0020
   361. (0.01116) BD*( 1) C   2 - H  18  
                ( 39.68%)   0.6300* C   2 s( 30.54%)p 2.27( 69.40%)d 0.00(  0.07%)
                                            0.0003 -0.5523 -0.0184 -0.0011 -0.0003
                                            0.4501  0.0028  0.0041  0.0007 -0.4169
                                           -0.0020 -0.0044 -0.0008 -0.5635 -0.0032
                                           -0.0055 -0.0009  0.0135  0.0155 -0.0147
                                           -0.0016 -0.0057
                ( 60.32%)  -0.7766* H  18 s(100.00%)
                                           -1.0000 -0.0006 -0.0012
   362. (0.02534) BD*( 1) C   3 - C   4  
                ( 50.63%)   0.7116* C   3 s( 34.98%)p 1.86( 64.99%)d 0.00(  0.03%)
                                            0.0001  0.5914  0.0055  0.0042  0.0003
                                            0.4200  0.0099 -0.0058  0.0011 -0.4226
                                            0.0189  0.0057  0.0008 -0.5425  0.0012
                                            0.0078 -0.0003 -0.0053 -0.0126  0.0096
                                            0.0001  0.0013
                ( 49.37%)  -0.7026* C   4 s( 33.87%)p 1.95( 66.09%)d 0.00(  0.03%)
                                           -0.0000  0.5820  0.0063  0.0009  0.0001
                                           -0.4440  0.0106  0.0024 -0.0030  0.3994
                                           -0.0015 -0.0000  0.0010  0.5514 -0.0093
                                           -0.0015  0.0029 -0.0073 -0.0124  0.0111
                                           -0.0008  0.0026
   363. (0.01244) BD*( 1) C   3 - H  19  
                ( 39.82%)   0.6310* C   3 s( 30.04%)p 2.33( 69.89%)d 0.00(  0.07%)
                                           -0.0004  0.5478 -0.0163 -0.0024 -0.0001
                                           -0.6667  0.0016 -0.0037 -0.0016 -0.3555
                                           -0.0122  0.0020 -0.0001  0.3576 -0.0059
                                            0.0035  0.0015  0.0154 -0.0151 -0.0095
                                            0.0101 -0.0057
                ( 60.18%)  -0.7757* H  19 s(100.00%)
                                            1.0000  0.0016  0.0007
   364. (0.02298) BD*( 1) C   4 - C   5  
                ( 49.18%)   0.7013* C   4 s( 34.21%)p 1.92( 65.76%)d 0.00(  0.03%)
                                            0.0000 -0.5849 -0.0064 -0.0011 -0.0003
                                           -0.6473  0.0121  0.0010 -0.0027 -0.3448
                                           -0.0068 -0.0001 -0.0006  0.3454 -0.0133
                                           -0.0016  0.0020 -0.0108  0.0107  0.0042
                                           -0.0055  0.0049
                ( 50.82%)  -0.7129* C   5 s( 35.20%)p 1.84( 64.77%)d 0.00(  0.03%)
                                           -0.0001 -0.5933 -0.0062 -0.0044 -0.0003
                                            0.6395 -0.0006 -0.0096  0.0008  0.3614
                                           -0.0248 -0.0043 -0.0012 -0.3274 -0.0121
                                            0.0046 -0.0016 -0.0090  0.0116  0.0024
                                           -0.0052  0.0041
   365. (0.34606) BD*( 2) C   4 - C   5  
                ( 49.58%)   0.7042* C   4 s(  0.00%)p 1.00( 99.97%)d 0.00(  0.03%)
                                            0.0000 -0.0015 -0.0035 -0.0003 -0.0000
                                           -0.5805 -0.0042 -0.0032  0.0031  0.3627
                                            0.0015  0.0023 -0.0026 -0.7287 -0.0081
                                           -0.0057  0.0038 -0.0037 -0.0071 -0.0103
                                           -0.0117  0.0036
                ( 50.42%)  -0.7100* C   5 s(  0.00%)p 1.00( 99.96%)d 0.00(  0.04%)
                                            0.0000 -0.0019 -0.0001 -0.0017 -0.0000
                                           -0.5794 -0.0080 -0.0040  0.0007  0.3599
                                            0.0028  0.0036 -0.0008 -0.7309 -0.0105
                                           -0.0045  0.0011 -0.0062  0.0040  0.0040
                                            0.0086 -0.0157
   366. (0.03458) BD*( 1) C   4 - C   7  
                ( 51.14%)   0.7151* C   4 s( 31.88%)p 2.14( 68.09%)d 0.00(  0.03%)
                                            0.0002  0.5646 -0.0098 -0.0030 -0.0005
                                           -0.2145 -0.0200  0.0024 -0.0009 -0.7676
                                           -0.0146  0.0025 -0.0024 -0.2122 -0.0034
                                            0.0014 -0.0010  0.0070  0.0001  0.0070
                                           -0.0115 -0.0065
                ( 48.86%)  -0.6990* C   7 s( 28.32%)p 2.53( 71.65%)d 0.00(  0.03%)
                                            0.0001  0.5321  0.0062  0.0008  0.0000
                                            0.2202 -0.0204  0.0004 -0.0015  0.7895
                                            0.0047 -0.0063  0.0042  0.2105 -0.0033
                                            0.0002  0.0014  0.0053  0.0015  0.0101
                                           -0.0118 -0.0045
   367. (0.01502) BD*( 1) C   5 - C   6  
                ( 49.62%)   0.7044* C   5 s( 34.49%)p 1.90( 65.48%)d 0.00(  0.03%)
                                            0.0001 -0.5871 -0.0146  0.0019  0.0002
                                           -0.2193  0.0343 -0.0016 -0.0004 -0.7528
                                            0.0110  0.0088 -0.0005 -0.1953 -0.0218
                                            0.0055  0.0001 -0.0065  0.0013 -0.0093
                                            0.0117  0.0069
                ( 50.38%)  -0.7098* C   6 s( 34.69%)p 1.88( 65.27%)d 0.00(  0.03%)
                                           -0.0000 -0.5889  0.0092 -0.0006 -0.0003
                                            0.1974  0.0263  0.0065  0.0005  0.7528
                                           -0.0155  0.0129  0.0003  0.2124 -0.0284
                                            0.0010 -0.0003 -0.0092  0.0012 -0.0069
                                            0.0111  0.0080
   368. (0.01206) BD*( 1) C   5 - H  20  
                ( 39.71%)   0.6302* C   5 s( 30.21%)p 2.31( 69.72%)d 0.00(  0.07%)
                                            0.0004 -0.5494  0.0164  0.0024  0.0000
                                           -0.4540  0.0045 -0.0043 -0.0019  0.4142
                                            0.0081  0.0005 -0.0003  0.5652  0.0006
                                            0.0035  0.0012  0.0131  0.0157 -0.0149
                                           -0.0011 -0.0054
                ( 60.29%)  -0.7765* H  20 s(100.00%)
                                           -1.0000 -0.0015 -0.0007
   369. (0.01109) BD*( 1) C   6 - H  21  
                ( 39.73%)   0.6303* C   6 s( 30.52%)p 2.27( 69.41%)d 0.00(  0.07%)
                                            0.0003 -0.5522 -0.0176 -0.0006 -0.0002
                                           -0.6651 -0.0035  0.0066 -0.0013 -0.3568
                                           -0.0015  0.0039 -0.0008  0.3526  0.0021
                                           -0.0032  0.0007 -0.0151  0.0141  0.0095
                                           -0.0112  0.0055
                ( 60.27%)  -0.7764* H  21 s(100.00%)
                                           -1.0000 -0.0006 -0.0012
   370. (0.03713) BD*( 1) C   7 - C   8  
                ( 48.84%)   0.6988* C   7 s( 28.76%)p 2.48( 71.22%)d 0.00(  0.03%)
                                            0.0001  0.5362  0.0083 -0.0002  0.0000
                                           -0.7692 -0.0072  0.0031 -0.0043 -0.0560
                                            0.0217 -0.0020  0.0017 -0.3415  0.0143
                                            0.0032  0.0004  0.0009  0.0077  0.0005
                                            0.0133 -0.0055
                ( 51.16%)  -0.7153* C   8 s( 32.08%)p 2.12( 67.90%)d 0.00(  0.03%)
                                            0.0001  0.5663 -0.0091 -0.0044 -0.0004
                                            0.7338  0.0123 -0.0032  0.0020  0.0166
                                            0.0139 -0.0017  0.0006  0.3737  0.0125
                                           -0.0033  0.0010  0.0012  0.0109 -0.0006
                                            0.0115 -0.0022
   371. (0.03032) BD*( 1) C   7 - N   9  
                ( 61.35%)   0.7833* C   7 s( 21.72%)p 3.60( 78.18%)d 0.00(  0.09%)
                                           -0.0000  0.4655  0.0236  0.0006 -0.0003
                                            0.0449 -0.0088 -0.0004  0.0014 -0.5172
                                            0.0195 -0.0032 -0.0007  0.7152 -0.0176
                                            0.0030 -0.0007 -0.0018  0.0008 -0.0237
                                           -0.0079  0.0174
                ( 38.65%)  -0.6217* N   9 s( 35.35%)p 1.83( 64.62%)d 0.00(  0.03%)
                                           -0.0000  0.5946 -0.0029 -0.0044  0.0001
                                           -0.0508  0.0014  0.0004  0.0004  0.4550
                                           -0.0004 -0.0028  0.0009 -0.6607 -0.0004
                                            0.0055 -0.0012 -0.0050 -0.0024 -0.0122
                                           -0.0035  0.0099
   372. (0.02156) BD*( 1) C   7 - H  22  
                ( 38.01%)   0.6165* C   7 s( 21.26%)p 3.70( 78.67%)d 0.00(  0.08%)
                                            0.0003 -0.4603  0.0263  0.0002 -0.0003
                                           -0.5966 -0.0199 -0.0003  0.0022  0.3240
                                            0.0036  0.0012  0.0003  0.5701  0.0175
                                            0.0031 -0.0020  0.0123  0.0207 -0.0108
                                           -0.0070 -0.0031
                ( 61.99%)  -0.7873* H  22 s(100.00%)
                                           -1.0000  0.0039 -0.0000
   373. (0.02204) BD*( 1) C   8 - C  10  
                ( 49.16%)   0.7011* C   8 s( 33.83%)p 1.96( 66.14%)d 0.00(  0.03%)
                                            0.0000 -0.5816 -0.0051 -0.0007 -0.0002
                                            0.0861  0.0077  0.0011 -0.0003 -0.3523
                                            0.0049  0.0015 -0.0019  0.7278 -0.0117
                                           -0.0019  0.0031  0.0005 -0.0037  0.0131
                                            0.0007 -0.0121
                ( 50.84%)  -0.7130* C  10 s( 35.01%)p 1.86( 64.96%)d 0.00(  0.03%)
                                           -0.0001 -0.5917 -0.0061 -0.0042 -0.0003
                                           -0.1084  0.0233  0.0009  0.0015  0.3329
                                            0.0027 -0.0044  0.0008 -0.7255  0.0038
                                            0.0104 -0.0010 -0.0008 -0.0026  0.0123
                                           -0.0004 -0.0112
   374. (0.02423) BD*( 1) C   8 - C  14  
                ( 49.14%)   0.7010* C   8 s( 34.07%)p 1.93( 65.90%)d 0.00(  0.03%)
                                           -0.0000 -0.5836 -0.0074 -0.0023 -0.0002
                                            0.6265 -0.0034 -0.0022  0.0016  0.3674
                                           -0.0074  0.0001  0.0011 -0.3624  0.0145
                                            0.0024 -0.0020 -0.0103  0.0086  0.0067
                                           -0.0076  0.0035
                ( 50.86%)  -0.7132* C  14 s( 34.87%)p 1.87( 65.10%)d 0.00(  0.03%)
                                           -0.0001 -0.5905 -0.0059 -0.0040 -0.0003
                                           -0.6413  0.0179  0.0085  0.0003 -0.3623
                                           -0.0037  0.0060 -0.0003  0.3282  0.0157
                                           -0.0050  0.0018 -0.0102  0.0074  0.0078
                                           -0.0069  0.0018
   375. (0.35036) BD*( 2) C   8 - C  14  
                ( 50.01%)   0.7072* C   8 s(  0.00%)p 1.00( 99.96%)d 0.00(  0.03%)
                                            0.0001  0.0000 -0.0061 -0.0011 -0.0001
                                           -0.2468  0.0015 -0.0025  0.0017  0.8602
                                            0.0083  0.0073 -0.0038  0.4456  0.0082
                                            0.0046 -0.0014 -0.0135 -0.0081 -0.0019
                                            0.0093  0.0005
                ( 49.99%)  -0.7071* C  14 s(  0.00%)p 1.00( 99.96%)d 0.00(  0.04%)
                                           -0.0001 -0.0040 -0.0019 -0.0019  0.0002
                                           -0.2536  0.0001 -0.0024  0.0014  0.8586
                                            0.0125  0.0061 -0.0012  0.4448  0.0084
                                            0.0036 -0.0002  0.0043  0.0071 -0.0078
                                           -0.0109 -0.0115
   376. (0.05176) BD*( 1) N   9 - C  15  
                ( 36.84%)   0.6070* N   9 s( 35.56%)p 1.81( 64.40%)d 0.00(  0.05%)
                                            0.0000  0.5962  0.0116  0.0051  0.0000
                                            0.4931 -0.0052  0.0003  0.0013 -0.6291
                                            0.0191 -0.0022 -0.0016  0.0654 -0.0201
                                            0.0040 -0.0003 -0.0193 -0.0007 -0.0035
                                           -0.0042 -0.0078
                ( 63.16%)  -0.7947* C  15 s( 32.61%)p 2.06( 67.32%)d 0.00(  0.08%)
                                            0.0001  0.5707 -0.0194  0.0031 -0.0022
                                           -0.5121  0.0188  0.0034 -0.0026  0.6372
                                           -0.0228 -0.0078  0.0029 -0.0630  0.0006
                                            0.0064  0.0009 -0.0221  0.0035 -0.0011
                                           -0.0048 -0.0154
   377. (0.01741) BD*( 1) N   9 - H  23  
                ( 29.30%)   0.5413* N   9 s( 28.99%)p 2.45( 70.95%)d 0.00(  0.06%)
                                            0.0002 -0.5384  0.0048  0.0023  0.0001
                                            0.4923 -0.0099 -0.0014 -0.0003 -0.1928
                                            0.0022  0.0010 -0.0009 -0.6554  0.0167
                                            0.0010  0.0022  0.0088  0.0199 -0.0041
                                           -0.0050 -0.0110
                ( 70.70%)  -0.8408* H  23 s(100.00%)
                                           -1.0000  0.0068 -0.0021
   378. (0.01492) BD*( 1) C  10 - C  11  
                ( 49.56%)   0.7040* C  10 s( 34.84%)p 1.87( 65.13%)d 0.00(  0.03%)
                                            0.0001 -0.5901 -0.0145  0.0017  0.0001
                                            0.7102  0.0038 -0.0101  0.0004  0.0118
                                            0.0203 -0.0023 -0.0003  0.3807 -0.0358
                                           -0.0000  0.0005 -0.0030 -0.0104  0.0021
                                           -0.0132  0.0030
                ( 50.44%)  -0.7102* C  11 s( 34.65%)p 1.89( 65.32%)d 0.00(  0.03%)
                                           -0.0000 -0.5886  0.0095 -0.0013 -0.0003
                                           -0.7201  0.0285 -0.0108 -0.0003 -0.0264
                                            0.0196  0.0021  0.0003 -0.3634 -0.0230
                                           -0.0094 -0.0009 -0.0010 -0.0125  0.0029
                                           -0.0120  0.0007
   379. (0.31758) BD*( 2) C  10 - C  11  
                ( 49.68%)   0.7048* C  10 s(  0.00%)p 1.00( 99.96%)d 0.00(  0.04%)
                                           -0.0000  0.0034  0.0011 -0.0001 -0.0001
                                            0.2511  0.0036  0.0058 -0.0002 -0.8634
                                           -0.0165 -0.0131  0.0014 -0.4365 -0.0096
                                           -0.0074  0.0009  0.0145  0.0077  0.0028
                                           -0.0092  0.0004
                ( 50.32%)  -0.7094* C  11 s(  0.00%)p 1.00( 99.96%)d 0.00(  0.04%)
                                           -0.0000  0.0003  0.0002  0.0005  0.0000
                                            0.2530  0.0059 -0.0025 -0.0003 -0.8614
                                           -0.0206  0.0103  0.0003 -0.4391 -0.0108
                                            0.0052  0.0001 -0.0114 -0.0012 -0.0117
                                           -0.0013 -0.0122
   380. (0.01223) BD*( 1) C  10 - H  24  
                ( 39.68%)   0.6299* C  10 s( 30.05%)p 2.33( 69.88%)d 0.00(  0.07%)
                                            0.0003 -0.5479  0.0165  0.0023  0.0000
                                           -0.6475 -0.0068 -0.0008 -0.0001 -0.3775
                                            0.0010 -0.0020 -0.0010  0.3700 -0.0071
                                            0.0048  0.0020 -0.0156  0.0159  0.0080
                                           -0.0088  0.0061
                ( 60.32%)  -0.7767* H  24 s(100.00%)
                                           -1.0000 -0.0015 -0.0008
   381. (0.01547) BD*( 1) C  11 - C  12  
                ( 49.92%)   0.7065* C  11 s( 34.71%)p 1.88( 65.25%)d 0.00(  0.03%)
                                           -0.0000 -0.5890  0.0135  0.0021  0.0005
                                            0.6382 -0.0357  0.0072  0.0002  0.3594
                                            0.0012  0.0069  0.0003 -0.3377 -0.0228
                                           -0.0094 -0.0005 -0.0107  0.0088  0.0086
                                           -0.0067  0.0016
                ( 50.08%)  -0.7077* C  12 s( 34.68%)p 1.88( 65.29%)d 0.00(  0.03%)
                                           -0.0000 -0.5888  0.0116 -0.0001  0.0000
                                           -0.6194 -0.0076  0.0134 -0.0001 -0.3687
                                            0.0172  0.0053  0.0000  0.3625 -0.0377
                                           -0.0026 -0.0001 -0.0111  0.0077  0.0072
                                           -0.0088  0.0036
   382. (0.01115) BD*( 1) C  11 - H  25  
                ( 39.71%)   0.6302* C  11 s( 30.55%)p 2.27( 69.39%)d 0.00(  0.07%)
                                           -0.0003  0.5524  0.0182  0.0007  0.0002
                                           -0.0869 -0.0001  0.0012 -0.0001  0.3560
                                            0.0019 -0.0032  0.0005 -0.7480 -0.0041
                                            0.0072 -0.0013 -0.0030  0.0038 -0.0165
                                           -0.0054  0.0187
                ( 60.29%)  -0.7764* H  25 s(100.00%)
                                            1.0000  0.0006  0.0012
   383. (0.01559) BD*( 1) C  12 - C  13  
                ( 50.08%)   0.7076* C  12 s( 34.69%)p 1.88( 65.28%)d 0.00(  0.03%)
                                            0.0000  0.5889 -0.0112  0.0002 -0.0000
                                            0.0724  0.0344 -0.0060  0.0000 -0.3494
                                            0.0181  0.0046 -0.0001  0.7235 -0.0155
                                           -0.0125  0.0001 -0.0004  0.0050 -0.0125
                                            0.0005  0.0118
                ( 49.92%)  -0.7066* C  13 s( 34.67%)p 1.88( 65.30%)d 0.00(  0.03%)
                                            0.0000  0.5887 -0.0127 -0.0017 -0.0004
                                           -0.1039  0.0392  0.0032  0.0003  0.3410
                                            0.0032  0.0067  0.0003 -0.7238  0.0161
                                           -0.0116 -0.0005  0.0009  0.0019 -0.0132
                                           -0.0003  0.0116
   384. (0.32381) BD*( 2) C  12 - C  13  
                ( 49.60%)   0.7042* C  12 s(  0.00%)p 1.00( 99.96%)d 0.00(  0.04%)
                                            0.0000 -0.0007 -0.0002  0.0002  0.0000
                                           -0.2531 -0.0069 -0.0032  0.0001  0.8602
                                            0.0231  0.0111 -0.0005  0.4413  0.0118
                                            0.0056 -0.0003  0.0112  0.0014  0.0110
                                            0.0007  0.0114
                ( 50.40%)  -0.7100* C  13 s(  0.00%)p 1.00( 99.96%)d 0.00(  0.04%)
                                           -0.0000 -0.0007 -0.0006 -0.0001 -0.0001
                                           -0.2534 -0.0066  0.0031  0.0002  0.8603
                                            0.0218 -0.0110 -0.0013  0.4411  0.0112
                                           -0.0056 -0.0007  0.0044  0.0072 -0.0083
                                           -0.0106 -0.0113
   385. (0.01152) BD*( 1) C  12 - H  26  
                ( 39.77%)   0.6307* C  12 s( 30.55%)p 2.27( 69.39%)d 0.00(  0.07%)
                                           -0.0003  0.5524  0.0182 -0.0004  0.0001
                                           -0.7384 -0.0037 -0.0072 -0.0015 -0.0194
                                           -0.0000 -0.0002 -0.0000 -0.3848 -0.0021
                                           -0.0038 -0.0008  0.0001  0.0186  0.0020
                                            0.0169 -0.0053
                ( 60.23%)  -0.7761* H  26 s(100.00%)
                                            1.0000  0.0005  0.0012
   386. (0.01519) BD*( 1) C  13 - C  14  
                ( 50.48%)   0.7105* C  13 s( 34.72%)p 1.88( 65.24%)d 0.00(  0.03%)
                                            0.0000  0.5892 -0.0107  0.0007  0.0002
                                            0.7096  0.0016  0.0138  0.0007  0.0131
                                            0.0199  0.0020  0.0004  0.3830 -0.0370
                                            0.0031 -0.0002  0.0029  0.0107 -0.0019
                                            0.0137 -0.0032
                ( 49.52%)  -0.7037* C  14 s( 34.86%)p 1.87( 65.11%)d 0.00(  0.03%)
                                           -0.0001  0.5902  0.0150 -0.0017 -0.0001
                                           -0.7184  0.0274  0.0057 -0.0007 -0.0207
                                            0.0196 -0.0025 -0.0004 -0.3644 -0.0236
                                            0.0076  0.0004  0.0013  0.0123 -0.0029
                                            0.0121 -0.0007
   387. (0.01123) BD*( 1) C  13 - H  27  
                ( 39.71%)   0.6302* C  13 s( 30.52%)p 2.27( 69.42%)d 0.00(  0.07%)
                                           -0.0003  0.5521  0.0185  0.0008  0.0003
                                           -0.6476 -0.0034  0.0065 -0.0012 -0.3770
                                           -0.0023  0.0035 -0.0006  0.3641  0.0026
                                           -0.0030  0.0006  0.0156 -0.0164 -0.0078
                                            0.0078 -0.0061
                ( 60.29%)  -0.7765* H  27 s(100.00%)
                                            1.0000  0.0005  0.0012
   388. (0.01269) BD*( 1) C  14 - H  28  
                ( 39.76%)   0.6305* C  14 s( 30.17%)p 2.31( 69.76%)d 0.00(  0.07%)
                                            0.0003 -0.5490  0.0165  0.0022  0.0001
                                           -0.0819 -0.0092  0.0037  0.0016  0.3611
                                           -0.0039  0.0023  0.0010 -0.7486 -0.0013
                                           -0.0033 -0.0014  0.0024 -0.0041  0.0166
                                            0.0046 -0.0188
                ( 60.24%)  -0.7762* H  28 s(100.00%)
                                           -1.0000 -0.0017 -0.0008
   389. (0.27949) BD*( 1) C  15 - O  16  
                ( 73.40%)   0.8567* C  15 s(  0.02%)p99.99( 99.38%)d28.86(  0.60%)
                                           -0.0000  0.0144 -0.0009  0.0003 -0.0001
                                            0.7069  0.0334  0.0155 -0.0043  0.5923
                                            0.0299  0.0133 -0.0033  0.3747  0.0158
                                            0.0077 -0.0015 -0.0285  0.0472  0.0244
                                            0.0255  0.0417
                ( 26.60%)  -0.5157* O  16 s(  0.02%)p99.99( 99.87%)d 6.18(  0.11%)
                                            0.0000  0.0133 -0.0011  0.0001 -0.0000
                                            0.7093  0.0012  0.0013 -0.0025  0.6132
                                            0.0007  0.0008 -0.0021  0.3458  0.0012
                                            0.0008 -0.0013  0.0121 -0.0201 -0.0116
                                           -0.0105 -0.0173
   390. (0.00577) BD*( 2) C  15 - O  16  
                ( 63.88%)   0.7993* C  15 s( 31.91%)p 2.13( 67.93%)d 0.00(  0.16%)
                                           -0.0001  0.5615 -0.0622 -0.0020 -0.0015
                                           -0.0093 -0.0150  0.0042  0.0012 -0.4413
                                            0.0411 -0.0019 -0.0035  0.6934 -0.0420
                                           -0.0059  0.0039  0.0002 -0.0036 -0.0298
                                           -0.0086  0.0243
                ( 36.12%)  -0.6010* O  16 s( 37.00%)p 1.70( 62.89%)d 0.00(  0.11%)
                                            0.0000  0.6067 -0.0442 -0.0018 -0.0000
                                           -0.0132 -0.0002  0.0014  0.0002  0.3908
                                           -0.0131 -0.0024  0.0001 -0.6895  0.0219
                                            0.0013 -0.0003  0.0006  0.0017 -0.0253
                                           -0.0076  0.0199
   391. (0.03740) BD*( 1) C  15 - H  29  
                ( 41.65%)   0.6454* C  15 s( 35.83%)p 1.79( 64.09%)d 0.00(  0.09%)
                                            0.0002 -0.5968 -0.0455  0.0011 -0.0020
                                           -0.4812 -0.0051 -0.0016  0.0014  0.2059
                                           -0.0068  0.0057  0.0015  0.6052  0.0213
                                           -0.0070 -0.0051  0.0019  0.0223 -0.0133
                                           -0.0093 -0.0107
                ( 58.35%)  -0.7639* H  29 s(100.00%)
                                           -1.0000 -0.0042  0.0004


 NHO Directionality and "Bond Bending" (deviations from line of nuclear centers)

         [Thresholds for printing:  angular deviation  >  1.0 degree]
                                    hybrid p-character > 25.0%
                                    orbital occupancy  >  0.10e

                                Line of Centers        Hybrid 1              Hybrid 2
                                ---------------  -------------------   ------------------
                NBO               Theta   Phi    Theta   Phi    Dev    Theta   Phi    Dev
 ========================================================================================
     1. BD (   1) C   1 - C   2    65.0  208.4    65.8  209.5   1.3    115.8   27.2   1.3
     2. BD (   1) C   1 - C   6   132.5  316.9   132.3  315.1   1.3     47.3  139.6   2.0
     3. BD (   2) C   1 - C   6   132.5  316.9   136.9  148.3  90.0    137.0  148.3  90.0
     5. BD (   1) C   2 - C   3   104.7  254.6   105.5  256.0   1.6     76.1   73.1   1.6
     6. BD (   2) C   2 - C   3   104.7  254.6   136.9  148.6  89.8    136.9  148.0  89.8
    10. BD (   1) C   4 - C   5   114.6   28.8     --     --    --      64.7  207.7   1.2
    11. BD (   2) C   4 - C   5   114.6   28.8    43.0  328.1  90.1     43.0  328.3  90.0
    12. BD (   1) C   4 - C   7   104.7  255.0   104.8  253.4   1.5      --     --    --
    13. BD (   1) C   5 - C   6    75.4   74.5    74.4   75.7   1.5    103.2  252.9   2.1
    16. BD (   1) C   7 - C   8   115.9  182.2   112.6  182.5   3.3     62.8    2.3   1.4
    17. BD (   1) C   7 - N   9    34.7  276.2    35.7  274.2   1.5      --     --    --
    18. BD (   1) C   7 - H  22   132.4  332.3   130.2  331.8   2.3      --     --    --
    21. BD (   2) C   8 - C  14    65.0  209.8   116.8  285.8  89.7    116.6  286.2  90.1
    22. BD (   1) N   9 - C  15    84.9  308.3    86.4  308.6   1.6     94.0  128.9   1.3
    24. BD (   1) C  10 - C  11   117.6  181.4   116.1  182.4   1.7     60.6    0.4   2.1
    25. BD (   2) C  10 - C  11   117.6  181.4   116.0  286.3  90.1    116.1  286.4  89.9
    27. BD (   1) C  11 - C  12    64.3  210.1    62.5  211.1   2.0    114.6   29.4   1.3
    29. BD (   1) C  12 - C  13    26.2  284.3    26.2  287.2   1.3    153.6   99.9   1.9
    30. BD (   2) C  12 - C  13    26.2  284.3   116.2  286.4  90.0    116.2  286.4  90.0
    32. BD (   1) C  13 - C  14    62.5    1.5    64.4    2.8   2.2    119.0  180.3   1.8
    35. BD (   1) C  15 - O  16    31.3  270.8    68.0   40.1  89.2     69.7   40.8  89.0
    36. BD (   2) C  15 - O  16    31.3  270.8    32.0  267.3   1.9    150.6   91.8   2.0
    54. LP (   1) N   9             --     --     69.0   40.0   --       --     --    --
    55. LP (   1) O  16             --     --     30.5  269.3   --       --     --    --
    56. LP (   2) O  16             --     --     68.9  139.0   --       --     --    --
   357. BD*(   2) C   1 - C   6   132.5  316.9   136.9  148.3  90.0    137.0  148.3  90.0
   360. BD*(   2) C   2 - C   3   104.7  254.6   136.9  148.6  89.8    136.9  148.0  89.8
   365. BD*(   2) C   4 - C   5   114.6   28.8    43.0  328.1  90.1     43.0  328.3  90.0
   375. BD*(   2) C   8 - C  14    65.0  209.8   116.8  285.8  89.7    116.6  286.2  90.1
   379. BD*(   2) C  10 - C  11   117.6  181.4   116.0  286.3  90.1    116.1  286.4  89.9
   384. BD*(   2) C  12 - C  13    26.2  284.3   116.2  286.4  90.0    116.2  286.4  90.0
   389. BD*(   1) C  15 - O  16    31.3  270.8    68.0   40.1  89.2     69.7   40.8  89.0


 Second Order Perturbation Theory Analysis of Fock Matrix in NBO Basis

     Threshold for printing:   0.50 kcal/mol
                                                                              E(2)  E(j)-E(i) F(i,j)
         Donor NBO (i)                     Acceptor NBO (j)                 kcal/mol   a.u.    a.u. 
 ===================================================================================================

 within unit  1
   1. BD (   1) C   1 - C   2        / 91. RY*(   1) C   3                    0.92    1.86    0.037
   1. BD (   1) C   1 - C   2        / 92. RY*(   2) C   3                    1.50    1.95    0.048
   1. BD (   1) C   1 - C   2        /142. RY*(   1) C   6                    1.04    1.86    0.039
   1. BD (   1) C   1 - C   2        /143. RY*(   2) C   6                    1.43    2.18    0.050
   1. BD (   1) C   1 - C   2        /356. BD*(   1) C   1 - C   6            2.50    1.39    0.053
   1. BD (   1) C   1 - C   2        /358. BD*(   1) C   1 - H  17            1.32    1.39    0.038
   1. BD (   1) C   1 - C   2        /359. BD*(   1) C   2 - C   3            2.61    1.38    0.054
   1. BD (   1) C   1 - C   2        /361. BD*(   1) C   2 - H  18            1.34    1.38    0.038
   1. BD (   1) C   1 - C   2        /363. BD*(   1) C   3 - H  19            2.51    1.38    0.053
   1. BD (   1) C   1 - C   2        /369. BD*(   1) C   6 - H  21            2.35    1.38    0.051
   2. BD (   1) C   1 - C   6        / 74. RY*(   1) C   2                    1.01    1.85    0.039
   2. BD (   1) C   1 - C   6        / 75. RY*(   2) C   2                    1.45    2.17    0.050
   2. BD (   1) C   1 - C   6        /125. RY*(   1) C   5                    0.75    1.87    0.034
   2. BD (   1) C   1 - C   6        /126. RY*(   2) C   5                    1.76    1.95    0.052
   2. BD (   1) C   1 - C   6        /355. BD*(   1) C   1 - C   2            2.51    1.38    0.053
   2. BD (   1) C   1 - C   6        /358. BD*(   1) C   1 - H  17            1.34    1.39    0.038
   2. BD (   1) C   1 - C   6        /361. BD*(   1) C   2 - H  18            2.37    1.38    0.051
   2. BD (   1) C   1 - C   6        /367. BD*(   1) C   5 - C   6            2.54    1.38    0.053
   2. BD (   1) C   1 - C   6        /368. BD*(   1) C   5 - H  20            2.45    1.38    0.052
   2. BD (   1) C   1 - C   6        /369. BD*(   1) C   6 - H  21            1.34    1.38    0.039
   3. BD (   2) C   1 - C   6        / 77. RY*(   4) C   2                    0.82    1.78    0.037
   3. BD (   2) C   1 - C   6        /128. RY*(   4) C   5                    1.09    1.67    0.042
   3. BD (   2) C   1 - C   6        /360. BD*(   2) C   2 - C   3           28.84    0.35    0.090
   3. BD (   2) C   1 - C   6        /365. BD*(   2) C   4 - C   5           27.75    0.35    0.088
   4. BD (   1) C   1 - H  17        / 74. RY*(   1) C   2                    1.34    1.71    0.043
   4. BD (   1) C   1 - H  17        /142. RY*(   1) C   6                    1.33    1.72    0.043
   4. BD (   1) C   1 - H  17        /355. BD*(   1) C   1 - C   2            0.94    1.24    0.031
   4. BD (   1) C   1 - H  17        /356. BD*(   1) C   1 - C   6            0.95    1.24    0.031
   4. BD (   1) C   1 - H  17        /359. BD*(   1) C   2 - C   3            3.86    1.23    0.062
   4. BD (   1) C   1 - H  17        /361. BD*(   1) C   2 - H  18            0.56    1.23    0.023
   4. BD (   1) C   1 - H  17        /367. BD*(   1) C   5 - C   6            3.79    1.23    0.061
   4. BD (   1) C   1 - H  17        /369. BD*(   1) C   6 - H  21            0.56    1.24    0.024
   5. BD (   1) C   2 - C   3        / 57. RY*(   1) C   1                    0.96    1.87    0.038
   5. BD (   1) C   2 - C   3        / 58. RY*(   2) C   1                    1.41    2.17    0.050
   5. BD (   1) C   2 - C   3        /108. RY*(   1) C   4                    1.37    1.99    0.047
   5. BD (   1) C   2 - C   3        /109. RY*(   2) C   4                    0.58    1.81    0.029
   5. BD (   1) C   2 - C   3        /110. RY*(   3) C   4                    0.67    1.74    0.031
   5. BD (   1) C   2 - C   3        /355. BD*(   1) C   1 - C   2            2.51    1.39    0.053
   5. BD (   1) C   2 - C   3        /358. BD*(   1) C   1 - H  17            2.30    1.39    0.050
   5. BD (   1) C   2 - C   3        /361. BD*(   1) C   2 - H  18            1.32    1.38    0.038
   5. BD (   1) C   2 - C   3        /362. BD*(   1) C   3 - C   4            3.71    1.38    0.064
   5. BD (   1) C   2 - C   3        /363. BD*(   1) C   3 - H  19            1.56    1.38    0.041
   5. BD (   1) C   2 - C   3        /366. BD*(   1) C   4 - C   7            3.91    1.26    0.063
   6. BD (   2) C   2 - C   3        / 59. RY*(   3) C   1                    1.39    0.77    0.032
   6. BD (   2) C   2 - C   3        /357. BD*(   2) C   1 - C   6           27.52    0.35    0.088
   6. BD (   2) C   2 - C   3        /365. BD*(   2) C   4 - C   5           29.45    0.35    0.091
   7. BD (   1) C   2 - H  18        / 57. RY*(   1) C   1                    1.25    1.73    0.042
   7. BD (   1) C   2 - H  18        / 91. RY*(   1) C   3                    1.13    1.71    0.039
   7. BD (   1) C   2 - H  18        /355. BD*(   1) C   1 - C   2            0.94    1.24    0.030
   7. BD (   1) C   2 - H  18        /356. BD*(   1) C   1 - C   6            3.70    1.24    0.060
   7. BD (   1) C   2 - H  18        /358. BD*(   1) C   1 - H  17            0.57    1.24    0.024
   7. BD (   1) C   2 - H  18        /359. BD*(   1) C   2 - C   3            0.95    1.24    0.031
   7. BD (   1) C   2 - H  18        /362. BD*(   1) C   3 - C   4            3.95    1.23    0.062
   7. BD (   1) C   2 - H  18        /363. BD*(   1) C   3 - H  19            0.55    1.23    0.023
   8. BD (   1) C   3 - C   4        / 74. RY*(   1) C   2                    1.20    1.86    0.042
   8. BD (   1) C   3 - C   4        / 75. RY*(   2) C   2                    1.56    2.17    0.052
   8. BD (   1) C   3 - C   4        /125. RY*(   1) C   5                    0.81    1.87    0.035
   8. BD (   1) C   3 - C   4        /126. RY*(   2) C   5                    0.51    1.95    0.028
   8. BD (   1) C   3 - C   4        /159. RY*(   1) C   7                    2.09    1.75    0.054
   8. BD (   1) C   3 - C   4        /359. BD*(   1) C   2 - C   3            3.26    1.38    0.060
   8. BD (   1) C   3 - C   4        /361. BD*(   1) C   2 - H  18            1.98    1.38    0.047
   8. BD (   1) C   3 - C   4        /363. BD*(   1) C   3 - H  19            1.54    1.38    0.041
   8. BD (   1) C   3 - C   4        /364. BD*(   1) C   4 - C   5            3.36    1.38    0.061
   8. BD (   1) C   3 - C   4        /366. BD*(   1) C   4 - C   7            2.08    1.26    0.046
   8. BD (   1) C   3 - C   4        /368. BD*(   1) C   5 - H  20            2.35    1.38    0.051
   8. BD (   1) C   3 - C   4        /372. BD*(   1) C   7 - H  22            1.32    1.21    0.036
   9. BD (   1) C   3 - H  19        / 74. RY*(   1) C   2                    1.16    1.71    0.040
   9. BD (   1) C   3 - H  19        /108. RY*(   1) C   4                    1.66    1.85    0.050
   9. BD (   1) C   3 - H  19        /355. BD*(   1) C   1 - C   2            3.54    1.24    0.059
   9. BD (   1) C   3 - H  19        /359. BD*(   1) C   2 - C   3            1.11    1.24    0.033
   9. BD (   1) C   3 - H  19        /361. BD*(   1) C   2 - H  18            0.53    1.24    0.023
   9. BD (   1) C   3 - H  19        /362. BD*(   1) C   3 - C   4            1.29    1.23    0.036
   9. BD (   1) C   3 - H  19        /364. BD*(   1) C   4 - C   5            4.87    1.24    0.069
  10. BD (   1) C   4 - C   5        / 91. RY*(   1) C   3                    0.78    1.86    0.034
  10. BD (   1) C   4 - C   5        /142. RY*(   1) C   6                    1.16    1.87    0.042
  10. BD (   1) C   4 - C   5        /143. RY*(   2) C   6                    1.56    2.18    0.052
  10. BD (   1) C   4 - C   5        /159. RY*(   1) C   7                    1.86    1.75    0.051
  10. BD (   1) C   4 - C   5        /362. BD*(   1) C   3 - C   4            3.43    1.38    0.061
  10. BD (   1) C   4 - C   5        /363. BD*(   1) C   3 - H  19            2.47    1.38    0.052
  10. BD (   1) C   4 - C   5        /366. BD*(   1) C   4 - C   7            2.09    1.26    0.046
  10. BD (   1) C   4 - C   5        /367. BD*(   1) C   5 - C   6            3.09    1.38    0.059
  10. BD (   1) C   4 - C   5        /368. BD*(   1) C   5 - H  20            1.67    1.38    0.043
  10. BD (   1) C   4 - C   5        /369. BD*(   1) C   6 - H  21            1.97    1.38    0.047
  10. BD (   1) C   4 - C   5        /370. BD*(   1) C   7 - C   8            0.79    1.26    0.028
  11. BD (   2) C   4 - C   5        / 93. RY*(   3) C   3                    1.94    1.06    0.044
  11. BD (   2) C   4 - C   5        /144. RY*(   3) C   6                    1.94    0.83    0.039
  11. BD (   2) C   4 - C   5        /357. BD*(   2) C   1 - C   6           28.29    0.35    0.089
  11. BD (   2) C   4 - C   5        /360. BD*(   2) C   2 - C   3           26.78    0.35    0.087
  11. BD (   2) C   4 - C   5        /370. BD*(   1) C   7 - C   8            2.89    0.79    0.046
  11. BD (   2) C   4 - C   5        /371. BD*(   1) C   7 - N   9            4.61    0.72    0.056
  11. BD (   2) C   4 - C   5        /375. BD*(   2) C   8 - C  14            0.64    0.35    0.013
  12. BD (   1) C   4 - C   7        / 91. RY*(   1) C   3                    1.39    1.82    0.045
  12. BD (   1) C   4 - C   7        /125. RY*(   1) C   5                    1.90    1.83    0.053
  12. BD (   1) C   4 - C   7        /177. RY*(   2) C   8                    1.46    1.69    0.045
  12. BD (   1) C   4 - C   7        /193. RY*(   1) N   9                    1.39    1.47    0.041
  12. BD (   1) C   4 - C   7        /359. BD*(   1) C   2 - C   3            2.16    1.34    0.048
  12. BD (   1) C   4 - C   7        /362. BD*(   1) C   3 - C   4            1.95    1.34    0.046
  12. BD (   1) C   4 - C   7        /364. BD*(   1) C   4 - C   5            2.09    1.34    0.047
  12. BD (   1) C   4 - C   7        /367. BD*(   1) C   5 - C   6            2.20    1.34    0.049
  12. BD (   1) C   4 - C   7        /370. BD*(   1) C   7 - C   8            2.78    1.22    0.052
  12. BD (   1) C   4 - C   7        /371. BD*(   1) C   7 - N   9            0.87    1.15    0.028
  12. BD (   1) C   4 - C   7        /372. BD*(   1) C   7 - H  22            0.99    1.16    0.030
  12. BD (   1) C   4 - C   7        /374. BD*(   1) C   8 - C  14            1.93    1.33    0.045
  12. BD (   1) C   4 - C   7        /375. BD*(   2) C   8 - C  14            2.27    0.78    0.041
  12. BD (   1) C   4 - C   7        /376. BD*(   1) N   9 - C  15            1.81    1.27    0.043
  13. BD (   1) C   5 - C   6        / 57. RY*(   1) C   1                    0.96    1.87    0.038
  13. BD (   1) C   5 - C   6        / 58. RY*(   2) C   1                    1.42    2.17    0.050
  13. BD (   1) C   5 - C   6        /108. RY*(   1) C   4                    0.93    1.99    0.039
  13. BD (   1) C   5 - C   6        /109. RY*(   2) C   4                    0.73    1.80    0.033
  13. BD (   1) C   5 - C   6        /110. RY*(   3) C   4                    0.71    1.73    0.031
  13. BD (   1) C   5 - C   6        /356. BD*(   1) C   1 - C   6            2.50    1.38    0.053
  13. BD (   1) C   5 - C   6        /358. BD*(   1) C   1 - H  17            2.30    1.38    0.051
  13. BD (   1) C   5 - C   6        /364. BD*(   1) C   4 - C   5            3.47    1.38    0.062
  13. BD (   1) C   5 - C   6        /366. BD*(   1) C   4 - C   7            3.76    1.26    0.062
  13. BD (   1) C   5 - C   6        /368. BD*(   1) C   5 - H  20            1.41    1.38    0.039
  13. BD (   1) C   5 - C   6        /369. BD*(   1) C   6 - H  21            1.31    1.38    0.038
  14. BD (   1) C   5 - H  20        /108. RY*(   1) C   4                    1.80    1.85    0.052
  14. BD (   1) C   5 - H  20        /142. RY*(   1) C   6                    1.10    1.72    0.039
  14. BD (   1) C   5 - H  20        /356. BD*(   1) C   1 - C   6            3.59    1.24    0.060
  14. BD (   1) C   5 - H  20        /362. BD*(   1) C   3 - C   4            4.91    1.23    0.069
  14. BD (   1) C   5 - H  20        /364. BD*(   1) C   4 - C   5            1.38    1.23    0.037
  14. BD (   1) C   5 - H  20        /367. BD*(   1) C   5 - C   6            1.05    1.24    0.032
  14. BD (   1) C   5 - H  20        /369. BD*(   1) C   6 - H  21            0.54    1.24    0.023
  15. BD (   1) C   6 - H  21        / 57. RY*(   1) C   1                    1.24    1.73    0.041
  15. BD (   1) C   6 - H  21        /125. RY*(   1) C   5                    1.19    1.72    0.041
  15. BD (   1) C   6 - H  21        /355. BD*(   1) C   1 - C   2            3.71    1.24    0.061
  15. BD (   1) C   6 - H  21        /356. BD*(   1) C   1 - C   6            0.94    1.24    0.030
  15. BD (   1) C   6 - H  21        /358. BD*(   1) C   1 - H  17            0.57    1.24    0.024
  15. BD (   1) C   6 - H  21        /364. BD*(   1) C   4 - C   5            3.94    1.23    0.062
  15. BD (   1) C   6 - H  21        /367. BD*(   1) C   5 - C   6            0.94    1.23    0.030
  15. BD (   1) C   6 - H  21        /368. BD*(   1) C   5 - H  20            0.56    1.23    0.024
  16. BD (   1) C   7 - C   8        /109. RY*(   2) C   4                    1.47    1.77    0.046
  16. BD (   1) C   7 - C   8        /193. RY*(   1) N   9                    1.01    1.47    0.035
  16. BD (   1) C   7 - C   8        /210. RY*(   1) C  10                    1.55    1.83    0.048
  16. BD (   1) C   7 - C   8        /278. RY*(   1) C  14                    1.47    1.82    0.046
  16. BD (   1) C   7 - C   8        /364. BD*(   1) C   4 - C   5            1.94    1.34    0.046
  16. BD (   1) C   7 - C   8        /365. BD*(   2) C   4 - C   5            1.74    0.79    0.036
  16. BD (   1) C   7 - C   8        /366. BD*(   1) C   4 - C   7            2.81    1.22    0.052
  16. BD (   1) C   7 - C   8        /371. BD*(   1) C   7 - N   9            0.83    1.15    0.028
  16. BD (   1) C   7 - C   8        /372. BD*(   1) C   7 - H  22            0.97    1.17    0.030
  16. BD (   1) C   7 - C   8        /373. BD*(   1) C   8 - C  10            1.91    1.34    0.045
  16. BD (   1) C   7 - C   8        /374. BD*(   1) C   8 - C  14            2.11    1.34    0.048
  16. BD (   1) C   7 - C   8        /376. BD*(   1) N   9 - C  15            1.50    1.27    0.039
  16. BD (   1) C   7 - C   8        /378. BD*(   1) C  10 - C  11            2.17    1.35    0.048
  16. BD (   1) C   7 - C   8        /386. BD*(   1) C  13 - C  14            2.11    1.35    0.048
  17. BD (   1) C   7 - N   9        /110. RY*(   3) C   4                    0.81    1.83    0.034
  17. BD (   1) C   7 - N   9        /177. RY*(   2) C   8                    0.60    1.82    0.030
  17. BD (   1) C   7 - N   9        /178. RY*(   3) C   8                    0.50    1.90    0.028
  17. BD (   1) C   7 - N   9        /298. RY*(   4) C  15                    1.71    1.90    0.051
  17. BD (   1) C   7 - N   9        /299. RY*(   5) C  15                    0.58    3.29    0.039
  17. BD (   1) C   7 - N   9        /364. BD*(   1) C   4 - C   5            1.35    1.48    0.040
  17. BD (   1) C   7 - N   9        /365. BD*(   2) C   4 - C   5            1.84    0.92    0.040
  17. BD (   1) C   7 - N   9        /366. BD*(   1) C   4 - C   7            1.11    1.35    0.035
  17. BD (   1) C   7 - N   9        /370. BD*(   1) C   7 - C   8            0.95    1.36    0.032
  17. BD (   1) C   7 - N   9        /373. BD*(   1) C   8 - C  10            2.33    1.48    0.052
  17. BD (   1) C   7 - N   9        /376. BD*(   1) N   9 - C  15            0.94    1.40    0.033
  17. BD (   1) C   7 - N   9        /377. BD*(   1) N   9 - H  23            0.59    1.40    0.026
  17. BD (   1) C   7 - N   9        /390. BD*(   2) C  15 - O  16            1.76    1.49    0.046
  18. BD (   1) C   7 - H  22        /362. BD*(   1) C   3 - C   4            5.37    1.19    0.072
  18. BD (   1) C   7 - H  22        /366. BD*(   1) C   4 - C   7            0.83    1.07    0.027
  18. BD (   1) C   7 - H  22        /370. BD*(   1) C   7 - C   8            0.92    1.07    0.028
  18. BD (   1) C   7 - H  22        /374. BD*(   1) C   8 - C  14            2.91    1.19    0.053
  18. BD (   1) C   7 - H  22        /375. BD*(   2) C   8 - C  14            3.80    0.64    0.048
  18. BD (   1) C   7 - H  22        /377. BD*(   1) N   9 - H  23            4.68    1.12    0.065
  19. BD (   1) C   8 - C  10        /159. RY*(   1) C   7                    1.40    1.75    0.044
  19. BD (   1) C   8 - C  10        /160. RY*(   2) C   7                    0.78    1.61    0.032
  19. BD (   1) C   8 - C  10        /227. RY*(   1) C  11                    1.17    1.86    0.042
  19. BD (   1) C   8 - C  10        /228. RY*(   2) C  11                    1.60    2.17    0.053
  19. BD (   1) C   8 - C  10        /278. RY*(   1) C  14                    0.75    1.86    0.034
  19. BD (   1) C   8 - C  10        /279. RY*(   2) C  14                    0.60    2.01    0.031
  19. BD (   1) C   8 - C  10        /370. BD*(   1) C   7 - C   8            1.95    1.26    0.044
  19. BD (   1) C   8 - C  10        /371. BD*(   1) C   7 - N   9            2.09    1.19    0.045
  19. BD (   1) C   8 - C  10        /374. BD*(   1) C   8 - C  14            3.43    1.37    0.061
  19. BD (   1) C   8 - C  10        /378. BD*(   1) C  10 - C  11            3.08    1.38    0.058
  19. BD (   1) C   8 - C  10        /380. BD*(   1) C  10 - H  24            1.59    1.38    0.042
  19. BD (   1) C   8 - C  10        /382. BD*(   1) C  11 - H  25            1.97    1.38    0.047
  19. BD (   1) C   8 - C  10        /388. BD*(   1) C  14 - H  28            2.53    1.38    0.053
  20. BD (   1) C   8 - C  14        /159. RY*(   1) C   7                    0.65    1.75    0.030
  20. BD (   1) C   8 - C  14        /160. RY*(   2) C   7                    0.93    1.61    0.035
  20. BD (   1) C   8 - C  14        /210. RY*(   1) C  10                    0.74    1.87    0.033
  20. BD (   1) C   8 - C  14        /211. RY*(   2) C  10                    0.53    2.01    0.029
  20. BD (   1) C   8 - C  14        /261. RY*(   1) C  13                    1.22    1.86    0.043
  20. BD (   1) C   8 - C  14        /262. RY*(   2) C  13                    1.57    2.15    0.052
  20. BD (   1) C   8 - C  14        /366. BD*(   1) C   4 - C   7            0.64    1.26    0.025
  20. BD (   1) C   8 - C  14        /370. BD*(   1) C   7 - C   8            2.03    1.26    0.045
  20. BD (   1) C   8 - C  14        /372. BD*(   1) C   7 - H  22            0.60    1.20    0.024
  20. BD (   1) C   8 - C  14        /373. BD*(   1) C   8 - C  10            3.45    1.38    0.062
  20. BD (   1) C   8 - C  14        /380. BD*(   1) C  10 - H  24            2.40    1.38    0.052
  20. BD (   1) C   8 - C  14        /386. BD*(   1) C  13 - C  14            3.18    1.39    0.059
  20. BD (   1) C   8 - C  14        /387. BD*(   1) C  13 - H  27            1.97    1.38    0.047
  20. BD (   1) C   8 - C  14        /388. BD*(   1) C  14 - H  28            1.61    1.38    0.042
  21. BD (   2) C   8 - C  14        /212. RY*(   3) C  10                    1.81    1.10    0.044
  21. BD (   2) C   8 - C  14        /263. RY*(   3) C  13                    2.00    0.87    0.041
  21. BD (   2) C   8 - C  14        /365. BD*(   2) C   4 - C   5            0.67    0.35    0.014
  21. BD (   2) C   8 - C  14        /366. BD*(   1) C   4 - C   7            3.01    0.79    0.047
  21. BD (   2) C   8 - C  14        /372. BD*(   1) C   7 - H  22            2.91    0.73    0.045
  21. BD (   2) C   8 - C  14        /379. BD*(   2) C  10 - C  11           26.49    0.35    0.087
  21. BD (   2) C   8 - C  14        /384. BD*(   2) C  12 - C  13           28.41    0.35    0.089
  22. BD (   1) N   9 - C  15        /159. RY*(   1) C   7                    1.95    1.92    0.055
  22. BD (   1) N   9 - C  15        /313. RY*(   2) O  16                    0.54    1.52    0.026
  22. BD (   1) N   9 - C  15        /370. BD*(   1) C   7 - C   8            0.53    1.43    0.025
  22. BD (   1) N   9 - C  15        /371. BD*(   1) C   7 - N   9            1.81    1.36    0.045
  22. BD (   1) N   9 - C  15        /372. BD*(   1) C   7 - H  22            0.57    1.38    0.025
  22. BD (   1) N   9 - C  15        /377. BD*(   1) N   9 - H  23            0.67    1.47    0.028
  22. BD (   1) N   9 - C  15        /390. BD*(   2) C  15 - O  16            0.51    1.56    0.025
  23. BD (   1) N   9 - H  23        /159. RY*(   1) C   7                    0.53    1.76    0.027
  23. BD (   1) N   9 - H  23        /160. RY*(   2) C   7                    1.32    1.62    0.041
  23. BD (   1) N   9 - H  23        /295. RY*(   1) C  15                    0.92    2.10    0.039
  23. BD (   1) N   9 - H  23        /299. RY*(   5) C  15                    0.72    3.20    0.043
  23. BD (   1) N   9 - H  23        /372. BD*(   1) C   7 - H  22            1.75    1.22    0.041
  23. BD (   1) N   9 - H  23        /376. BD*(   1) N   9 - C  15            0.51    1.32    0.023
  23. BD (   1) N   9 - H  23        /390. BD*(   2) C  15 - O  16            1.08    1.40    0.035
  23. BD (   1) N   9 - H  23        /391. BD*(   1) C  15 - H  29            2.35    1.31    0.050
  24. BD (   1) C  10 - C  11        /176. RY*(   1) C   8                    1.04    2.01    0.041
  24. BD (   1) C  10 - C  11        /177. RY*(   2) C   8                    0.55    1.73    0.028
  24. BD (   1) C  10 - C  11        /178. RY*(   3) C   8                    0.90    1.80    0.036
  24. BD (   1) C  10 - C  11        /244. RY*(   1) C  12                    0.97    1.88    0.038
  24. BD (   1) C  10 - C  11        /245. RY*(   2) C  12                    1.43    2.18    0.050
  24. BD (   1) C  10 - C  11        /370. BD*(   1) C   7 - C   8            3.65    1.26    0.061
  24. BD (   1) C  10 - C  11        /373. BD*(   1) C   8 - C  10            3.59    1.38    0.063
  24. BD (   1) C  10 - C  11        /380. BD*(   1) C  10 - H  24            1.48    1.38    0.040
  24. BD (   1) C  10 - C  11        /381. BD*(   1) C  11 - C  12            2.53    1.39    0.053
  24. BD (   1) C  10 - C  11        /382. BD*(   1) C  11 - H  25            1.31    1.38    0.038
  24. BD (   1) C  10 - C  11        /385. BD*(   1) C  12 - H  26            2.33    1.38    0.051
  25. BD (   2) C  10 - C  11        /246. RY*(   3) C  12                    1.40    0.77    0.032
  25. BD (   2) C  10 - C  11        /375. BD*(   2) C   8 - C  14           29.32    0.35    0.091
  25. BD (   2) C  10 - C  11        /384. BD*(   2) C  12 - C  13           27.80    0.35    0.088
  26. BD (   1) C  10 - H  24        /176. RY*(   1) C   8                    1.78    1.86    0.052
  26. BD (   1) C  10 - H  24        /227. RY*(   1) C  11                    1.13    1.71    0.039
  26. BD (   1) C  10 - H  24        /373. BD*(   1) C   8 - C  10            1.28    1.23    0.035
  26. BD (   1) C  10 - H  24        /374. BD*(   1) C   8 - C  14            4.81    1.23    0.069
  26. BD (   1) C  10 - H  24        /378. BD*(   1) C  10 - C  11            1.07    1.24    0.033
  26. BD (   1) C  10 - H  24        /381. BD*(   1) C  11 - C  12            3.63    1.24    0.060
  26. BD (   1) C  10 - H  24        /382. BD*(   1) C  11 - H  25            0.55    1.23    0.023
  27. BD (   1) C  11 - C  12        /210. RY*(   1) C  10                    0.93    1.87    0.037
  27. BD (   1) C  11 - C  12        /211. RY*(   2) C  10                    1.55    2.01    0.050
  27. BD (   1) C  11 - C  12        /261. RY*(   1) C  13                    1.02    1.86    0.039
  27. BD (   1) C  11 - C  12        /262. RY*(   2) C  13                    1.47    2.15    0.050
  27. BD (   1) C  11 - C  12        /378. BD*(   1) C  10 - C  11            2.59    1.38    0.054
  27. BD (   1) C  11 - C  12        /380. BD*(   1) C  10 - H  24            2.45    1.38    0.052
  27. BD (   1) C  11 - C  12        /382. BD*(   1) C  11 - H  25            1.35    1.38    0.039
  27. BD (   1) C  11 - C  12        /383. BD*(   1) C  12 - C  13            2.53    1.39    0.053
  27. BD (   1) C  11 - C  12        /385. BD*(   1) C  12 - H  26            1.34    1.38    0.039
  27. BD (   1) C  11 - C  12        /387. BD*(   1) C  13 - H  27            2.37    1.38    0.051
  28. BD (   1) C  11 - H  25        /210. RY*(   1) C  10                    1.18    1.72    0.040
  28. BD (   1) C  11 - H  25        /244. RY*(   1) C  12                    1.25    1.73    0.042
  28. BD (   1) C  11 - H  25        /373. BD*(   1) C   8 - C  10            3.97    1.23    0.062
  28. BD (   1) C  11 - H  25        /378. BD*(   1) C  10 - C  11            0.97    1.24    0.031
  28. BD (   1) C  11 - H  25        /380. BD*(   1) C  10 - H  24            0.56    1.23    0.024
  28. BD (   1) C  11 - H  25        /381. BD*(   1) C  11 - C  12            0.94    1.24    0.031
  28. BD (   1) C  11 - H  25        /383. BD*(   1) C  12 - C  13            3.71    1.24    0.061
  28. BD (   1) C  11 - H  25        /385. BD*(   1) C  12 - H  26            0.56    1.24    0.024
  29. BD (   1) C  12 - C  13        /227. RY*(   1) C  11                    1.03    1.86    0.039
  29. BD (   1) C  12 - C  13        /228. RY*(   2) C  11                    1.44    2.17    0.050
  29. BD (   1) C  12 - C  13        /278. RY*(   1) C  14                    0.91    1.86    0.037
  29. BD (   1) C  12 - C  13        /279. RY*(   2) C  14                    1.56    2.02    0.050
  29. BD (   1) C  12 - C  13        /381. BD*(   1) C  11 - C  12            2.54    1.39    0.053
  29. BD (   1) C  12 - C  13        /382. BD*(   1) C  11 - H  25            2.37    1.38    0.051
  29. BD (   1) C  12 - C  13        /385. BD*(   1) C  12 - H  26            1.34    1.38    0.039
  29. BD (   1) C  12 - C  13        /386. BD*(   1) C  13 - C  14            2.61    1.39    0.054
  29. BD (   1) C  12 - C  13        /387. BD*(   1) C  13 - H  27            1.34    1.38    0.038
  29. BD (   1) C  12 - C  13        /388. BD*(   1) C  14 - H  28            2.47    1.38    0.052
  30. BD (   2) C  12 - C  13        /229. RY*(   3) C  11                    0.55    0.93    0.022
  30. BD (   2) C  12 - C  13        /230. RY*(   4) C  11                    0.75    1.83    0.036
  30. BD (   2) C  12 - C  13        /281. RY*(   4) C  14                    0.87    1.63    0.037
  30. BD (   2) C  12 - C  13        /375. BD*(   2) C   8 - C  14           27.88    0.35    0.088
  30. BD (   2) C  12 - C  13        /379. BD*(   2) C  10 - C  11           28.67    0.35    0.090
  31. BD (   1) C  12 - H  26        /227. RY*(   1) C  11                    1.33    1.71    0.043
  31. BD (   1) C  12 - H  26        /261. RY*(   1) C  13                    1.34    1.71    0.043
  31. BD (   1) C  12 - H  26        /378. BD*(   1) C  10 - C  11            3.79    1.24    0.061
  31. BD (   1) C  12 - H  26        /381. BD*(   1) C  11 - C  12            0.94    1.24    0.031
  31. BD (   1) C  12 - H  26        /382. BD*(   1) C  11 - H  25            0.56    1.23    0.023
  31. BD (   1) C  12 - H  26        /383. BD*(   1) C  12 - C  13            0.95    1.24    0.031
  31. BD (   1) C  12 - H  26        /386. BD*(   1) C  13 - C  14            3.82    1.24    0.061
  31. BD (   1) C  12 - H  26        /387. BD*(   1) C  13 - H  27            0.56    1.23    0.023
  32. BD (   1) C  13 - C  14        /176. RY*(   1) C   8                    1.09    2.01    0.042
  32. BD (   1) C  13 - C  14        /177. RY*(   2) C   8                    0.54    1.73    0.027
  32. BD (   1) C  13 - C  14        /178. RY*(   3) C   8                    0.81    1.80    0.034
  32. BD (   1) C  13 - C  14        /244. RY*(   1) C  12                    0.98    1.88    0.038
  32. BD (   1) C  13 - C  14        /245. RY*(   2) C  12                    1.41    2.18    0.050
  32. BD (   1) C  13 - C  14        /370. BD*(   1) C   7 - C   8            3.93    1.26    0.063
  32. BD (   1) C  13 - C  14        /374. BD*(   1) C   8 - C  14            3.69    1.37    0.064
  32. BD (   1) C  13 - C  14        /383. BD*(   1) C  12 - C  13            2.56    1.39    0.053
  32. BD (   1) C  13 - C  14        /385. BD*(   1) C  12 - H  26            2.32    1.38    0.051
  32. BD (   1) C  13 - C  14        /387. BD*(   1) C  13 - H  27            1.33    1.38    0.038
  32. BD (   1) C  13 - C  14        /388. BD*(   1) C  14 - H  28            1.52    1.38    0.041
  33. BD (   1) C  13 - H  27        /244. RY*(   1) C  12                    1.25    1.73    0.042
  33. BD (   1) C  13 - H  27        /278. RY*(   1) C  14                    1.18    1.71    0.040
  33. BD (   1) C  13 - H  27        /374. BD*(   1) C   8 - C  14            4.08    1.23    0.063
  33. BD (   1) C  13 - H  27        /381. BD*(   1) C  11 - C  12            3.71    1.24    0.061
  33. BD (   1) C  13 - H  27        /383. BD*(   1) C  12 - C  13            0.94    1.24    0.030
  33. BD (   1) C  13 - H  27        /385. BD*(   1) C  12 - H  26            0.56    1.24    0.024
  33. BD (   1) C  13 - H  27        /386. BD*(   1) C  13 - C  14            0.98    1.24    0.031
  33. BD (   1) C  13 - H  27        /388. BD*(   1) C  14 - H  28            0.57    1.23    0.024
  34. BD (   1) C  14 - H  28        /176. RY*(   1) C   8                    1.75    1.86    0.051
  34. BD (   1) C  14 - H  28        /261. RY*(   1) C  13                    1.16    1.71    0.040
  34. BD (   1) C  14 - H  28        /373. BD*(   1) C   8 - C  10            4.72    1.23    0.068
  34. BD (   1) C  14 - H  28        /374. BD*(   1) C   8 - C  14            1.31    1.23    0.036
  34. BD (   1) C  14 - H  28        /383. BD*(   1) C  12 - C  13            3.63    1.24    0.060
  34. BD (   1) C  14 - H  28        /386. BD*(   1) C  13 - C  14            1.10    1.24    0.033
  34. BD (   1) C  14 - H  28        /387. BD*(   1) C  13 - H  27            0.55    1.24    0.023
  35. BD (   1) C  15 - O  16        /193. RY*(   1) N   9                    0.57    1.18    0.023
  35. BD (   1) C  15 - O  16        /389. BD*(   1) C  15 - O  16            1.28    0.47    0.024
  36. BD (   2) C  15 - O  16        /194. RY*(   2) N   9                    1.55    2.14    0.051
  36. BD (   2) C  15 - O  16        /295. RY*(   1) C  15                    0.88    2.43    0.041
  36. BD (   2) C  15 - O  16        /371. BD*(   1) C   7 - N   9            2.60    1.53    0.057
  36. BD (   2) C  15 - O  16        /376. BD*(   1) N   9 - C  15            0.57    1.65    0.028
  37. BD (   1) C  15 - H  29        /194. RY*(   2) N   9                    1.37    1.71    0.043
  37. BD (   1) C  15 - H  29        /312. RY*(   1) O  16                    0.93    1.52    0.034
  37. BD (   1) C  15 - H  29        /377. BD*(   1) N   9 - H  23            3.68    1.21    0.060
  38. CR (   1) C   1                / 75. RY*(   2) C   2                    1.23   11.79    0.108
  38. CR (   1) C   1                /143. RY*(   2) C   6                    1.29   11.80    0.110
  38. CR (   1) C   1                /330. RY*(   2) H  17                    0.58   12.27    0.075
  38. CR (   1) C   1                /359. BD*(   1) C   2 - C   3            0.67   11.01    0.077
  38. CR (   1) C   1                /367. BD*(   1) C   5 - C   6            0.66   11.01    0.076
  39. CR (   1) C   2                / 58. RY*(   2) C   1                    1.29   11.80    0.110
  39. CR (   1) C   2                / 92. RY*(   2) C   3                    0.96   11.58    0.094
  39. CR (   1) C   2                /332. RY*(   2) H  18                    0.64   12.36    0.080
  39. CR (   1) C   2                /356. BD*(   1) C   1 - C   6            0.64   11.01    0.075
  39. CR (   1) C   2                /362. BD*(   1) C   3 - C   4            0.77   11.00    0.083
  40. CR (   1) C   3                / 75. RY*(   2) C   2                    1.37   11.79    0.114
  40. CR (   1) C   3                /109. RY*(   2) C   4                    1.31   11.43    0.109
  40. CR (   1) C   3                /110. RY*(   3) C   4                    0.79   11.36    0.085
  40. CR (   1) C   3                /333. RY*(   1) H  19                    0.65   11.80    0.078
  40. CR (   1) C   3                /355. BD*(   1) C   1 - C   2            0.64   11.01    0.075
  40. CR (   1) C   3                /364. BD*(   1) C   4 - C   5            0.78   11.00    0.083
  40. CR (   1) C   3                /366. BD*(   1) C   4 - C   7            0.82   10.88    0.085
  41. CR (   1) C   4                / 92. RY*(   2) C   3                    1.25   11.60    0.108
  41. CR (   1) C   4                /126. RY*(   2) C   5                    1.29   11.59    0.109
  41. CR (   1) C   4                /163. RY*(   5) C   7                    0.57   11.35    0.072
  41. CR (   1) C   4                /359. BD*(   1) C   2 - C   3            0.61   11.03    0.074
  41. CR (   1) C   4                /367. BD*(   1) C   5 - C   6            0.63   11.03    0.074
  42. CR (   1) C   5                /108. RY*(   1) C   4                    0.70   11.61    0.080
  42. CR (   1) C   5                /110. RY*(   3) C   4                    0.81   11.36    0.086
  42. CR (   1) C   5                /111. RY*(   4) C   4                    0.56   11.43    0.071
  42. CR (   1) C   5                /143. RY*(   2) C   6                    1.30   11.80    0.111
  42. CR (   1) C   5                /335. RY*(   1) H  20                    0.70   11.95    0.082
  42. CR (   1) C   5                /356. BD*(   1) C   1 - C   6            0.64   11.01    0.075
  42. CR (   1) C   5                /362. BD*(   1) C   3 - C   4            0.85   11.00    0.087
  42. CR (   1) C   5                /366. BD*(   1) C   4 - C   7            0.80   10.88    0.084
  43. CR (   1) C   6                / 58. RY*(   2) C   1                    1.33   11.80    0.112
  43. CR (   1) C   6                /126. RY*(   2) C   5                    1.10   11.57    0.101
  43. CR (   1) C   6                /338. RY*(   2) H  21                    0.64   12.35    0.079
  43. CR (   1) C   6                /355. BD*(   1) C   1 - C   2            0.64   11.01    0.075
  43. CR (   1) C   6                /364. BD*(   1) C   4 - C   5            0.75   11.00    0.081
  44. CR (   1) C   7                /108. RY*(   1) C   4                    1.10   11.67    0.101
  44. CR (   1) C   7                /176. RY*(   1) C   8                    1.06   11.69    0.100
  44. CR (   1) C   7                /340. RY*(   2) H  22                    0.51   12.84    0.072
  44. CR (   1) C   7                /362. BD*(   1) C   3 - C   4            0.67   11.05    0.077
  44. CR (   1) C   7                /364. BD*(   1) C   4 - C   5            0.57   11.06    0.071
  44. CR (   1) C   7                /373. BD*(   1) C   8 - C  10            0.52   11.06    0.068
  44. CR (   1) C   7                /374. BD*(   1) C   8 - C  14            0.70   11.05    0.079
  44. CR (   1) C   7                /376. BD*(   1) N   9 - C  15            0.69   10.99    0.079
  45. CR (   1) C   8                /163. RY*(   5) C   7                    0.81   11.35    0.085
  45. CR (   1) C   8                /211. RY*(   2) C  10                    1.19   11.65    0.105
  45. CR (   1) C   8                /279. RY*(   2) C  14                    1.21   11.66    0.106
  45. CR (   1) C   8                /378. BD*(   1) C  10 - C  11            0.61   11.03    0.074
  45. CR (   1) C   8                /386. BD*(   1) C  13 - C  14            0.63   11.03    0.075
  46. CR (   1) N   9                /160. RY*(   2) C   7                    1.49   15.45    0.136
  46. CR (   1) N   9                /297. RY*(   3) C  15                    0.62   16.23    0.090
  46. CR (   1) N   9                /299. RY*(   5) C  15                    0.95   17.03    0.113
  46. CR (   1) N   9                /342. RY*(   2) H  23                    0.92   16.86    0.111
  47. CR (   1) C  10                /176. RY*(   1) C   8                    0.53   11.63    0.070
  47. CR (   1) C  10                /177. RY*(   2) C   8                    1.09   11.35    0.099
  47. CR (   1) C  10                /178. RY*(   3) C   8                    0.67   11.42    0.078
  47. CR (   1) C  10                /228. RY*(   2) C  11                    1.34   11.79    0.112
  47. CR (   1) C  10                /343. RY*(   1) H  24                    0.65   11.83    0.078
  47. CR (   1) C  10                /370. BD*(   1) C   7 - C   8            0.76   10.88    0.082
  47. CR (   1) C  10                /374. BD*(   1) C   8 - C  14            0.80   11.00    0.084
  47. CR (   1) C  10                /381. BD*(   1) C  11 - C  12            0.65   11.01    0.076
  48. CR (   1) C  11                /211. RY*(   2) C  10                    1.13   11.63    0.102
  48. CR (   1) C  11                /245. RY*(   2) C  12                    1.33   11.80    0.112
  48. CR (   1) C  11                /346. RY*(   2) H  25                    0.64   12.36    0.079
  48. CR (   1) C  11                /373. BD*(   1) C   8 - C  10            0.77   11.00    0.083
  48. CR (   1) C  11                /383. BD*(   1) C  12 - C  13            0.64   11.01    0.075
  49. CR (   1) C  12                /228. RY*(   2) C  11                    1.27   11.79    0.109
  49. CR (   1) C  12                /262. RY*(   2) C  13                    1.24   11.77    0.108
  49. CR (   1) C  12                /348. RY*(   2) H  26                    0.59   12.29    0.076
  49. CR (   1) C  12                /378. BD*(   1) C  10 - C  11            0.65   11.01    0.076
  49. CR (   1) C  12                /386. BD*(   1) C  13 - C  14            0.66   11.01    0.077
  50. CR (   1) C  13                /245. RY*(   2) C  12                    1.30   11.80    0.111
  50. CR (   1) C  13                /279. RY*(   2) C  14                    1.12   11.64    0.102
  50. CR (   1) C  13                /350. RY*(   2) H  27                    0.65   12.38    0.080
  50. CR (   1) C  13                /374. BD*(   1) C   8 - C  14            0.79   11.00    0.084
  50. CR (   1) C  13                /381. BD*(   1) C  11 - C  12            0.64   11.01    0.075
  51. CR (   1) C  14                /178. RY*(   3) C   8                    1.46   11.43    0.115
  51. CR (   1) C  14                /262. RY*(   2) C  13                    1.39   11.77    0.114
  51. CR (   1) C  14                /351. RY*(   1) H  28                    0.64   11.73    0.077
  51. CR (   1) C  14                /370. BD*(   1) C   7 - C   8            0.83   10.88    0.086
  51. CR (   1) C  14                /373. BD*(   1) C   8 - C  10            0.77   11.00    0.083
  51. CR (   1) C  14                /383. BD*(   1) C  12 - C  13            0.65   11.01    0.076
  52. CR (   1) C  15                /371. BD*(   1) C   7 - N   9            1.28   10.94    0.106
  53. CR (   1) O  16                /295. RY*(   1) C  15                    4.32   20.68    0.267
  54. LP (   1) N   9                /161. RY*(   3) C   7                    0.86    1.12    0.030
  54. LP (   1) N   9                /296. RY*(   2) C  15                    2.70    1.88    0.069
  54. LP (   1) N   9                /300. RY*(   6) C  15                    0.74    0.97    0.026
  54. LP (   1) N   9                /311. RY*(  17) C  15                    0.58    1.80    0.031
  54. LP (   1) N   9                /365. BD*(   2) C   4 - C   5            2.26    0.38    0.026
  54. LP (   1) N   9                /366. BD*(   1) C   4 - C   7            4.79    0.81    0.060
  54. LP (   1) N   9                /370. BD*(   1) C   7 - C   8            6.33    0.81    0.069
  54. LP (   1) N   9                /373. BD*(   1) C   8 - C  10            0.55    0.93    0.022
  54. LP (   1) N   9                /389. BD*(   1) C  15 - O  16           86.73    0.35    0.157
  55. LP (   1) O  16                /295. RY*(   1) C  15                   11.25    2.14    0.138
  55. LP (   1) O  16                /297. RY*(   3) C  15                    0.87    2.44    0.041
  55. LP (   1) O  16                /305. RY*(  11) C  15                    0.68    3.46    0.043
  55. LP (   1) O  16                /391. BD*(   1) C  15 - H  29            0.59    1.35    0.025
  56. LP (   2) O  16                /297. RY*(   3) C  15                    2.83    1.96    0.068
  56. LP (   2) O  16                /371. BD*(   1) C   7 - N   9            0.99    0.76    0.025
  56. LP (   2) O  16                /376. BD*(   1) N   9 - C  15           23.21    0.88    0.129
  56. LP (   2) O  16                /391. BD*(   1) C  15 - H  29           17.29    0.87    0.111
 357. BD*(   2) C   1 - C   6        / 59. RY*(   3) C   1                    3.27    0.42    0.082
 357. BD*(   2) C   1 - C   6        / 67. RY*(  11) C   1                    0.59    0.43    0.035
 357. BD*(   2) C   1 - C   6        /144. RY*(   3) C   6                    1.85    0.48    0.066
 360. BD*(   2) C   2 - C   3        / 76. RY*(   3) C   2                    2.64    0.62    0.090
 360. BD*(   2) C   2 - C   3        / 95. RY*(   5) C   3                    0.98    1.22    0.077
 365. BD*(   2) C   4 - C   5        / 93. RY*(   3) C   3                    0.71    0.70    0.048
 365. BD*(   2) C   4 - C   5        /127. RY*(   3) C   5                    2.92    0.67    0.095
 365. BD*(   2) C   4 - C   5        /144. RY*(   3) C   6                    0.66    0.48    0.038
 365. BD*(   2) C   4 - C   5        /370. BD*(   1) C   7 - C   8            1.04    0.43    0.043
 365. BD*(   2) C   4 - C   5        /371. BD*(   1) C   7 - N   9            1.63    0.37    0.050
 375. BD*(   2) C   8 - C  14        /212. RY*(   3) C  10                    0.66    0.75    0.047
 375. BD*(   2) C   8 - C  14        /263. RY*(   3) C  13                    0.67    0.52    0.040
 375. BD*(   2) C   8 - C  14        /280. RY*(   3) C  14                    3.02    0.62    0.092
 375. BD*(   2) C   8 - C  14        /287. RY*(  10) C  14                    0.63    0.69    0.044
 375. BD*(   2) C   8 - C  14        /366. BD*(   1) C   4 - C   7            1.36    0.44    0.049
 375. BD*(   2) C   8 - C  14        /372. BD*(   1) C   7 - H  22            1.09    0.38    0.042
 379. BD*(   2) C  10 - C  11        /213. RY*(   4) C  10                    1.09    1.20    0.081
 379. BD*(   2) C  10 - C  11        /229. RY*(   3) C  11                    2.74    0.58    0.089
 379. BD*(   2) C  10 - C  11        /239. RY*(  13) C  11                    0.77    0.44    0.041
 384. BD*(   2) C  12 - C  13        /246. RY*(   3) C  12                    3.28    0.42    0.083
 384. BD*(   2) C  12 - C  13        /263. RY*(   3) C  13                    1.58    0.52    0.063
 384. BD*(   2) C  12 - C  13        /264. RY*(   4) C  13                    0.55    1.53    0.064
 389. BD*(   1) C  15 - O  16        /296. RY*(   2) C  15                    1.88    1.52    0.126
 389. BD*(   1) C  15 - O  16        /300. RY*(   6) C  15                    2.32    0.62    0.091
 389. BD*(   1) C  15 - O  16        /311. RY*(  17) C  15                    0.62    1.45    0.072
 389. BD*(   1) C  15 - O  16        /314. RY*(   3) O  16                    1.69    0.72    0.083


 Natural Bond Orbitals (Summary):

                                                            Principal Delocalizations
           NBO                        Occupancy    Energy   (geminal,vicinal,remote)
 ====================================================================================
 Molecular unit  1  (C14H13NO)
     1. BD (   1) C   1 - C   2          1.98163    -0.77084  359(g),363(v),356(g),369(v)
                                                    92(v),143(v),361(g),358(g)
                                                    142(v),91(v)
     2. BD (   1) C   1 - C   6          1.98159    -0.77005  367(g),355(g),368(v),361(v)
                                                    126(v),75(v),369(g),358(g)
                                                    74(v),125(v)
     3. BD (   2) C   1 - C   6          1.66498    -0.29612  360(v),365(v),128(v),77(v)
     4. BD (   1) C   1 - H  17          1.98164    -0.62222  359(v),367(v),74(v),142(v)
                                                    356(g),355(g),369(v),361(v)
     5. BD (   1) C   2 - C   3          1.97934    -0.77037  366(v),362(g),355(g),358(v)
                                                    363(g),58(v),108(v),361(g)
                                                    57(v),110(v),109(v)
     6. BD (   2) C   2 - C   3          1.66993    -0.29823  365(v),357(v),59(v)
     7. BD (   1) C   2 - H  18          1.98163    -0.62334  362(v),356(v),57(v),91(v)
                                                    359(g),355(g),358(v),363(v)
     8. BD (   1) C   3 - C   4          1.97337    -0.77173  364(g),359(g),368(v),159(v)
                                                    366(g),361(v),75(v),363(g)
                                                    372(v),74(v),125(v),126(v)
     9. BD (   1) C   3 - H  19          1.97999    -0.62655  364(v),355(v),108(v),362(g)
                                                    74(v),359(g),361(v)
    10. BD (   1) C   4 - C   5          1.97454    -0.77174  362(g),367(g),363(v),366(g)
                                                    369(v),159(v),368(g),143(v)
                                                    142(v),91(v),370(v)
    11. BD (   2) C   4 - C   5          1.66525    -0.29818  357(v),360(v),371(v),370(v)
                                                    144(v),93(v),375(r)
    12. BD (   1) C   4 - C   7          1.96263    -0.73029  370(g),375(v),367(v),359(v)
                                                    364(g),362(g),374(v),125(v)
                                                    376(v),177(v),91(v),193(v)
                                                    372(g),371(g)
    13. BD (   1) C   5 - C   6          1.97937    -0.76891  366(v),364(g),356(g),358(v)
                                                    58(v),368(g),369(g),57(v)
                                                    108(v),109(v),110(v)
    14. BD (   1) C   5 - H  20          1.98051    -0.62332  362(v),356(v),108(v),364(g)
                                                    142(v),367(g),369(v)
    15. BD (   1) C   6 - H  21          1.98158    -0.62288  364(v),355(v),57(v),125(v)
                                                    367(g),356(g),358(v),368(v)
    16. BD (   1) C   7 - C   8          1.96701    -0.73184  366(g),378(v),386(v),374(g)
                                                    365(v),364(v),373(g),210(v)
                                                    376(v),109(v),278(v),193(v)
                                                    372(g),371(g)
    17. BD (   1) C   7 - N   9          1.98168    -0.86681  373(v),365(v),390(v),298(v)
                                                    364(v),366(g),370(g),376(g)
                                                    110(v),177(v),377(g),299(v)
                                                    178(v)
    18. BD (   1) C   7 - H  22          1.96188    -0.58472  362(v),377(v),375(v),374(v)
                                                    370(g),366(g)
    19. BD (   1) C   8 - C  10          1.97350    -0.76876  374(g),378(g),388(v),371(v)
                                                    382(v),370(g),228(v),380(g)
                                                    159(v),227(v),160(v),278(v)
                                                    279(v)
    20. BD (   1) C   8 - C  14          1.97421    -0.77046  373(g),386(g),380(v),370(g)
                                                    387(v),388(g),262(v),261(v)
                                                    160(v),210(v),159(v),366(v)
                                                    372(v),211(v)
    21. BD (   2) C   8 - C  14          1.66856    -0.29866  384(v),379(v),366(v),372(v)
                                                    263(v),212(v),365(r)
    22. BD (   1) N   9 - C  15          1.99098    -0.94157  159(v),371(g),377(g),372(v)
                                                    313(v),370(v),390(g)
    23. BD (   1) N   9 - H  23          1.98490    -0.78311  391(v),372(v),160(v),390(v)
                                                    295(v),299(v),159(v),376(g)
    24. BD (   1) C  10 - C  11          1.97941    -0.76930  370(v),373(g),381(g),385(v)
                                                    380(g),245(v),382(g),176(v)
                                                    244(v),178(v),177(v)
    25. BD (   2) C  10 - C  11          1.66955    -0.29680  375(v),384(v),246(v)
    26. BD (   1) C  10 - H  24          1.97998    -0.62195  374(v),381(v),176(v),373(g)
                                                    227(v),378(g),382(v)
    27. BD (   1) C  11 - C  12          1.98160    -0.77038  378(g),383(g),380(v),387(v)
                                                    211(v),262(v),382(g),385(g)
                                                    261(v),210(v)
    28. BD (   1) C  11 - H  25          1.98164    -0.62253  373(v),383(v),244(v),210(v)
                                                    378(g),381(g),380(v),385(v)
    29. BD (   1) C  12 - C  13          1.98158    -0.76951  386(g),381(g),388(v),382(v)
                                                    279(v),228(v),385(g),387(g)
                                                    227(v),278(v)
    30. BD (   2) C  12 - C  13          1.66597    -0.29563  379(v),375(v),281(v),230(v)
                                                    229(v)
    31. BD (   1) C  12 - H  26          1.98169    -0.62113  386(v),378(v),261(v),227(v)
                                                    383(g),381(g),382(v),387(v)
    32. BD (   1) C  13 - C  14          1.97921    -0.77011  370(v),374(g),383(g),385(v)
                                                    388(g),245(v),387(g),176(v)
                                                    244(v),178(v),177(v)
    33. BD (   1) C  13 - H  27          1.98146    -0.62195  374(v),381(v),244(v),278(v)
                                                    386(g),383(g),388(v),385(v)
    34. BD (   1) C  14 - H  28          1.98028    -0.62444  373(v),383(v),176(v),374(g)
                                                    261(v),386(g),387(v)
    35. BD (   1) C  15 - O  16          1.99752    -0.44203  389(g),193(v)
    36. BD (   2) C  15 - O  16          1.99392    -1.10860  371(v),194(v),295(g),376(g)
    37. BD (   1) C  15 - H  29          1.98781    -0.68013  377(v),194(v),312(v)
    38. CR (   1) C   1                  1.99929   -10.39327  143(v),75(v),359(v),367(v)
                                                    330(v)
    39. CR (   1) C   2                  1.99929   -10.39602  58(v),92(v),362(v),356(v)
                                                    332(v)
    40. CR (   1) C   3                  1.99916   -10.39371  75(v),109(v),366(v),110(v)
                                                    364(v),333(v),355(v)
    41. CR (   1) C   4                  1.99911   -10.41502  126(v),92(v),367(v),359(v)
                                                    163(v)
    42. CR (   1) C   5                  1.99917   -10.39183  143(v),362(v),110(v),366(v)
                                                    335(v),108(v),356(v),111(v)
    43. CR (   1) C   6                  1.99929   -10.39484  58(v),126(v),364(v),355(v)
                                                    338(v)
    44. CR (   1) C   7                  1.99904   -10.44791  108(v),176(v),374(v),376(v)
                                                    362(v),364(v),373(v),340(v)
    45. CR (   1) C   8                  1.99912   -10.41591  279(v),211(v),163(v),386(v)
                                                    378(v)
    46. CR (   1) N   9                  1.99940   -14.60817  160(v),299(v),342(v),297(v)
    47. CR (   1) C  10                  1.99918   -10.39162  228(v),177(v),374(v),370(v)
                                                    178(v),381(v),343(v),176(v)
    48. CR (   1) C  11                  1.99929   -10.39436  245(v),211(v),373(v),383(v)
                                                    346(v)
    49. CR (   1) C  12                  1.99929   -10.39205  228(v),262(v),386(v),378(v)
                                                    348(v)
    50. CR (   1) C  13                  1.99929   -10.39425  245(v),279(v),374(v),350(v)
                                                    381(v)
    51. CR (   1) C  14                  1.99916   -10.39248  178(v),262(v),370(v),373(v)
                                                    383(v),351(v)
    52. CR (   1) C  15                  1.99947   -10.52107  371(v)
    53. CR (   1) O  16                  1.99981   -19.36446  295(v)
    54. LP (   1) N   9                  1.68662    -0.32221  389(v),370(v),366(v),296(v)
                                                    365(r),161(v),300(v),311(v)
                                                    373(r)
    55. LP (   1) O  16                  1.98867    -0.81956  295(v),297(v),305(v),391(v)
    56. LP (   2) O  16                  1.90492    -0.34263  376(v),391(v),297(v),371(r)
    57. RY*(   1) C   1                  0.00547     1.10432   
    58. RY*(   2) C   1                  0.00193     1.40453   
    59. RY*(   3) C   1                  0.00089     0.47395   
    60. RY*(   4) C   1                  0.00054     1.68841   
    61. RY*(   5) C   1                  0.00043     0.90461   
    62. RY*(   6) C   1                  0.00041     1.12462   
    63. RY*(   7) C   1                  0.00018     1.33162   
    64. RY*(   8) C   1                  0.00007     2.83244   
    65. RY*(   9) C   1                  0.00006     1.29138   
    66. RY*(  10) C   1                  0.00001     1.87980   
    67. RY*(  11) C   1                  0.00001     0.48095   
    68. RY*(  12) C   1                  0.00000     2.38032   
    69. RY*(  13) C   1                  0.00000     2.03848   
    70. RY*(  14) C   1                  0.00001     1.72297   
    71. RY*(  15) C   1                  0.00000     1.61645   
    72. RY*(  16) C   1                  0.00000    22.63817   
    73. RY*(  17) C   1                  0.00001     2.27176   
    74. RY*(   1) C   2                  0.00577     1.08432   
    75. RY*(   2) C   2                  0.00202     1.39526   
    76. RY*(   3) C   2                  0.00092     0.66719   
    77. RY*(   4) C   2                  0.00057     1.48142   
    78. RY*(   5) C   2                  0.00046     1.20395   
    79. RY*(   6) C   2                  0.00025     1.08154   
    80. RY*(   7) C   2                  0.00014     1.37448   
    81. RY*(   8) C   2                  0.00008     1.95344   
    82. RY*(   9) C   2                  0.00006     2.17307   
    83. RY*(  10) C   2                  0.00001     2.35678   
    84. RY*(  11) C   2                  0.00002     1.74192   
    85. RY*(  12) C   2                  0.00002     0.98780   
    86. RY*(  13) C   2                  0.00000    22.42811   
    87. RY*(  14) C   2                  0.00001     1.86587   
    88. RY*(  15) C   2                  0.00000     2.52232   
    89. RY*(  16) C   2                  0.00001     1.33529   
    90. RY*(  17) C   2                  0.00001     1.52559   
    91. RY*(   1) C   3                  0.00559     1.08656   
    92. RY*(   2) C   3                  0.00196     1.18146   
    93. RY*(   3) C   3                  0.00112     0.75795   
    94. RY*(   4) C   3                  0.00059     1.07215   
    95. RY*(   5) C   3                  0.00050     1.27562   
    96. RY*(   6) C   3                  0.00029     1.25091   
    97. RY*(   7) C   3                  0.00015     0.71321   
    98. RY*(   8) C   3                  0.00013     3.02467   
    99. RY*(   9) C   3                  0.00009     1.04441   
   100. RY*(  10) C   3                  0.00008     1.14258   
   101. RY*(  11) C   3                  0.00006     2.37446   
   102. RY*(  12) C   3                  0.00004     2.23094   
   103. RY*(  13) C   3                  0.00003     1.60231   
   104. RY*(  14) C   3                  0.00001     1.84204   
   105. RY*(  15) C   3                  0.00001     2.68876   
   106. RY*(  16) C   3                  0.00001     2.66314   
   107. RY*(  17) C   3                  0.00000    22.13031   
   108. RY*(   1) C   4                  0.00717     1.22176   
   109. RY*(   2) C   4                  0.00345     1.03515   
   110. RY*(   3) C   4                  0.00253     0.96580   
   111. RY*(   4) C   4                  0.00107     1.03803   
   112. RY*(   5) C   4                  0.00064     1.73445   
   113. RY*(   6) C   4                  0.00032     1.74813   
   114. RY*(   7) C   4                  0.00027     1.71036   
   115. RY*(   8) C   4                  0.00022     1.07676   
   116. RY*(   9) C   4                  0.00017     1.07827   
   117. RY*(  10) C   4                  0.00012     1.14959   
   118. RY*(  11) C   4                  0.00008     2.67098   
   119. RY*(  12) C   4                  0.00007     3.08540   
   120. RY*(  13) C   4                  0.00008     3.30465   
   121. RY*(  14) C   4                  0.00004     2.86774   
   122. RY*(  15) C   4                  0.00004     1.54835   
   123. RY*(  16) C   4                  0.00001     2.86976   
   124. RY*(  17) C   4                  0.00001    21.26068   
   125. RY*(   1) C   5                  0.00586     1.09543   
   126. RY*(   2) C   5                  0.00205     1.17697   
   127. RY*(   3) C   5                  0.00121     0.72329   
   128. RY*(   4) C   5                  0.00053     1.37410   
   129. RY*(   5) C   5                  0.00046     0.98604   
   130. RY*(   6) C   5                  0.00025     1.19257   
   131. RY*(   7) C   5                  0.00016     2.17298   
   132. RY*(   8) C   5                  0.00011     0.76973   
   133. RY*(   9) C   5                  0.00008     3.02298   
   134. RY*(  10) C   5                  0.00008     1.83857   
   135. RY*(  11) C   5                  0.00006     0.68452   
   136. RY*(  12) C   5                  0.00001     2.56742   
   137. RY*(  13) C   5                  0.00001     2.88893   
   138. RY*(  14) C   5                  0.00002     1.87855   
   139. RY*(  15) C   5                  0.00002     1.83499   
   140. RY*(  16) C   5                  0.00000     2.89143   
   141. RY*(  17) C   5                  0.00000    20.69331   
   142. RY*(   1) C   6                  0.00577     1.09408   
   143. RY*(   2) C   6                  0.00197     1.40851   
   144. RY*(   3) C   6                  0.00083     0.53663   
   145. RY*(   4) C   6                  0.00058     1.63954   
   146. RY*(   5) C   6                  0.00048     1.06839   
   147. RY*(   6) C   6                  0.00028     1.05235   
   148. RY*(   7) C   6                  0.00016     1.50502   
   149. RY*(   8) C   6                  0.00008     2.03459   
   150. RY*(   9) C   6                  0.00005     2.30464   
   151. RY*(  10) C   6                  0.00002     1.78893   
   152. RY*(  11) C   6                  0.00001     0.68824   
   153. RY*(  12) C   6                  0.00000     2.54885   
   154. RY*(  13) C   6                  0.00001     1.58500   
   155. RY*(  14) C   6                  0.00001     1.18537   
   156. RY*(  15) C   6                  0.00000    22.34171   
   157. RY*(  16) C   6                  0.00001     1.65927   
   158. RY*(  17) C   6                  0.00001     2.72638   
   159. RY*(   1) C   7                  0.01078     0.98074   
   160. RY*(   2) C   7                  0.00480     0.84066   
   161. RY*(   3) C   7                  0.00305     0.79613   
   162. RY*(   4) C   7                  0.00184     0.56044   
   163. RY*(   5) C   7                  0.00136     0.93729   
   164. RY*(   6) C   7                  0.00101     1.27741   
   165. RY*(   7) C   7                  0.00092     1.16894   
   166. RY*(   8) C   7                  0.00039     1.76035   
   167. RY*(   9) C   7                  0.00029     1.76373   
   168. RY*(  10) C   7                  0.00024     1.57649   
   169. RY*(  11) C   7                  0.00017     2.18470   
   170. RY*(  12) C   7                  0.00016     2.15628   
   171. RY*(  13) C   7                  0.00010     2.60898   
   172. RY*(  14) C   7                  0.00007     2.26652   
   173. RY*(  15) C   7                  0.00005     2.90509   
   174. RY*(  16) C   7                  0.00002     1.98062   
   175. RY*(  17) C   7                  0.00001    21.25302   
   176. RY*(   1) C   8                  0.00653     1.23913   
   177. RY*(   2) C   8                  0.00391     0.95750   
   178. RY*(   3) C   8                  0.00278     1.03292   
   179. RY*(   4) C   8                  0.00084     0.87566   
   180. RY*(   5) C   8                  0.00066     1.63087   
   181. RY*(   6) C   8                  0.00032     1.23009   
   182. RY*(   7) C   8                  0.00026     1.89826   
   183. RY*(   8) C   8                  0.00017     1.81123   
   184. RY*(   9) C   8                  0.00014     1.59996   
   185. RY*(  10) C   8                  0.00011     1.35647   
   186. RY*(  11) C   8                  0.00007     3.40858   
   187. RY*(  12) C   8                  0.00008     2.59579   
   188. RY*(  13) C   8                  0.00005     2.50969   
   189. RY*(  14) C   8                  0.00005     1.79367   
   190. RY*(  15) C   8                  0.00002     3.32790   
   191. RY*(  16) C   8                  0.00000    19.95229   
   192. RY*(  17) C   8                  0.00001     2.86994   
   193. RY*(   1) N   9                  0.00567     0.73529   
   194. RY*(   2) N   9                  0.00407     1.02980   
   195. RY*(   3) N   9                  0.00199     1.17453   
   196. RY*(   4) N   9                  0.00104     1.49605   
   197. RY*(   5) N   9                  0.00037     1.55525   
   198. RY*(   6) N   9                  0.00023     1.71092   
   199. RY*(   7) N   9                  0.00019     2.36105   
   200. RY*(   8) N   9                  0.00009     2.31978   
   201. RY*(   9) N   9                  0.00007     1.36592   
   202. RY*(  10) N   9                  0.00005     2.46777   
   203. RY*(  11) N   9                  0.00004     2.83331   
   204. RY*(  12) N   9                  0.00001     4.02381   
   205. RY*(  13) N   9                  0.00002     2.70840   
   206. RY*(  14) N   9                  0.00000     3.88822   
   207. RY*(  15) N   9                  0.00001     1.22307   
   208. RY*(  16) N   9                  0.00001     2.67434   
   209. RY*(  17) N   9                  0.00000    34.70510   
   210. RY*(   1) C  10                  0.00561     1.09968   
   211. RY*(   2) C  10                  0.00192     1.23649   
   212. RY*(   3) C  10                  0.00109     0.80249   
   213. RY*(   4) C  10                  0.00051     1.25268   
   214. RY*(   5) C  10                  0.00048     0.97449   
   215. RY*(   6) C  10                  0.00024     1.29517   
   216. RY*(   7) C  10                  0.00015     1.82570   
   217. RY*(   8) C  10                  0.00015     1.00168   
   218. RY*(   9) C  10                  0.00010     1.17614   
   219. RY*(  10) C  10                  0.00008     1.62651   
   220. RY*(  11) C  10                  0.00006     2.88657   
   221. RY*(  12) C  10                  0.00002     3.45464   
   222. RY*(  13) C  10                  0.00001     1.81335   
   223. RY*(  14) C  10                  0.00002     1.91729   
   224. RY*(  15) C  10                  0.00002     2.17119   
   225. RY*(  16) C  10                  0.00000    20.09107   
   226. RY*(  17) C  10                  0.00000     3.39248   
   227. RY*(   1) C  11                  0.00572     1.08944   
   228. RY*(   2) C  11                  0.00201     1.40264   
   229. RY*(   3) C  11                  0.00083     0.63139   
   230. RY*(   4) C  11                  0.00059     1.53898   
   231. RY*(   5) C  11                  0.00047     1.10344   
   232. RY*(   6) C  11                  0.00027     1.01357   
   233. RY*(   7) C  11                  0.00016     1.15913   
   234. RY*(   8) C  11                  0.00009     1.99424   
   235. RY*(   9) C  11                  0.00006     2.80753   
   236. RY*(  10) C  11                  0.00003     1.94793   
   237. RY*(  11) C  11                  0.00000    22.45916   
   238. RY*(  12) C  11                  0.00001     2.28573   
   239. RY*(  13) C  11                  0.00001     0.49714   
   240. RY*(  14) C  11                  0.00000     2.72050   
   241. RY*(  15) C  11                  0.00000     1.62653   
   242. RY*(  16) C  11                  0.00000     1.43268   
   243. RY*(  17) C  11                  0.00000     1.49093   
   244. RY*(   1) C  12                  0.00555     1.10657   
   245. RY*(   2) C  12                  0.00194     1.40605   
   246. RY*(   3) C  12                  0.00089     0.47803   
   247. RY*(   4) C  12                  0.00055     1.68126   
   248. RY*(   5) C  12                  0.00042     0.90663   
   249. RY*(   6) C  12                  0.00042     1.07795   
   250. RY*(   7) C  12                  0.00017     1.31103   
   251. RY*(   8) C  12                  0.00007     1.32753   
   252. RY*(   9) C  12                  0.00007     2.85386   
   253. RY*(  10) C  12                  0.00002     2.01280   
   254. RY*(  11) C  12                  0.00000    22.63325   
   255. RY*(  12) C  12                  0.00000     2.03415   
   256. RY*(  13) C  12                  0.00000     1.47408   
   257. RY*(  14) C  12                  0.00000     0.68775   
   258. RY*(  15) C  12                  0.00000     2.44004   
   259. RY*(  16) C  12                  0.00000     1.33298   
   260. RY*(  17) C  12                  0.00001     2.43412   
   261. RY*(   1) C  13                  0.00583     1.08602   
   262. RY*(   2) C  13                  0.00204     1.38010   
   263. RY*(   3) C  13                  0.00086     0.57197   
   264. RY*(   4) C  13                  0.00057     1.58149   
   265. RY*(   5) C  13                  0.00047     1.19224   
   266. RY*(   6) C  13                  0.00028     1.02699   
   267. RY*(   7) C  13                  0.00014     1.49221   
   268. RY*(   8) C  13                  0.00008     1.90949   
   269. RY*(   9) C  13                  0.00006     2.21928   
   270. RY*(  10) C  13                  0.00002     0.55736   
   271. RY*(  11) C  13                  0.00002     2.00739   
   272. RY*(  12) C  13                  0.00000     2.02257   
   273. RY*(  13) C  13                  0.00001     1.45325   
   274. RY*(  14) C  13                  0.00000     2.70008   
   275. RY*(  15) C  13                  0.00000    22.53610   
   276. RY*(  16) C  13                  0.00000     1.49450   
   277. RY*(  17) C  13                  0.00001     1.96349   
   278. RY*(   1) C  14                  0.00550     1.09210   
   279. RY*(   2) C  14                  0.00194     1.24590   
   280. RY*(   3) C  14                  0.00113     0.66775   
   281. RY*(   4) C  14                  0.00062     1.33483   
   282. RY*(   5) C  14                  0.00049     1.02712   
   283. RY*(   6) C  14                  0.00025     1.10801   
   284. RY*(   7) C  14                  0.00016     0.91787   
   285. RY*(   8) C  14                  0.00012     2.85228   
   286. RY*(   9) C  14                  0.00010     1.36734   
   287. RY*(  10) C  14                  0.00007     0.74691   
   288. RY*(  11) C  14                  0.00006     2.59520   
   289. RY*(  12) C  14                  0.00003     2.10954   
   290. RY*(  13) C  14                  0.00001     1.63801   
   291. RY*(  14) C  14                  0.00002     3.33723   
   292. RY*(  15) C  14                  0.00000    21.39130   
   293. RY*(  16) C  14                  0.00001     1.66347   
   294. RY*(  17) C  14                  0.00000     2.82418   
   295. RY*(   1) C  15                  0.00944     1.31858   
   296. RY*(   2) C  15                  0.00689     1.55359   
   297. RY*(   3) C  15                  0.00669     1.61970   
   298. RY*(   4) C  15                  0.00244     1.02930   
   299. RY*(   5) C  15                  0.00078     2.42006   
   300. RY*(   6) C  15                  0.00040     0.65276   
   301. RY*(   7) C  15                  0.00014     1.45174   
   302. RY*(   8) C  15                  0.00007     0.88610   
   303. RY*(   9) C  15                  0.00004     0.42767   
   304. RY*(  10) C  15                  0.00004     2.89516   
   305. RY*(  11) C  15                  0.00003     2.63710   
   306. RY*(  12) C  15                  0.00001     3.04716   
   307. RY*(  13) C  15                  0.00002     1.18681   
   308. RY*(  14) C  15                  0.00001     2.36093   
   309. RY*(  15) C  15                  0.00000    18.91351   
   310. RY*(  16) C  15                  0.00001     2.18206   
   311. RY*(  17) C  15                  0.00000     1.47969   
   312. RY*(   1) O  16                  0.00244     0.83863   
   313. RY*(   2) O  16                  0.00094     0.57594   
   314. RY*(   3) O  16                  0.00090     0.74480   
   315. RY*(   4) O  16                  0.00012     1.29005   
   316. RY*(   5) O  16                  0.00004     2.20901   
   317. RY*(   6) O  16                  0.00004     1.46793   
   318. RY*(   7) O  16                  0.00001     0.96054   
   319. RY*(   8) O  16                  0.00001     0.81951   
   320. RY*(   9) O  16                  0.00000     5.06455   
   321. RY*(  10) O  16                  0.00000     5.07964   
   322. RY*(  11) O  16                  0.00000    49.74495   
   323. RY*(  12) O  16                  0.00001     4.64008   
   324. RY*(  13) O  16                  0.00000     2.94555   
   325. RY*(  14) O  16                  0.00000     3.12924   
   326. RY*(  15) O  16                  0.00001     3.11882   
   327. RY*(  16) O  16                  0.00000     2.95944   
   328. RY*(  17) O  16                  0.00000     3.01958   
   329. RY*(   1) H  17                  0.00039     0.86823   
   330. RY*(   2) H  17                  0.00021     1.87378   
   331. RY*(   1) H  18                  0.00048     0.78878   
   332. RY*(   2) H  18                  0.00022     1.96717   
   333. RY*(   1) H  19                  0.00075     1.40697   
   334. RY*(   2) H  19                  0.00016     1.41872   
   335. RY*(   1) H  20                  0.00055     1.56191   
   336. RY*(   2) H  20                  0.00025     1.26317   
   337. RY*(   1) H  21                  0.00047     0.79108   
   338. RY*(   2) H  21                  0.00022     1.95708   
   339. RY*(   1) H  22                  0.00209     0.60248   
   340. RY*(   2) H  22                  0.00017     2.39223   
   341. RY*(   1) H  23                  0.00248     0.60078   
   342. RY*(   2) H  23                  0.00038     2.25576   
   343. RY*(   1) H  24                  0.00063     1.43590   
   344. RY*(   2) H  24                  0.00021     1.40045   
   345. RY*(   1) H  25                  0.00046     0.78542   
   346. RY*(   2) H  25                  0.00022     1.96358   
   347. RY*(   1) H  26                  0.00040     0.84122   
   348. RY*(   2) H  26                  0.00021     1.90219   
   349. RY*(   1) H  27                  0.00047     0.77194   
   350. RY*(   2) H  27                  0.00022     1.98481   
   351. RY*(   1) H  28                  0.00076     1.34134   
   352. RY*(   2) H  28                  0.00020     1.48177   
   353. RY*(   1) H  29                  0.00078     1.15484   
   354. RY*(   2) H  29                  0.00015     1.63130   
   355. BD*(   1) C   1 - C   2          0.01531     0.61483   
   356. BD*(   1) C   1 - C   6          0.01540     0.61485   
   357. BD*(   2) C   1 - C   6          0.32218     0.05299  360(v),365(v),59(g),144(g)
                                                    67(g)
   358. BD*(   1) C   1 - H  17          0.01145     0.61528   
   359. BD*(   1) C   2 - C   3          0.01510     0.61213   
   360. BD*(   2) C   2 - C   3          0.31963     0.05174  357(v),365(v),375(r),76(g)
                                                    95(g)
   361. BD*(   1) C   2 - H  18          0.01116     0.61144   
   362. BD*(   1) C   3 - C   4          0.02534     0.60480   
   363. BD*(   1) C   3 - H  19          0.01244     0.60603   
   364. BD*(   1) C   4 - C   5          0.02298     0.60890   
   365. BD*(   2) C   4 - C   5          0.34606     0.05498  357(v),360(v),375(r),379(r)
                                                    127(g),371(v),370(v),93(v)
                                                    144(v)
   366. BD*(   1) C   4 - C   7          0.03458     0.48817   
   367. BD*(   1) C   5 - C   6          0.01502     0.61181   
   368. BD*(   1) C   5 - H  20          0.01206     0.60932   
   369. BD*(   1) C   6 - H  21          0.01109     0.61294   
   370. BD*(   1) C   7 - C   8          0.03713     0.48863   
   371. BD*(   1) C   7 - N   9          0.03032     0.42226   
   372. BD*(   1) C   7 - H  22          0.02156     0.43424   
   373. BD*(   1) C   8 - C  10          0.02204     0.60831   
   374. BD*(   1) C   8 - C  14          0.02423     0.60436   
   375. BD*(   2) C   8 - C  14          0.35036     0.05267  384(v),379(v),365(r),360(r)
                                                    280(g),366(v),372(v),263(v)
                                                    212(v),287(g)
   376. BD*(   1) N   9 - C  15          0.05176     0.53758   
   377. BD*(   1) N   9 - H  23          0.01741     0.53143   
   378. BD*(   1) C  10 - C  11          0.01492     0.61453   
   379. BD*(   2) C  10 - C  11          0.31758     0.05369  384(v),375(v),365(r),229(g)
                                                    213(g),239(g)
   380. BD*(   1) C  10 - H  24          0.01223     0.60754   
   381. BD*(   1) C  11 - C  12          0.01547     0.61670   
   382. BD*(   1) C  11 - H  25          0.01115     0.61236   
   383. BD*(   1) C  12 - C  13          0.01559     0.61631   
   384. BD*(   2) C  12 - C  13          0.32381     0.05363  379(v),375(v),246(g),263(g)
                                                    264(g)
   385. BD*(   1) C  12 - H  26          0.01152     0.61439   
   386. BD*(   1) C  13 - C  14          0.01519     0.61606   
   387. BD*(   1) C  13 - H  27          0.01123     0.61106   
   388. BD*(   1) C  14 - H  28          0.01269     0.61112   
   389. BD*(   1) C  15 - O  16          0.27949     0.02874  300(g),296(g),314(g),311(g)
   390. BD*(   2) C  15 - O  16          0.00577     0.62050   
   391. BD*(   1) C  15 - H  29          0.03740     0.53096   
       -------------------------------
              Total Lewis  108.95089  ( 97.2776%)
        Valence non-Lewis    2.82865  (  2.5256%)
        Rydberg non-Lewis    0.22045  (  0.1968%)
       -------------------------------
            Total unit  1  112.00000  (100.0000%)
           Charge unit  1    0.00000
 D1PCM: PCM CHGder 1st derivatives, ID1Alg=3 FixD1E=F DoIter=F DoCFld=F I1PDM=0.
 Calling FoFJK, ICntrl=      2127 FMM=F ISym2X=0 I1Cent= 0 IOpClX= 0 NMat=1 NMatS=1 NMatT=0.
 -------------------------------------------------------------------
 Center     Atomic                   Forces (Hartrees/Bohr)
 Number     Number              X              Y              Z
 -------------------------------------------------------------------
      1        6          -0.014816777   -0.059339421   -0.017506567
      2        6           0.034581345   -0.035609727   -0.044010355
      3        6           0.052099224    0.026852281   -0.029019576
      4        6           0.014473620    0.039402917    0.001021433
      5        6          -0.037734476    0.031807523    0.044950453
      6        6          -0.052858402   -0.026614873    0.029035326
      7        6           0.005865925   -0.000079868   -0.007210189
      8        6          -0.037055616   -0.005191133   -0.015745568
      9        7           0.035430571   -0.028401167   -0.040598031
     10        6          -0.050040140   -0.028306659    0.028928515
     11        6           0.009227348   -0.027602786    0.059326793
     12        6           0.053924152    0.000338582    0.030580946
     13        6           0.049279714    0.030931259   -0.030827480
     14        6          -0.000719443    0.030197580   -0.056875924
     15        6          -0.049473390   -0.001577333    0.096963233
     16        8           0.006998046    0.008636883   -0.026666512
     17        1           0.013735280    0.049846281    0.013437830
     18        1          -0.028987202    0.026108858    0.035956440
     19        1          -0.044398994   -0.022269507    0.022853492
     20        1           0.028936069   -0.027718267   -0.036630149
     21        1           0.042648357    0.022493807   -0.022798907
     22        1           0.002858791   -0.000634810    0.004262571
     23        1          -0.021719949    0.006951123    0.036183655
     24        1           0.042241850    0.024327132   -0.023398378
     25        1          -0.004901194    0.022595167   -0.047494583
     26        1          -0.046849533   -0.001336519   -0.024426607
     27        1          -0.040282926   -0.023856136    0.023337263
     28        1           0.005060062   -0.024227173    0.047355135
     29        1           0.032477687   -0.007724012   -0.050984259
 -------------------------------------------------------------------
 Cartesian Forces:  Max     0.096963233 RMS     0.033283036

 GradGradGradGradGradGradGradGradGradGradGradGradGradGradGradGradGradGrad
 Berny optimization.
 FormGI is forming the generalized inverse of G from B-inverse, IUseBI=4.
 Internal  Forces:  Max     0.059976605 RMS     0.016375956
 Search for a local minimum.
 Step number   1 out of a maximum of  158
 All quantities printed in internal units (Hartrees-Bohrs-Radians)
 Mixed Optimization -- RFO/linear search
 Second derivative matrix not updated -- first step.
 ITU=  0
     Eigenvalues ---    0.00900   0.00941   0.01309   0.01502   0.01532
     Eigenvalues ---    0.01740   0.01925   0.01941   0.01960   0.01968
     Eigenvalues ---    0.01974   0.01976   0.01999   0.02004   0.02016
     Eigenvalues ---    0.02021   0.02022   0.02025   0.02027   0.02030
     Eigenvalues ---    0.02031   0.02033   0.02394   0.02394   0.05332
     Eigenvalues ---    0.06467   0.06879   0.16000   0.16000   0.16000
     Eigenvalues ---    0.16000   0.16000   0.16000   0.16000   0.16000
     Eigenvalues ---    0.16000   0.16000   0.16000   0.16000   0.18288
     Eigenvalues ---    0.19014   0.22000   0.22000   0.22000   0.22000
     Eigenvalues ---    0.22000   0.22000   0.23469   0.23473   0.24999
     Eigenvalues ---    0.24999   0.33461   0.33803   0.34244   0.40427
     Eigenvalues ---    0.40478   0.40543   0.40574   0.41146   0.43773
     Eigenvalues ---    0.43902   0.44197   0.44217   0.44265   0.44276
     Eigenvalues ---    0.44281   0.44311   0.44316   0.44319   0.44344
     Eigenvalues ---    0.44349   0.44356   0.44367   0.44411   0.44682
     Eigenvalues ---    0.44804   0.44836   0.44911   0.53474   0.55678
     Eigenvalues ---    0.83616
 RFO step:  Lambda=-7.81709156D-02 EMin= 8.99652067D-03
 Linear search not attempted -- first point.
 Maximum step size (   0.300) exceeded in Quadratic search.
    -- Step size scaled by   0.757
 Iteration  1 RMS(Cart)=  0.03519074 RMS(Int)=  0.00065507
 Iteration  2 RMS(Cart)=  0.00076473 RMS(Int)=  0.00003029
 Iteration  3 RMS(Cart)=  0.00000114 RMS(Int)=  0.00003027
 Iteration  4 RMS(Cart)=  0.00000000 RMS(Int)=  0.00003027
 Variable       Old X    -DE/DX   Delta X   Delta X   Delta X     New X
                                 (Linear)    (Quad)   (Total)
    R1        2.65463  -0.00981   0.00000  -0.01400  -0.01401   2.64062
    R2        2.65487  -0.01255   0.00000  -0.01792  -0.01792   2.63695
    R3        1.92718   0.05342   0.00000   0.07751   0.07751   2.00469
    R4        2.65594  -0.01364   0.00000  -0.01969  -0.01969   2.63625
    R5        1.92775   0.05305   0.00000   0.07705   0.07705   2.00479
    R6        2.66962  -0.01365   0.00000  -0.02025  -0.02025   2.64937
    R7        1.92819   0.05466   0.00000   0.07944   0.07944   2.00763
    R8        2.66660  -0.01475   0.00000  -0.02173  -0.02172   2.64488
    R9        2.80964   0.02456   0.00000   0.04467   0.04467   2.85431
   R10        2.65694  -0.01087   0.00000  -0.01566  -0.01566   2.64128
   R11        1.92731   0.05428   0.00000   0.07876   0.07876   2.00607
   R12        1.92739   0.05333   0.00000   0.07741   0.07741   2.00479
   R13        2.81549   0.02219   0.00000   0.04070   0.04070   2.85619
   R14        2.70026   0.02500   0.00000   0.03866   0.03866   2.73892
   R15        2.06920  -0.00079   0.00000  -0.00142  -0.00142   2.06778
   R16        2.66972  -0.01341   0.00000  -0.01993  -0.01992   2.64980
   R17        2.67236  -0.01645   0.00000  -0.02448  -0.02447   2.64789
   R18        2.54534  -0.00394   0.00000  -0.00469  -0.00469   2.54065
   R19        1.83214   0.04247   0.00000   0.05246   0.05246   1.88460
   R20        2.65449  -0.01316   0.00000  -0.01894  -0.01894   2.63555
   R21        1.92895   0.05407   0.00000   0.07867   0.07867   2.00762
   R22        2.65324  -0.00964   0.00000  -0.01369  -0.01370   2.63954
   R23        1.92825   0.05282   0.00000   0.07677   0.07677   2.00502
   R24        2.65396  -0.01238   0.00000  -0.01762  -0.01763   2.63633
   R25        1.92839   0.05285   0.00000   0.07683   0.07683   2.00522
   R26        2.65483  -0.00981   0.00000  -0.01408  -0.01408   2.64075
   R27        1.92919   0.05230   0.00000   0.07614   0.07614   2.00533
   R28        1.92666   0.05342   0.00000   0.07744   0.07744   2.00410
   R29        2.36022  -0.02722   0.00000  -0.02254  -0.02254   2.33768
   R30        1.92778   0.05998   0.00000   0.08711   0.08711   2.01489
    A1        2.09267  -0.00114   0.00000  -0.00239  -0.00239   2.09028
    A2        2.09535   0.00054   0.00000   0.00110   0.00110   2.09645
    A3        2.09516   0.00060   0.00000   0.00129   0.00129   2.09645
    A4        2.09399   0.00074   0.00000   0.00208   0.00207   2.09607
    A5        2.09512   0.00021   0.00000   0.00080   0.00080   2.09592
    A6        2.09408  -0.00095   0.00000  -0.00288  -0.00288   2.09120
    A7        2.10650  -0.00075   0.00000  -0.00216  -0.00216   2.10434
    A8        2.08344  -0.00007   0.00000  -0.00034  -0.00034   2.08310
    A9        2.09325   0.00082   0.00000   0.00249   0.00249   2.09575
   A10        2.07254   0.00152   0.00000   0.00314   0.00314   2.07568
   A11        2.11247  -0.00306   0.00000  -0.00687  -0.00687   2.10560
   A12        2.09815   0.00154   0.00000   0.00374   0.00374   2.10188
   A13        2.10566  -0.00019   0.00000  -0.00056  -0.00056   2.10509
   A14        2.09500  -0.00104   0.00000  -0.00332  -0.00333   2.09167
   A15        2.08253   0.00123   0.00000   0.00389   0.00389   2.08642
   A16        2.09501  -0.00018   0.00000  -0.00010  -0.00010   2.09491
   A17        2.09347   0.00057   0.00000   0.00157   0.00157   2.09503
   A18        2.09470  -0.00039   0.00000  -0.00147  -0.00147   2.09324
   A19        1.94853  -0.00479   0.00000  -0.00892  -0.00907   1.93946
   A20        1.88070   0.01023   0.00000   0.03227   0.03233   1.91303
   A21        1.90498  -0.00270   0.00000  -0.01168  -0.01152   1.89346
   A22        1.97608  -0.00172   0.00000  -0.00100  -0.00108   1.97500
   A23        1.85571   0.00383   0.00000   0.00933   0.00925   1.86496
   A24        1.89649  -0.00530   0.00000  -0.02203  -0.02192   1.87456
   A25        2.07881  -0.00342   0.00000  -0.00767  -0.00768   2.07113
   A26        2.13885   0.00117   0.00000   0.00293   0.00292   2.14177
   A27        2.06548   0.00226   0.00000   0.00478   0.00478   2.07027
   A28        2.15783   0.00430   0.00000   0.01091   0.01091   2.16874
   A29        2.06777   0.00224   0.00000   0.00851   0.00850   2.07627
   A30        2.05759  -0.00654   0.00000  -0.01943  -0.01943   2.03816
   A31        2.11085  -0.00055   0.00000  -0.00165  -0.00164   2.10921
   A32        2.09171  -0.00056   0.00000  -0.00182  -0.00182   2.08989
   A33        2.08062   0.00111   0.00000   0.00347   0.00346   2.08408
   A34        2.09390   0.00040   0.00000   0.00132   0.00132   2.09521
   A35        2.09481  -0.00087   0.00000  -0.00278  -0.00278   2.09203
   A36        2.09448   0.00046   0.00000   0.00146   0.00146   2.09594
   A37        2.09228  -0.00177   0.00000  -0.00387  -0.00388   2.08839
   A38        2.09539   0.00093   0.00000   0.00207   0.00207   2.09746
   A39        2.09552   0.00085   0.00000   0.00180   0.00181   2.09733
   A40        2.09473   0.00093   0.00000   0.00278   0.00278   2.09750
   A41        2.09380   0.00025   0.00000   0.00088   0.00088   2.09468
   A42        2.09466  -0.00118   0.00000  -0.00366  -0.00366   2.09100
   A43        2.10912  -0.00127   0.00000  -0.00336  -0.00335   2.10577
   A44        2.09932   0.00067   0.00000   0.00180   0.00179   2.10111
   A45        2.07474   0.00060   0.00000   0.00157   0.00156   2.07630
   A46        2.07912   0.02214   0.00000   0.05623   0.05623   2.13535
   A47        2.11029  -0.02147   0.00000  -0.06118  -0.06119   2.04910
   A48        2.09377  -0.00067   0.00000   0.00496   0.00496   2.09873
    D1       -0.00024  -0.00003   0.00000  -0.00024  -0.00024  -0.00047
    D2        3.14122   0.00020   0.00000   0.00158   0.00158  -3.14039
    D3       -3.14136  -0.00015   0.00000  -0.00118  -0.00118   3.14064
    D4        0.00010   0.00008   0.00000   0.00063   0.00063   0.00073
    D5        0.00070  -0.00010   0.00000  -0.00075  -0.00075  -0.00005
    D6       -3.13965  -0.00008   0.00000  -0.00067  -0.00067  -3.14032
    D7       -3.14136   0.00002   0.00000   0.00019   0.00019  -3.14117
    D8        0.00147   0.00004   0.00000   0.00028   0.00028   0.00175
    D9       -0.00199   0.00033   0.00000   0.00256   0.00255   0.00056
   D10        3.14136   0.00052   0.00000   0.00398   0.00397  -3.13785
   D11        3.13974   0.00009   0.00000   0.00074   0.00074   3.14048
   D12       -0.00010   0.00028   0.00000   0.00216   0.00216   0.00206
   D13        0.00369  -0.00049   0.00000  -0.00380  -0.00380  -0.00012
   D14        3.13694  -0.00025   0.00000  -0.00195  -0.00196   3.13499
   D15       -3.13967  -0.00067   0.00000  -0.00524  -0.00524   3.13827
   D16       -0.00642  -0.00044   0.00000  -0.00339  -0.00339  -0.00981
   D17       -0.00322   0.00035   0.00000   0.00280   0.00281  -0.00041
   D18        3.13919   0.00020   0.00000   0.00163   0.00164   3.14083
   D19       -3.13654   0.00014   0.00000   0.00102   0.00101  -3.13553
   D20        0.00586  -0.00001   0.00000  -0.00015  -0.00016   0.00571
   D21        1.10878  -0.00004   0.00000   0.00042   0.00041   1.10919
   D22       -1.07153  -0.00191   0.00000  -0.01519  -0.01521  -1.08674
   D23       -3.12802   0.00013   0.00000  -0.00071  -0.00067  -3.12869
   D24       -2.04128   0.00019   0.00000   0.00230   0.00228  -2.03899
   D25        2.06161  -0.00167   0.00000  -0.01331  -0.01334   2.04827
   D26        0.00511   0.00037   0.00000   0.00116   0.00120   0.00631
   D27        0.00106  -0.00007   0.00000  -0.00056  -0.00056   0.00050
   D28        3.14141  -0.00008   0.00000  -0.00064  -0.00064   3.14077
   D29       -3.14134   0.00008   0.00000   0.00060   0.00060  -3.14074
   D30       -0.00099   0.00007   0.00000   0.00052   0.00052  -0.00047
   D31        1.17193  -0.00476   0.00000  -0.02216  -0.02213   1.14980
   D32       -1.98003  -0.00429   0.00000  -0.01839  -0.01837  -1.99840
   D33       -2.98509   0.00381   0.00000   0.01274   0.01273  -2.97236
   D34        0.14614   0.00428   0.00000   0.01651   0.01649   0.16262
   D35       -0.90398  -0.00120   0.00000  -0.00883  -0.00883  -0.91281
   D36        2.22725  -0.00073   0.00000  -0.00506  -0.00507   2.22217
   D37       -2.07713  -0.00015   0.00000   0.00339   0.00353  -2.07360
   D38        1.06225  -0.00070   0.00000  -0.00089  -0.00078   1.06147
   D39        2.04234  -0.00036   0.00000  -0.00816  -0.00819   2.03414
   D40       -1.10147  -0.00090   0.00000  -0.01245  -0.01250  -1.11397
   D41       -0.01517  -0.00057   0.00000  -0.00457  -0.00464  -0.01980
   D42        3.12421  -0.00111   0.00000  -0.00885  -0.00895   3.11527
   D43        3.13730   0.00037   0.00000   0.00294   0.00293   3.14023
   D44       -0.00590   0.00038   0.00000   0.00300   0.00300  -0.00290
   D45        0.00563  -0.00007   0.00000  -0.00066  -0.00066   0.00497
   D46       -3.13756  -0.00007   0.00000  -0.00060  -0.00060  -3.13816
   D47       -3.13658  -0.00051   0.00000  -0.00413  -0.00414  -3.14072
   D48        0.00716  -0.00086   0.00000  -0.00686  -0.00687   0.00029
   D49       -0.00528  -0.00007   0.00000  -0.00045  -0.00045  -0.00573
   D50        3.13846  -0.00043   0.00000  -0.00319  -0.00318   3.13528
   D51        3.14069  -0.00084   0.00000  -0.00639  -0.00637   3.13432
   D52       -0.00293  -0.00012   0.00000  -0.00107  -0.00105  -0.00398
   D53        0.00130  -0.00031   0.00000  -0.00217  -0.00218  -0.00088
   D54        3.14087   0.00041   0.00000   0.00316   0.00314  -3.13918
   D55       -0.00321   0.00017   0.00000   0.00132   0.00131  -0.00189
   D56        3.13982   0.00016   0.00000   0.00127   0.00127   3.14109
   D57        3.13997   0.00017   0.00000   0.00126   0.00125   3.14123
   D58       -0.00019   0.00016   0.00000   0.00121   0.00121   0.00103
   D59        0.00029  -0.00011   0.00000  -0.00081  -0.00081  -0.00052
   D60        3.14135   0.00003   0.00000   0.00024   0.00024   3.14159
   D61        3.14045  -0.00010   0.00000  -0.00077  -0.00077   3.13968
   D62       -0.00168   0.00004   0.00000   0.00028   0.00028  -0.00140
   D63        0.00006  -0.00004   0.00000  -0.00030  -0.00030  -0.00024
   D64       -3.14123   0.00018   0.00000   0.00136   0.00136  -3.13987
   D65       -3.14100  -0.00018   0.00000  -0.00135  -0.00135   3.14084
   D66        0.00090   0.00004   0.00000   0.00031   0.00031   0.00121
   D67        0.00250   0.00013   0.00000   0.00093   0.00093   0.00343
   D68       -3.14121   0.00047   0.00000   0.00363   0.00362  -3.13759
   D69       -3.13940  -0.00009   0.00000  -0.00073  -0.00073  -3.14013
   D70        0.00008   0.00026   0.00000   0.00197   0.00197   0.00205
         Item               Value     Threshold  Converged?
 Maximum Force            0.059977     0.000450     NO 
 RMS     Force            0.016376     0.000300     NO 
 Maximum Displacement     0.165616     0.001800     NO 
 RMS     Displacement     0.035269     0.001200     NO 
 Predicted change in Energy=-4.039061D-02
 GradGradGradGradGradGradGradGradGradGradGradGradGradGradGradGradGradGrad

                          Input orientation:                          
 ---------------------------------------------------------------------
 Center     Atomic      Atomic             Coordinates (Angstroms)
 Number     Number       Type             X           Y           Z
 ---------------------------------------------------------------------
      1          6           0        2.738020    3.581919   -0.637424
      2          6           0        1.623494    2.981496   -0.045872
      3          6           0        1.270114    1.675265   -0.385040
      4          6           0        2.025484    0.951813   -1.318634
      5          6           0        3.140399    1.561285   -1.905499
      6          6           0        3.496172    2.870101   -1.567852
      7          6           0        1.649340   -0.465516   -1.680728
      8          6           0        0.292544   -0.516244   -2.344765
      9          7           0        1.740506   -1.308384   -0.505166
     10          6           0        0.135141    0.087800   -3.600373
     11          6           0       -1.096263    0.066664   -4.254828
     12          6           0       -2.192722   -0.563523   -3.661826
     13          6           0       -2.048313   -1.170665   -2.414111
     14          6           0       -0.813104   -1.148792   -1.760987
     15          6           0        2.565316   -2.364159   -0.392977
     16          8           0        2.619621   -3.055740    0.631258
     17          1           0        3.006557    4.575504   -0.380412
     18          1           0        1.042822    3.518334    0.661314
     19          1           0        0.418491    1.231492    0.069366
     20          1           0        3.723086    1.026604   -2.613679
     21          1           0        4.343856    3.321335   -2.018753
     22          1           0        2.373630   -0.841232   -2.409816
     23          1           0        1.164640   -1.102398    0.282568
     24          1           0        0.962443    0.569678   -4.060847
     25          1           0       -1.197942    0.529067   -5.204349
     26          1           0       -3.130560   -0.580822   -4.157938
     27          1           0       -2.877127   -1.652412   -1.959052
     28          1           0       -0.724049   -1.619513   -0.814838
     29          1           0        3.187206   -2.592056   -1.228540
 ---------------------------------------------------------------------
                    Distance matrix (angstroms):
                    1          2          3          4          5
     1  C    0.000000
     2  C    1.397358   0.000000
     3  C    2.419457   1.395045   0.000000
     4  C    2.808774   2.429224   1.401986   0.000000
     5  C    2.419273   2.788586   2.413039   1.399608   0.000000
     6  C    1.395412   2.415731   2.789626   2.429993   1.397706
     7  C    4.319194   3.815143   2.530922   1.510437   2.526203
     8  C    5.068561   4.392098   3.098206   2.492232   3.552374
     9  N    4.992753   4.315983   3.022889   2.418973   3.486492
    10  C    5.269052   4.819040   3.761194   3.086462   3.751710
    11  C    6.335957   5.797295   4.812753   4.376074   5.069767
    12  C    7.116453   6.340803   5.266947   5.057672   6.003472
    13  C    6.975145   6.027533   4.819585   4.722372   5.885998
    14  C    6.021005   5.092927   3.769393   3.558904   4.795371
    15  C    5.953606   5.439075   4.241999   3.484814   4.245886
    16  O    6.758853   6.156216   5.023588   4.496172   5.293701
    17  H    1.060839   2.136736   3.380332   3.869612   3.380728
    18  H    2.136460   1.060890   2.131530   3.387159   3.849468
    19  H    3.377021   2.127869   1.062394   2.141772   3.379000
    20  H    3.377213   3.850132   3.377079   2.136489   1.061567
    21  H    2.134170   3.377591   3.850513   3.388163   2.135160
    22  H    4.778956   4.556773   3.413243   2.127650   2.571840
    23  H    5.026404   4.122694   2.858713   2.743116   3.973219
    24  H    4.893474   4.730103   3.850785   2.965774   3.220606
    25  H    6.757847   6.370619   5.534511   5.066356   5.546989
    26  H    8.010160   7.224972   6.220178   6.082384   6.999073
    27  H    7.789403   6.737132   5.545319   5.588177   6.822121
    28  H    6.250783   5.222216   3.875174   3.798086   5.122594
    29  H    6.218452   5.908331   4.753605   3.730512   4.208408
                    6          7          8          9         10
     6  C    0.000000
     7  C    3.814430   0.000000
     8  C    4.725904   1.511428   0.000000
     9  N    4.655255   1.449373   2.471478   0.000000
    10  C    4.813405   2.506790   1.402212   3.755906   0.000000
    11  C    6.014113   3.800992   2.432469   4.898773   1.394673
    12  C    6.966923   4.323863   2.813082   5.097999   2.418046
    13  C    6.912688   3.835065   2.431601   4.244783   2.785395
    14  C    5.895648   2.556744   1.401203   2.850172   2.410741
    15  C    5.444659   2.470254   3.519909   1.344455   4.712244
    16  O    6.381225   3.604994   4.552037   2.262202   5.827623
    17  H    2.134979   5.380032   6.095117   6.019849   6.225164
    18  H    3.377620   4.660911   5.086969   5.014444   5.545668
    19  H    3.851966   2.730871   2.983031   2.920407   3.854258
    20  H    2.131601   2.719787   3.771116   3.718684   3.837742
    21  H    1.060891   4.659926   5.589850   5.522922   5.538099
    22  H    3.967745   1.094224   2.107313   2.060768   2.700252
    23  H    4.963955   2.120161   2.829665   0.997285   4.189710
    24  H    4.234000   2.684850   2.138441   4.095774   1.062389
    25  H    6.382731   4.638116   3.389903   5.838923   2.131799
    26  H    7.907654   5.384915   3.874197   6.131832   3.379754
    27  H    7.824648   4.687760   3.389169   4.853316   3.846561
    28  H    6.207571   2.777490   2.142741   2.503344   3.378214
    29  H    5.481401   2.663020   3.732830   2.064951   4.703437
                   11         12         13         14         15
    11  C    0.000000
    12  C    1.396785   0.000000
    13  C    2.413632   1.395087   0.000000
    14  C    2.788683   2.420552   1.397423   0.000000
    15  C    5.850637   6.047031   5.176387   3.842172   0.000000
    16  O    6.887019   6.913780   5.883654   4.598139   1.237050
    17  H    7.223148   8.013101   7.918718   7.018787   6.953687
    18  H    6.376375   6.769035   6.403129   5.576206   6.167110
    19  H    4.727574   4.895131   4.245366   3.245423   4.213231
    20  H    5.180828   6.214813   6.178743   5.102592   4.215356
    21  H    6.722187   7.779373   7.822671   6.829546   6.175046
    22  H    4.033423   4.743018   4.434199   3.266625   2.534499
    23  H    5.202533   5.207735   4.195212   2.844247   2.002572
    24  H    2.128126   3.376155   3.847750   3.375657   4.962849
    25  H    1.061012   2.136052   3.376040   3.849682   6.758858
    26  H    2.137052   1.061116   2.135440   3.382095   7.056785
    27  H    3.375987   2.133900   1.061175   2.133789   5.707833
    28  H    3.849060   3.373048   2.124338   1.060522   3.398880
    29  H    5.880078   6.243352   5.553070   4.285905   1.066232
                   16         17         18         19         20
    16  O    0.000000
    17  H    7.707728   0.000000
    18  H    6.760596   2.461515   0.000000
    19  H    4.851912   4.252388   2.443326   0.000000
    20  H    5.330365   4.253890   4.911019   4.261579   0.000000
    21  H    7.117768   2.458754   4.256570   4.912858   2.450526
    22  H    3.769972   5.818944   5.496245   3.776916   2.313311
    23  H    2.460508   6.005895   4.637829   2.459519   4.412090
    24  H    6.156764   5.811252   5.567749   4.218120   3.150274
    25  H    7.840851   7.571118   6.954332   5.560425   5.583514
    26  H    7.882017   8.861242   7.579273   5.809504   7.207011
    27  H    6.236447   8.711876   6.997781   4.826229   7.153214
    28  H    3.915874   7.244610   5.630127   3.196160   5.478574
    29  H    1.999001   7.219824   6.745873   4.895902   3.911583
                   21         22         23         24         25
    21  H    0.000000
    22  H    4.621870   0.000000
    23  H    5.913789   2.962903   0.000000
    24  H    4.814116   2.589985   4.658538   0.000000
    25  H    6.975406   4.737432   6.192716   2.444690   0.000000
    26  H    8.698840   5.780990   6.199909   4.252734   2.462081
    27  H    8.768370   5.332134   4.654380   4.908923   4.255640
    28  H    7.179487   3.570055   2.244739   4.263025   4.910069
    29  H    6.077044   2.263338   2.931433   4.792504   6.691635
                   26         27         28         29
    26  H    0.000000
    27  H    2.459193   0.000000
    28  H    4.248116   2.438453   0.000000
    29  H    7.248489   6.180025   4.051531   0.000000
 Symmetry turned off by external request.
 Stoichiometry    C14H13NO
 Framework group  C1[X(C14H13NO)]
 Deg. of freedom    81
 Full point group                 C1      NOp   1
 Rotational constants (GHZ):           0.6099346           0.4265320           0.2944226
 Standard basis: 6-311+G(d) (5D, 7F)
   391 basis functions,   641 primitive gaussians,   407 cartesian basis functions
    56 alpha electrons       56 beta electrons
       nuclear repulsion energy      1000.0853719273 Hartrees.
 NAtoms=   29 NActive=   29 NUniq=   29 SFac= 1.00D+00 NAtFMM=   60 NAOKFM=F Big=F
 Integral buffers will be    131072 words long.
 Raffenetti 2 integral format.
 Two-electron integral symmetry is turned off.
 ------------------------------------------------------------------------------
 Polarizable Continuum Model (PCM)
 =================================
 Model                : PCM.
 Atomic radii         : UFF (Universal Force Field).
 Polarization charges : Total charges.
 Charge compensation  : None.
 Solution method      : On-the-fly selection.
 Cavity type          : Scaled VdW (van der Waals Surface) (Alpha=1.100).
 Cavity algorithm     : GePol (No added spheres)
                        Default sphere list used, NSphG=   29.
                        Lebedev-Laikov grids with approx.  5.0 points / Ang**2.
                        Smoothing algorithm: York/Karplus (Gamma=1.0000).
                        Polarization charges: spherical gaussians, with
                                              point-specific exponents (IZeta= 3).
                        Self-potential: point-specific (ISelfS= 7).
                        Self-field    : sphere-specific E.n sum rule (ISelfD= 2).
 1st derivatives      : Analytical E(r).r(x)/FMM algorithm (CHGder, D1EAlg=3).
                        Cavity 1st derivative terms included.
 Solvent              : DiMethylSulfoxide, Eps=  46.826000 Eps(inf)=   2.007889
 ------------------------------------------------------------------------------
 One-electron integrals computed using PRISM.
 NBasis=   391 RedAO= T EigKep=  1.35D-06  NBF=   391
 NBsUse=   390 1.00D-06 EigRej=  8.56D-07 NBFU=   390
 Initial guess from the checkpoint file:  "BHFA_conf2.chk"
 B after Tr=     0.009903   -0.016689    0.004837
         Rot=    0.999999   -0.001012   -0.000967   -0.000194 Ang=  -0.16 deg.
 ExpMin= 4.38D-02 ExpMax= 8.59D+03 ExpMxC= 1.30D+03 IAcc=3 IRadAn=         5 AccDes= 0.00D+00
 Harris functional with IExCor= 1009 and IRadAn=       5 diagonalized for initial guess.
 HarFok:  IExCor= 1009 AccDes= 0.00D+00 IRadAn=         5 IDoV= 1 UseB2=F ITyADJ=14
 ICtDFT=  3500011 ScaDFX=  1.000000  1.000000  1.000000  1.000000
 FoFCou: FMM=F IPFlag=           0 FMFlag=      100000 FMFlg1=           0
         NFxFlg=           0 DoJE=T BraDBF=F KetDBF=T FulRan=T
         wScrn=  0.000000 ICntrl=       500 IOpCl=  0 I1Cent=   200000004 NGrid=           0
         NMat0=    1 NMatS0=      1 NMatT0=    0 NMatD0=    1 NMtDS0=    0 NMtDT0=    0
 Symmetry not used in FoFCou.
 Requested convergence on RMS density matrix=1.00D-08 within 128 cycles.
 Requested convergence on MAX density matrix=1.00D-06.
 Requested convergence on             energy=1.00D-06.
 No special actions if energy rises.
 Inv3:  Mode=1 IEnd=    14985675.
 Iteration    1 A*A^-1 deviation from unit magnitude is 6.11D-15 for   2234.
 Iteration    1 A*A^-1 deviation from orthogonality  is 4.38D-15 for   2234   1560.
 Iteration    1 A^-1*A deviation from unit magnitude is 6.11D-15 for   2234.
 Iteration    1 A^-1*A deviation from orthogonality  is 3.53D-15 for   2234   1560.
 Error on total polarization charges =  0.01697
 SCF Done:  E(RM062X) =  -671.185164119     A.U. after   14 cycles
            NFock= 14  Conv=0.60D-08     -V/T= 2.0035
 D1PCM: PCM CHGder 1st derivatives, ID1Alg=3 FixD1E=F DoIter=F DoCFld=F I1PDM=0.
 Calling FoFJK, ICntrl=      2127 FMM=F ISym2X=0 I1Cent= 0 IOpClX= 0 NMat=1 NMatS=1 NMatT=0.
 -------------------------------------------------------------------
 Center     Atomic                   Forces (Hartrees/Bohr)
 Number     Number              X              Y              Z
 -------------------------------------------------------------------
      1        6          -0.004377237   -0.019226029   -0.005731007
      2        6           0.011165970   -0.011857317   -0.013728857
      3        6           0.016686964    0.008254455   -0.009587160
      4        6           0.006277821    0.013659944    0.000124817
      5        6          -0.012634353    0.009731681    0.014292653
      6        6          -0.017394341   -0.008094636    0.009688239
      7        6           0.001876678    0.000909630   -0.000976271
      8        6          -0.014745368   -0.003946578   -0.005148491
      9        7           0.011492269   -0.008728670   -0.017500946
     10        6          -0.016261064   -0.008402496    0.008898415
     11        6           0.003343609   -0.009001200    0.019252597
     12        6           0.016838248   -0.000359309    0.010535472
     13        6           0.015590610    0.010598782   -0.010688079
     14        6           0.001300066    0.010662188   -0.017903066
     15        6          -0.015078026   -0.009471590    0.044333711
     16        8           0.001188044    0.008748883   -0.016360705
     17        1           0.004266283    0.016064403    0.004164867
     18        1          -0.009433958    0.008494715    0.011476462
     19        1          -0.014783484   -0.007144687    0.007015306
     20        1           0.009388350   -0.009300881   -0.011678173
     21        1           0.013724811    0.007028107   -0.007495626
     22        1           0.001547558   -0.000441843    0.002769429
     23        1          -0.006254726    0.002806683    0.012467788
     24        1           0.013983288    0.007891254   -0.007158235
     25        1          -0.001295681    0.007338067   -0.015333329
     26        1          -0.014950845   -0.000332101   -0.007952280
     27        1          -0.012970704   -0.007763094    0.007586688
     28        1           0.001588494   -0.008499922    0.014886735
     29        1           0.009920725    0.000381563   -0.020250952
 -------------------------------------------------------------------
 Cartesian Forces:  Max     0.044333711 RMS     0.011619398

 GradGradGradGradGradGradGradGradGradGradGradGradGradGradGradGradGradGrad
 Berny optimization.
 Using GEDIIS/GDIIS optimizer.
 FormGI is forming the generalized inverse of G from B-inverse, IUseBI=4.
 Internal  Forces:  Max     0.021571826 RMS     0.005601628
 Search for a local minimum.
 Step number   2 out of a maximum of  158
 All quantities printed in internal units (Hartrees-Bohrs-Radians)
 Mixed Optimization -- RFO/linear search
 Update second derivatives using D2CorX and points    1    2
 DE= -3.89D-02 DEPred=-4.04D-02 R= 9.64D-01
 TightC=F SS=  1.41D+00  RLast= 3.04D-01 DXNew= 5.0454D-01 9.1180D-01
 Trust test= 9.64D-01 RLast= 3.04D-01 DXMaxT set to 5.05D-01
 ITU=  1  0
 Use linear search instead of GDIIS.
     Eigenvalues ---    0.00900   0.00941   0.01309   0.01504   0.01533
     Eigenvalues ---    0.01733   0.01925   0.01941   0.01960   0.01968
     Eigenvalues ---    0.01974   0.01977   0.01999   0.02004   0.02016
     Eigenvalues ---    0.02021   0.02022   0.02025   0.02027   0.02030
     Eigenvalues ---    0.02031   0.02033   0.02394   0.02394   0.05201
     Eigenvalues ---    0.06560   0.06847   0.15903   0.16000   0.16000
     Eigenvalues ---    0.16000   0.16000   0.16000   0.16000   0.16000
     Eigenvalues ---    0.16000   0.16000   0.16000   0.16016   0.18605
     Eigenvalues ---    0.19113   0.21970   0.22000   0.22000   0.22000
     Eigenvalues ---    0.22000   0.22121   0.23464   0.23474   0.24981
     Eigenvalues ---    0.25000   0.33457   0.33909   0.34242   0.40353
     Eigenvalues ---    0.40433   0.40498   0.40513   0.41192   0.43716
     Eigenvalues ---    0.43895   0.44112   0.44204   0.44228   0.44270
     Eigenvalues ---    0.44279   0.44301   0.44312   0.44331   0.44343
     Eigenvalues ---    0.44353   0.44362   0.44402   0.44679   0.44800
     Eigenvalues ---    0.44828   0.44888   0.46455   0.53436   0.55675
     Eigenvalues ---    0.83176
 RFO step:  Lambda=-1.94606386D-03 EMin= 8.99626570D-03
 Quartic linear search produced a step of  0.60566.
 Iteration  1 RMS(Cart)=  0.07307432 RMS(Int)=  0.00179176
 Iteration  2 RMS(Cart)=  0.00281136 RMS(Int)=  0.00008922
 Iteration  3 RMS(Cart)=  0.00000418 RMS(Int)=  0.00008917
 Iteration  4 RMS(Cart)=  0.00000000 RMS(Int)=  0.00008917
 Variable       Old X    -DE/DX   Delta X   Delta X   Delta X     New X
                                 (Linear)    (Quad)   (Total)
    R1        2.64062  -0.00289  -0.00848   0.00164  -0.00685   2.63378
    R2        2.63695  -0.00413  -0.01085   0.00048  -0.01038   2.62657
    R3        2.00469   0.01713   0.04694  -0.00323   0.04372   2.04841
    R4        2.63625  -0.00460  -0.01193   0.00003  -0.01189   2.62436
    R5        2.00479   0.01711   0.04666  -0.00286   0.04380   2.04859
    R6        2.64937  -0.00482  -0.01226  -0.00090  -0.01316   2.63621
    R7        2.00763   0.01784   0.04811  -0.00221   0.04591   2.05354
    R8        2.64488  -0.00572  -0.01316  -0.00285  -0.01600   2.62887
    R9        2.85431   0.00751   0.02706  -0.00263   0.02443   2.87874
   R10        2.64128  -0.00342  -0.00948   0.00088  -0.00860   2.63268
   R11        2.00607   0.01763   0.04770  -0.00249   0.04522   2.05129
   R12        2.00479   0.01714   0.04688  -0.00309   0.04379   2.04858
   R13        2.85619   0.00819   0.02465   0.00435   0.02900   2.88518
   R14        2.73892   0.00591   0.02341  -0.00959   0.01382   2.75274
   R15        2.06778  -0.00067  -0.00086  -0.00191  -0.00277   2.06501
   R16        2.64980  -0.00441  -0.01207   0.00030  -0.01175   2.63805
   R17        2.64789  -0.00658  -0.01482  -0.00395  -0.01874   2.62915
   R18        2.54065  -0.00153  -0.00284  -0.00050  -0.00334   2.53731
   R19        1.88460   0.01404   0.03177  -0.00155   0.03023   1.91482
   R20        2.63555  -0.00470  -0.01147  -0.00090  -0.01238   2.62317
   R21        2.00762   0.01757   0.04765  -0.00243   0.04522   2.05284
   R22        2.63954  -0.00267  -0.00830   0.00218  -0.00615   2.63339
   R23        2.00502   0.01704   0.04650  -0.00281   0.04368   2.04870
   R24        2.63633  -0.00439  -0.01067  -0.00065  -0.01135   2.62498
   R25        2.00522   0.01694   0.04653  -0.00324   0.04329   2.04851
   R26        2.64075  -0.00269  -0.00853   0.00220  -0.00632   2.63443
   R27        2.00533   0.01691   0.04611  -0.00268   0.04344   2.04877
   R28        2.00410   0.01719   0.04690  -0.00304   0.04386   2.04796
   R29        2.33768  -0.01838  -0.01365  -0.01682  -0.03047   2.30722
   R30        2.01489   0.02157   0.05276   0.00480   0.05755   2.07244
    A1        2.09028  -0.00033  -0.00145   0.00076  -0.00072   2.08956
    A2        2.09645   0.00010   0.00067  -0.00092  -0.00025   2.09621
    A3        2.09645   0.00023   0.00078   0.00016   0.00095   2.09740
    A4        2.09607   0.00004   0.00126  -0.00102   0.00020   2.09627
    A5        2.09592   0.00016   0.00049   0.00056   0.00104   2.09696
    A6        2.09120  -0.00020  -0.00174   0.00044  -0.00131   2.08988
    A7        2.10434  -0.00049  -0.00131  -0.00195  -0.00329   2.10105
    A8        2.08310   0.00023  -0.00020   0.00211   0.00189   2.08499
    A9        2.09575   0.00026   0.00151  -0.00020   0.00130   2.09704
   A10        2.07568   0.00128   0.00190   0.00485   0.00670   2.08238
   A11        2.10560  -0.00181  -0.00416  -0.00522  -0.00942   2.09618
   A12        2.10188   0.00053   0.00226   0.00047   0.00268   2.10457
   A13        2.10509  -0.00046  -0.00034  -0.00307  -0.00342   2.10167
   A14        2.09167  -0.00029  -0.00201  -0.00028  -0.00229   2.08938
   A15        2.08642   0.00075   0.00235   0.00335   0.00571   2.09213
   A16        2.09491  -0.00004  -0.00006   0.00043   0.00035   2.09526
   A17        2.09503   0.00036   0.00095   0.00172   0.00268   2.09771
   A18        2.09324  -0.00032  -0.00089  -0.00215  -0.00303   2.09020
   A19        1.93946  -0.00157  -0.00549   0.00785   0.00194   1.94140
   A20        1.91303   0.00362   0.01958   0.00769   0.02719   1.94022
   A21        1.89346  -0.00103  -0.00698  -0.00832  -0.01501   1.87845
   A22        1.97500  -0.00047  -0.00065   0.00635   0.00535   1.98035
   A23        1.86496   0.00182   0.00560   0.00939   0.01496   1.87992
   A24        1.87456  -0.00253  -0.01328  -0.02494  -0.03799   1.83657
   A25        2.07113  -0.00244  -0.00465  -0.00845  -0.01327   2.05786
   A26        2.14177   0.00107   0.00177   0.00468   0.00627   2.14804
   A27        2.07027   0.00137   0.00290   0.00393   0.00677   2.07704
   A28        2.16874   0.00046   0.00661  -0.00638   0.00001   2.16875
   A29        2.07627   0.00116   0.00515   0.00400   0.00893   2.08520
   A30        2.03816  -0.00162  -0.01177   0.00218  -0.00980   2.02836
   A31        2.10921  -0.00037  -0.00099  -0.00154  -0.00249   2.10672
   A32        2.08989  -0.00037  -0.00110  -0.00228  -0.00340   2.08649
   A33        2.08408   0.00074   0.00210   0.00381   0.00589   2.08997
   A34        2.09521   0.00004   0.00080  -0.00026   0.00052   2.09573
   A35        2.09203  -0.00032  -0.00168  -0.00091  -0.00258   2.08945
   A36        2.09594   0.00028   0.00088   0.00117   0.00206   2.09800
   A37        2.08839  -0.00070  -0.00235  -0.00052  -0.00291   2.08548
   A38        2.09746   0.00034   0.00126   0.00008   0.00135   2.09881
   A39        2.09733   0.00036   0.00110   0.00044   0.00155   2.09888
   A40        2.09750   0.00044   0.00168   0.00136   0.00305   2.10055
   A41        2.09468   0.00020   0.00053   0.00137   0.00189   2.09657
   A42        2.09100  -0.00064  -0.00222  -0.00275  -0.00498   2.08601
   A43        2.10577  -0.00078  -0.00203  -0.00296  -0.00498   2.10079
   A44        2.10111   0.00050   0.00109   0.00245   0.00344   2.10456
   A45        2.07630   0.00028   0.00095   0.00051   0.00137   2.07767
   A46        2.13535   0.00871   0.03405   0.01319   0.04724   2.18259
   A47        2.04910  -0.01097  -0.03706  -0.04176  -0.07883   1.97028
   A48        2.09873   0.00227   0.00300   0.02859   0.03158   2.13031
    D1       -0.00047  -0.00004  -0.00014  -0.00167  -0.00183  -0.00230
    D2       -3.14039   0.00014   0.00096   0.00851   0.00944  -3.13095
    D3        3.14064  -0.00012  -0.00072  -0.00679  -0.00750   3.13314
    D4        0.00073   0.00006   0.00038   0.00339   0.00376   0.00449
    D5       -0.00005  -0.00010  -0.00046  -0.00643  -0.00688  -0.00693
    D6       -3.14032  -0.00006  -0.00040  -0.00431  -0.00470   3.13817
    D7       -3.14117  -0.00002   0.00012  -0.00131  -0.00120   3.14082
    D8        0.00175   0.00002   0.00017   0.00081   0.00098   0.00273
    D9        0.00056   0.00024   0.00155   0.01412   0.01562   0.01618
   D10       -3.13785   0.00043   0.00241   0.02549   0.02786  -3.11000
   D11        3.14048   0.00006   0.00045   0.00397   0.00440  -3.13830
   D12        0.00206   0.00026   0.00131   0.01535   0.01664   0.01871
   D13       -0.00012  -0.00031  -0.00230  -0.01816  -0.02049  -0.02061
   D14        3.13499  -0.00008  -0.00118  -0.00112  -0.00234   3.13264
   D15        3.13827  -0.00050  -0.00317  -0.02961  -0.03281   3.10546
   D16       -0.00981  -0.00028  -0.00205  -0.01258  -0.01467  -0.02447
   D17       -0.00041   0.00017   0.00170   0.01001   0.01175   0.01134
   D18        3.14083   0.00013   0.00099   0.00832   0.00937  -3.13299
   D19       -3.13553  -0.00004   0.00061  -0.00697  -0.00644   3.14122
   D20        0.00571  -0.00009  -0.00009  -0.00866  -0.00881  -0.00311
   D21        1.10919  -0.00043   0.00025  -0.05077  -0.05041   1.05877
   D22       -1.08674  -0.00135  -0.00921  -0.07023  -0.07953  -1.16627
   D23       -3.12869   0.00025  -0.00041  -0.03988  -0.04024   3.11426
   D24       -2.03899  -0.00020   0.00138  -0.03346  -0.03202  -2.07101
   D25        2.04827  -0.00112  -0.00808  -0.05293  -0.06114   1.98713
   D26        0.00631   0.00048   0.00073  -0.02257  -0.02184  -0.01553
   D27        0.00050   0.00003  -0.00034   0.00219   0.00187   0.00236
   D28        3.14077  -0.00001  -0.00039   0.00007  -0.00030   3.14047
   D29       -3.14074   0.00007   0.00037   0.00388   0.00425  -3.13649
   D30       -0.00047   0.00004   0.00032   0.00176   0.00208   0.00161
   D31        1.14980  -0.00207  -0.01340  -0.07844  -0.09174   1.05807
   D32       -1.99840  -0.00169  -0.01113  -0.04983  -0.06095  -2.05935
   D33       -2.97236   0.00115   0.00771  -0.05743  -0.04969  -3.02205
   D34        0.16262   0.00153   0.00999  -0.02882  -0.01891   0.14371
   D35       -0.91281  -0.00105  -0.00535  -0.07838  -0.08371  -0.99652
   D36        2.22217  -0.00067  -0.00307  -0.04977  -0.05293   2.16925
   D37       -2.07360   0.00003   0.00214  -0.02088  -0.01841  -2.09201
   D38        1.06147  -0.00052  -0.00047  -0.05819  -0.05849   1.00299
   D39        2.03414  -0.00035  -0.00496  -0.04167  -0.04666   1.98748
   D40       -1.11397  -0.00090  -0.00757  -0.07898  -0.08674  -1.20071
   D41       -0.01980  -0.00067  -0.00281  -0.04077  -0.04364  -0.06344
   D42        3.11527  -0.00122  -0.00542  -0.07807  -0.08371   3.03155
   D43        3.14023   0.00030   0.00178   0.02062   0.02227  -3.12068
   D44       -0.00290   0.00029   0.00182   0.02008   0.02180   0.01891
   D45        0.00497  -0.00007  -0.00040  -0.00681  -0.00723  -0.00226
   D46       -3.13816  -0.00008  -0.00036  -0.00735  -0.00769   3.13734
   D47       -3.14072  -0.00043  -0.00251  -0.02919  -0.03189   3.11058
   D48        0.00029  -0.00072  -0.00416  -0.04656  -0.05090  -0.05061
   D49       -0.00573  -0.00006  -0.00027  -0.00064  -0.00086  -0.00659
   D50        3.13528  -0.00035  -0.00193  -0.01801  -0.01987   3.11541
   D51        3.13432  -0.00036  -0.00386  -0.01752  -0.02125   3.11307
   D52       -0.00398  -0.00040  -0.00064  -0.02827  -0.02877  -0.03275
   D53       -0.00088   0.00017  -0.00132   0.01903   0.01758   0.01670
   D54       -3.13918   0.00013   0.00190   0.00828   0.01005  -3.12912
   D55       -0.00189   0.00016   0.00080   0.01006   0.01083   0.00894
   D56        3.14109   0.00014   0.00077   0.00831   0.00908  -3.13302
   D57        3.14123   0.00017   0.00076   0.01060   0.01131  -3.13065
   D58        0.00103   0.00015   0.00073   0.00885   0.00955   0.01058
   D59       -0.00052  -0.00011  -0.00049  -0.00571  -0.00619  -0.00671
   D60        3.14159  -0.00000   0.00014  -0.00063  -0.00048   3.14111
   D61        3.13968  -0.00008  -0.00047  -0.00396  -0.00443   3.13525
   D62       -0.00140   0.00002   0.00017   0.00113   0.00128  -0.00012
   D63       -0.00024  -0.00002  -0.00018  -0.00167  -0.00185  -0.00210
   D64       -3.13987   0.00013   0.00082   0.00642   0.00723  -3.13264
   D65        3.14084  -0.00013  -0.00082  -0.00676  -0.00757   3.13327
   D66        0.00121   0.00003   0.00019   0.00133   0.00151   0.00272
   D67        0.00343   0.00010   0.00056   0.00486   0.00538   0.00881
   D68       -3.13759   0.00039   0.00219   0.02198   0.02410  -3.11349
   D69       -3.14013  -0.00005  -0.00044  -0.00321  -0.00364   3.13942
   D70        0.00205   0.00024   0.00119   0.01392   0.01508   0.01712
         Item               Value     Threshold  Converged?
 Maximum Force            0.021572     0.000450     NO 
 RMS     Force            0.005602     0.000300     NO 
 Maximum Displacement     0.268186     0.001800     NO 
 RMS     Displacement     0.073999     0.001200     NO 
 Predicted change in Energy=-5.563255D-03
 GradGradGradGradGradGradGradGradGradGradGradGradGradGradGradGradGradGrad

                          Input orientation:                          
 ---------------------------------------------------------------------
 Center     Atomic      Atomic             Coordinates (Angstroms)
 Number     Number       Type             X           Y           Z
 ---------------------------------------------------------------------
      1          6           0        2.726606    3.592482   -0.688310
      2          6           0        1.585136    3.019096   -0.130840
      3          6           0        1.235812    1.712933   -0.447925
      4          6           0        2.032611    0.958885   -1.309674
      5          6           0        3.168071    1.536945   -1.868107
      6          6           0        3.514773    2.850701   -1.560337
      7          6           0        1.649712   -0.477175   -1.643967
      8          6           0        0.283821   -0.541475   -2.323119
      9          7           0        1.755963   -1.336195   -0.472329
     10          6           0        0.125086    0.130628   -3.536332
     11          6           0       -1.098717    0.131285   -4.191461
     12          6           0       -2.189173   -0.534338   -3.634883
     13          6           0       -2.038252   -1.202842   -2.426631
     14          6           0       -0.805688   -1.211244   -1.775348
     15          6           0        2.562578   -2.406463   -0.390412
     16          8           0        2.684065   -3.119316    0.593328
     17          1           0        2.994912    4.614602   -0.446900
     18          1           0        0.960047    3.594642    0.542374
     19          1           0        0.327749    1.286203   -0.030540
     20          1           0        3.788320    0.958730   -2.545794
     21          1           0        4.402483    3.290224   -2.000774
     22          1           0        2.390299   -0.861389   -2.349678
     23          1           0        1.225689   -1.110478    0.361096
     24          1           0        0.968883    0.659809   -3.969993
     25          1           0       -1.201930    0.651790   -5.136846
     26          1           0       -3.146300   -0.535290   -4.143820
     27          1           0       -2.877562   -1.731031   -1.988478
     28          1           0       -0.704876   -1.761431   -0.847119
     29          1           0        3.118681   -2.593389   -1.316982
 ---------------------------------------------------------------------
                    Distance matrix (angstroms):
                    1          2          3          4          5
     1  C    0.000000
     2  C    1.393735   0.000000
     3  C    2.411007   1.388752   0.000000
     4  C    2.793484   2.415440   1.395023   0.000000
     5  C    2.410818   2.778588   2.404478   1.391140   0.000000
     6  C    1.389920   2.407347   2.779504   2.416320   1.393154
     7  C    4.316837   3.810201   2.529506   1.523362   2.532259
     8  C    5.072415   4.379175   3.083017   2.517224   3.584099
     9  N    5.027987   4.371997   3.093273   2.458673   3.492446
    10  C    5.183008   4.698125   3.643579   3.046747   3.744391
    11  C    6.235787   5.659608   4.686758   4.335301   5.057602
    12  C    7.062422   6.257046   5.190130   5.045768   6.009307
    13  C    6.980026   6.018668   4.810044   4.742635   5.909669
    14  C    6.060901   5.129934   3.805336   3.603089   4.832381
    15  C    6.008576   5.519009   4.328169   3.528665   4.254489
    16  O    6.833201   6.277912   5.150949   4.547256   5.289017
    17  H    1.083972   2.152441   3.393246   3.877456   3.394375
    18  H    2.152979   1.084070   2.144194   3.395245   3.862630
    19  H    3.392064   2.143362   1.086686   2.156357   3.392190
    20  H    3.393248   3.864082   3.388979   2.147209   1.085496
    21  H    2.149997   3.392286   3.863546   3.395446   2.148338
    22  H    4.765523   4.541992   3.402446   2.126722   2.566875
    23  H    5.046962   4.174276   2.937050   2.779362   3.968758
    24  H    4.739156   4.548087   3.685822   2.880670   3.166026
    25  H    6.623484   6.199353   5.390232   5.020340   5.528568
    26  H    7.966811   7.150116   6.157683   6.089833   7.024551
    27  H    7.838171   6.777183   5.581580   5.639700   6.873415
    28  H    6.361184   5.348892   3.999604   3.886889   5.188586
    29  H    6.230084   5.937902   4.779630   3.714600   4.167234
                    6          7          8          9         10
     6  C    0.000000
     7  C    3.815783   0.000000
     8  C    4.746340   1.526774   0.000000
     9  N    4.669825   1.456688   2.494836   0.000000
    10  C    4.774236   2.504986   1.395996   3.768215   0.000000
    11  C    5.966769   3.796553   2.419653   4.912702   1.388124
    12  C    6.949621   4.324818   2.799371   5.119455   2.409914
    13  C    6.929485   3.839301   2.416639   4.270029   2.773015
    14  C    5.933970   2.566146   1.391285   2.876722   2.401671
    15  C    5.469294   2.475253   3.522254   1.342688   4.719641
    16  O    6.400739   3.613349   4.572975   2.275197   5.845050
    17  H    2.149731   5.400807   6.120076   6.078456   6.155202
    18  H    3.391382   4.672838   5.076986   5.096691   5.415940
    19  H    3.865884   2.731343   2.932278   3.018600   3.696892
    20  H    2.150699   2.729242   3.818601   3.700866   3.884096
    21  H    1.084063   4.679567   5.634642   5.544723   5.535080
    22  H    3.958170   1.092757   2.130798   2.037709   2.742888
    23  H    4.962131   2.145028   2.901015   1.013280   4.235755
    24  H    4.133764   2.677061   2.150485   4.103313   1.086318
    25  H    6.314580   4.648293   3.398293   5.870173   2.143414
    26  H    7.906277   5.408731   3.883391   6.176851   3.393296
    27  H    7.876390   4.710313   3.394315   4.891233   3.857139
    28  H    6.291731   2.797921   2.155085   2.525277   3.391252
    29  H    5.463902   2.596758   3.641304   2.037394   4.615994
                   11         12         13         14         15
    11  C    0.000000
    12  C    1.393530   0.000000
    13  C    2.403590   1.389082   0.000000
    14  C    2.779542   2.414561   1.394079   0.000000
    15  C    5.856042   6.050668   5.173252   3.832990   0.000000
    16  O    6.911589   6.950419   5.923960   4.629227   1.220927
    17  H    7.132998   7.971797   7.943219   7.081653   7.034590
    18  H    6.216313   6.664498   6.389103   5.620159   6.281040
    19  H    4.547737   4.758210   4.187429   3.250581   4.331253
    20  H    5.222645   6.256660   6.215749   5.138802   4.180029
    21  H    6.711275   7.794069   7.864608   6.887602   6.199254
    22  H    4.068267   4.767628   4.442361   3.265973   2.501131
    23  H    5.260287   5.287823   4.293398   2.949752   2.007888
    24  H    2.145543   3.392875   3.859313   3.386208   4.975469
    25  H    1.084127   2.153472   3.388858   3.863622   6.786241
    26  H    2.153877   1.084025   2.149915   3.397800   7.083831
    27  H    3.389048   2.148629   1.084160   2.146687   5.710092
    28  H    3.862914   3.388292   2.141208   1.083733   3.361682
    29  H    5.785580   6.147005   5.455172   4.185821   1.096688
                   16         17         18         19         20
    16  O    0.000000
    17  H    7.809750   0.000000
    18  H    6.931960   2.481866   0.000000
    19  H    5.034882   4.285482   2.461081   0.000000
    20  H    5.263452   4.289551   4.948125   4.290605   0.000000
    21  H    7.124923   2.479870   4.290762   4.949886   2.471863
    22  H    3.720997   5.828601   5.501436   3.774210   2.303423
    23  H    2.493235   6.046449   4.716098   2.589161   4.393029
    24  H    6.168269   5.670746   5.382823   4.040138   3.172842
    25  H    7.883977   7.437268   6.751894   5.368125   5.631195
    26  H    7.944238   8.826273   7.475215   5.683831   7.271502
    27  H    6.286871   8.782339   7.035286   4.817805   7.209674
    28  H    3.924750   7.382574   5.778423   3.319817   5.520288
    29  H    2.028491   7.261370   6.812388   4.949290   3.817845
                   21         22         23         24         25
    21  H    0.000000
    22  H    4.626717   0.000000
    23  H    5.919174   2.960854   0.000000
    24  H    4.752527   2.638160   4.685957   0.000000
    25  H    6.943034   4.791881   6.263090   2.464556   0.000000
    26  H    8.729910   5.829169   6.303920   4.288730   2.485123
    27  H    8.843766   5.351364   4.768884   4.943446   4.289266
    28  H    7.275661   3.556383   2.368672   4.291411   4.946964
    29  H    6.060744   2.144021   2.932301   4.716291   6.617419
                   26         27         28         29
    26  H    0.000000
    27  H    2.479419   0.000000
    28  H    4.281613   2.454422   0.000000
    29  H    7.174732   6.095039   3.941132   0.000000
 Symmetry turned off by external request.
 Stoichiometry    C14H13NO
 Framework group  C1[X(C14H13NO)]
 Deg. of freedom    81
 Full point group                 C1      NOp   1
 Rotational constants (GHZ):           0.6012074           0.4320842           0.2923951
 Standard basis: 6-311+G(d) (5D, 7F)
   391 basis functions,   641 primitive gaussians,   407 cartesian basis functions
    56 alpha electrons       56 beta electrons
       nuclear repulsion energy       999.1645082335 Hartrees.
 NAtoms=   29 NActive=   29 NUniq=   29 SFac= 1.00D+00 NAtFMM=   60 NAOKFM=F Big=F
 Integral buffers will be    131072 words long.
 Raffenetti 2 integral format.
 Two-electron integral symmetry is turned off.
 ------------------------------------------------------------------------------
 Polarizable Continuum Model (PCM)
 =================================
 Model                : PCM.
 Atomic radii         : UFF (Universal Force Field).
 Polarization charges : Total charges.
 Charge compensation  : None.
 Solution method      : On-the-fly selection.
 Cavity type          : Scaled VdW (van der Waals Surface) (Alpha=1.100).
 Cavity algorithm     : GePol (No added spheres)
                        Default sphere list used, NSphG=   29.
                        Lebedev-Laikov grids with approx.  5.0 points / Ang**2.
                        Smoothing algorithm: York/Karplus (Gamma=1.0000).
                        Polarization charges: spherical gaussians, with
                                              point-specific exponents (IZeta= 3).
                        Self-potential: point-specific (ISelfS= 7).
                        Self-field    : sphere-specific E.n sum rule (ISelfD= 2).
 1st derivatives      : Analytical E(r).r(x)/FMM algorithm (CHGder, D1EAlg=3).
                        Cavity 1st derivative terms included.
 Solvent              : DiMethylSulfoxide, Eps=  46.826000 Eps(inf)=   2.007889
 ------------------------------------------------------------------------------
 One-electron integrals computed using PRISM.
 NBasis=   391 RedAO= T EigKep=  1.35D-06  NBF=   391
 NBsUse=   390 1.00D-06 EigRej=  9.12D-07 NBFU=   390
 Initial guess from the checkpoint file:  "BHFA_conf2.chk"
 B after Tr=     0.018289   -0.016239    0.009949
         Rot=    0.999998   -0.000771   -0.001923   -0.000556 Ang=  -0.25 deg.
 ExpMin= 4.38D-02 ExpMax= 8.59D+03 ExpMxC= 1.30D+03 IAcc=3 IRadAn=         5 AccDes= 0.00D+00
 Harris functional with IExCor= 1009 and IRadAn=       5 diagonalized for initial guess.
 HarFok:  IExCor= 1009 AccDes= 0.00D+00 IRadAn=         5 IDoV= 1 UseB2=F ITyADJ=14
 ICtDFT=  3500011 ScaDFX=  1.000000  1.000000  1.000000  1.000000
 FoFCou: FMM=F IPFlag=           0 FMFlag=      100000 FMFlg1=           0
         NFxFlg=           0 DoJE=T BraDBF=F KetDBF=T FulRan=T
         wScrn=  0.000000 ICntrl=       500 IOpCl=  0 I1Cent=   200000004 NGrid=           0
[truncated: 1,467,209 more chars]
