# Supplementary material for: Rotational Barriers in N-Benzhydrylformamides: An NMR and DFT Study
Source: Molecules. 2023 Jan 5;28(2):535. doi: 10.3390/molecules28020535 (PMC9863877; doi:10.3390/molecules28020535)
Supplement: Supplementary file 1 [file molecules-28-00535-s001.zip › Supplementary_Materials/Quantum_chemistry_output_files/Gaussian_output_files/Conformations/BHFA/BHFA_conf3.log]

 Entering Gaussian System, Link 0=g16
 Initial command:
 /home/aikhl/g16/l1.exe "/home/aikhl/Work/Gaussian_io/Conformations_VChem_optimized/Gau-75356.inp" -scrdir="/home/aikhl/Work/Gaussian_io/Conformations_VChem_optimized/"
 Entering Link 1 = /home/aikhl/g16/l1.exe PID=     75358.
  
 Copyright (c) 1988,1990,1992,1993,1995,1998,2003,2009,2016,
            Gaussian, Inc.  All Rights Reserved.
  
 This is part of the Gaussian(R) 16 program.  It is based on
 the Gaussian(R) 09 system (copyright 2009, Gaussian, Inc.),
 the Gaussian(R) 03 system (copyright 2003, Gaussian, Inc.),
 the Gaussian(R) 98 system (copyright 1998, Gaussian, Inc.),
 the Gaussian(R) 94 system (copyright 1995, Gaussian, Inc.),
 the Gaussian 92(TM) system (copyright 1992, Gaussian, Inc.),
 the Gaussian 90(TM) system (copyright 1990, Gaussian, Inc.),
 the Gaussian 88(TM) system (copyright 1988, Gaussian, Inc.),
 the Gaussian 86(TM) system (copyright 1986, Carnegie Mellon
 University), and the Gaussian 82(TM) system (copyright 1983,
 Carnegie Mellon University). Gaussian is a federally registered
 trademark of Gaussian, Inc.
  
 This software contains proprietary and confidential information,
 including trade secrets, belonging to Gaussian, Inc.
  
 This software is provided under written license and may be
 used, copied, transmitted, or stored only in accord with that
 written license.
  
 The following legend is applicable only to US Government
 contracts under FAR:
  
                    RESTRICTED RIGHTS LEGEND
  
 Use, reproduction and disclosure by the US Government is
 subject to restrictions as set forth in subparagraphs (a)
 and (c) of the Commercial Computer Software - Restricted
 Rights clause in FAR 52.227-19.
  
 Gaussian, Inc.
 340 Quinnipiac St., Bldg. 40, Wallingford CT 06492
  
  
 ---------------------------------------------------------------
 Warning -- This program may not be used in any manner that
 competes with the business of Gaussian, Inc. or will provide
 assistance to any competitor of Gaussian, Inc.  The licensee
 of this program is prohibited from giving any competitor of
 Gaussian, Inc. access to this program.  By using this program,
 the user acknowledges that Gaussian, Inc. is engaged in the
 business of creating and licensing software in the field of
 computational chemistry and represents and warrants to the
 licensee that it is not a competitor of Gaussian, Inc. and that
 it will not use this program in any manner prohibited above.
 ---------------------------------------------------------------
  

 Cite this work as:
 Gaussian 16, Revision A.03,
 M. J. Frisch, G. W. Trucks, H. B. Schlegel, G. E. Scuseria, 
 M. A. Robb, J. R. Cheeseman, G. Scalmani, V. Barone, 
 G. A. Petersson, H. Nakatsuji, X. Li, M. Caricato, A. V. Marenich, 
 J. Bloino, B. G. Janesko, R. Gomperts, B. Mennucci, H. P. Hratchian, 
 J. V. Ortiz, A. F. Izmaylov, J. L. Sonnenberg, D. Williams-Young, 
 F. Ding, F. Lipparini, F. Egidi, J. Goings, B. Peng, A. Petrone, 
 T. Henderson, D. Ranasinghe, V. G. Zakrzewski, J. Gao, N. Rega, 
 G. Zheng, W. Liang, M. Hada, M. Ehara, K. Toyota, R. Fukuda, 
 J. Hasegawa, M. Ishida, T. Nakajima, Y. Honda, O. Kitao, H. Nakai, 
 T. Vreven, K. Throssell, J. A. Montgomery, Jr., J. E. Peralta, 
 F. Ogliaro, M. J. Bearpark, J. J. Heyd, E. N. Brothers, K. N. Kudin, 
 V. N. Staroverov, T. A. Keith, R. Kobayashi, J. Normand, 
 K. Raghavachari, A. P. Rendell, J. C. Burant, S. S. Iyengar, 
 J. Tomasi, M. Cossi, J. M. Millam, M. Klene, C. Adamo, R. Cammi, 
 J. W. Ochterski, R. L. Martin, K. Morokuma, O. Farkas, 
 J. B. Foresman, and D. J. Fox, Gaussian, Inc., Wallingford CT, 2016.
 
 ******************************************
 Gaussian 16:  ES64L-G16RevA.03 25-Dec-2016
                13-Dec-2022 
 ******************************************
 %chk=BHFA_conf3.chk
 %nprocshared=8
 Will use up to    8 processors via shared memory.
 %mem=5GB
 ----------------------------------------------------------------------
 # opt freq M062X/6-311+G* nosymm Integral(Grid=SuperFine) scrf=(IEFPCM
 , solvent=dimethylsulfoxide) pop=(nboread,mk,dipole)
 ----------------------------------------------------------------------
 1/18=20,19=15,26=6,38=1/1,3;
 2/9=110,12=2,15=1,17=6,18=5,40=1/2;
 3/5=4,6=6,7=11,11=2,25=1,30=1,70=2201,71=1,72=21,74=-55,75=-7/1,2,3;
 4//1;
 5/5=2,38=5,53=21/2;
 6/7=2,8=2,9=2,10=2,15=24,20=1,28=1,40=2/1,2,7;
 7/30=1/1,2,3,16;
 1/18=20,19=15,26=6/3(2);
 2/9=110,15=1/2;
 99//99;
 2/9=110,15=1/2;
 3/5=4,6=6,7=11,11=2,25=1,30=1,70=2205,71=1,72=21,74=-55,75=-7/1,2,3;
 4/5=5,16=3,69=1/1;
 5/5=2,38=5,53=21/2;
 7/30=1/1,2,3,16;
 1/18=20,19=15,26=6/3(-5);
 2/9=110,15=1/2;
 6/7=2,8=2,9=2,10=2,15=24,19=2,20=1,28=1,40=2/1,2,7;
 99/9=1/99;
 ----------
 BHFA_conf3
 ----------
 Symbolic Z-matrix:
 Charge =  0 Multiplicity = 1
 C                     3.7124    3.1061   -1.8158 
 C                     2.704     3.327    -0.8636 
 C                     1.8055    2.2948   -0.5406 
 C                     1.8986    1.0313   -1.1642 
 C                     2.923     0.8242   -2.1156 
 C                     3.8226    1.8538   -2.4404 
 C                     0.9351   -0.0431   -0.8011 
 C                    -0.0611   -0.2932   -1.8773 
 N                     1.631    -1.2468   -0.4791 
 C                    -1.395     0.1393   -1.7113 
 C                    -2.3573   -0.0881   -2.7102 
 C                    -1.9966   -0.7559   -3.892 
 C                    -0.6764   -1.1981   -4.0711 
 C                     0.2828   -0.9693   -3.0699 
 C                     1.5926   -1.8311    0.7344 
 O                     2.2337   -2.8866    0.922 
 H                     4.3644    3.8551   -2.052 
 H                     2.6229    4.2351   -0.4072 
 H                     1.0765    2.4696    0.1518 
 H                     3.024    -0.0825   -2.5701 
 H                     4.5571    1.6906   -3.1299 
 H                     0.3875    0.2877    0.0886 
 H                     2.1606   -1.6733   -1.169 
 H                    -1.6707    0.6268   -0.8581 
 H                    -3.3167    0.2316   -2.5777 
 H                    -2.6938   -0.9227   -4.6181 
 H                    -0.4129   -1.6871   -4.9274 
 H                     1.2353   -1.3053   -3.211 
 H                     1.0498   -1.4229    1.496 
 

 GradGradGradGradGradGradGradGradGradGradGradGradGradGradGradGradGradGrad
 Berny optimization.
 Initialization pass.
                           ----------------------------
                           !    Initial Parameters    !
                           ! (Angstroms and Degrees)  !
 --------------------------                            --------------------------
 ! Name  Definition              Value          Derivative Info.                !
 --------------------------------------------------------------------------------
 ! R1    R(1,2)                  1.4044         estimate D2E/DX2                !
 ! R2    R(1,6)                  1.4038         estimate D2E/DX2                !
 ! R3    R(1,17)                 1.0207         estimate D2E/DX2                !
 ! R4    R(2,3)                  1.4061         estimate D2E/DX2                !
 ! R5    R(2,18)                 1.0196         estimate D2E/DX2                !
 ! R6    R(3,4)                  1.4121         estimate D2E/DX2                !
 ! R7    R(3,19)                 1.0205         estimate D2E/DX2                !
 ! R8    R(4,5)                  1.4133         estimate D2E/DX2                !
 ! R9    R(4,7)                  1.4881         estimate D2E/DX2                !
 ! R10   R(5,6)                  1.4053         estimate D2E/DX2                !
 ! R11   R(5,20)                 1.0193         estimate D2E/DX2                !
 ! R12   R(6,21)                 1.0206         estimate D2E/DX2                !
 ! R13   R(7,8)                  1.4877         estimate D2E/DX2                !
 ! R14   R(7,9)                  1.4272         estimate D2E/DX2                !
 ! R15   R(7,22)                 1.0958         estimate D2E/DX2                !
 ! R16   R(8,10)                 1.4121         estimate D2E/DX2                !
 ! R17   R(8,14)                 1.4134         estimate D2E/DX2                !
 ! R18   R(9,15)                 1.3474         estimate D2E/DX2                !
 ! R19   R(9,23)                 0.9687         estimate D2E/DX2                !
 ! R20   R(10,11)                1.4055         estimate D2E/DX2                !
 ! R21   R(10,24)                1.0206         estimate D2E/DX2                !
 ! R22   R(11,12)                1.4045         estimate D2E/DX2                !
 ! R23   R(11,25)                1.0199         estimate D2E/DX2                !
 ! R24   R(12,13)                1.4038         estimate D2E/DX2                !
 ! R25   R(12,26)                1.0204         estimate D2E/DX2                !
 ! R26   R(13,14)                1.4053         estimate D2E/DX2                !
 ! R27   R(13,27)                1.0207         estimate D2E/DX2                !
 ! R28   R(14,28)                1.0198         estimate D2E/DX2                !
 ! R29   R(15,16)                1.2491         estimate D2E/DX2                !
 ! R30   R(15,29)                1.0204         estimate D2E/DX2                !
 ! A1    A(2,1,6)              119.8921         estimate D2E/DX2                !
 ! A2    A(2,1,17)             120.0079         estimate D2E/DX2                !
 ! A3    A(6,1,17)             120.0999         estimate D2E/DX2                !
 ! A4    A(1,2,3)              119.9411         estimate D2E/DX2                !
 ! A5    A(1,2,18)             120.0471         estimate D2E/DX2                !
 ! A6    A(3,2,18)             120.0118         estimate D2E/DX2                !
 ! A7    A(2,3,4)              120.8823         estimate D2E/DX2                !
 ! A8    A(2,3,19)             119.1173         estimate D2E/DX2                !
 ! A9    A(4,3,19)             119.9999         estimate D2E/DX2                !
 ! A10   A(3,4,5)              118.4368         estimate D2E/DX2                !
 ! A11   A(3,4,7)              119.7075         estimate D2E/DX2                !
 ! A12   A(5,4,7)              121.8536         estimate D2E/DX2                !
 ! A13   A(4,5,6)              120.812          estimate D2E/DX2                !
 ! A14   A(4,5,20)             120.1559         estimate D2E/DX2                !
 ! A15   A(6,5,20)             119.0293         estimate D2E/DX2                !
 ! A16   A(1,6,5)              120.0342         estimate D2E/DX2                !
 ! A17   A(1,6,21)             119.985          estimate D2E/DX2                !
 ! A18   A(5,6,21)             119.9808         estimate D2E/DX2                !
 ! A19   A(4,7,8)              112.2363         estimate D2E/DX2                !
 ! A20   A(4,7,9)              110.3818         estimate D2E/DX2                !
 ! A21   A(4,7,22)             107.6798         estimate D2E/DX2                !
 ! A22   A(8,7,9)              110.3615         estimate D2E/DX2                !
 ! A23   A(8,7,22)             107.6653         estimate D2E/DX2                !
 ! A24   A(9,7,22)             108.3657         estimate D2E/DX2                !
 ! A25   A(7,8,10)             119.7382         estimate D2E/DX2                !
 ! A26   A(7,8,14)             121.863          estimate D2E/DX2                !
 ! A27   A(10,8,14)            118.3957         estimate D2E/DX2                !
 ! A28   A(7,9,15)             123.7141         estimate D2E/DX2                !
 ! A29   A(7,9,23)             118.5054         estimate D2E/DX2                !
 ! A30   A(15,9,23)            117.7803         estimate D2E/DX2                !
 ! A31   A(8,10,11)            120.9074         estimate D2E/DX2                !
 ! A32   A(8,10,24)            119.9845         estimate D2E/DX2                !
 ! A33   A(11,10,24)           119.1079         estimate D2E/DX2                !
 ! A34   A(10,11,12)           119.9395         estimate D2E/DX2                !
 ! A35   A(10,11,25)           120.0654         estimate D2E/DX2                !
 ! A36   A(12,11,25)           119.995          estimate D2E/DX2                !
 ! A37   A(11,12,13)           119.9109         estimate D2E/DX2                !
 ! A38   A(11,12,26)           120.067          estimate D2E/DX2                !
 ! A39   A(13,12,26)           120.0217         estimate D2E/DX2                !
 ! A40   A(12,13,14)           119.9834         estimate D2E/DX2                !
 ! A41   A(12,13,27)           120.0495         estimate D2E/DX2                !
 ! A42   A(14,13,27)           119.967          estimate D2E/DX2                !
 ! A43   A(8,14,13)            120.8614         estimate D2E/DX2                !
 ! A44   A(8,14,28)            120.1055         estimate D2E/DX2                !
 ! A45   A(13,14,28)           119.0313         estimate D2E/DX2                !
 ! A46   A(9,15,16)            119.1483         estimate D2E/DX2                !
 ! A47   A(9,15,29)            120.9219         estimate D2E/DX2                !
 ! A48   A(16,15,29)           119.9298         estimate D2E/DX2                !
 ! D1    D(6,1,2,3)             -0.1539         estimate D2E/DX2                !
 ! D2    D(6,1,2,18)           179.8842         estimate D2E/DX2                !
 ! D3    D(17,1,2,3)           179.9152         estimate D2E/DX2                !
 ! D4    D(17,1,2,18)           -0.0467         estimate D2E/DX2                !
 ! D5    D(2,1,6,5)              0.1623         estimate D2E/DX2                !
 ! D6    D(2,1,6,21)          -179.7633         estimate D2E/DX2                !
 ! D7    D(17,1,6,5)          -179.9069         estimate D2E/DX2                !
 ! D8    D(17,1,6,21)            0.1675         estimate D2E/DX2                !
 ! D9    D(1,2,3,4)             -0.1453         estimate D2E/DX2                !
 ! D10   D(1,2,3,19)          -179.8869         estimate D2E/DX2                !
 ! D11   D(18,2,3,4)           179.8166         estimate D2E/DX2                !
 ! D12   D(18,2,3,19)            0.075          estimate D2E/DX2                !
 ! D13   D(2,3,4,5)              0.4263         estimate D2E/DX2                !
 ! D14   D(2,3,4,7)            179.9119         estimate D2E/DX2                !
 ! D15   D(19,3,4,5)          -179.8344         estimate D2E/DX2                !
 ! D16   D(19,3,4,7)            -0.3488         estimate D2E/DX2                !
 ! D17   D(3,4,5,6)             -0.4177         estimate D2E/DX2                !
 ! D18   D(3,4,5,20)           178.9715         estimate D2E/DX2                !
 ! D19   D(7,4,5,6)           -179.8917         estimate D2E/DX2                !
 ! D20   D(7,4,5,20)            -0.5025         estimate D2E/DX2                !
 ! D21   D(3,4,7,8)            107.2349         estimate D2E/DX2                !
 ! D22   D(3,4,7,9)           -129.199          estimate D2E/DX2                !
 ! D23   D(3,4,7,22)           -11.0857         estimate D2E/DX2                !
 ! D24   D(5,4,7,8)            -73.2977         estimate D2E/DX2                !
 ! D25   D(5,4,7,9)             50.2685         estimate D2E/DX2                !
 ! D26   D(5,4,7,22)           168.3817         estimate D2E/DX2                !
 ! D27   D(4,5,6,1)              0.1283         estimate D2E/DX2                !
 ! D28   D(4,5,6,21)          -179.9462         estimate D2E/DX2                !
 ! D29   D(20,5,6,1)          -179.2677         estimate D2E/DX2                !
 ! D30   D(20,5,6,21)            0.6578         estimate D2E/DX2                !
 ! D31   D(4,7,8,10)          -106.737          estimate D2E/DX2                !
 ! D32   D(4,7,8,14)            73.9141         estimate D2E/DX2                !
 ! D33   D(9,7,8,10)           129.6855         estimate D2E/DX2                !
 ! D34   D(9,7,8,14)           -49.6634         estimate D2E/DX2                !
 ! D35   D(22,7,8,10)           11.5921         estimate D2E/DX2                !
 ! D36   D(22,7,8,14)         -167.7567         estimate D2E/DX2                !
 ! D37   D(4,7,9,15)           117.3296         estimate D2E/DX2                !
 ! D38   D(4,7,9,23)           -62.8351         estimate D2E/DX2                !
 ! D39   D(8,7,9,15)          -118.0249         estimate D2E/DX2                !
 ! D40   D(8,7,9,23)            61.8104         estimate D2E/DX2                !
 ! D41   D(22,7,9,15)           -0.3621         estimate D2E/DX2                !
 ! D42   D(22,7,9,23)          179.4732         estimate D2E/DX2                !
 ! D43   D(7,8,10,11)         -179.7817         estimate D2E/DX2                !
 ! D44   D(7,8,10,24)            0.4024         estimate D2E/DX2                !
 ! D45   D(14,8,10,11)          -0.4104         estimate D2E/DX2                !
 ! D46   D(14,8,10,24)         179.7737         estimate D2E/DX2                !
 ! D47   D(7,8,14,13)          179.7901         estimate D2E/DX2                !
 ! D48   D(7,8,14,28)            0.2698         estimate D2E/DX2                !
 ! D49   D(10,8,14,13)           0.4329         estimate D2E/DX2                !
 ! D50   D(10,8,14,28)        -179.0875         estimate D2E/DX2                !
 ! D51   D(7,9,15,16)          179.8814         estimate D2E/DX2                !
 ! D52   D(7,9,15,29)           -0.1598         estimate D2E/DX2                !
 ! D53   D(23,9,15,16)           0.0449         estimate D2E/DX2                !
 ! D54   D(23,9,15,29)        -179.9962         estimate D2E/DX2                !
 ! D55   D(8,10,11,12)           0.1085         estimate D2E/DX2                !
 ! D56   D(8,10,11,25)        -179.8688         estimate D2E/DX2                !
 ! D57   D(24,10,11,12)        179.9261         estimate D2E/DX2                !
 ! D58   D(24,10,11,25)         -0.0512         estimate D2E/DX2                !
 ! D59   D(10,11,12,13)          0.1807         estimate D2E/DX2                !
 ! D60   D(10,11,12,26)        179.9493         estimate D2E/DX2                !
 ! D61   D(25,11,12,13)       -179.842          estimate D2E/DX2                !
 ! D62   D(25,11,12,26)         -0.0734         estimate D2E/DX2                !
 ! D63   D(11,12,13,14)         -0.1583         estimate D2E/DX2                !
 ! D64   D(11,12,13,27)        179.7417         estimate D2E/DX2                !
 ! D65   D(26,12,13,14)       -179.927          estimate D2E/DX2                !
 ! D66   D(26,12,13,27)         -0.0271         estimate D2E/DX2                !
 ! D67   D(12,13,14,8)          -0.1535         estimate D2E/DX2                !
 ! D68   D(12,13,14,28)        179.3719         estimate D2E/DX2                !
 ! D69   D(27,13,14,8)         179.9464         estimate D2E/DX2                !
 ! D70   D(27,13,14,28)         -0.5282         estimate D2E/DX2                !
 --------------------------------------------------------------------------------
 Trust Radius=3.00D-01 FncErr=5.00D-06 GrdErr=5.00D-06 EigMax=2.50D+02 EigMin=1.00D-04
 Number of steps in this run=    158 maximum allowed number of steps=    174.
 GradGradGradGradGradGradGradGradGradGradGradGradGradGradGradGradGradGrad

                          Input orientation:                          
 ---------------------------------------------------------------------
 Center     Atomic      Atomic             Coordinates (Angstroms)
 Number     Number       Type             X           Y           Z
 ---------------------------------------------------------------------
      1          6           0        3.712400    3.106100   -1.815800
      2          6           0        2.704000    3.327000   -0.863600
      3          6           0        1.805500    2.294800   -0.540600
      4          6           0        1.898600    1.031300   -1.164200
      5          6           0        2.923000    0.824200   -2.115600
      6          6           0        3.822600    1.853800   -2.440400
      7          6           0        0.935100   -0.043100   -0.801100
      8          6           0       -0.061100   -0.293200   -1.877300
      9          7           0        1.631000   -1.246800   -0.479100
     10          6           0       -1.395000    0.139300   -1.711300
     11          6           0       -2.357300   -0.088100   -2.710200
     12          6           0       -1.996600   -0.755900   -3.892000
     13          6           0       -0.676400   -1.198100   -4.071100
     14          6           0        0.282800   -0.969300   -3.069900
     15          6           0        1.592600   -1.831100    0.734400
     16          8           0        2.233700   -2.886600    0.922000
     17          1           0        4.364400    3.855100   -2.052000
     18          1           0        2.622900    4.235100   -0.407200
     19          1           0        1.076500    2.469600    0.151800
     20          1           0        3.024000   -0.082500   -2.570100
     21          1           0        4.557100    1.690600   -3.129900
     22          1           0        0.387500    0.287700    0.088600
     23          1           0        2.160600   -1.673300   -1.169000
     24          1           0       -1.670700    0.626800   -0.858100
     25          1           0       -3.316700    0.231600   -2.577700
     26          1           0       -2.693800   -0.922700   -4.618100
     27          1           0       -0.412900   -1.687100   -4.927400
     28          1           0        1.235300   -1.305300   -3.211000
     29          1           0        1.049800   -1.422900    1.496000
 ---------------------------------------------------------------------
                    Distance matrix (angstroms):
                    1          2          3          4          5
     1  C    0.000000
     2  C    1.404405   0.000000
     3  C    2.433230   1.406083   0.000000
     4  C    2.831828   2.451381   1.412082   0.000000
     5  C    2.433126   2.807040   2.427364   1.413311   0.000000
     6  C    1.403754   2.430614   2.805782   2.450912   1.405294
     7  C    4.319777   3.806637   2.508233   1.488123   2.536112
     8  C    5.079205   4.666821   3.459582   2.470473   3.195344
     9  N    5.006669   4.713684   3.546430   2.393890   2.938782
    10  C    5.907483   5.261352   4.032359   3.455833   4.390634
    11  C    6.916945   6.378840   5.264435   4.664317   5.391420
    12  C    7.198495   6.923649   5.915625   5.080114   5.463953
    13  C    6.547830   6.495513   5.551991   4.477825   4.568299
    14  C    5.472094   5.402607   4.401173   3.200766   3.331364
    15  C    5.947522   5.513149   4.323656   3.448427   4.116198
    16  O    6.752374   6.482158   5.400876   4.451344   4.844810
    17  H    1.020733   2.109055   3.356611   3.852558   3.356789
    18  H    2.108508   1.019570   2.109669   3.370756   3.826608
    19  H    3.350306   2.101173   1.020497   2.115753   3.355295
    20  H    3.348139   3.826125   3.354872   2.117458   1.019253
    21  H    2.108084   3.353789   3.826334   3.371391   2.109440
    22  H    4.756583   3.938299   2.536743   2.099017   3.402218
    23  H    5.066468   5.039003   4.033212   2.717265   2.777555
    24  H    6.003489   5.140925   3.868720   3.605166   4.766797
    25  H    7.632266   6.983442   5.885873   5.462312   6.284789
    26  H    8.069914   7.828950   6.871827   6.069405   6.392387
    27  H    7.048044   7.167338   6.326203   5.185982   5.033992
    28  H    5.248148   5.396811   4.518505   3.176328   2.929676
    29  H    6.210419   5.555685   4.305823   3.717556   4.647794
                    6          7          8          9         10
     6  C    0.000000
     7  C    3.824028   0.000000
     8  C    4.473233   1.487673   0.000000
     9  N    4.273585   1.427184   2.393223   0.000000
    10  C    5.540257   2.508206   1.412056   3.549122   0.000000
    11  C    6.483435   3.806125   2.451188   4.714544   1.405537
    12  C    6.540701   4.319330   2.831831   5.004833   2.432850
    13  C    5.675762   3.824115   2.451570   4.269535   2.806008
    14  C    4.571252   2.535901   1.413391   2.933751   2.426891
    15  C    5.350770   2.446837   3.452657   1.347391   4.334706
    16  O    6.025092   3.569444   4.452854   2.239480   5.409048
    17  H    2.109408   5.340488   6.068275   5.997906   6.862502
    18  H    3.353173   4.615931   5.465396   5.571379   5.883857
    19  H    3.826196   2.691036   3.611709   3.810136   3.874242
    20  H    2.098533   2.737593   3.168944   2.769174   4.507138
    21  H    1.020556   4.641973   5.179985   4.921089   6.312405
    22  H    4.544054   1.095838   2.098440   2.055059   2.537512
    23  H    4.101114   2.072379   2.709671   0.968680   4.027642
    24  H    5.846841   2.691135   2.115651   3.815133   1.020596
    25  H    7.322567   4.616229   3.371188   5.574004   2.110000
    26  H    7.410452   5.339672   3.852190   5.995019   3.356220
    27  H    6.054965   4.641788   3.371918   4.915157   3.826690
    28  H    4.155461   2.736948   2.117488   2.761028   3.354765
    29  H    5.824125   2.682102   3.726858   2.066355   4.324846
                   11         12         13         14         15
    11  C    0.000000
    12  C    1.404533   0.000000
    13  C    2.430961   1.403761   0.000000
    14  C    2.806426   2.432499   1.405281   0.000000
    15  C    5.523136   5.953317   5.351811   4.114726   0.000000
    16  O    6.488587   6.753511   6.020861   4.839144   1.249113
    17  H    7.820697   8.069030   7.417632   6.400814   6.912291
    18  H    6.985432   7.641577   7.336839   6.296969   6.258079
    19  H    5.150132   6.016653   5.861533   4.778634   4.370561
    20  H    5.383126   5.235199   4.146146   2.924105   4.003277
    21  H    7.151842   7.036842   6.051443   5.034710   6.010278
    22  H    3.938075   4.755861   4.543412   3.401049   2.521634
    23  H    5.029868   5.053579   4.086143   2.763181   1.992600
    24  H    2.100661   3.350018   3.826521   3.354960   4.384798
    25  H    1.019908   2.108365   3.353427   3.826333   6.271042
    26  H    2.109472   1.020358   2.108307   3.355479   6.917201
    27  H    3.354619   2.108860   1.020687   2.109394   6.008223
    28  H    3.826114   3.348250   2.099014   1.019834   3.996287
    29  H    5.575136   6.225431   5.832916   4.652041   1.020438
                   16         17         18         19         20
    16  O    0.000000
    17  H    7.670403   0.000000
    18  H    7.255126   2.425405   0.000000
    19  H    5.533642   4.193642   2.412638   0.000000
    20  H    4.547781   4.191634   4.845688   4.208885   0.000000
    21  H    6.539636   2.425709   4.198655   4.846749   2.409908
    22  H    3.765527   5.755367   4.563420   2.288974   3.762561
    23  H    2.418620   6.016613   5.975220   4.481451   2.288927
    24  H    5.545906   6.947643   5.626557   3.458745   5.047203
    25  H    7.264848   8.509137   7.484513   5.635514   6.348480
    26  H    7.670063   8.901148   8.520674   6.962385   6.131352
    27  H    6.531368   7.861711   8.044920   6.730137   4.465858
    28  H    4.536408   6.145265   6.362606   5.058015   2.259522
    29  H    1.968124   7.171622   6.173312   4.118148   4.714585
                   21         22         23         24         25
    21  H    0.000000
    22  H    5.450911   0.000000
    23  H    4.572107   2.927621   0.000000
    24  H    6.714033   2.290724   4.479507   0.000000
    25  H    8.026851   4.564362   5.967738   2.412991   0.000000
    26  H    7.849817   5.754346   6.002074   4.193481   2.425623
    27  H    6.272222   5.449838   4.555070   4.847205   4.199352
    28  H    4.473963   3.760821   2.271864   4.208799   4.846012
    29  H    6.587411   2.312049   2.898069   4.140553   6.196670
                   26         27         28         29
    26  H    0.000000
    27  H    2.425382   0.000000
    28  H    4.190959   2.410055   0.000000
    29  H    7.186582   6.593130   4.712121   0.000000
 Symmetry turned off by external request.
 Stoichiometry    C14H13NO
 Framework group  C1[X(C14H13NO)]
 Deg. of freedom    81
 Full point group                 C1      NOp   1
 Rotational constants (GHZ):           0.6227891           0.4088840           0.3031964
 Standard basis: 6-311+G(d) (5D, 7F)
   391 basis functions,   641 primitive gaussians,   407 cartesian basis functions
    56 alpha electrons       56 beta electrons
       nuclear repulsion energy      1002.0154958265 Hartrees.
 NAtoms=   29 NActive=   29 NUniq=   29 SFac= 1.00D+00 NAtFMM=   60 NAOKFM=F Big=F
 Integral buffers will be    131072 words long.
 Raffenetti 2 integral format.
 Two-electron integral symmetry is turned off.
 ------------------------------------------------------------------------------
 Polarizable Continuum Model (PCM)
 =================================
 Model                : PCM.
 Atomic radii         : UFF (Universal Force Field).
 Polarization charges : Total charges.
 Charge compensation  : None.
 Solution method      : On-the-fly selection.
 Cavity type          : Scaled VdW (van der Waals Surface) (Alpha=1.100).
 Cavity algorithm     : GePol (No added spheres)
                        Default sphere list used, NSphG=   29.
                        Lebedev-Laikov grids with approx.  5.0 points / Ang**2.
                        Smoothing algorithm: York/Karplus (Gamma=1.0000).
                        Polarization charges: spherical gaussians, with
                                              point-specific exponents (IZeta= 3).
                        Self-potential: point-specific (ISelfS= 7).
                        Self-field    : sphere-specific E.n sum rule (ISelfD= 2).
 1st derivatives      : Analytical E(r).r(x)/FMM algorithm (CHGder, D1EAlg=3).
                        Cavity 1st derivative terms included.
 Solvent              : DiMethylSulfoxide, Eps=  46.826000 Eps(inf)=   2.007889
 ------------------------------------------------------------------------------
 One-electron integrals computed using PRISM.
 NBasis=   391 RedAO= T EigKep=  1.07D-06  NBF=   391
 NBsUse=   391 1.00D-06 EigRej= -1.00D+00 NBFU=   391
 ExpMin= 4.38D-02 ExpMax= 8.59D+03 ExpMxC= 1.30D+03 IAcc=3 IRadAn=         7 AccDes= 0.00D+00
 Harris functional with IExCor= 1009 and IRadAn=       7 diagonalized for initial guess.
 HarFok:  IExCor= 1009 AccDes= 0.00D+00 IRadAn=         7 IDoV= 1 UseB2=F ITyADJ=14
 ICtDFT=  3500011 ScaDFX=  1.000000  1.000000  1.000000  1.000000
 FoFCou: FMM=F IPFlag=           0 FMFlag=      100000 FMFlg1=           0
         NFxFlg=           0 DoJE=T BraDBF=F KetDBF=T FulRan=T
         wScrn=  0.000000 ICntrl=       500 IOpCl=  0 I1Cent=   200000004 NGrid=           0
         NMat0=    1 NMatS0=      1 NMatT0=    0 NMatD0=    1 NMtDS0=    0 NMtDT0=    0
 Symmetry not used in FoFCou.
 Requested convergence on RMS density matrix=1.00D-08 within 128 cycles.
 Requested convergence on MAX density matrix=1.00D-06.
 Requested convergence on             energy=1.00D-06.
 No special actions if energy rises.
 Inv3:  Mode=1 IEnd=    15147027.
 Iteration    1 A*A^-1 deviation from unit magnitude is 7.99D-15 for    257.
 Iteration    1 A*A^-1 deviation from orthogonality  is 2.82D-15 for   1433   1362.
 Iteration    1 A^-1*A deviation from unit magnitude is 7.99D-15 for    257.
 Iteration    1 A^-1*A deviation from orthogonality  is 4.92D-15 for   1442   1433.
 Error on total polarization charges =  0.01693
 SCF Done:  E(RM062X) =  -671.144432117     A.U. after   15 cycles
            NFock= 15  Conv=0.73D-08     -V/T= 2.0026

 **********************************************************************

            Population analysis using the SCF density.

 **********************************************************************

 Alpha  occ. eigenvalues --  -19.60175 -14.78610 -10.65221 -10.60218 -10.56603
 Alpha  occ. eigenvalues --  -10.56594 -10.55136 -10.55123 -10.54905 -10.54902
 Alpha  occ. eigenvalues --  -10.54887 -10.54881 -10.54757 -10.54751 -10.54567
 Alpha  occ. eigenvalues --  -10.54565  -1.16470  -1.06914  -0.97336  -0.96487
 Alpha  occ. eigenvalues --   -0.89909  -0.85960  -0.85597  -0.85313  -0.79229
 Alpha  occ. eigenvalues --   -0.75514  -0.71209  -0.70509  -0.70147  -0.68250
 Alpha  occ. eigenvalues --   -0.62405  -0.61877  -0.61157  -0.58074  -0.56641
 Alpha  occ. eigenvalues --   -0.55522  -0.52725  -0.52141  -0.51979  -0.50957
 Alpha  occ. eigenvalues --   -0.50412  -0.50320  -0.47698  -0.47324  -0.44867
 Alpha  occ. eigenvalues --   -0.44018  -0.43020  -0.42016  -0.41645  -0.41468
 Alpha  occ. eigenvalues --   -0.35365  -0.33308  -0.32199  -0.31876  -0.31320
 Alpha  occ. eigenvalues --   -0.29715
 Alpha virt. eigenvalues --   -0.00839  -0.00124   0.00917   0.00987   0.01905
 Alpha virt. eigenvalues --    0.01954   0.02196   0.02650   0.03673   0.03913
 Alpha virt. eigenvalues --    0.04151   0.04394   0.04887   0.04905   0.05736
 Alpha virt. eigenvalues --    0.06285   0.06558   0.07324   0.07947   0.08165
 Alpha virt. eigenvalues --    0.09132   0.09852   0.10294   0.10350   0.10726
 Alpha virt. eigenvalues --    0.11037   0.11729   0.12954   0.13576   0.13892
 Alpha virt. eigenvalues --    0.14124   0.14640   0.14734   0.15116   0.15360
 Alpha virt. eigenvalues --    0.16308   0.16806   0.16959   0.16966   0.17224
 Alpha virt. eigenvalues --    0.18564   0.18585   0.18917   0.19384   0.20125
 Alpha virt. eigenvalues --    0.20750   0.21103   0.21255   0.21413   0.21686
 Alpha virt. eigenvalues --    0.21793   0.21917   0.22340   0.23324   0.23535
 Alpha virt. eigenvalues --    0.23616   0.24004   0.24480   0.25098   0.25144
 Alpha virt. eigenvalues --    0.25369   0.25607   0.26201   0.26255   0.26977
 Alpha virt. eigenvalues --    0.27345   0.27470   0.27613   0.28052   0.28654
 Alpha virt. eigenvalues --    0.29067   0.29574   0.29654   0.29939   0.31103
 Alpha virt. eigenvalues --    0.31344   0.31477   0.31882   0.32398   0.32813
 Alpha virt. eigenvalues --    0.33811   0.34155   0.35675   0.35955   0.36045
 Alpha virt. eigenvalues --    0.37017   0.37465   0.38156   0.38316   0.39566
 Alpha virt. eigenvalues --    0.40602   0.40830   0.41144   0.42512   0.44423
 Alpha virt. eigenvalues --    0.45779   0.47633   0.51386   0.51716   0.55218
 Alpha virt. eigenvalues --    0.55617   0.56616   0.56738   0.57200   0.57769
 Alpha virt. eigenvalues --    0.58538   0.58692   0.59602   0.60318   0.60376
 Alpha virt. eigenvalues --    0.60938   0.61495   0.62025   0.63534   0.64578
 Alpha virt. eigenvalues --    0.65526   0.65874   0.66092   0.66788   0.67360
 Alpha virt. eigenvalues --    0.69508   0.69578   0.71153   0.71270   0.72986
 Alpha virt. eigenvalues --    0.73636   0.73732   0.74447   0.74961   0.75125
 Alpha virt. eigenvalues --    0.75201   0.76353   0.76446   0.76671   0.77898
 Alpha virt. eigenvalues --    0.77950   0.78111   0.79110   0.79257   0.81162
 Alpha virt. eigenvalues --    0.82815   0.83073   0.84042   0.84359   0.85627
 Alpha virt. eigenvalues --    0.86166   0.86602   0.87049   0.88743   0.88952
 Alpha virt. eigenvalues --    0.89257   0.89580   0.91023   0.93520   0.93554
 Alpha virt. eigenvalues --    0.94696   0.95604   0.96731   0.97844   0.98192
 Alpha virt. eigenvalues --    0.99868   1.01918   1.02747   1.04534   1.08135
 Alpha virt. eigenvalues --    1.08856   1.09124   1.10642   1.11202   1.15301
 Alpha virt. eigenvalues --    1.15420   1.16444   1.16738   1.17371   1.19903
 Alpha virt. eigenvalues --    1.21836   1.22091   1.23753   1.23958   1.26322
 Alpha virt. eigenvalues --    1.27086   1.27314   1.28214   1.29716   1.34475
 Alpha virt. eigenvalues --    1.36913   1.38375   1.38932   1.40558   1.42181
 Alpha virt. eigenvalues --    1.47976   1.49599   1.50154   1.53603   1.55230
 Alpha virt. eigenvalues --    1.55991   1.58051   1.59108   1.60257   1.60386
 Alpha virt. eigenvalues --    1.63262   1.64007   1.64093   1.66300   1.70665
 Alpha virt. eigenvalues --    1.76827   1.77054   1.77146   1.78910   1.80352
 Alpha virt. eigenvalues --    1.82329   1.82816   1.82962   1.86373   1.87131
 Alpha virt. eigenvalues --    1.88546   1.89378   1.91678   1.91807   1.93530
 Alpha virt. eigenvalues --    1.93858   1.95683   1.96049   1.97303   1.97954
 Alpha virt. eigenvalues --    2.00862   2.01114   2.02655   2.03531   2.04312
 Alpha virt. eigenvalues --    2.04708   2.13999   2.16011   2.20193   2.25327
 Alpha virt. eigenvalues --    2.27393   2.27604   2.28749   2.30208   2.31844
 Alpha virt. eigenvalues --    2.33411   2.33927   2.35162   2.35341   2.37423
 Alpha virt. eigenvalues --    2.38325   2.47499   2.48637   2.50186   2.51761
 Alpha virt. eigenvalues --    2.51799   2.52043   2.54011   2.61772   2.65257
 Alpha virt. eigenvalues --    2.67199   2.71809   2.72276   2.74136   2.75607
 Alpha virt. eigenvalues --    2.83517   2.83543   2.85141   2.85834   2.86529
 Alpha virt. eigenvalues --    2.87720   2.88888   2.91388   2.96708   2.98127
 Alpha virt. eigenvalues --    2.98177   2.98746   3.00206   3.00357   3.01717
 Alpha virt. eigenvalues --    3.04694   3.11223   3.12744   3.15456   3.22489
 Alpha virt. eigenvalues --    3.22641   3.25837   3.31461   3.34152   3.36750
 Alpha virt. eigenvalues --    3.38353   3.39011   3.39465   3.40061   3.40448
 Alpha virt. eigenvalues --    3.43361   3.43575   3.43975   3.46949   3.54156
 Alpha virt. eigenvalues --    3.58477   3.60377   3.68979   3.70333   3.71828
 Alpha virt. eigenvalues --    3.71899   3.73734   3.76898   3.78252   3.98509
 Alpha virt. eigenvalues --    3.99539   4.00565   4.08898   4.09473   4.12312
 Alpha virt. eigenvalues --    4.22156   4.37266   4.59535   4.78779   4.79071
 Alpha virt. eigenvalues --    4.97903   5.16774   5.26187   5.81038  23.47479
 Alpha virt. eigenvalues --   23.48155  23.84381  23.89781  23.91037  23.94556
 Alpha virt. eigenvalues --   23.95707  23.96231  24.07314  24.07447  24.08616
 Alpha virt. eigenvalues --   24.09481  24.17192  24.17797  35.61345  50.06648
          Condensed to atoms (all electrons):
               1          2          3          4          5          6
     1  C    6.897057  -0.742051   1.462677  -1.979676   1.822804  -1.089577
     2  C   -0.742051   8.334735  -2.914859   2.420923  -1.478378   1.797551
     3  C    1.462677  -2.914859  21.295975  -8.279730  -6.908895  -2.119158
     4  C   -1.979676   2.420923  -8.279730  28.756278  -2.415934   2.284523
     5  C    1.822804  -1.478378  -6.908895  -2.415934  23.521276  -4.992396
     6  C   -1.089577   1.797551  -2.119158   2.284523  -4.992396  11.482098
     7  C   -0.295404  -1.072838   5.834012 -19.339716  -4.734852  -2.498380
     8  C   -0.088512   0.059966  -1.473927   1.495275   2.051928   1.324985
     9  N    0.009994  -0.023407  -0.485869   0.657682   0.664378   0.239455
    10  C   -0.068651  -0.026071  -1.542594  -1.500100   0.913751   0.124464
    11  C    0.000777  -0.046987  -0.033017   0.072393   0.094409  -0.027294
    12  C   -0.013926   0.002441  -0.063685  -0.092182  -0.122153   0.064594
    13  C    0.066736  -0.031982   0.131905   1.323898   0.469189  -0.352763
    14  C   -0.116677   0.106155   0.960632   2.021909  -3.126226   0.457071
    15  C    0.002815  -0.005126   0.059284   0.023653  -0.063991  -0.015543
    16  O   -0.000324   0.003595  -0.002555   0.044387  -0.011947  -0.007413
    17  H    0.244247   0.101680  -0.087956   0.055427  -0.068985   0.085103
    18  H    0.085862   0.229464   0.014470   0.002383   0.038343  -0.045762
    19  H   -0.034567   0.090780   0.205664   0.003860  -0.068182   0.022302
    20  H   -0.040871   0.006723   0.003943   0.069848   0.140379   0.004528
    21  H    0.072006  -0.030061   0.004566  -0.016205   0.049293   0.238119
    22  H   -0.004809   0.017721  -0.063614   0.212158  -0.011641   0.004542
    23  H   -0.002307   0.003436   0.021658   0.039061  -0.068193  -0.010395
    24  H    0.001045   0.001435   0.013866   0.055245   0.005206  -0.000809
    25  H   -0.000017   0.000165   0.002765  -0.004449  -0.002138  -0.000008
    26  H    0.000038  -0.000088   0.000011  -0.000254   0.000469  -0.000156
    27  H    0.000023  -0.000051   0.000700  -0.001278   0.000052  -0.000280
    28  H   -0.002638   0.001653   0.025432   0.031141  -0.049268  -0.011726
    29  H   -0.000361   0.001589  -0.001233   0.114555  -0.025334  -0.002149
               7          8          9         10         11         12
     1  C   -0.295404  -0.088512   0.009994  -0.068651   0.000777  -0.013926
     2  C   -1.072838   0.059966  -0.023407  -0.026071  -0.046987   0.002441
     3  C    5.834012  -1.473927  -0.485869  -1.542594  -0.033017  -0.063685
     4  C  -19.339716   1.495275   0.657682  -1.500100   0.072393  -0.092182
     5  C   -4.734852   2.051928   0.664378   0.913751   0.094409  -0.122153
     6  C   -2.498380   1.324985   0.239455   0.124464  -0.027294   0.064594
     7  C   52.433797 -19.565598  -2.632756   6.210061  -1.164445  -0.253575
     8  C  -19.565598  29.062099   0.669375  -8.516924   2.462776  -1.990159
     9  N   -2.632756   0.669375   7.626760  -0.508288  -0.021212   0.006692
    10  C    6.210061  -8.516924  -0.508288  21.420963  -2.956667   1.432517
    11  C   -1.164445   2.462776  -0.021212  -2.956667   8.360821  -0.713188
    12  C   -0.253575  -1.990159   0.006692   1.432517  -0.713188   6.873278
    13  C   -2.592533   2.304385   0.251753  -2.122791   1.775178  -1.058679
    14  C   -4.777634  -2.346146   0.651170  -7.014120  -1.410099   1.787912
    15  C   -0.074605   0.033119   0.075433   0.061259  -0.004061   0.002084
    16  O   -0.065302   0.046424  -0.091841  -0.002373   0.003764  -0.000383
    17  H    0.004700  -0.000265  -0.000058   0.000026  -0.000088   0.000039
    18  H    0.010130  -0.004475   0.000155   0.002789   0.000163  -0.000017
    19  H    0.040773   0.053840   0.001976   0.013757   0.001572   0.001015
    20  H    0.154151   0.031938  -0.002785   0.026298   0.001770  -0.002738
    21  H    0.013984  -0.001255   0.000184   0.000694  -0.000053   0.000022
    22  H    0.023841   0.211886  -0.031295  -0.061318   0.018174  -0.004720
    23  H    0.121204   0.035199   0.215861   0.020685   0.003410  -0.002347
    24  H    0.039130   0.005564   0.002040   0.205529   0.089330  -0.034713
    25  H    0.010435   0.001683   0.000154   0.014687   0.229404   0.085952
    26  H    0.004465   0.055421  -0.000054  -0.087581   0.101472   0.244408
    27  H    0.014593  -0.015867   0.000175   0.004890  -0.030133   0.071779
    28  H    0.151767   0.071985  -0.002491   0.006518   0.006124  -0.040490
    29  H   -0.124985   0.113532  -0.187170  -0.000571   0.001608  -0.000386
              13         14         15         16         17         18
     1  C    0.066736  -0.116677   0.002815  -0.000324   0.244247   0.085862
     2  C   -0.031982   0.106155  -0.005126   0.003595   0.101680   0.229464
     3  C    0.131905   0.960632   0.059284  -0.002555  -0.087956   0.014470
     4  C    1.323898   2.021909   0.023653   0.044387   0.055427   0.002383
     5  C    0.469189  -3.126226  -0.063991  -0.011947  -0.068985   0.038343
     6  C   -0.352763   0.457071  -0.015543  -0.007413   0.085103  -0.045762
     7  C   -2.592533  -4.777634  -0.074605  -0.065302   0.004700   0.010130
     8  C    2.304385  -2.346146   0.033119   0.046424  -0.000265  -0.004475
     9  N    0.251753   0.651170   0.075433  -0.091841  -0.000058   0.000155
    10  C   -2.122791  -7.014120   0.061259  -0.002373   0.000026   0.002789
    11  C    1.775178  -1.410099  -0.004061   0.003764  -0.000088   0.000163
    12  C   -1.058679   1.787912   0.002084  -0.000383   0.000039  -0.000017
    13  C   11.456068  -4.925801  -0.015576  -0.007612  -0.000161  -0.000008
    14  C   -4.925801  23.488019  -0.074211  -0.012981   0.000468  -0.002121
    15  C   -0.015576  -0.074211   5.006923   0.420602  -0.000034   0.000148
    16  O   -0.007612  -0.012981   0.420602   8.172578  -0.000000  -0.000000
    17  H   -0.000161   0.000468  -0.000034  -0.000000   0.392448  -0.004334
    18  H   -0.000008  -0.002121   0.000148  -0.000000  -0.004334   0.390798
    19  H   -0.000777   0.005341   0.000513  -0.000045  -0.000221  -0.003760
    20  H   -0.012066  -0.052178   0.006781   0.000340  -0.000301   0.000095
    21  H   -0.000257  -0.000046   0.000154   0.000001  -0.004236  -0.000196
    22  H    0.004138  -0.013184   0.013403   0.002899  -0.000007  -0.000035
    23  H   -0.010261  -0.065958  -0.016952   0.021859  -0.000000   0.000001
    24  H    0.022291  -0.067666   0.000451  -0.000041  -0.000000   0.000001
    25  H   -0.045843   0.038544   0.000148  -0.000000   0.000000  -0.000000
    26  H    0.084390  -0.068302  -0.000034  -0.000000  -0.000000   0.000000
    27  H    0.238797   0.047571   0.000154   0.000001   0.000000  -0.000000
    28  H    0.001918   0.139182   0.006929   0.000350  -0.000000   0.000000
    29  H   -0.002262  -0.026771   0.428640  -0.029857  -0.000000   0.000001
              19         20         21         22         23         24
     1  C   -0.034567  -0.040871   0.072006  -0.004809  -0.002307   0.001045
     2  C    0.090780   0.006723  -0.030061   0.017721   0.003436   0.001435
     3  C    0.205664   0.003943   0.004566  -0.063614   0.021658   0.013866
     4  C    0.003860   0.069848  -0.016205   0.212158   0.039061   0.055245
     5  C   -0.068182   0.140379   0.049293  -0.011641  -0.068193   0.005206
     6  C    0.022302   0.004528   0.238119   0.004542  -0.010395  -0.000809
     7  C    0.040773   0.154151   0.013984   0.023841   0.121204   0.039130
     8  C    0.053840   0.031938  -0.001255   0.211886   0.035199   0.005564
     9  N    0.001976  -0.002785   0.000184  -0.031295   0.215861   0.002040
    10  C    0.013757   0.026298   0.000694  -0.061318   0.020685   0.205529
    11  C    0.001572   0.001770  -0.000053   0.018174   0.003410   0.089330
    12  C    0.001015  -0.002738   0.000022  -0.004720  -0.002347  -0.034713
    13  C   -0.000777  -0.012066  -0.000257   0.004138  -0.010261   0.022291
    14  C    0.005341  -0.052178  -0.000046  -0.013184  -0.065958  -0.067666
    15  C    0.000513   0.006781   0.000154   0.013403  -0.016952   0.000451
    16  O   -0.000045   0.000340   0.000001   0.002899   0.021859  -0.000041
    17  H   -0.000221  -0.000301  -0.004236  -0.000007  -0.000000  -0.000000
    18  H   -0.003760   0.000095  -0.000196  -0.000035   0.000001   0.000001
    19  H    0.398060  -0.000205   0.000068   0.004243  -0.000006  -0.000600
    20  H   -0.000205   0.409867  -0.003425   0.000179  -0.000245  -0.000017
    21  H    0.000068  -0.003425   0.390094   0.000015   0.000012  -0.000000
    22  H    0.004243   0.000179   0.000015   0.371455   0.002735   0.004246
    23  H   -0.000006  -0.000245   0.000012   0.002735   0.286505  -0.000006
    24  H   -0.000600  -0.000017  -0.000000   0.004246  -0.000006   0.398146
    25  H    0.000000   0.000000  -0.000000  -0.000035   0.000001  -0.003776
    26  H   -0.000000  -0.000000   0.000000  -0.000007  -0.000000  -0.000222
    27  H   -0.000000  -0.000028   0.000000   0.000015   0.000012   0.000068
    28  H   -0.000016  -0.000179  -0.000027   0.000180   0.000007  -0.000206
    29  H   -0.000053   0.000041  -0.000000   0.009464   0.003736  -0.000037
              25         26         27         28         29
     1  C   -0.000017   0.000038   0.000023  -0.002638  -0.000361
     2  C    0.000165  -0.000088  -0.000051   0.001653   0.001589
     3  C    0.002765   0.000011   0.000700   0.025432  -0.001233
     4  C   -0.004449  -0.000254  -0.001278   0.031141   0.114555
     5  C   -0.002138   0.000469   0.000052  -0.049268  -0.025334
     6  C   -0.000008  -0.000156  -0.000280  -0.011726  -0.002149
     7  C    0.010435   0.004465   0.014593   0.151767  -0.124985
     8  C    0.001683   0.055421  -0.015867   0.071985   0.113532
     9  N    0.000154  -0.000054   0.000175  -0.002491  -0.187170
    10  C    0.014687  -0.087581   0.004890   0.006518  -0.000571
    11  C    0.229404   0.101472  -0.030133   0.006124   0.001608
    12  C    0.085952   0.244408   0.071779  -0.040490  -0.000386
    13  C   -0.045843   0.084390   0.238797   0.001918  -0.002262
    14  C    0.038544  -0.068302   0.047571   0.139182  -0.026771
    15  C    0.000148  -0.000034   0.000154   0.006929   0.428640
    16  O   -0.000000  -0.000000   0.000001   0.000350  -0.029857
    17  H    0.000000  -0.000000   0.000000  -0.000000  -0.000000
    18  H   -0.000000   0.000000  -0.000000   0.000000   0.000001
    19  H    0.000000  -0.000000  -0.000000  -0.000016  -0.000053
    20  H    0.000000  -0.000000  -0.000028  -0.000179   0.000041
    21  H   -0.000000   0.000000   0.000000  -0.000027  -0.000000
    22  H   -0.000035  -0.000007   0.000015   0.000180   0.009464
    23  H    0.000001  -0.000000   0.000012   0.000007   0.003736
    24  H   -0.003776  -0.000222   0.000068  -0.000206  -0.000037
    25  H    0.390866  -0.004331  -0.000195   0.000094   0.000000
    26  H   -0.004331   0.392344  -0.004237  -0.000301  -0.000000
    27  H   -0.000195  -0.004237   0.389989  -0.003379  -0.000000
    28  H    0.000094  -0.000301  -0.003379   0.410253   0.000042
    29  H    0.000000  -0.000000  -0.000000   0.000042   0.478836
 Mulliken charges:
               1
     1  C   -0.185716
     2  C   -0.808112
     3  C   -0.060468
     4  C   -0.055075
     5  C    0.377036
     6  C   -0.955526
     7  C    0.125580
     8  C   -0.088251
     9  N   -0.086010
    10  C   -0.050839
    11  C   -0.815903
    12  C   -0.179392
    13  C   -0.951272
    14  C    0.396148
    15  C    0.127637
    16  O   -0.484126
    17  H    0.282509
    18  H    0.285905
    19  H    0.264666
    20  H    0.258156
    21  H    0.286549
    22  H    0.289371
    23  H    0.401288
    24  H    0.264502
    25  H    0.285893
    26  H    0.282550
    27  H    0.286629
    28  H    0.257144
    29  H    0.249126
 Sum of Mulliken charges =  -0.00000
 Mulliken charges with hydrogens summed into heavy atoms:
               1
     1  C    0.096793
     2  C   -0.522207
     3  C    0.204198
     4  C   -0.055075
     5  C    0.635192
     6  C   -0.668977
     7  C    0.414950
     8  C   -0.088251
     9  N    0.315278
    10  C    0.213663
    11  C   -0.530011
    12  C    0.103158
    13  C   -0.664642
    14  C    0.653292
    15  C    0.376763
    16  O   -0.484126
 Electronic spatial extent (au):  <R**2>=           5313.4902
 Charge=              0.0000 electrons
 Dipole moment (field-independent basis, Debye):
    X=             -2.3152    Y=              4.7850    Z=             -2.5473  Tot=              5.8945
 Quadrupole moment (field-independent basis, Debye-Ang):
   XX=            -92.3086   YY=           -106.9102   ZZ=            -85.5072
   XY=             13.0692   XZ=             -9.6374   YZ=             12.0807
 Traceless Quadrupole moment (field-independent basis, Debye-Ang):
   XX=              2.6001   YY=            -12.0015   ZZ=              9.4015
   XY=             13.0692   XZ=             -9.6374   YZ=             12.0807
 Octapole moment (field-independent basis, Debye-Ang**2):
  XXX=           -314.2217  YYY=             35.2873  ZZZ=            411.9845  XYY=           -113.5291
  XXY=             29.7016  XXZ=             87.3851  XZZ=            -94.8988  YZZ=            -47.5905
  YYZ=            133.1512  XYZ=             11.2739
 Hexadecapole moment (field-independent basis, Debye-Ang**3):
 XXXX=          -2696.6643 YYYY=          -1908.2457 ZZZZ=          -2543.5583 XXXY=           -322.2705
 XXXZ=             -1.0348 YYYX=           -219.6475 YYYZ=            209.5174 ZZZX=            152.2479
 ZZZY=            310.0280 XXYY=           -783.1917 XXZZ=           -768.2451 YYZZ=           -786.3699
 XXYZ=             36.8701 YYXZ=            -54.7336 ZZXY=           -125.5569
 N-N= 1.002015495826D+03 E-N=-3.564734488975D+03  KE= 6.694187220572D+02
 Merz-Kollman atomic radii used.

 **********************************************************************

            Electrostatic Properties Using The SCF Density

 **********************************************************************

       Atomic Center    1 is at   3.712400  3.106100 -1.815800
       Atomic Center    2 is at   2.704000  3.327000 -0.863600
       Atomic Center    3 is at   1.805500  2.294800 -0.540600
       Atomic Center    4 is at   1.898600  1.031300 -1.164200
       Atomic Center    5 is at   2.923000  0.824200 -2.115600
       Atomic Center    6 is at   3.822600  1.853800 -2.440400
       Atomic Center    7 is at   0.935100 -0.043100 -0.801100
       Atomic Center    8 is at  -0.061100 -0.293200 -1.877300
       Atomic Center    9 is at   1.631000 -1.246800 -0.479100
       Atomic Center   10 is at  -1.395000  0.139300 -1.711300
       Atomic Center   11 is at  -2.357300 -0.088100 -2.710200
       Atomic Center   12 is at  -1.996600 -0.755900 -3.892000
       Atomic Center   13 is at  -0.676400 -1.198100 -4.071100
       Atomic Center   14 is at   0.282800 -0.969300 -3.069900
       Atomic Center   15 is at   1.592600 -1.831100  0.734400
       Atomic Center   16 is at   2.233700 -2.886600  0.922000
       Atomic Center   17 is at   4.364400  3.855100 -2.052000
       Atomic Center   18 is at   2.622900  4.235100 -0.407200
       Atomic Center   19 is at   1.076500  2.469600  0.151800
       Atomic Center   20 is at   3.024000 -0.082500 -2.570100
       Atomic Center   21 is at   4.557100  1.690600 -3.129900
       Atomic Center   22 is at   0.387500  0.287700  0.088600
       Atomic Center   23 is at   2.160600 -1.673300 -1.169000
       Atomic Center   24 is at  -1.670700  0.626800 -0.858100
       Atomic Center   25 is at  -3.316700  0.231600 -2.577700
       Atomic Center   26 is at  -2.693800 -0.922700 -4.618100
       Atomic Center   27 is at  -0.412900 -1.687100 -4.927400
       Atomic Center   28 is at   1.235300 -1.305300 -3.211000
       Atomic Center   29 is at   1.049800 -1.422900  1.496000
    1241 points will be used for fitting atomic charges
 Fitting point charges to electrostatic potential
 The dipole moment will be constrained to the correct value
 Charges from ESP fit, RMS=   0.00158 RRMS=   0.06950:
 ESP charges:
               1
     1  C   -0.225471
     2  C   -0.114936
     3  C   -0.305110
     4  C    0.342151
     5  C   -0.316695
     6  C   -0.119351
     7  C   -0.530189
     8  C    0.337762
     9  N   -0.327604
    10  C   -0.269874
    11  C   -0.145919
    12  C   -0.222362
    13  C   -0.068631
    14  C   -0.369403
    15  C    0.532592
    16  O   -0.695880
    17  H    0.181507
    18  H    0.167260
    19  H    0.186652
    20  H    0.204645
    21  H    0.170043
    22  H    0.254391
    23  H    0.335415
    24  H    0.177660
    25  H    0.175324
    26  H    0.178024
    27  H    0.153191
    28  H    0.223038
    29  H    0.091771
 Sum of ESP charges =   0.00000
 ESP charges with hydrogens summed into heavy atoms:
               1
     1  C   -0.043964
     2  C    0.052323
     3  C   -0.118458
     4  C    0.342151
     5  C   -0.112050
     6  C    0.050692
     7  C   -0.275799
     8  C    0.337762
     9  N    0.007811
    10  C   -0.092214
    11  C    0.029405
    12  C   -0.044338
    13  C    0.084560
    14  C   -0.146365
    15  C    0.624362
    16  O   -0.695880
 Charge=   0.00000 Dipole=    -2.3152     4.7850    -2.5473 Tot=     5.8945
 -----------------------------------------------------------------

              Electrostatic Properties (Atomic Units)

 -----------------------------------------------------------------
    Center     Electric         -------- Electric Field --------
               Potential          X             Y             Z
 -----------------------------------------------------------------
    1 Atom    -14.765593
    2 Atom    -14.762473
    3 Atom    -14.758869
    4 Atom    -14.743600
    5 Atom    -14.759678
    6 Atom    -14.762462
    7 Atom    -14.694922
    8 Atom    -14.743493
    9 Atom    -18.351649
   10 Atom    -14.758899
   11 Atom    -14.762411
   12 Atom    -14.765561
   13 Atom    -14.762317
   14 Atom    -14.759446
   15 Atom    -14.672443
   16 Atom    -22.426463
   17 Atom     -1.094272
   18 Atom     -1.090819
   19 Atom     -1.082294
   20 Atom     -1.082137
   21 Atom     -1.091544
   22 Atom     -1.059287
   23 Atom     -0.993741
   24 Atom     -1.082375
   25 Atom     -1.090747
   26 Atom     -1.094273
   27 Atom     -1.091322
   28 Atom     -1.081889
   29 Atom     -1.062539
 -----------------------------------------------------------------
 ******************************Gaussian NBO Version 3.1******************************
             N A T U R A L   A T O M I C   O R B I T A L   A N D
          N A T U R A L   B O N D   O R B I T A L   A N A L Y S I S
 ******************************Gaussian NBO Version 3.1******************************

       /RESON  / : Allow strongly delocalized NBO set
       /BNDIDX / : Print bond indices based on the NAO density matrix

 Analyzing the SCF density

 Job title: BHFA_conf3                                                      

 Storage needed:    461586 in NPA,    613560 in NBO ( 671084145 available)
 GSVD:  LWork=       57841 too small for GESVD, short by      130295 words or      130295 for optimal perf.


 NATURAL POPULATIONS:  Natural atomic orbital occupancies 
                                                          
   NAO  Atom  No  lang   Type(AO)    Occupancy      Energy
 ----------------------------------------------------------
     1    C    1  S      Cor( 1S)     1.99929     -10.39303
     2    C    1  S      Val( 2S)     0.95040      -0.17516
     3    C    1  S      Ryd( 3S)     0.00110       0.75358
     4    C    1  S      Ryd( 4S)     0.00013       0.92741
     5    C    1  S      Ryd( 5S)     0.00000      22.98859
     6    C    1  px     Val( 2p)     1.08433      -0.07919
     7    C    1  px     Ryd( 4p)     0.00386       0.83810
     8    C    1  px     Ryd( 3p)     0.00038       0.32899
     9    C    1  px     Ryd( 5p)     0.00006       2.96151
    10    C    1  py     Val( 2p)     1.11626      -0.06092
    11    C    1  py     Ryd( 4p)     0.00481       0.94805
    12    C    1  py     Ryd( 3p)     0.00044       0.33200
    13    C    1  py     Ryd( 5p)     0.00009       3.08323
    14    C    1  pz     Val( 2p)     1.03277      -0.09099
    15    C    1  pz     Ryd( 4p)     0.00283       0.71474
    16    C    1  pz     Ryd( 3p)     0.00040       0.36209
    17    C    1  pz     Ryd( 5p)     0.00008       2.87358
    18    C    1  dxy    Ryd( 3d)     0.00084       2.03586
    19    C    1  dxz    Ryd( 3d)     0.00039       2.13178
    20    C    1  dyz    Ryd( 3d)     0.00050       2.01742
    21    C    1  dx2y2  Ryd( 3d)     0.00040       2.08597
    22    C    1  dz2    Ryd( 3d)     0.00054       1.81090

    23    C    2  S      Cor( 1S)     1.99929     -10.39456
    24    C    2  S      Val( 2S)     0.94908      -0.17529
    25    C    2  S      Ryd( 3S)     0.00108       0.81588
    26    C    2  S      Ryd( 4S)     0.00014       0.98595
    27    C    2  S      Ryd( 5S)     0.00000      22.83468
    28    C    2  px     Val( 2p)     1.03214      -0.08233
    29    C    2  px     Ryd( 4p)     0.00295       0.75123
    30    C    2  px     Ryd( 3p)     0.00036       0.36664
    31    C    2  px     Ryd( 5p)     0.00010       2.95389
    32    C    2  py     Val( 2p)     1.14307      -0.05747
    33    C    2  py     Ryd( 4p)     0.00554       1.01237
    34    C    2  py     Ryd( 3p)     0.00036       0.28974
    35    C    2  py     Ryd( 5p)     0.00006       3.09976
    36    C    2  pz     Val( 2p)     1.04554      -0.09000
    37    C    2  pz     Ryd( 4p)     0.00310       0.75661
    38    C    2  pz     Ryd( 3p)     0.00030       0.32886
    39    C    2  pz     Ryd( 5p)     0.00006       2.90844
    40    C    2  dxy    Ryd( 3d)     0.00042       2.12682
    41    C    2  dxz    Ryd( 3d)     0.00040       2.15547
    42    C    2  dyz    Ryd( 3d)     0.00070       1.94831
    43    C    2  dx2y2  Ryd( 3d)     0.00074       2.04753
    44    C    2  dz2    Ryd( 3d)     0.00042       1.79655

    45    C    3  S      Cor( 1S)     1.99918     -10.39238
    46    C    3  S      Val( 2S)     0.93735      -0.16804
    47    C    3  S      Ryd( 4S)     0.00097       0.89706
    48    C    3  S      Ryd( 3S)     0.00013       0.55435
    49    C    3  S      Ryd( 5S)     0.00001      23.25464
    50    C    3  px     Val( 2p)     1.09967      -0.08364
    51    C    3  px     Ryd( 4p)     0.00424       0.91064
    52    C    3  px     Ryd( 3p)     0.00024       0.44633
    53    C    3  px     Ryd( 5p)     0.00005       3.00530
    54    C    3  py     Val( 2p)     1.05982      -0.06921
    55    C    3  py     Ryd( 4p)     0.00312       0.85974
    56    C    3  py     Ryd( 3p)     0.00035       0.40138
    57    C    3  py     Ryd( 5p)     0.00013       3.15402
    58    C    3  pz     Val( 2p)     1.08180      -0.09055
    59    C    3  pz     Ryd( 4p)     0.00353       0.82133
    60    C    3  pz     Ryd( 3p)     0.00030       0.42222
    61    C    3  pz     Ryd( 5p)     0.00004       2.95963
    62    C    3  dxy    Ryd( 3d)     0.00052       2.19346
    63    C    3  dxz    Ryd( 3d)     0.00077       2.00031
    64    C    3  dyz    Ryd( 3d)     0.00045       2.08911
    65    C    3  dx2y2  Ryd( 3d)     0.00057       2.09488
    66    C    3  dz2    Ryd( 3d)     0.00040       1.74819

    67    C    4  S      Cor( 1S)     1.99911     -10.41614
    68    C    4  S      Val( 2S)     0.88245      -0.15723
    69    C    4  S      Ryd( 4S)     0.00122       0.92180
    70    C    4  S      Ryd( 3S)     0.00023       0.84267
    71    C    4  S      Ryd( 5S)     0.00001      23.27093
    72    C    4  px     Val( 2p)     1.03511      -0.08861
    73    C    4  px     Ryd( 4p)     0.00465       0.94866
    74    C    4  px     Ryd( 3p)     0.00015       0.74670
    75    C    4  px     Ryd( 5p)     0.00010       3.07875
    76    C    4  py     Val( 2p)     1.05407      -0.07847
    77    C    4  py     Ryd( 4p)     0.00516       1.07237
    78    C    4  py     Ryd( 3p)     0.00021       0.83403
    79    C    4  py     Ryd( 5p)     0.00013       3.27405
    80    C    4  pz     Val( 2p)     1.04098      -0.09995
    81    C    4  pz     Ryd( 3p)     0.00326       0.80084
    82    C    4  pz     Ryd( 4p)     0.00016       0.80397
    83    C    4  pz     Ryd( 5p)     0.00012       2.91998
    84    C    4  dxy    Ryd( 3d)     0.00056       2.22465
    85    C    4  dxz    Ryd( 3d)     0.00054       2.19525
    86    C    4  dyz    Ryd( 3d)     0.00049       2.13556
    87    C    4  dx2y2  Ryd( 3d)     0.00054       2.25729
    88    C    4  dz2    Ryd( 3d)     0.00054       1.88800

    89    C    5  S      Cor( 1S)     1.99916     -10.39459
    90    C    5  S      Val( 2S)     0.93371      -0.16824
    91    C    5  S      Ryd( 4S)     0.00104       0.89329
    92    C    5  S      Ryd( 3S)     0.00014       0.63994
    93    C    5  S      Ryd( 5S)     0.00001      23.29779
    94    C    5  px     Val( 2p)     1.05019      -0.08986
    95    C    5  px     Ryd( 4p)     0.00237       0.78987
    96    C    5  px     Ryd( 3p)     0.00038       0.50404
    97    C    5  px     Ryd( 5p)     0.00010       3.04028
    98    C    5  py     Val( 2p)     1.15142      -0.06863
    99    C    5  py     Ryd( 4p)     0.00518       1.07220
   100    C    5  py     Ryd( 3p)     0.00024       0.37968
   101    C    5  py     Ryd( 5p)     0.00007       3.15146
   102    C    5  pz     Val( 2p)     1.05270      -0.09490
   103    C    5  pz     Ryd( 4p)     0.00281       0.74177
   104    C    5  pz     Ryd( 3p)     0.00036       0.41553
   105    C    5  pz     Ryd( 5p)     0.00006       2.97682
   106    C    5  dxy    Ryd( 3d)     0.00043       2.16582
   107    C    5  dxz    Ryd( 3d)     0.00038       2.15782
   108    C    5  dyz    Ryd( 3d)     0.00067       1.95319
   109    C    5  dx2y2  Ryd( 3d)     0.00077       2.06026
   110    C    5  dz2    Ryd( 3d)     0.00047       1.81499

   111    C    6  S      Cor( 1S)     1.99929     -10.39580
   112    C    6  S      Val( 2S)     0.94777      -0.17539
   113    C    6  S      Ryd( 4S)     0.00110       0.84461
   114    C    6  S      Ryd( 3S)     0.00013       0.79520
   115    C    6  S      Ryd( 5S)     0.00000      23.00874
   116    C    6  px     Val( 2p)     1.09073      -0.07761
   117    C    6  px     Ryd( 4p)     0.00420       0.86759
   118    C    6  px     Ryd( 3p)     0.00033       0.29695
   119    C    6  px     Ryd( 5p)     0.00005       2.98570
   120    C    6  py     Val( 2p)     1.05461      -0.06625
   121    C    6  py     Ryd( 4p)     0.00373       0.83574
   122    C    6  py     Ryd( 3p)     0.00042       0.36477
   123    C    6  py     Ryd( 5p)     0.00014       3.07675
   124    C    6  pz     Val( 2p)     1.07513      -0.08842
   125    C    6  pz     Ryd( 4p)     0.00375       0.81585
   126    C    6  pz     Ryd( 3p)     0.00028       0.29403
   127    C    6  pz     Ryd( 5p)     0.00003       2.92389
   128    C    6  dxy    Ryd( 3d)     0.00048       2.16831
   129    C    6  dxz    Ryd( 3d)     0.00074       1.99670
   130    C    6  dyz    Ryd( 3d)     0.00048       2.09243
   131    C    6  dx2y2  Ryd( 3d)     0.00062       2.09920
   132    C    6  dz2    Ryd( 3d)     0.00040       1.72194

   133    C    7  S      Cor( 1S)     1.99904     -10.44756
   134    C    7  S      Val( 2S)     0.89823      -0.18738
   135    C    7  S      Ryd( 4S)     0.00213       1.18691
   136    C    7  S      Ryd( 3S)     0.00018       0.82855
   137    C    7  S      Ryd( 5S)     0.00001      23.46292
   138    C    7  px     Val( 2p)     1.05816      -0.11790
   139    C    7  px     Ryd( 4p)     0.00517       0.78687
   140    C    7  px     Ryd( 3p)     0.00186       0.44774
   141    C    7  px     Ryd( 5p)     0.00018       2.47911
   142    C    7  py     Val( 2p)     0.93361      -0.09584
   143    C    7  py     Ryd( 4p)     0.00452       0.76242
   144    C    7  py     Ryd( 3p)     0.00175       0.45247
   145    C    7  py     Ryd( 5p)     0.00023       2.51090
   146    C    7  pz     Val( 2p)     1.15657      -0.13988
   147    C    7  pz     Ryd( 4p)     0.00871       0.85634
   148    C    7  pz     Ryd( 3p)     0.00133       0.43620
   149    C    7  pz     Ryd( 5p)     0.00019       2.46347
   150    C    7  dxy    Ryd( 3d)     0.00119       2.30726
   151    C    7  dxz    Ryd( 3d)     0.00099       2.21604
   152    C    7  dyz    Ryd( 3d)     0.00070       1.93813
   153    C    7  dx2y2  Ryd( 3d)     0.00116       1.98988
   154    C    7  dz2    Ryd( 3d)     0.00079       2.01408

   155    C    8  S      Cor( 1S)     1.99911     -10.41619
   156    C    8  S      Val( 2S)     0.88222      -0.15713
   157    C    8  S      Ryd( 4S)     0.00122       0.92076
   158    C    8  S      Ryd( 3S)     0.00023       0.83906
   159    C    8  S      Ryd( 5S)     0.00001      23.27290
   160    C    8  px     Val( 2p)     1.05738      -0.07774
   161    C    8  px     Ryd( 4p)     0.00577       1.07566
   162    C    8  px     Ryd( 3p)     0.00019       0.84072
   163    C    8  px     Ryd( 5p)     0.00013       3.28837
   164    C    8  py     Val( 2p)     1.02639      -0.11059
   165    C    8  py     Ryd( 3p)     0.00303       0.72005
   166    C    8  py     Ryd( 4p)     0.00016       0.72549
   167    C    8  py     Ryd( 5p)     0.00008       2.80838
   168    C    8  pz     Val( 2p)     1.04664      -0.07908
   169    C    8  pz     Ryd( 4p)     0.00428       1.02547
   170    C    8  pz     Ryd( 3p)     0.00017       0.82085
   171    C    8  pz     Ryd( 5p)     0.00013       3.17311
   172    C    8  dxy    Ryd( 3d)     0.00059       1.98112
   173    C    8  dxz    Ryd( 3d)     0.00054       2.34110
   174    C    8  dyz    Ryd( 3d)     0.00045       2.05352
   175    C    8  dx2y2  Ryd( 3d)     0.00047       2.14330
   176    C    8  dz2    Ryd( 3d)     0.00061       2.18259

   177    N    9  S      Cor( 1S)     1.99940     -14.60762
   178    N    9  S      Val( 2S)     1.24298      -0.59027
   179    N    9  S      Ryd( 4S)     0.00164       1.21313
   180    N    9  S      Ryd( 3S)     0.00016       0.99164
   181    N    9  S      Ryd( 5S)     0.00000      35.30014
   182    N    9  px     Val( 2p)     1.56474      -0.30380
   183    N    9  px     Ryd( 3p)     0.00593       0.80183
   184    N    9  px     Ryd( 4p)     0.00019       0.91236
   185    N    9  px     Ryd( 5p)     0.00002       3.97989
   186    N    9  py     Val( 2p)     1.41009      -0.28678
   187    N    9  py     Ryd( 3p)     0.00553       0.90030
   188    N    9  py     Ryd( 4p)     0.00028       1.00300
   189    N    9  py     Ryd( 5p)     0.00003       4.18215
   190    N    9  pz     Val( 2p)     1.37402      -0.29322
   191    N    9  pz     Ryd( 3p)     0.00196       0.99219
   192    N    9  pz     Ryd( 4p)     0.00013       0.99322
   193    N    9  pz     Ryd( 5p)     0.00009       4.18617
   194    N    9  dxy    Ryd( 3d)     0.00067       2.58992
   195    N    9  dxz    Ryd( 3d)     0.00071       2.43028
   196    N    9  dyz    Ryd( 3d)     0.00066       2.69842
   197    N    9  dx2y2  Ryd( 3d)     0.00031       2.35348
   198    N    9  dz2    Ryd( 3d)     0.00062       2.66481

   199    C   10  S      Cor( 1S)     1.99918     -10.39235
   200    C   10  S      Val( 2S)     0.93714      -0.16786
   201    C   10  S      Ryd( 4S)     0.00097       0.89797
   202    C   10  S      Ryd( 3S)     0.00013       0.55456
   203    C   10  S      Ryd( 5S)     0.00001      23.25300
   204    C   10  px     Val( 2p)     1.06722      -0.06596
   205    C   10  px     Ryd( 4p)     0.00337       0.87087
   206    C   10  px     Ryd( 3p)     0.00036       0.40576
   207    C   10  px     Ryd( 5p)     0.00013       3.18270
   208    C   10  py     Val( 2p)     1.03909      -0.10603
   209    C   10  py     Ryd( 4p)     0.00250       0.70866
   210    C   10  py     Ryd( 3p)     0.00027       0.42500
   211    C   10  py     Ryd( 5p)     0.00002       2.85526
   212    C   10  pz     Val( 2p)     1.13505      -0.07159
   213    C   10  pz     Ryd( 4p)     0.00501       1.01289
   214    C   10  pz     Ryd( 3p)     0.00027       0.43870
   215    C   10  pz     Ryd( 5p)     0.00006       3.07973
   216    C   10  dxy    Ryd( 3d)     0.00049       1.91009
   217    C   10  dxz    Ryd( 3d)     0.00060       2.31094
   218    C   10  dyz    Ryd( 3d)     0.00062       1.85138
   219    C   10  dx2y2  Ryd( 3d)     0.00042       2.06630
   220    C   10  dz2    Ryd( 3d)     0.00058       1.98852

   221    C   11  S      Cor( 1S)     1.99929     -10.39461
   222    C   11  S      Val( 2S)     0.94904      -0.17530
   223    C   11  S      Ryd( 3S)     0.00108       0.81717
   224    C   11  S      Ryd( 4S)     0.00014       0.98100
   225    C   11  S      Ryd( 5S)     0.00000      22.83818
   226    C   11  px     Val( 2p)     1.15829      -0.05473
   227    C   11  px     Ryd( 4p)     0.00587       1.04721
   228    C   11  px     Ryd( 3p)     0.00036       0.28439
   229    C   11  px     Ryd( 5p)     0.00006       3.11917
   230    C   11  py     Val( 2p)     1.01612      -0.10488
   231    C   11  py     Ryd( 4p)     0.00222       0.66228
   232    C   11  py     Ryd( 3p)     0.00026       0.32917
   233    C   11  py     Ryd( 5p)     0.00003       2.81261
   234    C   11  pz     Val( 2p)     1.04657      -0.07044
   235    C   11  pz     Ryd( 4p)     0.00351       0.81210
   236    C   11  pz     Ryd( 3p)     0.00040       0.37150
   237    C   11  pz     Ryd( 5p)     0.00013       3.02896
   238    C   11  dxy    Ryd( 3d)     0.00053       1.75809
   239    C   11  dxz    Ryd( 3d)     0.00047       2.29394
   240    C   11  dyz    Ryd( 3d)     0.00043       2.00950
   241    C   11  dx2y2  Ryd( 3d)     0.00061       1.93507
   242    C   11  dz2    Ryd( 3d)     0.00066       2.07899

   243    C   12  S      Cor( 1S)     1.99929     -10.39302
   244    C   12  S      Val( 2S)     0.95033      -0.17510
   245    C   12  S      Ryd( 3S)     0.00110       0.75390
   246    C   12  S      Ryd( 4S)     0.00013       0.92952
   247    C   12  S      Ryd( 5S)     0.00000      22.98604
   248    C   12  px     Val( 2p)     1.11043      -0.05920
   249    C   12  px     Ryd( 4p)     0.00478       0.94296
   250    C   12  px     Ryd( 3p)     0.00047       0.34271
   251    C   12  px     Ryd( 5p)     0.00010       3.09427
   252    C   12  py     Val( 2p)     1.01492      -0.10544
   253    C   12  py     Ryd( 4p)     0.00224       0.64118
   254    C   12  py     Ryd( 3p)     0.00032       0.35255
   255    C   12  py     Ryd( 5p)     0.00004       2.77822
   256    C   12  pz     Val( 2p)     1.10780      -0.06639
   257    C   12  pz     Ryd( 4p)     0.00446       0.91717
   258    C   12  pz     Ryd( 3p)     0.00042       0.32798
   259    C   12  pz     Ryd( 5p)     0.00008       3.04570
   260    C   12  dxy    Ryd( 3d)     0.00045       1.84388
   261    C   12  dxz    Ryd( 3d)     0.00092       2.17897
   262    C   12  dyz    Ryd( 3d)     0.00038       1.94326
   263    C   12  dx2y2  Ryd( 3d)     0.00047       2.05740
   264    C   12  dz2    Ryd( 3d)     0.00045       2.05820

   265    C   13  S      Cor( 1S)     1.99929     -10.39587
   266    C   13  S      Val( 2S)     0.94781      -0.17548
   267    C   13  S      Ryd( 4S)     0.00110       0.84473
   268    C   13  S      Ryd( 3S)     0.00013       0.79336
   269    C   13  S      Ryd( 5S)     0.00000      23.01062
   270    C   13  px     Val( 2p)     1.06288      -0.06410
   271    C   13  px     Ryd( 4p)     0.00394       0.85807
   272    C   13  px     Ryd( 3p)     0.00041       0.36295
   273    C   13  px     Ryd( 5p)     0.00014       3.09500
   274    C   13  py     Val( 2p)     1.03133      -0.10397
   275    C   13  py     Ryd( 4p)     0.00258       0.69523
   276    C   13  py     Ryd( 3p)     0.00028       0.29566
   277    C   13  py     Ryd( 5p)     0.00002       2.83257
   278    C   13  pz     Val( 2p)     1.12630      -0.06447
   279    C   13  pz     Ryd( 4p)     0.00516       0.96587
   280    C   13  pz     Ryd( 3p)     0.00035       0.29621
   281    C   13  pz     Ryd( 5p)     0.00006       3.05809
   282    C   13  dxy    Ryd( 3d)     0.00050       1.91444
   283    C   13  dxz    Ryd( 3d)     0.00056       2.28938
   284    C   13  dyz    Ryd( 3d)     0.00063       1.84798
   285    C   13  dx2y2  Ryd( 3d)     0.00043       2.04587
   286    C   13  dz2    Ryd( 3d)     0.00060       1.98085

   287    C   14  S      Cor( 1S)     1.99916     -10.39480
   288    C   14  S      Val( 2S)     0.93374      -0.16852
   289    C   14  S      Ryd( 4S)     0.00104       0.89180
   290    C   14  S      Ryd( 3S)     0.00014       0.63971
   291    C   14  S      Ryd( 5S)     0.00001      23.29825
   292    C   14  px     Val( 2p)     1.16111      -0.06529
   293    C   14  px     Ryd( 4p)     0.00543       1.10614
   294    C   14  px     Ryd( 3p)     0.00019       0.39791
   295    C   14  px     Ryd( 5p)     0.00006       3.15507
   296    C   14  py     Val( 2p)     1.03400      -0.10964
   297    C   14  py     Ryd( 4p)     0.00208       0.67809
   298    C   14  py     Ryd( 3p)     0.00037       0.43234
   299    C   14  py     Ryd( 5p)     0.00004       2.86884
   300    C   14  pz     Val( 2p)     1.05934      -0.07898
   301    C   14  pz     Ryd( 4p)     0.00284       0.81962
   302    C   14  pz     Ryd( 3p)     0.00041       0.46921
   303    C   14  pz     Ryd( 5p)     0.00013       3.14398
   304    C   14  dxy    Ryd( 3d)     0.00053       1.78751
   305    C   14  dxz    Ryd( 3d)     0.00046       2.31448
   306    C   14  dyz    Ryd( 3d)     0.00043       2.02152
   307    C   14  dx2y2  Ryd( 3d)     0.00063       1.94745
   308    C   14  dz2    Ryd( 3d)     0.00066       2.07974

   309    C   15  S      Cor( 1S)     1.99948     -10.52096
   310    C   15  S      Val( 2S)     0.86218      -0.17707
   311    C   15  S      Ryd( 3S)     0.00842       0.70417
   312    C   15  S      Ryd( 4S)     0.00016       0.78258
   313    C   15  S      Ryd( 5S)     0.00003      22.79185
   314    C   15  px     Val( 2p)     0.81901      -0.09641
   315    C   15  px     Ryd( 4p)     0.00396       1.02117
   316    C   15  px     Ryd( 3p)     0.00037       0.39152
   317    C   15  px     Ryd( 5p)     0.00013       2.42725
   318    C   15  py     Val( 2p)     0.79286      -0.05406
   319    C   15  py     Ryd( 4p)     0.00840       1.11330
   320    C   15  py     Ryd( 3p)     0.00044       0.43564
   321    C   15  py     Ryd( 5p)     0.00018       2.52433
   322    C   15  pz     Val( 2p)     0.91784      -0.03851
   323    C   15  pz     Ryd( 4p)     0.00329       1.15673
   324    C   15  pz     Ryd( 3p)     0.00028       0.35709
   325    C   15  pz     Ryd( 5p)     0.00015       2.43012
   326    C   15  dxy    Ryd( 3d)     0.00206       2.06433
   327    C   15  dxz    Ryd( 3d)     0.00251       1.84045
   328    C   15  dyz    Ryd( 3d)     0.00326       2.14955
   329    C   15  dx2y2  Ryd( 3d)     0.00320       1.72049
   330    C   15  dz2    Ryd( 3d)     0.00139       2.20824

   331    O   16  S      Cor( 1S)     1.99981     -19.36336
   332    O   16  S      Val( 2S)     1.72604      -0.98193
   333    O   16  S      Ryd( 3S)     0.00434       0.71723
   334    O   16  S      Ryd( 4S)     0.00017       1.58920
   335    O   16  S      Ryd( 5S)     0.00000      49.84244
   336    O   16  px     Val( 2p)     1.57330      -0.30889
   337    O   16  px     Ryd( 3p)     0.00109       0.72564
   338    O   16  px     Ryd( 4p)     0.00003       0.82354
   339    O   16  px     Ryd( 5p)     0.00003       5.16379
   340    O   16  py     Val( 2p)     1.53489      -0.31977
   341    O   16  py     Ryd( 4p)     0.00105       0.79610
   342    O   16  py     Ryd( 3p)     0.00006       0.78959
   343    O   16  py     Ryd( 5p)     0.00006       5.32649
   344    O   16  pz     Val( 2p)     1.86714      -0.33772
   345    O   16  pz     Ryd( 3p)     0.00253       0.76763
   346    O   16  pz     Ryd( 4p)     0.00004       0.86755
   347    O   16  pz     Ryd( 5p)     0.00001       5.12568
   348    O   16  dxy    Ryd( 3d)     0.00118       3.45424
   349    O   16  dxz    Ryd( 3d)     0.00038       3.03505
   350    O   16  dyz    Ryd( 3d)     0.00094       3.17998
   351    O   16  dx2y2  Ryd( 3d)     0.00151       3.23651
   352    O   16  dz2    Ryd( 3d)     0.00045       3.15770

   353    H   17  S      Val( 1S)     0.79441       0.10942
   354    H   17  S      Ryd( 2S)     0.00039       0.82950
   355    H   17  S      Ryd( 3S)     0.00021       1.91160

   356    H   18  S      Val( 1S)     0.79374       0.10903
   357    H   18  S      Ryd( 2S)     0.00046       0.79672
   358    H   18  S      Ryd( 3S)     0.00022       1.95191

   359    H   19  S      Val( 1S)     0.79404       0.10595
   360    H   19  S      Ryd( 3S)     0.00054       1.53111
   361    H   19  S      Ryd( 2S)     0.00026       1.29199

   362    H   20  S      Val( 1S)     0.80147       0.09696
   363    H   20  S      Ryd( 2S)     0.00072       1.29851
   364    H   20  S      Ryd( 3S)     0.00017       1.53540

   365    H   21  S      Val( 1S)     0.79280       0.10778
   366    H   21  S      Ryd( 2S)     0.00047       0.81570
   367    H   21  S      Ryd( 3S)     0.00021       1.94790

   368    H   22  S      Val( 1S)     0.76421       0.03312
   369    H   22  S      Ryd( 2S)     0.00218       0.59128
   370    H   22  S      Ryd( 3S)     0.00013       2.41785

   371    H   23  S      Val( 1S)     0.59593       0.13739
   372    H   23  S      Ryd( 2S)     0.00239       0.59489
   373    H   23  S      Ryd( 3S)     0.00035       2.23936

   374    H   24  S      Val( 1S)     0.79400       0.10581
   375    H   24  S      Ryd( 3S)     0.00054       1.52523
   376    H   24  S      Ryd( 2S)     0.00026       1.29812

   377    H   25  S      Val( 1S)     0.79359       0.10876
   378    H   25  S      Ryd( 2S)     0.00046       0.79689
   379    H   25  S      Ryd( 3S)     0.00022       1.95162

   380    H   26  S      Val( 1S)     0.79452       0.10967
   381    H   26  S      Ryd( 2S)     0.00039       0.83093
   382    H   26  S      Ryd( 3S)     0.00021       1.91028

   383    H   27  S      Val( 1S)     0.79266       0.10765
   384    H   27  S      Ryd( 2S)     0.00047       0.81666
   385    H   27  S      Ryd( 3S)     0.00021       1.94681

   386    H   28  S      Val( 1S)     0.80166       0.09623
   387    H   28  S      Ryd( 2S)     0.00072       1.30076
   388    H   28  S      Ryd( 3S)     0.00016       1.53477

   389    H   29  S      Val( 1S)     0.84966       0.02789
   390    H   29  S      Ryd( 2S)     0.00075       1.14058
   391    H   29  S      Ryd( 3S)     0.00016       1.63676

 WARNING:  Population inversion found on atom  C    1
           Population inversion found on atom  C    2
           Population inversion found on atom  C    3
           Population inversion found on atom  C    4
           Population inversion found on atom  C    5
           Population inversion found on atom  C    6
           Population inversion found on atom  C    7
           Population inversion found on atom  C    8
           Population inversion found on atom  N    9
           Population inversion found on atom  C   10
           Population inversion found on atom  C   11
           Population inversion found on atom  C   12
           Population inversion found on atom  C   13
           Population inversion found on atom  C   14
           Population inversion found on atom  C   15
           Population inversion found on atom  O   16
           Population inversion found on atom  H   19
           Population inversion found on atom  H   24


 Summary of Natural Population Analysis:                  
                                                          
                                       Natural Population 
                Natural  -----------------------------------------------
    Atom  No    Charge         Core      Valence    Rydberg      Total
 -----------------------------------------------------------------------
      C    1   -0.19988      1.99929     4.18375    0.01684     6.19988
      C    2   -0.18588      1.99929     4.16984    0.01675     6.18588
      C    3   -0.19364      1.99918     4.17864    0.01582     6.19364
      C    4   -0.02979      1.99911     4.01262    0.01806     6.02979
      C    5   -0.20265      1.99916     4.18802    0.01547     6.20265
      C    6   -0.18441      1.99929     4.16824    0.01688     6.18441
      C    7   -0.07671      1.99904     4.04656    0.03111     6.07671
      C    8   -0.02979      1.99911     4.01263    0.01806     6.02979
      N    9   -0.61016      1.99940     5.59182    0.01894     7.61016
      C   10   -0.19350      1.99918     4.17850    0.01582     6.19350
      C   11   -0.18606      1.99929     4.17002    0.01675     6.18606
      C   12   -0.19960      1.99929     4.18348    0.01683     6.19960
      C   13   -0.18449      1.99929     4.16831    0.01688     6.18449
      C   14   -0.20282      1.99916     4.18819    0.01546     6.20282
      C   15    0.57041      1.99948     3.39189    0.03822     5.42959
      O   16   -0.71506      1.99981     6.70137    0.01387     8.71506
      H   17    0.20499      0.00000     0.79441    0.00060     0.79501
      H   18    0.20558      0.00000     0.79374    0.00068     0.79442
      H   19    0.20516      0.00000     0.79404    0.00080     0.79484
      H   20    0.19765      0.00000     0.80147    0.00089     0.80235
      H   21    0.20651      0.00000     0.79280    0.00069     0.79349
      H   22    0.23347      0.00000     0.76421    0.00231     0.76653
      H   23    0.40134      0.00000     0.59593    0.00274     0.59866
      H   24    0.20519      0.00000     0.79400    0.00080     0.79481
      H   25    0.20573      0.00000     0.79359    0.00068     0.79427
      H   26    0.20487      0.00000     0.79452    0.00060     0.79513
      H   27    0.20665      0.00000     0.79266    0.00069     0.79335
      H   28    0.19746      0.00000     0.80166    0.00088     0.80254
      H   29    0.14942      0.00000     0.84966    0.00092     0.85058
 =======================================================================
   * Total *   -0.00000     31.98837    79.69657    0.31506   112.00000

                                 Natural Population      
 --------------------------------------------------------
   Core                      31.98837 ( 99.9637% of  32)
   Valence                   79.69657 ( 99.6207% of  80)
   Natural Minimal Basis    111.68494 ( 99.7187% of 112)
   Natural Rydberg Basis      0.31506 (  0.2813% of 112)
 --------------------------------------------------------

    Atom  No          Natural Electron Configuration
 ----------------------------------------------------------------------------
      C    1      [core]2S( 0.95)2p( 3.23)4p( 0.01)
      C    2      [core]2S( 0.95)2p( 3.22)4p( 0.01)
      C    3      [core]2S( 0.94)2p( 3.24)4p( 0.01)
      C    4      [core]2S( 0.88)2p( 3.13)4p( 0.01)
      C    5      [core]2S( 0.93)2p( 3.25)4p( 0.01)
      C    6      [core]2S( 0.95)2p( 3.22)4p( 0.01)
      C    7      [core]2S( 0.90)2p( 3.15)4p( 0.02)
      C    8      [core]2S( 0.88)2p( 3.13)4p( 0.01)
      N    9      [core]2S( 1.24)2p( 4.35)3p( 0.01)
      C   10      [core]2S( 0.94)2p( 3.24)4p( 0.01)
      C   11      [core]2S( 0.95)2p( 3.22)4p( 0.01)
      C   12      [core]2S( 0.95)2p( 3.23)4p( 0.01)
      C   13      [core]2S( 0.95)2p( 3.22)4p( 0.01)
      C   14      [core]2S( 0.93)2p( 3.25)4p( 0.01)
      C   15      [core]2S( 0.86)2p( 2.53)3S( 0.01)3d( 0.01)4p( 0.02)
      O   16      [core]2S( 1.73)2p( 4.98)
      H   17            1S( 0.79)
      H   18            1S( 0.79)
      H   19            1S( 0.79)
      H   20            1S( 0.80)
      H   21            1S( 0.79)
      H   22            1S( 0.76)
      H   23            1S( 0.60)
      H   24            1S( 0.79)
      H   25            1S( 0.79)
      H   26            1S( 0.79)
      H   27            1S( 0.79)
      H   28            1S( 0.80)
      H   29            1S( 0.85)


 Wiberg bond index matrix in the NAO basis:                                    

     Atom    1       2       3       4       5       6       7       8       9
     ---- ------  ------  ------  ------  ------  ------  ------  ------  ------
   1.  C  0.0000  1.4413  0.0111  0.1087  0.0112  1.4283  0.0012  0.0027  0.0028
   2.  C  1.4413  0.0000  1.4291  0.0125  0.1135  0.0114  0.0074  0.0003  0.0005
   3.  C  0.0111  1.4291  0.0000  1.4100  0.0122  0.1106  0.0110  0.0080  0.0104
   4.  C  0.1087  0.0125  1.4100  0.0000  1.3931  0.0130  0.9832  0.0162  0.0182
   5.  C  0.0112  0.1135  0.0122  1.3931  0.0000  1.4434  0.0098  0.0063  0.0055
   6.  C  1.4283  0.0114  0.1106  0.0130  1.4434  0.0000  0.0083  0.0006  0.0008
   7.  C  0.0012  0.0074  0.0110  0.9832  0.0098  0.0083  0.0000  0.9835  0.9565
   8.  C  0.0027  0.0003  0.0080  0.0162  0.0063  0.0006  0.9835  0.0000  0.0179
   9.  N  0.0028  0.0005  0.0104  0.0182  0.0055  0.0008  0.9565  0.0179  0.0000
  10.  C  0.0011  0.0002  0.0013  0.0080  0.0025  0.0002  0.0110  1.4094  0.0103
  11.  C  0.0001  0.0001  0.0002  0.0003  0.0002  0.0003  0.0074  0.0125  0.0005
  12.  C  0.0008  0.0001  0.0011  0.0027  0.0008  0.0001  0.0012  0.1088  0.0027
  13.  C  0.0001  0.0003  0.0002  0.0006  0.0004  0.0002  0.0082  0.0130  0.0008
  14.  C  0.0008  0.0003  0.0026  0.0064  0.0014  0.0004  0.0098  1.3934  0.0055
  15.  C  0.0004  0.0004  0.0008  0.0079  0.0009  0.0002  0.0114  0.0079  1.2500
  16.  O  0.0005  0.0003  0.0011  0.0039  0.0008  0.0002  0.0139  0.0038  0.1677
  17.  H  0.9299  0.0037  0.0076  0.0003  0.0077  0.0036  0.0004  0.0000  0.0000
  18.  H  0.0037  0.9302  0.0036  0.0069  0.0004  0.0075  0.0003  0.0001  0.0001
  19.  H  0.0075  0.0037  0.9283  0.0038  0.0087  0.0004  0.0019  0.0002  0.0004
  20.  H  0.0075  0.0004  0.0089  0.0037  0.9305  0.0041  0.0018  0.0001  0.0002
  21.  H  0.0037  0.0076  0.0003  0.0069  0.0036  0.9296  0.0003  0.0000  0.0000
  22.  H  0.0004  0.0007  0.0029  0.0032  0.0094  0.0002  0.8972  0.0032  0.0013
  23.  H  0.0000  0.0001  0.0003  0.0004  0.0003  0.0001  0.0057  0.0005  0.8045
  24.  H  0.0000  0.0000  0.0001  0.0002  0.0001  0.0000  0.0019  0.0038  0.0004
  25.  H  0.0000  0.0000  0.0000  0.0001  0.0000  0.0000  0.0003  0.0069  0.0001
  26.  H  0.0000  0.0000  0.0000  0.0000  0.0000  0.0000  0.0004  0.0003  0.0000
  27.  H  0.0000  0.0000  0.0000  0.0000  0.0000  0.0000  0.0003  0.0069  0.0000
  28.  H  0.0000  0.0000  0.0001  0.0001  0.0004  0.0001  0.0018  0.0037  0.0002
  29.  H  0.0000  0.0000  0.0001  0.0001  0.0001  0.0000  0.0005  0.0002  0.0031

     Atom   10      11      12      13      14      15      16      17      18
     ---- ------  ------  ------  ------  ------  ------  ------  ------  ------
   1.  C  0.0011  0.0001  0.0008  0.0001  0.0008  0.0004  0.0005  0.9299  0.0037
   2.  C  0.0002  0.0001  0.0001  0.0003  0.0003  0.0004  0.0003  0.0037  0.9302
   3.  C  0.0013  0.0002  0.0011  0.0002  0.0026  0.0008  0.0011  0.0076  0.0036
   4.  C  0.0080  0.0003  0.0027  0.0006  0.0064  0.0079  0.0039  0.0003  0.0069
   5.  C  0.0025  0.0002  0.0008  0.0004  0.0014  0.0009  0.0008  0.0077  0.0004
   6.  C  0.0002  0.0003  0.0001  0.0002  0.0004  0.0002  0.0002  0.0036  0.0075
   7.  C  0.0110  0.0074  0.0012  0.0082  0.0098  0.0114  0.0139  0.0004  0.0003
   8.  C  1.4094  0.0125  0.1088  0.0130  1.3934  0.0079  0.0038  0.0000  0.0001
   9.  N  0.0103  0.0005  0.0027  0.0008  0.0055  1.2500  0.1677  0.0000  0.0001
  10.  C  0.0000  1.4297  0.0112  0.1105  0.0122  0.0008  0.0011  0.0000  0.0000
  11.  C  1.4297  0.0000  1.4408  0.0114  0.1134  0.0004  0.0003  0.0000  0.0000
  12.  C  0.0112  1.4408  0.0000  1.4287  0.0112  0.0004  0.0005  0.0000  0.0000
  13.  C  0.1105  0.0114  1.4287  0.0000  1.4431  0.0002  0.0002  0.0000  0.0000
  14.  C  0.0122  0.1134  0.0112  1.4431  0.0000  0.0009  0.0008  0.0000  0.0000
  15.  C  0.0008  0.0004  0.0004  0.0002  0.0009  0.0000  1.6036  0.0000  0.0000
  16.  O  0.0011  0.0003  0.0005  0.0002  0.0008  1.6036  0.0000  0.0000  0.0000
  17.  H  0.0000  0.0000  0.0000  0.0000  0.0000  0.0000  0.0000  0.0000  0.0026
  18.  H  0.0000  0.0000  0.0000  0.0000  0.0000  0.0000  0.0000  0.0026  0.0000
  19.  H  0.0001  0.0000  0.0000  0.0000  0.0001  0.0001  0.0001  0.0002  0.0026
  20.  H  0.0001  0.0000  0.0000  0.0001  0.0004  0.0001  0.0000  0.0002  0.0004
  21.  H  0.0000  0.0000  0.0000  0.0000  0.0000  0.0000  0.0000  0.0026  0.0002
  22.  H  0.0030  0.0007  0.0004  0.0002  0.0095  0.0018  0.0018  0.0000  0.0001
  23.  H  0.0004  0.0001  0.0000  0.0001  0.0003  0.0045  0.0045  0.0000  0.0000
  24.  H  0.9282  0.0037  0.0075  0.0004  0.0087  0.0001  0.0001  0.0000  0.0000
  25.  H  0.0036  0.9301  0.0037  0.0075  0.0004  0.0000  0.0000  0.0000  0.0000
  26.  H  0.0076  0.0037  0.9300  0.0036  0.0077  0.0000  0.0000  0.0000  0.0000
  27.  H  0.0003  0.0076  0.0037  0.9295  0.0036  0.0000  0.0000  0.0000  0.0000
  28.  H  0.0089  0.0004  0.0075  0.0041  0.9305  0.0001  0.0000  0.0000  0.0000
  29.  H  0.0001  0.0000  0.0000  0.0000  0.0001  0.9257  0.0383  0.0000  0.0000

     Atom   19      20      21      22      23      24      25      26      27
     ---- ------  ------  ------  ------  ------  ------  ------  ------  ------
   1.  C  0.0075  0.0075  0.0037  0.0004  0.0000  0.0000  0.0000  0.0000  0.0000
   2.  C  0.0037  0.0004  0.0076  0.0007  0.0001  0.0000  0.0000  0.0000  0.0000
   3.  C  0.9283  0.0089  0.0003  0.0029  0.0003  0.0001  0.0000  0.0000  0.0000
   4.  C  0.0038  0.0037  0.0069  0.0032  0.0004  0.0002  0.0001  0.0000  0.0000
   5.  C  0.0087  0.9305  0.0036  0.0094  0.0003  0.0001  0.0000  0.0000  0.0000
   6.  C  0.0004  0.0041  0.9296  0.0002  0.0001  0.0000  0.0000  0.0000  0.0000
   7.  C  0.0019  0.0018  0.0003  0.8972  0.0057  0.0019  0.0003  0.0004  0.0003
   8.  C  0.0002  0.0001  0.0000  0.0032  0.0005  0.0038  0.0069  0.0003  0.0069
   9.  N  0.0004  0.0002  0.0000  0.0013  0.8045  0.0004  0.0001  0.0000  0.0000
  10.  C  0.0001  0.0001  0.0000  0.0030  0.0004  0.9282  0.0036  0.0076  0.0003
  11.  C  0.0000  0.0000  0.0000  0.0007  0.0001  0.0037  0.9301  0.0037  0.0076
  12.  C  0.0000  0.0000  0.0000  0.0004  0.0000  0.0075  0.0037  0.9300  0.0037
  13.  C  0.0000  0.0001  0.0000  0.0002  0.0001  0.0004  0.0075  0.0036  0.9295
  14.  C  0.0001  0.0004  0.0000  0.0095  0.0003  0.0087  0.0004  0.0077  0.0036
  15.  C  0.0001  0.0001  0.0000  0.0018  0.0045  0.0001  0.0000  0.0000  0.0000
  16.  O  0.0001  0.0000  0.0000  0.0018  0.0045  0.0001  0.0000  0.0000  0.0000
  17.  H  0.0002  0.0002  0.0026  0.0000  0.0000  0.0000  0.0000  0.0000  0.0000
  18.  H  0.0026  0.0004  0.0002  0.0001  0.0000  0.0000  0.0000  0.0000  0.0000
  19.  H  0.0000  0.0002  0.0004  0.0004  0.0000  0.0000  0.0000  0.0000  0.0000
  20.  H  0.0002  0.0000  0.0026  0.0002  0.0004  0.0000  0.0000  0.0000  0.0000
  21.  H  0.0004  0.0026  0.0000  0.0003  0.0000  0.0000  0.0000  0.0000  0.0000
  22.  H  0.0004  0.0002  0.0003  0.0000  0.0100  0.0004  0.0001  0.0000  0.0003
  23.  H  0.0000  0.0004  0.0000  0.0100  0.0000  0.0000  0.0000  0.0000  0.0000
  24.  H  0.0000  0.0000  0.0000  0.0004  0.0000  0.0000  0.0026  0.0002  0.0004
  25.  H  0.0000  0.0000  0.0000  0.0001  0.0000  0.0026  0.0000  0.0026  0.0002
  26.  H  0.0000  0.0000  0.0000  0.0000  0.0000  0.0002  0.0026  0.0000  0.0026
  27.  H  0.0000  0.0000  0.0000  0.0003  0.0000  0.0004  0.0002  0.0026  0.0000
  28.  H  0.0000  0.0003  0.0000  0.0002  0.0004  0.0002  0.0004  0.0002  0.0026
  29.  H  0.0000  0.0000  0.0000  0.0011  0.0097  0.0000  0.0000  0.0000  0.0000

     Atom   28      29
     ---- ------  ------
   1.  C  0.0000  0.0000
   2.  C  0.0000  0.0000
   3.  C  0.0001  0.0001
   4.  C  0.0001  0.0001
   5.  C  0.0004  0.0001
   6.  C  0.0001  0.0000
   7.  C  0.0018  0.0005
   8.  C  0.0037  0.0002
   9.  N  0.0002  0.0031
  10.  C  0.0089  0.0001
  11.  C  0.0004  0.0000
  12.  C  0.0075  0.0000
  13.  C  0.0041  0.0000
  14.  C  0.9305  0.0001
  15.  C  0.0001  0.9257
  16.  O  0.0000  0.0383
  17.  H  0.0000  0.0000
  18.  H  0.0000  0.0000
  19.  H  0.0000  0.0000
  20.  H  0.0003  0.0000
  21.  H  0.0000  0.0000
  22.  H  0.0002  0.0011
  23.  H  0.0004  0.0097
  24.  H  0.0002  0.0000
  25.  H  0.0004  0.0000
  26.  H  0.0002  0.0000
  27.  H  0.0026  0.0000
  28.  H  0.0000  0.0000
  29.  H  0.0000  0.0000


 Wiberg bond index, Totals by atom:                                            

     Atom    1
     ---- ------
   1.  C  3.9641
   2.  C  3.9642
   3.  C  3.9621
   4.  C  4.0103
   5.  C  3.9634
   6.  C  3.9638
   7.  C  3.9367
   8.  C  4.0102
   9.  N  3.2606
  10.  C  3.9620
  11.  C  3.9641
  12.  C  3.9642
  13.  C  3.9637
  14.  C  3.9634
  15.  C  3.8185
  16.  O  1.8438
  17.  H  0.9589
  18.  H  0.9588
  19.  H  0.9592
  20.  H  0.9624
  21.  H  0.9584
  22.  H  0.9490
  23.  H  0.8422
  24.  H  0.9592
  25.  H  0.9588
  26.  H  0.9590
  27.  H  0.9584
  28.  H  0.9624
  29.  H  0.9792


 Atom-atom overlap-weighted NAO bond order:                                    

     Atom    1       2       3       4       5       6       7       8       9
     ---- ------  ------  ------  ------  ------  ------  ------  ------  ------
   1.  C  0.0000  1.1491  0.0132 -0.0448  0.0145  1.1448  0.0007 -0.0002 -0.0003
   2.  C  1.1491  0.0000  1.1382  0.0218 -0.0425  0.0162  0.0089 -0.0008 -0.0013
   3.  C  0.0132  1.1382  0.0000  1.1297  0.0120 -0.0407  0.0233 -0.0011  0.0030
   4.  C -0.0448  0.0218  1.1297  0.0000  1.1245  0.0239  0.8649  0.0272  0.0074
   5.  C  0.0145 -0.0425  0.0120  1.1245  0.0000  1.1438  0.0140 -0.0089 -0.0050
   6.  C  1.1448  0.0162 -0.0407  0.0239  1.1438  0.0000  0.0095 -0.0007 -0.0011
   7.  C  0.0007  0.0089  0.0233  0.8649  0.0140  0.0095  0.0000  0.8653  0.8163
   8.  C -0.0002 -0.0008 -0.0011  0.0272 -0.0089 -0.0007  0.8653  0.0000  0.0075
   9.  N -0.0003 -0.0013  0.0030  0.0074 -0.0050 -0.0011  0.8163  0.0075  0.0000
  10.  C  0.0000  0.0003  0.0006 -0.0012  0.0018 -0.0001  0.0233  1.1294  0.0031
  11.  C -0.0000 -0.0000  0.0003 -0.0008 -0.0001  0.0000  0.0089  0.0219 -0.0013
  12.  C -0.0000 -0.0000  0.0000 -0.0002  0.0000  0.0000  0.0007 -0.0448 -0.0003
  13.  C  0.0000  0.0000 -0.0001 -0.0007  0.0007 -0.0002  0.0095  0.0238 -0.0011
  14.  C  0.0000 -0.0001  0.0018 -0.0088 -0.0025  0.0007  0.0140  1.1246 -0.0051
  15.  C -0.0001  0.0000  0.0015  0.0022  0.0010 -0.0001  0.0117  0.0023  1.0344
  16.  O  0.0000  0.0000 -0.0000 -0.0003 -0.0002  0.0000  0.0056 -0.0003 -0.0347
  17.  H  0.8056  0.0175  0.0019  0.0004  0.0024  0.0176 -0.0002  0.0000  0.0000
  18.  H  0.0184  0.8065  0.0160  0.0015 -0.0004  0.0026 -0.0006  0.0000  0.0000
  19.  H  0.0029  0.0168  0.7999  0.0163  0.0025  0.0014 -0.0039  0.0008  0.0004
  20.  H  0.0028  0.0013  0.0027  0.0155  0.8027  0.0188 -0.0020  0.0010 -0.0007
  21.  H  0.0183  0.0029 -0.0005  0.0012  0.0162  0.8074 -0.0006  0.0000 -0.0000
  22.  H -0.0002 -0.0002 -0.0016  0.0172  0.0007 -0.0003  0.7620  0.0173 -0.0027
  23.  H -0.0000 -0.0001  0.0005 -0.0018  0.0036  0.0000  0.0012 -0.0020  0.7119
  24.  H  0.0000 -0.0000 -0.0000  0.0008 -0.0001 -0.0000 -0.0039  0.0163  0.0004
  25.  H  0.0000  0.0000  0.0000  0.0000  0.0000 -0.0000 -0.0006  0.0015  0.0000
  26.  H  0.0000  0.0000 -0.0000  0.0000 -0.0000 -0.0000 -0.0002  0.0004  0.0000
  27.  H  0.0000  0.0000  0.0000  0.0000 -0.0000 -0.0000 -0.0006  0.0012 -0.0000
  28.  H -0.0001  0.0000 -0.0000  0.0011 -0.0011  0.0003 -0.0020  0.0155 -0.0007
  29.  H  0.0000  0.0000  0.0003  0.0013  0.0004 -0.0000 -0.0028  0.0013 -0.0063

     Atom   10      11      12      13      14      15      16      17      18
     ---- ------  ------  ------  ------  ------  ------  ------  ------  ------
   1.  C  0.0000 -0.0000 -0.0000  0.0000  0.0000 -0.0001  0.0000  0.8056  0.0184
   2.  C  0.0003 -0.0000 -0.0000  0.0000 -0.0001  0.0000  0.0000  0.0175  0.8065
   3.  C  0.0006  0.0003  0.0000 -0.0001  0.0018  0.0015 -0.0000  0.0019  0.0160
   4.  C -0.0012 -0.0008 -0.0002 -0.0007 -0.0088  0.0022 -0.0003  0.0004  0.0015
   5.  C  0.0018 -0.0001  0.0000  0.0007 -0.0025  0.0010 -0.0002  0.0024 -0.0004
   6.  C -0.0001  0.0000  0.0000 -0.0002  0.0007 -0.0001  0.0000  0.0176  0.0026
   7.  C  0.0233  0.0089  0.0007  0.0095  0.0140  0.0117  0.0056 -0.0002 -0.0006
   8.  C  1.1294  0.0219 -0.0448  0.0238  1.1246  0.0023 -0.0003  0.0000  0.0000
   9.  N  0.0031 -0.0013 -0.0003 -0.0011 -0.0051  1.0344 -0.0347  0.0000  0.0000
  10.  C  0.0000  1.1389  0.0132 -0.0407  0.0121  0.0014 -0.0000 -0.0000  0.0000
  11.  C  1.1389  0.0000  1.1488  0.0162 -0.0426  0.0000  0.0000  0.0000  0.0000
  12.  C  0.0132  1.1488  0.0000  1.1449  0.0145 -0.0001  0.0000  0.0000  0.0000
  13.  C -0.0407  0.0162  1.1449  0.0000  1.1437 -0.0001  0.0000 -0.0000 -0.0000
  14.  C  0.0121 -0.0426  0.0145  1.1437  0.0000  0.0010 -0.0002 -0.0000  0.0000
  15.  C  0.0014  0.0000 -0.0001 -0.0001  0.0010  0.0000  1.2238 -0.0000 -0.0000
  16.  O -0.0000  0.0000  0.0000  0.0000 -0.0002  1.2238  0.0000 -0.0000  0.0000
  17.  H -0.0000  0.0000  0.0000 -0.0000 -0.0000 -0.0000 -0.0000  0.0000 -0.0034
  18.  H  0.0000  0.0000  0.0000 -0.0000  0.0000 -0.0000  0.0000 -0.0034  0.0000
  19.  H  0.0000 -0.0000  0.0000 -0.0000 -0.0001 -0.0003 -0.0000  0.0000 -0.0034
  20.  H -0.0000  0.0000 -0.0001  0.0003 -0.0011 -0.0002 -0.0001  0.0000 -0.0000
  21.  H  0.0000  0.0000  0.0000 -0.0000 -0.0000 -0.0000  0.0000 -0.0034  0.0000
  22.  H -0.0017 -0.0002 -0.0002 -0.0003  0.0007 -0.0074  0.0002 -0.0000  0.0000
  23.  H  0.0005 -0.0001 -0.0000  0.0000  0.0037  0.0084  0.0074  0.0000  0.0000
  24.  H  0.7998  0.0169  0.0029  0.0014  0.0025 -0.0003 -0.0000 -0.0000 -0.0000
  25.  H  0.0160  0.8063  0.0184  0.0025 -0.0004 -0.0000  0.0000 -0.0000 -0.0000
  26.  H  0.0019  0.0175  0.8057  0.0176  0.0024 -0.0000 -0.0000 -0.0000 -0.0000
  27.  H -0.0005  0.0029  0.0183  0.8073  0.0163 -0.0000  0.0000 -0.0000 -0.0000
  28.  H  0.0027  0.0013  0.0028  0.0188  0.8025 -0.0002 -0.0001  0.0000  0.0000
  29.  H  0.0003  0.0000  0.0000 -0.0000  0.0004  0.8080 -0.0116 -0.0000 -0.0000

     Atom   19      20      21      22      23      24      25      26      27
     ---- ------  ------  ------  ------  ------  ------  ------  ------  ------
   1.  C  0.0029  0.0028  0.0183 -0.0002 -0.0000  0.0000  0.0000  0.0000  0.0000
   2.  C  0.0168  0.0013  0.0029 -0.0002 -0.0001 -0.0000  0.0000  0.0000  0.0000
   3.  C  0.7999  0.0027 -0.0005 -0.0016  0.0005 -0.0000  0.0000 -0.0000  0.0000
   4.  C  0.0163  0.0155  0.0012  0.0172 -0.0018  0.0008  0.0000  0.0000  0.0000
   5.  C  0.0025  0.8027  0.0162  0.0007  0.0036 -0.0001  0.0000 -0.0000 -0.0000
   6.  C  0.0014  0.0188  0.8074 -0.0003  0.0000 -0.0000 -0.0000 -0.0000 -0.0000
   7.  C -0.0039 -0.0020 -0.0006  0.7620  0.0012 -0.0039 -0.0006 -0.0002 -0.0006
   8.  C  0.0008  0.0010  0.0000  0.0173 -0.0020  0.0163  0.0015  0.0004  0.0012
   9.  N  0.0004 -0.0007 -0.0000 -0.0027  0.7119  0.0004  0.0000  0.0000 -0.0000
  10.  C  0.0000 -0.0000  0.0000 -0.0017  0.0005  0.7998  0.0160  0.0019 -0.0005
  11.  C -0.0000  0.0000  0.0000 -0.0002 -0.0001  0.0169  0.8063  0.0175  0.0029
  12.  C  0.0000 -0.0001  0.0000 -0.0002 -0.0000  0.0029  0.0184  0.8057  0.0183
  13.  C -0.0000  0.0003 -0.0000 -0.0003  0.0000  0.0014  0.0025  0.0176  0.8073
  14.  C -0.0001 -0.0011 -0.0000  0.0007  0.0037  0.0025 -0.0004  0.0024  0.0163
  15.  C -0.0003 -0.0002 -0.0000 -0.0074  0.0084 -0.0003 -0.0000 -0.0000 -0.0000
  16.  O -0.0000 -0.0001  0.0000  0.0002  0.0074 -0.0000  0.0000 -0.0000  0.0000
  17.  H  0.0000  0.0000 -0.0034 -0.0000  0.0000 -0.0000 -0.0000 -0.0000 -0.0000
  18.  H -0.0034 -0.0000  0.0000  0.0000  0.0000 -0.0000 -0.0000 -0.0000 -0.0000
  19.  H  0.0000  0.0000 -0.0000 -0.0023  0.0000 -0.0003 -0.0000 -0.0000  0.0000
  20.  H  0.0000  0.0000 -0.0037 -0.0002  0.0010  0.0000  0.0000  0.0000  0.0000
  21.  H -0.0000 -0.0037  0.0000 -0.0000 -0.0000  0.0000 -0.0000 -0.0000 -0.0000
  22.  H -0.0023 -0.0002 -0.0000  0.0000  0.0018 -0.0024  0.0000 -0.0000 -0.0000
  23.  H  0.0000  0.0010 -0.0000  0.0018  0.0000  0.0000  0.0000  0.0000 -0.0000
  24.  H -0.0003  0.0000  0.0000 -0.0024  0.0000  0.0000 -0.0034  0.0000 -0.0000
  25.  H -0.0000  0.0000 -0.0000  0.0000  0.0000 -0.0034  0.0000 -0.0034  0.0000
  26.  H -0.0000  0.0000 -0.0000 -0.0000  0.0000  0.0000 -0.0034  0.0000 -0.0034
  27.  H  0.0000  0.0000 -0.0000 -0.0000 -0.0000 -0.0000  0.0000 -0.0034  0.0000
  28.  H  0.0000 -0.0014  0.0000 -0.0002  0.0011  0.0000 -0.0000  0.0000 -0.0037
  29.  H -0.0000 -0.0000 -0.0000 -0.0030  0.0037 -0.0000 -0.0000 -0.0000 -0.0000

     Atom   28      29
     ---- ------  ------
   1.  C -0.0001  0.0000
   2.  C  0.0000  0.0000
   3.  C -0.0000  0.0003
   4.  C  0.0011  0.0013
   5.  C -0.0011  0.0004
   6.  C  0.0003 -0.0000
   7.  C -0.0020 -0.0028
   8.  C  0.0155  0.0013
   9.  N -0.0007 -0.0063
  10.  C  0.0027  0.0003
  11.  C  0.0013  0.0000
  12.  C  0.0028  0.0000
  13.  C  0.0188 -0.0000
  14.  C  0.8025  0.0004
  15.  C -0.0002  0.8080
  16.  O -0.0001 -0.0116
  17.  H  0.0000 -0.0000
  18.  H  0.0000 -0.0000
  19.  H  0.0000 -0.0000
  20.  H -0.0014 -0.0000
  21.  H  0.0000 -0.0000
  22.  H -0.0002 -0.0030
  23.  H  0.0011  0.0037
  24.  H  0.0000 -0.0000
  25.  H -0.0000 -0.0000
  26.  H  0.0000 -0.0000
  27.  H -0.0037 -0.0000
  28.  H  0.0000 -0.0000
  29.  H -0.0000  0.0000


 Atom-atom overlap-weighted NAO bond order, Totals by atom:                    

     Atom    1
     ---- ------
   1.  C  3.1246
   2.  C  3.1345
   3.  C  3.1008
   4.  C  3.1982
   5.  C  3.0799
   6.  C  3.1439
   7.  C  3.4227
   8.  C  3.1985
   9.  N  2.5239
  10.  C  3.1011
  11.  C  3.1347
  12.  C  3.1245
  13.  C  3.1438
  14.  C  3.0801
  15.  C  3.0870
  16.  O  1.1896
  17.  H  0.8386
  18.  H  0.8373
  19.  H  0.8307
  20.  H  0.8367
  21.  H  0.8378
  22.  H  0.7770
  23.  H  0.7406
  24.  H  0.8307
  25.  H  0.8371
  26.  H  0.8387
  27.  H  0.8377
  28.  H  0.8366
  29.  H  0.7917


 MO bond order:                                                                

     Atom    1       2       3       4       5       6       7       8       9
     ---- ------  ------  ------  ------  ------  ------  ------  ------  ------
   1.  C  0.0000  1.1208  0.2412 -0.3403  0.0494  0.2223  0.0229 -0.1118  0.0679
   2.  C  1.1208  0.0000  0.2402  0.1263 -0.3749  0.2645 -0.0683  0.0051  0.0241
   3.  C  0.2412  0.2402  0.0000  0.0677 -0.1022 -0.4207  0.0181  0.1737 -0.1723
   4.  C -0.3403  0.1263  0.0677  0.0000  1.0159 -0.1194 -0.5286  0.0585  0.1447
   5.  C  0.0494 -0.3749 -0.1022  1.0159  0.0000  0.2975  0.1407  0.2244 -0.1177
   6.  C  0.2223  0.2645 -0.4207 -0.1194  0.2975  0.0000 -0.0929 -0.0097 -0.0149
   7.  C  0.0229 -0.0683  0.0181 -0.5286  0.1407 -0.0929  0.0000 -1.2311  0.6565
   8.  C -0.1118  0.0051  0.1737  0.0585  0.2244 -0.0097 -1.2311  0.0000  0.6086
   9.  N  0.0679  0.0241 -0.1723  0.1447 -0.1177 -0.0149  0.6565  0.6086  0.0000
  10.  C -0.0150 -0.0130 -0.0328  0.0405  0.0150  0.0113 -0.0352  0.4344 -0.0148
  11.  C -0.0182  0.0123  0.0033  0.0418  0.0320 -0.0146 -0.1247  0.1484  0.0677
  12.  C  0.0309  0.0025 -0.0116 -0.0186 -0.0127 -0.0080 -0.0137 -0.0396  0.0597
  13.  C -0.0202  0.0124  0.0322  0.0067 -0.0164 -0.0139 -0.1476  0.0544 -0.0090
  14.  C -0.0136  0.0029 -0.0161  0.1053 -0.0245  0.0031 -0.0234 -0.0764  0.0545
  15.  C  0.0109  0.0344 -0.0419  0.0908 -0.0273 -0.0150 -0.1170  0.2730  1.5597
  16.  O -0.0429 -0.0371  0.0531 -0.0679  0.0685  0.0173 -0.0581 -0.2194 -0.9078
  17.  H  1.4629 -0.0333  0.1059  0.0379  0.1268  0.0887  0.0303  0.0074  0.0016
  18.  H  0.0064  1.5385  0.0717  0.1253  0.0247  0.1207 -0.0015  0.0136  0.0162
  19.  H  0.0369 -0.0694  0.5905  0.0956  0.0600  0.0184 -0.0479  0.0174  0.0172
  20.  H -0.0449  0.0041 -0.0445  0.0265 -0.5382 -0.0294 -0.0541  0.0066  0.0091
  21.  H -0.0697  0.0266  0.0006  0.0404  0.0986  0.4324  0.0012  0.0074  0.0042
  22.  H  0.0125 -0.0238 -0.0122 -0.0778  0.0102  0.0055  0.9526  0.1117 -0.0260
  23.  H -0.0044  0.0028 -0.0334  0.0079 -0.0063  0.0114  0.0686 -0.0212 -0.0021
  24.  H  0.0034  0.0028 -0.0146 -0.0072 -0.0053 -0.0028  0.0159 -0.0528  0.0039
  25.  H  0.0041  0.0008 -0.0011 -0.0056 -0.0072  0.0001 -0.0009 -0.0192 -0.0101
  26.  H -0.0016  0.0021  0.0025 -0.0023  0.0020  0.0002 -0.0130 -0.0261 -0.0003
  27.  H  0.0028 -0.0010 -0.0061 -0.0020 -0.0028  0.0020  0.0004 -0.0500 -0.0059
  28.  H  0.0077 -0.0083 -0.0013 -0.0186 -0.0256  0.0030  0.0263 -0.0737 -0.0132
  29.  H  0.0010  0.0025 -0.0070 -0.0061  0.0019 -0.0030 -0.0087  0.0156 -0.0560

     Atom   10      11      12      13      14      15      16      17      18
     ---- ------  ------  ------  ------  ------  ------  ------  ------  ------
   1.  C -0.0150 -0.0182  0.0309 -0.0202 -0.0136  0.0109 -0.0429  1.4629  0.0064
   2.  C -0.0130  0.0123  0.0025  0.0124  0.0029  0.0344 -0.0371 -0.0333  1.5385
   3.  C -0.0328  0.0033 -0.0116  0.0322 -0.0161 -0.0419  0.0531  0.1059  0.0717
   4.  C  0.0405  0.0418 -0.0186  0.0067  0.1053  0.0908 -0.0679  0.0379  0.1253
   5.  C  0.0150  0.0320 -0.0127 -0.0164 -0.0245 -0.0273  0.0685  0.1268  0.0247
   6.  C  0.0113 -0.0146 -0.0080 -0.0139  0.0031 -0.0150  0.0173  0.0887  0.1207
   7.  C -0.0352 -0.1247 -0.0137 -0.1476 -0.0234 -0.1170 -0.0581  0.0303 -0.0015
   8.  C  0.4344  0.1484 -0.0396  0.0544 -0.0764  0.2730 -0.2194  0.0074  0.0136
   9.  N -0.0148  0.0677  0.0597 -0.0090  0.0545  1.5597 -0.9078  0.0016  0.0162
  10.  C  0.0000 -0.7043  0.0667 -0.1363  0.2544 -0.0439  0.0400 -0.0001  0.0017
  11.  C -0.7043  0.0000 -0.0549 -0.0387 -0.1812  0.0568 -0.0547 -0.0006  0.0023
  12.  C  0.0667 -0.0549  0.0000  0.5297  0.0117  0.0298 -0.0395  0.0038  0.0001
  13.  C -0.1363 -0.0387  0.5297  0.0000 -0.6907  0.0288 -0.0031  0.0004  0.0026
  14.  C  0.2544 -0.1812  0.0117 -0.6907  0.0000 -0.0402  0.0240  0.0008  0.0079
  15.  C -0.0439  0.0568  0.0298  0.0288 -0.0402  0.0000  2.4389 -0.0002  0.0082
  16.  O  0.0400 -0.0547 -0.0395 -0.0031  0.0240  2.4389  0.0000  0.0007 -0.0080
  17.  H -0.0001 -0.0006  0.0038  0.0004  0.0008 -0.0002  0.0007  0.0000 -0.0559
  18.  H  0.0017  0.0023  0.0001  0.0026  0.0079  0.0082 -0.0080 -0.0559  0.0000
  19.  H  0.0018  0.0036 -0.0008  0.0089 -0.0010  0.0040 -0.0072 -0.0103 -0.0544
  20.  H  0.0045  0.0072 -0.0064  0.0043  0.0291  0.0046  0.0046 -0.0096  0.0095
  21.  H  0.0047  0.0033 -0.0006 -0.0018  0.0059  0.0000 -0.0021 -0.0561 -0.0098
  22.  H -0.0178  0.0373 -0.0096 -0.0058  0.1204 -0.0418  0.0048  0.0008 -0.0053
  23.  H  0.0319  0.0064 -0.0004  0.0078  0.0148  0.1024 -0.0194  0.0010  0.0062
  24.  H  1.3642  0.1053  0.1248  0.0400  0.1114 -0.0098  0.0107  0.0004  0.0002
  25.  H -0.0944  0.1188  0.1080  0.0312  0.0034 -0.0065  0.0085 -0.0002 -0.0006
  26.  H -0.0791  0.0217 -0.7003  0.0238 -0.0666  0.0034 -0.0004 -0.0004 -0.0002
  27.  H -0.0016 -0.0090  0.0773 -0.3245 -0.0746 -0.0013  0.0050 -0.0002 -0.0001
  28.  H  0.0664  0.0358  0.0863  0.1398  0.8661 -0.0087  0.0073  0.0010 -0.0013
  29.  H  0.0019  0.0005  0.0015  0.0131  0.0011  1.1035 -0.0770  0.0009  0.0002

     Atom   19      20      21      22      23      24      25      26      27
     ---- ------  ------  ------  ------  ------  ------  ------  ------  ------
   1.  C  0.0369 -0.0449 -0.0697  0.0125 -0.0044  0.0034  0.0041 -0.0016  0.0028
   2.  C -0.0694  0.0041  0.0266 -0.0238  0.0028  0.0028  0.0008  0.0021 -0.0010
   3.  C  0.5905 -0.0445  0.0006 -0.0122 -0.0334 -0.0146 -0.0011  0.0025 -0.0061
   4.  C  0.0956  0.0265  0.0404 -0.0778  0.0079 -0.0072 -0.0056 -0.0023 -0.0020
   5.  C  0.0600 -0.5382  0.0986  0.0102 -0.0063 -0.0053 -0.0072  0.0020 -0.0028
   6.  C  0.0184 -0.0294  0.4324  0.0055  0.0114 -0.0028  0.0001  0.0002  0.0020
   7.  C -0.0479 -0.0541  0.0012  0.9526  0.0686  0.0159 -0.0009 -0.0130  0.0004
   8.  C  0.0174  0.0066  0.0074  0.1117 -0.0212 -0.0528 -0.0192 -0.0261 -0.0500
   9.  N  0.0172  0.0091  0.0042 -0.0260 -0.0021  0.0039 -0.0101 -0.0003 -0.0059
  10.  C  0.0018  0.0045  0.0047 -0.0178  0.0319  1.3642 -0.0944 -0.0791 -0.0016
  11.  C  0.0036  0.0072  0.0033  0.0373  0.0064  0.1053  0.1188  0.0217 -0.0090
  12.  C -0.0008 -0.0064 -0.0006 -0.0096 -0.0004  0.1248  0.1080 -0.7003  0.0773
  13.  C  0.0089  0.0043 -0.0018 -0.0058  0.0078  0.0400  0.0312  0.0238 -0.3245
  14.  C -0.0010  0.0291  0.0059  0.1204  0.0148  0.1114  0.0034 -0.0666 -0.0746
  15.  C  0.0040  0.0046  0.0000 -0.0418  0.1024 -0.0098 -0.0065  0.0034 -0.0013
  16.  O -0.0072  0.0046 -0.0021  0.0048 -0.0194  0.0107  0.0085 -0.0004  0.0050
  17.  H -0.0103 -0.0096 -0.0561  0.0008  0.0010  0.0004 -0.0002 -0.0004 -0.0002
  18.  H -0.0544  0.0095 -0.0098 -0.0053  0.0062  0.0002 -0.0006 -0.0002 -0.0001
  19.  H  0.0000 -0.0142  0.0102 -0.0015 -0.0006 -0.0051  0.0002  0.0004 -0.0013
  20.  H -0.0142  0.0000 -0.0552  0.0098  0.0126  0.0005 -0.0013  0.0010  0.0005
  21.  H  0.0102 -0.0552  0.0000  0.0080  0.0009 -0.0013 -0.0001 -0.0002 -0.0002
  22.  H -0.0015  0.0098  0.0080  0.0000  0.0989 -0.0016 -0.0053  0.0008  0.0080
  23.  H -0.0006  0.0126  0.0009  0.0989  0.0000 -0.0006  0.0063  0.0010  0.0009
  24.  H -0.0051  0.0005 -0.0013 -0.0016 -0.0006  0.0000 -0.0545 -0.0103  0.0102
  25.  H  0.0002 -0.0013 -0.0001 -0.0053  0.0063 -0.0545  0.0000 -0.0559 -0.0098
  26.  H  0.0004  0.0010 -0.0002  0.0008  0.0010 -0.0103 -0.0559  0.0000 -0.0561
  27.  H -0.0013  0.0005 -0.0002  0.0080  0.0009  0.0102 -0.0098 -0.0561  0.0000
  28.  H  0.0005  0.0087  0.0006  0.0098  0.0132 -0.0142  0.0095 -0.0096 -0.0552
  29.  H -0.0029 -0.0050 -0.0003  0.0043  0.1137 -0.0028  0.0002  0.0009 -0.0003

     Atom   28      29
     ---- ------  ------
   1.  C  0.0077  0.0010
   2.  C -0.0083  0.0025
   3.  C -0.0013 -0.0070
   4.  C -0.0186 -0.0061
   5.  C -0.0256  0.0019
   6.  C  0.0030 -0.0030
   7.  C  0.0263 -0.0087
   8.  C -0.0737  0.0156
   9.  N -0.0132 -0.0560
  10.  C  0.0664  0.0019
  11.  C  0.0358  0.0005
  12.  C  0.0863  0.0015
  13.  C  0.1398  0.0131
  14.  C  0.8661  0.0011
  15.  C -0.0087  1.1035
  16.  O  0.0073 -0.0770
  17.  H  0.0010  0.0009
  18.  H -0.0013  0.0002
  19.  H  0.0005 -0.0029
  20.  H  0.0087 -0.0050
  21.  H  0.0006 -0.0003
  22.  H  0.0098  0.0043
  23.  H  0.0132  0.1137
  24.  H -0.0142 -0.0028
  25.  H  0.0095  0.0002
  26.  H -0.0096  0.0009
  27.  H -0.0552 -0.0003
  28.  H  0.0000 -0.0051
  29.  H -0.0051  0.0000


 MO atomic valencies:                                                          

     Atom    1
     ---- ------
   1.  C  2.6213
   2.  C  2.7967
   3.  C  0.6826
   4.  C  0.8374
   5.  C  0.9066
   6.  C  0.7540
   7.  C -0.6331
   8.  C  0.2291
   9.  N  1.9456
  10.  C  1.1509
  11.  C -0.4962
  12.  C  0.2162
  13.  C -0.4718
  14.  C  0.4086
  15.  C  5.3959
  16.  O  1.1386
  17.  H  1.7046
  18.  H  1.8192
  19.  H  0.6491
  20.  H -0.6597
  21.  H  0.4476
  22.  H  1.1667
  23.  H  0.4204
  24.  H  1.6108
  25.  H  0.0186
  26.  H -0.9628
  27.  H -0.4949
  28.  H  1.0471
  29.  H  1.0887


 NATURAL BOND ORBITAL ANALYSIS:

                       Occupancies       Lewis Structure    Low   High
           Occ.    -------------------  -----------------   occ   occ
  Cycle   Thresh.   Lewis   Non-Lewis     CR  BD  3C  LP    (L)   (NL)   Dev
 =============================================================================
   1(1)    1.90   104.97827   7.02173     16  31   0   9     7      7    0.44
   2(2)    1.90   104.97827   7.02173     16  31   0   9     7      7    0.44
   3(1)    1.80   104.97827   7.02173     16  31   0   9     7      7    0.44
   4(2)    1.80   104.97827   7.02173     16  31   0   9     7      7    0.44
   5(1)    1.70   104.57680   7.42320     16  32   0   8     6      8    0.44
   6(2)    1.70   104.57680   7.42320     16  32   0   8     6      8    0.44
   7(1)    1.60   108.90605   3.09395     16  37   0   3     0      7    0.44
   8(2)    1.60   108.93782   3.06218     16  37   0   3     0      7    0.43
   9(3)    1.60   108.90812   3.09188     16  37   0   3     0      7    0.44
  10(4)    1.60   108.27936   3.72064     16  36   0   4     1      7    0.44
  11(5)    1.60   108.93782   3.06218     16  37   0   3     0      7    0.43
  12(1)    1.50   108.48193   3.51807     16  36   0   4     0      7    0.60
  13(2)    1.50   108.48193   3.51807     16  36   0   4     0      7    0.60
  14(1)    1.60   108.93782   3.06218     16  37   0   3     0      7    0.43
 -----------------------------------------------------------------------------

 Structure accepted: RESONANCE keyword permits strongly delocalized structure

 --------------------------------------------------------
   Core                     31.98836 ( 99.964% of  32)
   Valence Lewis            76.94946 ( 96.187% of  80)
  ==================       ============================
   Total Lewis             108.93782 ( 97.266% of 112)
  -----------------------------------------------------
   Valence non-Lewis         2.84236 (  2.538% of 112)
   Rydberg non-Lewis         0.21982 (  0.196% of 112)
  ==================       ============================
   Total non-Lewis           3.06218 (  2.734% of 112)
 --------------------------------------------------------


       (Occupancy)   Bond orbital/ Coefficients/ Hybrids
 ---------------------------------------------------------------------------------
     1. (1.98156) BD ( 1) C   1 - C   2  
                ( 49.95%)   0.7067* C   1 s( 34.67%)p 1.88( 65.30%)d 0.00(  0.03%)
                                            0.0000  0.5887 -0.0116 -0.0002 -0.0001
                                           -0.5748  0.0005  0.0114  0.0000  0.1421
                                           -0.0384  0.0019 -0.0001  0.5481 -0.0168
                                           -0.0088 -0.0001 -0.0005 -0.0164  0.0032
                                            0.0062  0.0015
                ( 50.05%)   0.7075* C   2 s( 34.68%)p 1.88( 65.28%)d 0.00(  0.03%)
                                            0.0000  0.5888 -0.0130 -0.0016 -0.0004
                                            0.5838 -0.0252  0.0077  0.0001 -0.1111
                                           -0.0336 -0.0063 -0.0003 -0.5456  0.0071
                                           -0.0094 -0.0003 -0.0028 -0.0157  0.0055
                                            0.0049  0.0020
     2. (1.66304) BD ( 2) C   1 - C   2  
                ( 50.37%)   0.7097* C   1 s(  0.00%)p 1.00( 99.96%)d 0.00(  0.04%)
                                           -0.0000  0.0009 -0.0001 -0.0004 -0.0000
                                            0.6153  0.0164  0.0079 -0.0002 -0.3086
                                           -0.0082 -0.0037  0.0001  0.7244  0.0193
                                            0.0095 -0.0004  0.0002 -0.0050 -0.0084
                                           -0.0117  0.0124
                ( 49.63%)   0.7045* C   2 s(  0.00%)p 1.00( 99.96%)d 0.00(  0.04%)
                                            0.0000  0.0014 -0.0001 -0.0002 -0.0001
                                            0.6159  0.0156 -0.0080 -0.0008 -0.3097
                                           -0.0076  0.0038  0.0006  0.7236  0.0182
                                           -0.0091 -0.0010 -0.0102 -0.0014 -0.0049
                                            0.0015 -0.0158
     3. (1.98154) BD ( 1) C   1 - C   6  
                ( 49.88%)   0.7063* C   1 s( 34.68%)p 1.88( 65.28%)d 0.00(  0.03%)
                                            0.0000  0.5888 -0.0110  0.0004  0.0000
                                            0.0746 -0.0309  0.0025  0.0000 -0.7139
                                            0.0036  0.0142  0.0000 -0.3683  0.0277
                                            0.0038  0.0000  0.0006 -0.0033  0.0116
                                           -0.0123 -0.0050
                ( 50.12%)   0.7080* C   6 s( 34.74%)p 1.88( 65.22%)d 0.00(  0.03%)
                                            0.0000  0.5893 -0.0125 -0.0025 -0.0004
                                           -0.0521 -0.0293  0.0051 -0.0004  0.7252
                                           -0.0282 -0.0098  0.0005  0.3486  0.0126
                                           -0.0083  0.0005 -0.0017 -0.0047  0.0126
                                           -0.0108 -0.0036
     4. (1.98159) BD ( 1) C   1 - H  17  
                ( 60.26%)   0.7763* C   1 s( 30.56%)p 2.27( 69.37%)d 0.00(  0.07%)
                                           -0.0003  0.5525  0.0181 -0.0002  0.0001
                                            0.5325  0.0027  0.0051  0.0011  0.6106
                                            0.0031  0.0059  0.0013 -0.1929 -0.0009
                                           -0.0018 -0.0004  0.0210 -0.0051 -0.0088
                                           -0.0024 -0.0106
                ( 39.74%)   0.6304* H  17 s(100.00%)
                                            1.0000  0.0005  0.0012
     5. (1.97950) BD ( 1) C   2 - C   3  
                ( 49.61%)   0.7044* C   2 s( 34.64%)p 1.89( 65.33%)d 0.00(  0.03%)
                                            0.0000  0.5884 -0.0094  0.0007  0.0003
                                           -0.5227  0.0274 -0.0069  0.0000 -0.5836
                                           -0.0123 -0.0125 -0.0006  0.1940 -0.0289
                                            0.0008 -0.0002  0.0139 -0.0060 -0.0023
                                           -0.0042 -0.0082
                ( 50.39%)   0.7098* C   3 s( 34.59%)p 1.89( 65.38%)d 0.00(  0.03%)
                                           -0.0001  0.5880  0.0142 -0.0023 -0.0001
                                            0.5097  0.0099 -0.0083  0.0003  0.6001
                                           -0.0338 -0.0039  0.0007 -0.1790 -0.0226
                                            0.0052 -0.0002  0.0136 -0.0081 -0.0036
                                           -0.0013 -0.0073
     6. (1.98156) BD ( 1) C   2 - H  18  
                ( 60.28%)   0.7764* C   2 s( 30.59%)p 2.27( 69.35%)d 0.00(  0.07%)
                                           -0.0003  0.5528  0.0176  0.0006  0.0002
                                           -0.0671 -0.0007  0.0003 -0.0001  0.7413
                                            0.0037 -0.0076  0.0014  0.3733  0.0023
                                           -0.0036  0.0007 -0.0042  0.0001  0.0179
                                           -0.0177 -0.0046
                ( 39.72%)   0.6302* H  18 s(100.00%)
                                            1.0000  0.0006  0.0012
     7. (1.97428) BD ( 1) C   3 - C   4  
                ( 49.13%)   0.7009* C   3 s( 35.16%)p 1.84( 64.81%)d 0.00(  0.03%)
                                            0.0001  0.5929  0.0066  0.0043  0.0003
                                            0.0414  0.0201 -0.0011  0.0014 -0.7216
                                            0.0140  0.0094 -0.0004 -0.3534 -0.0115
                                            0.0049 -0.0013 -0.0009 -0.0044  0.0119
                                           -0.0101 -0.0033
                ( 50.87%)   0.7132* C   4 s( 34.13%)p 1.93( 65.84%)d 0.00(  0.03%)
                                           -0.0000  0.5842  0.0049  0.0006  0.0003
                                           -0.0682  0.0108  0.0008 -0.0013  0.7234
                                           -0.0056 -0.0011  0.0029  0.3608 -0.0118
                                           -0.0011  0.0020 -0.0006 -0.0025  0.0118
                                           -0.0123 -0.0046
     8. (1.66132) BD ( 2) C   3 - C   4  
                ( 49.62%)   0.7044* C   3 s(  0.00%)p 1.00( 99.96%)d 0.00(  0.04%)
                                            0.0000  0.0061 -0.0002  0.0017 -0.0000
                                            0.6158  0.0094  0.0029 -0.0013 -0.3134
                                           -0.0021 -0.0026  0.0004  0.7225  0.0087
                                            0.0050 -0.0012 -0.0104 -0.0015 -0.0045
                                            0.0016 -0.0164
                ( 50.38%)   0.7098* C   4 s(  0.00%)p 1.00( 99.96%)d 0.00(  0.03%)
                                           -0.0001  0.0036  0.0028  0.0004 -0.0000
                                            0.6141  0.0071  0.0055 -0.0024 -0.3074
                                            0.0004 -0.0023  0.0019  0.7266  0.0056
                                            0.0057 -0.0033  0.0094  0.0060  0.0116
                                            0.0082  0.0040
     9. (1.98056) BD ( 1) C   3 - H  19  
                ( 60.27%)   0.7764* C   3 s( 30.15%)p 2.31( 69.78%)d 0.00(  0.07%)
                                            0.0004 -0.5488  0.0165  0.0019  0.0001
                                            0.5985  0.0044  0.0022  0.0005 -0.1392
                                            0.0082 -0.0032 -0.0014 -0.5658 -0.0001
                                           -0.0043 -0.0014  0.0057  0.0214 -0.0045
                                           -0.0117 -0.0056
                ( 39.73%)   0.6303* H  19 s(100.00%)
                                           -1.0000 -0.0014 -0.0008
    10. (1.97372) BD ( 1) C   4 - C   5  
                ( 50.64%)   0.7116* C   4 s( 33.83%)p 1.96( 66.14%)d 0.00(  0.03%)
                                           -0.0000  0.5816  0.0067  0.0013  0.0002
                                            0.5803 -0.0073 -0.0014  0.0017 -0.1392
                                            0.0090  0.0023 -0.0016 -0.5523  0.0090
                                            0.0032 -0.0023 -0.0019 -0.0162  0.0033
                                            0.0067  0.0025
                ( 49.36%)   0.7025* C   5 s( 34.93%)p 1.86( 65.04%)d 0.00(  0.03%)
                                            0.0001  0.5910  0.0056  0.0040  0.0003
                                           -0.5900  0.0102  0.0088  0.0003  0.1048
                                            0.0191 -0.0016  0.0015  0.5391 -0.0014
                                           -0.0070  0.0007 -0.0018 -0.0152  0.0046
                                            0.0046  0.0016
    11. (1.96404) BD ( 1) C   4 - C   7  
                ( 48.89%)   0.6992* C   4 s( 32.01%)p 2.12( 67.96%)d 0.00(  0.03%)
                                            0.0002  0.5657 -0.0089 -0.0032 -0.0005
                                           -0.5297 -0.0132  0.0031 -0.0013 -0.6018
                                           -0.0178  0.0033 -0.0016  0.1905 -0.0106
                                            0.0007  0.0003  0.0126 -0.0056 -0.0040
                                           -0.0022 -0.0065
                ( 51.11%)   0.7149* C   7 s( 28.47%)p 2.51( 71.50%)d 0.00(  0.03%)
                                            0.0002  0.5336  0.0069  0.0005  0.0001
                                            0.5596 -0.0039 -0.0020  0.0017  0.6000
                                           -0.0068 -0.0049  0.0028 -0.2030 -0.0222
                                            0.0024 -0.0040  0.0127 -0.0071 -0.0053
                                            0.0024 -0.0062
    12. (1.97929) BD ( 1) C   5 - C   6  
                ( 50.56%)   0.7111* C   5 s( 34.97%)p 1.86( 65.00%)d 0.00(  0.03%)
                                           -0.0000  0.5912  0.0149 -0.0011 -0.0001
                                            0.5204 -0.0251 -0.0029  0.0008  0.5836
                                            0.0150 -0.0089  0.0002 -0.1921  0.0277
                                           -0.0006 -0.0009  0.0137 -0.0060 -0.0021
                                           -0.0040 -0.0082
                ( 49.44%)   0.7031* C   6 s( 34.66%)p 1.88( 65.31%)d 0.00(  0.03%)
                                            0.0000  0.5887 -0.0106  0.0014  0.0002
                                           -0.5092 -0.0086  0.0101 -0.0008 -0.6001
                                            0.0343  0.0075 -0.0002  0.1781  0.0219
                                           -0.0056  0.0007  0.0134 -0.0081 -0.0037
                                           -0.0013 -0.0069
    13. (1.67043) BD ( 2) C   5 - C   6  
                ( 50.69%)   0.7120* C   5 s(  0.00%)p 1.00( 99.97%)d 0.00(  0.03%)
                                           -0.0000 -0.0021 -0.0000  0.0015  0.0000
                                            0.6115  0.0113  0.0088 -0.0016 -0.3029
                                           -0.0049 -0.0065  0.0006  0.7304  0.0131
                                            0.0106 -0.0016  0.0085  0.0057  0.0119
                                            0.0090  0.0024
                ( 49.31%)   0.7022* C   6 s(  0.00%)p 1.00( 99.96%)d 0.00(  0.04%)
                                           -0.0000 -0.0004  0.0008  0.0014  0.0002
                                            0.6137  0.0133  0.0067 -0.0005 -0.3052
                                           -0.0066 -0.0037  0.0001  0.7274  0.0160
                                            0.0080 -0.0004  0.0007 -0.0052 -0.0083
                                           -0.0120  0.0135
    14. (1.98010) BD ( 1) C   5 - H  20  
                ( 59.90%)   0.7739* C   5 s( 30.00%)p 2.33( 69.93%)d 0.00(  0.07%)
                                            0.0003 -0.5475  0.0163  0.0027  0.0001
                                           -0.0763  0.0114 -0.0047 -0.0010  0.7452
                                            0.0062  0.0022  0.0022  0.3714 -0.0068
                                            0.0037  0.0012  0.0043  0.0008 -0.0175
                                            0.0183  0.0053
                ( 40.10%)   0.6332* H  20 s(100.00%)
                                           -1.0000 -0.0013 -0.0008
    15. (1.98147) BD ( 1) C   6 - H  21  
                ( 60.33%)   0.7767* C   6 s( 30.50%)p 2.28( 69.43%)d 0.00(  0.07%)
                                           -0.0003  0.5520  0.0182  0.0009  0.0002
                                            0.5998  0.0035  0.0059  0.0010 -0.1348
                                           -0.0012 -0.0009 -0.0001 -0.5623 -0.0034
                                           -0.0054 -0.0009 -0.0064 -0.0208  0.0044
                                            0.0120  0.0057
                ( 39.67%)   0.6298* H  21 s(100.00%)
                                            1.0000  0.0006  0.0012
    16. (1.96409) BD ( 1) C   7 - C   8  
                ( 51.11%)   0.7149* C   7 s( 28.49%)p 2.51( 71.49%)d 0.00(  0.03%)
                                           -0.0002 -0.5337 -0.0070 -0.0004 -0.0001
                                            0.5618 -0.0169 -0.0036  0.0010  0.1577
                                           -0.0072  0.0011 -0.0010  0.6113  0.0148
                                           -0.0044  0.0049 -0.0040 -0.0128 -0.0065
                                           -0.0037 -0.0070
                ( 48.89%)   0.6992* C   8 s( 32.03%)p 2.12( 67.94%)d 0.00(  0.03%)
                                           -0.0002 -0.5659  0.0089  0.0032  0.0005
                                           -0.5614 -0.0235  0.0040 -0.0016 -0.1358
                                           -0.0069  0.0014 -0.0003 -0.5875 -0.0027
                                            0.0018 -0.0013 -0.0019 -0.0129 -0.0040
                                           -0.0067 -0.0048
    17. (1.98065) BD ( 1) C   7 - N   9  
                ( 38.61%)   0.6214* C   7 s( 21.65%)p 3.61( 78.26%)d 0.00(  0.09%)
                                           -0.0001  0.4647  0.0238  0.0014 -0.0004
                                            0.4296 -0.0099  0.0023 -0.0004 -0.7454
                                            0.0244 -0.0040 -0.0006  0.2035 -0.0177
                                            0.0007  0.0021 -0.0233  0.0040 -0.0081
                                           -0.0123 -0.0130
                ( 61.39%)   0.7835* N   9 s( 35.39%)p 1.83( 64.59%)d 0.00(  0.03%)
                                           -0.0000  0.5948 -0.0023 -0.0039  0.0001
                                           -0.3915 -0.0006  0.0027 -0.0009  0.6778
                                            0.0002 -0.0049  0.0016 -0.1821  0.0015
                                            0.0015 -0.0005 -0.0142 -0.0009 -0.0045
                                           -0.0068 -0.0033
    18. (1.96814) BD ( 1) C   7 - H  22  
                ( 61.78%)   0.7860* C   7 s( 21.45%)p 3.66( 78.48%)d 0.00(  0.07%)
                                           -0.0003  0.4624 -0.0261 -0.0010  0.0002
                                           -0.4301 -0.0155 -0.0008  0.0023  0.2402
                                            0.0114  0.0002 -0.0021  0.7357  0.0220
                                            0.0018 -0.0025 -0.0066 -0.0190  0.0095
                                            0.0034  0.0154
                ( 38.22%)   0.6182* H  22 s(100.00%)
                                            1.0000  0.0041 -0.0001
    19. (1.97423) BD ( 1) C   8 - C  10  
                ( 50.87%)   0.7132* C   8 s( 34.12%)p 1.93( 65.85%)d 0.00(  0.03%)
                                           -0.0000  0.5841  0.0049  0.0006  0.0003
                                           -0.7615  0.0073  0.0012 -0.0030  0.2595
                                           -0.0081 -0.0008  0.0017  0.1050 -0.0129
                                           -0.0010  0.0014 -0.0092 -0.0020  0.0024
                                            0.0129 -0.0075
                ( 49.13%)   0.7009* C  10 s( 35.16%)p 1.84( 64.81%)d 0.00(  0.03%)
                                            0.0001  0.5929  0.0066  0.0043  0.0003
                                            0.7637 -0.0118 -0.0099  0.0006 -0.2375
                                           -0.0077  0.0035 -0.0009 -0.0873 -0.0231
                                            0.0016 -0.0016 -0.0086 -0.0034  0.0040
                                            0.0119 -0.0054
    20. (1.66087) BD ( 2) C   8 - C  10  
                ( 50.38%)   0.7098* C   8 s(  0.00%)p 1.00( 99.96%)d 0.00(  0.03%)
                                            0.0001 -0.0033 -0.0028 -0.0004  0.0000
                                            0.2365  0.0048  0.0021 -0.0005  0.8734
                                            0.0076  0.0074 -0.0039 -0.4251 -0.0013
                                           -0.0030  0.0023 -0.0150  0.0061 -0.0050
                                           -0.0062  0.0040
                ( 49.62%)   0.7044* C  10 s(  0.00%)p 1.00( 99.96%)d 0.00(  0.04%)
                                           -0.0000 -0.0061  0.0002 -0.0017  0.0000
                                            0.2291  0.0047  0.0008 -0.0006  0.8764
                                            0.0115  0.0051 -0.0017 -0.4228 -0.0037
                                           -0.0037  0.0005  0.0103 -0.0083 -0.0061
                                            0.0110  0.0083
    21. (1.97372) BD ( 1) C   8 - C  14  
                ( 50.65%)   0.7117* C   8 s( 33.81%)p 1.96( 66.15%)d 0.00(  0.03%)
                                           -0.0000  0.5815  0.0067  0.0013  0.0002
                                            0.2197 -0.0099 -0.0031  0.0020 -0.3882
                                            0.0074  0.0013 -0.0014 -0.6800  0.0081
                                            0.0026 -0.0022 -0.0041 -0.0052  0.0131
                                           -0.0009  0.0106
                ( 49.35%)   0.7025* C  14 s( 34.94%)p 1.86( 65.03%)d 0.00(  0.03%)
                                            0.0001  0.5911  0.0056  0.0040  0.0003
                                           -0.1819 -0.0182  0.0022 -0.0017  0.3859
                                           -0.0002 -0.0061  0.0002  0.6839 -0.0117
                                           -0.0094 -0.0000 -0.0049 -0.0049  0.0125
                                            0.0008  0.0087
    22. (1.99097) BD ( 1) N   9 - C  15  
                ( 63.17%)   0.7948* N   9 s( 35.57%)p 1.81( 64.39%)d 0.00(  0.05%)
                                            0.0000  0.5963  0.0103  0.0052  0.0000
                                           -0.0260 -0.0114  0.0023 -0.0005 -0.3439
                                            0.0226 -0.0039 -0.0004  0.7240 -0.0107
                                            0.0008  0.0020 -0.0030 -0.0031 -0.0135
                                           -0.0042  0.0156
                ( 36.83%)   0.6069* C  15 s( 32.58%)p 2.07( 67.34%)d 0.00(  0.08%)
                                            0.0001  0.5704 -0.0201  0.0025 -0.0023
                                            0.0304 -0.0023  0.0030  0.0010  0.3470
                                           -0.0109 -0.0074  0.0007 -0.7424  0.0270
                                            0.0057 -0.0040  0.0034 -0.0009 -0.0181
                                           -0.0032  0.0205
    23. (1.98459) BD ( 1) N   9 - H  23  
                ( 70.58%)   0.8401* N   9 s( 28.94%)p 2.45( 71.00%)d 0.00(  0.06%)
                                           -0.0002  0.5379 -0.0035 -0.0028 -0.0002
                                            0.4597 -0.0116 -0.0004 -0.0014 -0.3685
                                            0.0109 -0.0001  0.0020 -0.6020  0.0119
                                            0.0015  0.0001 -0.0136 -0.0168  0.0105
                                            0.0001  0.0074
                ( 29.42%)   0.5424* H  23 s(100.00%)
                                            1.0000 -0.0066  0.0020
    24. (1.97950) BD ( 1) C  10 - C  11  
                ( 50.39%)   0.7098* C  10 s( 34.61%)p 1.89( 65.35%)d 0.00(  0.03%)
                                           -0.0001  0.5882  0.0142 -0.0023 -0.0001
                                           -0.5601  0.0365  0.0031 -0.0006 -0.1236
                                           -0.0161  0.0039  0.0001 -0.5681 -0.0128
                                            0.0093 -0.0005  0.0017  0.0135  0.0065
                                            0.0072  0.0062
                ( 49.61%)   0.7044* C  11 s( 34.67%)p 1.88( 65.30%)d 0.00(  0.03%)
                                            0.0000  0.5887 -0.0094  0.0007  0.0003
                                            0.5428  0.0165  0.0121  0.0007  0.1382
                                           -0.0199  0.0003 -0.0002  0.5808 -0.0327
                                            0.0077  0.0000  0.0011  0.0139  0.0048
                                            0.0094  0.0035
    25. (1.98053) BD ( 1) C  10 - H  24  
                ( 60.28%)   0.7764* C  10 s( 30.13%)p 2.32( 69.81%)d 0.00(  0.07%)
                                           -0.0004  0.5486 -0.0165 -0.0019 -0.0001
                                           -0.2215  0.0080 -0.0041 -0.0018  0.3992
                                            0.0002  0.0019  0.0006  0.6996  0.0047
                                            0.0036  0.0010 -0.0051 -0.0104  0.0175
                                           -0.0045  0.0147
                ( 39.72%)   0.6303* H  24 s(100.00%)
                                            1.0000  0.0014  0.0008
    26. (1.98155) BD ( 1) C  11 - C  12  
                ( 50.05%)   0.7075* C  11 s( 34.66%)p 1.88( 65.30%)d 0.00(  0.03%)
                                            0.0000  0.5886 -0.0130 -0.0016 -0.0004
                                            0.1921  0.0318  0.0076  0.0004 -0.3810
                                            0.0050 -0.0064 -0.0002 -0.6848  0.0278
                                           -0.0094 -0.0002 -0.0054 -0.0063  0.0130
                                            0.0006  0.0087
                ( 49.95%)   0.7067* C  12 s( 34.69%)p 1.88( 65.28%)d 0.00(  0.03%)
                                            0.0000  0.5888 -0.0116 -0.0002 -0.0001
                                           -0.2216  0.0402 -0.0006  0.0001  0.3862
                                           -0.0117 -0.0062 -0.0000  0.6727 -0.0022
                                           -0.0131 -0.0001 -0.0038 -0.0038  0.0134
                                           -0.0000  0.0105
    27. (1.66264) BD ( 2) C  11 - C  12  
                ( 49.63%)   0.7045* C  11 s(  0.00%)p 1.00( 99.96%)d 0.00(  0.04%)
                                           -0.0000 -0.0017  0.0002  0.0002  0.0001
                                            0.2319  0.0060 -0.0030 -0.0002  0.8752
                                            0.0220 -0.0112 -0.0012 -0.4232 -0.0106
                                            0.0051  0.0006  0.0101 -0.0083 -0.0054
                                            0.0109  0.0079
                ( 50.37%)   0.7097* C  12 s(  0.00%)p 1.00( 99.96%)d 0.00(  0.04%)
                                            0.0000 -0.0004  0.0002  0.0004  0.0000
                                            0.2331  0.0062  0.0033 -0.0002  0.8741
                                            0.0233  0.0112 -0.0004 -0.4247 -0.0113
                                           -0.0055  0.0003  0.0066  0.0016  0.0123
                                           -0.0047 -0.0128
    28. (1.98154) BD ( 1) C  11 - H  25  
                ( 60.29%)   0.7765* C  11 s( 30.58%)p 2.27( 69.35%)d 0.00(  0.07%)
                                            0.0003 -0.5527 -0.0176 -0.0006 -0.0002
                                            0.7830  0.0041 -0.0080  0.0015 -0.2616
                                           -0.0015  0.0024 -0.0005 -0.1096 -0.0011
                                            0.0007 -0.0002  0.0130  0.0064 -0.0005
                                           -0.0169  0.0133
                ( 39.71%)   0.6302* H  25 s(100.00%)
                                           -1.0000 -0.0006 -0.0012
    29. (1.98152) BD ( 1) C  12 - C  13  
                ( 49.88%)   0.7062* C  12 s( 34.67%)p 1.88( 65.30%)d 0.00(  0.03%)
                                            0.0000  0.5887 -0.0110  0.0004  0.0000
                                            0.7553 -0.0077 -0.0144 -0.0000 -0.2582
                                            0.0195  0.0028 -0.0000 -0.1175  0.0359
                                           -0.0024  0.0000 -0.0089 -0.0011  0.0030
                                            0.0137 -0.0068
                ( 50.12%)   0.7080* C  13 s( 34.74%)p 1.88( 65.22%)d 0.00(  0.03%)
                                            0.0000  0.5893 -0.0125 -0.0025 -0.0004
                                           -0.7617  0.0258  0.0109 -0.0005  0.2499
                                            0.0091 -0.0061  0.0004  0.0872  0.0327
                                           -0.0062  0.0005 -0.0098 -0.0039  0.0042
                                            0.0122 -0.0061
    30. (1.98160) BD ( 1) C  12 - H  26  
                ( 60.25%)   0.7762* C  12 s( 30.56%)p 2.27( 69.37%)d 0.00(  0.07%)
                                            0.0003 -0.5525 -0.0181  0.0002 -0.0001
                                            0.5691  0.0028  0.0055  0.0013  0.1360
                                            0.0007  0.0013  0.0002  0.5927  0.0029
                                            0.0056  0.0012 -0.0061 -0.0222 -0.0040
                                           -0.0088 -0.0064
                ( 39.75%)   0.6304* H  26 s(100.00%)
                                           -1.0000 -0.0005 -0.0012
    31. (1.97932) BD ( 1) C  13 - C  14  
                ( 49.43%)   0.7031* C  13 s( 34.65%)p 1.89( 65.32%)d 0.00(  0.03%)
                                            0.0000  0.5885 -0.0106  0.0014  0.0002
                                            0.5606 -0.0369 -0.0064  0.0000  0.1242
                                            0.0155 -0.0037  0.0004  0.5671  0.0113
                                           -0.0116  0.0010  0.0018  0.0132  0.0064
                                            0.0071  0.0064
                ( 50.57%)   0.7111* C  14 s( 35.00%)p 1.86( 64.97%)d 0.00(  0.03%)
                                           -0.0000  0.5914  0.0149 -0.0011 -0.0001
                                           -0.5426 -0.0189  0.0086  0.0000 -0.1358
                                            0.0195 -0.0012 -0.0003 -0.5789  0.0298
                                            0.0036 -0.0011  0.0011  0.0136  0.0050
                                            0.0093  0.0034
    32. (1.67029) BD ( 2) C  13 - C  14  
                ( 49.30%)   0.7021* C  13 s(  0.00%)p 1.00( 99.96%)d 0.00(  0.04%)
                                            0.0000  0.0002 -0.0008 -0.0014 -0.0002
                                            0.2376  0.0052  0.0023 -0.0002  0.8723
                                            0.0189  0.0097 -0.0006 -0.4261 -0.0094
                                           -0.0048  0.0002  0.0063  0.0021  0.0128
                                           -0.0054 -0.0136
                ( 50.70%)   0.7121* C  14 s(  0.00%)p 1.00( 99.97%)d 0.00(  0.03%)
                                            0.0000  0.0012  0.0001 -0.0016 -0.0000
                                            0.2403  0.0048  0.0017 -0.0006  0.8706
                                            0.0156  0.0135 -0.0021 -0.4283 -0.0073
                                           -0.0069  0.0009 -0.0144  0.0057 -0.0063
                                           -0.0053  0.0049
    33. (1.98147) BD ( 1) C  13 - H  27  
                ( 60.34%)   0.7768* C  13 s( 30.52%)p 2.27( 69.41%)d 0.00(  0.07%)
                                            0.0003 -0.5522 -0.0183 -0.0009 -0.0002
                                           -0.2157 -0.0017 -0.0017 -0.0002  0.3999
                                            0.0025  0.0038  0.0006  0.6982  0.0041
                                            0.0069  0.0012  0.0051  0.0108 -0.0172
                                            0.0052 -0.0142
                ( 39.66%)   0.6298* H  27 s(100.00%)
                                           -1.0000 -0.0006 -0.0012
    34. (1.98011) BD ( 1) C  14 - H  28  
                ( 59.89%)   0.7739* C  14 s( 29.97%)p 2.33( 69.97%)d 0.00(  0.07%)
                                           -0.0003  0.5472 -0.0163 -0.0028 -0.0001
                                            0.7832  0.0052  0.0023  0.0021 -0.2715
                                            0.0050 -0.0039 -0.0014 -0.1110  0.0129
                                           -0.0046 -0.0008 -0.0139 -0.0056  0.0008
                                            0.0171 -0.0130
                ( 40.11%)   0.6333* H  28 s(100.00%)
                                            1.0000  0.0013  0.0008
    35. (1.99760) BD ( 1) C  15 - O  16  
                ( 26.57%)   0.5155* C  15 s(  0.00%)p 1.00( 99.40%)d 0.01(  0.60%)
                                           -0.0000 -0.0009  0.0001  0.0000 -0.0000
                                            0.7928  0.0382  0.0183 -0.0050  0.5327
                                            0.0255  0.0123 -0.0033  0.2808  0.0136
                                            0.0065 -0.0018 -0.0311  0.0210 -0.0118
                                            0.0665  0.0061
                ( 73.43%)   0.8569* O  16 s(  0.00%)p 1.00( 99.89%)d 0.00(  0.11%)
                                           -0.0000 -0.0009  0.0001 -0.0000 -0.0000
                                            0.7970  0.0013  0.0013 -0.0028  0.5329
                                            0.0009  0.0008 -0.0019  0.2821  0.0005
                                            0.0004 -0.0010  0.0132 -0.0086  0.0054
                                           -0.0285 -0.0023
    36. (1.99410) BD ( 2) C  15 - O  16  
                ( 36.13%)   0.6010* C  15 s( 31.95%)p 2.12( 67.89%)d 0.00(  0.16%)
                                           -0.0001  0.5618 -0.0625 -0.0023 -0.0013
                                            0.4227 -0.0233 -0.0040  0.0022 -0.6936
                                            0.0490  0.0033 -0.0045  0.1244 -0.0267
                                            0.0054  0.0021 -0.0312  0.0029 -0.0063
                                           -0.0149 -0.0180
                ( 63.87%)   0.7992* O  16 s( 37.02%)p 1.70( 62.87%)d 0.00(  0.11%)
                                            0.0000  0.6068 -0.0447 -0.0015 -0.0000
                                           -0.4093  0.0132  0.0006 -0.0002  0.6701
                                           -0.0216 -0.0020  0.0002 -0.1074  0.0036
                                            0.0022  0.0001 -0.0242  0.0053 -0.0073
                                           -0.0128 -0.0164
    37. (1.98790) BD ( 1) C  15 - H  29  
                ( 58.36%)   0.7639* C  15 s( 35.85%)p 1.79( 64.07%)d 0.00(  0.09%)
                                           -0.0002  0.5969  0.0460 -0.0006  0.0020
                                           -0.4280 -0.0135  0.0041  0.0033  0.3261
                                            0.0182 -0.0077 -0.0044  0.5920  0.0036
                                            0.0029 -0.0011 -0.0074 -0.0192  0.0198
                                            0.0056  0.0061
                ( 41.64%)   0.6453* H  29 s(100.00%)
                                            1.0000  0.0042 -0.0004
    38. (1.99929) CR ( 1) C   1           s(100.00%)p 0.00(  0.00%)
                                            1.0000  0.0002  0.0000 -0.0000  0.0000
                                            0.0002  0.0000  0.0000  0.0000  0.0002
                                            0.0000  0.0000  0.0000 -0.0001 -0.0000
                                           -0.0000 -0.0000  0.0000 -0.0000 -0.0000
                                           -0.0000 -0.0000
    39. (1.99929) CR ( 1) C   2           s(100.00%)p 0.00(  0.00%)
                                            1.0000  0.0001  0.0000  0.0000  0.0000
                                           -0.0000 -0.0000  0.0000 -0.0000  0.0003
                                            0.0000 -0.0000  0.0000  0.0001  0.0000
                                           -0.0000  0.0000 -0.0000  0.0000  0.0000
                                           -0.0000 -0.0000
    40. (1.99918) CR ( 1) C   3           s(100.00%)p 0.00(  0.00%)
                                            1.0000  0.0002 -0.0000 -0.0000 -0.0000
                                           -0.0002 -0.0000 -0.0000 -0.0000  0.0002
                                           -0.0000  0.0000  0.0000  0.0002 -0.0000
                                            0.0000  0.0000 -0.0000 -0.0000  0.0000
                                            0.0000  0.0000
    41. (1.99910) CR ( 1) C   4           s(100.00%)p 0.00(  0.00%)
                                            1.0000 -0.0001  0.0000  0.0000  0.0000
                                            0.0002  0.0000 -0.0000  0.0000  0.0001
                                            0.0000 -0.0000  0.0000  0.0000  0.0000
                                            0.0000 -0.0000 -0.0000  0.0000  0.0000
                                            0.0000  0.0000
    42. (1.99916) CR ( 1) C   5           s(100.00%)p 0.00(  0.00%)
                                            1.0000  0.0002 -0.0000 -0.0000 -0.0000
                                            0.0001 -0.0000  0.0000  0.0000 -0.0002
                                           -0.0000 -0.0000 -0.0000 -0.0002  0.0000
                                           -0.0000 -0.0000 -0.0000  0.0000  0.0000
                                           -0.0000 -0.0000
    43. (1.99929) CR ( 1) C   6           s(100.00%)p 0.00(  0.00%)
                                            1.0000  0.0001  0.0000  0.0000  0.0000
                                            0.0002  0.0000  0.0000  0.0000 -0.0000
                                           -0.0000 -0.0000 -0.0000 -0.0002 -0.0000
                                           -0.0000 -0.0000 -0.0000 -0.0000  0.0000
                                            0.0000  0.0000
    44. (1.99904) CR ( 1) C   7           s(100.00%)p 0.00(  0.00%)
                                            1.0000 -0.0000 -0.0000 -0.0000 -0.0000
                                           -0.0001 -0.0000 -0.0000  0.0000 -0.0001
                                            0.0000  0.0000 -0.0000  0.0004  0.0000
                                           -0.0000  0.0000 -0.0000 -0.0000  0.0000
                                           -0.0000  0.0000
    45. (1.99910) CR ( 1) C   8           s(100.00%)p 0.00(  0.00%)
                                            1.0000 -0.0001  0.0000  0.0000  0.0000
                                           -0.0001 -0.0000  0.0000 -0.0000 -0.0001
                                           -0.0000 -0.0000  0.0000 -0.0001 -0.0000
                                            0.0000 -0.0000  0.0000 -0.0000 -0.0000
                                           -0.0000 -0.0000
    46. (1.99940) CR ( 1) N   9           s(100.00%)p 0.00(  0.00%)
                                            1.0000  0.0001 -0.0000 -0.0000 -0.0000
                                            0.0001 -0.0000  0.0000 -0.0000 -0.0000
                                            0.0000 -0.0000  0.0000 -0.0001  0.0000
                                            0.0000  0.0000 -0.0000 -0.0000  0.0000
                                           -0.0000  0.0000
    47. (1.99918) CR ( 1) C  10           s(100.00%)p 0.00(  0.00%)
                                            1.0000  0.0002 -0.0000 -0.0000 -0.0000
                                           -0.0002  0.0000 -0.0000 -0.0000  0.0002
                                            0.0000  0.0000  0.0000  0.0002  0.0000
                                            0.0000  0.0000 -0.0000 -0.0000  0.0000
                                           -0.0000  0.0000
    48. (1.99929) CR ( 1) C  11           s(100.00%)p 0.00(  0.00%)
                                            1.0000  0.0001  0.0000  0.0000  0.0000
                                           -0.0003 -0.0000  0.0000 -0.0000  0.0001
                                            0.0000 -0.0000  0.0000  0.0000  0.0000
                                           -0.0000  0.0000 -0.0000 -0.0000 -0.0000
                                            0.0000 -0.0000
    49. (1.99929) CR ( 1) C  12           s(100.00%)p 0.00(  0.00%)
                                            1.0000  0.0002  0.0000 -0.0000  0.0000
                                           -0.0002 -0.0000 -0.0000 -0.0000 -0.0001
                                           -0.0000 -0.0000 -0.0000 -0.0002 -0.0000
                                           -0.0000 -0.0000  0.0000  0.0000  0.0000
                                            0.0000  0.0000
    50. (1.99929) CR ( 1) C  13           s(100.00%)p 0.00(  0.00%)
                                            1.0000  0.0001  0.0000  0.0000  0.0000
                                            0.0001  0.0000  0.0000  0.0000 -0.0002
                                           -0.0000 -0.0000 -0.0000 -0.0003 -0.0000
                                           -0.0000 -0.0000 -0.0000 -0.0000  0.0000
                                           -0.0000  0.0000
    51. (1.99916) CR ( 1) C  14           s(100.00%)p 0.00(  0.00%)
                                            1.0000  0.0002 -0.0000 -0.0000 -0.0000
                                            0.0003  0.0000  0.0000  0.0000 -0.0001
                                            0.0000 -0.0000 -0.0000 -0.0001  0.0000
                                           -0.0000 -0.0000 -0.0000 -0.0000 -0.0000
                                            0.0000 -0.0000
    52. (1.99948) CR ( 1) C  15           s(100.00%)p 0.00(  0.00%)
                                            1.0000  0.0001  0.0000 -0.0000  0.0000
                                           -0.0001 -0.0000  0.0000  0.0000 -0.0000
                                            0.0000 -0.0000 -0.0000  0.0002 -0.0000
                                            0.0000  0.0000 -0.0000 -0.0000  0.0000
                                            0.0000 -0.0000
    53. (1.99981) CR ( 1) O  16           s(100.00%)p 0.00(  0.00%)
                                            1.0000  0.0002  0.0000 -0.0000  0.0000
                                            0.0001 -0.0000 -0.0000  0.0000 -0.0002
                                            0.0000  0.0000 -0.0000  0.0001  0.0000
                                            0.0000  0.0000  0.0000 -0.0000  0.0000
                                            0.0000  0.0000
    54. (1.68516) LP ( 1) N   9           s(  0.00%)p 1.00( 99.99%)d 0.00(  0.01%)
                                            0.0000  0.0010 -0.0000 -0.0000  0.0000
                                            0.7962  0.0221  0.0025 -0.0004  0.5346
                                            0.0149  0.0017 -0.0002  0.2817  0.0078
                                            0.0008 -0.0001 -0.0036  0.0083  0.0050
                                            0.0004  0.0054
    55. (1.98867) LP ( 1) O  16           s( 63.19%)p 0.58( 36.80%)d 0.00(  0.01%)
                                           -0.0003  0.7946  0.0217  0.0007  0.0000
                                            0.3155 -0.0045 -0.0013  0.0028 -0.5120
                                            0.0076  0.0018 -0.0046  0.0783 -0.0015
                                            0.0004  0.0009  0.0070 -0.0005  0.0020
                                            0.0035  0.0033
    56. (1.90472) LP ( 2) O  16           s(  0.00%)p 1.00( 99.93%)d 0.00(  0.06%)
                                            0.0001 -0.0035  0.0013  0.0053 -0.0001
                                            0.3094  0.0040  0.0014  0.0004  0.0400
                                            0.0008 -0.0014 -0.0012 -0.9496 -0.0129
                                           -0.0014  0.0011  0.0056  0.0110 -0.0204
                                           -0.0050  0.0059
    57. (0.00548) RY*( 1) C   1           s(  1.42%)p65.82( 93.15%)d 3.84(  5.43%)
                                            0.0000 -0.0239  0.1145  0.0144  0.0163
                                            0.0156 -0.6103  0.0718 -0.0352  0.0173
                                           -0.7055  0.0769 -0.0396 -0.0059  0.2151
                                           -0.0221  0.0130 -0.1811 -0.0137  0.1214
                                            0.0014  0.0811
    58. (0.00193) RY*( 2) C   1           s(  0.02%)p99.99( 98.08%)d99.99(  1.91%)
                                           -0.0000 -0.0003  0.0126  0.0014  0.0003
                                           -0.0190 -0.4377  0.0828  0.1116  0.0249
                                            0.5700 -0.0930 -0.1423  0.0269  0.6152
                                           -0.1115 -0.1536 -0.0101 -0.0734 -0.0454
                                            0.1015  0.0347
    59. (0.00089) RY*( 3) C   1           s(  0.08%)p99.99( 91.30%)d99.99(  8.62%)
                                           -0.0000  0.0002  0.0060  0.0277  0.0027
                                            0.0130 -0.5705 -0.1454 -0.0719 -0.0064
                                            0.2891  0.0662  0.0326  0.0161 -0.6678
                                           -0.1388 -0.0801 -0.0329 -0.0836 -0.1498
                                           -0.1871  0.1438
    60. (0.00054) RY*( 4) C   1           s(  0.10%)p16.07(  1.53%)d99.99( 98.38%)
                                           -0.0000  0.0001  0.0297 -0.0083  0.0001
                                           -0.0080  0.0439 -0.0447  0.0206  0.0041
                                           -0.0120  0.0569 -0.0112 -0.0060  0.0650
                                            0.0543 -0.0111  0.5148  0.0799  0.2584
                                           -0.0964  0.7977
    61. (0.00044) RY*( 5) C   1           s( 18.62%)p 4.11( 76.43%)d 0.27(  4.96%)
                                           -0.0000  0.0024  0.4310  0.0138 -0.0153
                                           -0.0157 -0.0067 -0.3810  0.1680  0.0042
                                            0.0992  0.4910 -0.0916  0.0157  0.0606
                                            0.5413 -0.1852 -0.0634  0.0560  0.0821
                                           -0.1384 -0.1285
    62. (0.00041) RY*( 6) C   1           s( 72.52%)p 0.34( 24.44%)d 0.04(  3.03%)
                                           -0.0000  0.0038  0.8496  0.0406 -0.0423
                                           -0.0087  0.1032  0.2092  0.0636 -0.0214
                                            0.0464 -0.2185  0.2341 -0.0018 -0.0672
                                           -0.2722  0.0464 -0.0416 -0.1440  0.0572
                                            0.0494  0.0462
    63. (0.00017) RY*( 7) C   1           s( 76.44%)p 0.05(  3.71%)d 0.26( 19.85%)
                                            0.0000 -0.0059 -0.1544  0.8605 -0.0110
                                            0.0050  0.0380  0.0240  0.1129  0.0073
                                            0.0289  0.0467  0.1340 -0.0011  0.0110
                                           -0.0115 -0.0316 -0.0663 -0.2988  0.3037
                                           -0.1086 -0.0293
    64. (0.00007) RY*( 8) C   1           s(  0.15%)p99.99( 24.49%)d99.99( 75.36%)
    65. (0.00005) RY*( 9) C   1           s(  4.04%)p15.52( 62.68%)d 8.24( 33.29%)
    66. (0.00000) RY*(10) C   1           s(  1.45%)p61.62( 89.63%)d 6.13(  8.91%)
    67. (0.00000) RY*(11) C   1           s( 98.84%)p 0.01(  0.70%)d 0.00(  0.46%)
    68. (0.00000) RY*(12) C   1           s(  0.16%)p99.99( 94.13%)d35.40(  5.71%)
    69. (0.00001) RY*(13) C   1           s(  1.57%)p22.63( 35.58%)d39.98( 62.85%)
    70. (0.00000) RY*(14) C   1           s( 11.39%)p 0.69(  7.89%)d 7.09( 80.72%)
    71. (0.00001) RY*(15) C   1           s( 10.54%)p 0.62(  6.53%)d 7.87( 82.93%)
    72. (0.00000) RY*(16) C   1           s(  0.06%)p99.99( 99.07%)d13.32(  0.87%)
    73. (0.00000) RY*(17) C   1           s(  2.68%)p33.86( 90.75%)d 2.45(  6.57%)
    74. (0.00570) RY*( 1) C   2           s(  0.48%)p99.99( 94.58%)d10.28(  4.94%)
                                            0.0000 -0.0258  0.0600 -0.0212  0.0099
                                           -0.0005  0.0842 -0.0273 -0.0060  0.0245
                                           -0.8570 -0.0893 -0.0537  0.0110 -0.4372
                                           -0.0183 -0.0189  0.0659 -0.0615 -0.1372
                                            0.1487  0.0193
    75. (0.00199) RY*( 2) C   2           s(  0.10%)p99.99( 98.01%)d18.98(  1.89%)
                                            0.0000  0.0013 -0.0211  0.0226  0.0061
                                            0.0320  0.7371  0.1223 -0.1789  0.0134
                                            0.3218  0.0428 -0.0686 -0.0213 -0.5056
                                           -0.0846  0.1235 -0.0957 -0.0516  0.0503
                                            0.0436  0.0510
    76. (0.00081) RY*( 3) C   2           s(  0.12%)p99.99( 87.51%)d99.99( 12.38%)
                                            0.0000 -0.0001 -0.0205  0.0271  0.0030
                                            0.0131 -0.5644  0.1693 -0.0490 -0.0066
                                            0.2687 -0.0637  0.0179  0.0169 -0.6436
                                            0.1728 -0.0654 -0.1644 -0.1105 -0.2261
                                           -0.1786 -0.0392
    77. (0.00058) RY*( 4) C   2           s(  0.17%)p24.53(  4.26%)d99.99( 95.57%)
                                           -0.0000  0.0000  0.0108  0.0400  0.0043
                                            0.0029  0.1085  0.0426  0.0574 -0.0021
                                           -0.0580  0.0167 -0.0249  0.0046  0.1307
                                           -0.0328  0.0568  0.0774 -0.2312 -0.3633
                                           -0.5497  0.6798
    78. (0.00048) RY*( 5) C   2           s( 89.49%)p 0.09(  7.95%)d 0.03(  2.56%)
                                           -0.0000  0.0041  0.9456 -0.0068 -0.0259
                                            0.0074  0.0062 -0.1346 -0.0848 -0.0169
                                            0.0984 -0.1080  0.1147 -0.0128  0.0082
                                            0.0830  0.1105  0.0828 -0.1068 -0.0627
                                            0.0498 -0.0304
    79. (0.00027) RY*( 6) C   2           s(  5.24%)p16.65( 87.29%)d 1.42(  7.47%)
                                           -0.0000  0.0015  0.2104 -0.0894 -0.0124
                                           -0.0155 -0.0639  0.6689  0.2708 -0.0102
                                           -0.0529  0.2872  0.1457  0.0083  0.0348
                                           -0.4578 -0.1741 -0.1911 -0.0605  0.0819
                                            0.1422  0.0868
    80. (0.00016) RY*( 7) C   2           s( 78.08%)p 0.06(  4.68%)d 0.22( 17.23%)
                                            0.0000 -0.0041 -0.0697  0.8807 -0.0178
                                           -0.0016 -0.0176  0.0621  0.0195  0.0059
                                            0.0107  0.0020  0.1708  0.0031  0.0271
                                           -0.0955  0.0557  0.2138 -0.3123 -0.0332
                                            0.1331 -0.1013
    81. (0.00008) RY*( 8) C   2           s(  2.59%)p13.69( 35.41%)d23.97( 62.00%)
    82. (0.00005) RY*( 9) C   2           s(  7.37%)p 8.24( 60.67%)d 4.34( 31.96%)
    83. (0.00001) RY*(10) C   2           s(  5.21%)p 1.94( 10.09%)d16.26( 84.70%)
    84. (0.00001) RY*(11) C   2           s(  0.03%)p99.99( 99.54%)d16.28(  0.44%)
    85. (0.00000) RY*(12) C   2           s(  1.31%)p71.71( 94.17%)d 3.44(  4.52%)
    86. (0.00000) RY*(13) C   2           s( 97.13%)p 0.02(  1.78%)d 0.01(  1.08%)
    87. (0.00001) RY*(14) C   2           s(  7.89%)p 5.44( 42.91%)d 6.23( 49.19%)
    88. (0.00000) RY*(15) C   2           s(  3.23%)p21.56( 69.70%)d 8.37( 27.06%)
    89. (0.00001) RY*(16) C   2           s(  0.76%)p99.99( 78.31%)d27.45( 20.93%)
    90. (0.00001) RY*(17) C   2           s(  0.88%)p26.30( 23.20%)d86.05( 75.92%)
    91. (0.00585) RY*( 1) C   3           s(  0.09%)p99.99( 94.84%)d54.20(  5.07%)
                                           -0.0000  0.0232 -0.0116 -0.0155 -0.0047
                                            0.0191 -0.7430 -0.0048 -0.0261 -0.0044
                                            0.0342 -0.0579  0.0083 -0.0161  0.6236
                                           -0.0322  0.0226 -0.0888 -0.1326  0.0105
                                            0.1357  0.0817
    92. (0.00199) RY*( 2) C   3           s(  0.18%)p99.99( 97.31%)d13.89(  2.51%)
                                            0.0000  0.0151  0.0201  0.0322 -0.0117
                                            0.0077  0.2430 -0.0403 -0.0702  0.0291
                                            0.9039 -0.1531 -0.1240  0.0022  0.2247
                                            0.0040  0.0139  0.1047 -0.0496 -0.0919
                                            0.0460 -0.0336
    93. (0.00118) RY*( 3) C   3           s(  0.11%)p99.99( 74.83%)d99.99( 25.07%)
                                            0.0000  0.0004  0.0296 -0.0134 -0.0027
                                            0.0018 -0.4852 -0.1689 -0.0272 -0.0006
                                            0.2762  0.0875 -0.0090  0.0042 -0.5890
                                           -0.2262 -0.0378 -0.2616 -0.1244 -0.2917
                                           -0.1717 -0.2284
    94. (0.00053) RY*( 4) C   3           s(  0.39%)p87.50( 34.23%)d99.99( 65.38%)
                                            0.0000 -0.0002  0.0584 -0.0222  0.0024
                                            0.0054 -0.3130  0.1693 -0.0228 -0.0028
                                            0.1733 -0.0560 -0.0008  0.0084 -0.3733
                                            0.1965 -0.0625  0.3538  0.2674  0.4979
                                            0.4572 -0.0128
    95. (0.00045) RY*( 5) C   3           s( 89.92%)p 0.08(  7.03%)d 0.03(  3.04%)
                                            0.0000 -0.0038  0.9373 -0.1432  0.0113
                                           -0.0180  0.0255 -0.0425  0.1284 -0.0081
                                           -0.0666 -0.1969  0.0541  0.0113  0.0133
                                           -0.0062 -0.0673  0.0387 -0.0564 -0.1399
                                            0.0743  0.0259
    96. (0.00024) RY*( 6) C   3           s( 18.93%)p 4.02( 76.14%)d 0.26(  4.93%)
                                            0.0000 -0.0039  0.2841  0.3238 -0.0611
                                           -0.0016 -0.0382  0.2272 -0.1766  0.0120
                                            0.0473  0.6888 -0.3871  0.0055  0.0661
                                            0.2138  0.0181 -0.0029 -0.0738  0.1018
                                           -0.1759 -0.0506
    97. (0.00016) RY*( 7) C   3           s(  2.92%)p22.25( 65.03%)d10.97( 32.05%)
                                           -0.0000 -0.0109  0.0750  0.1455 -0.0481
                                            0.0026  0.0284 -0.3602 -0.0221  0.0093
                                            0.1054 -0.0162  0.4219 -0.0030 -0.0418
                                            0.5214  0.2370 -0.3981 -0.1674  0.3520
                                           -0.0939  0.0355
    98. (0.00010) RY*( 8) C   3           s( 35.04%)p 1.54( 53.97%)d 0.31( 10.99%)
                                           -0.0000 -0.0018 -0.0117  0.5867  0.0780
                                           -0.0028 -0.0087 -0.5854  0.0212 -0.0082
                                           -0.1260 -0.1491 -0.3387  0.0011 -0.0191
                                            0.0413 -0.2036  0.0554  0.1372 -0.1360
                                            0.2373  0.1149
    99. (0.00008) RY*( 9) C   3           s(  3.52%)p15.45( 54.45%)d11.92( 42.03%)
   100. (0.00007) RY*(10) C   3           s( 17.08%)p 2.88( 49.15%)d 1.98( 33.77%)
   101. (0.00007) RY*(11) C   3           s( 25.77%)p 1.46( 37.52%)d 1.42( 36.72%)
   102. (0.00002) RY*(12) C   3           s(  0.34%)p99.99( 55.93%)d99.99( 43.73%)
   103. (0.00003) RY*(13) C   3           s(  3.21%)p 7.34( 23.55%)d22.81( 73.24%)
   104. (0.00001) RY*(14) C   3           s(  6.14%)p 3.99( 24.48%)d11.30( 69.38%)
   105. (0.00000) RY*(15) C   3           s(  0.69%)p99.99( 83.71%)d22.67( 15.60%)
   106. (0.00001) RY*(16) C   3           s(  0.87%)p76.29( 66.52%)d37.39( 32.61%)
   107. (0.00000) RY*(17) C   3           s( 94.88%)p 0.01(  1.39%)d 0.04(  3.72%)
   108. (0.00687) RY*( 1) C   4           s(  0.76%)p99.99( 95.91%)d 4.42(  3.34%)
                                           -0.0000  0.0100 -0.0552  0.0662 -0.0037
                                           -0.0158  0.6473 -0.0055  0.0175 -0.0158
                                            0.7316 -0.0258  0.0292  0.0001 -0.0490
                                           -0.0029 -0.0042 -0.1351  0.0330  0.1040
                                           -0.0170  0.0539
   109. (0.00339) RY*( 2) C   4           s(  9.86%)p 8.55( 84.32%)d 0.59(  5.82%)
                                           -0.0000  0.0078  0.3131  0.0220 -0.0036
                                           -0.0179  0.0624 -0.0326  0.0400  0.0018
                                            0.0356 -0.0673 -0.0098  0.0027  0.9105
                                            0.0378 -0.0017  0.1313  0.1620  0.0838
                                            0.0162 -0.0864
   110. (0.00275) RY*( 3) C   4           s(  0.19%)p99.99( 95.43%)d22.85(  4.38%)
                                            0.0000 -0.0016  0.0426  0.0092 -0.0035
                                            0.0029  0.7306  0.0163 -0.0123 -0.0055
                                           -0.6405  0.0126  0.0581 -0.0152 -0.0490
                                            0.0161  0.0581  0.0608 -0.0115  0.0434
                                            0.1930  0.0290
   111. (0.00089) RY*( 4) C   4           s( 77.84%)p 0.21( 16.57%)d 0.07(  5.59%)
                                           -0.0000 -0.0007  0.8799 -0.0638 -0.0015
                                           -0.0021  0.0035 -0.1027  0.0215 -0.0093
                                            0.0510 -0.2064  0.1200  0.0019 -0.2990
                                           -0.0737 -0.0133 -0.0860  0.0342 -0.2062
                                           -0.0291 -0.0630
   112. (0.00064) RY*( 5) C   4           s(  2.12%)p 0.67(  1.42%)d45.52( 96.46%)
                                           -0.0000 -0.0005  0.1319  0.0615 -0.0021
                                           -0.0082 -0.0562 -0.0245  0.0295  0.0031
                                            0.0401 -0.0170 -0.0100 -0.0060 -0.0741
                                           -0.0289 -0.0332  0.4943  0.0499  0.2575
                                           -0.0168  0.8070
   113. (0.00033) RY*( 6) C   4           s( 19.34%)p 2.01( 38.80%)d 2.16( 41.86%)
                                           -0.0000  0.0002  0.0380  0.4380 -0.0090
                                           -0.0055 -0.0074  0.1343  0.3014  0.0016
                                           -0.0392  0.1076  0.0084  0.0135  0.1538
                                           -0.3039 -0.3869 -0.2951 -0.4401 -0.2521
                                            0.1367  0.2359
   114. (0.00025) RY*( 7) C   4           s( 11.33%)p 2.34( 26.54%)d 5.49( 62.14%)
                                            0.0000 -0.0030  0.1501  0.3009  0.0137
                                           -0.0099 -0.1381  0.0406  0.1846  0.0061
                                            0.1092  0.3348  0.1056 -0.0017 -0.1410
                                            0.2315  0.0423  0.1429  0.0486  0.3512
                                            0.6417 -0.2519
   115. (0.00021) RY*( 8) C   4           s( 36.43%)p 1.20( 43.76%)d 0.54( 19.81%)
                                           -0.0000  0.0003 -0.0044  0.6023  0.0392
                                            0.0062 -0.0111 -0.1379 -0.2124 -0.0073
                                           -0.0623  0.2413  0.4883 -0.0031  0.0010
                                           -0.0336  0.2676 -0.0118  0.1694 -0.0426
                                           -0.4089 -0.0163
   116. (0.00015) RY*( 9) C   4           s(  5.86%)p13.07( 76.68%)d 2.98( 17.46%)
                                            0.0000  0.0013 -0.0605  0.2343 -0.0096
                                            0.0015 -0.0446  0.6089  0.1295 -0.0031
                                           -0.0525 -0.5511  0.0837 -0.0113 -0.0841
                                           -0.2345 -0.0398  0.0190  0.2876  0.2638
                                           -0.0540 -0.1378
   117. (0.00010) RY*(10) C   4           s(  6.83%)p11.45( 78.23%)d 2.19( 14.94%)
   118. (0.00007) RY*(11) C   4           s(  3.68%)p 2.12(  7.81%)d24.06( 88.51%)
   119. (0.00007) RY*(12) C   4           s(  9.34%)p 4.86( 45.37%)d 4.85( 45.30%)
   120. (0.00008) RY*(13) C   4           s(  4.79%)p10.52( 50.40%)d 9.35( 44.81%)
   121. (0.00005) RY*(14) C   4           s( 14.23%)p 4.84( 68.90%)d 1.19( 16.87%)
   122. (0.00003) RY*(15) C   4           s(  3.64%)p18.97( 69.05%)d 7.50( 27.31%)
   123. (0.00001) RY*(16) C   4           s(  0.73%)p99.99( 97.59%)d 2.29(  1.68%)
   124. (0.00001) RY*(17) C   4           s( 93.06%)p 0.04(  3.33%)d 0.04(  3.61%)
   125. (0.00564) RY*( 1) C   5           s(  0.27%)p99.99( 94.51%)d18.97(  5.21%)
                                            0.0000 -0.0215  0.0428  0.0207  0.0053
                                           -0.0020 -0.0277  0.0520  0.0026 -0.0234
                                            0.8945 -0.0113  0.0394 -0.0085  0.3697
                                           -0.0490  0.0083  0.0711 -0.0679 -0.1333
                                            0.1555  0.0231
   126. (0.00187) RY*( 2) C   5           s(  1.16%)p82.91( 95.87%)d 2.57(  2.98%)
                                            0.0000  0.0175  0.1051  0.0033 -0.0144
                                            0.0220  0.7009 -0.1189 -0.1054  0.0014
                                            0.2740  0.0008 -0.0676 -0.0158 -0.5939
                                            0.0751  0.0582  0.1414  0.0178 -0.0455
                                           -0.0776 -0.0369
   127. (0.00121) RY*( 3) C   5           s(  0.07%)p99.99( 81.77%)d99.99( 18.15%)
                                           -0.0000 -0.0008  0.0063  0.0260 -0.0023
                                            0.0112 -0.5874 -0.1677 -0.0050 -0.0063
                                            0.2125  0.1364  0.0488  0.0161 -0.5695
                                           -0.2239 -0.0593  0.1109 -0.0602 -0.0602
                                           -0.1743  0.3628
   128. (0.00059) RY*( 4) C   5           s(  1.65%)p17.32( 28.59%)d42.28( 69.76%)
                                            0.0000 -0.0011  0.1152 -0.0568 -0.0016
                                           -0.0049 -0.2852  0.1807  0.0011 -0.0005
                                            0.1177 -0.1084  0.0328 -0.0047 -0.3257
                                            0.1941 -0.0373  0.0617  0.2365  0.3993
                                            0.4976 -0.4804
   129. (0.00053) RY*( 5) C   5           s( 87.47%)p 0.11(  9.64%)d 0.03(  2.89%)
                                            0.0000 -0.0054  0.9158 -0.1892  0.0104
                                           -0.0087 -0.0403 -0.1262  0.1299 -0.0198
                                           -0.0580 -0.1521  0.1479 -0.0006  0.0983
                                            0.0336 -0.0483  0.0240  0.0357 -0.0289
                                           -0.1587  0.0320
   130. (0.00026) RY*( 6) C   5           s( 17.36%)p 4.61( 80.02%)d 0.15(  2.62%)
                                            0.0000 -0.0062  0.2724  0.3110 -0.0512
                                            0.0085  0.0504  0.5624 -0.2904 -0.0017
                                           -0.0773  0.0791 -0.1567 -0.0078 -0.0335
                                           -0.5689  0.1879  0.0163 -0.1366  0.0501
                                            0.0681 -0.0126
   131. (0.00015) RY*( 7) C   5           s(  1.09%)p58.25( 63.38%)d32.65( 35.53%)
                                           -0.0000 -0.0021  0.0694  0.0568 -0.0532
                                            0.0124  0.1359  0.2238  0.5065  0.0061
                                            0.0440  0.4361  0.0652 -0.0083 -0.0726
                                            0.1120 -0.3072 -0.2490 -0.4347  0.2953
                                            0.0630  0.1146
   132. (0.00010) RY*( 8) C   5           s( 22.94%)p 2.48( 56.94%)d 0.88( 20.12%)
                                            0.0000  0.0051  0.0538  0.4733  0.0497
                                            0.0034  0.1217 -0.5966  0.0025 -0.0014
                                           -0.0233  0.0857  0.1844 -0.0020  0.0941
                                           -0.3700 -0.1047 -0.1736  0.1823  0.2504
                                            0.2741  0.0020
   133. (0.00010) RY*( 9) C   5           s(  5.56%)p14.80( 82.30%)d 2.18( 12.14%)
                                            0.0000  0.0113  0.1151  0.1557  0.1341
                                            0.0001 -0.0603  0.0222 -0.1343 -0.0063
                                           -0.0529  0.6977  0.2988  0.0011  0.0242
                                            0.2990  0.3634  0.0659  0.1702 -0.2732
                                            0.0497 -0.1047
   134. (0.00007) RY*(10) C   5           s( 25.45%)p 0.57( 14.61%)d 2.36( 59.94%)
   135. (0.00007) RY*(11) C   5           s( 30.52%)p 1.54( 46.89%)d 0.74( 22.59%)
   136. (0.00003) RY*(12) C   5           s(  2.88%)p 4.29( 12.37%)d29.43( 84.75%)
   137. (0.00003) RY*(13) C   5           s(  3.46%)p 4.19( 14.49%)d23.69( 82.04%)
   138. (0.00001) RY*(14) C   5           s(  1.12%)p36.58( 40.80%)d52.08( 58.09%)
   139. (0.00001) RY*(15) C   5           s(  7.22%)p10.70( 77.31%)d 2.14( 15.47%)
   140. (0.00000) RY*(16) C   5           s(  0.03%)p99.99( 93.85%)d99.99(  6.12%)
   141. (0.00000) RY*(17) C   5           s( 91.84%)p 0.07(  6.73%)d 0.02(  1.43%)
   142. (0.00579) RY*( 1) C   6           s(  0.40%)p99.99( 94.77%)d12.20(  4.84%)
                                            0.0000 -0.0257  0.0540 -0.0165  0.0110
                                            0.0207 -0.6850  0.0686 -0.0445 -0.0015
                                            0.1846  0.0319 -0.0052 -0.0184  0.6579
                                           -0.0424  0.0358  0.0823  0.1349 -0.0096
                                           -0.1322 -0.0765
   143. (0.00202) RY*( 2) C   6           s(  0.41%)p99.99( 97.52%)d 5.07(  2.07%)
                                           -0.0000 -0.0019  0.0468 -0.0432 -0.0047
                                           -0.0126 -0.3120  0.0560  0.0658 -0.0374
                                           -0.8865  0.1729  0.2060 -0.0050 -0.0955
                                            0.0174  0.0334  0.0974 -0.0076 -0.0908
                                            0.0465 -0.0276
   144. (0.00094) RY*( 3) C   6           s(  0.06%)p99.99( 76.00%)d99.99( 23.94%)
                                            0.0000 -0.0000 -0.0067  0.0233  0.0014
                                            0.0073 -0.5161 -0.1782 -0.0309 -0.0047
                                            0.2397  0.0627  0.0176  0.0084 -0.6008
                                           -0.1925 -0.0331 -0.1155 -0.1555 -0.2879
                                           -0.3046  0.1619
   145. (0.00056) RY*( 4) C   6           s(  1.70%)p 9.59( 16.27%)d48.34( 82.03%)
                                           -0.0000  0.0006  0.1274  0.0273 -0.0001
                                           -0.0118  0.2460  0.0262  0.0752  0.0058
                                           -0.1174 -0.0135 -0.0468 -0.0095  0.2730
                                            0.0240  0.0660 -0.4577 -0.2651 -0.5601
                                           -0.3995 -0.2593
   146. (0.00046) RY*( 5) C   6           s( 86.99%)p 0.10(  8.70%)d 0.05(  4.31%)
                                           -0.0000  0.0039  0.9313 -0.0378 -0.0347
                                           -0.0124  0.0560  0.0807  0.1073  0.0096
                                            0.0677  0.1561 -0.0780  0.0165 -0.0864
                                           -0.0577 -0.1397  0.1716  0.0367  0.0841
                                           -0.0590 -0.0418
   147. (0.00026) RY*( 6) C   6           s( 10.35%)p 8.02( 83.04%)d 0.64(  6.61%)
                                            0.0000 -0.0006 -0.1883  0.2607 -0.0092
                                            0.0093  0.0613  0.2385 -0.1287  0.0176
                                            0.0723  0.7814 -0.3542 -0.0010 -0.0164
                                            0.0993 -0.0372  0.1957 -0.0641 -0.1396
                                            0.0230 -0.0607
   148. (0.00013) RY*( 7) C   6           s( 65.91%)p 0.21( 13.62%)d 0.31( 20.47%)
                                            0.0000 -0.0062 -0.0388  0.8103 -0.0305
                                            0.0025 -0.0228  0.0206  0.1726 -0.0051
                                           -0.0563 -0.2730  0.0613 -0.0045 -0.0329
                                           -0.0512 -0.1422  0.2277 -0.1168  0.1674
                                           -0.2272 -0.2442
   149. (0.00008) RY*( 8) C   6           s(  4.60%)p 7.92( 36.43%)d12.81( 58.97%)
   150. (0.00005) RY*( 9) C   6           s(  7.57%)p 7.06( 53.44%)d 5.15( 38.99%)
   151. (0.00003) RY*(10) C   6           s(  0.69%)p99.99( 89.88%)d13.74(  9.43%)
   152. (0.00003) RY*(11) C   6           s( 11.80%)p 1.51( 17.87%)d 5.96( 70.33%)
   153. (0.00000) RY*(12) C   6           s(  2.06%)p47.22( 97.21%)d 0.35(  0.73%)
   154. (0.00000) RY*(13) C   6           s(  5.63%)p12.97( 73.00%)d 3.80( 21.37%)
   155. (0.00000) RY*(14) C   6           s(  2.14%)p14.35( 30.77%)d31.29( 67.08%)
   156. (0.00000) RY*(15) C   6           s( 98.34%)p 0.01(  0.65%)d 0.01(  1.02%)
   157. (0.00000) RY*(16) C   6           s(  0.84%)p99.99( 95.46%)d 4.38(  3.70%)
   158. (0.00000) RY*(17) C   6           s(  0.61%)p25.40( 15.45%)d99.99( 83.94%)
   159. (0.01180) RY*( 1) C   7           s(  4.18%)p22.51( 94.13%)d 0.40(  1.69%)
                                            0.0000 -0.0062  0.2042 -0.0063 -0.0045
                                           -0.0186  0.5023  0.0039  0.0023  0.0052
                                           -0.3491 -0.0217  0.0176  0.0416 -0.7496
                                            0.0283 -0.0385  0.0185  0.0895 -0.0592
                                           -0.0250 -0.0664
   160. (0.00365) RY*( 2) C   7           s(  0.00%)p 1.00( 70.40%)d 0.42( 29.60%)
                                           -0.0000 -0.0007  0.0061 -0.0020  0.0001
                                           -0.0146 -0.4316 -0.5174  0.0305 -0.0089
                                           -0.2583 -0.3478  0.0196 -0.0050 -0.1662
                                           -0.1813  0.0124  0.2294 -0.1873  0.0462
                                           -0.4490 -0.0674
   161. (0.00331) RY*( 3) C   7           s(  2.43%)p37.91( 91.99%)d 2.30(  5.59%)
                                           -0.0000 -0.0240  0.1512 -0.0287  0.0011
                                           -0.0141 -0.3066 -0.0169  0.0008  0.0205
                                            0.7414 -0.0124 -0.0202  0.0028 -0.4973
                                            0.1625  0.0313  0.0633  0.0425 -0.1670
                                           -0.0068  0.1488
   162. (0.00184) RY*( 4) C   7           s(  0.03%)p99.99( 94.32%)d99.99(  5.65%)
                                           -0.0000  0.0006 -0.0086  0.0152  0.0003
                                           -0.0055 -0.5836  0.4659  0.0656 -0.0030
                                           -0.3939  0.4035  0.0463 -0.0028 -0.2154
                                            0.1170  0.0310 -0.0588  0.1312  0.1049
                                           -0.1125  0.1104
   163. (0.00180) RY*( 5) C   7           s(  1.85%)p44.68( 82.44%)d 8.52( 15.72%)
                                           -0.0000  0.0028 -0.0482  0.1270  0.0021
                                           -0.0025  0.0594 -0.3124 -0.0267  0.0088
                                            0.0924  0.6341 -0.0105 -0.0070 -0.0604
                                           -0.5518  0.0596 -0.2955 -0.0639 -0.2011
                                           -0.1507  0.0505
   164. (0.00093) RY*( 6) C   7           s(  5.39%)p15.61( 84.17%)d 1.94( 10.44%)
                                            0.0000  0.0024  0.2201 -0.0738 -0.0067
                                            0.0006 -0.0007 -0.5210 -0.0478 -0.0043
                                           -0.0508  0.4744  0.0966  0.0061  0.0935
                                            0.5658 -0.0455  0.1710  0.0339  0.2054
                                            0.1172 -0.1343
   165. (0.00076) RY*( 7) C   7           s( 10.29%)p 3.34( 34.34%)d 5.38( 55.38%)
                                            0.0000 -0.0007  0.3202  0.0056  0.0175
                                           -0.0020 -0.0669  0.1199  0.0300 -0.0040
                                            0.1155  0.0924  0.0522  0.0129 -0.0321
                                           -0.5143 -0.1825  0.4605  0.0495  0.4539
                                            0.3030 -0.2035
   166. (0.00031) RY*( 8) C   7           s( 35.76%)p 1.72( 61.40%)d 0.08(  2.84%)
                                            0.0000 -0.0043 -0.1275  0.5841 -0.0100
                                            0.0039 -0.0055  0.0089 -0.2703 -0.0051
                                            0.0265 -0.0591  0.6080 -0.0012 -0.0448
                                            0.0649 -0.4009 -0.0335 -0.1075  0.0279
                                            0.0213  0.1204
   167. (0.00027) RY*( 9) C   7           s( 61.64%)p 0.28( 17.16%)d 0.34( 21.21%)
                                           -0.0000 -0.0040  0.7764  0.0592  0.1001
                                           -0.0121 -0.1000 -0.0270  0.1330  0.0162
                                           -0.1194 -0.1397 -0.0650  0.0031  0.1928
                                           -0.0197 -0.2592 -0.3329 -0.0483 -0.1910
                                            0.0435  0.2461
   168. (0.00028) RY*(10) C   7           s(  4.10%)p 7.08( 29.02%)d16.31( 66.88%)
                                           -0.0000 -0.0011  0.1995  0.0233  0.0253
                                           -0.0033  0.2614  0.3353  0.0680  0.0041
                                            0.1648  0.1938  0.0115  0.0009  0.1514
                                            0.1157 -0.0606  0.2860 -0.3617 -0.0064
                                           -0.6693 -0.0905
   169. (0.00016) RY*(11) C   7           s(  0.01%)p 1.00( 99.33%)d 0.01(  0.66%)
                                            0.0000  0.0000  0.0070 -0.0054  0.0010
                                            0.0015 -0.0487  0.0340 -0.7900  0.0011
                                           -0.0345  0.0221 -0.5320  0.0005 -0.0156
                                            0.0119 -0.2838  0.0156  0.0099  0.0333
                                           -0.0691  0.0205
   170. (0.00013) RY*(12) C   7           s(  0.00%)p 1.00(  6.11%)d15.36( 93.89%)
                                            0.0000 -0.0002 -0.0012  0.0053  0.0017
                                            0.0159  0.1682 -0.0962  0.0377  0.0106
                                            0.1141 -0.0638  0.0127  0.0056  0.0583
                                           -0.0322  0.0062 -0.1178  0.5701  0.5110
                                           -0.3844  0.4372
   171. (0.00012) RY*(13) C   7           s( 24.49%)p 2.58( 63.13%)d 0.51( 12.38%)
                                            0.0000 -0.0048 -0.2276  0.4280  0.0993
                                            0.0082  0.0154 -0.0657  0.4650 -0.0081
                                            0.0311  0.0323 -0.5349 -0.0087 -0.1165
                                            0.1209 -0.3066 -0.0719 -0.2224  0.2473
                                            0.0843  0.0299
   172. (0.00005) RY*(14) C   7           s(  3.41%)p 2.07(  7.06%)d26.26( 89.53%)
   173. (0.00002) RY*(15) C   7           s(  8.71%)p 1.05(  9.16%)d 9.42( 82.12%)
   174. (0.00001) RY*(16) C   7           s( 94.98%)p 0.00(  0.42%)d 0.05(  4.60%)
   175. (0.00002) RY*(17) C   7           s( 42.68%)p 1.31( 55.72%)d 0.04(  1.61%)
   176. (0.00687) RY*( 1) C   8           s(  0.74%)p99.99( 95.95%)d 4.51(  3.32%)
                                           -0.0000  0.0100 -0.0547  0.0651 -0.0037
                                            0.0176 -0.7667  0.0247 -0.0274  0.0066
                                           -0.2279 -0.0058 -0.0013  0.0121 -0.5633
                                            0.0077 -0.0208 -0.0573 -0.1550 -0.0136
                                           -0.0142 -0.0740
   177. (0.00338) RY*( 2) C   8           s(  9.89%)p 8.52( 84.24%)d 0.59(  5.87%)
                                           -0.0000  0.0078  0.3135  0.0223 -0.0037
                                            0.0022 -0.4573  0.0474 -0.0020  0.0151
                                           -0.3310 -0.0124 -0.0377  0.0096  0.7174
                                            0.0678 -0.0157  0.1535  0.0671  0.0036
                                            0.0780 -0.1566
   178. (0.00276) RY*( 3) C   8           s(  0.15%)p99.99( 95.50%)d29.75(  4.36%)
                                            0.0000 -0.0018  0.0371  0.0086 -0.0035
                                            0.0109  0.3867 -0.0239 -0.0728 -0.0006
                                           -0.8737 -0.0120  0.0190 -0.0125 -0.1846
                                            0.0014  0.0365  0.1522 -0.0436  0.1181
                                           -0.0541  0.0402
   179. (0.00089) RY*( 4) C   8           s( 78.05%)p 0.21( 16.54%)d 0.07(  5.41%)
                                           -0.0000 -0.0007  0.8811 -0.0643 -0.0013
                                            0.0075  0.0930  0.2357 -0.0998 -0.0027
                                            0.1103  0.0215  0.0361  0.0055 -0.2669
                                            0.0475 -0.0605 -0.0771  0.1196 -0.1068
                                           -0.1490  0.0154
   180. (0.00064) RY*( 5) C   8           s(  1.97%)p 0.70(  1.37%)d49.09( 96.66%)
                                           -0.0000 -0.0005  0.1271  0.0593 -0.0025
                                            0.0023  0.0131  0.0347  0.0194  0.0101
                                            0.0856  0.0200 -0.0202 -0.0022 -0.0464
                                           -0.0083 -0.0388  0.5218 -0.4518 -0.2358
                                            0.5130  0.4140
   181. (0.00033) RY*( 6) C   8           s( 19.66%)p 1.96( 38.58%)d 2.12( 41.76%)
                                           -0.0000  0.0003  0.0366  0.4417 -0.0085
                                           -0.0061 -0.0355  0.0087  0.0886  0.0012
                                           -0.0589  0.0317 -0.1305  0.0132  0.1450
                                           -0.3526 -0.4578 -0.2697 -0.1659  0.0800
                                           -0.3009  0.4695
   182. (0.00025) RY*( 7) C   8           s( 11.00%)p 2.42( 26.65%)d 5.67( 62.35%)
                                            0.0000 -0.0030  0.1500  0.2955  0.0123
                                           -0.0020  0.0067 -0.4019 -0.1501  0.0117
                                            0.2076  0.0356 -0.1311  0.0014 -0.0892
                                            0.0770 -0.0825  0.4480 -0.0622  0.5877
                                           -0.1528 -0.2239
   183. (0.00021) RY*( 8) C   8           s( 36.81%)p 1.18( 43.57%)d 0.53( 19.62%)
                                           -0.0000  0.0003 -0.0010  0.6054  0.0396
                                            0.0062  0.0565 -0.1508 -0.4853 -0.0073
                                           -0.0127  0.2200  0.3086 -0.0034  0.0210
                                           -0.0396  0.1683 -0.1607  0.0862 -0.3170
                                            0.1961 -0.1550
   184. (0.00015) RY*( 9) C   8           s(  5.46%)p14.04( 76.67%)d 3.27( 17.86%)
                                           -0.0000  0.0014 -0.0595  0.2258 -0.0088
                                            0.0073  0.0946  0.4129 -0.0731  0.0009
                                            0.0402 -0.6771 -0.0695 -0.0092 -0.0354
                                           -0.3139 -0.1306  0.1084 -0.0410 -0.0098
                                            0.1218 -0.3876
   185. (0.00010) RY*(10) C   8           s(  7.06%)p11.14( 78.64%)d 2.03( 14.31%)
   186. (0.00007) RY*(11) C   8           s(  6.79%)p 3.67( 24.91%)d10.06( 68.29%)
   187. (0.00007) RY*(12) C   8           s( 10.34%)p 3.04( 31.47%)d 5.63( 58.20%)
   188. (0.00008) RY*(13) C   8           s(  0.84%)p55.80( 46.82%)d62.39( 52.34%)
   189. (0.00005) RY*(14) C   8           s( 13.86%)p 4.98( 69.06%)d 1.23( 17.09%)
   190. (0.00003) RY*(15) C   8           s(  3.69%)p18.75( 69.30%)d 7.31( 27.01%)
   191. (0.00001) RY*(16) C   8           s( 93.07%)p 0.03(  3.24%)d 0.04(  3.70%)
   192. (0.00001) RY*(17) C   8           s(  0.67%)p99.99( 97.59%)d 2.58(  1.74%)
   193. (0.00587) RY*( 1) N   9           s(  0.00%)p 1.00( 96.75%)d 0.03(  3.25%)
                                           -0.0000  0.0002  0.0008 -0.0000 -0.0000
                                            0.0227 -0.7796 -0.0239 -0.0027  0.0152
                                           -0.5306 -0.0154 -0.0019  0.0081 -0.2765
                                           -0.0078 -0.0010  0.0777 -0.0741  0.0073
                                           -0.1411 -0.0325
   194. (0.00379) RY*( 2) N   9           s(  3.87%)p24.28( 94.07%)d 0.53(  2.05%)
                                           -0.0000 -0.0232  0.1915  0.0388  0.0061
                                           -0.0038 -0.5329  0.0653  0.0075  0.0127
                                            0.8020 -0.0822 -0.0100 -0.0130 -0.0351
                                           -0.0292 -0.0023 -0.0140  0.0845 -0.0900
                                           -0.0459 -0.0545
   195. (0.00202) RY*( 3) N   9           s( 59.08%)p 0.63( 37.36%)d 0.06(  3.56%)
                                            0.0000  0.0011  0.7681 -0.0268 -0.0018
                                            0.0014 -0.0257  0.0665 -0.0396 -0.0022
                                           -0.2273 -0.1648  0.0002 -0.0001  0.5103
                                            0.1249  0.1104 -0.0093  0.1189 -0.1091
                                           -0.0533 -0.0815
   196. (0.00096) RY*( 4) N   9           s( 22.78%)p 2.58( 58.80%)d 0.81( 18.42%)
                                            0.0000  0.0007  0.4387 -0.1881  0.0026
                                            0.0036  0.2287  0.0794 -0.0426 -0.0024
                                            0.0288 -0.1249 -0.0178 -0.0059 -0.6982
                                            0.0158  0.1520 -0.1880 -0.0878  0.2803
                                            0.0124 -0.2497
   197. (0.00032) RY*( 5) N   9           s(  0.00%)p 1.00( 47.90%)d 1.09( 52.10%)
                                            0.0000 -0.0000 -0.0004  0.0016 -0.0000
                                           -0.0029 -0.1188  0.5307 -0.0931 -0.0020
                                           -0.0797  0.3536 -0.0625 -0.0011 -0.0439
                                            0.1901 -0.0336 -0.3176  0.3728  0.0439
                                            0.4938  0.1883
   198. (0.00021) RY*( 6) N   9           s(  4.81%)p12.80( 61.57%)d 6.99( 33.61%)
                                           -0.0000 -0.0023  0.2182  0.0104 -0.0198
                                           -0.0083 -0.0842 -0.0706  0.0332  0.0060
                                            0.0196  0.4226  0.0601  0.0118  0.2003
                                           -0.5786 -0.2116 -0.1369 -0.3481  0.4250
                                            0.1183  0.0392
   199. (0.00017) RY*( 7) N   9           s(  9.85%)p 4.69( 46.15%)d 4.47( 44.01%)
                                            0.0000  0.0065  0.2857 -0.1280 -0.0209
                                            0.0051  0.1014 -0.2922  0.0302  0.0022
                                            0.0044  0.5058 -0.0056 -0.0188 -0.2928
                                           -0.1298 -0.0777  0.2851  0.2375 -0.4775
                                           -0.0542  0.2672
   200. (0.00008) RY*( 8) N   9           s( 13.87%)p 3.32( 46.07%)d 2.89( 40.07%)
   201. (0.00007) RY*( 9) N   9           s( 33.12%)p 1.23( 40.62%)d 0.79( 26.26%)
   202. (0.00004) RY*(10) N   9           s(  0.77%)p32.06( 24.72%)d96.63( 74.51%)
   203. (0.00005) RY*(11) N   9           s( 44.91%)p 0.45( 20.24%)d 0.78( 34.84%)
   204. (0.00002) RY*(12) N   9           s(  4.88%)p10.32( 50.39%)d 9.16( 44.73%)
   205. (0.00002) RY*(13) N   9           s(  0.59%)p19.63( 11.51%)d99.99( 87.90%)
   206. (0.00001) RY*(14) N   9           s(  1.24%)p69.95( 86.74%)d 9.70( 12.02%)
   207. (0.00001) RY*(15) N   9           s(  0.64%)p99.99( 92.68%)d10.46(  6.68%)
   208. (0.00000) RY*(16) N   9           s( 98.93%)p 0.01(  0.79%)d 0.00(  0.28%)
   209. (0.00001) RY*(17) N   9           s(  0.77%)p99.99( 83.69%)d20.14( 15.54%)
   210. (0.00585) RY*( 1) C  10           s(  0.09%)p99.99( 94.84%)d55.71(  5.07%)
                                           -0.0000  0.0232 -0.0111 -0.0151 -0.0048
                                            0.0061 -0.1218  0.0652 -0.0105 -0.0133
                                            0.4604 -0.0109  0.0190 -0.0207  0.8457
                                           -0.0065  0.0281 -0.0168 -0.1201  0.1097
                                           -0.1011  0.1172
   211. (0.00199) RY*( 2) C  10           s(  0.17%)p99.99( 97.32%)d14.35(  2.50%)
                                            0.0000  0.0151  0.0191  0.0318 -0.0118
                                           -0.0276 -0.9339  0.1384  0.1174  0.0053
                                            0.1100 -0.0324  0.0027 -0.0108 -0.2057
                                            0.0701  0.0824  0.0538  0.1166  0.0330
                                           -0.0107  0.0857
   212. (0.00118) RY*( 3) C  10           s(  0.10%)p99.99( 74.76%)d99.99( 25.14%)
                                            0.0000  0.0004  0.0286 -0.0122 -0.0028
                                           -0.0020  0.1635  0.0743  0.0324 -0.0030
                                            0.7092  0.2481  0.0304  0.0029 -0.3593
                                           -0.1395 -0.0158 -0.3913  0.2219 -0.0697
                                           -0.2101  0.0090
   213. (0.00053) RY*( 4) C  10           s(  0.30%)p99.99( 34.21%)d99.99( 65.49%)
                                            0.0000 -0.0002  0.0507 -0.0214  0.0022
                                           -0.0030  0.1057 -0.0895  0.0351 -0.0083
                                            0.4538 -0.2248  0.0392  0.0053 -0.2249
                                            0.1062 -0.0413  0.6360 -0.1775  0.3405
                                            0.1568 -0.2801
   214. (0.00045) RY*( 5) C  10           s( 89.98%)p 0.08(  7.04%)d 0.03(  2.99%)
                                           -0.0000 -0.0038  0.9377 -0.1427  0.0114
                                            0.0063  0.0442  0.1810 -0.0481  0.0084
                                           -0.0497 -0.0483 -0.0661  0.0202  0.0177
                                            0.0777 -0.1315  0.0431  0.0681  0.0023
                                           -0.0831  0.1283
   215. (0.00024) RY*( 6) C  10           s( 18.82%)p 4.05( 76.29%)d 0.26(  4.89%)
                                            0.0000 -0.0038  0.2843  0.3219 -0.0610
                                           -0.0123 -0.0606 -0.7416  0.3687  0.0048
                                            0.0324  0.0365 -0.0208  0.0016  0.0577
                                           -0.1423  0.2163 -0.1445  0.0024  0.0182
                                            0.1608 -0.0427
   216. (0.00016) RY*( 7) C  10           s(  2.86%)p22.83( 65.35%)d11.11( 31.79%)
                                            0.0000 -0.0109  0.0742  0.1436 -0.0487
                                           -0.0071 -0.0767 -0.1359 -0.4577  0.0027
                                            0.0333  0.1413  0.1264 -0.0066 -0.0799
                                            0.6082  0.0781 -0.3501 -0.3874  0.1605
                                            0.0322 -0.1357
   217. (0.00011) RY*( 8) C  10           s( 34.68%)p 1.57( 54.37%)d 0.32( 10.95%)
                                           -0.0000 -0.0019 -0.0129  0.5836  0.0775
                                            0.0073  0.1186  0.2602  0.3775 -0.0015
                                           -0.0414  0.4236 -0.1005  0.0047  0.0277
                                            0.3497 -0.0706  0.2569 -0.0080 -0.0621
                                           -0.1856  0.0715
   218. (0.00007) RY*( 9) C  10           s( 14.47%)p 5.08( 73.52%)d 0.83( 12.01%)
   219. (0.00008) RY*(10) C  10           s(  5.44%)p 4.05( 22.00%)d13.34( 72.56%)
   220. (0.00006) RY*(11) C  10           s( 27.19%)p 1.67( 45.48%)d 1.01( 27.33%)
   221. (0.00003) RY*(12) C  10           s(  2.53%)p10.18( 25.74%)d28.37( 71.74%)
   222. (0.00001) RY*(13) C  10           s(  4.72%)p18.11( 85.49%)d 2.07(  9.79%)
   223. (0.00002) RY*(14) C  10           s(  2.71%)p 3.45(  9.36%)d32.46( 87.93%)
   224. (0.00001) RY*(15) C  10           s(  4.50%)p 8.21( 36.96%)d12.99( 58.53%)
   225. (0.00000) RY*(16) C  10           s( 91.15%)p 0.07(  6.52%)d 0.03(  2.33%)
   226. (0.00000) RY*(17) C  10           s(  0.38%)p99.99( 90.84%)d23.29(  8.78%)
   227. (0.00570) RY*( 1) C  11           s(  0.48%)p99.99( 94.58%)d10.35(  4.94%)
                                            0.0000 -0.0257  0.0597 -0.0212  0.0099
                                           -0.0257  0.9059  0.0912  0.0558  0.0075
                                           -0.3065 -0.0094 -0.0121  0.0017 -0.1345
                                            0.0249  0.0038  0.0952  0.0738  0.0473
                                           -0.1109  0.1427
   228. (0.00199) RY*( 2) C  11           s(  0.10%)p99.99( 98.01%)d18.15(  1.88%)
                                            0.0000  0.0013 -0.0217  0.0229  0.0061
                                           -0.0100 -0.2337 -0.0295  0.0484 -0.0152
                                           -0.3390 -0.0605  0.0860 -0.0364 -0.8562
                                           -0.1392  0.2056 -0.0422 -0.1128  0.0451
                                           -0.0435  0.0200
   229. (0.00081) RY*( 3) C  11           s(  0.12%)p99.99( 87.45%)d99.99( 12.43%)
                                            0.0000 -0.0001 -0.0180  0.0290  0.0030
                                           -0.0056  0.2166 -0.0698  0.0278 -0.0190
                                            0.7896 -0.2229  0.0694  0.0102 -0.3666
                                            0.0879 -0.0376 -0.2803  0.1048 -0.1266
                                           -0.0958  0.0978
   230. (0.00058) RY*( 4) C  11           s(  0.18%)p23.96(  4.30%)d99.99( 95.52%)
                                           -0.0000  0.0000  0.0102  0.0409  0.0043
                                           -0.0011 -0.0396 -0.0095 -0.0200 -0.0047
                                           -0.1574 -0.0189 -0.0773  0.0033  0.0796
                                           -0.0513  0.0290 -0.2416 -0.1280 -0.6060
                                            0.2880  0.6559
   231. (0.00048) RY*( 5) C  11           s( 89.49%)p 0.09(  7.97%)d 0.03(  2.54%)
                                           -0.0000  0.0041  0.9456 -0.0071 -0.0259
                                            0.0183 -0.0892  0.0897 -0.1260 -0.0097
                                            0.0321  0.0448  0.0878 -0.0087 -0.0266
                                            0.1640  0.0945  0.0194  0.0868  0.0785
                                           -0.0013  0.1064
   232. (0.00027) RY*( 6) C  11           s(  5.26%)p16.58( 87.25%)d 1.42(  7.49%)
                                           -0.0000  0.0015  0.2107 -0.0899 -0.0125
                                            0.0090  0.0454 -0.2080 -0.1150  0.0064
                                            0.0211 -0.3104 -0.1157  0.0171  0.0744
                                           -0.7743 -0.3135 -0.0376 -0.2135  0.0937
                                           -0.1374  0.0168
   233. (0.00016) RY*( 7) C  11           s( 78.12%)p 0.06(  4.67%)d 0.22( 17.21%)
                                            0.0000 -0.0041 -0.0690  0.8810 -0.0181
                                           -0.0060 -0.0168  0.0254 -0.1751  0.0030
                                            0.0113 -0.0208  0.0392  0.0015  0.0280
                                           -0.1093 -0.0149  0.0361  0.1681  0.2950
                                            0.0605  0.2278
   234. (0.00008) RY*( 8) C  11           s(  2.61%)p13.60( 35.48%)d23.73( 61.91%)
   235. (0.00005) RY*( 9) C  11           s(  7.37%)p 8.23( 60.65%)d 4.34( 31.98%)
   236. (0.00002) RY*(10) C  11           s( 11.31%)p 1.50( 16.97%)d 6.34( 71.72%)
   237. (0.00001) RY*(11) C  11           s(  0.05%)p99.99( 95.09%)d99.99(  4.86%)
   238. (0.00000) RY*(12) C  11           s(  4.10%)p17.49( 71.65%)d 5.92( 24.25%)
   239. (0.00000) RY*(13) C  11           s(  0.04%)p99.99( 19.10%)d99.99( 80.86%)
   240. (0.00000) RY*(14) C  11           s(  0.78%)p99.99( 96.42%)d 3.58(  2.79%)
   241. (0.00000) RY*(15) C  11           s( 97.31%)p 0.02(  2.12%)d 0.01(  0.57%)
   242. (0.00001) RY*(16) C  11           s(  2.00%)p16.82( 33.61%)d32.23( 64.40%)
   243. (0.00001) RY*(17) C  11           s(  0.77%)p99.99( 84.75%)d18.69( 14.47%)
   244. (0.00548) RY*( 1) C  12           s(  1.41%)p65.87( 93.15%)d 3.84(  5.43%)
                                            0.0000 -0.0240  0.1145  0.0139  0.0163
                                           -0.0160  0.6597 -0.0738  0.0367 -0.0042
                                            0.1539 -0.0219  0.0093 -0.0174  0.6764
                                           -0.0751  0.0393 -0.0898 -0.2068  0.0147
                                           -0.0340 -0.0462
   245. (0.00193) RY*( 2) C  12           s(  0.02%)p99.99( 98.07%)d99.99(  1.91%)
                                           -0.0000 -0.0002  0.0130  0.0012  0.0002
                                           -0.0285 -0.6516  0.1082  0.1622  0.0188
                                            0.4314 -0.0765 -0.1099  0.0232  0.5332
                                           -0.1009 -0.1342  0.0244 -0.0165  0.0589
                                           -0.0767  0.0942
   246. (0.00089) RY*( 3) C  12           s(  0.09%)p99.99( 91.24%)d99.12(  8.68%)
                                            0.0000  0.0002  0.0062  0.0288  0.0027
                                           -0.0055  0.2117  0.0449  0.0279 -0.0186
                                            0.8109  0.1940  0.0990  0.0095 -0.3903
                                           -0.0711 -0.0450 -0.1431  0.0008 -0.1824
                                            0.0423  0.1767
   247. (0.00054) RY*( 4) C  12           s(  0.08%)p19.30(  1.53%)d99.99( 98.39%)
                                           -0.0000  0.0001  0.0269 -0.0085  0.0002
                                            0.0014 -0.0313 -0.0612  0.0091  0.0104
                                           -0.0635  0.0451 -0.0191 -0.0028  0.0394
                                            0.0470 -0.0146  0.5021 -0.4238 -0.2880
                                            0.5674  0.3837
   248. (0.00044) RY*( 5) C  12           s( 15.87%)p 4.98( 79.11%)d 0.32(  5.02%)
                                           -0.0000  0.0022  0.3980  0.0135 -0.0138
                                           -0.0075 -0.1085 -0.5755  0.1273  0.0105
                                            0.0306  0.3789 -0.1280  0.0185  0.0271
                                            0.4795 -0.1996 -0.1169  0.0313 -0.0199
                                            0.0683 -0.1746
   249. (0.00041) RY*( 6) C  12           s( 75.24%)p 0.29( 21.82%)d 0.04(  2.94%)
                                           -0.0000  0.0039  0.8654  0.0410 -0.0428
                                            0.0209 -0.0399  0.2340 -0.2320 -0.0009
                                           -0.0471 -0.1752  0.0271  0.0098 -0.1163
                                           -0.2351 -0.0710 -0.0537 -0.0881  0.1097
                                            0.0037  0.0818
   250. (0.00017) RY*( 7) C  12           s( 76.51%)p 0.05(  3.69%)d 0.26( 19.79%)
                                            0.0000 -0.0059 -0.1549  0.8608 -0.0107
                                           -0.0070 -0.0398 -0.0391 -0.1299 -0.0008
                                           -0.0243  0.0025 -0.0284 -0.0055 -0.0157
                                           -0.0356 -0.1182 -0.2347 -0.1630  0.2595
                                            0.2208  0.0147
   251. (0.00007) RY*( 8) C  12           s(  0.15%)p99.99( 24.45%)d99.99( 75.40%)
   252. (0.00005) RY*( 9) C  12           s(  4.05%)p15.54( 62.93%)d 8.15( 33.02%)
   253. (0.00002) RY*(10) C  12           s( 13.38%)p 1.46( 19.56%)d 5.01( 67.06%)
   254. (0.00000) RY*(11) C  12           s( 98.67%)p 0.01(  1.17%)d 0.00(  0.17%)
   255. (0.00000) RY*(12) C  12           s(  6.47%)p10.12( 65.47%)d 4.34( 28.06%)
   256. (0.00000) RY*(13) C  12           s(  2.73%)p32.39( 88.32%)d 3.28(  8.95%)
   257. (0.00000) RY*(14) C  12           s(  0.09%)p99.99( 99.29%)d 6.59(  0.62%)
   258. (0.00000) RY*(15) C  12           s(  0.47%)p21.11(  9.87%)d99.99( 89.67%)
   259. (0.00001) RY*(16) C  12           s(  1.50%)p37.24( 55.83%)d28.47( 42.67%)
   260. (0.00000) RY*(17) C  12           s(  3.35%)p25.23( 84.59%)d 3.60( 12.06%)
   261. (0.00579) RY*( 1) C  13           s(  0.39%)p99.99( 94.78%)d12.46(  4.83%)
                                            0.0000 -0.0257  0.0532 -0.0163  0.0110
                                            0.0044 -0.2796 -0.0255 -0.0005 -0.0128
                                            0.4654 -0.0322  0.0249 -0.0242  0.8009
                                           -0.0763  0.0517  0.0173  0.1127 -0.1112
                                            0.0959 -0.1174
   262. (0.00202) RY*( 2) C  13           s(  0.42%)p99.99( 97.52%)d 4.98(  2.07%)
                                           -0.0000 -0.0019  0.0471 -0.0437 -0.0047
                                            0.0373  0.8775 -0.1695 -0.2070 -0.0037
                                           -0.0848  0.0211  0.0220  0.0133  0.3396
                                           -0.0649 -0.0665  0.0715  0.1079  0.0069
                                           -0.0194  0.0590
   263. (0.00094) RY*( 3) C  13           s(  0.06%)p99.99( 75.78%)d99.99( 24.16%)
                                            0.0000 -0.0000 -0.0068  0.0240  0.0013
                                           -0.0019  0.2096  0.0806  0.0092 -0.0106
                                            0.7221  0.2358  0.0435  0.0051 -0.3434
                                           -0.1000 -0.0186 -0.3031  0.0487 -0.2781
                                            0.0013  0.2645
   264. (0.00056) RY*( 4) C  13           s(  1.80%)p 9.16( 16.47%)d45.49( 81.74%)
                                           -0.0000  0.0006  0.1312  0.0273 -0.0002
                                            0.0026 -0.0914 -0.0059 -0.0115  0.0154
                                           -0.3441 -0.0366 -0.1043 -0.0044  0.1544
                                            0.0141  0.0354 -0.7319  0.3379 -0.2278
                                           -0.3122  0.1345
   265. (0.00046) RY*( 5) C  13           s( 86.96%)p 0.10(  8.67%)d 0.05(  4.37%)
                                           -0.0000  0.0039  0.9311 -0.0386 -0.0348
                                           -0.0124 -0.0321 -0.1257  0.1018  0.0096
                                            0.0094  0.0144 -0.0825  0.0164 -0.1188
                                           -0.1331 -0.1415  0.0843  0.0671  0.0182
                                            0.1713 -0.0492
   266. (0.00026) RY*( 6) C  13           s( 10.32%)p 8.05( 83.06%)d 0.64(  6.62%)
                                            0.0000 -0.0005 -0.1863  0.2616 -0.0094
                                           -0.0170 -0.0702 -0.7722  0.3510 -0.0001
                                           -0.0172  0.0983 -0.0317 -0.0106 -0.0641
                                           -0.2681  0.1375  0.0788  0.2094  0.0274
                                            0.0301  0.1203
   267. (0.00013) RY*( 7) C  13           s( 65.79%)p 0.21( 13.65%)d 0.31( 20.56%)
                                            0.0000 -0.0062 -0.0390  0.8095 -0.0309
                                            0.0058  0.0694  0.2515 -0.0322 -0.0030
                                            0.0045 -0.1168 -0.0779 -0.0033  0.0009
                                            0.0317 -0.2159 -0.0986  0.2077  0.1491
                                            0.3476 -0.0984
   268. (0.00008) RY*( 8) C  13           s(  4.75%)p 7.75( 36.81%)d12.30( 58.44%)
   269. (0.00005) RY*( 9) C  13           s(  7.55%)p 7.05( 53.21%)d 5.20( 39.24%)
   270. (0.00003) RY*(10) C  13           s(  2.28%)p35.92( 81.96%)d 6.91( 15.76%)
   271. (0.00003) RY*(11) C  13           s( 10.06%)p 2.57( 25.82%)d 6.37( 64.12%)
   272. (0.00001) RY*(12) C  13           s(  1.53%)p62.30( 95.55%)d 1.90(  2.92%)
   273. (0.00000) RY*(13) C  13           s(  0.80%)p99.99( 97.53%)d 2.09(  1.67%)
   274. (0.00000) RY*(14) C  13           s( 98.22%)p 0.01(  0.58%)d 0.01(  1.19%)
   275. (0.00000) RY*(15) C  13           s(  2.64%)p 9.42( 24.86%)d27.47( 72.50%)
   276. (0.00000) RY*(16) C  13           s(  6.31%)p11.43( 72.13%)d 3.42( 21.56%)
   277. (0.00000) RY*(17) C  13           s(  0.21%)p99.99( 21.71%)d99.99( 78.08%)
   278. (0.00564) RY*( 1) C  14           s(  0.27%)p99.99( 94.51%)d19.67(  5.23%)
                                            0.0000 -0.0215  0.0417  0.0206  0.0053
                                            0.0243 -0.9209  0.0188 -0.0381 -0.0058
                                            0.2963 -0.0343  0.0122  0.0013  0.0417
                                           -0.0606 -0.0066  0.1006  0.0705  0.0548
                                           -0.1089  0.1493
   279. (0.00186) RY*( 2) C  14           s(  1.15%)p83.25( 95.85%)d 2.60(  3.00%)
                                            0.0000  0.0176  0.1048  0.0033 -0.0146
                                            0.0004 -0.1439 -0.0030  0.0587 -0.0135
                                           -0.3004  0.0786  0.0438 -0.0236 -0.8988
                                            0.1155  0.1184  0.0375  0.1275 -0.0458
                                            0.0994  0.0180
   280. (0.00120) RY*( 3) C  14           s(  0.07%)p99.99( 81.75%)d99.99( 18.17%)
                                           -0.0000 -0.0007  0.0055  0.0263 -0.0021
                                           -0.0050  0.2372  0.0318 -0.0133 -0.0170
                                            0.7629  0.2693  0.0431  0.0104 -0.2754
                                           -0.1531 -0.0627  0.0202 -0.1309 -0.2327
                                            0.1847  0.2755
   281. (0.00059) RY*( 4) C  14           s(  1.87%)p15.14( 28.37%)d37.23( 69.75%)
                                            0.0000 -0.0011  0.1231 -0.0599 -0.0013
                                            0.0040  0.1253 -0.0410 -0.0123  0.0054
                                            0.3908 -0.2556  0.0245 -0.0014 -0.1794
                                            0.1157 -0.0430  0.3495  0.0498  0.5150
                                           -0.1341 -0.5382
   282. (0.00053) RY*( 5) C  14           s( 87.29%)p 0.11(  9.61%)d 0.04(  3.10%)
                                            0.0000 -0.0054  0.9148 -0.1894  0.0101
                                            0.0193  0.0129  0.1478 -0.1357 -0.0010
                                           -0.0229  0.0323 -0.0328  0.0097  0.1199
                                            0.1324 -0.1437 -0.0588  0.0288 -0.1334
                                            0.0942  0.0051
   283. (0.00026) RY*( 6) C  14           s( 17.24%)p 4.65( 80.08%)d 0.16(  2.68%)
                                            0.0000 -0.0062  0.2721  0.3093 -0.0514
                                            0.0028  0.0680  0.0406  0.1217 -0.0057
                                           -0.0633 -0.2796  0.1222 -0.0099 -0.0272
                                           -0.7545  0.3355 -0.0170 -0.0195  0.1441
                                            0.0125  0.0721
   284. (0.00015) RY*( 7) C  14           s(  0.95%)p66.50( 62.99%)d38.07( 36.06%)
                                            0.0000 -0.0023  0.0671  0.0444 -0.0547
                                           -0.0046 -0.0390 -0.4728 -0.0437 -0.0055
                                           -0.0718 -0.0501 -0.3148 -0.0144 -0.1392
                                           -0.1378 -0.5075 -0.2796 -0.3625  0.3504
                                            0.0406  0.1631
   285. (0.00011) RY*( 8) C  14           s(  2.84%)p27.85( 79.17%)d 6.33( 17.99%)
                                           -0.0000 -0.0067 -0.0647  0.1300 -0.0854
                                           -0.0035 -0.0728  0.7544  0.2677  0.0011
                                           -0.0962  0.1981 -0.0500 -0.0039 -0.0356
                                           -0.0566 -0.3002 -0.0078 -0.3540  0.1941
                                            0.0545 -0.1178
   286. (0.00010) RY*( 9) C  14           s( 27.16%)p 2.17( 58.91%)d 0.51( 13.93%)
   287. (0.00007) RY*(10) C  14           s( 53.20%)p 0.70( 37.37%)d 0.18(  9.43%)
   288. (0.00007) RY*(11) C  14           s(  1.94%)p13.16( 25.49%)d37.48( 72.58%)
   289. (0.00003) RY*(12) C  14           s(  1.00%)p12.42( 12.44%)d86.45( 86.56%)
   290. (0.00004) RY*(13) C  14           s(  4.99%)p 2.92( 14.58%)d16.13( 80.43%)
   291. (0.00001) RY*(14) C  14           s(  3.96%)p20.15( 79.79%)d 4.10( 16.25%)
   292. (0.00000) RY*(15) C  14           s(  0.26%)p99.99( 93.98%)d22.12(  5.76%)
   293. (0.00001) RY*(16) C  14           s(  0.63%)p67.31( 42.21%)d91.17( 57.17%)
   294. (0.00000) RY*(17) C  14           s( 95.28%)p 0.03(  2.97%)d 0.02(  1.75%)
   295. (0.00944) RY*( 1) C  15           s(  9.87%)p 8.63( 85.16%)d 0.50(  4.96%)
                                            0.0000  0.0421  0.3082 -0.0225 -0.0380
                                            0.0255  0.4436 -0.0315  0.0213 -0.0510
                                           -0.7735  0.0460 -0.0517  0.0235  0.2124
                                            0.0049  0.0376  0.0588  0.1168 -0.1739
                                           -0.0395  0.0268
   296. (0.00692) RY*( 2) C  15           s(  0.01%)p99.99(  7.90%)d99.99( 92.08%)
                                           -0.0000  0.0003  0.0111 -0.0006 -0.0002
                                            0.0631 -0.1028 -0.1867  0.0138  0.0414
                                           -0.0738 -0.1234  0.0068  0.0214 -0.0432
                                           -0.0684  0.0030  0.4212 -0.5255 -0.0785
                                           -0.6222 -0.2720
   297. (0.00673) RY*( 3) C  15           s( 28.99%)p 0.60( 17.34%)d 1.85( 53.68%)
                                           -0.0000  0.0114  0.5380 -0.0174 -0.0037
                                            0.0281  0.1178 -0.0254  0.0875 -0.0190
                                           -0.0010  0.1128 -0.0843 -0.0482 -0.3218
                                           -0.1288 -0.0882 -0.1803 -0.2990  0.5960
                                            0.1516 -0.1915
   298. (0.00242) RY*( 4) C  15           s( 17.50%)p 3.89( 68.12%)d 0.82( 14.37%)
                                           -0.0000 -0.0048  0.3918  0.1430 -0.0323
                                            0.0334 -0.3289  0.1237  0.1025 -0.0476
                                            0.1240 -0.1754 -0.1288 -0.0041  0.6919
                                           -0.0153 -0.0455  0.2186 -0.1243  0.1177
                                            0.1425  0.2153
   299. (0.00079) RY*( 5) C  15           s( 31.20%)p 1.10( 34.38%)d 1.10( 34.43%)
                                           -0.0000  0.0026  0.5504 -0.0754 -0.0576
                                            0.0158 -0.0051 -0.0221  0.0197 -0.0168
                                            0.2371 -0.1001  0.0744 -0.0139 -0.4081
                                            0.2533 -0.1991  0.1671  0.1221 -0.4357
                                           -0.0682  0.3271
   300. (0.00035) RY*( 6) C  15           s(  0.00%)p 1.00( 96.93%)d 0.03(  3.07%)
                                            0.0000 -0.0000  0.0021 -0.0015 -0.0008
                                            0.0322 -0.7726 -0.0840  0.0945  0.0214
                                           -0.5177 -0.0602  0.0632  0.0113 -0.2781
                                           -0.0284  0.0295 -0.0714  0.1149  0.0410
                                            0.0748  0.0717
   301. (0.00013) RY*( 7) C  15           s( 46.82%)p 0.80( 37.44%)d 0.34( 15.74%)
                                            0.0000  0.0119 -0.0086  0.6785  0.0877
                                            0.0037  0.0359 -0.2982 -0.2007 -0.0065
                                           -0.0166  0.3070  0.2114  0.0023 -0.0774
                                            0.2672  0.1650  0.3263  0.0037  0.1319
                                            0.1667  0.0754
   302. (0.00008) RY*( 8) C  15           s( 33.06%)p 1.79( 59.23%)d 0.23(  7.71%)
   303. (0.00005) RY*( 9) C  15           s( 15.92%)p 3.34( 53.11%)d 1.95( 30.97%)
   304. (0.00003) RY*(10) C  15           s(  8.97%)p 6.94( 62.28%)d 3.20( 28.75%)
   305. (0.00004) RY*(11) C  15           s(  7.29%)p 9.90( 72.17%)d 2.82( 20.54%)
   306. (0.00002) RY*(12) C  15           s(  4.15%)p21.83( 90.63%)d 1.26(  5.22%)
   307. (0.00000) RY*(13) C  15           s(  3.31%)p11.02( 36.52%)d18.16( 60.16%)
   308. (0.00001) RY*(14) C  15           s(  1.83%)p48.78( 89.34%)d 4.82(  8.83%)
   309. (0.00000) RY*(15) C  15           s(  1.12%)p61.45( 69.09%)d26.50( 29.79%)
   310. (0.00000) RY*(16) C  15           s(  1.17%)p10.31( 12.03%)d74.37( 86.80%)
   311. (0.00000) RY*(17) C  15           s( 88.40%)p 0.11(  9.63%)d 0.02(  1.97%)
   312. (0.00246) RY*( 1) O  16           s(  5.01%)p18.71( 93.77%)d 0.24(  1.22%)
                                            0.0000  0.0022  0.2090  0.0801 -0.0019
                                           -0.0095  0.2690  0.0214  0.0357  0.0094
                                            0.0849 -0.0599 -0.0316  0.0089 -0.9204
                                            0.0529 -0.0408 -0.0401 -0.0523  0.0838
                                            0.0149 -0.0238
   313. (0.00093) RY*( 2) O  16           s(  0.00%)p 1.00( 97.85%)d 0.02(  2.14%)
                                           -0.0000  0.0000  0.0045 -0.0011 -0.0000
                                            0.0018  0.7848 -0.0533  0.0528  0.0015
                                            0.5253 -0.0367  0.0352  0.0007  0.2788
                                           -0.0196  0.0187 -0.0629  0.0906  0.0264
                                            0.0775  0.0508
   314. (0.00087) RY*( 3) O  16           s( 93.16%)p 0.06(  5.71%)d 0.01(  1.13%)
                                           -0.0000  0.0096  0.9396 -0.2206 -0.0042
                                           -0.0236 -0.0322  0.0708  0.0127  0.0387
                                           -0.0566 -0.1091 -0.0250 -0.0065  0.1814
                                            0.0080  0.0103  0.0506  0.0010 -0.0519
                                            0.0064  0.0777
   315. (0.00011) RY*( 4) O  16           s( 28.02%)p 2.51( 70.24%)d 0.06(  1.74%)
                                           -0.0000  0.0093  0.1357  0.5115  0.0007
                                           -0.0163 -0.4671  0.0161  0.0554  0.0269
                                            0.6881 -0.0256 -0.0698 -0.0048  0.0181
                                            0.0017 -0.0241  0.0720 -0.0200  0.0919
                                            0.0572 -0.0112
   316. (0.00004) RY*( 5) O  16           s(  2.09%)p44.63( 93.34%)d 2.18(  4.56%)
   317. (0.00004) RY*( 6) O  16           s( 57.75%)p 0.48( 28.00%)d 0.25( 14.26%)
   318. (0.00001) RY*( 7) O  16           s(  1.04%)p94.96( 98.60%)d 0.35(  0.36%)
   319. (0.00001) RY*( 8) O  16           s(  0.13%)p99.99( 99.81%)d 0.49(  0.06%)
   320. (0.00001) RY*( 9) O  16           s(  2.43%)p40.12( 97.32%)d 0.11(  0.26%)
   321. (0.00000) RY*(10) O  16           s(  0.91%)p99.99( 98.86%)d 0.25(  0.23%)
   322. (0.00000) RY*(11) O  16           s( 99.88%)p 0.00(  0.12%)d 0.00(  0.00%)
   323. (0.00000) RY*(12) O  16           s(  0.06%)p99.99( 99.91%)d 0.50(  0.03%)
   324. (0.00001) RY*(13) O  16           s(  4.77%)p 1.14(  5.46%)d18.82( 89.77%)
   325. (0.00000) RY*(14) O  16           s(  0.07%)p19.80(  1.42%)d99.99( 98.51%)
   326. (0.00000) RY*(15) O  16           s(  0.24%)p15.39(  3.70%)d99.99( 96.06%)
   327. (0.00000) RY*(16) O  16           s(  0.92%)p 2.69(  2.48%)d99.99( 96.60%)
   328. (0.00001) RY*(17) O  16           s(  3.31%)p 1.19(  3.93%)d28.05( 92.77%)
   329. (0.00039) RY*( 1) H  17           s(100.00%)
                                           -0.0005  1.0000  0.0026
   330. (0.00021) RY*( 2) H  17           s(100.00%)
                                           -0.0012 -0.0026  1.0000
   331. (0.00046) RY*( 1) H  18           s(100.00%)
                                           -0.0006  1.0000  0.0022
   332. (0.00022) RY*( 2) H  18           s(100.00%)
                                           -0.0012 -0.0022  1.0000
   333. (0.00054) RY*( 1) H  19           s(100.00%)
                                           -0.0014  1.0000  0.0034
   334. (0.00026) RY*( 2) H  19           s(100.00%)
                                           -0.0008 -0.0034  1.0000
   335. (0.00072) RY*( 1) H  20           s(100.00%)
                                           -0.0013  1.0000  0.0015
   336. (0.00017) RY*( 2) H  20           s(100.00%)
                                           -0.0008 -0.0015  1.0000
   337. (0.00047) RY*( 1) H  21           s(100.00%)
                                           -0.0006  1.0000  0.0021
   338. (0.00021) RY*( 2) H  21           s(100.00%)
                                           -0.0012 -0.0021  1.0000
   339. (0.00219) RY*( 1) H  22           s(100.00%)
                                           -0.0041  1.0000 -0.0001
   340. (0.00013) RY*( 2) H  22           s(100.00%)
                                            0.0001  0.0001  1.0000
   341. (0.00241) RY*( 1) H  23           s(100.00%)
                                            0.0066  1.0000 -0.0038
   342. (0.00035) RY*( 2) H  23           s(100.00%)
                                           -0.0020  0.0038  1.0000
   343. (0.00054) RY*( 1) H  24           s(100.00%)
                                           -0.0014  1.0000  0.0034
   344. (0.00026) RY*( 2) H  24           s(100.00%)
                                           -0.0008 -0.0034  1.0000
   345. (0.00046) RY*( 1) H  25           s(100.00%)
                                           -0.0006  1.0000  0.0022
   346. (0.00022) RY*( 2) H  25           s(100.00%)
                                           -0.0012 -0.0022  1.0000
   347. (0.00039) RY*( 1) H  26           s(100.00%)
                                           -0.0005  1.0000  0.0026
   348. (0.00021) RY*( 2) H  26           s(100.00%)
                                           -0.0012 -0.0026  1.0000
   349. (0.00047) RY*( 1) H  27           s(100.00%)
                                           -0.0006  1.0000  0.0021
   350. (0.00021) RY*( 2) H  27           s(100.00%)
                                           -0.0012 -0.0021  1.0000
   351. (0.00072) RY*( 1) H  28           s(100.00%)
                                           -0.0013  1.0000  0.0015
   352. (0.00017) RY*( 2) H  28           s(100.00%)
                                           -0.0008 -0.0015  1.0000
   353. (0.00077) RY*( 1) H  29           s(100.00%)
                                           -0.0042  1.0000 -0.0022
   354. (0.00016) RY*( 2) H  29           s(100.00%)
                                            0.0004  0.0022  1.0000
   355. (0.01544) BD*( 1) C   1 - C   2  
                ( 50.05%)   0.7075* C   1 s( 34.67%)p 1.88( 65.30%)d 0.00(  0.03%)
                                            0.0000  0.5887 -0.0116 -0.0002 -0.0001
                                           -0.5748  0.0005  0.0114  0.0000  0.1421
                                           -0.0384  0.0019 -0.0001  0.5481 -0.0168
                                           -0.0088 -0.0001 -0.0005 -0.0164  0.0032
                                            0.0062  0.0015
                ( 49.95%)  -0.7067* C   2 s( 34.68%)p 1.88( 65.28%)d 0.00(  0.03%)
                                            0.0000  0.5888 -0.0130 -0.0016 -0.0004
                                            0.5838 -0.0252  0.0077  0.0001 -0.1111
                                           -0.0336 -0.0063 -0.0003 -0.5456  0.0071
                                           -0.0094 -0.0003 -0.0028 -0.0157  0.0055
                                            0.0049  0.0020
   356. (0.32373) BD*( 2) C   1 - C   2  
                ( 49.63%)   0.7045* C   1 s(  0.00%)p 1.00( 99.96%)d 0.00(  0.04%)
                                            0.0000 -0.0009  0.0001  0.0004  0.0000
                                           -0.6153 -0.0164 -0.0079  0.0002  0.3086
                                            0.0082  0.0037 -0.0001 -0.7244 -0.0193
                                           -0.0095  0.0004 -0.0002  0.0050  0.0084
                                            0.0117 -0.0124
                ( 50.37%)  -0.7097* C   2 s(  0.00%)p 1.00( 99.96%)d 0.00(  0.04%)
                                           -0.0000 -0.0014  0.0001  0.0002  0.0001
                                           -0.6159 -0.0156  0.0080  0.0008  0.3097
                                            0.0076 -0.0038 -0.0006 -0.7236 -0.0182
                                            0.0091  0.0010  0.0102  0.0014  0.0049
                                           -0.0015  0.0158
   357. (0.01529) BD*( 1) C   1 - C   6  
                ( 50.12%)   0.7080* C   1 s( 34.68%)p 1.88( 65.28%)d 0.00(  0.03%)
                                            0.0000  0.5888 -0.0110  0.0004  0.0000
                                            0.0746 -0.0309  0.0025  0.0000 -0.7139
                                            0.0036  0.0142  0.0000 -0.3683  0.0277
                                            0.0038  0.0000  0.0006 -0.0033  0.0116
                                           -0.0123 -0.0050
                ( 49.88%)  -0.7063* C   6 s( 34.74%)p 1.88( 65.22%)d 0.00(  0.03%)
                                            0.0000  0.5893 -0.0125 -0.0025 -0.0004
                                           -0.0521 -0.0293  0.0051 -0.0004  0.7252
                                           -0.0282 -0.0098  0.0005  0.3486  0.0126
                                           -0.0083  0.0005 -0.0017 -0.0047  0.0126
                                           -0.0108 -0.0036
   358. (0.01151) BD*( 1) C   1 - H  17  
                ( 39.74%)   0.6304* C   1 s( 30.56%)p 2.27( 69.37%)d 0.00(  0.07%)
                                            0.0003 -0.5525 -0.0181  0.0002 -0.0001
                                           -0.5325 -0.0027 -0.0051 -0.0011 -0.6106
                                           -0.0031 -0.0059 -0.0013  0.1929  0.0009
                                            0.0018  0.0004 -0.0210  0.0051  0.0088
                                            0.0024  0.0106
                ( 60.26%)  -0.7763* H  17 s(100.00%)
                                           -1.0000 -0.0005 -0.0012
   359. (0.01490) BD*( 1) C   2 - C   3  
                ( 50.39%)   0.7098* C   2 s( 34.64%)p 1.89( 65.33%)d 0.00(  0.03%)
                                            0.0000  0.5884 -0.0094  0.0007  0.0003
                                           -0.5227  0.0274 -0.0069  0.0000 -0.5836
                                           -0.0123 -0.0125 -0.0006  0.1940 -0.0289
                                            0.0008 -0.0002  0.0139 -0.0060 -0.0023
                                           -0.0042 -0.0082
                ( 49.61%)  -0.7044* C   3 s( 34.59%)p 1.89( 65.38%)d 0.00(  0.03%)
                                           -0.0001  0.5880  0.0142 -0.0023 -0.0001
                                            0.5097  0.0099 -0.0083  0.0003  0.6001
                                           -0.0338 -0.0039  0.0007 -0.1790 -0.0226
                                            0.0052 -0.0002  0.0136 -0.0081 -0.0036
                                           -0.0013 -0.0073
   360. (0.01107) BD*( 1) C   2 - H  18  
                ( 39.72%)   0.6302* C   2 s( 30.59%)p 2.27( 69.35%)d 0.00(  0.07%)
                                            0.0003 -0.5528 -0.0176 -0.0006 -0.0002
                                            0.0671  0.0007 -0.0003  0.0001 -0.7413
                                           -0.0037  0.0076 -0.0014 -0.3733 -0.0023
                                            0.0036 -0.0007  0.0042 -0.0001 -0.0179
                                            0.0177  0.0046
                ( 60.28%)  -0.7764* H  18 s(100.00%)
                                           -1.0000 -0.0006 -0.0012
   361. (0.02240) BD*( 1) C   3 - C   4  
                ( 50.87%)   0.7132* C   3 s( 35.16%)p 1.84( 64.81%)d 0.00(  0.03%)
                                            0.0001  0.5929  0.0066  0.0043  0.0003
                                            0.0414  0.0201 -0.0011  0.0014 -0.7216
                                            0.0140  0.0094 -0.0004 -0.3534 -0.0115
                                            0.0049 -0.0013 -0.0009 -0.0044  0.0119
                                           -0.0101 -0.0033
                ( 49.13%)  -0.7009* C   4 s( 34.13%)p 1.93( 65.84%)d 0.00(  0.03%)
                                           -0.0000  0.5842  0.0049  0.0006  0.0003
                                           -0.0682  0.0108  0.0008 -0.0013  0.7234
                                           -0.0056 -0.0011  0.0029  0.3608 -0.0118
                                           -0.0011  0.0020 -0.0006 -0.0025  0.0118
                                           -0.0123 -0.0046
   362. (0.34644) BD*( 2) C   3 - C   4  
                ( 50.38%)   0.7098* C   3 s(  0.00%)p 1.00( 99.96%)d 0.00(  0.04%)
                                            0.0000  0.0061 -0.0002  0.0017 -0.0000
                                            0.6158  0.0094  0.0029 -0.0013 -0.3134
                                           -0.0021 -0.0026  0.0004  0.7225  0.0087
                                            0.0050 -0.0012 -0.0104 -0.0015 -0.0045
                                            0.0016 -0.0164
                ( 49.62%)  -0.7044* C   4 s(  0.00%)p 1.00( 99.96%)d 0.00(  0.03%)
                                           -0.0001  0.0036  0.0028  0.0004 -0.0000
                                            0.6141  0.0071  0.0055 -0.0024 -0.3074
                                            0.0004 -0.0023  0.0019  0.7266  0.0056
                                            0.0057 -0.0033  0.0094  0.0060  0.0116
                                            0.0082  0.0040
   363. (0.01202) BD*( 1) C   3 - H  19  
                ( 39.73%)   0.6303* C   3 s( 30.15%)p 2.31( 69.78%)d 0.00(  0.07%)
                                           -0.0004  0.5488 -0.0165 -0.0019 -0.0001
                                           -0.5985 -0.0044 -0.0022 -0.0005  0.1392
                                           -0.0082  0.0032  0.0014  0.5658  0.0001
                                            0.0043  0.0014 -0.0057 -0.0214  0.0045
                                            0.0117  0.0056
                ( 60.27%)  -0.7764* H  19 s(100.00%)
                                            1.0000  0.0014  0.0008
   364. (0.02531) BD*( 1) C   4 - C   5  
                ( 49.36%)   0.7025* C   4 s( 33.83%)p 1.96( 66.14%)d 0.00(  0.03%)
                                            0.0000 -0.5816 -0.0067 -0.0013 -0.0002
                                           -0.5803  0.0073  0.0014 -0.0017  0.1392
                                           -0.0090 -0.0023  0.0016  0.5523 -0.0090
                                           -0.0032  0.0023  0.0019  0.0162 -0.0033
                                           -0.0067 -0.0025
                ( 50.64%)  -0.7116* C   5 s( 34.93%)p 1.86( 65.04%)d 0.00(  0.03%)
                                           -0.0001 -0.5910 -0.0056 -0.0040 -0.0003
                                            0.5900 -0.0102 -0.0088 -0.0003 -0.1048
                                           -0.0191  0.0016 -0.0015 -0.5391  0.0014
                                            0.0070 -0.0007  0.0018  0.0152 -0.0046
                                           -0.0046 -0.0016
   365. (0.03604) BD*( 1) C   4 - C   7  
                ( 51.11%)   0.7149* C   4 s( 32.01%)p 2.12( 67.96%)d 0.00(  0.03%)
                                            0.0002  0.5657 -0.0089 -0.0032 -0.0005
                                           -0.5297 -0.0132  0.0031 -0.0013 -0.6018
                                           -0.0178  0.0033 -0.0016  0.1905 -0.0106
                                            0.0007  0.0003  0.0126 -0.0056 -0.0040
                                           -0.0022 -0.0065
                ( 48.89%)  -0.6992* C   7 s( 28.47%)p 2.51( 71.50%)d 0.00(  0.03%)
                                            0.0002  0.5336  0.0069  0.0005  0.0001
                                            0.5596 -0.0039 -0.0020  0.0017  0.6000
                                           -0.0068 -0.0049  0.0028 -0.2030 -0.0222
                                            0.0024 -0.0040  0.0127 -0.0071 -0.0053
                                            0.0024 -0.0062
   366. (0.01544) BD*( 1) C   5 - C   6  
                ( 49.44%)   0.7031* C   5 s( 34.97%)p 1.86( 65.00%)d 0.00(  0.03%)
                                            0.0000 -0.5912 -0.0149  0.0011  0.0001
                                           -0.5204  0.0251  0.0029 -0.0008 -0.5836
                                           -0.0150  0.0089 -0.0002  0.1921 -0.0277
                                            0.0006  0.0009 -0.0137  0.0060  0.0021
                                            0.0040  0.0082
                ( 50.56%)  -0.7111* C   6 s( 34.66%)p 1.88( 65.31%)d 0.00(  0.03%)
                                           -0.0000 -0.5887  0.0106 -0.0014 -0.0002
                                            0.5092  0.0086 -0.0101  0.0008  0.6001
                                           -0.0343 -0.0075  0.0002 -0.1781 -0.0219
                                            0.0056 -0.0007 -0.0134  0.0081  0.0037
                                            0.0013  0.0069
   367. (0.32369) BD*( 2) C   5 - C   6  
                ( 49.31%)   0.7022* C   5 s(  0.00%)p 1.00( 99.97%)d 0.00(  0.03%)
                                            0.0000  0.0021  0.0000 -0.0015 -0.0000
                                           -0.6115 -0.0113 -0.0088  0.0016  0.3029
                                            0.0049  0.0065 -0.0006 -0.7304 -0.0131
                                           -0.0106  0.0016 -0.0085 -0.0057 -0.0119
                                           -0.0090 -0.0024
                ( 50.69%)  -0.7120* C   6 s(  0.00%)p 1.00( 99.96%)d 0.00(  0.04%)
                                            0.0000  0.0004 -0.0008 -0.0014 -0.0002
                                           -0.6137 -0.0133 -0.0067  0.0005  0.3052
                                            0.0066  0.0037 -0.0001 -0.7274 -0.0160
                                           -0.0080  0.0004 -0.0007  0.0052  0.0083
                                            0.0120 -0.0135
   368. (0.01242) BD*( 1) C   5 - H  20  
                ( 40.10%)   0.6332* C   5 s( 30.00%)p 2.33( 69.93%)d 0.00(  0.07%)
                                           -0.0003  0.5475 -0.0163 -0.0027 -0.0001
                                            0.0763 -0.0114  0.0047  0.0010 -0.7452
                                           -0.0062 -0.0022 -0.0022 -0.3714  0.0068
                                           -0.0037 -0.0012 -0.0043 -0.0008  0.0175
                                           -0.0183 -0.0053
                ( 59.90%)  -0.7739* H  20 s(100.00%)
                                            1.0000  0.0013  0.0008
   369. (0.01119) BD*( 1) C   6 - H  21  
                ( 39.67%)   0.6298* C   6 s( 30.50%)p 2.28( 69.43%)d 0.00(  0.07%)
                                            0.0003 -0.5520 -0.0182 -0.0009 -0.0002
                                           -0.5998 -0.0035 -0.0059 -0.0010  0.1348
                                            0.0012  0.0009  0.0001  0.5623  0.0034
                                            0.0054  0.0009  0.0064  0.0208 -0.0044
                                           -0.0120 -0.0057
                ( 60.33%)  -0.7767* H  21 s(100.00%)
                                           -1.0000 -0.0006 -0.0012
   370. (0.03582) BD*( 1) C   7 - C   8  
                ( 48.89%)   0.6992* C   7 s( 28.49%)p 2.51( 71.49%)d 0.00(  0.03%)
                                            0.0002  0.5337  0.0070  0.0004  0.0001
                                           -0.5618  0.0169  0.0036 -0.0010 -0.1577
                                            0.0072 -0.0011  0.0010 -0.6113 -0.0148
                                            0.0044 -0.0049  0.0040  0.0128  0.0065
                                            0.0037  0.0070
                ( 51.11%)  -0.7149* C   8 s( 32.03%)p 2.12( 67.94%)d 0.00(  0.03%)
                                            0.0002  0.5659 -0.0089 -0.0032 -0.0005
                                            0.5614  0.0235 -0.0040  0.0016  0.1358
                                            0.0069 -0.0014  0.0003  0.5875  0.0027
                                           -0.0018  0.0013  0.0019  0.0129  0.0040
                                            0.0067  0.0048
   371. (0.03443) BD*( 1) C   7 - N   9  
                ( 61.39%)   0.7835* C   7 s( 21.65%)p 3.61( 78.26%)d 0.00(  0.09%)
                                           -0.0001  0.4647  0.0238  0.0014 -0.0004
                                            0.4296 -0.0099  0.0023 -0.0004 -0.7454
                                            0.0244 -0.0040 -0.0006  0.2035 -0.0177
                                            0.0007  0.0021 -0.0233  0.0040 -0.0081
                                           -0.0123 -0.0130
                ( 38.61%)  -0.6214* N   9 s( 35.39%)p 1.83( 64.59%)d 0.00(  0.03%)
                                           -0.0000  0.5948 -0.0023 -0.0039  0.0001
                                           -0.3915 -0.0006  0.0027 -0.0009  0.6778
                                            0.0002 -0.0049  0.0016 -0.1821  0.0015
                                            0.0015 -0.0005 -0.0142 -0.0009 -0.0045
                                           -0.0068 -0.0033
   372. (0.01951) BD*( 1) C   7 - H  22  
                ( 38.22%)   0.6182* C   7 s( 21.45%)p 3.66( 78.48%)d 0.00(  0.07%)
                                            0.0003 -0.4624  0.0261  0.0010 -0.0002
                                            0.4301  0.0155  0.0008 -0.0023 -0.2402
                                           -0.0114 -0.0002  0.0021 -0.7357 -0.0220
                                           -0.0018  0.0025  0.0066  0.0190 -0.0095
                                           -0.0034 -0.0154
                ( 61.78%)  -0.7860* H  22 s(100.00%)
                                           -1.0000 -0.0041  0.0001
   373. (0.02243) BD*( 1) C   8 - C  10  
                ( 49.13%)   0.7009* C   8 s( 34.12%)p 1.93( 65.85%)d 0.00(  0.03%)
                                            0.0000 -0.5841 -0.0049 -0.0006 -0.0003
                                            0.7615 -0.0073 -0.0012  0.0030 -0.2595
                                            0.0081  0.0008 -0.0017 -0.1050  0.0129
                                            0.0010 -0.0014  0.0092  0.0020 -0.0024
                                           -0.0129  0.0075
                ( 50.87%)  -0.7132* C  10 s( 35.16%)p 1.84( 64.81%)d 0.00(  0.03%)
                                           -0.0001 -0.5929 -0.0066 -0.0043 -0.0003
                                           -0.7637  0.0118  0.0099 -0.0006  0.2375
                                            0.0077 -0.0035  0.0009  0.0873  0.0231
                                           -0.0016  0.0016  0.0086  0.0034 -0.0040
                                           -0.0119  0.0054
   374. (0.34674) BD*( 2) C   8 - C  10  
                ( 49.62%)   0.7044* C   8 s(  0.00%)p 1.00( 99.96%)d 0.00(  0.03%)
                                           -0.0001  0.0033  0.0028  0.0004 -0.0000
                                           -0.2365 -0.0048 -0.0021  0.0005 -0.8734
                                           -0.0076 -0.0074  0.0039  0.4251  0.0013
                                            0.0030 -0.0023  0.0150 -0.0061  0.0050
                                            0.0062 -0.0040
                ( 50.38%)  -0.7098* C  10 s(  0.00%)p 1.00( 99.96%)d 0.00(  0.04%)
                                            0.0000  0.0061 -0.0002  0.0017 -0.0000
                                           -0.2291 -0.0047 -0.0008  0.0006 -0.8764
                                           -0.0115 -0.0051  0.0017  0.4228  0.0037
                                            0.0037 -0.0005 -0.0103  0.0083  0.0061
                                           -0.0110 -0.0083
   375. (0.02532) BD*( 1) C   8 - C  14  
                ( 49.35%)   0.7025* C   8 s( 33.81%)p 1.96( 66.15%)d 0.00(  0.03%)
                                            0.0000 -0.5815 -0.0067 -0.0013 -0.0002
                                           -0.2197  0.0099  0.0031 -0.0020  0.3882
                                           -0.0074 -0.0013  0.0014  0.6800 -0.0081
                                           -0.0026  0.0022  0.0041  0.0052 -0.0131
                                            0.0009 -0.0106
                ( 50.65%)  -0.7117* C  14 s( 34.94%)p 1.86( 65.03%)d 0.00(  0.03%)
                                           -0.0001 -0.5911 -0.0056 -0.0040 -0.0003
                                            0.1819  0.0182 -0.0022  0.0017 -0.3859
                                            0.0002  0.0061 -0.0002 -0.6839  0.0117
                                            0.0094  0.0000  0.0049  0.0049 -0.0125
                                           -0.0008 -0.0087
   376. (0.05206) BD*( 1) N   9 - C  15  
                ( 36.83%)   0.6069* N   9 s( 35.57%)p 1.81( 64.39%)d 0.00(  0.05%)
                                           -0.0000 -0.5963 -0.0103 -0.0052 -0.0000
                                            0.0260  0.0114 -0.0023  0.0005  0.3439
                                           -0.0226  0.0039  0.0004 -0.7240  0.0107
                                           -0.0008 -0.0020  0.0030  0.0031  0.0135
                                            0.0042 -0.0156
                ( 63.17%)  -0.7948* C  15 s( 32.58%)p 2.07( 67.34%)d 0.00(  0.08%)
                                           -0.0001 -0.5704  0.0201 -0.0025  0.0023
                                           -0.0304  0.0023 -0.0030 -0.0010 -0.3470
                                            0.0109  0.0074 -0.0007  0.7424 -0.0270
                                           -0.0057  0.0040 -0.0034  0.0009  0.0181
                                            0.0032 -0.0205
   377. (0.01718) BD*( 1) N   9 - H  23  
                ( 29.42%)   0.5424* N   9 s( 28.94%)p 2.45( 71.00%)d 0.00(  0.06%)
                                            0.0002 -0.5379  0.0035  0.0028  0.0002
                                           -0.4597  0.0116  0.0004  0.0014  0.3685
                                           -0.0109  0.0001 -0.0020  0.6020 -0.0119
                                           -0.0015 -0.0001  0.0136  0.0168 -0.0105
                                           -0.0001 -0.0074
                ( 70.58%)  -0.8401* H  23 s(100.00%)
                                           -1.0000  0.0066 -0.0020
   378. (0.01490) BD*( 1) C  10 - C  11  
                ( 49.61%)   0.7044* C  10 s( 34.61%)p 1.89( 65.35%)d 0.00(  0.03%)
                                            0.0001 -0.5882 -0.0142  0.0023  0.0001
                                            0.5601 -0.0365 -0.0031  0.0006  0.1236
                                            0.0161 -0.0039 -0.0001  0.5681  0.0128
                                           -0.0093  0.0005 -0.0017 -0.0135 -0.0065
                                           -0.0072 -0.0062
                ( 50.39%)  -0.7098* C  11 s( 34.67%)p 1.88( 65.30%)d 0.00(  0.03%)
                                           -0.0000 -0.5887  0.0094 -0.0007 -0.0003
                                           -0.5428 -0.0165 -0.0121 -0.0007 -0.1382
                                            0.0199 -0.0003  0.0002 -0.5808  0.0327
                                           -0.0077 -0.0000 -0.0011 -0.0139 -0.0048
                                           -0.0094 -0.0035
   379. (0.01205) BD*( 1) C  10 - H  24  
                ( 39.72%)   0.6303* C  10 s( 30.13%)p 2.32( 69.81%)d 0.00(  0.07%)
                                            0.0004 -0.5486  0.0165  0.0019  0.0001
                                            0.2215 -0.0080  0.0041  0.0018 -0.3992
                                           -0.0002 -0.0019 -0.0006 -0.6996 -0.0047
                                           -0.0036 -0.0010  0.0051  0.0104 -0.0175
                                            0.0045 -0.0147
                ( 60.28%)  -0.7764* H  24 s(100.00%)
                                           -1.0000 -0.0014 -0.0008
   380. (0.01545) BD*( 1) C  11 - C  12  
                ( 49.95%)   0.7067* C  11 s( 34.66%)p 1.88( 65.30%)d 0.00(  0.03%)
                                           -0.0000 -0.5886  0.0130  0.0016  0.0004
                                           -0.1921 -0.0318 -0.0076 -0.0004  0.3810
                                           -0.0050  0.0064  0.0002  0.6848 -0.0278
                                            0.0094  0.0002  0.0054  0.0063 -0.0130
                                           -0.0006 -0.0087
                ( 50.05%)  -0.7075* C  12 s( 34.69%)p 1.88( 65.28%)d 0.00(  0.03%)
                                           -0.0000 -0.5888  0.0116  0.0002  0.0001
                                            0.2216 -0.0402  0.0006 -0.0001 -0.3862
                                            0.0117  0.0062  0.0000 -0.6727  0.0022
                                            0.0131  0.0001  0.0038  0.0038 -0.0134
                                            0.0000 -0.0105
   381. (0.32410) BD*( 2) C  11 - C  12  
                ( 50.37%)   0.7097* C  11 s(  0.00%)p 1.00( 99.96%)d 0.00(  0.04%)
                                           -0.0000 -0.0017  0.0002  0.0002  0.0001
                                            0.2319  0.0060 -0.0030 -0.0002  0.8752
                                            0.0220 -0.0112 -0.0012 -0.4232 -0.0106
                                            0.0051  0.0006  0.0101 -0.0083 -0.0054
                                            0.0109  0.0079
                ( 49.63%)  -0.7045* C  12 s(  0.00%)p 1.00( 99.96%)d 0.00(  0.04%)
                                            0.0000 -0.0004  0.0002  0.0004  0.0000
                                            0.2331  0.0062  0.0033 -0.0002  0.8741
                                            0.0233  0.0112 -0.0004 -0.4247 -0.0113
                                           -0.0055  0.0003  0.0066  0.0016  0.0123
                                           -0.0047 -0.0128
   382. (0.01108) BD*( 1) C  11 - H  25  
                ( 39.71%)   0.6302* C  11 s( 30.58%)p 2.27( 69.35%)d 0.00(  0.07%)
                                           -0.0003  0.5527  0.0176  0.0006  0.0002
                                           -0.7830 -0.0041  0.0080 -0.0015  0.2616
                                            0.0015 -0.0024  0.0005  0.1096  0.0011
                                           -0.0007  0.0002 -0.0130 -0.0064  0.0005
                                            0.0169 -0.0133
                ( 60.29%)  -0.7765* H  25 s(100.00%)
                                            1.0000  0.0006  0.0012
   383. (0.01529) BD*( 1) C  12 - C  13  
                ( 50.12%)   0.7080* C  12 s( 34.67%)p 1.88( 65.30%)d 0.00(  0.03%)
                                            0.0000  0.5887 -0.0110  0.0004  0.0000
                                            0.7553 -0.0077 -0.0144 -0.0000 -0.2582
                                            0.0195  0.0028 -0.0000 -0.1175  0.0359
                                           -0.0024  0.0000 -0.0089 -0.0011  0.0030
                                            0.0137 -0.0068
                ( 49.88%)  -0.7062* C  13 s( 34.74%)p 1.88( 65.22%)d 0.00(  0.03%)
                                            0.0000  0.5893 -0.0125 -0.0025 -0.0004
                                           -0.7617  0.0258  0.0109 -0.0005  0.2499
                                            0.0091 -0.0061  0.0004  0.0872  0.0327
                                           -0.0062  0.0005 -0.0098 -0.0039  0.0042
                                            0.0122 -0.0061
   384. (0.01150) BD*( 1) C  12 - H  26  
                ( 39.75%)   0.6304* C  12 s( 30.56%)p 2.27( 69.37%)d 0.00(  0.07%)
                                           -0.0003  0.5525  0.0181 -0.0002  0.0001
                                           -0.5691 -0.0028 -0.0055 -0.0013 -0.1360
                                           -0.0007 -0.0013 -0.0002 -0.5927 -0.0029
                                           -0.0056 -0.0012  0.0061  0.0222  0.0040
                                            0.0088  0.0064
                ( 60.25%)  -0.7762* H  26 s(100.00%)
                                            1.0000  0.0005  0.0012
   385. (0.01545) BD*( 1) C  13 - C  14  
                ( 50.57%)   0.7111* C  13 s( 34.65%)p 1.89( 65.32%)d 0.00(  0.03%)
                                            0.0000  0.5885 -0.0106  0.0014  0.0002
                                            0.5606 -0.0369 -0.0064  0.0000  0.1242
                                            0.0155 -0.0037  0.0004  0.5671  0.0113
                                           -0.0116  0.0010  0.0018  0.0132  0.0064
                                            0.0071  0.0064
                ( 49.43%)  -0.7031* C  14 s( 35.00%)p 1.86( 64.97%)d 0.00(  0.03%)
                                           -0.0000  0.5914  0.0149 -0.0011 -0.0001
                                           -0.5426 -0.0189  0.0086  0.0000 -0.1358
                                            0.0195 -0.0012 -0.0003 -0.5789  0.0298
                                            0.0036 -0.0011  0.0011  0.0136  0.0050
                                            0.0093  0.0034
   386. (0.32411) BD*( 2) C  13 - C  14  
                ( 50.70%)   0.7121* C  13 s(  0.00%)p 1.00( 99.96%)d 0.00(  0.04%)
                                            0.0000  0.0002 -0.0008 -0.0014 -0.0002
                                            0.2376  0.0052  0.0023 -0.0002  0.8723
                                            0.0189  0.0097 -0.0006 -0.4261 -0.0094
                                           -0.0048  0.0002  0.0063  0.0021  0.0128
                                           -0.0054 -0.0136
                ( 49.30%)  -0.7021* C  14 s(  0.00%)p 1.00( 99.97%)d 0.00(  0.03%)
                                            0.0000  0.0012  0.0001 -0.0016 -0.0000
                                            0.2403  0.0048  0.0017 -0.0006  0.8706
                                            0.0156  0.0135 -0.0021 -0.4283 -0.0073
                                           -0.0069  0.0009 -0.0144  0.0057 -0.0063
                                           -0.0053  0.0049
   387. (0.01118) BD*( 1) C  13 - H  27  
                ( 39.66%)   0.6298* C  13 s( 30.52%)p 2.27( 69.41%)d 0.00(  0.07%)
                                           -0.0003  0.5522  0.0183  0.0009  0.0002
                                            0.2157  0.0017  0.0017  0.0002 -0.3999
                                           -0.0025 -0.0038 -0.0006 -0.6982 -0.0041
                                           -0.0069 -0.0012 -0.0051 -0.0108  0.0172
                                           -0.0052  0.0142
                ( 60.34%)  -0.7768* H  27 s(100.00%)
                                            1.0000  0.0006  0.0012
   388. (0.01244) BD*( 1) C  14 - H  28  
                ( 40.11%)   0.6333* C  14 s( 29.97%)p 2.33( 69.97%)d 0.00(  0.07%)
                                            0.0003 -0.5472  0.0163  0.0028  0.0001
                                           -0.7832 -0.0052 -0.0023 -0.0021  0.2715
                                           -0.0050  0.0039  0.0014  0.1110 -0.0129
                                            0.0046  0.0008  0.0139  0.0056 -0.0008
                                           -0.0171  0.0130
                ( 59.89%)  -0.7739* H  28 s(100.00%)
                                           -1.0000 -0.0013 -0.0008
   389. (0.28156) BD*( 1) C  15 - O  16  
                ( 73.43%)   0.8569* C  15 s(  0.00%)p 1.00( 99.40%)d 0.01(  0.60%)
                                           -0.0000 -0.0009  0.0001  0.0000 -0.0000
                                            0.7928  0.0382  0.0183 -0.0050  0.5327
                                            0.0255  0.0123 -0.0033  0.2808  0.0136
                                            0.0065 -0.0018 -0.0311  0.0210 -0.0118
                                            0.0665  0.0061
                ( 26.57%)  -0.5155* O  16 s(  0.00%)p 1.00( 99.89%)d 0.00(  0.11%)
                                           -0.0000 -0.0009  0.0001 -0.0000 -0.0000
                                            0.7970  0.0013  0.0013 -0.0028  0.5329
                                            0.0009  0.0008 -0.0019  0.2821  0.0005
                                            0.0004 -0.0010  0.0132 -0.0086  0.0054
                                           -0.0285 -0.0023
   390. (0.00550) BD*( 2) C  15 - O  16  
                ( 63.87%)   0.7992* C  15 s( 31.95%)p 2.12( 67.89%)d 0.00(  0.16%)
                                           -0.0001  0.5618 -0.0625 -0.0023 -0.0013
                                            0.4227 -0.0233 -0.0040  0.0022 -0.6936
                                            0.0490  0.0033 -0.0045  0.1244 -0.0267
                                            0.0054  0.0021 -0.0312  0.0029 -0.0063
                                           -0.0149 -0.0180
                ( 36.13%)  -0.6010* O  16 s( 37.02%)p 1.70( 62.87%)d 0.00(  0.11%)
                                            0.0000  0.6068 -0.0447 -0.0015 -0.0000
                                           -0.4093  0.0132  0.0006 -0.0002  0.6701
                                           -0.0216 -0.0020  0.0002 -0.1074  0.0036
                                            0.0022  0.0001 -0.0242  0.0053 -0.0073
                                           -0.0128 -0.0164
   391. (0.03734) BD*( 1) C  15 - H  29  
                ( 41.64%)   0.6453* C  15 s( 35.85%)p 1.79( 64.07%)d 0.00(  0.09%)
                                            0.0002 -0.5969 -0.0460  0.0006 -0.0020
                                            0.4280  0.0135 -0.0041 -0.0033 -0.3261
                                           -0.0182  0.0077  0.0044 -0.5920 -0.0036
                                           -0.0029  0.0011  0.0074  0.0192 -0.0198
                                           -0.0056 -0.0061
                ( 58.36%)  -0.7639* H  29 s(100.00%)
                                           -1.0000 -0.0042  0.0004


 NHO Directionality and "Bond Bending" (deviations from line of nuclear centers)

         [Thresholds for printing:  angular deviation  >  1.0 degree]
                                    hybrid p-character > 25.0%
                                    orbital occupancy  >  0.10e

                                Line of Centers        Hybrid 1              Hybrid 2
                                ---------------  -------------------   ------------------
                NBO               Theta   Phi    Theta   Phi    Dev    Theta   Phi    Dev
 ========================================================================================
     1. BD (   1) C   1 - C   2    47.3  167.6    47.6  169.4   1.3    133.1  345.0   1.9
     2. BD (   2) C   1 - C   2    47.3  167.6    43.5  333.4  90.0     43.6  333.3  90.0
     3. BD (   1) C   1 - C   6   116.4  275.0   115.8  273.8   1.3     62.9   96.4   1.4
     5. BD (   1) C   2 - C   3    76.7  229.0    78.1  230.5   2.1    104.5   47.7   1.7
     7. BD (   1) C   3 - C   4   116.2  274.2   117.3  275.0   1.3      --     --    --
     8. BD (   2) C   3 - C   4   116.2  274.2    43.7  333.1  89.9     43.5  333.8  89.5
    10. BD (   1) C   4 - C   5   132.3  348.6   132.7  347.3   1.0      --     --    --
    11. BD (   1) C   4 - C   7    75.9  228.1    77.6  228.8   1.8    105.6   46.8   2.0
    12. BD (   1) C   5 - C   6   103.4   48.9   102.2   50.1   1.7     75.5  227.7   1.6
    13. BD (   2) C   5 - C   6   103.4   48.9   136.9  153.5  90.0     43.3  333.5  90.0
    14. BD (   1) C   5 - H  20   116.5  276.4   115.9  275.3   1.1      --     --    --
    16. BD (   1) C   7 - C   8   136.3  194.1   138.1  195.5   2.0     45.5   13.7   1.8
    18. BD (   1) C   7 - H  22    35.7  148.9    33.9  150.7   2.1      --     --    --
    19. BD (   1) C   8 - C  10    83.2  162.0     --     --    --      98.0  341.9   1.3
    20. BD (   2) C   8 - C  10    83.2  162.0    65.0  254.6  89.5     65.0  255.3  89.9
    21. BD (   1) C   8 - C  14   147.5  297.0   147.1  298.7   1.0      --     --    --
    22. BD (   1) N   9 - C  15    25.8  266.2    24.6  263.8   1.6    155.1   84.4   1.2
    24. BD (   1) C  10 - C  11   135.3  193.3   136.7  194.6   1.7     46.4   11.7   2.1
    26. BD (   1) C  11 - C  12   147.3  298.4   146.1  301.2   1.9     32.0  116.3   1.3
    27. BD (   2) C  11 - C  12   147.3  298.4    64.9  255.1  90.0    115.1   75.1  90.1
    29. BD (   1) C  12 - C  13    97.3  341.5    96.2  342.2   1.3     81.6  160.8   1.3
    31. BD (   1) C  13 - C  14    44.6   13.4    43.3   14.8   1.6    134.0  192.0   1.7
    32. BD (   2) C  13 - C  14    44.6   13.4    64.7  254.8  90.0     64.6  254.7  90.0
    34. BD (   1) C  14 - H  28    98.0  340.6    97.0  341.1   1.0      --     --    --
    35. BD (   1) C  15 - O  16    81.4  301.3   106.4  213.9  89.9    106.4  213.8  89.9
    36. BD (   2) C  15 - O  16    81.4  301.3     --     --    --      97.6  121.5   1.0
    54. LP (   1) N   9             --     --     73.6   33.9   --       --     --    --
    55. LP (   1) O  16             --     --     82.5  301.6   --       --     --    --
    56. LP (   2) O  16             --     --    161.7    6.9   --       --     --    --
   356. BD*(   2) C   1 - C   2    47.3  167.6    43.5  333.4  90.0     43.6  333.3  90.0
   362. BD*(   2) C   3 - C   4   116.2  274.2    43.7  333.1  89.9     43.5  333.8  89.5
   367. BD*(   2) C   5 - C   6   103.4   48.9   136.9  153.5  90.0     43.3  333.5  90.0
   374. BD*(   2) C   8 - C  10    83.2  162.0    65.0  254.6  89.5     65.0  255.3  89.9
   381. BD*(   2) C  11 - C  12   147.3  298.4    64.9  255.1  90.0    115.1   75.1  90.1
   386. BD*(   2) C  13 - C  14    44.6   13.4    64.7  254.8  90.0     64.6  254.7  90.0
   389. BD*(   1) C  15 - O  16    81.4  301.3   106.4  213.9  89.9    106.4  213.8  89.9


 Second Order Perturbation Theory Analysis of Fock Matrix in NBO Basis

     Threshold for printing:   0.50 kcal/mol
                                                                              E(2)  E(j)-E(i) F(i,j)
         Donor NBO (i)                     Acceptor NBO (j)                 kcal/mol   a.u.    a.u. 
 ===================================================================================================

 within unit  1
   1. BD (   1) C   1 - C   2        / 91. RY*(   1) C   3                    0.82    1.86    0.035
   1. BD (   1) C   1 - C   2        / 92. RY*(   2) C   3                    1.71    1.97    0.052
   1. BD (   1) C   1 - C   2        /142. RY*(   1) C   6                    1.01    1.86    0.039
   1. BD (   1) C   1 - C   2        /143. RY*(   2) C   6                    1.46    2.16    0.050
   1. BD (   1) C   1 - C   2        /357. BD*(   1) C   1 - C   6            2.53    1.39    0.053
   1. BD (   1) C   1 - C   2        /358. BD*(   1) C   1 - H  17            1.34    1.38    0.038
   1. BD (   1) C   1 - C   2        /359. BD*(   1) C   2 - C   3            2.53    1.38    0.053
   1. BD (   1) C   1 - C   2        /360. BD*(   1) C   2 - H  18            1.35    1.38    0.039
   1. BD (   1) C   1 - C   2        /363. BD*(   1) C   3 - H  19            2.43    1.38    0.052
   1. BD (   1) C   1 - C   2        /369. BD*(   1) C   6 - H  21            2.37    1.38    0.051
   2. BD (   2) C   1 - C   2        / 94. RY*(   4) C   3                    1.12    1.63    0.042
   2. BD (   2) C   1 - C   2        /145. RY*(   4) C   6                    0.84    1.78    0.038
   2. BD (   2) C   1 - C   2        /362. BD*(   2) C   3 - C   4           27.95    0.35    0.089
   2. BD (   2) C   1 - C   2        /367. BD*(   2) C   5 - C   6           29.06    0.35    0.090
   3. BD (   1) C   1 - C   6        / 74. RY*(   1) C   2                    1.05    1.86    0.040
   3. BD (   1) C   1 - C   6        / 75. RY*(   2) C   2                    1.43    2.18    0.050
   3. BD (   1) C   1 - C   6        /125. RY*(   1) C   5                    0.99    1.85    0.038
   3. BD (   1) C   1 - C   6        /126. RY*(   2) C   5                    1.43    1.97    0.048
   3. BD (   1) C   1 - C   6        /355. BD*(   1) C   1 - C   2            2.52    1.39    0.053
   3. BD (   1) C   1 - C   6        /358. BD*(   1) C   1 - H  17            1.33    1.38    0.038
   3. BD (   1) C   1 - C   6        /360. BD*(   1) C   2 - H  18            2.35    1.39    0.051
   3. BD (   1) C   1 - C   6        /366. BD*(   1) C   5 - C   6            2.64    1.38    0.054
   3. BD (   1) C   1 - C   6        /368. BD*(   1) C   5 - H  20            2.53    1.38    0.053
   3. BD (   1) C   1 - C   6        /369. BD*(   1) C   6 - H  21            1.34    1.38    0.038
   4. BD (   1) C   1 - H  17        / 74. RY*(   1) C   2                    1.32    1.71    0.043
   4. BD (   1) C   1 - H  17        /142. RY*(   1) C   6                    1.33    1.71    0.043
   4. BD (   1) C   1 - H  17        /355. BD*(   1) C   1 - C   2            0.94    1.24    0.030
   4. BD (   1) C   1 - H  17        /357. BD*(   1) C   1 - C   6            0.95    1.24    0.031
   4. BD (   1) C   1 - H  17        /359. BD*(   1) C   2 - C   3            3.78    1.23    0.061
   4. BD (   1) C   1 - H  17        /360. BD*(   1) C   2 - H  18            0.56    1.24    0.023
   4. BD (   1) C   1 - H  17        /366. BD*(   1) C   5 - C   6            3.89    1.23    0.062
   4. BD (   1) C   1 - H  17        /369. BD*(   1) C   6 - H  21            0.57    1.23    0.024
   5. BD (   1) C   2 - C   3        / 57. RY*(   1) C   1                    0.97    1.88    0.038
   5. BD (   1) C   2 - C   3        / 58. RY*(   2) C   1                    1.42    2.18    0.050
   5. BD (   1) C   2 - C   3        /108. RY*(   1) C   4                    0.93    2.01    0.039
   5. BD (   1) C   2 - C   3        /109. RY*(   2) C   4                    0.65    1.69    0.030
   5. BD (   1) C   2 - C   3        /110. RY*(   3) C   4                    0.86    1.79    0.035
   5. BD (   1) C   2 - C   3        /355. BD*(   1) C   1 - C   2            2.50    1.38    0.053
   5. BD (   1) C   2 - C   3        /358. BD*(   1) C   1 - H  17            2.33    1.38    0.051
   5. BD (   1) C   2 - C   3        /360. BD*(   1) C   2 - H  18            1.31    1.38    0.038
   5. BD (   1) C   2 - C   3        /361. BD*(   1) C   3 - C   4            3.43    1.38    0.061
   5. BD (   1) C   2 - C   3        /363. BD*(   1) C   3 - H  19            1.41    1.38    0.039
   5. BD (   1) C   2 - C   3        /365. BD*(   1) C   4 - C   7            3.70    1.26    0.061
   6. BD (   1) C   2 - H  18        / 57. RY*(   1) C   1                    1.24    1.73    0.042
   6. BD (   1) C   2 - H  18        / 91. RY*(   1) C   3                    1.21    1.71    0.041
   6. BD (   1) C   2 - H  18        /355. BD*(   1) C   1 - C   2            0.95    1.24    0.031
   6. BD (   1) C   2 - H  18        /357. BD*(   1) C   1 - C   6            3.70    1.24    0.060
   6. BD (   1) C   2 - H  18        /358. BD*(   1) C   1 - H  17            0.56    1.24    0.024
   6. BD (   1) C   2 - H  18        /359. BD*(   1) C   2 - C   3            0.95    1.23    0.031
   6. BD (   1) C   2 - H  18        /361. BD*(   1) C   3 - C   4            3.94    1.23    0.062
   6. BD (   1) C   2 - H  18        /363. BD*(   1) C   3 - H  19            0.57    1.23    0.024
   7. BD (   1) C   3 - C   4        / 74. RY*(   1) C   2                    1.14    1.86    0.041
   7. BD (   1) C   3 - C   4        / 75. RY*(   2) C   2                    1.57    2.18    0.053
   7. BD (   1) C   3 - C   4        /125. RY*(   1) C   5                    0.73    1.85    0.033
   7. BD (   1) C   3 - C   4        /159. RY*(   1) C   7                    1.76    1.80    0.050
   7. BD (   1) C   3 - C   4        /359. BD*(   1) C   2 - C   3            3.05    1.38    0.058
   7. BD (   1) C   3 - C   4        /360. BD*(   1) C   2 - H  18            1.95    1.38    0.047
   7. BD (   1) C   3 - C   4        /363. BD*(   1) C   3 - H  19            1.62    1.38    0.042
   7. BD (   1) C   3 - C   4        /364. BD*(   1) C   4 - C   5            3.47    1.37    0.062
   7. BD (   1) C   3 - C   4        /365. BD*(   1) C   4 - C   7            2.15    1.26    0.047
   7. BD (   1) C   3 - C   4        /368. BD*(   1) C   5 - H  20            2.56    1.38    0.053
   7. BD (   1) C   3 - C   4        /371. BD*(   1) C   7 - N   9            0.91    1.19    0.029
   7. BD (   1) C   3 - C   4        /372. BD*(   1) C   7 - H  22            0.55    1.21    0.023
   8. BD (   2) C   3 - C   4        / 76. RY*(   3) C   2                    1.90    0.82    0.039
   8. BD (   2) C   3 - C   4        /127. RY*(   3) C   5                    2.11    0.99    0.045
   8. BD (   2) C   3 - C   4        /356. BD*(   2) C   1 - C   2           28.35    0.35    0.089
   8. BD (   2) C   3 - C   4        /367. BD*(   2) C   5 - C   6           27.18    0.35    0.087
   8. BD (   2) C   3 - C   4        /370. BD*(   1) C   7 - C   8            3.27    0.79    0.049
   8. BD (   2) C   3 - C   4        /371. BD*(   1) C   7 - N   9            3.81    0.72    0.051
   8. BD (   2) C   3 - C   4        /374. BD*(   2) C   8 - C  10            0.83    0.35    0.015
   9. BD (   1) C   3 - H  19        / 74. RY*(   1) C   2                    1.11    1.72    0.039
   9. BD (   1) C   3 - H  19        /108. RY*(   1) C   4                    1.81    1.87    0.052
   9. BD (   1) C   3 - H  19        /355. BD*(   1) C   1 - C   2            3.60    1.24    0.060
   9. BD (   1) C   3 - H  19        /359. BD*(   1) C   2 - C   3            1.04    1.23    0.032
   9. BD (   1) C   3 - H  19        /360. BD*(   1) C   2 - H  18            0.55    1.24    0.023
   9. BD (   1) C   3 - H  19        /361. BD*(   1) C   3 - C   4            1.32    1.23    0.036
   9. BD (   1) C   3 - H  19        /364. BD*(   1) C   4 - C   5            4.86    1.23    0.069
  10. BD (   1) C   4 - C   5        / 91. RY*(   1) C   3                    0.81    1.86    0.035
  10. BD (   1) C   4 - C   5        / 92. RY*(   2) C   3                    0.53    1.97    0.029
  10. BD (   1) C   4 - C   5        /142. RY*(   1) C   6                    1.22    1.86    0.043
  10. BD (   1) C   4 - C   5        /143. RY*(   2) C   6                    1.56    2.16    0.052
  10. BD (   1) C   4 - C   5        /159. RY*(   1) C   7                    1.38    1.80    0.045
  10. BD (   1) C   4 - C   5        /361. BD*(   1) C   3 - C   4            3.34    1.38    0.061
  10. BD (   1) C   4 - C   5        /363. BD*(   1) C   3 - H  19            2.37    1.38    0.051
  10. BD (   1) C   4 - C   5        /365. BD*(   1) C   4 - C   7            2.04    1.26    0.045
  10. BD (   1) C   4 - C   5        /366. BD*(   1) C   5 - C   6            3.26    1.38    0.060
  10. BD (   1) C   4 - C   5        /368. BD*(   1) C   5 - H  20            1.55    1.38    0.041
  10. BD (   1) C   4 - C   5        /369. BD*(   1) C   6 - H  21            1.97    1.38    0.047
  10. BD (   1) C   4 - C   5        /372. BD*(   1) C   7 - H  22            1.23    1.21    0.034
  11. BD (   1) C   4 - C   7        / 91. RY*(   1) C   3                    1.77    1.82    0.051
  11. BD (   1) C   4 - C   7        /125. RY*(   1) C   5                    1.47    1.81    0.046
  11. BD (   1) C   4 - C   7        /177. RY*(   2) C   8                    1.56    1.64    0.046
  11. BD (   1) C   4 - C   7        /193. RY*(   1) N   9                    1.31    1.43    0.039
  11. BD (   1) C   4 - C   7        /359. BD*(   1) C   2 - C   3            2.16    1.34    0.048
  11. BD (   1) C   4 - C   7        /361. BD*(   1) C   3 - C   4            2.08    1.34    0.047
  11. BD (   1) C   4 - C   7        /364. BD*(   1) C   4 - C   5            2.07    1.33    0.047
  11. BD (   1) C   4 - C   7        /366. BD*(   1) C   5 - C   6            2.19    1.34    0.049
  11. BD (   1) C   4 - C   7        /370. BD*(   1) C   7 - C   8            2.84    1.22    0.052
  11. BD (   1) C   4 - C   7        /371. BD*(   1) C   7 - N   9            0.82    1.15    0.027
  11. BD (   1) C   4 - C   7        /372. BD*(   1) C   7 - H  22            0.93    1.17    0.030
  11. BD (   1) C   4 - C   7        /373. BD*(   1) C   8 - C  10            1.20    1.34    0.036
  11. BD (   1) C   4 - C   7        /374. BD*(   2) C   8 - C  10            2.26    0.79    0.041
  11. BD (   1) C   4 - C   7        /376. BD*(   1) N   9 - C  15            1.67    1.27    0.041
  12. BD (   1) C   5 - C   6        / 57. RY*(   1) C   1                    0.95    1.88    0.038
  12. BD (   1) C   5 - C   6        / 58. RY*(   2) C   1                    1.42    2.18    0.050
  12. BD (   1) C   5 - C   6        /108. RY*(   1) C   4                    1.29    2.01    0.046
  12. BD (   1) C   5 - C   6        /110. RY*(   3) C   4                    0.82    1.79    0.034
  12. BD (   1) C   5 - C   6        /357. BD*(   1) C   1 - C   6            2.55    1.39    0.053
  12. BD (   1) C   5 - C   6        /358. BD*(   1) C   1 - H  17            2.31    1.38    0.051
  12. BD (   1) C   5 - C   6        /364. BD*(   1) C   4 - C   5            3.71    1.37    0.064
  12. BD (   1) C   5 - C   6        /365. BD*(   1) C   4 - C   7            3.92    1.26    0.063
  12. BD (   1) C   5 - C   6        /368. BD*(   1) C   5 - H  20            1.63    1.38    0.042
  12. BD (   1) C   5 - C   6        /369. BD*(   1) C   6 - H  21            1.32    1.38    0.038
  13. BD (   2) C   5 - C   6        / 59. RY*(   3) C   1                    1.37    0.78    0.032
  13. BD (   2) C   5 - C   6        /356. BD*(   2) C   1 - C   2           27.53    0.35    0.088
  13. BD (   2) C   5 - C   6        /362. BD*(   2) C   3 - C   4           29.30    0.35    0.091
  14. BD (   1) C   5 - H  20        /108. RY*(   1) C   4                    1.65    1.87    0.050
  14. BD (   1) C   5 - H  20        /142. RY*(   1) C   6                    1.21    1.72    0.041
  14. BD (   1) C   5 - H  20        /357. BD*(   1) C   1 - C   6            3.53    1.25    0.059
  14. BD (   1) C   5 - H  20        /361. BD*(   1) C   3 - C   4            4.77    1.24    0.069
  14. BD (   1) C   5 - H  20        /364. BD*(   1) C   4 - C   5            1.25    1.23    0.035
  14. BD (   1) C   5 - H  20        /366. BD*(   1) C   5 - C   6            1.13    1.24    0.033
  14. BD (   1) C   5 - H  20        /369. BD*(   1) C   6 - H  21            0.53    1.24    0.023
  15. BD (   1) C   6 - H  21        / 57. RY*(   1) C   1                    1.24    1.73    0.042
  15. BD (   1) C   6 - H  21        /125. RY*(   1) C   5                    1.15    1.70    0.040
  15. BD (   1) C   6 - H  21        /355. BD*(   1) C   1 - C   2            3.72    1.24    0.061
  15. BD (   1) C   6 - H  21        /357. BD*(   1) C   1 - C   6            0.95    1.24    0.031
  15. BD (   1) C   6 - H  21        /358. BD*(   1) C   1 - H  17            0.57    1.24    0.024
  15. BD (   1) C   6 - H  21        /364. BD*(   1) C   4 - C   5            4.00    1.23    0.063
  15. BD (   1) C   6 - H  21        /366. BD*(   1) C   5 - C   6            0.96    1.24    0.031
  15. BD (   1) C   6 - H  21        /368. BD*(   1) C   5 - H  20            0.55    1.23    0.023
  16. BD (   1) C   7 - C   8        /109. RY*(   2) C   4                    1.55    1.65    0.046
  16. BD (   1) C   7 - C   8        /193. RY*(   1) N   9                    1.28    1.43    0.039
  16. BD (   1) C   7 - C   8        /210. RY*(   1) C  10                    1.77    1.82    0.051
  16. BD (   1) C   7 - C   8        /278. RY*(   1) C  14                    1.47    1.81    0.046
  16. BD (   1) C   7 - C   8        /361. BD*(   1) C   3 - C   4            1.22    1.34    0.036
  16. BD (   1) C   7 - C   8        /362. BD*(   2) C   3 - C   4            2.24    0.79    0.041
  16. BD (   1) C   7 - C   8        /365. BD*(   1) C   4 - C   7            2.84    1.22    0.053
  16. BD (   1) C   7 - C   8        /371. BD*(   1) C   7 - N   9            0.82    1.15    0.027
  16. BD (   1) C   7 - C   8        /372. BD*(   1) C   7 - H  22            0.94    1.17    0.030
  16. BD (   1) C   7 - C   8        /373. BD*(   1) C   8 - C  10            2.09    1.34    0.047
  16. BD (   1) C   7 - C   8        /375. BD*(   1) C   8 - C  14            2.08    1.33    0.047
  16. BD (   1) C   7 - C   8        /376. BD*(   1) N   9 - C  15            1.70    1.27    0.042
  16. BD (   1) C   7 - C   8        /378. BD*(   1) C  10 - C  11            2.16    1.34    0.048
  16. BD (   1) C   7 - C   8        /385. BD*(   1) C  13 - C  14            2.19    1.34    0.049
  17. BD (   1) C   7 - N   9        /110. RY*(   3) C   4                    0.73    1.89    0.033
  17. BD (   1) C   7 - N   9        /178. RY*(   3) C   8                    0.72    1.90    0.033
  17. BD (   1) C   7 - N   9        /298. RY*(   4) C  15                    1.67    1.90    0.051
  17. BD (   1) C   7 - N   9        /299. RY*(   5) C  15                    0.60    3.27    0.040
  17. BD (   1) C   7 - N   9        /361. BD*(   1) C   3 - C   4            1.57    1.48    0.043
  17. BD (   1) C   7 - N   9        /362. BD*(   2) C   3 - C   4            1.25    0.92    0.033
  17. BD (   1) C   7 - N   9        /365. BD*(   1) C   4 - C   7            0.97    1.36    0.033
  17. BD (   1) C   7 - N   9        /370. BD*(   1) C   7 - C   8            0.97    1.36    0.033
  17. BD (   1) C   7 - N   9        /373. BD*(   1) C   8 - C  10            1.60    1.48    0.043
  17. BD (   1) C   7 - N   9        /374. BD*(   2) C   8 - C  10            1.24    0.92    0.033
  17. BD (   1) C   7 - N   9        /376. BD*(   1) N   9 - C  15            0.93    1.40    0.032
  17. BD (   1) C   7 - N   9        /377. BD*(   1) N   9 - H  23            0.62    1.40    0.026
  17. BD (   1) C   7 - N   9        /390. BD*(   2) C  15 - O  16            1.76    1.49    0.046
  18. BD (   1) C   7 - H  22        /364. BD*(   1) C   4 - C   5            5.31    1.19    0.071
  18. BD (   1) C   7 - H  22        /365. BD*(   1) C   4 - C   7            0.90    1.07    0.028
  18. BD (   1) C   7 - H  22        /370. BD*(   1) C   7 - C   8            0.91    1.07    0.028
  18. BD (   1) C   7 - H  22        /375. BD*(   1) C   8 - C  14            5.30    1.19    0.071
  18. BD (   1) C   7 - H  22        /377. BD*(   1) N   9 - H  23            4.73    1.12    0.065
  19. BD (   1) C   8 - C  10        /159. RY*(   1) C   7                    1.75    1.80    0.050
  19. BD (   1) C   8 - C  10        /227. RY*(   1) C  11                    1.14    1.86    0.041
  19. BD (   1) C   8 - C  10        /228. RY*(   2) C  11                    1.57    2.18    0.053
  19. BD (   1) C   8 - C  10        /278. RY*(   1) C  14                    0.73    1.85    0.033
  19. BD (   1) C   8 - C  10        /370. BD*(   1) C   7 - C   8            2.16    1.26    0.047
  19. BD (   1) C   8 - C  10        /371. BD*(   1) C   7 - N   9            0.92    1.19    0.030
  19. BD (   1) C   8 - C  10        /372. BD*(   1) C   7 - H  22            0.55    1.21    0.023
  19. BD (   1) C   8 - C  10        /375. BD*(   1) C   8 - C  14            3.47    1.37    0.062
  19. BD (   1) C   8 - C  10        /378. BD*(   1) C  10 - C  11            3.06    1.38    0.058
  19. BD (   1) C   8 - C  10        /379. BD*(   1) C  10 - H  24            1.62    1.38    0.042
  19. BD (   1) C   8 - C  10        /382. BD*(   1) C  11 - H  25            1.95    1.38    0.047
  19. BD (   1) C   8 - C  10        /388. BD*(   1) C  14 - H  28            2.57    1.37    0.053
  20. BD (   2) C   8 - C  10        /229. RY*(   3) C  11                    1.90    0.83    0.039
  20. BD (   2) C   8 - C  10        /280. RY*(   3) C  14                    2.10    0.99    0.045
  20. BD (   2) C   8 - C  10        /362. BD*(   2) C   3 - C   4            0.85    0.35    0.015
  20. BD (   2) C   8 - C  10        /365. BD*(   1) C   4 - C   7            3.29    0.79    0.049
  20. BD (   2) C   8 - C  10        /371. BD*(   1) C   7 - N   9            3.75    0.72    0.050
  20. BD (   2) C   8 - C  10        /381. BD*(   2) C  11 - C  12           28.40    0.35    0.089
  20. BD (   2) C   8 - C  10        /386. BD*(   2) C  13 - C  14           27.21    0.35    0.087
  21. BD (   1) C   8 - C  14        /159. RY*(   1) C   7                    1.36    1.80    0.044
  21. BD (   1) C   8 - C  14        /210. RY*(   1) C  10                    0.81    1.86    0.035
  21. BD (   1) C   8 - C  14        /211. RY*(   2) C  10                    0.53    1.98    0.029
  21. BD (   1) C   8 - C  14        /261. RY*(   1) C  13                    1.22    1.86    0.043
  21. BD (   1) C   8 - C  14        /262. RY*(   2) C  13                    1.56    2.16    0.052
  21. BD (   1) C   8 - C  14        /370. BD*(   1) C   7 - C   8            2.05    1.26    0.046
  21. BD (   1) C   8 - C  14        /372. BD*(   1) C   7 - H  22            1.23    1.21    0.034
  21. BD (   1) C   8 - C  14        /373. BD*(   1) C   8 - C  10            3.34    1.38    0.061
  21. BD (   1) C   8 - C  14        /379. BD*(   1) C  10 - H  24            2.37    1.38    0.051
  21. BD (   1) C   8 - C  14        /385. BD*(   1) C  13 - C  14            3.26    1.38    0.060
  21. BD (   1) C   8 - C  14        /387. BD*(   1) C  13 - H  27            1.97    1.38    0.047
  21. BD (   1) C   8 - C  14        /388. BD*(   1) C  14 - H  28            1.54    1.38    0.041
  22. BD (   1) N   9 - C  15        /159. RY*(   1) C   7                    2.35    1.97    0.061
  22. BD (   1) N   9 - C  15        /314. RY*(   3) O  16                    0.62    1.51    0.027
  22. BD (   1) N   9 - C  15        /371. BD*(   1) C   7 - N   9            1.84    1.36    0.045
  22. BD (   1) N   9 - C  15        /372. BD*(   1) C   7 - H  22            0.60    1.38    0.026
  22. BD (   1) N   9 - C  15        /377. BD*(   1) N   9 - H  23            0.69    1.47    0.028
  23. BD (   1) N   9 - H  23        /159. RY*(   1) C   7                    0.72    1.81    0.032
  23. BD (   1) N   9 - H  23        /161. RY*(   3) C   7                    1.26    1.61    0.040
  23. BD (   1) N   9 - H  23        /295. RY*(   1) C  15                    0.88    2.10    0.039
  23. BD (   1) N   9 - H  23        /299. RY*(   5) C  15                    0.71    3.18    0.043
  23. BD (   1) N   9 - H  23        /372. BD*(   1) C   7 - H  22            1.81    1.22    0.042
  23. BD (   1) N   9 - H  23        /376. BD*(   1) N   9 - C  15            0.51    1.32    0.023
  23. BD (   1) N   9 - H  23        /390. BD*(   2) C  15 - O  16            1.08    1.40    0.035
  23. BD (   1) N   9 - H  23        /391. BD*(   1) C  15 - H  29            2.32    1.31    0.050
  24. BD (   1) C  10 - C  11        /176. RY*(   1) C   8                    0.93    2.01    0.039
  24. BD (   1) C  10 - C  11        /177. RY*(   2) C   8                    0.62    1.68    0.029
  24. BD (   1) C  10 - C  11        /178. RY*(   3) C   8                    0.88    1.80    0.036
  24. BD (   1) C  10 - C  11        /244. RY*(   1) C  12                    0.97    1.88    0.038
  24. BD (   1) C  10 - C  11        /245. RY*(   2) C  12                    1.42    2.18    0.050
  24. BD (   1) C  10 - C  11        /370. BD*(   1) C   7 - C   8            3.70    1.26    0.061
  24. BD (   1) C  10 - C  11        /373. BD*(   1) C   8 - C  10            3.45    1.38    0.062
  24. BD (   1) C  10 - C  11        /379. BD*(   1) C  10 - H  24            1.41    1.38    0.039
  24. BD (   1) C  10 - C  11        /380. BD*(   1) C  11 - C  12            2.51    1.38    0.053
  24. BD (   1) C  10 - C  11        /382. BD*(   1) C  11 - H  25            1.32    1.38    0.038
  24. BD (   1) C  10 - C  11        /384. BD*(   1) C  12 - H  26            2.33    1.38    0.051
  25. BD (   1) C  10 - H  24        /176. RY*(   1) C   8                    1.81    1.87    0.052
  25. BD (   1) C  10 - H  24        /227. RY*(   1) C  11                    1.11    1.72    0.039
  25. BD (   1) C  10 - H  24        /373. BD*(   1) C   8 - C  10            1.32    1.23    0.036
  25. BD (   1) C  10 - H  24        /375. BD*(   1) C   8 - C  14            4.86    1.23    0.069
  25. BD (   1) C  10 - H  24        /378. BD*(   1) C  10 - C  11            1.04    1.24    0.032
  25. BD (   1) C  10 - H  24        /380. BD*(   1) C  11 - C  12            3.61    1.24    0.060
  25. BD (   1) C  10 - H  24        /382. BD*(   1) C  11 - H  25            0.55    1.24    0.023
  26. BD (   1) C  11 - C  12        /210. RY*(   1) C  10                    0.82    1.86    0.035
  26. BD (   1) C  11 - C  12        /211. RY*(   2) C  10                    1.71    1.97    0.052
  26. BD (   1) C  11 - C  12        /261. RY*(   1) C  13                    1.01    1.86    0.039
  26. BD (   1) C  11 - C  12        /262. RY*(   2) C  13                    1.46    2.16    0.050
  26. BD (   1) C  11 - C  12        /378. BD*(   1) C  10 - C  11            2.54    1.38    0.053
  26. BD (   1) C  11 - C  12        /379. BD*(   1) C  10 - H  24            2.44    1.38    0.052
  26. BD (   1) C  11 - C  12        /382. BD*(   1) C  11 - H  25            1.34    1.38    0.039
  26. BD (   1) C  11 - C  12        /383. BD*(   1) C  12 - C  13            2.53    1.39    0.053
  26. BD (   1) C  11 - C  12        /384. BD*(   1) C  12 - H  26            1.34    1.38    0.039
  26. BD (   1) C  11 - C  12        /387. BD*(   1) C  13 - H  27            2.38    1.38    0.051
  27. BD (   2) C  11 - C  12        /213. RY*(   4) C  10                    1.13    1.63    0.042
  27. BD (   2) C  11 - C  12        /264. RY*(   4) C  13                    0.84    1.78    0.038
  27. BD (   2) C  11 - C  12        /374. BD*(   2) C   8 - C  10           28.03    0.35    0.089
  27. BD (   2) C  11 - C  12        /386. BD*(   2) C  13 - C  14           29.06    0.35    0.090
  28. BD (   1) C  11 - H  25        /210. RY*(   1) C  10                    1.21    1.71    0.041
  28. BD (   1) C  11 - H  25        /244. RY*(   1) C  12                    1.24    1.73    0.041
  28. BD (   1) C  11 - H  25        /373. BD*(   1) C   8 - C  10            3.95    1.23    0.062
  28. BD (   1) C  11 - H  25        /378. BD*(   1) C  10 - C  11            0.96    1.24    0.031
  28. BD (   1) C  11 - H  25        /379. BD*(   1) C  10 - H  24            0.57    1.23    0.024
  28. BD (   1) C  11 - H  25        /380. BD*(   1) C  11 - C  12            0.95    1.24    0.031
  28. BD (   1) C  11 - H  25        /383. BD*(   1) C  12 - C  13            3.70    1.24    0.061
  28. BD (   1) C  11 - H  25        /384. BD*(   1) C  12 - H  26            0.56    1.24    0.024
  29. BD (   1) C  12 - C  13        /227. RY*(   1) C  11                    1.05    1.86    0.040
  29. BD (   1) C  12 - C  13        /228. RY*(   2) C  11                    1.43    2.18    0.050
  29. BD (   1) C  12 - C  13        /278. RY*(   1) C  14                    0.99    1.85    0.038
  29. BD (   1) C  12 - C  13        /279. RY*(   2) C  14                    1.42    1.97    0.047
  29. BD (   1) C  12 - C  13        /380. BD*(   1) C  11 - C  12            2.52    1.39    0.053
  29. BD (   1) C  12 - C  13        /382. BD*(   1) C  11 - H  25            2.34    1.38    0.051
  29. BD (   1) C  12 - C  13        /384. BD*(   1) C  12 - H  26            1.33    1.39    0.038
  29. BD (   1) C  12 - C  13        /385. BD*(   1) C  13 - C  14            2.64    1.38    0.054
  29. BD (   1) C  12 - C  13        /387. BD*(   1) C  13 - H  27            1.34    1.38    0.038
  29. BD (   1) C  12 - C  13        /388. BD*(   1) C  14 - H  28            2.54    1.38    0.053
  30. BD (   1) C  12 - H  26        /227. RY*(   1) C  11                    1.32    1.72    0.043
  30. BD (   1) C  12 - H  26        /261. RY*(   1) C  13                    1.33    1.71    0.043
  30. BD (   1) C  12 - H  26        /378. BD*(   1) C  10 - C  11            3.77    1.23    0.061
  30. BD (   1) C  12 - H  26        /380. BD*(   1) C  11 - C  12            0.94    1.24    0.031
  30. BD (   1) C  12 - H  26        /382. BD*(   1) C  11 - H  25            0.56    1.23    0.023
  30. BD (   1) C  12 - H  26        /383. BD*(   1) C  12 - C  13            0.95    1.24    0.031
  30. BD (   1) C  12 - H  26        /385. BD*(   1) C  13 - C  14            3.89    1.23    0.062
  30. BD (   1) C  12 - H  26        /387. BD*(   1) C  13 - H  27            0.56    1.23    0.024
  31. BD (   1) C  13 - C  14        /176. RY*(   1) C   8                    1.28    2.01    0.045
  31. BD (   1) C  13 - C  14        /178. RY*(   3) C   8                    0.85    1.80    0.035
  31. BD (   1) C  13 - C  14        /244. RY*(   1) C  12                    0.95    1.88    0.038
  31. BD (   1) C  13 - C  14        /245. RY*(   2) C  12                    1.42    2.18    0.050
  31. BD (   1) C  13 - C  14        /370. BD*(   1) C   7 - C   8            3.91    1.26    0.063
  31. BD (   1) C  13 - C  14        /375. BD*(   1) C   8 - C  14            3.72    1.37    0.064
  31. BD (   1) C  13 - C  14        /383. BD*(   1) C  12 - C  13            2.54    1.39    0.053
  31. BD (   1) C  13 - C  14        /384. BD*(   1) C  12 - H  26            2.31    1.39    0.051
  31. BD (   1) C  13 - C  14        /387. BD*(   1) C  13 - H  27            1.32    1.38    0.038
  31. BD (   1) C  13 - C  14        /388. BD*(   1) C  14 - H  28            1.62    1.38    0.042
  32. BD (   2) C  13 - C  14        /246. RY*(   3) C  12                    1.36    0.78    0.032
  32. BD (   2) C  13 - C  14        /374. BD*(   2) C   8 - C  10           29.29    0.35    0.091
  32. BD (   2) C  13 - C  14        /381. BD*(   2) C  11 - C  12           27.55    0.35    0.088
  33. BD (   1) C  13 - H  27        /244. RY*(   1) C  12                    1.24    1.73    0.042
  33. BD (   1) C  13 - H  27        /278. RY*(   1) C  14                    1.15    1.70    0.040
  33. BD (   1) C  13 - H  27        /375. BD*(   1) C   8 - C  14            4.01    1.23    0.063
  33. BD (   1) C  13 - H  27        /380. BD*(   1) C  11 - C  12            3.71    1.24    0.061
  33. BD (   1) C  13 - H  27        /383. BD*(   1) C  12 - C  13            0.95    1.24    0.031
  33. BD (   1) C  13 - H  27        /384. BD*(   1) C  12 - H  26            0.57    1.24    0.024
  33. BD (   1) C  13 - H  27        /385. BD*(   1) C  13 - C  14            0.96    1.24    0.031
  33. BD (   1) C  13 - H  27        /388. BD*(   1) C  14 - H  28            0.55    1.23    0.023
  34. BD (   1) C  14 - H  28        /176. RY*(   1) C   8                    1.65    1.87    0.050
  34. BD (   1) C  14 - H  28        /261. RY*(   1) C  13                    1.21    1.72    0.041
  34. BD (   1) C  14 - H  28        /373. BD*(   1) C   8 - C  10            4.77    1.24    0.069
  34. BD (   1) C  14 - H  28        /375. BD*(   1) C   8 - C  14            1.24    1.23    0.035
  34. BD (   1) C  14 - H  28        /383. BD*(   1) C  12 - C  13            3.52    1.25    0.059
  34. BD (   1) C  14 - H  28        /385. BD*(   1) C  13 - C  14            1.12    1.24    0.033
  34. BD (   1) C  14 - H  28        /387. BD*(   1) C  13 - H  27            0.53    1.24    0.023
  35. BD (   1) C  15 - O  16        /193. RY*(   1) N   9                    0.57    1.14    0.023
  35. BD (   1) C  15 - O  16        /389. BD*(   1) C  15 - O  16            1.28    0.47    0.024
  36. BD (   2) C  15 - O  16        /194. RY*(   2) N   9                    1.45    2.16    0.050
  36. BD (   2) C  15 - O  16        /295. RY*(   1) C  15                    0.89    2.43    0.041
  36. BD (   2) C  15 - O  16        /371. BD*(   1) C   7 - N   9            2.60    1.53    0.057
  36. BD (   2) C  15 - O  16        /376. BD*(   1) N   9 - C  15            0.56    1.65    0.027
  37. BD (   1) C  15 - H  29        /194. RY*(   2) N   9                    1.32    1.73    0.043
  37. BD (   1) C  15 - H  29        /312. RY*(   1) O  16                    0.98    1.51    0.034
  37. BD (   1) C  15 - H  29        /377. BD*(   1) N   9 - H  23            3.73    1.21    0.060
  38. CR (   1) C   1                / 75. RY*(   2) C   2                    1.29   11.80    0.110
  38. CR (   1) C   1                /143. RY*(   2) C   6                    1.24   11.79    0.108
  38. CR (   1) C   1                /330. RY*(   2) H  17                    0.60   12.30    0.077
  38. CR (   1) C   1                /359. BD*(   1) C   2 - C   3            0.65   11.00    0.076
  38. CR (   1) C   1                /366. BD*(   1) C   5 - C   6            0.68   11.01    0.078
  39. CR (   1) C   2                / 58. RY*(   2) C   1                    1.33   11.80    0.112
  39. CR (   1) C   2                / 92. RY*(   2) C   3                    1.13   11.60    0.102
  39. CR (   1) C   2                /332. RY*(   2) H  18                    0.63   12.34    0.079
  39. CR (   1) C   2                /357. BD*(   1) C   1 - C   6            0.64   11.01    0.075
  39. CR (   1) C   2                /361. BD*(   1) C   3 - C   4            0.75   11.00    0.081
  40. CR (   1) C   3                / 75. RY*(   2) C   2                    1.31   11.80    0.111
  40. CR (   1) C   3                /108. RY*(   1) C   4                    0.67   11.63    0.079
  40. CR (   1) C   3                /110. RY*(   3) C   4                    1.05   11.41    0.098
  40. CR (   1) C   3                /333. RY*(   1) H  19                    0.69   11.93    0.081
  40. CR (   1) C   3                /355. BD*(   1) C   1 - C   2            0.64   11.01    0.075
  40. CR (   1) C   3                /364. BD*(   1) C   4 - C   5            0.84   11.00    0.086
  40. CR (   1) C   3                /365. BD*(   1) C   4 - C   7            0.80   10.88    0.084
  41. CR (   1) C   4                / 92. RY*(   2) C   3                    1.26   11.62    0.108
  41. CR (   1) C   4                /126. RY*(   2) C   5                    1.25   11.61    0.107
  41. CR (   1) C   4                /162. RY*(   4) C   7                    0.78   11.32    0.084
  41. CR (   1) C   4                /359. BD*(   1) C   2 - C   3            0.63   11.03    0.074
  41. CR (   1) C   4                /366. BD*(   1) C   5 - C   6            0.61   11.03    0.074
  42. CR (   1) C   5                /109. RY*(   2) C   4                    1.10   11.32    0.100
  42. CR (   1) C   5                /110. RY*(   3) C   4                    0.97   11.41    0.094
  42. CR (   1) C   5                /143. RY*(   2) C   6                    1.38   11.79    0.114
  42. CR (   1) C   5                /335. RY*(   1) H  20                    0.60   11.69    0.075
  42. CR (   1) C   5                /357. BD*(   1) C   1 - C   6            0.65   11.01    0.076
  42. CR (   1) C   5                /361. BD*(   1) C   3 - C   4            0.75   11.00    0.082
  42. CR (   1) C   5                /365. BD*(   1) C   4 - C   7            0.82   10.88    0.085
  43. CR (   1) C   6                / 58. RY*(   2) C   1                    1.30   11.80    0.110
  43. CR (   1) C   6                /126. RY*(   2) C   5                    1.00   11.59    0.096
  43. CR (   1) C   6                /338. RY*(   2) H  21                    0.62   12.34    0.078
  43. CR (   1) C   6                /355. BD*(   1) C   1 - C   2            0.64   11.01    0.075
  43. CR (   1) C   6                /364. BD*(   1) C   4 - C   5            0.78   11.00    0.083
  44. CR (   1) C   7                /108. RY*(   1) C   4                    1.08   11.69    0.100
  44. CR (   1) C   7                /176. RY*(   1) C   8                    1.08   11.69    0.100
  44. CR (   1) C   7                /361. BD*(   1) C   3 - C   4            0.54   11.06    0.069
  44. CR (   1) C   7                /364. BD*(   1) C   4 - C   5            0.69   11.05    0.079
  44. CR (   1) C   7                /373. BD*(   1) C   8 - C  10            0.54   11.06    0.069
  44. CR (   1) C   7                /375. BD*(   1) C   8 - C  14            0.70   11.05    0.079
  44. CR (   1) C   7                /376. BD*(   1) N   9 - C  15            0.69   10.98    0.079
  45. CR (   1) C   8                /162. RY*(   4) C   7                    0.78   11.32    0.084
  45. CR (   1) C   8                /211. RY*(   2) C  10                    1.26   11.62    0.108
  45. CR (   1) C   8                /279. RY*(   2) C  14                    1.25   11.61    0.107
  45. CR (   1) C   8                /378. BD*(   1) C  10 - C  11            0.63   11.03    0.074
  45. CR (   1) C   8                /385. BD*(   1) C  13 - C  14            0.61   11.03    0.074
  46. CR (   1) N   9                /161. RY*(   3) C   7                    1.69   15.43    0.144
  46. CR (   1) N   9                /297. RY*(   3) C  15                    0.73   16.23    0.097
  46. CR (   1) N   9                /299. RY*(   5) C  15                    0.96   17.01    0.114
  46. CR (   1) N   9                /342. RY*(   2) H  23                    0.90   16.84    0.110
  47. CR (   1) C  10                /176. RY*(   1) C   8                    0.66   11.63    0.078
  47. CR (   1) C  10                /178. RY*(   3) C   8                    1.07   11.42    0.099
  47. CR (   1) C  10                /228. RY*(   2) C  11                    1.31   11.80    0.111
  47. CR (   1) C  10                /343. RY*(   1) H  24                    0.69   11.92    0.081
  47. CR (   1) C  10                /370. BD*(   1) C   7 - C   8            0.80   10.88    0.084
  47. CR (   1) C  10                /375. BD*(   1) C   8 - C  14            0.83   10.99    0.086
  47. CR (   1) C  10                /380. BD*(   1) C  11 - C  12            0.64   11.01    0.075
  48. CR (   1) C  11                /211. RY*(   2) C  10                    1.14   11.60    0.102
  48. CR (   1) C  11                /245. RY*(   2) C  12                    1.33   11.80    0.112
  48. CR (   1) C  11                /346. RY*(   2) H  25                    0.63   12.34    0.079
  48. CR (   1) C  11                /373. BD*(   1) C   8 - C  10            0.75   11.00    0.082
  48. CR (   1) C  11                /383. BD*(   1) C  12 - C  13            0.64   11.01    0.075
  49. CR (   1) C  12                /228. RY*(   2) C  11                    1.29   11.80    0.110
  49. CR (   1) C  12                /262. RY*(   2) C  13                    1.24   11.78    0.108
  49. CR (   1) C  12                /348. RY*(   2) H  26                    0.60   12.30    0.077
  49. CR (   1) C  12                /378. BD*(   1) C  10 - C  11            0.65   11.01    0.076
  49. CR (   1) C  12                /385. BD*(   1) C  13 - C  14            0.68   11.01    0.077
  50. CR (   1) C  13                /245. RY*(   2) C  12                    1.30   11.80    0.110
  50. CR (   1) C  13                /279. RY*(   2) C  14                    1.00   11.59    0.096
  50. CR (   1) C  13                /350. RY*(   2) H  27                    0.62   12.34    0.078
  50. CR (   1) C  13                /375. BD*(   1) C   8 - C  14            0.78   11.00    0.083
  50. CR (   1) C  13                /380. BD*(   1) C  11 - C  12            0.64   11.01    0.075
  51. CR (   1) C  14                /177. RY*(   2) C   8                    1.06   11.31    0.098
  51. CR (   1) C  14                /178. RY*(   3) C   8                    1.01   11.42    0.096
  51. CR (   1) C  14                /262. RY*(   2) C  13                    1.38   11.79    0.114
  51. CR (   1) C  14                /351. RY*(   1) H  28                    0.60   11.70    0.075
  51. CR (   1) C  14                /370. BD*(   1) C   7 - C   8            0.82   10.88    0.085
  51. CR (   1) C  14                /373. BD*(   1) C   8 - C  10            0.75   11.00    0.082
  51. CR (   1) C  14                /383. BD*(   1) C  12 - C  13            0.64   11.01    0.075
  52. CR (   1) C  15                /371. BD*(   1) C   7 - N   9            1.29   10.94    0.107
  53. CR (   1) O  16                /295. RY*(   1) C  15                    4.35   20.68    0.268
  54. LP (   1) N   9                /160. RY*(   2) C   7                    0.91    1.09    0.031
  54. LP (   1) N   9                /168. RY*(  10) C   7                    0.79    1.97    0.038
  54. LP (   1) N   9                /296. RY*(   2) C  15                    3.01    1.86    0.073
  54. LP (   1) N   9                /300. RY*(   6) C  15                    0.72    1.02    0.026
  54. LP (   1) N   9                /362. BD*(   2) C   3 - C   4            1.45    0.38    0.021
  54. LP (   1) N   9                /365. BD*(   1) C   4 - C   7            5.53    0.81    0.064
  54. LP (   1) N   9                /370. BD*(   1) C   7 - C   8            5.43    0.81    0.064
  54. LP (   1) N   9                /374. BD*(   2) C   8 - C  10            1.41    0.38    0.021
  54. LP (   1) N   9                /389. BD*(   1) C  15 - O  16           87.08    0.35    0.157
  55. LP (   1) O  16                /295. RY*(   1) C  15                   11.34    2.14    0.139
  55. LP (   1) O  16                /297. RY*(   3) C  15                    0.90    2.44    0.042
  55. LP (   1) O  16                /306. RY*(  12) C  15                    0.80    2.49    0.040
  55. LP (   1) O  16                /391. BD*(   1) C  15 - H  29            0.58    1.35    0.025
  56. LP (   2) O  16                /297. RY*(   3) C  15                    3.17    1.96    0.072
  56. LP (   2) O  16                /371. BD*(   1) C   7 - N   9            0.99    0.77    0.025
  56. LP (   2) O  16                /376. BD*(   1) N   9 - C  15           23.26    0.88    0.129
  56. LP (   2) O  16                /391. BD*(   1) C  15 - H  29           17.27    0.87    0.111
 356. BD*(   2) C   1 - C   2        / 59. RY*(   3) C   1                    3.29    0.43    0.083
 356. BD*(   2) C   1 - C   2        / 72. RY*(  16) C   1                    0.54    0.47    0.035
 356. BD*(   2) C   1 - C   2        / 76. RY*(   3) C   2                    1.98    0.47    0.068
 356. BD*(   2) C   1 - C   2        / 84. RY*(  11) C   2                    0.73    0.37    0.036
 362. BD*(   2) C   3 - C   4        / 76. RY*(   3) C   2                    0.66    0.47    0.038
 362. BD*(   2) C   3 - C   4        / 93. RY*(   3) C   3                    2.76    0.72    0.095
 362. BD*(   2) C   3 - C   4        /127. RY*(   3) C   5                    0.75    0.64    0.047
 362. BD*(   2) C   3 - C   4        /370. BD*(   1) C   7 - C   8            1.25    0.43    0.048
 362. BD*(   2) C   3 - C   4        /371. BD*(   1) C   7 - N   9            1.36    0.37    0.046
 367. BD*(   2) C   5 - C   6        /127. RY*(   3) C   5                    0.81    0.64    0.051
 367. BD*(   2) C   5 - C   6        /128. RY*(   4) C   5                    1.08    1.34    0.084
 367. BD*(   2) C   5 - C   6        /144. RY*(   3) C   6                    2.67    0.63    0.091
 374. BD*(   2) C   8 - C  10        /212. RY*(   3) C  10                    2.76    0.72    0.095
 374. BD*(   2) C   8 - C  10        /229. RY*(   3) C  11                    0.67    0.47    0.038
 374. BD*(   2) C   8 - C  10        /280. RY*(   3) C  14                    0.75    0.64    0.047
 374. BD*(   2) C   8 - C  10        /365. BD*(   1) C   4 - C   7            1.27    0.43    0.048
 374. BD*(   2) C   8 - C  10        /371. BD*(   1) C   7 - N   9            1.34    0.37    0.045
 381. BD*(   2) C  11 - C  12        /229. RY*(   3) C  11                    1.97    0.48    0.068
 381. BD*(   2) C  11 - C  12        /246. RY*(   3) C  12                    3.29    0.43    0.083
 386. BD*(   2) C  13 - C  14        /263. RY*(   3) C  13                    2.66    0.63    0.091
 386. BD*(   2) C  13 - C  14        /280. RY*(   3) C  14                    0.81    0.64    0.051
 386. BD*(   2) C  13 - C  14        /281. RY*(   4) C  14                    1.07    1.34    0.084
 389. BD*(   1) C  15 - O  16        /296. RY*(   2) C  15                    2.10    1.51    0.132
 389. BD*(   1) C  15 - O  16        /300. RY*(   6) C  15                    2.17    0.67    0.091
 389. BD*(   1) C  15 - O  16        /310. RY*(  16) C  15                    0.63    1.56    0.075
 389. BD*(   1) C  15 - O  16        /313. RY*(   2) O  16                    1.93    0.71    0.088


 Natural Bond Orbitals (Summary):

                                                            Principal Delocalizations
           NBO                        Occupancy    Energy   (geminal,vicinal,remote)
 ====================================================================================
 Molecular unit  1  (C14H13NO)
     1. BD (   1) C   1 - C   2          1.98156    -0.77047  359(g),357(g),363(v),369(v)
                                                    92(v),143(v),360(g),358(g)
                                                    142(v),91(v)
     2. BD (   2) C   1 - C   2          1.66304    -0.29614  367(v),362(v),94(v),145(v)
     3. BD (   1) C   1 - C   6          1.98154    -0.77163  366(g),368(v),355(g),360(v)
                                                    126(v),75(v),369(g),358(g)
                                                    74(v),125(v)
     4. BD (   1) C   1 - H  17          1.98159    -0.62182  366(v),359(v),142(v),74(v)
                                                    357(g),355(g),369(v),360(v)
     5. BD (   1) C   2 - C   3          1.97950    -0.76914  365(v),361(g),355(g),358(v)
                                                    58(v),363(g),360(g),57(v)
                                                    108(v),110(v),109(v)
     6. BD (   1) C   2 - H  18          1.98156    -0.62333  361(v),357(v),57(v),91(v)
                                                    359(g),355(g),363(v),358(v)
     7. BD (   1) C   3 - C   4          1.97428    -0.77050  364(g),359(g),368(v),365(g)
                                                    360(v),159(v),363(g),75(v)
                                                    74(v),371(v),125(v),372(v)
     8. BD (   2) C   3 - C   4          1.66132    -0.29715  356(v),367(v),371(v),370(v)
                                                    127(v),76(v),374(r)
     9. BD (   1) C   3 - H  19          1.98056    -0.62309  364(v),355(v),108(v),361(g)
                                                    74(v),359(g),360(v)
    10. BD (   1) C   4 - C   5          1.97372    -0.77213  361(g),366(g),363(v),365(g)
                                                    369(v),143(v),368(g),159(v)
                                                    372(v),142(v),91(v),92(v)
    11. BD (   1) C   4 - C   7          1.96404    -0.73088  370(g),374(v),366(v),359(v)
                                                    361(g),364(g),91(v),376(v)
                                                    177(v),125(v),193(v),373(v)
                                                    372(g),371(g)
    12. BD (   1) C   5 - C   6          1.97929    -0.77131  365(v),364(g),357(g),358(v)
                                                    368(g),58(v),369(g),108(v)
                                                    57(v),110(v)
    13. BD (   2) C   5 - C   6          1.67043    -0.29879  362(v),356(v),59(v)
    14. BD (   1) C   5 - H  20          1.98010    -0.62982  361(v),357(v),108(v),364(g)
                                                    142(v),366(g),369(v)
    15. BD (   1) C   6 - H  21          1.98147    -0.62311  364(v),355(v),57(v),125(v)
                                                    366(g),357(g),358(v),368(v)
    16. BD (   1) C   7 - C   8          1.96409    -0.73130  365(g),362(v),385(v),378(v)
                                                    373(g),375(g),210(v),376(v)
                                                    109(v),278(v),193(v),361(v)
                                                    372(g),371(g)
    17. BD (   1) C   7 - N   9          1.98065    -0.86798  390(v),298(v),373(v),361(v)
                                                    362(v),374(v),365(g),370(g)
                                                    376(g),110(v),178(v),377(g)
                                                    299(v)
    18. BD (   1) C   7 - H  22          1.96814    -0.58563  364(v),375(v),377(v),370(g)
                                                    365(g)
    19. BD (   1) C   8 - C  10          1.97423    -0.77055  375(g),378(g),388(v),370(g)
                                                    382(v),159(v),379(g),228(v)
                                                    227(v),371(v),278(v),372(v)
    20. BD (   2) C   8 - C  10          1.66087    -0.29717  381(v),386(v),371(v),365(v)
                                                    280(v),229(v),362(r)
    21. BD (   1) C   8 - C  14          1.97372    -0.77218  373(g),385(g),379(v),370(g)
                                                    387(v),262(v),388(g),159(v)
                                                    372(v),261(v),210(v),211(v)
    22. BD (   1) N   9 - C  15          1.99097    -0.94076  159(v),371(g),377(g),314(v)
                                                    372(v)
    23. BD (   1) N   9 - H  23          1.98459    -0.78348  391(v),372(v),161(v),390(v)
                                                    295(v),159(v),299(v),376(g)
    24. BD (   1) C  10 - C  11          1.97950    -0.76963  370(v),373(g),380(g),384(v)
                                                    245(v),379(g),382(g),244(v)
                                                    176(v),178(v),177(v)
    25. BD (   1) C  10 - H  24          1.98053    -0.62301  375(v),380(v),176(v),373(g)
                                                    227(v),378(g),382(v)
    26. BD (   1) C  11 - C  12          1.98155    -0.77042  378(g),383(g),379(v),387(v)
                                                    211(v),262(v),382(g),384(g)
                                                    261(v),210(v)
    27. BD (   2) C  11 - C  12          1.66264    -0.29612  386(v),374(v),213(v),264(v)
    28. BD (   1) C  11 - H  25          1.98154    -0.62320  373(v),383(v),244(v),210(v)
                                                    378(g),380(g),379(v),384(v)
    29. BD (   1) C  12 - C  13          1.98152    -0.77161  385(g),388(v),380(g),382(v)
                                                    228(v),279(v),387(g),384(g)
                                                    227(v),278(v)
    30. BD (   1) C  12 - H  26          1.98160    -0.62199  385(v),378(v),261(v),227(v)
                                                    383(g),380(g),387(v),382(v)
    31. BD (   1) C  13 - C  14          1.97932    -0.77146  370(v),375(g),383(g),384(v)
                                                    388(g),245(v),387(g),176(v)
                                                    244(v),178(v)
    32. BD (   2) C  13 - C  14          1.67029    -0.29886  374(v),381(v),246(v)
    33. BD (   1) C  13 - H  27          1.98147    -0.62317  375(v),380(v),244(v),278(v)
                                                    385(g),383(g),384(v),388(v)
    34. BD (   1) C  14 - H  28          1.98011    -0.62968  373(v),383(v),176(v),375(g)
                                                    261(v),385(g),387(v)
    35. BD (   1) C  15 - O  16          1.99760    -0.44139  389(g),193(v)
    36. BD (   2) C  15 - O  16          1.99410    -1.10866  371(v),194(v),295(g),376(g)
    37. BD (   1) C  15 - H  29          1.98790    -0.67986  377(v),194(v),312(v)
    38. CR (   1) C   1                  1.99929   -10.39328  75(v),143(v),366(v),359(v)
                                                    330(v)
    39. CR (   1) C   2                  1.99929   -10.39479  58(v),92(v),361(v),357(v)
                                                    332(v)
    40. CR (   1) C   3                  1.99918   -10.39266  75(v),110(v),364(v),365(v)
                                                    333(v),108(v),355(v)
    41. CR (   1) C   4                  1.99910   -10.41599  92(v),126(v),162(v),359(v)
                                                    366(v)
    42. CR (   1) C   5                  1.99916   -10.39486  143(v),109(v),110(v),365(v)
                                                    361(v),357(v),335(v)
    43. CR (   1) C   6                  1.99929   -10.39603  58(v),126(v),364(v),355(v)
                                                    338(v)
    44. CR (   1) C   7                  1.99904   -10.44752  176(v),108(v),376(v),375(v)
                                                    364(v),373(v),361(v)
    45. CR (   1) C   8                  1.99910   -10.41604  211(v),279(v),162(v),378(v)
                                                    385(v)
    46. CR (   1) N   9                  1.99940   -14.60788  161(v),299(v),342(v),297(v)
    47. CR (   1) C  10                  1.99918   -10.39263  228(v),178(v),375(v),370(v)
                                                    343(v),176(v),380(v)
    48. CR (   1) C  11                  1.99929   -10.39484  245(v),211(v),373(v),383(v)
                                                    346(v)
    49. CR (   1) C  12                  1.99929   -10.39327  228(v),262(v),385(v),378(v)
                                                    348(v)
    50. CR (   1) C  13                  1.99929   -10.39609  245(v),279(v),375(v),380(v)
                                                    350(v)
    51. CR (   1) C  14                  1.99916   -10.39507  262(v),177(v),178(v),370(v)
                                                    373(v),383(v),351(v)
    52. CR (   1) C  15                  1.99948   -10.52106  371(v)
    53. CR (   1) O  16                  1.99981   -19.36423  295(v)
    54. LP (   1) N   9                  1.68516    -0.32124  389(v),365(v),370(v),296(v)
                                                    362(r),374(r),160(v),168(v)
                                                    300(v)
    55. LP (   1) O  16                  1.98867    -0.81924  295(v),297(v),306(v),391(v)
    56. LP (   2) O  16                  1.90472    -0.34233  376(v),391(v),297(v),371(r)
    57. RY*(   1) C   1                  0.00548     1.10611   
    58. RY*(   2) C   1                  0.00193     1.40759   
    59. RY*(   3) C   1                  0.00089     0.48031   
    60. RY*(   4) C   1                  0.00054     1.68111   
    61. RY*(   5) C   1                  0.00044     0.91617   
    62. RY*(   6) C   1                  0.00041     1.10361   
    63. RY*(   7) C   1                  0.00017     1.35928   
    64. RY*(   8) C   1                  0.00007     2.79563   
    65. RY*(   9) C   1                  0.00005     1.45745   
    66. RY*(  10) C   1                  0.00000     2.46065   
    67. RY*(  11) C   1                  0.00000    22.61284   
    68. RY*(  12) C   1                  0.00000     2.38833   
    69. RY*(  13) C   1                  0.00001     1.61933   
    70. RY*(  14) C   1                  0.00000     1.60445   
    71. RY*(  15) C   1                  0.00001     1.67479   
    72. RY*(  16) C   1                  0.00000     0.51909   
    73. RY*(  17) C   1                  0.00000     1.99448   
    74. RY*(   1) C   2                  0.00570     1.09263   
    75. RY*(   2) C   2                  0.00199     1.40879   
    76. RY*(   3) C   2                  0.00081     0.52736   
    77. RY*(   4) C   2                  0.00058     1.64863   
    78. RY*(   5) C   2                  0.00048     1.06724   
    79. RY*(   6) C   2                  0.00027     1.04029   
    80. RY*(   7) C   2                  0.00016     1.47052   
    81. RY*(   8) C   2                  0.00008     2.18608   
    82. RY*(   9) C   2                  0.00005     2.36272   
    83. RY*(  10) C   2                  0.00001     2.06713   
    84. RY*(  11) C   2                  0.00001     0.42260   
    85. RY*(  12) C   2                  0.00000     2.54965   
    86. RY*(  13) C   2                  0.00000    22.32289   
    87. RY*(  14) C   2                  0.00001     1.17440   
    88. RY*(  15) C   2                  0.00000     1.81702   
    89. RY*(  16) C   2                  0.00001     2.45536   
    90. RY*(  17) C   2                  0.00001     1.55354   
    91. RY*(   1) C   3                  0.00585     1.08810   
    92. RY*(   2) C   3                  0.00199     1.20154   
    93. RY*(   3) C   3                  0.00118     0.77195   
    94. RY*(   4) C   3                  0.00053     1.32903   
    95. RY*(   5) C   3                  0.00045     1.01975   
    96. RY*(   6) C   3                  0.00024     1.29079   
    97. RY*(   7) C   3                  0.00016     1.96459   
    98. RY*(   8) C   3                  0.00010     1.27817   
    99. RY*(   9) C   3                  0.00008     2.15807   
   100. RY*(  10) C   3                  0.00007     1.61756   
   101. RY*(  11) C   3                  0.00007     1.39154   
   102. RY*(  12) C   3                  0.00002     1.99741   
   103. RY*(  13) C   3                  0.00003     1.71480   
   104. RY*(  14) C   3                  0.00001     1.79907   
   105. RY*(  15) C   3                  0.00000     2.62924   
   106. RY*(  16) C   3                  0.00001     2.67971   
   107. RY*(  17) C   3                  0.00000    21.86921   
   108. RY*(   1) C   4                  0.00687     1.24201   
   109. RY*(   2) C   4                  0.00339     0.92333   
   110. RY*(   3) C   4                  0.00275     1.01753   
   111. RY*(   4) C   4                  0.00089     1.04925   
   112. RY*(   5) C   4                  0.00064     1.70907   
   113. RY*(   6) C   4                  0.00033     1.60353   
   114. RY*(   7) C   4                  0.00025     1.52019   
   115. RY*(   8) C   4                  0.00021     1.54703   
   116. RY*(   9) C   4                  0.00015     1.06869   
   117. RY*(  10) C   4                  0.00010     1.04870   
   118. RY*(  11) C   4                  0.00007     2.26482   
   119. RY*(  12) C   4                  0.00007     3.34216   
   120. RY*(  13) C   4                  0.00008     3.51123   
   121. RY*(  14) C   4                  0.00005     2.26681   
   122. RY*(  15) C   4                  0.00003     1.91406   
   123. RY*(  16) C   4                  0.00001     2.92745   
   124. RY*(  17) C   4                  0.00001    21.25285   
   125. RY*(   1) C   5                  0.00564     1.08169   
   126. RY*(   2) C   5                  0.00187     1.19382   
   127. RY*(   3) C   5                  0.00121     0.69161   
   128. RY*(   4) C   5                  0.00059     1.39457   
   129. RY*(   5) C   5                  0.00053     1.05109   
   130. RY*(   6) C   5                  0.00026     1.15004   
   131. RY*(   7) C   5                  0.00015     2.32262   
   132. RY*(   8) C   5                  0.00010     1.07898   
   133. RY*(   9) C   5                  0.00010     1.86854   
   134. RY*(  10) C   5                  0.00007     2.15422   
   135. RY*(  11) C   5                  0.00007     1.22316   
   136. RY*(  12) C   5                  0.00003     1.97633   
   137. RY*(  13) C   5                  0.00003     1.76493   
   138. RY*(  14) C   5                  0.00001     1.79359   
   139. RY*(  15) C   5                  0.00001     3.19020   
   140. RY*(  16) C   5                  0.00000     2.70052   
   141. RY*(  17) C   5                  0.00000    21.40774   
   142. RY*(   1) C   6                  0.00579     1.08651   
   143. RY*(   2) C   6                  0.00202     1.39220   
   144. RY*(   3) C   6                  0.00094     0.68081   
   145. RY*(   4) C   6                  0.00056     1.48329   
   146. RY*(   5) C   6                  0.00046     1.18920   
   147. RY*(   6) C   6                  0.00026     1.07683   
   148. RY*(   7) C   6                  0.00013     1.44664   
   149. RY*(   8) C   6                  0.00008     2.10375   
   150. RY*(   9) C   6                  0.00005     1.87680   
   151. RY*(  10) C   6                  0.00003     0.69248   
   152. RY*(  11) C   6                  0.00003     1.96225   
   153. RY*(  12) C   6                  0.00000     2.47209   
   154. RY*(  13) C   6                  0.00000     1.67512   
   155. RY*(  14) C   6                  0.00000     1.62902   
   156. RY*(  15) C   6                  0.00000    22.61405   
   157. RY*(  16) C   6                  0.00000     2.40129   
   158. RY*(  17) C   6                  0.00000     1.39403   
   159. RY*(   1) C   7                  0.01180     1.03145   
   160. RY*(   2) C   7                  0.00365     0.76630   
   161. RY*(   3) C   7                  0.00331     0.82572   
   162. RY*(   4) C   7                  0.00184     0.90365   
   163. RY*(   5) C   7                  0.00180     0.64174   
   164. RY*(   6) C   7                  0.00093     0.83081   
   165. RY*(   7) C   7                  0.00076     1.54041   
   166. RY*(   8) C   7                  0.00031     1.78394   
   167. RY*(   9) C   7                  0.00027     1.75367   
   168. RY*(  10) C   7                  0.00028     1.64584   
   169. RY*(  11) C   7                  0.00016     2.47098   
   170. RY*(  12) C   7                  0.00013     2.01822   
   171. RY*(  13) C   7                  0.00012     2.08104   
   172. RY*(  14) C   7                  0.00005     2.37253   
   173. RY*(  15) C   7                  0.00002     2.45207   
   174. RY*(  16) C   7                  0.00001    22.22489   
   175. RY*(  17) C   7                  0.00002     1.77921   
   176. RY*(   1) C   8                  0.00687     1.24208   
   177. RY*(   2) C   8                  0.00338     0.91179   
   178. RY*(   3) C   8                  0.00276     1.02887   
   179. RY*(   4) C   8                  0.00089     1.04598   
   180. RY*(   5) C   8                  0.00064     1.71099   
   181. RY*(   6) C   8                  0.00033     1.58760   
   182. RY*(   7) C   8                  0.00025     1.53055   
   183. RY*(   8) C   8                  0.00021     1.55709   
   184. RY*(   9) C   8                  0.00015     1.05924   
   185. RY*(  10) C   8                  0.00010     1.03819   
   186. RY*(  11) C   8                  0.00007     2.77232   
   187. RY*(  12) C   8                  0.00007     3.36677   
   188. RY*(  13) C   8                  0.00008     2.97748   
   189. RY*(  14) C   8                  0.00005     2.29895   
   190. RY*(  15) C   8                  0.00003     1.91410   
   191. RY*(  16) C   8                  0.00001    21.25823   
   192. RY*(  17) C   8                  0.00001     2.90543   
   193. RY*(   1) N   9                  0.00587     0.70031   
   194. RY*(   2) N   9                  0.00379     1.04724   
   195. RY*(   3) N   9                  0.00202     1.08798   
   196. RY*(   4) N   9                  0.00096     1.60125   
   197. RY*(   5) N   9                  0.00032     1.78674   
   198. RY*(   6) N   9                  0.00021     1.96005   
   199. RY*(   7) N   9                  0.00017     2.03481   
   200. RY*(   8) N   9                  0.00008     1.67531   
   201. RY*(   9) N   9                  0.00007     1.99963   
   202. RY*(  10) N   9                  0.00004     2.93122   
   203. RY*(  11) N   9                  0.00005     2.00761   
   204. RY*(  12) N   9                  0.00002     3.28076   
   205. RY*(  13) N   9                  0.00002     2.24760   
   206. RY*(  14) N   9                  0.00001     3.83135   
   207. RY*(  15) N   9                  0.00001     3.86165   
   208. RY*(  16) N   9                  0.00000    34.90013   
   209. RY*(  17) N   9                  0.00001     1.23183   
   210. RY*(   1) C  10                  0.00585     1.08839   
   211. RY*(   2) C  10                  0.00199     1.20285   
   212. RY*(   3) C  10                  0.00118     0.77340   
   213. RY*(   4) C  10                  0.00053     1.32956   
   214. RY*(   5) C  10                  0.00045     1.02065   
   215. RY*(   6) C  10                  0.00024     1.29545   
   216. RY*(   7) C  10                  0.00016     1.94969   
   217. RY*(   8) C  10                  0.00011     1.27653   
   218. RY*(   9) C  10                  0.00007     0.84808   
   219. RY*(  10) C  10                  0.00008     2.85633   
   220. RY*(  11) C  10                  0.00006     1.45156   
   221. RY*(  12) C  10                  0.00003     1.92131   
   222. RY*(  13) C  10                  0.00001     3.20626   
   223. RY*(  14) C  10                  0.00002     1.97098   
   224. RY*(  15) C  10                  0.00001     1.82659   
   225. RY*(  16) C  10                  0.00000    21.16260   
   226. RY*(  17) C  10                  0.00000     2.62003   
   227. RY*(   1) C  11                  0.00570     1.09311   
   228. RY*(   2) C  11                  0.00199     1.40922   
   229. RY*(   3) C  11                  0.00081     0.52833   
   230. RY*(   4) C  11                  0.00058     1.64814   
   231. RY*(   5) C  11                  0.00048     1.06795   
   232. RY*(   6) C  11                  0.00027     1.04140   
   233. RY*(   7) C  11                  0.00016     1.46744   
   234. RY*(   8) C  11                  0.00008     2.18518   
   235. RY*(   9) C  11                  0.00005     2.36431   
   236. RY*(  10) C  11                  0.00002     1.90736   
   237. RY*(  11) C  11                  0.00001     0.58542   
   238. RY*(  12) C  11                  0.00000     1.71176   
   239. RY*(  13) C  11                  0.00000     1.39027   
   240. RY*(  14) C  11                  0.00000     2.58439   
   241. RY*(  15) C  11                  0.00000    22.33343   
   242. RY*(  16) C  11                  0.00001     1.36291   
   243. RY*(  17) C  11                  0.00001     2.48681   
   244. RY*(   1) C  12                  0.00548     1.10624   
   245. RY*(   2) C  12                  0.00193     1.40862   
   246. RY*(   3) C  12                  0.00089     0.48115   
   247. RY*(   4) C  12                  0.00054     1.68110   
   248. RY*(   5) C  12                  0.00044     0.91320   
   249. RY*(   6) C  12                  0.00041     1.10755   
   250. RY*(   7) C  12                  0.00017     1.35803   
   251. RY*(   8) C  12                  0.00007     2.79582   
   252. RY*(   9) C  12                  0.00005     1.45038   
   253. RY*(  10) C  12                  0.00002     1.82778   
   254. RY*(  11) C  12                  0.00000    22.65292   
   255. RY*(  12) C  12                  0.00000     1.36046   
   256. RY*(  13) C  12                  0.00000     0.62221   
   257. RY*(  14) C  12                  0.00000     2.74451   
   258. RY*(  15) C  12                  0.00000     1.41827   
   259. RY*(  16) C  12                  0.00001     2.01906   
   260. RY*(  17) C  12                  0.00000     2.23404   
   261. RY*(   1) C  13                  0.00579     1.08621   
   262. RY*(   2) C  13                  0.00202     1.39091   
   263. RY*(   3) C  13                  0.00094     0.68431   
   264. RY*(   4) C  13                  0.00056     1.47971   
   265. RY*(   5) C  13                  0.00046     1.19118   
   266. RY*(   6) C  13                  0.00026     1.07547   
   267. RY*(   7) C  13                  0.00013     1.44744   
   268. RY*(   8) C  13                  0.00008     2.08691   
   269. RY*(   9) C  13                  0.00005     1.89368   
   270. RY*(  10) C  13                  0.00003     0.79176   
   271. RY*(  11) C  13                  0.00003     1.85616   
   272. RY*(  12) C  13                  0.00001     2.22045   
   273. RY*(  13) C  13                  0.00000     2.78086   
   274. RY*(  14) C  13                  0.00000    22.56587   
   275. RY*(  15) C  13                  0.00000     1.59427   
   276. RY*(  16) C  13                  0.00000     1.64273   
   277. RY*(  17) C  13                  0.00000     1.38690   
   278. RY*(   1) C  14                  0.00564     1.08166   
   279. RY*(   2) C  14                  0.00186     1.19626   
   280. RY*(   3) C  14                  0.00120     0.69219   
   281. RY*(   4) C  14                  0.00059     1.39515   
   282. RY*(   5) C  14                  0.00053     1.04612   
   283. RY*(   6) C  14                  0.00026     1.14765   
   284. RY*(   7) C  14                  0.00015     2.34961   
   285. RY*(   8) C  14                  0.00011     1.44672   
   286. RY*(   9) C  14                  0.00010     1.48336   
   287. RY*(  10) C  14                  0.00007     0.71210   
   288. RY*(  11) C  14                  0.00007     2.65921   
   289. RY*(  12) C  14                  0.00003     1.82099   
   290. RY*(  13) C  14                  0.00004     1.92618   
   291. RY*(  14) C  14                  0.00001     2.56785   
   292. RY*(  15) C  14                  0.00000     2.72202   
   293. RY*(  16) C  14                  0.00001     1.74030   
   294. RY*(  17) C  14                  0.00000    22.05319   
   295. RY*(   1) C  15                  0.00944     1.31985   
   296. RY*(   2) C  15                  0.00692     1.53577   
   297. RY*(   3) C  15                  0.00673     1.61807   
   298. RY*(   4) C  15                  0.00242     1.03579   
   299. RY*(   5) C  15                  0.00079     2.40014   
   300. RY*(   6) C  15                  0.00035     0.70279   
   301. RY*(   7) C  15                  0.00013     1.70087   
   302. RY*(   8) C  15                  0.00008     0.56888   
   303. RY*(   9) C  15                  0.00005     2.53533   
   304. RY*(  10) C  15                  0.00003     1.70526   
   305. RY*(  11) C  15                  0.00004     1.39400   
   306. RY*(  12) C  15                  0.00002     1.67436   
   307. RY*(  13) C  15                  0.00000     1.79698   
   308. RY*(  14) C  15                  0.00001     2.33025   
   309. RY*(  15) C  15                  0.00000     1.77662   
   310. RY*(  16) C  15                  0.00000     1.58854   
   311. RY*(  17) C  15                  0.00000    20.38799   
   312. RY*(   1) O  16                  0.00246     0.82916   
   313. RY*(   2) O  16                  0.00093     0.73359   
   314. RY*(   3) O  16                  0.00087     0.56618   
   315. RY*(   4) O  16                  0.00011     1.33066   
   316. RY*(   5) O  16                  0.00004     1.55611   
   317. RY*(   6) O  16                  0.00004     1.89033   
   318. RY*(   7) O  16                  0.00001     1.03998   
   319. RY*(   8) O  16                  0.00001     0.79832   
   320. RY*(   9) O  16                  0.00001     4.76774   
   321. RY*(  10) O  16                  0.00000     4.88965   
   322. RY*(  11) O  16                  0.00000    49.73401   
   323. RY*(  12) O  16                  0.00000     5.14063   
   324. RY*(  13) O  16                  0.00001     3.14274   
   325. RY*(  14) O  16                  0.00000     3.00291   
   326. RY*(  15) O  16                  0.00000     3.13362   
   327. RY*(  16) O  16                  0.00000     3.14684   
   328. RY*(  17) O  16                  0.00001     2.88973   
   329. RY*(   1) H  17                  0.00039     0.83226   
   330. RY*(   2) H  17                  0.00021     1.90803   
   331. RY*(   1) H  18                  0.00046     0.79887   
   332. RY*(   2) H  18                  0.00022     1.94889   
   333. RY*(   1) H  19                  0.00054     1.53522   
   334. RY*(   2) H  19                  0.00026     1.28673   
   335. RY*(   1) H  20                  0.00072     1.29979   
   336. RY*(   2) H  20                  0.00017     1.53305   
   337. RY*(   1) H  21                  0.00047     0.81774   
   338. RY*(   2) H  21                  0.00021     1.94498   
   339. RY*(   1) H  22                  0.00219     0.58969   
   340. RY*(   2) H  22                  0.00013     2.41797   
   341. RY*(   1) H  23                  0.00241     0.59385   
   342. RY*(   2) H  23                  0.00035     2.23567   
   343. RY*(   1) H  24                  0.00054     1.52935   
   344. RY*(   2) H  24                  0.00026     1.29284   
   345. RY*(   1) H  25                  0.00046     0.79903   
   346. RY*(   2) H  25                  0.00022     1.94860   
   347. RY*(   1) H  26                  0.00039     0.83372   
   348. RY*(   2) H  26                  0.00021     1.90668   
   349. RY*(   1) H  27                  0.00047     0.81872   
   350. RY*(   2) H  27                  0.00021     1.94388   
   351. RY*(   1) H  28                  0.00072     1.30204   
   352. RY*(   2) H  28                  0.00017     1.53243   
   353. RY*(   1) H  29                  0.00077     1.13461   
   354. RY*(   2) H  29                  0.00016     1.64034   
   355. BD*(   1) C   1 - C   2          0.01544     0.61548   
   356. BD*(   2) C   1 - C   2          0.32373     0.05294  367(v),362(v),59(g),76(g)
                                                    84(g),72(g)
   357. BD*(   1) C   1 - C   6          0.01529     0.61603   
   358. BD*(   1) C   1 - H  17          0.01151     0.61332   
   359. BD*(   1) C   2 - C   3          0.01490     0.61162   
   360. BD*(   1) C   2 - H  18          0.01107     0.61353   
   361. BD*(   1) C   3 - C   4          0.02240     0.60813   
   362. BD*(   2) C   3 - C   4          0.34644     0.05465  374(r),356(v),367(v),93(g)
                                                    371(v),370(v),127(v),76(v)
   363. BD*(   1) C   3 - H  19          0.01202     0.60776   
   364. BD*(   1) C   4 - C   5          0.02531     0.60243   
   365. BD*(   1) C   4 - C   7          0.03604     0.48831   
   366. BD*(   1) C   5 - C   6          0.01544     0.61225   
   367. BD*(   2) C   5 - C   6          0.32369     0.05130  356(v),362(v),386(r),144(g)
                                                    128(g),127(g)
   368. BD*(   1) C   5 - H  20          0.01242     0.60545   
   369. BD*(   1) C   6 - H  21          0.01119     0.61009   
   370. BD*(   1) C   7 - C   8          0.03582     0.48875   
   371. BD*(   1) C   7 - N   9          0.03443     0.42361   
   372. BD*(   1) C   7 - H  22          0.01951     0.43498   
   373. BD*(   1) C   8 - C  10          0.02243     0.60815   
   374. BD*(   2) C   8 - C  10          0.34674     0.05459  362(r),381(v),386(v),212(g)
                                                    371(v),365(v),280(v),229(v)
   375. BD*(   1) C   8 - C  14          0.02532     0.60220   
   376. BD*(   1) N   9 - C  15          0.05206     0.53661   
   377. BD*(   1) N   9 - H  23          0.01718     0.53405   
   378. BD*(   1) C  10 - C  11          0.01490     0.61233   
   379. BD*(   1) C  10 - H  24          0.01205     0.60745   
   380. BD*(   1) C  11 - C  12          0.01545     0.61528   
   381. BD*(   2) C  11 - C  12          0.32410     0.05286  386(v),374(v),246(g),229(g)
   382. BD*(   1) C  11 - H  25          0.01108     0.61283   
   383. BD*(   1) C  12 - C  13          0.01529     0.61594   
   384. BD*(   1) C  12 - H  26          0.01150     0.61401   
   385. BD*(   1) C  13 - C  14          0.01545     0.61223   
   386. BD*(   2) C  13 - C  14          0.32411     0.05120  381(v),374(v),367(r),263(g)
                                                    281(g),280(g)
   387. BD*(   1) C  13 - H  27          0.01118     0.60976   
   388. BD*(   1) C  14 - H  28          0.01244     0.60424   
   389. BD*(   1) C  15 - O  16          0.28156     0.02839  300(g),296(g),313(g),310(g)
   390. BD*(   2) C  15 - O  16          0.00550     0.62096   
   391. BD*(   1) C  15 - H  29          0.03734     0.53069   
       -------------------------------
              Total Lewis  108.93782  ( 97.2659%)
        Valence non-Lewis    2.84236  (  2.5378%)
        Rydberg non-Lewis    0.21982  (  0.1963%)
       -------------------------------
            Total unit  1  112.00000  (100.0000%)
           Charge unit  1    0.00000
 D1PCM: PCM CHGder 1st derivatives, ID1Alg=3 FixD1E=F DoIter=F DoCFld=F I1PDM=0.
 Calling FoFJK, ICntrl=      2127 FMM=F ISym2X=0 I1Cent= 0 IOpClX= 0 NMat=1 NMatS=1 NMatT=0.
 -------------------------------------------------------------------
 Center     Atomic                   Forces (Hartrees/Bohr)
 Number     Number              X              Y              Z
 -------------------------------------------------------------------
      1        6          -0.040767398   -0.044082855    0.015606091
      2        6           0.005816311   -0.059151317   -0.030801461
      3        6           0.045432701   -0.012042206   -0.045780825
      4        6           0.022941664    0.032875005   -0.005550700
      5        6          -0.007757978    0.057768549    0.030497610
      6        6          -0.047830952    0.008197846    0.043861515
      7        6          -0.007322722    0.007861925    0.006319116
      8        6          -0.031549867   -0.004169804   -0.025634497
      9        7          -0.026475414    0.011971613    0.051910846
     10        6           0.019474872   -0.029890166   -0.054503282
     11        6           0.062278558   -0.020950286   -0.010239110
     12        6           0.041208045    0.011072832    0.045383166
     13        6          -0.014615514    0.031172609    0.055794384
     14        6          -0.060177322    0.022146906    0.010815981
     15        6           0.064908745   -0.068046134   -0.054293603
     16        8          -0.017014545    0.022712097    0.005023709
     17        1           0.033716104    0.038413149   -0.012157099
     18        1          -0.004521335    0.047531977    0.024434201
     19        1          -0.038678380    0.007888476    0.036560086
     20        1           0.006406492   -0.047784468   -0.025243658
     21        1           0.037705396   -0.009156596   -0.035535980
     22        1           0.002211452   -0.003237028   -0.000114724
     23        1           0.025032318   -0.023003790   -0.027054491
     24        1          -0.013304991    0.025270828    0.045447265
     25        1          -0.050035380    0.016733199    0.007561481
     26        1          -0.036160560   -0.008667005   -0.037643311
     27        1           0.014135107   -0.025303823   -0.043732451
     28        1           0.049848503   -0.018170114   -0.008872284
     29        1          -0.034903908    0.032038579    0.037942026
 -------------------------------------------------------------------
 Cartesian Forces:  Max     0.068046134 RMS     0.033210556

 GradGradGradGradGradGradGradGradGradGradGradGradGradGradGradGradGradGrad
 Berny optimization.
 FormGI is forming the generalized inverse of G from B-inverse, IUseBI=4.
 Internal  Forces:  Max     0.059705250 RMS     0.016382490
 Search for a local minimum.
 Step number   1 out of a maximum of  158
 All quantities printed in internal units (Hartrees-Bohrs-Radians)
 Mixed Optimization -- RFO/linear search
 Second derivative matrix not updated -- first step.
 ITU=  0
     Eigenvalues ---    0.00923   0.00929   0.01332   0.01517   0.01519
     Eigenvalues ---    0.01751   0.01933   0.01933   0.01963   0.01964
     Eigenvalues ---    0.01971   0.01974   0.01999   0.02001   0.02019
     Eigenvalues ---    0.02022   0.02028   0.02028   0.02030   0.02030
     Eigenvalues ---    0.02034   0.02035   0.02388   0.02388   0.05308
     Eigenvalues ---    0.06529   0.06847   0.15999   0.15999   0.16000
     Eigenvalues ---    0.16000   0.16000   0.16000   0.16000   0.16000
     Eigenvalues ---    0.16000   0.16000   0.16000   0.16000   0.18601
     Eigenvalues ---    0.18829   0.22000   0.22000   0.22000   0.22000
     Eigenvalues ---    0.22000   0.22000   0.23470   0.23470   0.24998
     Eigenvalues ---    0.24999   0.33656   0.33706   0.34147   0.40460
     Eigenvalues ---    0.40461   0.40546   0.40559   0.41397   0.43821
     Eigenvalues ---    0.43828   0.44221   0.44229   0.44243   0.44249
     Eigenvalues ---    0.44259   0.44268   0.44281   0.44353   0.44359
     Eigenvalues ---    0.44365   0.44367   0.44407   0.44458   0.44689
     Eigenvalues ---    0.44736   0.44906   0.44909   0.53648   0.55580
     Eigenvalues ---    0.83565
 RFO step:  Lambda=-7.81449769D-02 EMin= 9.23061213D-03
 Linear search not attempted -- first point.
 Maximum step size (   0.300) exceeded in Quadratic search.
    -- Step size scaled by   0.758
 Iteration  1 RMS(Cart)=  0.03652700 RMS(Int)=  0.00074822
 Iteration  2 RMS(Cart)=  0.00084341 RMS(Int)=  0.00003823
 Iteration  3 RMS(Cart)=  0.00000140 RMS(Int)=  0.00003821
 Iteration  4 RMS(Cart)=  0.00000000 RMS(Int)=  0.00003821
 Variable       Old X    -DE/DX   Delta X   Delta X   Delta X     New X
                                 (Linear)    (Quad)   (Total)
    R1        2.65394  -0.01216   0.00000  -0.01737  -0.01738   2.63656
    R2        2.65271  -0.00975   0.00000  -0.01386  -0.01387   2.63884
    R3        1.92891   0.05254   0.00000   0.07654   0.07654   2.00544
    R4        2.65711  -0.01159   0.00000  -0.01677  -0.01677   2.64034
    R5        1.92671   0.05363   0.00000   0.07786   0.07786   2.00457
    R6        2.66845  -0.01487   0.00000  -0.02204  -0.02203   2.64642
    R7        1.92846   0.05379   0.00000   0.07830   0.07830   2.00676
    R8        2.67077  -0.01323   0.00000  -0.01967  -0.01967   2.65110
    R9        2.81214   0.02384   0.00000   0.04359   0.04359   2.85573
   R10        2.65562  -0.01320   0.00000  -0.01902  -0.01902   2.63660
   R11        1.92611   0.05440   0.00000   0.07890   0.07890   2.00500
   R12        1.92857   0.05261   0.00000   0.07660   0.07660   2.00518
   R13        2.81129   0.02408   0.00000   0.04398   0.04398   2.85527
   R14        2.69699   0.02919   0.00000   0.04497   0.04497   2.74195
   R15        2.07083  -0.00217   0.00000  -0.00393  -0.00393   2.06691
   R16        2.66840  -0.01483   0.00000  -0.02196  -0.02196   2.64644
   R17        2.67092  -0.01337   0.00000  -0.01989  -0.01989   2.65103
   R18        2.54620  -0.00480   0.00000  -0.00574  -0.00574   2.54046
   R19        1.83054   0.04308   0.00000   0.05314   0.05314   1.88367
   R20        2.65608  -0.01123   0.00000  -0.01621  -0.01621   2.63987
   R21        1.92865   0.05366   0.00000   0.07814   0.07814   2.00679
   R22        2.65418  -0.01225   0.00000  -0.01750  -0.01750   2.63668
   R23        1.92735   0.05329   0.00000   0.07745   0.07745   2.00479
   R24        2.65272  -0.00979   0.00000  -0.01393  -0.01393   2.63879
   R25        1.92820   0.05291   0.00000   0.07700   0.07700   2.00520
   R26        2.65560  -0.01311   0.00000  -0.01890  -0.01890   2.63669
   R27        1.92882   0.05246   0.00000   0.07642   0.07642   2.00524
   R28        1.92721   0.05377   0.00000   0.07812   0.07812   2.00533
   R29        2.36048  -0.02717   0.00000  -0.02254  -0.02254   2.33794
   R30        1.92835   0.05971   0.00000   0.08690   0.08690   2.01525
    A1        2.09251  -0.00147   0.00000  -0.00324  -0.00325   2.08926
    A2        2.09453   0.00089   0.00000   0.00211   0.00211   2.09664
    A3        2.09614   0.00058   0.00000   0.00114   0.00114   2.09728
    A4        2.09337   0.00021   0.00000   0.00077   0.00077   2.09413
    A5        2.09522   0.00038   0.00000   0.00115   0.00115   2.09637
    A6        2.09460  -0.00059   0.00000  -0.00192  -0.00192   2.09268
    A7        2.10979  -0.00005   0.00000  -0.00036  -0.00035   2.10944
    A8        2.07899   0.00129   0.00000   0.00422   0.00421   2.08320
    A9        2.09439  -0.00124   0.00000  -0.00385  -0.00386   2.09054
   A10        2.06711   0.00135   0.00000   0.00274   0.00275   2.06986
   A11        2.08929  -0.00160   0.00000  -0.00351  -0.00352   2.08578
   A12        2.12675   0.00026   0.00000   0.00080   0.00079   2.12754
   A13        2.10857  -0.00077   0.00000  -0.00209  -0.00208   2.10648
   A14        2.09712   0.00184   0.00000   0.00568   0.00568   2.10280
   A15        2.07745  -0.00107   0.00000  -0.00359  -0.00359   2.07386
   A16        2.09499   0.00073   0.00000   0.00218   0.00218   2.09717
   A17        2.09413   0.00036   0.00000   0.00121   0.00121   2.09534
   A18        2.09406  -0.00109   0.00000  -0.00339  -0.00339   2.09067
   A19        1.95889  -0.00350   0.00000  -0.00489  -0.00519   1.95370
   A20        1.92653   0.00419   0.00000   0.01687   0.01678   1.94330
   A21        1.87937  -0.00033   0.00000  -0.00554  -0.00550   1.87387
   A22        1.92617   0.00434   0.00000   0.01731   0.01723   1.94340
   A23        1.87911  -0.00037   0.00000  -0.00561  -0.00556   1.87355
   A24        1.89134  -0.00468   0.00000  -0.02016  -0.02005   1.87128
   A25        2.08983  -0.00173   0.00000  -0.00381  -0.00382   2.08601
   A26        2.12691   0.00033   0.00000   0.00096   0.00095   2.12786
   A27        2.06640   0.00141   0.00000   0.00289   0.00290   2.06929
   A28        2.15922   0.00335   0.00000   0.00851   0.00851   2.16773
   A29        2.06831   0.00348   0.00000   0.01214   0.01214   2.08045
   A30        2.05565  -0.00682   0.00000  -0.02065  -0.02065   2.03501
   A31        2.11023  -0.00011   0.00000  -0.00045  -0.00045   2.10978
   A32        2.09412  -0.00124   0.00000  -0.00390  -0.00390   2.09023
   A33        2.07882   0.00135   0.00000   0.00435   0.00435   2.08317
   A34        2.09334   0.00021   0.00000   0.00079   0.00079   2.09412
   A35        2.09554  -0.00068   0.00000  -0.00224  -0.00224   2.09329
   A36        2.09431   0.00048   0.00000   0.00146   0.00146   2.09577
   A37        2.09284  -0.00157   0.00000  -0.00349  -0.00349   2.08935
   A38        2.09556   0.00078   0.00000   0.00175   0.00175   2.09731
   A39        2.09477   0.00078   0.00000   0.00174   0.00174   2.09651
   A40        2.09411   0.00092   0.00000   0.00262   0.00262   2.09672
   A41        2.09526   0.00018   0.00000   0.00074   0.00074   2.09600
   A42        2.09382  -0.00110   0.00000  -0.00336  -0.00335   2.09046
   A43        2.10943  -0.00086   0.00000  -0.00235  -0.00235   2.10708
   A44        2.09624   0.00191   0.00000   0.00590   0.00590   2.10214
   A45        2.07749  -0.00106   0.00000  -0.00355  -0.00355   2.07394
   A46        2.07953   0.02218   0.00000   0.05640   0.05640   2.13593
   A47        2.11049  -0.02166   0.00000  -0.06186  -0.06186   2.04863
   A48        2.09317  -0.00052   0.00000   0.00546   0.00546   2.09863
    D1       -0.00269   0.00006   0.00000   0.00043   0.00043  -0.00225
    D2        3.13957  -0.00010   0.00000  -0.00077  -0.00077   3.13880
    D3        3.14011   0.00012   0.00000   0.00093   0.00093   3.14104
    D4       -0.00081  -0.00004   0.00000  -0.00027  -0.00028  -0.00109
    D5        0.00283  -0.00001   0.00000  -0.00006  -0.00006   0.00277
    D6       -3.13746  -0.00001   0.00000  -0.00009  -0.00009  -3.13755
    D7       -3.13997  -0.00007   0.00000  -0.00056  -0.00056  -3.14053
    D8        0.00292  -0.00008   0.00000  -0.00059  -0.00059   0.00234
    D9       -0.00254   0.00003   0.00000   0.00026   0.00026  -0.00228
   D10       -3.13962  -0.00011   0.00000  -0.00086  -0.00086  -3.14048
   D11        3.13839   0.00019   0.00000   0.00146   0.00146   3.13985
   D12        0.00131   0.00005   0.00000   0.00035   0.00034   0.00165
   D13        0.00744  -0.00015   0.00000  -0.00127  -0.00127   0.00617
   D14        3.14005   0.00029   0.00000   0.00235   0.00235  -3.14078
   D15       -3.13870  -0.00000   0.00000  -0.00012  -0.00013  -3.13883
   D16       -0.00609   0.00044   0.00000   0.00350   0.00350  -0.00259
   D17       -0.00729   0.00020   0.00000   0.00165   0.00165  -0.00564
   D18        3.12364   0.00026   0.00000   0.00212   0.00212   3.12576
   D19       -3.13970  -0.00024   0.00000  -0.00203  -0.00204   3.14144
   D20       -0.00877  -0.00019   0.00000  -0.00156  -0.00157  -0.01034
   D21        1.87160  -0.00359   0.00000  -0.02012  -0.02009   1.85151
   D22       -2.25495   0.00261   0.00000   0.01126   0.01126  -2.24369
   D23       -0.19348  -0.00088   0.00000  -0.00686  -0.00687  -0.20036
   D24       -1.27929  -0.00312   0.00000  -0.01636  -0.01634  -1.29562
   D25        0.87735   0.00308   0.00000   0.01502   0.01501   0.89236
   D26        2.93882  -0.00042   0.00000  -0.00310  -0.00312   2.93570
   D27        0.00224  -0.00013   0.00000  -0.00101  -0.00101   0.00123
   D28       -3.14065  -0.00012   0.00000  -0.00098  -0.00098   3.14155
   D29       -3.12881  -0.00020   0.00000  -0.00153  -0.00153  -3.13034
   D30        0.01148  -0.00020   0.00000  -0.00150  -0.00150   0.00998
   D31       -1.86291   0.00361   0.00000   0.02050   0.02048  -1.84243
   D32        1.29004   0.00308   0.00000   0.01625   0.01623   1.30627
   D33        2.26344  -0.00250   0.00000  -0.01062  -0.01062   2.25282
   D34       -0.86679  -0.00303   0.00000  -0.01488  -0.01487  -0.88166
   D35        0.20232   0.00093   0.00000   0.00729   0.00730   0.20962
   D36       -2.92791   0.00040   0.00000   0.00303   0.00305  -2.92486
   D37        2.04779  -0.00080   0.00000  -0.00914  -0.00929   2.03850
   D38       -1.09668  -0.00077   0.00000  -0.00888  -0.00903  -1.10571
   D39       -2.05992   0.00075   0.00000   0.00880   0.00895  -2.05098
   D40        1.07880   0.00078   0.00000   0.00906   0.00921   1.08800
   D41       -0.00632  -0.00000   0.00000  -0.00008  -0.00008  -0.00640
   D42        3.13240   0.00003   0.00000   0.00018   0.00018   3.13257
   D43       -3.13778  -0.00036   0.00000  -0.00289  -0.00289  -3.14067
   D44        0.00702  -0.00047   0.00000  -0.00374  -0.00374   0.00328
   D45       -0.00716   0.00014   0.00000   0.00121   0.00121  -0.00595
   D46        3.13764   0.00003   0.00000   0.00036   0.00036   3.13800
   D47        3.13793   0.00029   0.00000   0.00240   0.00241   3.14034
   D48        0.00471   0.00029   0.00000   0.00241   0.00242   0.00713
   D49        0.00755  -0.00021   0.00000  -0.00176  -0.00176   0.00580
   D50       -3.12567  -0.00021   0.00000  -0.00175  -0.00175  -3.12742
   D51        3.13952   0.00002   0.00000   0.00011   0.00011   3.13963
   D52       -0.00279   0.00004   0.00000   0.00029   0.00029  -0.00250
   D53        0.00078  -0.00003   0.00000  -0.00019  -0.00019   0.00059
   D54       -3.14153  -0.00000   0.00000  -0.00002  -0.00002  -3.14154
   D55        0.00189  -0.00001   0.00000  -0.00007  -0.00007   0.00182
   D56       -3.13930  -0.00016   0.00000  -0.00125  -0.00125  -3.14055
   D57        3.14030   0.00010   0.00000   0.00076   0.00076   3.14107
   D58       -0.00089  -0.00006   0.00000  -0.00042  -0.00042  -0.00131
   D59        0.00315  -0.00007   0.00000  -0.00058  -0.00058   0.00257
   D60        3.14071  -0.00008   0.00000  -0.00060  -0.00061   3.14010
   D61       -3.13884   0.00008   0.00000   0.00060   0.00060  -3.13823
   D62       -0.00128   0.00007   0.00000   0.00058   0.00058  -0.00070
   D63       -0.00276   0.00001   0.00000   0.00005   0.00004  -0.00272
   D64        3.13708   0.00002   0.00000   0.00018   0.00018   3.13726
   D65       -3.14032   0.00001   0.00000   0.00007   0.00007  -3.14025
   D66       -0.00047   0.00003   0.00000   0.00020   0.00020  -0.00027
   D67       -0.00268   0.00015   0.00000   0.00116   0.00116  -0.00152
   D68        3.13063   0.00015   0.00000   0.00119   0.00120   3.13183
   D69        3.14066   0.00013   0.00000   0.00102   0.00102  -3.14151
   D70       -0.00922   0.00014   0.00000   0.00106   0.00106  -0.00816
         Item               Value     Threshold  Converged?
 Maximum Force            0.059705     0.000450     NO 
 RMS     Force            0.016382     0.000300     NO 
 Maximum Displacement     0.185646     0.001800     NO 
 RMS     Displacement     0.036587     0.001200     NO 
 Predicted change in Energy=-4.040301D-02
 GradGradGradGradGradGradGradGradGradGradGradGradGradGradGradGradGradGrad

                          Input orientation:                          
 ---------------------------------------------------------------------
 Center     Atomic      Atomic             Coordinates (Angstroms)
 Number     Number       Type             X           Y           Z
 ---------------------------------------------------------------------
      1          6           0        3.695623    3.120419   -1.816566
      2          6           0        2.687904    3.324380   -0.873428
      3          6           0        1.808720    2.286107   -0.555283
      4          6           0        1.920964    1.034771   -1.173946
      5          6           0        2.941415    0.841109   -2.116977
      6          6           0        3.821455    1.875542   -2.436584
      7          6           0        0.952878   -0.066221   -0.807452
      8          6           0       -0.065571   -0.308233   -1.897013
      9          7           0        1.651522   -1.288542   -0.456498
     10          6           0       -1.381804    0.137063   -1.722481
     11          6           0       -2.346615   -0.072450   -2.710785
     12          6           0       -2.004421   -0.735114   -3.890008
     13          6           0       -0.696757   -1.188882   -4.074430
     14          6           0        0.264090   -0.977539   -3.085032
     15          6           0        1.606226   -1.862695    0.758236
     16          8           0        2.214472   -2.907690    1.020240
     17          1           0        4.364339    3.907587   -2.060304
     18          1           0        2.588026    4.266678   -0.396631
     19          1           0        1.044720    2.452585    0.163251
     20          1           0        3.062758   -0.099202   -2.593230
     21          1           0        4.588142    1.713229   -3.151962
     22          1           0        0.407228    0.261580    0.081998
     23          1           0        2.204063   -1.748293   -1.147102
     24          1           0       -1.653032    0.642988   -0.829059
     25          1           0       -3.339109    0.272053   -2.563266
     26          1           0       -2.735292   -0.897013   -4.642045
     27          1           0       -0.430867   -1.697034   -4.967220
     28          1           0        1.249234   -1.338988   -3.242960
     29          1           0        1.018589   -1.381193    1.506637
 ---------------------------------------------------------------------
                    Distance matrix (angstroms):
                    1          2          3          4          5
     1  C    0.000000
     2  C    1.395209   0.000000
     3  C    2.418122   1.397208   0.000000
     4  C    2.812883   2.433273   1.400423   0.000000
     5  C    2.419573   2.788785   2.410375   1.402903   0.000000
     6  C    1.396415   2.414028   2.785491   2.431671   1.395231
     7  C    4.323846   3.809310   2.515850   1.511188   2.548016
     8  C    5.090060   4.671748   3.470419   2.504557   3.226660
     9  N    5.046491   4.746258   3.579467   2.446449   2.992729
    10  C    5.889782   5.238549   4.019973   3.466272   4.397901
    11  C    6.892219   6.345133   5.241735   4.669051   5.399117
    12  C    7.187128   6.899070   5.898153   5.090985   5.485382
    13  C    6.554467   6.486284   5.544128   4.495543   4.603128
    14  C    5.493423   5.410414   4.408730   3.232162   3.378266
    15  C    5.985534   5.544196   4.356477   3.496812   4.166551
    16  O    6.824909   6.530606   5.442650   4.521459   4.942072
    17  H    1.061236   2.135238   3.380159   3.874117   3.381007
    18  H    2.134689   1.060771   2.134279   3.390341   3.849545
    19  H    3.375347   2.129503   1.061933   2.136842   3.375463
    20  H    3.371897   3.849565   3.378689   2.145683   1.061002
    21  H    2.135429   3.376157   3.846572   3.389203   2.131548
    22  H    4.753005   3.936378   2.543427   2.113437   3.404916
    23  H    5.135883   5.103040   4.096697   2.797555   2.861704
    24  H    5.976701   5.102505   3.841682   3.611909   4.775661
    25  H    7.626153   6.963989   5.881204   5.493661   6.322024
    26  H    8.091957   7.837964   6.890713   6.118841   6.451514
    27  H    7.082542   7.190304   6.351878   5.232858   5.092970
    28  H    5.282588   5.425077   4.547301   3.219747   2.980627
    29  H    6.202798   5.531161   4.280760   3.719769   4.665455
                    6          7          8          9         10
     6  C    0.000000
     7  C    3.827957   0.000000
     8  C    4.490989   1.510944   0.000000
     9  N    4.317497   1.450979   2.446323   0.000000
    10  C    5.532283   2.515818   1.400435   3.582754   0.000000
    11  C    6.474176   3.809116   2.433307   4.748240   1.396961
    12  C    6.547427   4.323793   2.813076   5.045909   2.417957
    13  C    5.699779   3.828160   2.432094   4.314369   2.785513
    14  C    4.606018   2.548000   1.402867   2.988458   2.409948
    15  C    5.393379   2.470944   3.501657   1.344353   4.368216
    16  O    6.116481   3.606387   4.523951   2.262589   5.452177
    17  H    2.136707   5.385058   6.117508   6.077115   6.881070
    18  H    3.376431   4.649354   5.497502   5.633923   5.879723
    19  H    3.847386   2.700941   3.619331   3.840356   3.847811
    20  H    2.121267   2.764360   3.211674   2.823427   4.535212
    21  H    1.061094   4.677426   5.226686   4.989979   6.337820
    22  H    4.539282   1.093759   2.112987   2.059399   2.544069
    23  H    4.172638   2.123722   2.790587   0.996798   4.091952
    24  H    5.837237   2.700779   2.136675   3.845736   1.061946
    25  H    7.338999   4.649566   3.390675   5.637404   2.134523
    26  H    7.452654   5.384878   3.874180   6.075873   3.380103
    27  H    6.103250   4.677390   3.389451   4.984960   3.846625
    28  H    4.195208   2.763958   2.145400   2.815804   3.378304
    29  H    5.831927   2.662419   3.729809   2.064725   4.300487
                   11         12         13         14         15
    11  C    0.000000
    12  C    1.395273   0.000000
    13  C    2.414120   1.396389   0.000000
    14  C    2.788374   2.419277   1.395278   0.000000
    15  C    5.555541   5.992861   5.395593   4.165998   0.000000
    16  O    6.539315   6.828593   6.114345   4.937887   1.237184
    17  H    7.829478   8.090957   7.459584   6.459610   6.989100
    18  H    6.966636   7.636241   7.353852   6.334824   6.314021
    19  H    5.112440   5.990626   5.852433   4.788161   4.392145
    20  H    5.410716   5.268996   4.185130   2.974203   4.057551
    21  H    7.174548   7.071138   6.099456   5.093343   6.080190
    22  H    3.936351   4.752503   4.538559   3.403820   2.531292
    23  H    5.095314   5.124589   4.158961   2.848356   2.000203
    24  H    2.129272   3.375211   3.847420   3.375038   4.406894
    25  H    1.060891   2.134484   3.376384   3.849256   6.328180
    26  H    2.135589   1.061104   2.136117   3.380394   6.996024
    27  H    3.376516   2.135825   1.061127   2.131495   6.079313
    28  H    3.849345   3.371885   2.121498   1.061176   4.051085
    29  H    5.551941   6.219307   5.841892   4.670720   1.066426
                   16         17         18         19         20
    16  O    0.000000
    17  H    7.782010   0.000000
    18  H    7.322474   2.460090   0.000000
    19  H    5.552954   4.252187   2.446669   0.000000
    20  H    4.654499   4.246467   4.910328   4.264069   0.000000
    21  H    6.662918   2.461100   4.255868   4.908475   2.433903
    22  H    3.767054   5.791507   4.585387   2.283310   3.786667
    23  H    2.457982   6.122884   6.073756   4.550657   2.355450
    24  H    5.566400   6.955740   5.595060   3.396644   5.089383
    25  H    7.334476   8.533064   7.468752   5.604157   6.412693
    26  H    7.784885   8.952895   8.545464   6.971311   6.200929
    27  H    6.656814   7.928174   8.097522   6.761541   4.516006
    28  H    4.644070   6.215231   6.427864   5.100993   2.290871
    29  H    1.999228   7.203353   6.163116   4.062416   4.757209
                   21         22         23         24         25
    21  H    0.000000
    22  H    5.481408   0.000000
    23  H    4.656762   2.962920   0.000000
    24  H    6.744891   2.284769   4.549347   0.000000
    25  H    8.078667   4.586128   6.067461   2.447023   0.000000
    26  H    7.916211   5.790885   6.110363   4.252264   2.460210
    27  H    6.333681   5.480254   4.640990   4.908540   4.256075
    28  H    4.524668   3.784989   2.339200   4.263601   4.910227
    29  H    6.634734   2.258774   2.929580   4.085381   6.187638
                   26         27         28         29
    26  H    0.000000
    27  H    2.460923   0.000000
    28  H    4.246083   2.433929   0.000000
    29  H    7.220272   6.641649   4.755381   0.000000
 Symmetry turned off by external request.
 Stoichiometry    C14H13NO
 Framework group  C1[X(C14H13NO)]
 Deg. of freedom    81
 Full point group                 C1      NOp   1
 Rotational constants (GHZ):           0.6095318           0.4091407           0.2995306
 Standard basis: 6-311+G(d) (5D, 7F)
   391 basis functions,   641 primitive gaussians,   407 cartesian basis functions
    56 alpha electrons       56 beta electrons
       nuclear repulsion energy       997.6657860340 Hartrees.
 NAtoms=   29 NActive=   29 NUniq=   29 SFac= 1.00D+00 NAtFMM=   60 NAOKFM=F Big=F
 Integral buffers will be    131072 words long.
 Raffenetti 2 integral format.
 Two-electron integral symmetry is turned off.
 ------------------------------------------------------------------------------
 Polarizable Continuum Model (PCM)
 =================================
 Model                : PCM.
 Atomic radii         : UFF (Universal Force Field).
 Polarization charges : Total charges.
 Charge compensation  : None.
 Solution method      : On-the-fly selection.
 Cavity type          : Scaled VdW (van der Waals Surface) (Alpha=1.100).
 Cavity algorithm     : GePol (No added spheres)
                        Default sphere list used, NSphG=   29.
                        Lebedev-Laikov grids with approx.  5.0 points / Ang**2.
                        Smoothing algorithm: York/Karplus (Gamma=1.0000).
                        Polarization charges: spherical gaussians, with
                                              point-specific exponents (IZeta= 3).
                        Self-potential: point-specific (ISelfS= 7).
                        Self-field    : sphere-specific E.n sum rule (ISelfD= 2).
 1st derivatives      : Analytical E(r).r(x)/FMM algorithm (CHGder, D1EAlg=3).
                        Cavity 1st derivative terms included.
 Solvent              : DiMethylSulfoxide, Eps=  46.826000 Eps(inf)=   2.007889
 ------------------------------------------------------------------------------
 One-electron integrals computed using PRISM.
 NBasis=   391 RedAO= T EigKep=  1.08D-06  NBF=   391
 NBsUse=   391 1.00D-06 EigRej= -1.00D+00 NBFU=   391
 Initial guess from the checkpoint file:  "BHFA_conf3.chk"
 B after Tr=    -0.003890    0.002726    0.006153
         Rot=    0.999999    0.001158    0.000771    0.000393 Ang=   0.17 deg.
 ExpMin= 4.38D-02 ExpMax= 8.59D+03 ExpMxC= 1.30D+03 IAcc=3 IRadAn=         5 AccDes= 0.00D+00
 Harris functional with IExCor= 1009 and IRadAn=       5 diagonalized for initial guess.
 HarFok:  IExCor= 1009 AccDes= 0.00D+00 IRadAn=         5 IDoV= 1 UseB2=F ITyADJ=14
 ICtDFT=  3500011 ScaDFX=  1.000000  1.000000  1.000000  1.000000
 FoFCou: FMM=F IPFlag=           0 FMFlag=      100000 FMFlg1=           0
         NFxFlg=           0 DoJE=T BraDBF=F KetDBF=T FulRan=T
         wScrn=  0.000000 ICntrl=       500 IOpCl=  0 I1Cent=   200000004 NGrid=           0
         NMat0=    1 NMatS0=      1 NMatT0=    0 NMatD0=    1 NMtDS0=    0 NMtDT0=    0
 Symmetry not used in FoFCou.
 Requested convergence on RMS density matrix=1.00D-08 within 128 cycles.
 Requested convergence on MAX density matrix=1.00D-06.
 Requested convergence on             energy=1.00D-06.
 No special actions if energy rises.
 Inv3:  Mode=1 IEnd=    15241548.
 Iteration    1 A*A^-1 deviation from unit magnitude is 6.77D-15 for    253.
 Iteration    1 A*A^-1 deviation from orthogonality  is 2.84D-15 for   1745    247.
 Iteration    1 A^-1*A deviation from unit magnitude is 5.22D-15 for    251.
 Iteration    1 A^-1*A deviation from orthogonality  is 7.83D-14 for   1495   1465.
 Error on total polarization charges =  0.01722
 SCF Done:  E(RM062X) =  -671.183318255     A.U. after   14 cycles
            NFock= 14  Conv=0.61D-08     -V/T= 2.0035
 D1PCM: PCM CHGder 1st derivatives, ID1Alg=3 FixD1E=F DoIter=F DoCFld=F I1PDM=0.
 Calling FoFJK, ICntrl=      2127 FMM=F ISym2X=0 I1Cent= 0 IOpClX= 0 NMat=1 NMatS=1 NMatT=0.
 -------------------------------------------------------------------
 Center     Atomic                   Forces (Hartrees/Bohr)
 Number     Number              X              Y              Z
 -------------------------------------------------------------------
      1        6          -0.013066666   -0.013911058    0.005132178
      2        6           0.002276714   -0.019031886   -0.010481468
      3        6           0.013798191   -0.003764135   -0.015058977
      4        6           0.008964973    0.011600231   -0.000736109
      5        6          -0.003477925    0.017992117    0.010419680
      6        6          -0.015506558    0.002332530    0.014023458
      7        6          -0.001695010    0.002518732    0.000484332
      8        6          -0.011986534   -0.002724713   -0.008430626
      9        7          -0.010783215    0.006983652    0.016856450
     10        6           0.006553779   -0.008747219   -0.017404495
     11        6           0.020166002   -0.006918974   -0.004044806
     12        6           0.012986996    0.003464212    0.014568163
     13        6          -0.004354318    0.010065229    0.018090914
     14        6          -0.018798639    0.007629826    0.004583268
     15        6           0.028493862   -0.035177768   -0.013721009
     16        8          -0.009911587    0.015471750   -0.001306758
     17        1           0.010721744    0.012371036   -0.003853228
     18        1          -0.001753635    0.015133752    0.008000435
     19        1          -0.012542236    0.002071022    0.011910185
     20        1           0.002381107   -0.015527263   -0.008337428
     21        1           0.012197466   -0.002914919   -0.011376010
     22        1           0.001455213   -0.002290224    0.000259731
     23        1           0.008302347   -0.007624741   -0.008779269
     24        1          -0.003940400    0.008017777    0.014946991
     25        1          -0.015943331    0.005552042    0.002780355
     26        1          -0.011642246   -0.002609855   -0.012004426
     27        1           0.004460898   -0.008203987   -0.014073876
     28        1           0.016109360   -0.006126455   -0.003164561
     29        1          -0.013466354    0.014369288    0.010716907
 -------------------------------------------------------------------
 Cartesian Forces:  Max     0.035177768 RMS     0.011497174

 GradGradGradGradGradGradGradGradGradGradGradGradGradGradGradGradGradGrad
 Berny optimization.
 Using GEDIIS/GDIIS optimizer.
 FormGI is forming the generalized inverse of G from B-inverse, IUseBI=4.
 Internal  Forces:  Max     0.021431294 RMS     0.005562537
 Search for a local minimum.
 Step number   2 out of a maximum of  158
 All quantities printed in internal units (Hartrees-Bohrs-Radians)
 Mixed Optimization -- RFO/linear search
 Update second derivatives using D2CorX and points    1    2
 DE= -3.89D-02 DEPred=-4.04D-02 R= 9.62D-01
 TightC=F SS=  1.41D+00  RLast= 3.04D-01 DXNew= 5.0454D-01 9.1268D-01
 Trust test= 9.62D-01 RLast= 3.04D-01 DXMaxT set to 5.05D-01
 ITU=  1  0
 Use linear search instead of GDIIS.
     Eigenvalues ---    0.00923   0.00929   0.01332   0.01518   0.01520
     Eigenvalues ---    0.01742   0.01932   0.01933   0.01963   0.01963
     Eigenvalues ---    0.01971   0.01974   0.01999   0.02001   0.02019
     Eigenvalues ---    0.02022   0.02028   0.02028   0.02030   0.02030
     Eigenvalues ---    0.02034   0.02035   0.02388   0.02388   0.05136
     Eigenvalues ---    0.06605   0.06857   0.15905   0.15999   0.15999
     Eigenvalues ---    0.16000   0.16000   0.16000   0.16000   0.16000
     Eigenvalues ---    0.16000   0.16000   0.16000   0.16027   0.18953
     Eigenvalues ---    0.18971   0.21970   0.22000   0.22000   0.22000
     Eigenvalues ---    0.22000   0.22114   0.23462   0.23472   0.24999
     Eigenvalues ---    0.25001   0.33678   0.33871   0.34143   0.40380
     Eigenvalues ---    0.40422   0.40480   0.40508   0.41456   0.43817
     Eigenvalues ---    0.43824   0.44051   0.44224   0.44234   0.44246
     Eigenvalues ---    0.44255   0.44273   0.44324   0.44355   0.44360
     Eigenvalues ---    0.44365   0.44394   0.44446   0.44684   0.44731
     Eigenvalues ---    0.44902   0.44908   0.46304   0.53600   0.55577
     Eigenvalues ---    0.83126
 RFO step:  Lambda=-1.54602108D-03 EMin= 9.22982584D-03
 Quartic linear search produced a step of  0.59671.
 Iteration  1 RMS(Cart)=  0.06881936 RMS(Int)=  0.00131918
 Iteration  2 RMS(Cart)=  0.00204680 RMS(Int)=  0.00009620
 Iteration  3 RMS(Cart)=  0.00000168 RMS(Int)=  0.00009619
 Iteration  4 RMS(Cart)=  0.00000000 RMS(Int)=  0.00009619
 Variable       Old X    -DE/DX   Delta X   Delta X   Delta X     New X
                                 (Linear)    (Quad)   (Total)
    R1        2.63656  -0.00395  -0.01037   0.00056  -0.00983   2.62673
    R2        2.63884  -0.00280  -0.00827   0.00179  -0.00652   2.63233
    R3        2.00544   0.01682   0.04567  -0.00272   0.04295   2.04839
    R4        2.64034  -0.00373  -0.01001   0.00054  -0.00946   2.63088
    R5        2.00457   0.01721   0.04646  -0.00266   0.04380   2.04837
    R6        2.64642  -0.00545  -0.01315  -0.00186  -0.01498   2.63143
    R7        2.00676   0.01741   0.04672  -0.00211   0.04462   2.05138
    R8        2.65110  -0.00506  -0.01174  -0.00245  -0.01416   2.63694
    R9        2.85573   0.00728   0.02601  -0.00229   0.02372   2.87945
   R10        2.63660  -0.00430  -0.01135   0.00042  -0.01093   2.62567
   R11        2.00500   0.01777   0.04708  -0.00154   0.04553   2.05054
   R12        2.00518   0.01693   0.04571  -0.00242   0.04330   2.04847
   R13        2.85527   0.00739   0.02624  -0.00210   0.02414   2.87940
   R14        2.74195   0.00721   0.02683  -0.00958   0.01725   2.75920
   R15        2.06691  -0.00120  -0.00234  -0.00229  -0.00463   2.06227
   R16        2.64644  -0.00541  -0.01310  -0.00177  -0.01484   2.63160
   R17        2.65103  -0.00511  -0.01187  -0.00245  -0.01429   2.63675
   R18        2.54046  -0.00179  -0.00343  -0.00043  -0.00385   2.53660
   R19        1.88367   0.01420   0.03171  -0.00132   0.03039   1.91406
   R20        2.63987  -0.00358  -0.00967   0.00063  -0.00904   2.63084
   R21        2.00679   0.01740   0.04663  -0.00198   0.04465   2.05143
   R22        2.63668  -0.00397  -0.01044   0.00059  -0.00989   2.62680
   R23        2.00479   0.01710   0.04621  -0.00261   0.04360   2.04839
   R24        2.63879  -0.00283  -0.00831   0.00170  -0.00665   2.63214
   R25        2.00520   0.01692   0.04595  -0.00279   0.04315   2.04835
   R26        2.63669  -0.00430  -0.01128   0.00031  -0.01097   2.62572
   R27        2.00524   0.01689   0.04560  -0.00238   0.04322   2.04846
   R28        2.00533   0.01751   0.04662  -0.00171   0.04490   2.05023
   R29        2.33794  -0.01822  -0.01345  -0.01662  -0.03007   2.30787
   R30        2.01525   0.02143   0.05186   0.00524   0.05709   2.07235
    A1        2.08926  -0.00055  -0.00194  -0.00004  -0.00202   2.08725
    A2        2.09664   0.00039   0.00126   0.00070   0.00197   2.09862
    A3        2.09728   0.00016   0.00068  -0.00066   0.00003   2.09731
    A4        2.09413   0.00008   0.00046   0.00044   0.00089   2.09502
    A5        2.09637   0.00026   0.00069   0.00131   0.00199   2.09836
    A6        2.09268  -0.00034  -0.00114  -0.00176  -0.00291   2.08977
    A7        2.10944  -0.00041  -0.00021  -0.00301  -0.00317   2.10627
    A8        2.08320   0.00082   0.00251   0.00388   0.00636   2.08956
    A9        2.09054  -0.00040  -0.00230  -0.00085  -0.00318   2.08736
   A10        2.06986   0.00130   0.00164   0.00531   0.00685   2.07671
   A11        2.08578  -0.00079  -0.00210  -0.00162  -0.00394   2.08184
   A12        2.12754  -0.00051   0.00047  -0.00354  -0.00328   2.12425
   A13        2.10648  -0.00062  -0.00124  -0.00283  -0.00403   2.10246
   A14        2.10280   0.00085   0.00339   0.00252   0.00588   2.10868
   A15        2.07386  -0.00023  -0.00214   0.00033  -0.00184   2.07202
   A16        2.09717   0.00019   0.00130   0.00018   0.00147   2.09864
   A17        2.09534   0.00022   0.00072   0.00091   0.00164   2.09698
   A18        2.09067  -0.00041  -0.00202  -0.00108  -0.00310   2.08757
   A19        1.95370  -0.00089  -0.00310   0.01024   0.00653   1.96023
   A20        1.94330   0.00135   0.01001   0.00663   0.01626   1.95956
   A21        1.87387   0.00001  -0.00328  -0.00242  -0.00555   1.86831
   A22        1.94340   0.00145   0.01028   0.00707   0.01698   1.96038
   A23        1.87355  -0.00004  -0.00332  -0.00298  -0.00615   1.86741
   A24        1.87128  -0.00206  -0.01197  -0.02084  -0.03261   1.83868
   A25        2.08601  -0.00093  -0.00228  -0.00221  -0.00475   2.08126
   A26        2.12786  -0.00041   0.00057  -0.00301  -0.00270   2.12516
   A27        2.06929   0.00134   0.00173   0.00544   0.00704   2.07633
   A28        2.16773   0.00007   0.00508  -0.00694  -0.00186   2.16587
   A29        2.08045   0.00144   0.00724   0.00319   0.01043   2.09087
   A30        2.03501  -0.00151  -0.01232   0.00376  -0.00856   2.02644
   A31        2.10978  -0.00045  -0.00027  -0.00315  -0.00335   2.10643
   A32        2.09023  -0.00038  -0.00233  -0.00063  -0.00299   2.08723
   A33        2.08317   0.00083   0.00260   0.00379   0.00635   2.08952
   A34        2.09412   0.00008   0.00047   0.00048   0.00094   2.09507
   A35        2.09329  -0.00041  -0.00134  -0.00225  -0.00360   2.08970
   A36        2.09577   0.00033   0.00087   0.00176   0.00262   2.09838
   A37        2.08935  -0.00058  -0.00208  -0.00012  -0.00224   2.08711
   A38        2.09731   0.00032   0.00104   0.00038   0.00144   2.09875
   A39        2.09651   0.00026   0.00104  -0.00025   0.00080   2.09732
   A40        2.09672   0.00028   0.00156   0.00037   0.00191   2.09864
   A41        2.09600   0.00013   0.00044   0.00068   0.00113   2.09713
   A42        2.09046  -0.00042  -0.00200  -0.00105  -0.00304   2.08742
   A43        2.10708  -0.00066  -0.00140  -0.00297  -0.00432   2.10276
   A44        2.10214   0.00093   0.00352   0.00308   0.00658   2.10872
   A45        2.07394  -0.00027  -0.00212  -0.00011  -0.00226   2.07168
   A46        2.13593   0.00868   0.03366   0.01330   0.04696   2.18289
   A47        2.04863  -0.01098  -0.03691  -0.04173  -0.07864   1.96998
   A48        2.09863   0.00230   0.00326   0.02843   0.03169   2.13032
    D1       -0.00225   0.00006   0.00026   0.00398   0.00424   0.00198
    D2        3.13880  -0.00008  -0.00046  -0.00373  -0.00421   3.13459
    D3        3.14104   0.00011   0.00056   0.00649   0.00706  -3.13509
    D4       -0.00109  -0.00003  -0.00016  -0.00122  -0.00140  -0.00249
    D5        0.00277   0.00001  -0.00003   0.00019   0.00017   0.00294
    D6       -3.13755  -0.00000  -0.00005  -0.00090  -0.00094  -3.13849
    D7       -3.14053  -0.00005  -0.00033  -0.00231  -0.00265   3.14001
    D8        0.00234  -0.00006  -0.00035  -0.00340  -0.00375  -0.00141
    D9       -0.00228  -0.00002   0.00015  -0.00098  -0.00083  -0.00311
   D10       -3.14048  -0.00010  -0.00051  -0.00496  -0.00549   3.13722
   D11        3.13985   0.00011   0.00087   0.00671   0.00758  -3.13575
   D12        0.00165   0.00004   0.00020   0.00274   0.00292   0.00457
   D13        0.00617  -0.00006  -0.00076  -0.00606  -0.00687  -0.00070
   D14       -3.14078   0.00035   0.00140   0.02617   0.02761  -3.11317
   D15       -3.13883   0.00001  -0.00007  -0.00206  -0.00220  -3.14103
   D16       -0.00259   0.00042   0.00209   0.03017   0.03228   0.02969
   D17       -0.00564   0.00013   0.00098   0.01026   0.01128   0.00564
   D18        3.12576   0.00017   0.00127   0.01193   0.01325   3.13901
   D19        3.14144  -0.00029  -0.00122  -0.02279  -0.02407   3.11738
   D20       -0.01034  -0.00026  -0.00094  -0.02111  -0.02210  -0.03243
   D21        1.85151  -0.00159  -0.01199  -0.07928  -0.09124   1.76027
   D22       -2.24369   0.00068   0.00672  -0.05698  -0.05016  -2.29385
   D23       -0.20036  -0.00105  -0.00410  -0.07993  -0.08399  -0.28434
   D24       -1.29562  -0.00116  -0.00975  -0.04592  -0.05576  -1.35138
   D25        0.89236   0.00111   0.00896  -0.02363  -0.01468   0.87768
   D26        2.93570  -0.00062  -0.00186  -0.04657  -0.04851   2.88719
   D27        0.00123  -0.00011  -0.00060  -0.00744  -0.00803  -0.00680
   D28        3.14155  -0.00010  -0.00058  -0.00635  -0.00693   3.13462
   D29       -3.13034  -0.00015  -0.00091  -0.00910  -0.01001  -3.14035
   D30        0.00998  -0.00014  -0.00089  -0.00801  -0.00890   0.00108
   D31       -1.84243   0.00157   0.01222   0.07836   0.09055  -1.75189
   D32        1.30627   0.00109   0.00968   0.04152   0.05131   1.35758
   D33        2.25282  -0.00064  -0.00634   0.05630   0.04985   2.30267
   D34       -0.88166  -0.00112  -0.00887   0.01947   0.01061  -0.87105
   D35        0.20962   0.00106   0.00436   0.07934   0.08364   0.29327
   D36       -2.92486   0.00058   0.00182   0.04250   0.04441  -2.88045
   D37        2.03850  -0.00047  -0.00554  -0.01058  -0.01637   2.02213
   D38       -1.10571  -0.00044  -0.00539  -0.00833  -0.01395  -1.11965
   D39       -2.05098   0.00049   0.00534   0.01334   0.01891  -2.03207
   D40        1.08800   0.00052   0.00549   0.01559   0.02133   1.10933
   D41       -0.00640   0.00000  -0.00005   0.00116   0.00110  -0.00530
   D42        3.13257   0.00004   0.00011   0.00341   0.00352   3.13609
   D43       -3.14067  -0.00037  -0.00172  -0.02770  -0.02944   3.11307
   D44        0.00328  -0.00043  -0.00223  -0.03069  -0.03294  -0.02965
   D45       -0.00595   0.00008   0.00072   0.00787   0.00865   0.00270
   D46        3.13800   0.00003   0.00021   0.00488   0.00516  -3.14003
   D47        3.14034   0.00031   0.00144   0.02385   0.02537  -3.11747
   D48        0.00713   0.00030   0.00144   0.02386   0.02537   0.03250
   D49        0.00580  -0.00016  -0.00105  -0.01262  -0.01372  -0.00792
   D50       -3.12742  -0.00016  -0.00105  -0.01261  -0.01371  -3.14113
   D51        3.13963   0.00003   0.00007   0.00171   0.00177   3.14140
   D52       -0.00250   0.00005   0.00017   0.00264   0.00280   0.00030
   D53        0.00059  -0.00001  -0.00012  -0.00049  -0.00059  -0.00000
   D54       -3.14154   0.00001  -0.00001   0.00044   0.00044  -3.14111
   D55        0.00182   0.00003  -0.00004   0.00104   0.00101   0.00284
   D56       -3.14055  -0.00011  -0.00075  -0.00652  -0.00725   3.13538
   D57        3.14107   0.00008   0.00046   0.00402   0.00450  -3.13762
   D58       -0.00131  -0.00005  -0.00025  -0.00355  -0.00377  -0.00509
   D59        0.00257  -0.00008  -0.00035  -0.00541  -0.00576  -0.00319
   D60        3.14010  -0.00008  -0.00036  -0.00441  -0.00478   3.13532
   D61       -3.13823   0.00006   0.00036   0.00217   0.00255  -3.13568
   D62       -0.00070   0.00006   0.00035   0.00317   0.00353   0.00283
   D63       -0.00272   0.00000   0.00003   0.00069   0.00071  -0.00201
   D64        3.13726   0.00002   0.00011   0.00217   0.00227   3.13954
   D65       -3.14025   0.00000   0.00004  -0.00031  -0.00027  -3.14053
   D66       -0.00027   0.00002   0.00012   0.00117   0.00129   0.00102
   D67       -0.00152   0.00012   0.00069   0.00847   0.00916   0.00764
   D68        3.13183   0.00013   0.00071   0.00848   0.00920   3.14102
   D69       -3.14151   0.00011   0.00061   0.00700   0.00760  -3.13391
   D70       -0.00816   0.00011   0.00063   0.00700   0.00764  -0.00053
         Item               Value     Threshold  Converged?
 Maximum Force            0.021431     0.000450     NO 
 RMS     Force            0.005563     0.000300     NO 
 Maximum Displacement     0.278997     0.001800     NO 
 RMS     Displacement     0.069145     0.001200     NO 
 Predicted change in Energy=-5.338262D-03
 GradGradGradGradGradGradGradGradGradGradGradGradGradGradGradGradGradGrad

                          Input orientation:                          
 ---------------------------------------------------------------------
 Center     Atomic      Atomic             Coordinates (Angstroms)
 Number     Number       Type             X           Y           Z
 ---------------------------------------------------------------------
      1          6           0        3.639494    3.144826   -1.826600
      2          6           0        2.603089    3.330306   -0.919088
      3          6           0        1.764655    2.268063   -0.592147
      4          6           0        1.948914    1.013972   -1.168641
      5          6           0        2.988433    0.835866   -2.082340
      6          6           0        3.830439    1.892622   -2.406152
      7          6           0        0.989766   -0.116386   -0.816347
      8          6           0       -0.058340   -0.344167   -1.898613
      9          7           0        1.691132   -1.345321   -0.456180
     10          6           0       -1.338851    0.175148   -1.725727
     11          6           0       -2.309837    0.014092   -2.710314
     12          6           0       -2.007552   -0.673784   -3.879787
     13          6           0       -0.728670   -1.195502   -4.059669
     14          6           0        0.240077   -1.027750   -3.077824
     15          6           0        1.639932   -1.912278    0.759444
     16          8           0        2.218621   -2.938902    1.079857
     17          1           0        4.298012    3.968008   -2.078995
     18          1           0        2.449128    4.298672   -0.457017
     19          1           0        0.959367    2.417554    0.120292
     20          1           0        3.160413   -0.129244   -2.547552
     21          1           0        4.637618    1.737135   -3.112800
     22          1           0        0.455912    0.186576    0.085964
     23          1           0        2.259070   -1.821545   -1.146527
     24          1           0       -1.581615    0.710059   -0.812818
     25          1           0       -3.303298    0.419692   -2.557026
     26          1           0       -2.762629   -0.806223   -4.646105
     27          1           0       -0.483382   -1.735179   -4.967216
     28          1           0        1.227761   -1.444916   -3.243779
     29          1           0        1.011242   -1.354392    1.463807
 ---------------------------------------------------------------------
                    Distance matrix (angstroms):
                    1          2          3          4          5
     1  C    0.000000
     2  C    1.390006   0.000000
     3  C    2.409898   1.392200   0.000000
     4  C    2.798483   2.419839   1.392494   0.000000
     5  C    2.412588   2.779186   2.401978   1.395410   0.000000
     6  C    1.392966   2.405136   2.774713   2.417353   1.389447
     7  C    4.321710   3.806974   2.517204   1.523741   2.550332
     8  C    5.084509   4.641597   3.442950   2.531101   3.272470
     9  N    5.082872   4.786171   3.616688   2.477966   3.014127
    10  C    5.797679   5.113176   3.911143   3.438513   4.391937
    11  C    6.780633   6.192140   5.115515   4.638262   5.398271
    12  C    7.119444   6.786492   5.804531   5.084531   5.519939
    13  C    6.550260   6.437919   5.498787   4.517663   4.674734
    14  C    5.525576   5.407089   4.400604   3.276238   3.466629
    15  C    6.021642   5.588365   4.395180   3.517943   4.176899
    16  O    6.890437   6.591401   5.487638   4.555623   4.984072
    17  H    1.083964   2.150538   3.393881   3.882439   3.394896
    18  H    2.150369   1.083950   2.147123   3.397922   3.863101
    19  H    3.391518   2.148313   1.085544   2.147229   3.386803
    20  H    3.386566   3.864064   3.393941   2.162422   1.085097
    21  H    2.152245   3.389672   3.858691   3.395857   2.143349
    22  H    4.748088   3.937453   2.550535   2.118413   3.396584
    23  H    5.199319   5.168331   4.156522   2.852515   2.910249
    24  H    5.849430   4.938495   3.697782   3.561406   4.744772
    25  H    7.494147   6.785272   5.741199   5.465027   6.323323
    26  H    8.034151   7.732558   6.810441   6.132251   6.507232
    27  H    7.118710   7.181419   6.341990   5.282336   5.194832
    28  H    5.374997   5.486206   4.594086   3.297331   3.106586
    29  H    6.162585   5.491681   4.232820   3.663081   4.613207
                    6          7          8          9         10
     6  C    0.000000
     7  C    3.825313   0.000000
     8  C    4.514800   1.523716   0.000000
     9  N    4.343190   1.460107   2.478623   0.000000
    10  C    5.489467   2.516828   1.392583   3.619996   0.000000
    11  C    6.428404   3.806772   2.420010   4.789245   1.392179
    12  C    6.545241   4.321952   2.798772   5.084516   2.409942
    13  C    5.749443   3.825788   2.417494   4.343158   2.774579
    14  C    4.676582   2.550862   1.395305   3.013209   2.401696
    15  C    5.412632   2.476098   3.522551   1.342313   4.405289
    16  O    6.172021   3.615560   4.559439   2.275337   5.497656
    17  H    2.152413   5.405649   6.132307   6.136840   6.803294
    18  H    3.390608   4.663860   5.470059   5.694665   5.741242
    19  H    3.860249   2.701679   3.569146   3.876470   3.703778
    20  H    2.134683   2.776498   3.290545   2.830453   4.583823
    21  H    1.084004   4.692127   5.278076   5.024037   6.331031
    22  H    4.528650   1.091307   2.117708   2.041175   2.550202
    23  H    4.225032   2.151213   2.849327   1.012878   4.155393
    24  H    5.764330   2.700931   2.147257   3.881063   1.085572
    25  H    7.285773   4.663448   3.398050   5.698522   2.147071
    26  H    7.467911   5.405866   3.882704   6.138573   3.393942
    27  H    6.191045   4.692586   3.395865   5.022942   3.858552
    28  H    4.314477   2.777419   2.162215   2.827603   3.393610
    29  H    5.785115   2.594653   3.670209   2.036832   4.246830
                   11         12         13         14         15
    11  C    0.000000
    12  C    1.390042   0.000000
    13  C    2.404988   1.392870   0.000000
    14  C    2.778949   2.412524   1.389471   0.000000
    15  C    5.599178   6.029964   5.417370   4.179308   0.000000
    16  O    6.602462   6.898505   6.175816   4.985324   1.221271
    17  H    7.726298   8.034253   7.473448   6.513225   7.049815
    18  H    6.788425   7.503510   7.298181   6.333980   6.380476
    19  H    4.947388   5.861707   5.777172   4.755570   4.429348
    20  H    5.474548   5.364628   4.306782   3.101107   4.053060
    21  H    7.169240   7.110491   6.188212   5.194630   6.107259
    22  H    3.936786   4.747215   4.527654   3.395692   2.502133
    23  H    5.166227   5.195394   4.219587   2.904540   2.006063
    24  H    2.148294   3.391569   3.860146   3.386561   4.441512
    25  H    1.083962   2.150428   3.390501   3.862878   6.393167
    26  H    2.150633   1.083940   2.152310   3.394823   7.058744
    27  H    3.389616   2.152244   1.084001   2.143280   6.110193
    28  H    3.863662   3.386207   2.134363   1.084937   4.051433
    29  H    5.506869   6.174977   5.793215   4.618204   1.096638
                   16         17         18         19         20
    16  O    0.000000
    17  H    7.874492   0.000000
    18  H    7.402540   2.481638   0.000000
    19  H    5.585527   4.288044   2.468052   0.000000
    20  H    4.683935   4.277984   4.948000   4.295134   0.000000
    21  H    6.730174   2.482111   4.290005   4.944227   2.446428
    22  H    3.723383   5.809303   4.601855   2.287336   3.788070
    23  H    2.491367   6.208519   6.161867   4.611292   2.374694
    24  H    5.598119   6.840135   5.408477   3.200441   5.118649
    25  H    7.416109   8.402320   7.248926   5.415699   6.486986
    26  H    7.883389   8.901460   8.412539   6.853067   6.320178
    27  H    6.731780   7.983100   8.083865   6.723797   4.659511
    28  H    4.680559   6.331107   6.499737   5.129102   2.439440
    29  H    2.028757   7.189036   6.141190   4.004410   4.712847
                   21         22         23         24         25
    21  H    0.000000
    22  H    5.488441   0.000000
    23  H    4.710406   2.966978   0.000000
    24  H    6.709968   2.287654   4.612076   0.000000
    25  H    8.068623   4.601239   6.160567   2.467948   0.000000
    26  H    7.973917   5.808367   6.204465   4.288122   2.481821
    27  H    6.459138   5.487262   4.703846   4.944121   4.290036
    28  H    4.665805   3.787440   2.367259   4.294891   4.947614
    29  H    6.607078   2.140427   2.930725   4.020932   6.158713
                   26         27         28         29
    26  H    0.000000
    27  H    2.482144   0.000000
    28  H    4.277576   2.445914   0.000000
    29  H    7.202335   6.613392   4.713433   0.000000
 Symmetry turned off by external request.
 Stoichiometry    C14H13NO
 Framework group  C1[X(C14H13NO)]
 Deg. of freedom    81
 Full point group                 C1      NOp   1
 Rotational constants (GHZ):           0.5948795           0.4152758           0.2984336
 Standard basis: 6-311+G(d) (5D, 7F)
   391 basis functions,   641 primitive gaussians,   407 cartesian basis functions
    56 alpha electrons       56 beta electrons
       nuclear repulsion energy       996.2266077972 Hartrees.
 NAtoms=   29 NActive=   29 NUniq=   29 SFac= 1.00D+00 NAtFMM=   60 NAOKFM=F Big=F
 Integral buffers will be    131072 words long.
 Raffenetti 2 integral format.
 Two-electron integral symmetry is turned off.
 ------------------------------------------------------------------------------
 Polarizable Continuum Model (PCM)
 =================================
 Model                : PCM.
 Atomic radii         : UFF (Universal Force Field).
 Polarization charges : Total charges.
 Charge compensation  : None.
 Solution method      : On-the-fly selection.
 Cavity type          : Scaled VdW (van der Waals Surface) (Alpha=1.100).
 Cavity algorithm     : GePol (No added spheres)
                        Default sphere list used, NSphG=   29.
                        Lebedev-Laikov grids with approx.  5.0 points / Ang**2.
                        Smoothing algorithm: York/Karplus (Gamma=1.0000).
                        Polarization charges: spherical gaussians, with
                                              point-specific exponents (IZeta= 3).
                        Self-potential: point-specific (ISelfS= 7).
                        Self-field    : sphere-specific E.n sum rule (ISelfD= 2).
 1st derivatives      : Analytical E(r).r(x)/FMM algorithm (CHGder, D1EAlg=3).
                        Cavity 1st derivative terms included.
 Solvent              : DiMethylSulfoxide, Eps=  46.826000 Eps(inf)=   2.007889
 ------------------------------------------------------------------------------
 One-electron integrals computed using PRISM.
 NBasis=   391 RedAO= T EigKep=  1.21D-06  NBF=   391
 NBsUse=   391 1.00D-06 EigRej= -1.00D+00 NBFU=   391
 Initial guess from the checkpoint file:  "BHFA_conf3.chk"
 B after Tr=     0.006409   -0.012791    0.008024
         Rot=    1.000000   -0.000379   -0.000334   -0.000200 Ang=  -0.06 deg.
 ExpMin= 4.38D-02 ExpMax= 8.59D+03 ExpMxC= 1.30D+03 IAcc=3 IRadAn=         5 AccDes= 0.00D+00
 Harris functional with IExCor= 1009 and IRadAn=       5 diagonalized for initial guess.
 HarFok:  IExCor= 1009 AccDes= 0.00D+00 IRadAn=         5 IDoV= 1 UseB2=F ITyADJ=14
 ICtDFT=  3500011 ScaDFX=  1.000000  1.000000  1.000000  1.000000
 FoFCou: FMM=F IPFlag=           0 FMFlag=      100000 FMFlg1=           0
         NFxFlg=           0 DoJE=T BraDBF=F KetDBF=T FulRan=T
         wScrn=  0.000000 ICntrl=       500 IOpCl=  0 I1Cent=   200000004 NGrid=           0
         NMat0=    1 NMatS0=      1 NMatT0=    0 NMatD0=    1 NMtDS0=    0 NMtDT0=    0
 Symmetry not used in FoFCou.
 Requested convergence on RMS density matrix=1.00D-08 within 128 cycles.
 Requested convergence on MAX density matrix=1.00D-06.
 Requested convergence on             energy=1.00D-06.
 No special actions if energy rises.
 Inv3:  Mode=1 IEnd=    15309243.
 Iteration    1 A*A^-1 deviation from unit magnitude is 9.21D-15 for    282.
 Iteration    1 A*A^-1 deviation from orthogonality  is 2.93D-15 for   1480    756.
 Iteration    1 A^-1*A deviation from unit magnitude is 8.77D-15 for    282.
 Iteration    1 A^-1*A deviation from orthogonality  is 7.14D-15 for   2195   2163.
 Error on total polarization charges =  0.01737
 SCF Done:  E(RM062X) =  -671.189643311     A.U. after   14 cycles
            NFock= 14  Conv=0.65D-08     -V/T= 2.0039
 D1PCM: PCM CHGder 1st derivatives, ID1Alg=3 FixD1E=F DoIter=F DoCFld=F I1PDM=0.
 Calling FoFJK, ICntrl=      2127 FMM=F ISym2X=0 I1Cent= 0 IOpClX= 0 NMat=1 NMatS=1 NMatT=0.
 -------------------------------------------------------------------
 Center     Atomic                   Forces (Hartrees/Bohr)
 Number     Number              X              Y              Z
 -------------------------------------------------------------------
      1        6           0.000444280    0.000277103   -0.000252760
      2        6           0.000126704    0.000586407    0.000558807
      3        6          -0.001087849    0.000444223    0.000339850
      4        6          -0.001585514   -0.001660188   -0.000994133
      5        6           0.000234367   -0.001046145    0.000021001
      6        6           0.000827824    0.000369303   -0.000573273
      7        6          -0.000298884   -0.000684647    0.002250918
      8        6           0.002262995    0.001091135    0.000335628
      9        7           0.001617696    0.000307629   -0.005401215
     10        6          -0.000256917    0.000949981    0.000682671
     11        6          -0.000794185   -0.000012684    0.000253437
[truncated: 1,929,066 more chars]
