# Supplementary material for: Rotational Barriers in N-Benzhydrylformamides: An NMR and DFT Study
Source: Molecules. 2023 Jan 5;28(2):535. doi: 10.3390/molecules28020535 (PMC9863877; doi:10.3390/molecules28020535)
Supplement: Supplementary file 1 [file molecules-28-00535-s001.zip › Supplementary_Materials/Quantum_chemistry_output_files/Gaussian_output_files/Conformations/BHFA/BHFA_conf4.log]

 Entering Gaussian System, Link 0=g16
 Initial command:
 /home/aikhl/g16/l1.exe "/home/aikhl/Work/Gaussian_io/Conformations_VChem_optimized/Gau-92294.inp" -scrdir="/home/aikhl/Work/Gaussian_io/Conformations_VChem_optimized/"
 Entering Link 1 = /home/aikhl/g16/l1.exe PID=     92296.
  
 Copyright (c) 1988,1990,1992,1993,1995,1998,2003,2009,2016,
            Gaussian, Inc.  All Rights Reserved.
  
 This is part of the Gaussian(R) 16 program.  It is based on
 the Gaussian(R) 09 system (copyright 2009, Gaussian, Inc.),
 the Gaussian(R) 03 system (copyright 2003, Gaussian, Inc.),
 the Gaussian(R) 98 system (copyright 1998, Gaussian, Inc.),
 the Gaussian(R) 94 system (copyright 1995, Gaussian, Inc.),
 the Gaussian 92(TM) system (copyright 1992, Gaussian, Inc.),
 the Gaussian 90(TM) system (copyright 1990, Gaussian, Inc.),
 the Gaussian 88(TM) system (copyright 1988, Gaussian, Inc.),
 the Gaussian 86(TM) system (copyright 1986, Carnegie Mellon
 University), and the Gaussian 82(TM) system (copyright 1983,
 Carnegie Mellon University). Gaussian is a federally registered
 trademark of Gaussian, Inc.
  
 This software contains proprietary and confidential information,
 including trade secrets, belonging to Gaussian, Inc.
  
 This software is provided under written license and may be
 used, copied, transmitted, or stored only in accord with that
 written license.
  
 The following legend is applicable only to US Government
 contracts under FAR:
  
                    RESTRICTED RIGHTS LEGEND
  
 Use, reproduction and disclosure by the US Government is
 subject to restrictions as set forth in subparagraphs (a)
 and (c) of the Commercial Computer Software - Restricted
 Rights clause in FAR 52.227-19.
  
 Gaussian, Inc.
 340 Quinnipiac St., Bldg. 40, Wallingford CT 06492
  
  
 ---------------------------------------------------------------
 Warning -- This program may not be used in any manner that
 competes with the business of Gaussian, Inc. or will provide
 assistance to any competitor of Gaussian, Inc.  The licensee
 of this program is prohibited from giving any competitor of
 Gaussian, Inc. access to this program.  By using this program,
 the user acknowledges that Gaussian, Inc. is engaged in the
 business of creating and licensing software in the field of
 computational chemistry and represents and warrants to the
 licensee that it is not a competitor of Gaussian, Inc. and that
 it will not use this program in any manner prohibited above.
 ---------------------------------------------------------------
  

 Cite this work as:
 Gaussian 16, Revision A.03,
 M. J. Frisch, G. W. Trucks, H. B. Schlegel, G. E. Scuseria, 
 M. A. Robb, J. R. Cheeseman, G. Scalmani, V. Barone, 
 G. A. Petersson, H. Nakatsuji, X. Li, M. Caricato, A. V. Marenich, 
 J. Bloino, B. G. Janesko, R. Gomperts, B. Mennucci, H. P. Hratchian, 
 J. V. Ortiz, A. F. Izmaylov, J. L. Sonnenberg, D. Williams-Young, 
 F. Ding, F. Lipparini, F. Egidi, J. Goings, B. Peng, A. Petrone, 
 T. Henderson, D. Ranasinghe, V. G. Zakrzewski, J. Gao, N. Rega, 
 G. Zheng, W. Liang, M. Hada, M. Ehara, K. Toyota, R. Fukuda, 
 J. Hasegawa, M. Ishida, T. Nakajima, Y. Honda, O. Kitao, H. Nakai, 
 T. Vreven, K. Throssell, J. A. Montgomery, Jr., J. E. Peralta, 
 F. Ogliaro, M. J. Bearpark, J. J. Heyd, E. N. Brothers, K. N. Kudin, 
 V. N. Staroverov, T. A. Keith, R. Kobayashi, J. Normand, 
 K. Raghavachari, A. P. Rendell, J. C. Burant, S. S. Iyengar, 
 J. Tomasi, M. Cossi, J. M. Millam, M. Klene, C. Adamo, R. Cammi, 
 J. W. Ochterski, R. L. Martin, K. Morokuma, O. Farkas, 
 J. B. Foresman, and D. J. Fox, Gaussian, Inc., Wallingford CT, 2016.
 
 ******************************************
 Gaussian 16:  ES64L-G16RevA.03 25-Dec-2016
                13-Dec-2022 
 ******************************************
 %chk=BHFA_conf4.chk
 %nprocshared=8
 Will use up to    8 processors via shared memory.
 %mem=5GB
 ----------------------------------------------------------------------
 # opt freq M062X/6-311+G* nosymm Integral(Grid=SuperFine) scrf=(IEFPCM
 , solvent=dimethylsulfoxide) pop=(nboread,mk,dipole)
 ----------------------------------------------------------------------
 1/18=20,19=15,26=6,38=1/1,3;
 2/9=110,12=2,15=1,17=6,18=5,40=1/2;
 3/5=4,6=6,7=11,11=2,25=1,30=1,70=2201,71=1,72=21,74=-55,75=-7/1,2,3;
 4//1;
 5/5=2,38=5,53=21/2;
 6/7=2,8=2,9=2,10=2,15=24,20=1,28=1,40=2/1,2,7;
 7/30=1/1,2,3,16;
 1/18=20,19=15,26=6/3(2);
 2/9=110,15=1/2;
 99//99;
 2/9=110,15=1/2;
 3/5=4,6=6,7=11,11=2,25=1,30=1,70=2205,71=1,72=21,74=-55,75=-7/1,2,3;
 4/5=5,16=3,69=1/1;
 5/5=2,38=5,53=21/2;
 7/30=1/1,2,3,16;
 1/18=20,19=15,26=6/3(-5);
 2/9=110,15=1/2;
 6/7=2,8=2,9=2,10=2,15=24,19=2,20=1,28=1,40=2/1,2,7;
 99/9=1/99;
 ----------
 BHFA_conf4
 ----------
 Symbolic Z-matrix:
 Charge =  0 Multiplicity = 1
 C                     3.25      3.552    -1.4349 
 C                     3.4216    2.52     -2.3721 
 C                     2.7635    1.2913   -2.1922 
 C                     1.9234    1.0755   -1.0756 
 C                     1.7663    2.122    -0.1405 
 C                     2.4234    3.3524   -0.318 
 C                     1.2211   -0.2171   -0.8631 
 C                     0.0879   -0.3901   -1.8151 
 N                     2.1584   -1.293    -0.9121 
 C                     0.302    -0.7365   -3.1675 
 C                    -0.7801   -0.8997   -4.0485 
 C                    -2.0949   -0.7224   -3.586 
 C                    -2.3244   -0.3846   -2.2429 
 C                    -1.2401   -0.2211   -1.3641 
 C                     1.85     -2.5613   -0.5766 
 O                     2.7382   -3.4385   -0.6313 
 H                     3.7275    4.4443   -1.5643 
 H                     4.0252    2.6616   -3.1821 
 H                     2.905     0.5491   -2.8766 
 H                     1.1675    1.9915    0.6755 
 H                     2.2985    4.0999    0.3653 
 H                     0.8145   -0.2125    0.1531 
 H                     3.0724   -1.1025   -1.1724 
 H                     1.25     -0.8804   -3.514 
 H                    -0.6123   -1.1508   -5.0231 
 H                    -2.8815   -0.8407   -4.2253 
 H                    -3.279    -0.2569   -1.9049 
 H                    -1.4201    0.0245   -0.3906 
 H                     0.9051   -2.8091   -0.2802 
 

 GradGradGradGradGradGradGradGradGradGradGradGradGradGradGradGradGradGrad
 Berny optimization.
 Initialization pass.
                           ----------------------------
                           !    Initial Parameters    !
                           ! (Angstroms and Degrees)  !
 --------------------------                            --------------------------
 ! Name  Definition              Value          Derivative Info.                !
 --------------------------------------------------------------------------------
 ! R1    R(1,2)                  1.4046         estimate D2E/DX2                !
 ! R2    R(1,6)                  1.4038         estimate D2E/DX2                !
 ! R3    R(1,17)                 1.0203         estimate D2E/DX2                !
 ! R4    R(2,3)                  1.4054         estimate D2E/DX2                !
 ! R5    R(2,18)                 1.02           estimate D2E/DX2                !
 ! R6    R(3,4)                  1.4139         estimate D2E/DX2                !
 ! R7    R(3,19)                 1.0195         estimate D2E/DX2                !
 ! R8    R(4,5)                  1.4122         estimate D2E/DX2                !
 ! R9    R(4,7)                  1.4863         estimate D2E/DX2                !
 ! R10   R(5,6)                  1.4061         estimate D2E/DX2                !
 ! R11   R(5,20)                 1.0205         estimate D2E/DX2                !
 ! R12   R(6,21)                 1.0204         estimate D2E/DX2                !
 ! R13   R(7,8)                  1.4901         estimate D2E/DX2                !
 ! R14   R(7,9)                  1.4278         estimate D2E/DX2                !
 ! R15   R(7,22)                 1.0945         estimate D2E/DX2                !
 ! R16   R(8,10)                 1.4124         estimate D2E/DX2                !
 ! R17   R(8,14)                 1.4126         estimate D2E/DX2                !
 ! R18   R(9,15)                 1.3477         estimate D2E/DX2                !
 ! R19   R(9,23)                 0.9692         estimate D2E/DX2                !
 ! R20   R(10,11)                1.4049         estimate D2E/DX2                !
 ! R21   R(10,24)                1.0195         estimate D2E/DX2                !
 ! R22   R(11,12)                1.405          estimate D2E/DX2                !
 ! R23   R(11,25)                1.0203         estimate D2E/DX2                !
 ! R24   R(12,13)                1.4038         estimate D2E/DX2                !
 ! R25   R(12,26)                1.0205         estimate D2E/DX2                !
 ! R26   R(13,14)                1.4053         estimate D2E/DX2                !
 ! R27   R(13,27)                1.0207         estimate D2E/DX2                !
 ! R28   R(14,28)                1.02           estimate D2E/DX2                !
 ! R29   R(15,16)                1.2495         estimate D2E/DX2                !
 ! R30   R(15,29)                1.0208         estimate D2E/DX2                !
 ! A1    A(2,1,6)              119.8917         estimate D2E/DX2                !
 ! A2    A(2,1,17)             120.0518         estimate D2E/DX2                !
 ! A3    A(6,1,17)             120.0563         estimate D2E/DX2                !
 ! A4    A(1,2,3)              119.983          estimate D2E/DX2                !
 ! A5    A(1,2,18)             120.0101         estimate D2E/DX2                !
 ! A6    A(3,2,18)             120.0068         estimate D2E/DX2                !
 ! A7    A(2,3,4)              120.8474         estimate D2E/DX2                !
 ! A8    A(2,3,19)             119.0497         estimate D2E/DX2                !
 ! A9    A(4,3,19)             120.1011         estimate D2E/DX2                !
 ! A10   A(3,4,5)              118.4197         estimate D2E/DX2                !
 ! A11   A(3,4,7)              121.7616         estimate D2E/DX2                !
 ! A12   A(5,4,7)              119.8167         estimate D2E/DX2                !
 ! A13   A(4,5,6)              120.8552         estimate D2E/DX2                !
 ! A14   A(4,5,20)             119.9986         estimate D2E/DX2                !
 ! A15   A(6,5,20)             119.1459         estimate D2E/DX2                !
 ! A16   A(1,6,5)              120.0021         estimate D2E/DX2                !
 ! A17   A(1,6,21)             120.0463         estimate D2E/DX2                !
 ! A18   A(5,6,21)             119.9516         estimate D2E/DX2                !
 ! A19   A(4,7,8)              111.6515         estimate D2E/DX2                !
 ! A20   A(4,7,9)              109.8914         estimate D2E/DX2                !
 ! A21   A(4,7,22)             107.7346         estimate D2E/DX2                !
 ! A22   A(8,7,9)              112.9442         estimate D2E/DX2                !
 ! A23   A(8,7,22)             108.128          estimate D2E/DX2                !
 ! A24   A(9,7,22)             106.1947         estimate D2E/DX2                !
 ! A25   A(7,8,10)             121.6648         estimate D2E/DX2                !
 ! A26   A(7,8,14)             119.806          estimate D2E/DX2                !
 ! A27   A(10,8,14)            118.5255         estimate D2E/DX2                !
 ! A28   A(7,9,15)             123.3944         estimate D2E/DX2                !
 ! A29   A(7,9,23)             118.6967         estimate D2E/DX2                !
 ! A30   A(15,9,23)            117.8796         estimate D2E/DX2                !
 ! A31   A(8,10,11)            120.81           estimate D2E/DX2                !
 ! A32   A(8,10,24)            120.0656         estimate D2E/DX2                !
 ! A33   A(11,10,24)           119.1217         estimate D2E/DX2                !
 ! A34   A(10,11,12)           119.98           estimate D2E/DX2                !
 ! A35   A(10,11,25)           120.0602         estimate D2E/DX2                !
 ! A36   A(12,11,25)           119.9593         estimate D2E/DX2                !
 ! A37   A(11,12,13)           119.8873         estimate D2E/DX2                !
 ! A38   A(11,12,26)           120.0305         estimate D2E/DX2                !
 ! A39   A(13,12,26)           120.0821         estimate D2E/DX2                !
 ! A40   A(12,13,14)           120.0115         estimate D2E/DX2                !
 ! A41   A(12,13,27)           119.9886         estimate D2E/DX2                !
 ! A42   A(14,13,27)           119.9998         estimate D2E/DX2                !
 ! A43   A(8,14,13)            120.7838         estimate D2E/DX2                !
 ! A44   A(8,14,28)            119.9606         estimate D2E/DX2                !
 ! A45   A(13,14,28)           119.2554         estimate D2E/DX2                !
 ! A46   A(9,15,16)            119.1503         estimate D2E/DX2                !
 ! A47   A(9,15,29)            120.8333         estimate D2E/DX2                !
 ! A48   A(16,15,29)           120.0163         estimate D2E/DX2                !
 ! D1    D(6,1,2,3)              0.156          estimate D2E/DX2                !
 ! D2    D(6,1,2,18)          -179.7202         estimate D2E/DX2                !
 ! D3    D(17,1,2,3)           179.9793         estimate D2E/DX2                !
 ! D4    D(17,1,2,18)            0.1031         estimate D2E/DX2                !
 ! D5    D(2,1,6,5)             -0.1504         estimate D2E/DX2                !
 ! D6    D(2,1,6,21)           179.8805         estimate D2E/DX2                !
 ! D7    D(17,1,6,5)          -179.9737         estimate D2E/DX2                !
 ! D8    D(17,1,6,21)            0.0572         estimate D2E/DX2                !
 ! D9    D(1,2,3,4)              0.0873         estimate D2E/DX2                !
 ! D10   D(1,2,3,19)          -179.4379         estimate D2E/DX2                !
 ! D11   D(18,2,3,4)           179.9635         estimate D2E/DX2                !
 ! D12   D(18,2,3,19)            0.4383         estimate D2E/DX2                !
 ! D13   D(2,3,4,5)             -0.3288         estimate D2E/DX2                !
 ! D14   D(2,3,4,7)           -179.8035         estimate D2E/DX2                !
 ! D15   D(19,3,4,5)           179.1914         estimate D2E/DX2                !
 ! D16   D(19,3,4,7)            -0.2833         estimate D2E/DX2                !
 ! D17   D(3,4,5,6)              0.3345         estimate D2E/DX2                !
 ! D18   D(3,4,5,20)          -179.8471         estimate D2E/DX2                !
 ! D19   D(7,4,5,6)            179.8197         estimate D2E/DX2                !
 ! D20   D(7,4,5,20)            -0.3618         estimate D2E/DX2                !
 ! D21   D(3,4,7,8)            -73.1415         estimate D2E/DX2                !
 ! D22   D(3,4,7,9)             52.9922         estimate D2E/DX2                !
 ! D23   D(3,4,7,22)           168.2765         estimate D2E/DX2                !
 ! D24   D(5,4,7,8)            107.391          estimate D2E/DX2                !
 ! D25   D(5,4,7,9)           -126.4753         estimate D2E/DX2                !
 ! D26   D(5,4,7,22)           -11.191          estimate D2E/DX2                !
 ! D27   D(4,5,6,1)             -0.0988         estimate D2E/DX2                !
 ! D28   D(4,5,6,21)           179.8703         estimate D2E/DX2                !
 ! D29   D(20,5,6,1)          -179.9188         estimate D2E/DX2                !
 ! D30   D(20,5,6,21)            0.0504         estimate D2E/DX2                !
 ! D31   D(4,7,8,10)            76.1838         estimate D2E/DX2                !
 ! D32   D(4,7,8,14)          -104.5346         estimate D2E/DX2                !
 ! D33   D(9,7,8,10)           -48.2576         estimate D2E/DX2                !
 ! D34   D(9,7,8,14)           131.024          estimate D2E/DX2                !
 ! D35   D(22,7,8,10)         -165.469          estimate D2E/DX2                !
 ! D36   D(22,7,8,14)           13.8126         estimate D2E/DX2                !
 ! D37   D(4,7,9,15)           170.7487         estimate D2E/DX2                !
 ! D38   D(4,7,9,23)            -7.2397         estimate D2E/DX2                !
 ! D39   D(8,7,9,15)           -63.8535         estimate D2E/DX2                !
 ! D40   D(8,7,9,23)           118.158          estimate D2E/DX2                !
 ! D41   D(22,7,9,15)           54.4914         estimate D2E/DX2                !
 ! D42   D(22,7,9,23)         -123.4971         estimate D2E/DX2                !
 ! D43   D(7,8,10,11)          179.7723         estimate D2E/DX2                !
 ! D44   D(7,8,10,24)            0.3693         estimate D2E/DX2                !
 ! D45   D(14,8,10,11)           0.4818         estimate D2E/DX2                !
 ! D46   D(14,8,10,24)        -178.9213         estimate D2E/DX2                !
 ! D47   D(7,8,14,13)         -179.7423         estimate D2E/DX2                !
 ! D48   D(7,8,14,28)            0.391          estimate D2E/DX2                !
 ! D49   D(10,8,14,13)          -0.4382         estimate D2E/DX2                !
 ! D50   D(10,8,14,28)         179.6951         estimate D2E/DX2                !
 ! D51   D(7,9,15,16)         -179.0182         estimate D2E/DX2                !
 ! D52   D(7,9,15,29)            0.9471         estimate D2E/DX2                !
 ! D53   D(23,9,15,16)          -1.0144         estimate D2E/DX2                !
 ! D54   D(23,9,15,29)         178.9509         estimate D2E/DX2                !
 ! D55   D(8,10,11,12)          -0.2119         estimate D2E/DX2                !
 ! D56   D(8,10,11,25)        -179.9511         estimate D2E/DX2                !
 ! D57   D(24,10,11,12)        179.1967         estimate D2E/DX2                !
 ! D58   D(24,10,11,25)         -0.5425         estimate D2E/DX2                !
 ! D59   D(10,11,12,13)         -0.1117         estimate D2E/DX2                !
 ! D60   D(10,11,12,26)        179.9962         estimate D2E/DX2                !
 ! D61   D(25,11,12,13)        179.6277         estimate D2E/DX2                !
 ! D62   D(25,11,12,26)         -0.2643         estimate D2E/DX2                !
 ! D63   D(11,12,13,14)          0.1548         estimate D2E/DX2                !
 ! D64   D(11,12,13,27)       -179.9017         estimate D2E/DX2                !
 ! D65   D(26,12,13,14)       -179.9532         estimate D2E/DX2                !
 ! D66   D(26,12,13,27)         -0.0097         estimate D2E/DX2                !
 ! D67   D(12,13,14,8)           0.1248         estimate D2E/DX2                !
 ! D68   D(12,13,14,28)        179.9924         estimate D2E/DX2                !
 ! D69   D(27,13,14,8)        -179.8187         estimate D2E/DX2                !
 ! D70   D(27,13,14,28)          0.0489         estimate D2E/DX2                !
 --------------------------------------------------------------------------------
 Trust Radius=3.00D-01 FncErr=5.00D-06 GrdErr=5.00D-06 EigMax=2.50D+02 EigMin=1.00D-04
 Number of steps in this run=    158 maximum allowed number of steps=    174.
 GradGradGradGradGradGradGradGradGradGradGradGradGradGradGradGradGradGrad

                          Input orientation:                          
 ---------------------------------------------------------------------
 Center     Atomic      Atomic             Coordinates (Angstroms)
 Number     Number       Type             X           Y           Z
 ---------------------------------------------------------------------
      1          6           0        3.250000    3.552000   -1.434900
      2          6           0        3.421600    2.520000   -2.372100
      3          6           0        2.763500    1.291300   -2.192200
      4          6           0        1.923400    1.075500   -1.075600
      5          6           0        1.766300    2.122000   -0.140500
      6          6           0        2.423400    3.352400   -0.318000
      7          6           0        1.221100   -0.217100   -0.863100
      8          6           0        0.087900   -0.390100   -1.815100
      9          7           0        2.158400   -1.293000   -0.912100
     10          6           0        0.302000   -0.736500   -3.167500
     11          6           0       -0.780100   -0.899700   -4.048500
     12          6           0       -2.094900   -0.722400   -3.586000
     13          6           0       -2.324400   -0.384600   -2.242900
     14          6           0       -1.240100   -0.221100   -1.364100
     15          6           0        1.850000   -2.561300   -0.576600
     16          8           0        2.738200   -3.438500   -0.631300
     17          1           0        3.727500    4.444300   -1.564300
     18          1           0        4.025200    2.661600   -3.182100
     19          1           0        2.905000    0.549100   -2.876600
     20          1           0        1.167500    1.991500    0.675500
     21          1           0        2.298500    4.099900    0.365300
     22          1           0        0.814500   -0.212500    0.153100
     23          1           0        3.072400   -1.102500   -1.172400
     24          1           0        1.250000   -0.880400   -3.514000
     25          1           0       -0.612300   -1.150800   -5.023100
     26          1           0       -2.881500   -0.840700   -4.225300
     27          1           0       -3.279000   -0.256900   -1.904900
     28          1           0       -1.420100    0.024500   -0.390600
     29          1           0        0.905100   -2.809100   -0.280200
 ---------------------------------------------------------------------
                    Distance matrix (angstroms):
                    1          2          3          4          5
     1  C    0.000000
     2  C    1.404569   0.000000
     3  C    2.433300   1.405405   0.000000
     4  C    2.832316   2.451958   1.413907   0.000000
     5  C    2.433462   2.806860   2.427744   1.412181   0.000000
     6  C    1.403771   2.430765   2.806497   2.451169   1.406119
     7  C    4.318507   3.822433   2.533925   1.486337   2.508143
     8  C    5.067897   4.460099   3.182475   2.462500   3.454267
     9  N    4.993890   4.273903   2.946762   2.385739   3.522972
    10  C    5.484874   4.579231   3.334991   3.207542   4.413380
    11  C    6.549064   5.670886   4.561078   4.477551   5.557633
    12  C    7.173959   6.512947   5.440746   5.067671   5.905163
    13  C    6.871944   6.439713   5.357046   4.640936   5.238030
    14  C    5.865347   5.501013   4.359119   3.431055   4.003218
    15  C    6.330017   5.613676   4.276350   3.671608   4.704305
    16  O    7.055126   6.245089   4.980769   4.608416   5.666095
    17  H    1.020270   2.109276   3.356332   3.852586   3.356574
    18  H    2.108662   1.020041   2.109386   3.372035   3.826895
    19  H    3.348870   2.099010   1.019454   2.117602   3.355130
    20  H    3.350486   3.827289   3.355771   2.115843   1.020513
    21  H    2.108617   3.354221   3.826913   3.371037   2.109777
    22  H    4.756560   4.543144   3.400066   2.097214   2.538112
    23  H    4.665278   3.831935   2.620246   2.464398   3.628790
    24  H    5.288556   4.193149   2.958736   3.197625   4.545489
    25  H    7.064621   6.064233   5.037249   5.193163   6.341036
    26  H    8.042228   7.379548   6.367491   6.056360   6.860410
    27  H    7.573405   7.268252   6.244299   5.433967   5.850412
    28  H    5.945053   5.796199   4.727902   3.571109   3.822983
    29  H    6.877171   6.253649   4.891081   4.093863   5.007687
                    6          7          8          9         10
     6  C    0.000000
     7  C    3.805784   0.000000
     8  C    4.658559   1.490092   0.000000
     9  N    4.690727   1.427758   2.432613   0.000000
    10  C    5.416557   2.534715   1.412380   2.973675   0.000000
    11  C    6.500723   3.823286   2.449733   4.315840   1.404897
    12  C    6.906436   4.320344   2.830393   5.056272   2.433202
    13  C    6.341294   3.808211   2.449946   4.763582   2.806545
    14  C    5.223549   2.511677   1.412638   3.592085   2.428160
    15  C    5.947059   2.443946   3.058266   1.347685   3.526891
    16  O    6.805408   3.568297   4.209301   2.240131   4.434883
    17  H    2.108598   5.338761   6.056485   5.983649   6.414436
    18  H    3.353511   4.639790   5.165645   4.927139   5.040785
    19  H    3.825815   2.734367   3.153559   2.794638   2.917704
    20  H    2.101518   2.692225   3.611183   3.780251   4.791631
    21  H    1.020419   4.615869   5.459029   5.543893   6.313276
    22  H    3.939417   1.094535   2.105540   2.026869   3.400532
    23  H    4.582285   2.075310   3.134935   0.969248   3.433584
    24  H    5.432116   2.732778   2.115923   2.786631   1.019546
    25  H    7.185558   4.640986   3.370491   4.959569   2.109701
    26  H    7.809676   5.340842   3.850901   6.048344   3.356258
    27  H    6.932724   4.619289   3.370730   5.623564   3.827236
    28  H    5.084553   2.693987   2.115457   3.848822   3.354985
    29  H    6.345924   2.675461   2.979143   2.066063   3.604983
                   11         12         13         14         15
    11  C    0.000000
    12  C    1.405006   0.000000
    13  C    2.431128   1.403815   0.000000
    14  C    2.806796   2.432863   1.405250   0.000000
    15  C    4.661805   5.291529   4.994016   3.955428   0.000000
    16  O    5.522789   6.282221   6.128089   5.168707   1.249548
    17  H    7.419437   8.042537   7.772018   6.817851   7.319767
    18  H    6.043543   7.005014   7.104847   6.272039   6.228869
    19  H    4.129447   5.207587   5.349766   4.479143   4.009690
    20  H    5.870976   6.014058   5.133836   3.853843   4.770906
    21  H    7.345435   7.626881   6.948716   5.846670   6.742397
    22  H    4.546255   4.765026   3.952610   2.554085   2.668630
    23  H    4.811947   5.715849   5.548585   4.405822   1.994326
    24  H    2.099373   3.349404   3.825944   3.355197   3.437113
    25  H    1.020320   2.108764   3.353783   3.827108   5.274826
    26  H    2.109650   1.020509   2.109099   3.356272   6.217762
    27  H    3.354507   2.108288   1.020692   2.109706   5.777654
    28  H    3.826745   3.350193   2.101461   1.020011   4.173070
    29  H    4.548164   4.927741   4.489996   3.531921   1.020830
                   16         17         18         19         20
    16  O    0.000000
    17  H    7.999234   0.000000
    18  H    6.736035   2.425680   0.000000
    19  H    4.579317   4.191804   2.410567   0.000000
    20  H    5.801700   4.193630   4.847325   4.209137   0.000000
    21  H    7.616694   2.425698   4.199315   4.846229   2.412620
    22  H    3.837054   5.755069   5.449092   3.758897   2.292406
    23  H    2.421028   5.599083   4.372090   2.379097   4.076299
    24  H    4.131413   6.188034   4.511946   2.277888   5.080012
    25  H    5.978907   7.880502   6.279338   4.457412   6.746538
    26  H    7.158661   8.870796   7.813890   6.101977   6.959425
    27  H    6.924690   8.444426   7.968703   6.311552   5.611161
    28  H    5.416804   6.885491   6.663187   5.016163   3.420721
    29  H    1.969688   7.888388   6.934306   4.692377   4.901834
                   21         22         23         24         25
    21  H    0.000000
    22  H    4.565532   0.000000
    23  H    5.479818   2.765350   0.000000
    24  H    6.399352   3.752782   2.975493   0.000000
    25  H    8.067060   5.450616   5.329844   2.412190   0.000000
    26  H    8.503854   5.764151   6.696093   4.192471   2.425266
    27  H    7.432632   4.581929   6.449177   4.846627   4.199228
    28  H    5.568506   2.311972   4.697222   4.207601   4.847053
    29  H    7.077607   2.634063   2.899257   3.781045   5.248577
                   26         27         28         29
    26  H    0.000000
    27  H    2.425507   0.000000
    28  H    4.193946   2.414084   0.000000
    29  H    5.811777   5.163339   3.667156   0.000000
 Symmetry turned off by external request.
 Stoichiometry    C14H13NO
 Framework group  C1[X(C14H13NO)]
 Deg. of freedom    81
 Full point group                 C1      NOp   1
 Rotational constants (GHZ):           0.6571422           0.4028170           0.3061611
 Standard basis: 6-311+G(d) (5D, 7F)
   391 basis functions,   641 primitive gaussians,   407 cartesian basis functions
    56 alpha electrons       56 beta electrons
       nuclear repulsion energy      1005.1897855702 Hartrees.
 NAtoms=   29 NActive=   29 NUniq=   29 SFac= 1.00D+00 NAtFMM=   60 NAOKFM=F Big=F
 Integral buffers will be    131072 words long.
 Raffenetti 2 integral format.
 Two-electron integral symmetry is turned off.
 ------------------------------------------------------------------------------
 Polarizable Continuum Model (PCM)
 =================================
 Model                : PCM.
 Atomic radii         : UFF (Universal Force Field).
 Polarization charges : Total charges.
 Charge compensation  : None.
 Solution method      : On-the-fly selection.
 Cavity type          : Scaled VdW (van der Waals Surface) (Alpha=1.100).
 Cavity algorithm     : GePol (No added spheres)
                        Default sphere list used, NSphG=   29.
                        Lebedev-Laikov grids with approx.  5.0 points / Ang**2.
                        Smoothing algorithm: York/Karplus (Gamma=1.0000).
                        Polarization charges: spherical gaussians, with
                                              point-specific exponents (IZeta= 3).
                        Self-potential: point-specific (ISelfS= 7).
                        Self-field    : sphere-specific E.n sum rule (ISelfD= 2).
 1st derivatives      : Analytical E(r).r(x)/FMM algorithm (CHGder, D1EAlg=3).
                        Cavity 1st derivative terms included.
 Solvent              : DiMethylSulfoxide, Eps=  46.826000 Eps(inf)=   2.007889
 ------------------------------------------------------------------------------
 One-electron integrals computed using PRISM.
 NBasis=   391 RedAO= T EigKep=  1.22D-06  NBF=   391
 NBsUse=   390 1.00D-06 EigRej=  9.96D-07 NBFU=   390
 ExpMin= 4.38D-02 ExpMax= 8.59D+03 ExpMxC= 1.30D+03 IAcc=3 IRadAn=         7 AccDes= 0.00D+00
 Harris functional with IExCor= 1009 and IRadAn=       7 diagonalized for initial guess.
 HarFok:  IExCor= 1009 AccDes= 0.00D+00 IRadAn=         7 IDoV= 1 UseB2=F ITyADJ=14
 ICtDFT=  3500011 ScaDFX=  1.000000  1.000000  1.000000  1.000000
 FoFCou: FMM=F IPFlag=           0 FMFlag=      100000 FMFlg1=           0
         NFxFlg=           0 DoJE=T BraDBF=F KetDBF=T FulRan=T
         wScrn=  0.000000 ICntrl=       500 IOpCl=  0 I1Cent=   200000004 NGrid=           0
         NMat0=    1 NMatS0=      1 NMatT0=    0 NMatD0=    1 NMtDS0=    0 NMtDT0=    0
 Symmetry not used in FoFCou.
 Requested convergence on RMS density matrix=1.00D-08 within 128 cycles.
 Requested convergence on MAX density matrix=1.00D-06.
 Requested convergence on             energy=1.00D-06.
 No special actions if energy rises.
 Inv3:  Mode=1 IEnd=    15025932.
 Iteration    1 A*A^-1 deviation from unit magnitude is 7.55D-15 for    482.
 Iteration    1 A*A^-1 deviation from orthogonality  is 4.20D-15 for    523    482.
 Iteration    1 A^-1*A deviation from unit magnitude is 6.22D-15 for   2222.
 Iteration    1 A^-1*A deviation from orthogonality  is 1.78D-15 for   1814    471.
 Error on total polarization charges =  0.01659
 SCF Done:  E(RM062X) =  -671.145758682     A.U. after   15 cycles
            NFock= 15  Conv=0.61D-08     -V/T= 2.0026

 **********************************************************************

            Population analysis using the SCF density.

 **********************************************************************

 Alpha  occ. eigenvalues --  -19.60393 -14.78219 -10.65165 -10.59969 -10.56957
 Alpha  occ. eigenvalues --  -10.56439 -10.55232 -10.55073 -10.54991 -10.54886
 Alpha  occ. eigenvalues --  -10.54869 -10.54855 -10.54754 -10.54707 -10.54689
 Alpha  occ. eigenvalues --  -10.54515  -1.16481  -1.06689  -0.97340  -0.96494
 Alpha  occ. eigenvalues --   -0.89837  -0.85957  -0.85581  -0.85370  -0.79200
 Alpha  occ. eigenvalues --   -0.74973  -0.71652  -0.70433  -0.69803  -0.68222
 Alpha  occ. eigenvalues --   -0.62337  -0.62044  -0.60350  -0.58164  -0.57083
 Alpha  occ. eigenvalues --   -0.55532  -0.53020  -0.51984  -0.51318  -0.50788
 Alpha  occ. eigenvalues --   -0.50381  -0.50118  -0.48520  -0.46752  -0.44908
 Alpha  occ. eigenvalues --   -0.43981  -0.43077  -0.41966  -0.41691  -0.41157
 Alpha  occ. eigenvalues --   -0.35580  -0.33561  -0.31918  -0.31732  -0.31329
 Alpha  occ. eigenvalues --   -0.29914
 Alpha virt. eigenvalues --   -0.01001  -0.00212   0.00924   0.01212   0.01901
 Alpha virt. eigenvalues --    0.01945   0.02162   0.02489   0.02860   0.03811
 Alpha virt. eigenvalues --    0.04089   0.04191   0.04787   0.05364   0.06002
 Alpha virt. eigenvalues --    0.06172   0.06887   0.07461   0.07828   0.08208
 Alpha virt. eigenvalues --    0.09505   0.09590   0.10331   0.10810   0.11105
 Alpha virt. eigenvalues --    0.11193   0.12518   0.13142   0.13355   0.13904
 Alpha virt. eigenvalues --    0.14231   0.14426   0.14726   0.15577   0.15743
 Alpha virt. eigenvalues --    0.16607   0.16762   0.16998   0.17476   0.17721
 Alpha virt. eigenvalues --    0.18073   0.18642   0.19274   0.19451   0.20327
 Alpha virt. eigenvalues --    0.20700   0.21162   0.21325   0.21542   0.21629
 Alpha virt. eigenvalues --    0.21934   0.22472   0.22703   0.23169   0.23392
 Alpha virt. eigenvalues --    0.23481   0.24144   0.24375   0.24766   0.25104
 Alpha virt. eigenvalues --    0.25359   0.25558   0.25838   0.26476   0.26838
 Alpha virt. eigenvalues --    0.27122   0.27787   0.28090   0.28581   0.29011
 Alpha virt. eigenvalues --    0.29144   0.29684   0.30127   0.30425   0.30991
 Alpha virt. eigenvalues --    0.31295   0.31391   0.31631   0.32671   0.32972
 Alpha virt. eigenvalues --    0.34671   0.35073   0.35777   0.36351   0.36663
 Alpha virt. eigenvalues --    0.36981   0.37308   0.37977   0.39691   0.40623
 Alpha virt. eigenvalues --    0.41243   0.41669   0.42732   0.43800   0.46594
 Alpha virt. eigenvalues --    0.46802   0.50423   0.51535   0.55028   0.55306
 Alpha virt. eigenvalues --    0.56188   0.56625   0.57075   0.57473   0.58509
 Alpha virt. eigenvalues --    0.59018   0.59675   0.60249   0.60856   0.61110
 Alpha virt. eigenvalues --    0.61556   0.61614   0.62588   0.63670   0.64431
 Alpha virt. eigenvalues --    0.65542   0.66111   0.67752   0.68313   0.68909
 Alpha virt. eigenvalues --    0.70238   0.70836   0.71066   0.72458   0.73435
 Alpha virt. eigenvalues --    0.74091   0.74456   0.75031   0.75432   0.76151
 Alpha virt. eigenvalues --    0.76379   0.76625   0.76760   0.77569   0.78268
 Alpha virt. eigenvalues --    0.78790   0.78985   0.80047   0.80442   0.82433
 Alpha virt. eigenvalues --    0.83581   0.83835   0.84828   0.85432   0.86440
 Alpha virt. eigenvalues --    0.86735   0.87034   0.88491   0.88833   0.89417
 Alpha virt. eigenvalues --    0.90572   0.90665   0.92400   0.93022   0.93667
 Alpha virt. eigenvalues --    0.95035   0.95260   0.96477   0.97722   1.00460
 Alpha virt. eigenvalues --    1.01850   1.02633   1.05290   1.07740   1.08785
 Alpha virt. eigenvalues --    1.10030   1.10719   1.11382   1.11762   1.14230
 Alpha virt. eigenvalues --    1.16694   1.18244   1.20014   1.21141   1.22214
 Alpha virt. eigenvalues --    1.23815   1.23937   1.24454   1.26125   1.26888
 Alpha virt. eigenvalues --    1.27898   1.28984   1.32747   1.33189   1.37023
 Alpha virt. eigenvalues --    1.38124   1.38422   1.39378   1.42392   1.46894
 Alpha virt. eigenvalues --    1.49187   1.49819   1.53864   1.55214   1.55877
 Alpha virt. eigenvalues --    1.57061   1.58961   1.59882   1.60591   1.62797
 Alpha virt. eigenvalues --    1.63470   1.64608   1.66447   1.69580   1.75118
 Alpha virt. eigenvalues --    1.76492   1.77483   1.78680   1.80789   1.82026
 Alpha virt. eigenvalues --    1.82459   1.84404   1.85317   1.86114   1.88406
 Alpha virt. eigenvalues --    1.89731   1.91652   1.92382   1.92565   1.94067
 Alpha virt. eigenvalues --    1.95216   1.96456   1.97461   1.98143   1.99632
 Alpha virt. eigenvalues --    2.02594   2.03588   2.04181   2.04321   2.05217
 Alpha virt. eigenvalues --    2.12985   2.18882   2.21195   2.25939   2.27285
 Alpha virt. eigenvalues --    2.28126   2.29508   2.29763   2.31008   2.31947
 Alpha virt. eigenvalues --    2.33966   2.35424   2.36477   2.38189   2.39172
 Alpha virt. eigenvalues --    2.46812   2.48517   2.50852   2.51343   2.51476
 Alpha virt. eigenvalues --    2.52505   2.55820   2.58874   2.63869   2.67735
 Alpha virt. eigenvalues --    2.69177   2.72889   2.75553   2.79010   2.80813
 Alpha virt. eigenvalues --    2.83748   2.85084   2.86099   2.86615   2.87909
 Alpha virt. eigenvalues --    2.89212   2.91126   2.96411   2.97250   2.97949
 Alpha virt. eigenvalues --    2.98418   2.98771   3.00387   3.01975   3.05351
 Alpha virt. eigenvalues --    3.12313   3.14223   3.15127   3.21902   3.23441
 Alpha virt. eigenvalues --    3.25834   3.31587   3.33503   3.37074   3.38096
 Alpha virt. eigenvalues --    3.39209   3.39491   3.40258   3.41475   3.43185
 Alpha virt. eigenvalues --    3.43977   3.45000   3.45867   3.53088   3.58641
 Alpha virt. eigenvalues --    3.59118   3.66682   3.70400   3.71637   3.71958
 Alpha virt. eigenvalues --    3.72894   3.76751   3.79342   3.97607   4.01021
 Alpha virt. eigenvalues --    4.02935   4.09028   4.09872   4.12558   4.23028
 Alpha virt. eigenvalues --    4.32864   4.63083   4.78665   4.79160   4.98396
 Alpha virt. eigenvalues --    5.17886   5.26244   5.81542  23.45532  23.48938
 Alpha virt. eigenvalues --   23.85866  23.89831  23.90989  23.92806  23.95307
 Alpha virt. eigenvalues --   23.96270  24.07134  24.07583  24.08694  24.09584
 Alpha virt. eigenvalues --   24.17119  24.17858  35.61700  50.06799
          Condensed to atoms (all electrons):
               1          2          3          4          5          6
     1  C    6.760254  -0.966704   1.568428  -1.728290   1.445529  -0.758995
     2  C   -0.966704  10.746183  -5.513592   2.351662  -1.431812   1.689058
     3  C    1.568428  -5.513592  16.725042  -7.215556  -1.022490  -2.357180
     4  C   -1.728290   2.351662  -7.215556  21.966910  -1.617023   1.833083
     5  C    1.445529  -1.431812  -1.022490  -1.617023  14.146494  -2.141761
     6  C   -0.758995   1.689058  -2.357180   1.833083  -2.141761   8.340163
     7  C   -0.494042  -0.547558   4.116138  -7.207764  -5.504522  -0.244903
     8  C    0.152155  -0.204452  -0.200446  -3.526018   2.513412  -0.200651
     9  N    0.053677  -0.024914   0.367510  -0.678903   0.439119  -0.101149
    10  C   -0.046463   0.666102  -0.231735   2.631387  -0.448955   0.304122
    11  C    0.063082  -0.217352  -0.205270   0.770962   0.449443  -0.088578
    12  C   -0.009123   0.047502  -0.027548  -0.044587  -0.079515   0.024921
    13  C    0.026264  -0.065423   0.036623   0.118829   0.192187  -0.015337
    14  C   -0.077979  -0.054201  -0.547723  -1.614736  -0.586707  -0.006611
    15  C   -0.002400   0.009478   0.016502  -0.321232  -0.017502  -0.023676
    16  O   -0.000469  -0.004023  -0.007400   0.014494  -0.004316   0.000971
    17  H    0.235170   0.093241  -0.067458   0.059990  -0.096286   0.101686
    18  H    0.079389   0.247489   0.043594  -0.026132   0.005760  -0.030808
    19  H   -0.022408   0.048614   0.250214  -0.047994  -0.034035   0.000925
    20  H   -0.030157   0.014688  -0.068124   0.019135   0.238879   0.061538
    21  H    0.083306  -0.047297   0.041873   0.002449   0.019321   0.220810
    22  H    0.003755  -0.013046  -0.022425  -0.224693   0.068225   0.012837
    23  H   -0.001997   0.013640  -0.005545   0.114931  -0.038618   0.004341
    24  H   -0.001084   0.011916  -0.026368   0.031855   0.015860   0.000749
    25  H    0.000049   0.000800   0.005798  -0.007505  -0.001070  -0.000047
    26  H    0.000030  -0.000186   0.000377   0.000880  -0.000060  -0.000049
    27  H   -0.000047   0.000205   0.000619  -0.000207  -0.001199   0.000020
    28  H    0.000772  -0.000810   0.002333   0.011787   0.012347  -0.002678
    29  H   -0.000177  -0.002149   0.002845  -0.023507  -0.020838  -0.001728
               7          8          9         10         11         12
     1  C   -0.494042   0.152155   0.053677  -0.046463   0.063082  -0.009123
     2  C   -0.547558  -0.204452  -0.024914   0.666102  -0.217352   0.047502
     3  C    4.116138  -0.200446   0.367510  -0.231735  -0.205270  -0.027548
     4  C   -7.207764  -3.526018  -0.678903   2.631387   0.770962  -0.044587
     5  C   -5.504522   2.513412   0.439119  -0.448955   0.449443  -0.079515
     6  C   -0.244903  -0.200651  -0.101149   0.304122  -0.088578   0.024921
     7  C   26.841039  -7.548844  -1.944436  -7.314278  -1.247737  -0.227174
     8  C   -7.548844  21.412361   0.976554   0.154407   1.548662  -2.135514
     9  N   -1.944436   0.976554   7.865390   0.838204   0.005545   0.031229
    10  C   -7.314278   0.154407   0.838204  17.366277  -2.446909   1.245417
    11  C   -1.247737   1.548662   0.005545  -2.446909   9.955543  -0.965597
    12  C   -0.227174  -2.135514   0.031229   1.245417  -0.965597   6.821794
    13  C   -0.048200   1.512543  -0.026135  -1.018122   1.443512  -0.850861
    14  C    6.497050  -9.442052  -0.604827  -5.056983  -2.820268   2.125778
    15  C    0.159361   0.140491   0.022885  -0.031521   0.100720  -0.012684
    16  O    0.046006  -0.046121  -0.079551   0.006201   0.000712  -0.000041
    17  H    0.008564  -0.001517  -0.000232   0.000452  -0.000136   0.000039
    18  H    0.007888   0.004035   0.001411  -0.000808  -0.000623  -0.000010
    19  H    0.113992   0.073899   0.011290  -0.061859  -0.014674  -0.003424
    20  H    0.062958   0.017461   0.000850   0.007299  -0.000775   0.000838
    21  H    0.011253  -0.001099   0.000470  -0.001958   0.000041  -0.000022
    22  H    0.366839   0.166064  -0.021491  -0.001838  -0.011140   0.000733
    23  H    0.091614  -0.102402   0.241887  -0.004111   0.000333  -0.000110
    24  H    0.039963   0.130581   0.003091   0.193743  -0.005969  -0.037356
    25  H    0.006460   0.015620   0.000117   0.021987   0.244662   0.057487
    26  H    0.003830   0.059745  -0.000016  -0.080089   0.102377   0.231632
    27  H    0.003680  -0.011762   0.000145   0.019323  -0.037539   0.083617
    28  H    0.020726   0.034738   0.000902  -0.039518   0.015709  -0.022914
    29  H    0.176359  -0.039135  -0.207973  -0.020720   0.014665  -0.003205
              13         14         15         16         17         18
     1  C    0.026264  -0.077979  -0.002400  -0.000469   0.235170   0.079389
     2  C   -0.065423  -0.054201   0.009478  -0.004023   0.093241   0.247489
     3  C    0.036623  -0.547723   0.016502  -0.007400  -0.067458   0.043594
     4  C    0.118829  -1.614736  -0.321232   0.014494   0.059990  -0.026132
     5  C    0.192187  -0.586707  -0.017502  -0.004316  -0.096286   0.005760
     6  C   -0.015337  -0.006611  -0.023676   0.000971   0.101686  -0.030808
     7  C   -0.048200   6.497050   0.159361   0.046006   0.008564   0.007888
     8  C    1.512543  -9.442052   0.140491  -0.046121  -0.001517   0.004035
     9  N   -0.026135  -0.604827   0.022885  -0.079551  -0.000232   0.001411
    10  C   -1.018122  -5.056983  -0.031521   0.006201   0.000452  -0.000808
    11  C    1.443512  -2.820268   0.100720   0.000712  -0.000136  -0.000623
    12  C   -0.850861   2.125778  -0.012684  -0.000041   0.000039  -0.000010
    13  C    7.489092  -2.528661  -0.013284  -0.000586  -0.000063  -0.000045
    14  C   -2.528661  20.299323  -0.053430  -0.005311   0.000334   0.000367
    15  C   -0.013284  -0.053430   5.063461   0.422307  -0.000026   0.000108
    16  O   -0.000586  -0.005311   0.422307   8.154735   0.000000  -0.000002
    17  H   -0.000063   0.000334  -0.000026   0.000000   0.391014  -0.004249
    18  H   -0.000045   0.000367   0.000108  -0.000002  -0.004249   0.388523
    19  H    0.000868   0.017577   0.005115   0.000392  -0.000278  -0.002838
    20  H   -0.002310   0.012321   0.000171  -0.000012  -0.000221   0.000071
    21  H    0.000150   0.002336   0.000078   0.000000  -0.004283  -0.000184
    22  H    0.004891  -0.028892   0.011658   0.001768  -0.000006   0.000018
    23  H    0.000879   0.014105  -0.036933   0.014438   0.000011  -0.000093
    24  H    0.003447  -0.024021   0.007868   0.000450  -0.000000  -0.000024
    25  H   -0.027966   0.014875   0.000188   0.000004   0.000000   0.000000
    26  H    0.112801  -0.096375  -0.000120  -0.000000  -0.000000   0.000000
    27  H    0.233457   0.041593  -0.000007   0.000000   0.000000  -0.000000
    28  H    0.100772   0.200333   0.000826   0.000002  -0.000000  -0.000000
    29  H   -0.003629   0.009737   0.427280  -0.033227   0.000000  -0.000000
              19         20         21         22         23         24
     1  C   -0.022408  -0.030157   0.083306   0.003755  -0.001997  -0.001084
     2  C    0.048614   0.014688  -0.047297  -0.013046   0.013640   0.011916
     3  C    0.250214  -0.068124   0.041873  -0.022425  -0.005545  -0.026368
     4  C   -0.047994   0.019135   0.002449  -0.224693   0.114931   0.031855
     5  C   -0.034035   0.238879   0.019321   0.068225  -0.038618   0.015860
     6  C    0.000925   0.061538   0.220810   0.012837   0.004341   0.000749
     7  C    0.113992   0.062958   0.011253   0.366839   0.091614   0.039963
     8  C    0.073899   0.017461  -0.001099   0.166064  -0.102402   0.130581
     9  N    0.011290   0.000850   0.000470  -0.021491   0.241887   0.003091
    10  C   -0.061859   0.007299  -0.001958  -0.001838  -0.004111   0.193743
    11  C   -0.014674  -0.000775   0.000041  -0.011140   0.000333  -0.005969
    12  C   -0.003424   0.000838  -0.000022   0.000733  -0.000110  -0.037356
    13  C    0.000868  -0.002310   0.000150   0.004891   0.000879   0.003447
    14  C    0.017577   0.012321   0.002336  -0.028892   0.014105  -0.024021
    15  C    0.005115   0.000171   0.000078   0.011658  -0.036933   0.007868
    16  O    0.000392  -0.000012   0.000000   0.001768   0.014438   0.000450
    17  H   -0.000278  -0.000221  -0.004283  -0.000006   0.000011  -0.000000
    18  H   -0.002838   0.000071  -0.000184   0.000018  -0.000093  -0.000024
    19  H    0.390971  -0.000199   0.000090   0.000158  -0.002635   0.000626
    20  H   -0.000199   0.395531  -0.003677   0.002970   0.000022  -0.000009
    21  H    0.000090  -0.003677   0.390072  -0.000017  -0.000005  -0.000000
    22  H    0.000158   0.002970  -0.000017   0.383375  -0.001518  -0.000102
    23  H   -0.002635   0.000022  -0.000005  -0.001518   0.297269  -0.002021
    24  H    0.000626  -0.000009  -0.000000  -0.000102  -0.002021   0.403562
    25  H   -0.000027   0.000000  -0.000000   0.000015  -0.000000  -0.003064
    26  H    0.000000  -0.000000   0.000000  -0.000005   0.000001  -0.000275
    27  H    0.000000   0.000001  -0.000000  -0.000008  -0.000001   0.000089
    28  H   -0.000010  -0.000509  -0.000001   0.002939  -0.000017  -0.000233
    29  H    0.000086   0.000021   0.000000  -0.000676   0.003883  -0.000373
              25         26         27         28         29
     1  C    0.000049   0.000030  -0.000047   0.000772  -0.000177
     2  C    0.000800  -0.000186   0.000205  -0.000810  -0.002149
     3  C    0.005798   0.000377   0.000619   0.002333   0.002845
     4  C   -0.007505   0.000880  -0.000207   0.011787  -0.023507
     5  C   -0.001070  -0.000060  -0.001199   0.012347  -0.020838
     6  C   -0.000047  -0.000049   0.000020  -0.002678  -0.001728
     7  C    0.006460   0.003830   0.003680   0.020726   0.176359
     8  C    0.015620   0.059745  -0.011762   0.034738  -0.039135
     9  N    0.000117  -0.000016   0.000145   0.000902  -0.207973
    10  C    0.021987  -0.080089   0.019323  -0.039518  -0.020720
    11  C    0.244662   0.102377  -0.037539   0.015709   0.014665
    12  C    0.057487   0.231632   0.083617  -0.022914  -0.003205
    13  C   -0.027966   0.112801   0.233457   0.100772  -0.003629
    14  C    0.014875  -0.096375   0.041593   0.200333   0.009737
    15  C    0.000188  -0.000120  -0.000007   0.000826   0.427280
    16  O    0.000004  -0.000000   0.000000   0.000002  -0.033227
    17  H    0.000000  -0.000000   0.000000  -0.000000   0.000000
    18  H    0.000000   0.000000  -0.000000  -0.000000  -0.000000
    19  H   -0.000027   0.000000   0.000000  -0.000010   0.000086
    20  H    0.000000  -0.000000   0.000001  -0.000509   0.000021
    21  H   -0.000000   0.000000  -0.000000  -0.000001   0.000000
    22  H    0.000015  -0.000005  -0.000008   0.002939  -0.000676
    23  H   -0.000000   0.000001  -0.000001  -0.000017   0.003883
    24  H   -0.003064  -0.000275   0.000089  -0.000233  -0.000373
    25  H    0.390094  -0.004309  -0.000204   0.000068   0.000000
    26  H   -0.004309   0.392533  -0.004318  -0.000216  -0.000002
    27  H   -0.000204  -0.004318   0.391414  -0.003568   0.000003
    28  H    0.000068  -0.000216  -0.003568   0.392783  -0.000170
    29  H    0.000000  -0.000002   0.000003  -0.000170   0.464717
 Mulliken charges:
               1
     1  C   -0.331525
     2  C   -0.847057
     3  C    0.340965
     4  C    0.355796
     5  C   -0.499865
     6  C   -0.621072
     7  C   -0.244263
     8  C    0.547284
     9  N   -0.170647
    10  C   -0.649052
    11  C   -0.653399
    12  C   -0.251301
    13  C   -0.675689
    14  C    0.313048
    15  C    0.124320
    16  O   -0.481420
    17  H    0.284257
    18  H    0.287162
    19  H    0.275562
    20  H    0.271240
    21  H    0.286295
    22  H    0.299611
    23  H    0.398651
    24  H    0.257098
    25  H    0.285969
    26  H    0.281815
    27  H    0.284694
    28  H    0.273611
    29  H    0.257914
 Sum of Mulliken charges =  -0.00000
 Mulliken charges with hydrogens summed into heavy atoms:
               1
     1  C   -0.047268
     2  C   -0.559895
     3  C    0.616527
     4  C    0.355796
     5  C   -0.228626
     6  C   -0.334777
     7  C    0.055348
     8  C    0.547284
     9  N    0.228004
    10  C   -0.391954
    11  C   -0.367430
    12  C    0.030514
    13  C   -0.390996
    14  C    0.586659
    15  C    0.382233
    16  O   -0.481420
 Electronic spatial extent (au):  <R**2>=           5396.2246
 Charge=             -0.0000 electrons
 Dipole moment (field-independent basis, Debye):
    X=             -2.6882    Y=              5.2166    Z=             -0.4184  Tot=              5.8834
 Quadrupole moment (field-independent basis, Debye-Ang):
   XX=            -96.2849   YY=           -111.6347   ZZ=            -83.4388
   XY=             22.5041   XZ=             -3.3194   YZ=             -0.2001
 Traceless Quadrupole moment (field-independent basis, Debye-Ang):
   XX=              0.8346   YY=            -14.5153   ZZ=             13.6806
   XY=             22.5041   XZ=             -3.3194   YZ=             -0.2001
 Octapole moment (field-independent basis, Debye-Ang**2):
  XXX=           -346.3771  YYY=             72.6490  ZZZ=            413.0467  XYY=           -142.0156
  XXY=             53.9058  XXZ=            119.0573  XZZ=            -88.6187  YZZ=            -28.3183
  YYZ=            180.2030  XYZ=            -23.8185
 Hexadecapole moment (field-independent basis, Debye-Ang**3):
 XXXX=          -2722.3883 YYYY=          -2458.3101 ZZZZ=          -2200.8647 XXXY=           -197.7833
 XXXZ=            154.2724 YYYX=             -1.3546 YYYZ=            -71.5740 ZZZX=            182.1283
 ZZZY=             84.7767 XXYY=           -960.2895 XXZZ=           -723.3006 YYZZ=           -812.3941
 XXYZ=            -82.2461 YYXZ=             62.7337 ZZXY=            -83.9930
 N-N= 1.005189785570D+03 E-N=-3.571093077542D+03  KE= 6.694155982224D+02
 Merz-Kollman atomic radii used.

 **********************************************************************

            Electrostatic Properties Using The SCF Density

 **********************************************************************

       Atomic Center    1 is at   3.250000  3.552000 -1.434900
       Atomic Center    2 is at   3.421600  2.520000 -2.372100
       Atomic Center    3 is at   2.763500  1.291300 -2.192200
       Atomic Center    4 is at   1.923400  1.075500 -1.075600
       Atomic Center    5 is at   1.766300  2.122000 -0.140500
       Atomic Center    6 is at   2.423400  3.352400 -0.318000
       Atomic Center    7 is at   1.221100 -0.217100 -0.863100
       Atomic Center    8 is at   0.087900 -0.390100 -1.815100
       Atomic Center    9 is at   2.158400 -1.293000 -0.912100
       Atomic Center   10 is at   0.302000 -0.736500 -3.167500
       Atomic Center   11 is at  -0.780100 -0.899700 -4.048500
       Atomic Center   12 is at  -2.094900 -0.722400 -3.586000
       Atomic Center   13 is at  -2.324400 -0.384600 -2.242900
       Atomic Center   14 is at  -1.240100 -0.221100 -1.364100
       Atomic Center   15 is at   1.850000 -2.561300 -0.576600
       Atomic Center   16 is at   2.738200 -3.438500 -0.631300
       Atomic Center   17 is at   3.727500  4.444300 -1.564300
       Atomic Center   18 is at   4.025200  2.661600 -3.182100
       Atomic Center   19 is at   2.905000  0.549100 -2.876600
       Atomic Center   20 is at   1.167500  1.991500  0.675500
       Atomic Center   21 is at   2.298500  4.099900  0.365300
       Atomic Center   22 is at   0.814500 -0.212500  0.153100
       Atomic Center   23 is at   3.072400 -1.102500 -1.172400
       Atomic Center   24 is at   1.250000 -0.880400 -3.514000
       Atomic Center   25 is at  -0.612300 -1.150800 -5.023100
       Atomic Center   26 is at  -2.881500 -0.840700 -4.225300
       Atomic Center   27 is at  -3.279000 -0.256900 -1.904900
       Atomic Center   28 is at  -1.420100  0.024500 -0.390600
       Atomic Center   29 is at   0.905100 -2.809100 -0.280200
    1240 points will be used for fitting atomic charges
 Fitting point charges to electrostatic potential
 The dipole moment will be constrained to the correct value
 Charges from ESP fit, RMS=   0.00167 RRMS=   0.07813:
 ESP charges:
               1
     1  C   -0.178155
     2  C   -0.126215
     3  C   -0.305926
     4  C    0.347596
     5  C   -0.261472
     6  C   -0.177837
     7  C   -0.557180
     8  C    0.267519
     9  N   -0.289440
    10  C   -0.264843
    11  C   -0.133489
    12  C   -0.199202
    13  C   -0.156503
    14  C   -0.232294
    15  C    0.523007
    16  O   -0.690157
    17  H    0.170688
    18  H    0.166245
    19  H    0.208574
    20  H    0.179917
    21  H    0.184330
    22  H    0.240248
    23  H    0.320079
    24  H    0.183323
    25  H    0.167964
    26  H    0.173318
    27  H    0.171843
    28  H    0.171526
    29  H    0.096536
 Sum of ESP charges =   0.00000
 ESP charges with hydrogens summed into heavy atoms:
               1
     1  C   -0.007467
     2  C    0.040030
     3  C   -0.097352
     4  C    0.347596
     5  C   -0.081555
     6  C    0.006494
     7  C   -0.316933
     8  C    0.267519
     9  N    0.030639
    10  C   -0.081520
    11  C    0.034475
    12  C   -0.025885
    13  C    0.015340
    14  C   -0.060768
    15  C    0.619543
    16  O   -0.690157
 Charge=   0.00000 Dipole=    -2.6882     5.2166    -0.4184 Tot=     5.8834
 -----------------------------------------------------------------

              Electrostatic Properties (Atomic Units)

 -----------------------------------------------------------------
    Center     Electric         -------- Electric Field --------
               Potential          X             Y             Z
 -----------------------------------------------------------------
    1 Atom    -14.761776
    2 Atom    -14.758744
    3 Atom    -14.756193
    4 Atom    -14.737958
    5 Atom    -14.756487
    6 Atom    -14.759514
    7 Atom    -14.697675
    8 Atom    -14.745132
    9 Atom    -18.354825
   10 Atom    -14.764313
   11 Atom    -14.765450
   12 Atom    -14.766878
   13 Atom    -14.763219
   14 Atom    -14.759146
   15 Atom    -14.674221
   16 Atom    -22.424158
   17 Atom     -1.090997
   18 Atom     -1.088449
   19 Atom     -1.081985
   20 Atom     -1.082460
   21 Atom     -1.088339
   22 Atom     -1.077238
   23 Atom     -0.999801
   24 Atom     -1.092648
   25 Atom     -1.094994
   26 Atom     -1.095672
   27 Atom     -1.091639
   28 Atom     -1.083438
   29 Atom     -1.068538
 -----------------------------------------------------------------
 ******************************Gaussian NBO Version 3.1******************************
             N A T U R A L   A T O M I C   O R B I T A L   A N D
          N A T U R A L   B O N D   O R B I T A L   A N A L Y S I S
 ******************************Gaussian NBO Version 3.1******************************

       /RESON  / : Allow strongly delocalized NBO set
       /BNDIDX / : Print bond indices based on the NAO density matrix

 Analyzing the SCF density

 Job title: BHFA_conf4                                                      

 Storage needed:    461586 in NPA,    613560 in NBO ( 671084145 available)
 GSVD:  LWork=       58711 too small for GESVD, short by      127694 words or      127694 for optimal perf.


 NATURAL POPULATIONS:  Natural atomic orbital occupancies 
                                                          
   NAO  Atom  No  lang   Type(AO)    Occupancy      Energy
 ----------------------------------------------------------
     1    C    1  S      Cor( 1S)     1.99929     -10.39441
     2    C    1  S      Val( 2S)     0.95087      -0.17658
     3    C    1  S      Ryd( 3S)     0.00103       0.77449
     4    C    1  S      Ryd( 4S)     0.00014       0.96266
     5    C    1  S      Ryd( 5S)     0.00000      22.94045
     6    C    1  px     Val( 2p)     1.04473      -0.09547
     7    C    1  px     Ryd( 4p)     0.00291       0.73058
     8    C    1  px     Ryd( 3p)     0.00033       0.33912
     9    C    1  px     Ryd( 5p)     0.00005       2.85173
    10    C    1  py     Val( 2p)     1.14139      -0.06114
    11    C    1  py     Ryd( 4p)     0.00517       0.99444
    12    C    1  py     Ryd( 3p)     0.00038       0.30559
    13    C    1  py     Ryd( 5p)     0.00006       3.09126
    14    C    1  pz     Val( 2p)     1.04308      -0.07714
    15    C    1  pz     Ryd( 4p)     0.00331       0.78096
    16    C    1  pz     Ryd( 3p)     0.00050       0.38103
    17    C    1  pz     Ryd( 5p)     0.00012       2.96605
    18    C    1  dxy    Ryd( 3d)     0.00068       1.89143
    19    C    1  dxz    Ryd( 3d)     0.00040       2.11156
    20    C    1  dyz    Ryd( 3d)     0.00046       2.19952
    21    C    1  dx2y2  Ryd( 3d)     0.00049       1.89937
    22    C    1  dz2    Ryd( 3d)     0.00063       1.97430

    23    C    2  S      Cor( 1S)     1.99929     -10.39697
    24    C    2  S      Val( 2S)     0.94815      -0.17674
    25    C    2  S      Ryd( 4S)     0.00107       0.84923
    26    C    2  S      Ryd( 3S)     0.00014       0.84717
    27    C    2  S      Ryd( 5S)     0.00000      22.94494
    28    C    2  px     Val( 2p)     1.05416      -0.09404
    29    C    2  px     Ryd( 4p)     0.00322       0.76623
    30    C    2  px     Ryd( 3p)     0.00030       0.29348
    31    C    2  px     Ryd( 5p)     0.00003       2.89263
    32    C    2  py     Val( 2p)     1.04949      -0.06741
    33    C    2  py     Ryd( 4p)     0.00357       0.82705
    34    C    2  py     Ryd( 3p)     0.00043       0.35924
    35    C    2  py     Ryd( 5p)     0.00014       3.06538
    36    C    2  pz     Val( 2p)     1.11507      -0.07355
    37    C    2  pz     Ryd( 4p)     0.00489       0.92880
    38    C    2  pz     Ryd( 3p)     0.00030       0.29999
    39    C    2  pz     Ryd( 5p)     0.00005       3.02076
    40    C    2  dxy    Ryd( 3d)     0.00045       2.04814
    41    C    2  dxz    Ryd( 3d)     0.00072       1.94663
    42    C    2  dyz    Ryd( 3d)     0.00048       2.22353
    43    C    2  dx2y2  Ryd( 3d)     0.00052       1.97557
    44    C    2  dz2    Ryd( 3d)     0.00052       1.88014

    45    C    3  S      Cor( 1S)     1.99917     -10.39560
    46    C    3  S      Val( 2S)     0.93560      -0.17047
    47    C    3  S      Ryd( 4S)     0.00099       0.90507
    48    C    3  S      Ryd( 3S)     0.00012       0.64927
    49    C    3  S      Ryd( 5S)     0.00001      23.29045
    50    C    3  px     Val( 2p)     1.03446      -0.10382
    51    C    3  px     Ryd( 4p)     0.00207       0.72240
    52    C    3  px     Ryd( 3p)     0.00035       0.47076
    53    C    3  px     Ryd( 5p)     0.00007       2.91697
    54    C    3  py     Val( 2p)     1.12708      -0.07646
    55    C    3  py     Ryd( 4p)     0.00421       1.04637
    56    C    3  py     Ryd( 3p)     0.00024       0.46684
    57    C    3  py     Ryd( 5p)     0.00009       3.14677
    58    C    3  pz     Val( 2p)     1.09587      -0.07833
    59    C    3  pz     Ryd( 4p)     0.00406       0.85611
    60    C    3  pz     Ryd( 3p)     0.00031       0.39894
    61    C    3  pz     Ryd( 5p)     0.00007       3.08531
    62    C    3  dxy    Ryd( 3d)     0.00043       2.01722
    63    C    3  dxz    Ryd( 3d)     0.00036       2.07471
    64    C    3  dyz    Ryd( 3d)     0.00091       2.09311
    65    C    3  dx2y2  Ryd( 3d)     0.00058       1.99731
    66    C    3  dz2    Ryd( 3d)     0.00043       1.95570

    67    C    4  S      Cor( 1S)     1.99912     -10.41971
    68    C    4  S      Val( 2S)     0.87937      -0.15901
    69    C    4  S      Ryd( 4S)     0.00110       0.90781
    70    C    4  S      Ryd( 3S)     0.00023       0.81700
    71    C    4  S      Ryd( 5S)     0.00001      23.33932
    72    C    4  px     Val( 2p)     1.02901      -0.10505
    73    C    4  px     Ryd( 4p)     0.00419       0.81506
    74    C    4  px     Ryd( 3p)     0.00014       0.49376
    75    C    4  px     Ryd( 5p)     0.00009       3.10624
    76    C    4  py     Val( 2p)     1.04306      -0.07912
    77    C    4  py     Ryd( 4p)     0.00610       1.11632
    78    C    4  py     Ryd( 3p)     0.00014       0.66989
    79    C    4  py     Ryd( 5p)     0.00009       3.40254
    80    C    4  pz     Val( 2p)     1.06578      -0.09331
    81    C    4  pz     Ryd( 4p)     0.00330       0.87052
    82    C    4  pz     Ryd( 3p)     0.00018       0.67770
    83    C    4  pz     Ryd( 5p)     0.00014       3.28625
    84    C    4  dxy    Ryd( 3d)     0.00053       2.11235
    85    C    4  dxz    Ryd( 3d)     0.00053       2.13103
    86    C    4  dyz    Ryd( 3d)     0.00054       2.30576
    87    C    4  dx2y2  Ryd( 3d)     0.00050       2.10374
    88    C    4  dz2    Ryd( 3d)     0.00058       2.03179

    89    C    5  S      Cor( 1S)     1.99918     -10.39407
    90    C    5  S      Val( 2S)     0.93754      -0.16936
    91    C    5  S      Ryd( 4S)     0.00093       0.91275
    92    C    5  S      Ryd( 3S)     0.00012       0.57117
    93    C    5  S      Ryd( 5S)     0.00001      23.27171
    94    C    5  px     Val( 2p)     1.06096      -0.09810
    95    C    5  px     Ryd( 4p)     0.00337       0.78822
    96    C    5  px     Ryd( 3p)     0.00027       0.42340
    97    C    5  px     Ryd( 5p)     0.00003       2.90863
    98    C    5  py     Val( 2p)     1.05824      -0.07283
    99    C    5  py     Ryd( 4p)     0.00320       0.87639
   100    C    5  py     Ryd( 3p)     0.00035       0.44222
   101    C    5  py     Ryd( 5p)     0.00013       3.12982
   102    C    5  pz     Val( 2p)     1.11467      -0.07456
   103    C    5  pz     Ryd( 4p)     0.00461       0.91135
   104    C    5  pz     Ryd( 3p)     0.00032       0.39664
   105    C    5  pz     Ryd( 5p)     0.00005       3.06653
   106    C    5  dxy    Ryd( 3d)     0.00048       2.06672
   107    C    5  dxz    Ryd( 3d)     0.00074       1.94915
   108    C    5  dyz    Ryd( 3d)     0.00044       2.21635
   109    C    5  dx2y2  Ryd( 3d)     0.00050       1.98628
   110    C    5  dz2    Ryd( 3d)     0.00053       1.90176

   111    C    6  S      Cor( 1S)     1.99929     -10.39579
   112    C    6  S      Val( 2S)     0.94944      -0.17669
   113    C    6  S      Ryd( 3S)     0.00102       0.84253
   114    C    6  S      Ryd( 4S)     0.00014       1.05003
   115    C    6  S      Ryd( 5S)     0.00000      22.77161
   116    C    6  px     Val( 2p)     1.01652      -0.09729
   117    C    6  px     Ryd( 4p)     0.00235       0.69124
   118    C    6  px     Ryd( 3p)     0.00029       0.35071
   119    C    6  px     Ryd( 5p)     0.00007       2.85980
   120    C    6  py     Val( 2p)     1.11018      -0.06181
   121    C    6  py     Ryd( 4p)     0.00485       0.94939
   122    C    6  py     Ryd( 3p)     0.00041       0.32142
   123    C    6  py     Ryd( 5p)     0.00008       3.07504
   124    C    6  pz     Val( 2p)     1.09406      -0.07442
   125    C    6  pz     Ryd( 4p)     0.00431       0.89372
   126    C    6  pz     Ryd( 3p)     0.00031       0.31697
   127    C    6  pz     Ryd( 5p)     0.00007       3.01227
   128    C    6  dxy    Ryd( 3d)     0.00044       1.97893
   129    C    6  dxz    Ryd( 3d)     0.00037       2.07044
   130    C    6  dyz    Ryd( 3d)     0.00090       2.09084
   131    C    6  dx2y2  Ryd( 3d)     0.00055       1.98020
   132    C    6  dz2    Ryd( 3d)     0.00043       1.94992

   133    C    7  S      Cor( 1S)     1.99905     -10.44504
   134    C    7  S      Val( 2S)     0.89671      -0.18365
   135    C    7  S      Ryd( 4S)     0.00231       1.16302
   136    C    7  S      Ryd( 3S)     0.00014       0.79690
   137    C    7  S      Ryd( 5S)     0.00002      23.46479
   138    C    7  px     Val( 2p)     1.01136      -0.10738
   139    C    7  px     Ryd( 4p)     0.00594       0.78506
   140    C    7  px     Ryd( 3p)     0.00180       0.50726
   141    C    7  px     Ryd( 5p)     0.00018       2.39776
   142    C    7  py     Val( 2p)     0.95834      -0.09921
   143    C    7  py     Ryd( 4p)     0.00404       0.75440
   144    C    7  py     Ryd( 3p)     0.00140       0.44676
   145    C    7  py     Ryd( 5p)     0.00025       2.50423
   146    C    7  pz     Val( 2p)     1.17922      -0.13725
   147    C    7  pz     Ryd( 4p)     0.00767       0.86434
   148    C    7  pz     Ryd( 3p)     0.00148       0.48316
   149    C    7  pz     Ryd( 5p)     0.00016       2.42642
   150    C    7  dxy    Ryd( 3d)     0.00122       2.31769
   151    C    7  dxz    Ryd( 3d)     0.00116       2.14322
   152    C    7  dyz    Ryd( 3d)     0.00085       1.81062
   153    C    7  dx2y2  Ryd( 3d)     0.00062       2.06332
   154    C    7  dz2    Ryd( 3d)     0.00108       2.10180

   155    C    8  S      Cor( 1S)     1.99911     -10.41454
   156    C    8  S      Val( 2S)     0.88560      -0.15770
   157    C    8  S      Ryd( 4S)     0.00124       0.90481
   158    C    8  S      Ryd( 3S)     0.00019       0.89357
   159    C    8  S      Ryd( 5S)     0.00001      23.23086
   160    C    8  px     Val( 2p)     1.05437      -0.07157
   161    C    8  px     Ryd( 4p)     0.00609       1.13471
   162    C    8  px     Ryd( 3p)     0.00024       0.72210
   163    C    8  px     Ryd( 5p)     0.00013       3.50267
   164    C    8  py     Val( 2p)     1.01985      -0.11874
   165    C    8  py     Ryd( 4p)     0.00282       0.65778
   166    C    8  py     Ryd( 3p)     0.00013       0.45510
   167    C    8  py     Ryd( 5p)     0.00005       2.93464
   168    C    8  pz     Val( 2p)     1.06151      -0.07440
   169    C    8  pz     Ryd( 4p)     0.00420       1.08086
   170    C    8  pz     Ryd( 3p)     0.00016       0.68322
   171    C    8  pz     Ryd( 5p)     0.00014       3.43684
   172    C    8  dxy    Ryd( 3d)     0.00063       1.82024
   173    C    8  dxz    Ryd( 3d)     0.00055       2.44859
   174    C    8  dyz    Ryd( 3d)     0.00045       1.84795
   175    C    8  dx2y2  Ryd( 3d)     0.00041       2.22935
   176    C    8  dz2    Ryd( 3d)     0.00061       2.35824

   177    N    9  S      Cor( 1S)     1.99940     -14.60357
   178    N    9  S      Val( 2S)     1.24452      -0.58544
   179    N    9  S      Ryd( 4S)     0.00164       1.25473
   180    N    9  S      Ryd( 3S)     0.00017       1.03383
   181    N    9  S      Ryd( 5S)     0.00000      35.33352
   182    N    9  px     Val( 2p)     1.39597      -0.27918
   183    N    9  px     Ryd( 4p)     0.00373       1.06291
   184    N    9  px     Ryd( 3p)     0.00025       0.81889
   185    N    9  px     Ryd( 5p)     0.00005       4.17356
   186    N    9  py     Val( 2p)     1.29628      -0.28092
   187    N    9  py     Ryd( 4p)     0.00283       0.99985
   188    N    9  py     Ryd( 3p)     0.00027       0.96348
   189    N    9  py     Ryd( 5p)     0.00009       4.49277
   190    N    9  pz     Val( 2p)     1.66733      -0.31749
   191    N    9  pz     Ryd( 3p)     0.00571       0.65116
   192    N    9  pz     Ryd( 4p)     0.00025       0.75217
   193    N    9  pz     Ryd( 5p)     0.00001       3.97667
   194    N    9  dxy    Ryd( 3d)     0.00046       2.77808
   195    N    9  dxz    Ryd( 3d)     0.00036       2.26043
   196    N    9  dyz    Ryd( 3d)     0.00043       2.40042
   197    N    9  dx2y2  Ryd( 3d)     0.00091       2.83378
   198    N    9  dz2    Ryd( 3d)     0.00066       2.48568

   199    C   10  S      Cor( 1S)     1.99916     -10.39179
   200    C   10  S      Val( 2S)     0.93555      -0.16640
   201    C   10  S      Ryd( 4S)     0.00103       0.90767
   202    C   10  S      Ryd( 3S)     0.00013       0.66399
   203    C   10  S      Ryd( 5S)     0.00001      23.24755
   204    C   10  px     Val( 2p)     1.16747      -0.05969
   205    C   10  px     Ryd( 4p)     0.00574       1.14781
   206    C   10  px     Ryd( 3p)     0.00025       0.40199
   207    C   10  px     Ryd( 5p)     0.00007       3.18492
   208    C   10  py     Val( 2p)     1.00489      -0.11782
   209    C   10  py     Ryd( 4p)     0.00148       0.62849
   210    C   10  py     Ryd( 3p)     0.00039       0.49727
   211    C   10  py     Ryd( 5p)     0.00003       2.77101
   212    C   10  pz     Val( 2p)     1.07531      -0.06642
   213    C   10  pz     Ryd( 4p)     0.00349       0.85242
   214    C   10  pz     Ryd( 3p)     0.00038       0.43317
   215    C   10  pz     Ryd( 5p)     0.00014       3.22166
   216    C   10  dxy    Ryd( 3d)     0.00038       1.60839
   217    C   10  dxz    Ryd( 3d)     0.00066       2.41764
   218    C   10  dyz    Ryd( 3d)     0.00045       1.81082
   219    C   10  dx2y2  Ryd( 3d)     0.00066       2.05623
   220    C   10  dz2    Ryd( 3d)     0.00054       2.27392

   221    C   11  S      Cor( 1S)     1.99929     -10.39467
   222    C   11  S      Val( 2S)     0.94825      -0.17476
   223    C   11  S      Ryd( 4S)     0.00106       0.82679
   224    C   11  S      Ryd( 3S)     0.00014       0.76581
   225    C   11  S      Ryd( 5S)     0.00000      23.05807
   226    C   11  px     Val( 2p)     1.06135      -0.06001
   227    C   11  px     Ryd( 4p)     0.00394       0.86337
   228    C   11  px     Ryd( 3p)     0.00043       0.38390
   229    C   11  px     Ryd( 5p)     0.00015       3.10956
   230    C   11  py     Val( 2p)     0.99970      -0.11479
   231    C   11  py     Ryd( 4p)     0.00172       0.60701
   232    C   11  py     Ryd( 3p)     0.00027       0.30164
   233    C   11  py     Ryd( 5p)     0.00002       2.76461
   234    C   11  pz     Val( 2p)     1.16119      -0.05487
   235    C   11  pz     Ryd( 4p)     0.00598       1.05130
   236    C   11  pz     Ryd( 3p)     0.00036       0.28594
   237    C   11  pz     Ryd( 5p)     0.00006       3.11596
   238    C   11  dxy    Ryd( 3d)     0.00051       1.74384
   239    C   11  dxz    Ryd( 3d)     0.00050       2.44194
   240    C   11  dyz    Ryd( 3d)     0.00044       1.62572
   241    C   11  dx2y2  Ryd( 3d)     0.00040       2.16972
   242    C   11  dz2    Ryd( 3d)     0.00086       2.10197

   243    C   12  S      Cor( 1S)     1.99929     -10.39252
   244    C   12  S      Val( 2S)     0.95063      -0.17485
   245    C   12  S      Ryd( 3S)     0.00108       0.76422
   246    C   12  S      Ryd( 4S)     0.00014       0.93725
   247    C   12  S      Ryd( 5S)     0.00000      22.96565
   248    C   12  px     Val( 2p)     1.12872      -0.05430
   249    C   12  px     Ryd( 4p)     0.00513       0.98653
   250    C   12  px     Ryd( 3p)     0.00046       0.32779
   251    C   12  px     Ryd( 5p)     0.00010       3.12723
   252    C   12  py     Val( 2p)     1.00168      -0.11549
   253    C   12  py     Ryd( 4p)     0.00185       0.58677
   254    C   12  py     Ryd( 3p)     0.00025       0.34389
   255    C   12  py     Ryd( 5p)     0.00002       2.71157
   256    C   12  pz     Val( 2p)     1.10194      -0.05948
   257    C   12  pz     Ryd( 4p)     0.00455       0.92431
   258    C   12  pz     Ryd( 3p)     0.00050       0.34705
   259    C   12  pz     Ryd( 5p)     0.00011       3.08818
   260    C   12  dxy    Ryd( 3d)     0.00041       1.63350
   261    C   12  dxz    Ryd( 3d)     0.00095       2.30502
   262    C   12  dyz    Ryd( 3d)     0.00041       1.73529
   263    C   12  dx2y2  Ryd( 3d)     0.00047       2.11825
   264    C   12  dz2    Ryd( 3d)     0.00043       2.29135

   265    C   13  S      Cor( 1S)     1.99929     -10.39388
   266    C   13  S      Val( 2S)     0.94853      -0.17455
   267    C   13  S      Ryd( 3S)     0.00105       0.81856
   268    C   13  S      Ryd( 4S)     0.00016       0.88813
   269    C   13  S      Ryd( 5S)     0.00000      22.92395
   270    C   13  px     Val( 2p)     1.15993      -0.05110
   271    C   13  px     Ryd( 4p)     0.00596       1.05876
   272    C   13  px     Ryd( 3p)     0.00039       0.28857
   273    C   13  px     Ryd( 5p)     0.00007       3.14111
   274    C   13  py     Val( 2p)     0.99594      -0.11547
   275    C   13  py     Ryd( 4p)     0.00161       0.59126
   276    C   13  py     Ryd( 3p)     0.00024       0.32900
   277    C   13  py     Ryd( 5p)     0.00002       2.74174
   278    C   13  pz     Val( 2p)     1.06820      -0.06279
   279    C   13  pz     Ryd( 4p)     0.00404       0.87139
   280    C   13  pz     Ryd( 3p)     0.00040       0.37351
   281    C   13  pz     Ryd( 5p)     0.00014       3.07948
   282    C   13  dxy    Ryd( 3d)     0.00040       1.58322
   283    C   13  dxz    Ryd( 3d)     0.00066       2.39087
   284    C   13  dyz    Ryd( 3d)     0.00045       1.78704
   285    C   13  dx2y2  Ryd( 3d)     0.00063       2.03876
   286    C   13  dz2    Ryd( 3d)     0.00055       2.28127

   287    C   14  S      Cor( 1S)     1.99917     -10.39171
   288    C   14  S      Val( 2S)     0.93730      -0.16793
   289    C   14  S      Ryd( 4S)     0.00095       0.92058
   290    C   14  S      Ryd( 3S)     0.00015       0.54685
   291    C   14  S      Ryd( 5S)     0.00001      23.24552
   292    C   14  px     Val( 2p)     1.06777      -0.06382
   293    C   14  px     Ryd( 4p)     0.00351       0.87406
   294    C   14  px     Ryd( 3p)     0.00035       0.39870
   295    C   14  px     Ryd( 5p)     0.00014       3.20983
   296    C   14  py     Val( 2p)     1.00712      -0.11688
   297    C   14  py     Ryd( 4p)     0.00173       0.62362
   298    C   14  py     Ryd( 3p)     0.00030       0.42424
   299    C   14  py     Ryd( 5p)     0.00002       2.78668
   300    C   14  pz     Val( 2p)     1.16697      -0.06152
   301    C   14  pz     Ryd( 4p)     0.00615       1.08448
   302    C   14  pz     Ryd( 3p)     0.00024       0.42891
   303    C   14  pz     Ryd( 5p)     0.00006       3.13684
   304    C   14  dxy    Ryd( 3d)     0.00051       1.75689
   305    C   14  dxz    Ryd( 3d)     0.00051       2.44676
   306    C   14  dyz    Ryd( 3d)     0.00041       1.63800
   307    C   14  dx2y2  Ryd( 3d)     0.00038       2.18158
   308    C   14  dz2    Ryd( 3d)     0.00087       2.11326

   309    C   15  S      Cor( 1S)     1.99948     -10.52038
   310    C   15  S      Val( 2S)     0.86237      -0.17678
   311    C   15  S      Ryd( 3S)     0.00854       0.68287
   312    C   15  S      Ryd( 4S)     0.00015       0.69985
   313    C   15  S      Ryd( 5S)     0.00004      22.94747
   314    C   15  px     Val( 2p)     0.98458      -0.06096
   315    C   15  px     Ryd( 4p)     0.00593       1.32070
   316    C   15  px     Ryd( 3p)     0.00045       0.45348
   317    C   15  px     Ryd( 5p)     0.00019       2.28796
   318    C   15  py     Val( 2p)     0.78594      -0.01372
   319    C   15  py     Ryd( 4p)     0.00776       1.10623
   320    C   15  py     Ryd( 3p)     0.00046       0.39920
   321    C   15  py     Ryd( 5p)     0.00015       2.56097
   322    C   15  pz     Val( 2p)     0.75837      -0.11358
   323    C   15  pz     Ryd( 4p)     0.00184       0.87813
   324    C   15  pz     Ryd( 3p)     0.00042       0.39089
   325    C   15  pz     Ryd( 5p)     0.00008       2.41512
   326    C   15  dxy    Ryd( 3d)     0.00153       2.42321
   327    C   15  dxz    Ryd( 3d)     0.00188       1.62689
   328    C   15  dyz    Ryd( 3d)     0.00366       1.76835
   329    C   15  dx2y2  Ryd( 3d)     0.00454       2.31310
   330    C   15  dz2    Ryd( 3d)     0.00073       1.87219

   331    O   16  S      Cor( 1S)     1.99981     -19.36573
   332    O   16  S      Val( 2S)     1.72649      -0.98344
   333    O   16  S      Ryd( 3S)     0.00400       0.76033
   334    O   16  S      Ryd( 4S)     0.00018       1.56578
   335    O   16  S      Ryd( 5S)     0.00000      49.82646
   336    O   16  px     Val( 2p)     1.68816      -0.33317
   337    O   16  px     Ryd( 3p)     0.00178       0.74205
   338    O   16  px     Ryd( 4p)     0.00011       0.83766
   339    O   16  px     Ryd( 5p)     0.00004       5.26567
   340    O   16  py     Val( 2p)     1.71175      -0.33562
   341    O   16  py     Ryd( 3p)     0.00203       0.78871
   342    O   16  py     Ryd( 4p)     0.00007       0.88906
   343    O   16  py     Ryd( 5p)     0.00004       5.25757
   344    O   16  pz     Val( 2p)     1.56696      -0.30023
   345    O   16  pz     Ryd( 3p)     0.00096       0.65935
   346    O   16  pz     Ryd( 4p)     0.00003       0.93341
   347    O   16  pz     Ryd( 5p)     0.00002       5.03746
   348    O   16  dxy    Ryd( 3d)     0.00122       3.58674
   349    O   16  dxz    Ryd( 3d)     0.00082       3.05634
   350    O   16  dyz    Ryd( 3d)     0.00077       3.04619
   351    O   16  dx2y2  Ryd( 3d)     0.00126       3.23169
   352    O   16  dz2    Ryd( 3d)     0.00037       3.13958

   353    H   17  S      Val( 1S)     0.79406       0.10918
   354    H   17  S      Ryd( 2S)     0.00039       0.84699
   355    H   17  S      Ryd( 3S)     0.00021       1.89354

   356    H   18  S      Val( 1S)     0.79234       0.10768
   357    H   18  S      Ryd( 2S)     0.00047       0.83741
   358    H   18  S      Ryd( 3S)     0.00021       1.92376

   359    H   19  S      Val( 1S)     0.79497       0.10189
   360    H   19  S      Ryd( 2S)     0.00086       1.31305
   361    H   19  S      Ryd( 3S)     0.00017       1.51063

   362    H   20  S      Val( 1S)     0.79262       0.10617
   363    H   20  S      Ryd( 3S)     0.00058       1.48271
   364    H   20  S      Ryd( 2S)     0.00021       1.34774

   365    H   21  S      Val( 1S)     0.79280       0.10795
   366    H   21  S      Ryd( 2S)     0.00046       0.79975
   367    H   21  S      Ryd( 3S)     0.00022       1.94778

   368    H   22  S      Val( 1S)     0.77701       0.04132
   369    H   22  S      Ryd( 2S)     0.00172       0.61799
   370    H   22  S      Ryd( 3S)     0.00018       2.41048

   371    H   23  S      Val( 1S)     0.59052       0.14465
   372    H   23  S      Ryd( 2S)     0.00262       0.57301
   373    H   23  S      Ryd( 3S)     0.00040       2.23531

   374    H   24  S      Val( 1S)     0.79479       0.10603
   375    H   24  S      Ryd( 2S)     0.00087       1.36772
   376    H   24  S      Ryd( 3S)     0.00016       1.49792

   377    H   25  S      Val( 1S)     0.79352       0.10852
   378    H   25  S      Ryd( 2S)     0.00047       0.82300
   379    H   25  S      Ryd( 3S)     0.00022       1.94002

   380    H   26  S      Val( 1S)     0.79492       0.10977
   381    H   26  S      Ryd( 2S)     0.00039       0.86171
   382    H   26  S      Ryd( 3S)     0.00021       1.88186

   383    H   27  S      Val( 1S)     0.79363       0.10855
   384    H   27  S      Ryd( 2S)     0.00047       0.78765
   385    H   27  S      Ryd( 3S)     0.00022       1.96128

   386    H   28  S      Val( 1S)     0.79356       0.10700
   387    H   28  S      Ryd( 3S)     0.00063       1.62430
   388    H   28  S      Ryd( 2S)     0.00022       1.19505

   389    H   29  S      Val( 1S)     0.84932       0.02878
   390    H   29  S      Ryd( 2S)     0.00115       0.56318
   391    H   29  S      Ryd( 3S)     0.00024       2.16463

 WARNING:  Population inversion found on atom  C    1
           Population inversion found on atom  C    2
           Population inversion found on atom  C    3
           Population inversion found on atom  C    4
           Population inversion found on atom  C    5
           Population inversion found on atom  C    6
           Population inversion found on atom  C    7
           Population inversion found on atom  C    8
           Population inversion found on atom  N    9
           Population inversion found on atom  C   10
           Population inversion found on atom  C   11
           Population inversion found on atom  C   12
           Population inversion found on atom  C   13
           Population inversion found on atom  C   14
           Population inversion found on atom  C   15
           Population inversion found on atom  H   20
           Population inversion found on atom  H   28


 Summary of Natural Population Analysis:                  
                                                          
                                       Natural Population 
                Natural  -----------------------------------------------
    Atom  No    Charge         Core      Valence    Rydberg      Total
 -----------------------------------------------------------------------
      C    1   -0.19605      1.99929     4.18008    0.01667     6.19605
      C    2   -0.18302      1.99929     4.16687    0.01685     6.18302
      C    3   -0.20746      1.99917     4.19301    0.01529     6.20746
      C    4   -0.03470      1.99912     4.01722    0.01836     6.03470
      C    5   -0.18667      1.99918     4.17141    0.01608     6.18667
      C    6   -0.18609      1.99929     4.17020    0.01660     6.18609
      C    7   -0.07500      1.99905     4.04564    0.03031     6.07500
      C    8   -0.03849      1.99911     4.02133    0.01805     6.03849
      N    9   -0.62133      1.99940     5.60410    0.01784     7.62133
      C   10   -0.19820      1.99916     4.18322    0.01582     6.19820
      C   11   -0.18660      1.99929     4.17048    0.01683     6.18660
      C   12   -0.19911      1.99929     4.18297    0.01685     6.19911
      C   13   -0.18864      1.99929     4.17260    0.01675     6.18864
      C   14   -0.19463      1.99917     4.17916    0.01629     6.19463
      C   15    0.57090      1.99948     3.39127    0.03835     5.42910
      O   16   -0.70688      1.99981     6.69336    0.01370     8.70688
      H   17    0.20534      0.00000     0.79406    0.00060     0.79466
      H   18    0.20697      0.00000     0.79234    0.00069     0.79303
      H   19    0.20400      0.00000     0.79497    0.00102     0.79600
      H   20    0.20659      0.00000     0.79262    0.00080     0.79341
      H   21    0.20651      0.00000     0.79280    0.00068     0.79349
      H   22    0.22108      0.00000     0.77701    0.00190     0.77892
      H   23    0.40647      0.00000     0.59052    0.00301     0.59353
      H   24    0.20418      0.00000     0.79479    0.00103     0.79582
      H   25    0.20579      0.00000     0.79352    0.00069     0.79421
      H   26    0.20447      0.00000     0.79492    0.00061     0.79553
      H   27    0.20568      0.00000     0.79363    0.00069     0.79432
      H   28    0.20560      0.00000     0.79356    0.00085     0.79440
      H   29    0.14929      0.00000     0.84932    0.00139     0.85071
 =======================================================================
   * Total *   -0.00000     31.98838    79.69702    0.31460   112.00000

                                 Natural Population      
 --------------------------------------------------------
   Core                      31.98838 ( 99.9637% of  32)
   Valence                   79.69702 ( 99.6213% of  80)
   Natural Minimal Basis    111.68540 ( 99.7191% of 112)
   Natural Rydberg Basis      0.31460 (  0.2809% of 112)
 --------------------------------------------------------

    Atom  No          Natural Electron Configuration
 ----------------------------------------------------------------------------
      C    1      [core]2S( 0.95)2p( 3.23)4p( 0.01)
      C    2      [core]2S( 0.95)2p( 3.22)4p( 0.01)
      C    3      [core]2S( 0.94)2p( 3.26)4p( 0.01)
      C    4      [core]2S( 0.88)2p( 3.14)4p( 0.01)
      C    5      [core]2S( 0.94)2p( 3.23)4p( 0.01)
      C    6      [core]2S( 0.95)2p( 3.22)4p( 0.01)
      C    7      [core]2S( 0.90)2p( 3.15)4p( 0.02)
      C    8      [core]2S( 0.89)2p( 3.14)4p( 0.01)
      N    9      [core]2S( 1.24)2p( 4.36)3p( 0.01)4p( 0.01)
      C   10      [core]2S( 0.94)2p( 3.25)4p( 0.01)
      C   11      [core]2S( 0.95)2p( 3.22)4p( 0.01)
      C   12      [core]2S( 0.95)2p( 3.23)4p( 0.01)
      C   13      [core]2S( 0.95)2p( 3.22)4p( 0.01)
      C   14      [core]2S( 0.94)2p( 3.24)4p( 0.01)
      C   15      [core]2S( 0.86)2p( 2.53)3S( 0.01)3d( 0.01)4p( 0.02)
      O   16      [core]2S( 1.73)2p( 4.97)
      H   17            1S( 0.79)
      H   18            1S( 0.79)
      H   19            1S( 0.79)
      H   20            1S( 0.79)
      H   21            1S( 0.79)
      H   22            1S( 0.78)
      H   23            1S( 0.59)
      H   24            1S( 0.79)
      H   25            1S( 0.79)
      H   26            1S( 0.79)
      H   27            1S( 0.79)
      H   28            1S( 0.79)
      H   29            1S( 0.85)


 Wiberg bond index matrix in the NAO basis:                                    

     Atom    1       2       3       4       5       6       7       8       9
     ---- ------  ------  ------  ------  ------  ------  ------  ------  ------
   1.  C  0.0000  1.4300  0.0111  0.1086  0.0111  1.4402  0.0013  0.0029  0.0023
   2.  C  1.4300  0.0000  1.4408  0.0130  0.1115  0.0114  0.0083  0.0006  0.0008
   3.  C  0.0111  1.4408  0.0000  1.3952  0.0125  0.1128  0.0099  0.0064  0.0057
   4.  C  0.1086  0.0130  1.3952  0.0000  1.4085  0.0125  0.9890  0.0178  0.0090
   5.  C  0.0111  0.1115  0.0125  1.4085  0.0000  1.4308  0.0115  0.0085  0.0082
   6.  C  1.4402  0.0114  0.1128  0.0125  1.4308  0.0000  0.0076  0.0003  0.0006
   7.  C  0.0013  0.0083  0.0099  0.9890  0.0115  0.0076  0.0000  0.9820  0.9553
   8.  C  0.0029  0.0006  0.0064  0.0178  0.0085  0.0003  0.9820  0.0000  0.0182
   9.  N  0.0023  0.0008  0.0057  0.0090  0.0082  0.0006  0.9553  0.0182  0.0000
  10.  C  0.0009  0.0004  0.0015  0.0072  0.0027  0.0003  0.0104  1.3922  0.0047
  11.  C  0.0001  0.0002  0.0004  0.0006  0.0003  0.0003  0.0082  0.0128  0.0012
  12.  C  0.0008  0.0001  0.0009  0.0033  0.0011  0.0001  0.0013  0.1086  0.0028
  13.  C  0.0001  0.0004  0.0002  0.0003  0.0002  0.0001  0.0076  0.0126  0.0005
  14.  C  0.0011  0.0002  0.0027  0.0086  0.0013  0.0002  0.0111  1.4098  0.0105
  15.  C  0.0003  0.0002  0.0007  0.0070  0.0006  0.0002  0.0101  0.0054  1.2378
  16.  O  0.0003  0.0001  0.0007  0.0009  0.0008  0.0001  0.0132  0.0045  0.1629
  17.  H  0.9298  0.0036  0.0076  0.0003  0.0076  0.0037  0.0004  0.0000  0.0000
  18.  H  0.0037  0.9295  0.0036  0.0069  0.0003  0.0075  0.0004  0.0000  0.0000
  19.  H  0.0075  0.0041  0.9280  0.0036  0.0088  0.0004  0.0019  0.0001  0.0004
  20.  H  0.0075  0.0004  0.0087  0.0038  0.9279  0.0037  0.0020  0.0001  0.0002
  21.  H  0.0037  0.0075  0.0004  0.0069  0.0036  0.9298  0.0003  0.0001  0.0001
  22.  H  0.0003  0.0002  0.0096  0.0034  0.0030  0.0008  0.8948  0.0022  0.0103
  23.  H  0.0000  0.0001  0.0007  0.0025  0.0009  0.0002  0.0051  0.0033  0.8020
  24.  H  0.0000  0.0001  0.0003  0.0001  0.0001  0.0000  0.0020  0.0039  0.0007
  25.  H  0.0000  0.0000  0.0000  0.0000  0.0000  0.0000  0.0003  0.0070  0.0001
  26.  H  0.0000  0.0000  0.0000  0.0000  0.0000  0.0000  0.0004  0.0003  0.0000
  27.  H  0.0000  0.0000  0.0000  0.0000  0.0000  0.0000  0.0003  0.0070  0.0002
  28.  H  0.0000  0.0000  0.0001  0.0001  0.0001  0.0000  0.0020  0.0039  0.0004
  29.  H  0.0000  0.0001  0.0001  0.0003  0.0000  0.0000  0.0002  0.0005  0.0030

     Atom   10      11      12      13      14      15      16      17      18
     ---- ------  ------  ------  ------  ------  ------  ------  ------  ------
   1.  C  0.0009  0.0001  0.0008  0.0001  0.0011  0.0003  0.0003  0.9298  0.0037
   2.  C  0.0004  0.0002  0.0001  0.0004  0.0002  0.0002  0.0001  0.0036  0.9295
   3.  C  0.0015  0.0004  0.0009  0.0002  0.0027  0.0007  0.0007  0.0076  0.0036
   4.  C  0.0072  0.0006  0.0033  0.0003  0.0086  0.0070  0.0009  0.0003  0.0069
   5.  C  0.0027  0.0003  0.0011  0.0002  0.0013  0.0006  0.0008  0.0076  0.0003
   6.  C  0.0003  0.0003  0.0001  0.0001  0.0002  0.0002  0.0001  0.0037  0.0075
   7.  C  0.0104  0.0082  0.0013  0.0076  0.0111  0.0101  0.0132  0.0004  0.0004
   8.  C  1.3922  0.0128  0.1086  0.0126  1.4098  0.0054  0.0045  0.0000  0.0000
   9.  N  0.0047  0.0012  0.0028  0.0005  0.0105  1.2378  0.1629  0.0000  0.0000
  10.  C  0.0000  1.4447  0.0112  0.1130  0.0124  0.0007  0.0008  0.0000  0.0000
  11.  C  1.4447  0.0000  1.4269  0.0114  0.1107  0.0002  0.0001  0.0000  0.0000
  12.  C  0.0112  1.4269  0.0000  1.4421  0.0112  0.0002  0.0003  0.0000  0.0000
  13.  C  0.1130  0.0114  1.4421  0.0000  1.4289  0.0002  0.0001  0.0000  0.0000
  14.  C  0.0124  0.1107  0.0112  1.4289  0.0000  0.0010  0.0008  0.0000  0.0000
  15.  C  0.0007  0.0002  0.0002  0.0002  0.0010  0.0000  1.6169  0.0000  0.0000
  16.  O  0.0008  0.0001  0.0003  0.0001  0.0008  1.6169  0.0000  0.0000  0.0000
  17.  H  0.0000  0.0000  0.0000  0.0000  0.0000  0.0000  0.0000  0.0000  0.0026
  18.  H  0.0000  0.0000  0.0000  0.0000  0.0000  0.0000  0.0000  0.0026  0.0000
  19.  H  0.0004  0.0001  0.0001  0.0000  0.0001  0.0001  0.0001  0.0002  0.0026
  20.  H  0.0001  0.0000  0.0000  0.0000  0.0001  0.0001  0.0000  0.0002  0.0004
  21.  H  0.0000  0.0000  0.0000  0.0000  0.0000  0.0000  0.0000  0.0026  0.0002
  22.  H  0.0099  0.0003  0.0007  0.0006  0.0031  0.0045  0.0043  0.0000  0.0003
  23.  H  0.0001  0.0001  0.0000  0.0001  0.0002  0.0044  0.0049  0.0000  0.0000
  24.  H  0.9276  0.0039  0.0075  0.0004  0.0089  0.0001  0.0001  0.0000  0.0000
  25.  H  0.0037  0.9299  0.0037  0.0076  0.0003  0.0000  0.0000  0.0000  0.0000
  26.  H  0.0076  0.0036  0.9302  0.0037  0.0076  0.0000  0.0000  0.0000  0.0000
  27.  H  0.0004  0.0076  0.0037  0.9300  0.0036  0.0000  0.0000  0.0000  0.0000
  28.  H  0.0088  0.0004  0.0075  0.0037  0.9277  0.0000  0.0001  0.0000  0.0000
  29.  H  0.0001  0.0001  0.0000  0.0000  0.0002  0.9260  0.0389  0.0000  0.0000

     Atom   19      20      21      22      23      24      25      26      27
     ---- ------  ------  ------  ------  ------  ------  ------  ------  ------
   1.  C  0.0075  0.0075  0.0037  0.0003  0.0000  0.0000  0.0000  0.0000  0.0000
   2.  C  0.0041  0.0004  0.0075  0.0002  0.0001  0.0001  0.0000  0.0000  0.0000
   3.  C  0.9280  0.0087  0.0004  0.0096  0.0007  0.0003  0.0000  0.0000  0.0000
   4.  C  0.0036  0.0038  0.0069  0.0034  0.0025  0.0001  0.0000  0.0000  0.0000
   5.  C  0.0088  0.9279  0.0036  0.0030  0.0009  0.0001  0.0000  0.0000  0.0000
   6.  C  0.0004  0.0037  0.9298  0.0008  0.0002  0.0000  0.0000  0.0000  0.0000
   7.  C  0.0019  0.0020  0.0003  0.8948  0.0051  0.0020  0.0003  0.0004  0.0003
   8.  C  0.0001  0.0001  0.0001  0.0022  0.0033  0.0039  0.0070  0.0003  0.0070
   9.  N  0.0004  0.0002  0.0001  0.0103  0.8020  0.0007  0.0001  0.0000  0.0002
  10.  C  0.0004  0.0001  0.0000  0.0099  0.0001  0.9276  0.0037  0.0076  0.0004
  11.  C  0.0001  0.0000  0.0000  0.0003  0.0001  0.0039  0.9299  0.0036  0.0076
  12.  C  0.0001  0.0000  0.0000  0.0007  0.0000  0.0075  0.0037  0.9302  0.0037
  13.  C  0.0000  0.0000  0.0000  0.0006  0.0001  0.0004  0.0076  0.0037  0.9300
  14.  C  0.0001  0.0001  0.0000  0.0031  0.0002  0.0089  0.0003  0.0076  0.0036
  15.  C  0.0001  0.0001  0.0000  0.0045  0.0044  0.0001  0.0000  0.0000  0.0000
  16.  O  0.0001  0.0000  0.0000  0.0043  0.0049  0.0001  0.0000  0.0000  0.0000
  17.  H  0.0002  0.0002  0.0026  0.0000  0.0000  0.0000  0.0000  0.0000  0.0000
  18.  H  0.0026  0.0004  0.0002  0.0003  0.0000  0.0000  0.0000  0.0000  0.0000
  19.  H  0.0000  0.0002  0.0004  0.0003  0.0003  0.0003  0.0000  0.0000  0.0000
  20.  H  0.0002  0.0000  0.0026  0.0004  0.0000  0.0000  0.0000  0.0000  0.0000
  21.  H  0.0004  0.0026  0.0000  0.0001  0.0000  0.0000  0.0000  0.0000  0.0000
  22.  H  0.0003  0.0004  0.0001  0.0000  0.0034  0.0004  0.0004  0.0000  0.0000
  23.  H  0.0003  0.0000  0.0000  0.0034  0.0000  0.0000  0.0000  0.0000  0.0000
  24.  H  0.0003  0.0000  0.0000  0.0004  0.0000  0.0000  0.0026  0.0002  0.0004
  25.  H  0.0000  0.0000  0.0000  0.0004  0.0000  0.0026  0.0000  0.0026  0.0002
  26.  H  0.0000  0.0000  0.0000  0.0000  0.0000  0.0002  0.0026  0.0000  0.0026
  27.  H  0.0000  0.0000  0.0000  0.0000  0.0000  0.0004  0.0002  0.0026  0.0000
  28.  H  0.0000  0.0000  0.0000  0.0005  0.0001  0.0002  0.0004  0.0002  0.0026
  29.  H  0.0000  0.0000  0.0000  0.0003  0.0100  0.0000  0.0000  0.0000  0.0000

     Atom   28      29
     ---- ------  ------
   1.  C  0.0000  0.0000
   2.  C  0.0000  0.0001
   3.  C  0.0001  0.0001
   4.  C  0.0001  0.0003
   5.  C  0.0001  0.0000
   6.  C  0.0000  0.0000
   7.  C  0.0020  0.0002
   8.  C  0.0039  0.0005
   9.  N  0.0004  0.0030
  10.  C  0.0088  0.0001
  11.  C  0.0004  0.0001
  12.  C  0.0075  0.0000
  13.  C  0.0037  0.0000
  14.  C  0.9277  0.0002
  15.  C  0.0000  0.9260
  16.  O  0.0001  0.0389
  17.  H  0.0000  0.0000
  18.  H  0.0000  0.0000
  19.  H  0.0000  0.0000
  20.  H  0.0000  0.0000
  21.  H  0.0000  0.0000
  22.  H  0.0005  0.0003
  23.  H  0.0001  0.0100
  24.  H  0.0002  0.0000
  25.  H  0.0004  0.0000
  26.  H  0.0002  0.0000
  27.  H  0.0026  0.0000
  28.  H  0.0000  0.0000
  29.  H  0.0000  0.0000


 Wiberg bond index, Totals by atom:                                            

     Atom    1
     ---- ------
   1.  C  3.9638
   2.  C  3.9636
   3.  C  3.9607
   4.  C  4.0095
   5.  C  3.9621
   6.  C  3.9636
   7.  C  3.9368
   8.  C  4.0110
   9.  N  3.2380
  10.  C  3.9619
  11.  C  3.9640
  12.  C  3.9644
  13.  C  3.9640
  14.  C  3.9626
  15.  C  3.8169
  16.  O  1.8512
  17.  H  0.9588
  18.  H  0.9583
  19.  H  0.9600
  20.  H  0.9586
  21.  H  0.9584
  22.  H  0.9541
  23.  H  0.8383
  24.  H  0.9599
  25.  H  0.9587
  26.  H  0.9592
  27.  H  0.9588
  28.  H  0.9591
  29.  H  0.9801


 Atom-atom overlap-weighted NAO bond order:                                    

     Atom    1       2       3       4       5       6       7       8       9
     ---- ------  ------  ------  ------  ------  ------  ------  ------  ------
   1.  C  0.0000  1.1441  0.0145 -0.0450  0.0140  1.1486  0.0005 -0.0000 -0.0003
   2.  C  1.1441  0.0000  1.1426  0.0228 -0.0405  0.0166  0.0102 -0.0007 -0.0004
   3.  C  0.0145  1.1426  0.0000  1.1263  0.0118 -0.0425  0.0126 -0.0102 -0.0052
   4.  C -0.0450  0.0228  1.1263  0.0000  1.1288  0.0205  0.8668  0.0325  0.0132
   5.  C  0.0140 -0.0405  0.0118  1.1288  0.0000  1.1388  0.0228 -0.0023  0.0023
   6.  C  1.1486  0.0166 -0.0425  0.0205  1.1388  0.0000  0.0093 -0.0005 -0.0008
   7.  C  0.0005  0.0102  0.0126  0.8668  0.0228  0.0093  0.0000  0.8651  0.8088
   8.  C -0.0000 -0.0007 -0.0102  0.0325 -0.0023 -0.0005  0.8651  0.0000 -0.0011
   9.  N -0.0003 -0.0004 -0.0052  0.0132  0.0023 -0.0008  0.8088 -0.0011  0.0000
  10.  C  0.0000  0.0008 -0.0027 -0.0094  0.0020 -0.0001  0.0137  1.1245 -0.0040
  11.  C  0.0000 -0.0002  0.0008 -0.0006 -0.0001  0.0000  0.0096  0.0244 -0.0008
  12.  C -0.0000  0.0000  0.0000 -0.0002 -0.0000 -0.0000  0.0004 -0.0455 -0.0005
  13.  C -0.0000  0.0000 -0.0001 -0.0007  0.0002  0.0000  0.0089  0.0216 -0.0010
  14.  C  0.0000 -0.0000  0.0021 -0.0022  0.0008  0.0004  0.0228  1.1292  0.0034
  15.  C  0.0000  0.0001  0.0006  0.0094 -0.0004 -0.0000  0.0097 -0.0102  1.0288
  16.  O  0.0000 -0.0001 -0.0002 -0.0007  0.0000  0.0000  0.0051 -0.0000 -0.0336
  17.  H  0.8056  0.0175  0.0023  0.0004  0.0018  0.0174 -0.0002  0.0000  0.0000
  18.  H  0.0180  0.8074  0.0163  0.0009 -0.0005  0.0029 -0.0008  0.0000 -0.0000
  19.  H  0.0028  0.0185  0.8013  0.0152  0.0029  0.0012 -0.0024  0.0012 -0.0017
  20.  H  0.0028  0.0015  0.0025  0.0162  0.7997  0.0165 -0.0052  0.0009  0.0006
  21.  H  0.0183  0.0026 -0.0004  0.0012  0.0162  0.8060 -0.0008  0.0000  0.0000
  22.  H -0.0001 -0.0007  0.0063  0.0084  0.0002  0.0002  0.7529  0.0025 -0.0151
  23.  H -0.0001 -0.0002  0.0059 -0.0073  0.0012 -0.0003  0.0028  0.0072  0.7100
  24.  H -0.0000  0.0003 -0.0011  0.0010 -0.0001  0.0000 -0.0029  0.0158 -0.0026
  25.  H  0.0000 -0.0000 -0.0000  0.0000  0.0000  0.0000 -0.0006  0.0012  0.0000
  26.  H  0.0000 -0.0000 -0.0000  0.0000 -0.0000  0.0000 -0.0002  0.0005  0.0000
  27.  H  0.0000 -0.0000  0.0000  0.0000  0.0000  0.0000 -0.0006  0.0014  0.0000
  28.  H  0.0000 -0.0000 -0.0001  0.0006  0.0001 -0.0001 -0.0044  0.0164  0.0004
  29.  H  0.0000  0.0000  0.0000  0.0009 -0.0001  0.0000  0.0024  0.0036 -0.0083

     Atom   10      11      12      13      14      15      16      17      18
     ---- ------  ------  ------  ------  ------  ------  ------  ------  ------
   1.  C  0.0000  0.0000 -0.0000 -0.0000  0.0000  0.0000  0.0000  0.8056  0.0180
   2.  C  0.0008 -0.0002  0.0000  0.0000 -0.0000  0.0001 -0.0001  0.0175  0.8074
   3.  C -0.0027  0.0008  0.0000 -0.0001  0.0021  0.0006 -0.0002  0.0023  0.0163
   4.  C -0.0094 -0.0006 -0.0002 -0.0007 -0.0022  0.0094 -0.0007  0.0004  0.0009
   5.  C  0.0020 -0.0001 -0.0000  0.0002  0.0008 -0.0004  0.0000  0.0018 -0.0005
   6.  C -0.0001  0.0000 -0.0000  0.0000  0.0004 -0.0000  0.0000  0.0174  0.0029
   7.  C  0.0137  0.0096  0.0004  0.0089  0.0228  0.0097  0.0051 -0.0002 -0.0008
   8.  C  1.1245  0.0244 -0.0455  0.0216  1.1292 -0.0102 -0.0000  0.0000  0.0000
   9.  N -0.0040 -0.0008 -0.0005 -0.0010  0.0034  1.0288 -0.0336  0.0000 -0.0000
  10.  C  0.0000  1.1454  0.0151 -0.0426  0.0123  0.0003 -0.0005 -0.0000 -0.0000
  11.  C  1.1454  0.0000  1.1436  0.0160 -0.0403  0.0002  0.0000 -0.0000  0.0000
  12.  C  0.0151  1.1436  0.0000  1.1500  0.0137  0.0001  0.0000  0.0000 -0.0000
  13.  C -0.0426  0.0160  1.1500  0.0000  1.1397  0.0001  0.0000  0.0000 -0.0000
  14.  C  0.0123 -0.0403  0.0137  1.1397  0.0000  0.0028  0.0001 -0.0000  0.0000
  15.  C  0.0003  0.0002  0.0001  0.0001  0.0028  0.0000  1.2225  0.0000 -0.0000
  16.  O -0.0005  0.0000  0.0000  0.0000  0.0001  1.2225  0.0000  0.0000 -0.0000
  17.  H -0.0000 -0.0000  0.0000  0.0000 -0.0000  0.0000  0.0000  0.0000 -0.0034
  18.  H -0.0000  0.0000 -0.0000 -0.0000  0.0000 -0.0000 -0.0000 -0.0034  0.0000
  19.  H -0.0013  0.0003 -0.0001  0.0000 -0.0001 -0.0001 -0.0000  0.0000 -0.0037
  20.  H -0.0001 -0.0000  0.0000 -0.0001  0.0001 -0.0001 -0.0000  0.0000 -0.0000
  21.  H  0.0000 -0.0000  0.0000 -0.0000  0.0000  0.0000 -0.0000 -0.0034  0.0000
  22.  H  0.0062 -0.0007 -0.0002  0.0001  0.0002 -0.0031  0.0005  0.0000  0.0000
  23.  H  0.0004  0.0001  0.0000  0.0000 -0.0003  0.0080  0.0077  0.0000  0.0000
  24.  H  0.8008  0.0181  0.0029  0.0012  0.0028 -0.0002  0.0001  0.0000  0.0000
  25.  H  0.0163  0.8074  0.0180  0.0029 -0.0006 -0.0000  0.0000 -0.0000 -0.0000
  26.  H  0.0023  0.0176  0.8056  0.0175  0.0018  0.0000 -0.0000 -0.0000 -0.0000
  27.  H -0.0005  0.0027  0.0184  0.8060  0.0162  0.0000  0.0000 -0.0000 -0.0000
  28.  H  0.0027  0.0015  0.0029  0.0168  0.7994 -0.0002  0.0000 -0.0000  0.0000
  29.  H  0.0004 -0.0001  0.0000  0.0002  0.0018  0.8060 -0.0180  0.0000  0.0000

     Atom   19      20      21      22      23      24      25      26      27
     ---- ------  ------  ------  ------  ------  ------  ------  ------  ------
   1.  C  0.0028  0.0028  0.0183 -0.0001 -0.0001 -0.0000  0.0000  0.0000  0.0000
   2.  C  0.0185  0.0015  0.0026 -0.0007 -0.0002  0.0003 -0.0000 -0.0000 -0.0000
   3.  C  0.8013  0.0025 -0.0004  0.0063  0.0059 -0.0011 -0.0000 -0.0000  0.0000
   4.  C  0.0152  0.0162  0.0012  0.0084 -0.0073  0.0010  0.0000  0.0000  0.0000
   5.  C  0.0029  0.7997  0.0162  0.0002  0.0012 -0.0001  0.0000 -0.0000  0.0000
   6.  C  0.0012  0.0165  0.8060  0.0002 -0.0003  0.0000  0.0000  0.0000  0.0000
   7.  C -0.0024 -0.0052 -0.0008  0.7529  0.0028 -0.0029 -0.0006 -0.0002 -0.0006
   8.  C  0.0012  0.0009  0.0000  0.0025  0.0072  0.0158  0.0012  0.0005  0.0014
   9.  N -0.0017  0.0006  0.0000 -0.0151  0.7100 -0.0026  0.0000  0.0000  0.0000
  10.  C -0.0013 -0.0001  0.0000  0.0062  0.0004  0.8008  0.0163  0.0023 -0.0005
  11.  C  0.0003 -0.0000 -0.0000 -0.0007  0.0001  0.0181  0.8074  0.0176  0.0027
  12.  C -0.0001  0.0000  0.0000 -0.0002  0.0000  0.0029  0.0180  0.8056  0.0184
  13.  C  0.0000 -0.0001 -0.0000  0.0001  0.0000  0.0012  0.0029  0.0175  0.8060
  14.  C -0.0001  0.0001  0.0000  0.0002 -0.0003  0.0028 -0.0006  0.0018  0.0162
  15.  C -0.0001 -0.0001  0.0000 -0.0031  0.0080 -0.0002 -0.0000  0.0000  0.0000
  16.  O -0.0000 -0.0000 -0.0000  0.0005  0.0077  0.0001  0.0000 -0.0000  0.0000
  17.  H  0.0000  0.0000 -0.0034  0.0000  0.0000  0.0000 -0.0000 -0.0000 -0.0000
  18.  H -0.0037 -0.0000  0.0000  0.0000  0.0000  0.0000 -0.0000 -0.0000 -0.0000
  19.  H  0.0000  0.0000 -0.0000 -0.0000  0.0009 -0.0015  0.0000  0.0000  0.0000
  20.  H  0.0000  0.0000 -0.0033  0.0013  0.0000  0.0000  0.0000 -0.0000 -0.0000
  21.  H -0.0000 -0.0033  0.0000  0.0000  0.0000  0.0000 -0.0000  0.0000 -0.0000
  22.  H -0.0000  0.0013  0.0000  0.0000  0.0034  0.0000  0.0000  0.0000  0.0000
  23.  H  0.0009  0.0000  0.0000  0.0034  0.0000 -0.0002  0.0000  0.0000  0.0000
  24.  H -0.0015  0.0000  0.0000  0.0000 -0.0002  0.0000 -0.0036  0.0000 -0.0000
  25.  H  0.0000  0.0000 -0.0000  0.0000  0.0000 -0.0036  0.0000 -0.0034  0.0000
  26.  H  0.0000 -0.0000  0.0000  0.0000  0.0000  0.0000 -0.0034  0.0000 -0.0034
  27.  H  0.0000 -0.0000 -0.0000  0.0000  0.0000 -0.0000  0.0000 -0.0034  0.0000
  28.  H  0.0000 -0.0003 -0.0000  0.0012  0.0000  0.0000 -0.0000  0.0000 -0.0033
  29.  H -0.0000  0.0000  0.0000  0.0026  0.0057 -0.0001  0.0000  0.0000  0.0000

     Atom   28      29
     ---- ------  ------
   1.  C  0.0000  0.0000
   2.  C -0.0000  0.0000
   3.  C -0.0001  0.0000
   4.  C  0.0006  0.0009
   5.  C  0.0001 -0.0001
   6.  C -0.0001  0.0000
   7.  C -0.0044  0.0024
   8.  C  0.0164  0.0036
   9.  N  0.0004 -0.0083
  10.  C  0.0027  0.0004
  11.  C  0.0015 -0.0001
  12.  C  0.0029  0.0000
  13.  C  0.0168  0.0002
  14.  C  0.7994  0.0018
  15.  C -0.0002  0.8060
  16.  O  0.0000 -0.0180
  17.  H -0.0000  0.0000
  18.  H  0.0000  0.0000
  19.  H  0.0000 -0.0000
  20.  H -0.0003  0.0000
  21.  H -0.0000  0.0000
  22.  H  0.0012  0.0026
  23.  H  0.0000  0.0057
  24.  H  0.0000 -0.0001
  25.  H -0.0000  0.0000
  26.  H  0.0000  0.0000
  27.  H -0.0033  0.0000
  28.  H  0.0000  0.0000
  29.  H  0.0000  0.0000


 Atom-atom overlap-weighted NAO bond order, Totals by atom:                    

     Atom    1
     ---- ------
   1.  C  3.1236
   2.  C  3.1424
   3.  C  3.0834
   4.  C  3.1992
   5.  C  3.0998
   6.  C  3.1341
   7.  C  3.4066
   8.  C  3.1774
   9.  N  2.4921
  10.  C  3.0822
  11.  C  3.1449
  12.  C  3.1243
  13.  C  3.1369
  14.  C  3.1060
  15.  C  3.0742
  16.  O  1.1832
  17.  H  0.8381
  18.  H  0.8372
  19.  H  0.8335
  20.  H  0.8333
  21.  H  0.8365
  22.  H  0.7663
  23.  H  0.7450
  24.  H  0.8310
  25.  H  0.8377
  26.  H  0.8386
  27.  H  0.8370
  28.  H  0.8336
  29.  H  0.7970


 MO bond order:                                                                

     Atom    1       2       3       4       5       6       7       8       9
     ---- ------  ------  ------  ------  ------  ------  ------  ------  ------
   1.  C  0.0000  0.1078  0.0742 -0.2783  0.2491  1.0331  0.0212 -0.1081  0.0425
   2.  C  0.1078  0.0000  0.0824 -0.1073 -0.3630  0.2989 -0.0954 -0.0104 -0.0274
   3.  C  0.0742  0.0824  0.0000  0.9164 -0.0999 -0.3130  0.1478  0.2266 -0.0287
   4.  C -0.2783 -0.1073  0.9164  0.0000 -0.0469  0.1275 -0.6889  0.0275  0.0431
   5.  C  0.2491 -0.3630 -0.0999 -0.0469  0.0000  0.0424  0.0264  0.1799 -0.0595
   6.  C  1.0331  0.2989 -0.3130  0.1275  0.0424  0.0000 -0.0892  0.0028  0.0279
   7.  C  0.0212 -0.0954  0.1478 -0.6889  0.0264 -0.0892  0.0000 -1.1708  0.4693
   8.  C -0.1081 -0.0104  0.2266  0.0275  0.1799  0.0028 -1.1708  0.0000  0.4788
   9.  N  0.0425 -0.0274 -0.0287  0.0431 -0.0595  0.0279  0.4693  0.4788  0.0000
  10.  C -0.0203  0.0038 -0.0190  0.1250 -0.0206  0.0039 -0.0184  0.0592  0.0248
  11.  C -0.0174 -0.0135 -0.0119  0.0110  0.0319  0.0063 -0.1518  0.0419 -0.0206
  12.  C  0.0330 -0.0099 -0.0119 -0.0330 -0.0081 -0.0007 -0.0145 -0.1069  0.0709
  13.  C -0.0174 -0.0149  0.0327  0.0387  0.0039  0.0139 -0.1271  0.1426  0.0444
  14.  C -0.0160  0.0093  0.0130  0.0584 -0.0382 -0.0128 -0.0199  0.5426 -0.0350
  15.  C -0.0173  0.0123  0.0072 -0.0553  0.0038 -0.0186  0.0691  0.2167  1.0405
  16.  O  0.0219 -0.0128 -0.0193 -0.0386 -0.0459  0.0092 -0.1210 -0.2084 -0.8086
  17.  H  1.5168  0.0890  0.1295  0.0357  0.1123 -0.0370  0.0326  0.0063  0.0016
  18.  H -0.0676  0.4781  0.1000  0.0436  0.0014  0.0267  0.0028  0.0050 -0.0013
  19.  H -0.0450 -0.0336 -0.5404  0.0338 -0.0443  0.0050 -0.0518  0.0063  0.0024
  20.  H  0.0346  0.0168  0.0528  0.0977  0.5542 -0.0785 -0.0488  0.0154  0.0120
  21.  H  0.0063  0.1217  0.0250  0.1257  0.0798  1.5723 -0.0016  0.0102  0.0056
  22.  H  0.0244  0.0098 -0.0085 -0.0975  0.0051 -0.0169  0.8591  0.0281 -0.1357
  23.  H -0.0042  0.0165  0.0055  0.0594 -0.0426  0.0039 -0.0347  0.1027  1.1021
  24.  H  0.0072  0.0027 -0.0267 -0.0186 -0.0013 -0.0069  0.0332 -0.0626 -0.0028
  25.  H  0.0027  0.0017 -0.0028 -0.0025 -0.0068 -0.0010  0.0032 -0.0483 -0.0046
  26.  H -0.0017  0.0002  0.0017 -0.0031  0.0025  0.0015 -0.0118 -0.0258 -0.0021
  27.  H  0.0037 -0.0001 -0.0078 -0.0055 -0.0016  0.0006  0.0019 -0.0166 -0.0070
  28.  H  0.0036 -0.0034 -0.0063 -0.0088 -0.0148  0.0015  0.0219 -0.0476  0.0052
  29.  H  0.0140 -0.0076 -0.0090 -0.0285 -0.0038  0.0136  0.0064 -0.0065  0.0264

     Atom   10      11      12      13      14      15      16      17      18
     ---- ------  ------  ------  ------  ------  ------  ------  ------  ------
   1.  C -0.0203 -0.0174  0.0330 -0.0174 -0.0160 -0.0173  0.0219  1.5168 -0.0676
   2.  C  0.0038 -0.0135 -0.0099 -0.0149  0.0093  0.0123 -0.0128  0.0890  0.4781
   3.  C -0.0190 -0.0119 -0.0119  0.0327  0.0130  0.0072 -0.0193  0.1295  0.1000
   4.  C  0.1250  0.0110 -0.0330  0.0387  0.0584 -0.0553 -0.0386  0.0357  0.0436
   5.  C -0.0206  0.0319 -0.0081  0.0039 -0.0382  0.0038 -0.0459  0.1123  0.0014
   6.  C  0.0039  0.0063 -0.0007  0.0139 -0.0128 -0.0186  0.0092 -0.0370  0.0267
   7.  C -0.0184 -0.1518 -0.0145 -0.1271 -0.0199  0.0691 -0.1210  0.0326  0.0028
   8.  C  0.0592  0.0419 -0.1069  0.1426  0.5426  0.2167 -0.2084  0.0063  0.0050
   9.  N  0.0248 -0.0206  0.0709  0.0444 -0.0350  1.0405 -0.8086  0.0016 -0.0013
  10.  C  0.0000 -0.5233  0.0001 -0.2339  0.2515  0.0069  0.0405  0.0002  0.0052
  11.  C -0.5233  0.0000  0.6340 -0.0545 -0.1973 -0.0005 -0.0041  0.0007 -0.0021
  12.  C  0.0001  0.6340  0.0000  0.0846  0.0624  0.0255 -0.0494  0.0034 -0.0018
  13.  C -0.2339 -0.0545  0.0846  0.0000 -0.5305  0.0211 -0.0190 -0.0006  0.0035
  14.  C  0.2515 -0.1973  0.0624 -0.5305  0.0000 -0.0168  0.0611 -0.0006  0.0048
  15.  C  0.0069 -0.0005  0.0255  0.0211 -0.0168  0.0000  2.3278 -0.0020 -0.0022
  16.  O  0.0405 -0.0041 -0.0494 -0.0190  0.0611  2.3278  0.0000  0.0040  0.0021
  17.  H  0.0002  0.0007  0.0034 -0.0006 -0.0006 -0.0020  0.0040  0.0000 -0.0559
  18.  H  0.0052 -0.0021 -0.0018  0.0035  0.0048 -0.0022  0.0021 -0.0559  0.0000
  19.  H  0.0304  0.0023 -0.0057  0.0071  0.0043  0.0108 -0.0118 -0.0097 -0.0553
  20.  H -0.0011  0.0092 -0.0016  0.0036  0.0011 -0.0016 -0.0016 -0.0103  0.0098
  21.  H  0.0078  0.0027 -0.0013  0.0023  0.0016 -0.0032  0.0043 -0.0559 -0.0099
  22.  H  0.2032 -0.0291 -0.0241  0.0340  0.0098 -0.1295  0.1133  0.0026  0.0213
  23.  H  0.0068  0.0150  0.0041  0.0252 -0.0035  0.0371  0.0670  0.0013  0.0048
  24.  H  0.8506  0.1281  0.0898  0.0350  0.0663  0.0137 -0.0036  0.0010  0.0006
  25.  H -0.0714 -0.2959  0.0776 -0.0077 -0.0014 -0.0035  0.0075 -0.0002 -0.0002
  26.  H -0.0633  0.0221 -0.6708  0.0221 -0.0771 -0.0014  0.0034 -0.0003 -0.0002
  27.  H  0.0038  0.0309  0.1094  0.1368 -0.0934 -0.0049  0.0091 -0.0002 -0.0001
  28.  H  0.1109  0.0388  0.1256  0.1022  1.3516  0.0010 -0.0036  0.0004 -0.0012
  29.  H  0.0196  0.0122 -0.0017  0.0070 -0.0084  0.0197  0.2957  0.0035  0.0035

     Atom   19      20      21      22      23      24      25      26      27
     ---- ------  ------  ------  ------  ------  ------  ------  ------  ------
   1.  C -0.0450  0.0346  0.0063  0.0244 -0.0042  0.0072  0.0027 -0.0017  0.0037
   2.  C -0.0336  0.0168  0.1217  0.0098  0.0165  0.0027  0.0017  0.0002 -0.0001
   3.  C -0.5404  0.0528  0.0250 -0.0085  0.0055 -0.0267 -0.0028  0.0017 -0.0078
   4.  C  0.0338  0.0977  0.1257 -0.0975  0.0594 -0.0186 -0.0025 -0.0031 -0.0055
   5.  C -0.0443  0.5542  0.0798  0.0051 -0.0426 -0.0013 -0.0068  0.0025 -0.0016
   6.  C  0.0050 -0.0785  1.5723 -0.0169  0.0039 -0.0069 -0.0010  0.0015  0.0006
   7.  C -0.0518 -0.0488 -0.0016  0.8591 -0.0347  0.0332  0.0032 -0.0118  0.0019
   8.  C  0.0063  0.0154  0.0102  0.0281  0.1027 -0.0626 -0.0483 -0.0258 -0.0166
   9.  N  0.0024  0.0120  0.0056 -0.1357  1.1021 -0.0028 -0.0046 -0.0021 -0.0070
  10.  C  0.0304 -0.0011  0.0078  0.2032  0.0068  0.8506 -0.0714 -0.0633  0.0038
  11.  C  0.0023  0.0092  0.0027 -0.0291  0.0150  0.1281 -0.2959  0.0221  0.0309
  12.  C -0.0057 -0.0016 -0.0013 -0.0241  0.0041  0.0898  0.0776 -0.6708  0.1094
  13.  C  0.0071  0.0036  0.0023  0.0340  0.0252  0.0350 -0.0077  0.0221  0.1368
  14.  C  0.0043  0.0011  0.0016  0.0098 -0.0035  0.0663 -0.0014 -0.0771 -0.0934
  15.  C  0.0108 -0.0016 -0.0032 -0.1295  0.0371  0.0137 -0.0035 -0.0014 -0.0049
  16.  O -0.0118 -0.0016  0.0043  0.1133  0.0670 -0.0036  0.0075  0.0034  0.0091
  17.  H -0.0097 -0.0103 -0.0559  0.0026  0.0013  0.0010 -0.0002 -0.0003 -0.0002
  18.  H -0.0553  0.0098 -0.0099  0.0213  0.0048  0.0006 -0.0002 -0.0002 -0.0001
  19.  H  0.0000 -0.0144  0.0095  0.0155  0.0132  0.0086  0.0002  0.0007 -0.0013
  20.  H -0.0144  0.0000 -0.0549  0.0137  0.0066  0.0011 -0.0017  0.0003  0.0002
  21.  H  0.0095 -0.0549  0.0000 -0.0059  0.0086 -0.0013 -0.0001 -0.0001 -0.0006
  22.  H  0.0155  0.0137 -0.0059  0.0000  0.0718  0.0197  0.0217  0.0025 -0.0044
  23.  H  0.0132  0.0066  0.0086  0.0718  0.0000 -0.0031  0.0005  0.0033  0.0000
  24.  H  0.0086  0.0011 -0.0013  0.0197 -0.0031  0.0000 -0.0552 -0.0099  0.0097
  25.  H  0.0002 -0.0017 -0.0001  0.0217  0.0005 -0.0552  0.0000 -0.0558 -0.0098
  26.  H  0.0007  0.0003 -0.0001  0.0025  0.0033 -0.0099 -0.0558  0.0000 -0.0559
  27.  H -0.0013  0.0002 -0.0006 -0.0044  0.0000  0.0097 -0.0098 -0.0559  0.0000
  28.  H  0.0008 -0.0050  0.0002  0.0134 -0.0014 -0.0132  0.0105 -0.0106 -0.0544
  29.  H -0.0053  0.0015  0.0035  0.0235  0.1325 -0.0000  0.0045  0.0044  0.0025

     Atom   28      29
     ---- ------  ------
   1.  C  0.0036  0.0140
   2.  C -0.0034 -0.0076
   3.  C -0.0063 -0.0090
   4.  C -0.0088 -0.0285
   5.  C -0.0148 -0.0038
   6.  C  0.0015  0.0136
   7.  C  0.0219  0.0064
   8.  C -0.0476 -0.0065
   9.  N  0.0052  0.0264
  10.  C  0.1109  0.0196
  11.  C  0.0388  0.0122
  12.  C  0.1256 -0.0017
  13.  C  0.1022  0.0070
  14.  C  1.3516 -0.0084
  15.  C  0.0010  0.0197
  16.  O -0.0036  0.2957
  17.  H  0.0004  0.0035
  18.  H -0.0012  0.0035
  19.  H  0.0008 -0.0053
  20.  H -0.0050  0.0015
  21.  H  0.0002  0.0035
  22.  H  0.0134  0.0235
  23.  H -0.0014  0.1325
  24.  H -0.0132 -0.0000
  25.  H  0.0105  0.0045
  26.  H -0.0106  0.0044
  27.  H -0.0544  0.0025
  28.  H  0.0000  0.0021
  29.  H  0.0021  0.0000


 MO atomic valencies:                                                          

     Atom    1
     ---- ------
   1.  C  2.6031
   2.  C  0.5520
   3.  C  0.7099
   4.  C  0.3310
   5.  C  0.4956
   6.  C  2.6164
   7.  C -0.9508
   8.  C  0.2807
   9.  N  2.2640
  10.  C  0.7830
  11.  C -0.3350
  12.  C  0.3791
  13.  C -0.2448
  14.  C  1.3868
  15.  C  3.5563
  16.  O  1.6192
  17.  H  1.7683
  18.  H  0.5153
  19.  H -0.6677
  20.  H  0.6112
  21.  H  1.8524
  22.  H  1.0411
  23.  H  1.5985
  24.  H  1.0622
  25.  H -0.4390
  26.  H -0.9251
  27.  H  0.0453
  28.  H  1.6197
  29.  H  0.5255


 NATURAL BOND ORBITAL ANALYSIS:

                       Occupancies       Lewis Structure    Low   High
           Occ.    -------------------  -----------------   occ   occ
  Cycle   Thresh.   Lewis   Non-Lewis     CR  BD  3C  LP    (L)   (NL)   Dev
 =============================================================================
   1(1)    1.90   104.99841   7.00159     16  31   0   9     7      7    0.44
   2(2)    1.90   104.99841   7.00159     16  31   0   9     7      7    0.44
   3(1)    1.80   104.99841   7.00159     16  31   0   9     7      7    0.44
   4(2)    1.80   104.99841   7.00159     16  31   0   9     7      7    0.44
   5(1)    1.70   104.52751   7.47249     16  32   0   8     7      8    0.44
   6(2)    1.70   104.52751   7.47249     16  32   0   8     7      8    0.44
   7(1)    1.60   108.95167   3.04833     16  37   0   3     0      7    0.43
   8(2)    1.60   108.92847   3.07153     16  37   0   3     0      7    0.44
   9(3)    1.60   108.30274   3.69726     16  36   0   4     1      7    0.44
  10(4)    1.60   108.95167   3.04833     16  37   0   3     0      7    0.43
  11(1)    1.50   108.48579   3.51421     16  36   0   4     0      7    0.62
  12(2)    1.50   108.46258   3.53742     16  36   0   4     0      7    0.62
  13(3)    1.50   108.46258   3.53742     16  36   0   4     0      7    0.62
  14(4)    1.50   107.83685   4.16315     16  35   0   5     1      7    0.62
  15(5)    1.50   107.83685   4.16315     16  35   0   5     1      7    0.62
  16(6)    1.50   108.48579   3.51421     16  36   0   4     0      7    0.62
  17(1)    1.60   108.95167   3.04833     16  37   0   3     0      7    0.43
 -----------------------------------------------------------------------------

 Structure accepted: RESONANCE keyword permits strongly delocalized structure

 --------------------------------------------------------
   Core                     31.98837 ( 99.964% of  32)
   Valence Lewis            76.96330 ( 96.204% of  80)
  ==================       ============================
   Total Lewis             108.95167 ( 97.278% of 112)
  -----------------------------------------------------
   Valence non-Lewis         2.82976 (  2.527% of 112)
   Rydberg non-Lewis         0.21856 (  0.195% of 112)
  ==================       ============================
   Total non-Lewis           3.04833 (  2.722% of 112)
 --------------------------------------------------------


       (Occupancy)   Bond orbital/ Coefficients/ Hybrids
 ---------------------------------------------------------------------------------
     1. (1.98164) BD ( 1) C   1 - C   2  
                ( 49.89%)   0.7063* C   1 s( 34.64%)p 1.89( 65.33%)d 0.00(  0.03%)
                                            0.0000  0.5885 -0.0107  0.0002 -0.0000
                                            0.1068 -0.0251  0.0009 -0.0000 -0.5831
                                           -0.0091  0.0130  0.0000 -0.5476  0.0318
                                            0.0072  0.0001  0.0001 -0.0041  0.0144
                                           -0.0097  0.0019
                ( 50.11%)   0.7079* C   2 s( 34.68%)p 1.88( 65.29%)d 0.00(  0.03%)
                                            0.0000  0.5887 -0.0123 -0.0028 -0.0004
                                           -0.0901 -0.0218  0.0048 -0.0004  0.6030
                                           -0.0353 -0.0067  0.0002  0.5284  0.0094
                                           -0.0113  0.0007 -0.0013 -0.0057  0.0143
                                           -0.0077  0.0040
     2. (1.98165) BD ( 1) C   1 - C   6  
                ( 49.94%)   0.7067* C   1 s( 34.70%)p 1.88( 65.27%)d 0.00(  0.03%)
                                            0.0000  0.5889 -0.0117 -0.0005 -0.0001
                                           -0.4727  0.0027  0.0091  0.0000 -0.0997
                                           -0.0328  0.0059 -0.0000  0.6460 -0.0259
                                           -0.0098 -0.0001  0.0051 -0.0153 -0.0031
                                            0.0026  0.0066
                ( 50.06%)   0.7075* C   6 s( 34.71%)p 1.88( 65.26%)d 0.00(  0.03%)
                                            0.0000  0.5890 -0.0130 -0.0022 -0.0005
                                            0.4773 -0.0180  0.0067  0.0001  0.1302
                                           -0.0385 -0.0022 -0.0002 -0.6370  0.0018
                                           -0.0118 -0.0003  0.0030 -0.0152 -0.0006
                                            0.0027  0.0080
     3. (1.65959) BD ( 2) C   1 - C   6  
                ( 50.24%)   0.7088* C   1 s(  0.00%)p 1.00( 99.96%)d 0.00(  0.04%)
                                            0.0000 -0.0005 -0.0001  0.0001 -0.0000
                                           -0.7820 -0.0204 -0.0099  0.0003  0.3436
                                            0.0090  0.0045 -0.0002 -0.5188 -0.0135
                                           -0.0067  0.0004  0.0056 -0.0016  0.0099
                                            0.0136 -0.0088
                ( 49.76%)   0.7054* C   6 s(  0.00%)p 1.00( 99.96%)d 0.00(  0.04%)
                                           -0.0000 -0.0024 -0.0000 -0.0005 -0.0000
                                           -0.7821 -0.0194  0.0097  0.0010  0.3450
                                            0.0083 -0.0045 -0.0006 -0.5178 -0.0127
                                            0.0062  0.0007  0.0086  0.0090 -0.0019
                                           -0.0035  0.0148
     4. (1.98162) BD ( 1) C   1 - H  17  
                ( 60.28%)   0.7764* C   1 s( 30.58%)p 2.27( 69.35%)d 0.00(  0.07%)
                                           -0.0003  0.5527  0.0179  0.0002  0.0002
                                            0.3898  0.0020  0.0039  0.0008  0.7282
                                            0.0037  0.0073  0.0016 -0.1058 -0.0005
                                           -0.0010 -0.0002  0.0180 -0.0011 -0.0059
                                           -0.0116 -0.0130
                ( 39.72%)   0.6303* H  17 s(100.00%)
                                            1.0000  0.0005  0.0011
     5. (1.97912) BD ( 1) C   2 - C   3  
                ( 49.43%)   0.7031* C   2 s( 34.67%)p 1.88( 65.30%)d 0.00(  0.03%)
                                            0.0000  0.5887 -0.0106  0.0012  0.0003
                                           -0.3714 -0.0091  0.0076 -0.0006 -0.7104
                                            0.0260  0.0108 -0.0004  0.0919  0.0312
                                           -0.0050  0.0007  0.0129 -0.0054 -0.0032
                                           -0.0080 -0.0064
                ( 50.57%)   0.7111* C   3 s( 34.91%)p 1.86( 65.06%)d 0.00(  0.03%)
                                           -0.0001  0.5906  0.0151 -0.0015 -0.0001
                                            0.3810 -0.0221 -0.0014  0.0004  0.7011
                                            0.0028 -0.0085  0.0004 -0.1102  0.0344
                                           -0.0018 -0.0007  0.0123 -0.0036 -0.0001
                                           -0.0096 -0.0073
     6. (1.66778) BD ( 2) C   2 - C   3  
                ( 49.26%)   0.7018* C   2 s(  0.00%)p 1.00( 99.96%)d 0.00(  0.04%)
                                           -0.0000 -0.0004  0.0009  0.0011  0.0002
                                            0.7807  0.0164  0.0093 -0.0005 -0.3409
                                           -0.0072 -0.0041  0.0002  0.5227  0.0115
                                            0.0059 -0.0002 -0.0050  0.0020 -0.0100
                                           -0.0138  0.0099
                ( 50.74%)   0.7123* C   3 s(  0.00%)p 1.00( 99.97%)d 0.00(  0.03%)
                                           -0.0000 -0.0023 -0.0020  0.0000 -0.0000
                                            0.7804  0.0139  0.0114 -0.0017 -0.3399
                                           -0.0075 -0.0058  0.0005  0.5240  0.0095
                                            0.0061 -0.0009  0.0118  0.0066  0.0069
                                            0.0088  0.0049
     7. (1.98150) BD ( 1) C   2 - H  18  
                ( 60.35%)   0.7769* C   2 s( 30.57%)p 2.27( 69.37%)d 0.00(  0.07%)
                                            0.0003 -0.5526 -0.0181 -0.0014 -0.0002
                                           -0.4930 -0.0029 -0.0050 -0.0009 -0.1142
                                           -0.0004 -0.0016 -0.0004  0.6614  0.0040
                                            0.0064  0.0011 -0.0025  0.0203  0.0056
                                           -0.0088 -0.0120
                ( 39.65%)   0.6297* H  18 s(100.00%)
                                           -1.0000 -0.0006 -0.0012
     8. (1.97400) BD ( 1) C   3 - C   4  
                ( 49.28%)   0.7020* C   3 s( 34.92%)p 1.86( 65.06%)d 0.00(  0.03%)
                                            0.0001  0.5909  0.0054  0.0039  0.0003
                                           -0.4819  0.0079  0.0071  0.0003 -0.1366
                                            0.0198  0.0029  0.0017  0.6317  0.0022
                                           -0.0086  0.0009  0.0033 -0.0144 -0.0015
                                            0.0017  0.0073
                ( 50.72%)   0.7122* C   4 s( 33.81%)p 1.96( 66.16%)d 0.00(  0.03%)
                                           -0.0000  0.5814  0.0055  0.0019  0.0002
                                            0.4774 -0.0063 -0.0008  0.0020  0.1039
                                            0.0037  0.0005 -0.0010 -0.6501  0.0123
                                            0.0021 -0.0043  0.0036 -0.0156 -0.0032
                                            0.0036  0.0071
     9. (1.97992) BD ( 1) C   3 - H  19  
                ( 60.22%)   0.7760* C   3 s( 30.08%)p 2.32( 69.85%)d 0.00(  0.07%)
                                            0.0003 -0.5483  0.0162  0.0021  0.0001
                                           -0.1113  0.0073 -0.0030 -0.0012  0.6105
                                            0.0093  0.0012  0.0014  0.5595 -0.0066
                                            0.0051  0.0021  0.0058  0.0031 -0.0220
                                            0.0121 -0.0040
                ( 39.78%)   0.6307* H  19 s(100.00%)
                                           -1.0000 -0.0014 -0.0008
    10. (1.97435) BD ( 1) C   4 - C   5  
                ( 50.98%)   0.7140* C   4 s( 34.22%)p 1.92( 65.75%)d 0.00(  0.03%)
                                           -0.0000  0.5850  0.0054  0.0008  0.0003
                                           -0.1049  0.0086 -0.0001 -0.0014  0.5947
                                           -0.0003  0.0000  0.0017  0.5408 -0.0152
                                           -0.0000  0.0032 -0.0013 -0.0038  0.0145
                                           -0.0087  0.0022
                ( 49.02%)   0.7002* C   5 s( 35.16%)p 1.84( 64.82%)d 0.00(  0.03%)
                                            0.0001  0.5929  0.0072  0.0042  0.0003
                                            0.0783  0.0159 -0.0015  0.0011 -0.6006
                                            0.0203  0.0081  0.0001 -0.5296 -0.0103
                                            0.0077 -0.0015 -0.0004 -0.0051  0.0133
                                           -0.0073  0.0038
    11. (1.66248) BD ( 2) C   4 - C   5  
                ( 51.02%)   0.7143* C   4 s(  0.00%)p 1.00( 99.97%)d 0.00(  0.03%)
                                           -0.0001  0.0001  0.0001  0.0010 -0.0000
                                            0.7836  0.0104  0.0050 -0.0048 -0.3365
                                           -0.0012 -0.0016  0.0027  0.5217  0.0033
                                            0.0017 -0.0033  0.0115  0.0070  0.0058
                                            0.0068  0.0053
                ( 48.98%)   0.6999* C   5 s(  0.00%)p 1.00( 99.96%)d 0.00(  0.04%)
                                            0.0000  0.0067 -0.0002  0.0014 -0.0000
                                            0.7844  0.0102  0.0055 -0.0016 -0.3450
                                           -0.0022 -0.0033  0.0003  0.5148  0.0056
                                            0.0040 -0.0007 -0.0082 -0.0092  0.0024
                                            0.0041 -0.0147
    12. (1.96269) BD ( 1) C   4 - C   7  
                ( 48.59%)   0.6971* C   4 s( 31.94%)p 2.13( 68.03%)d 0.00(  0.03%)
                                            0.0002  0.5650 -0.0092 -0.0038 -0.0004
                                           -0.3824 -0.0088  0.0016 -0.0021 -0.7223
                                           -0.0180  0.0016 -0.0018  0.1087 -0.0132
                                            0.0000 -0.0003  0.0113 -0.0030 -0.0031
                                           -0.0097 -0.0077
                ( 51.41%)   0.7170* C   7 s( 28.50%)p 2.51( 71.47%)d 0.00(  0.03%)
                                            0.0001  0.5338  0.0090 -0.0017  0.0001
                                            0.4116 -0.0037  0.0021 -0.0015  0.7282
                                            0.0057 -0.0005  0.0035 -0.1207 -0.0198
                                            0.0016 -0.0032  0.0132 -0.0036 -0.0060
                                           -0.0036 -0.0073
    13. (1.97940) BD ( 1) C   5 - C   6  
                ( 50.38%)   0.7098* C   5 s( 34.56%)p 1.89( 65.41%)d 0.00(  0.03%)
                                            0.0001 -0.5877 -0.0134  0.0022  0.0000
                                           -0.3699 -0.0103  0.0065 -0.0002 -0.7117
                                            0.0253  0.0069 -0.0008  0.0943  0.0322
                                           -0.0049  0.0000 -0.0130  0.0054  0.0031
                                            0.0081  0.0066
                ( 49.62%)   0.7044* C   6 s( 34.63%)p 1.89( 65.34%)d 0.00(  0.03%)
                                           -0.0000 -0.5884  0.0091 -0.0007 -0.0003
                                            0.3849 -0.0226  0.0046 -0.0000  0.7006
                                            0.0002  0.0132  0.0005 -0.1119  0.0348
                                            0.0012  0.0004 -0.0124  0.0035  0.0003
                                            0.0100  0.0074
    14. (1.98053) BD ( 1) C   5 - H  20  
                ( 60.34%)   0.7768* C   5 s( 30.18%)p 2.31( 69.75%)d 0.00(  0.07%)
                                           -0.0004  0.5491 -0.0162 -0.0019 -0.0002
                                           -0.4907 -0.0032 -0.0017 -0.0003 -0.1102
                                           -0.0083  0.0021  0.0012  0.6667 -0.0008
                                            0.0056  0.0019  0.0031 -0.0205 -0.0056
                                            0.0082  0.0119
                ( 39.66%)   0.6298* H  20 s(100.00%)
                                            1.0000  0.0015  0.0007
    15. (1.98149) BD ( 1) C   6 - H  21  
                ( 60.33%)   0.7767* C   6 s( 30.57%)p 2.27( 69.37%)d 0.00(  0.07%)
                                           -0.0003  0.5526  0.0175  0.0012  0.0002
                                           -0.1025 -0.0008  0.0006 -0.0002  0.6094
                                            0.0030 -0.0067  0.0012  0.5583  0.0033
                                           -0.0054  0.0010 -0.0054 -0.0023  0.0222
                                           -0.0111  0.0046
                ( 39.67%)   0.6299* H  21 s(100.00%)
                                            1.0000  0.0006  0.0012
    16. (1.96392) BD ( 1) C   7 - C   8  
                ( 51.07%)   0.7147* C   7 s( 29.00%)p 2.45( 70.97%)d 0.00(  0.03%)
                                           -0.0002 -0.5385 -0.0059 -0.0003 -0.0001
                                            0.6300 -0.0107 -0.0044  0.0009  0.1291
                                           -0.0041  0.0000 -0.0019  0.5440  0.0103
                                           -0.0040  0.0051 -0.0033 -0.0142 -0.0035
                                           -0.0055 -0.0038
                ( 48.93%)   0.6995* C   8 s( 32.01%)p 2.12( 67.96%)d 0.00(  0.03%)
                                           -0.0002 -0.5657  0.0103  0.0043  0.0006
                                           -0.6345 -0.0211  0.0026 -0.0022 -0.0906
                                           -0.0085  0.0008 -0.0007 -0.5180 -0.0024
                                            0.0017 -0.0018 -0.0013 -0.0131 -0.0015
                                           -0.0088 -0.0026
    17. (1.98129) BD ( 1) C   7 - N   9  
                ( 38.71%)   0.6221* C   7 s( 21.75%)p 3.59( 78.15%)d 0.00(  0.09%)
                                           -0.0001  0.4657  0.0253  0.0019 -0.0004
                                            0.5715 -0.0267  0.0023 -0.0005 -0.6721
                                            0.0216  0.0024 -0.0014 -0.0414 -0.0172
                                            0.0017  0.0013 -0.0261 -0.0033  0.0032
                                           -0.0030 -0.0151
                ( 61.29%)   0.7829* N   9 s( 35.41%)p 1.82( 64.56%)d 0.00(  0.03%)
                                           -0.0000  0.5950 -0.0001 -0.0038  0.0002
                                           -0.5256 -0.0038  0.0066 -0.0008  0.6068
                                           -0.0056 -0.0052  0.0011  0.0312 -0.0016
                                            0.0014 -0.0001 -0.0116 -0.0035 -0.0015
                                            0.0007 -0.0116
    18. (1.96889) BD ( 1) C   7 - H  22  
                ( 61.37%)   0.7834* C   7 s( 20.80%)p 3.80( 79.12%)d 0.00(  0.08%)
                                           -0.0003  0.4553 -0.0278  0.0007  0.0002
                                           -0.3241 -0.0198 -0.0036  0.0020 -0.0124
                                            0.0028 -0.0034 -0.0006  0.8277  0.0208
                                            0.0017 -0.0014  0.0004 -0.0162 -0.0012
                                            0.0018  0.0228
                ( 38.63%)   0.6215* H  22 s(100.00%)
                                            1.0000 -0.0028  0.0006
    19. (1.97376) BD ( 1) C   8 - C  10  
                ( 50.66%)   0.7118* C   8 s( 33.87%)p 1.95( 66.10%)d 0.00(  0.03%)
                                           -0.0000  0.5819  0.0068  0.0022  0.0002
                                            0.1429 -0.0109 -0.0017  0.0021 -0.1955
                                            0.0042  0.0003 -0.0005 -0.7759  0.0121
                                            0.0022 -0.0033 -0.0013 -0.0034  0.0073
                                            0.0014  0.0160
                ( 49.34%)   0.7024* C  10 s( 35.03%)p 1.85( 64.94%)d 0.00(  0.03%)
                                            0.0001  0.5918  0.0058  0.0038  0.0004
                                           -0.1083 -0.0213  0.0013 -0.0018  0.1985
                                           -0.0005 -0.0035 -0.0001  0.7730 -0.0089
                                           -0.0109  0.0004 -0.0015 -0.0047  0.0074
                                            0.0030  0.0139
    20. (1.97446) BD ( 1) C   8 - C  14  
                ( 50.79%)   0.7127* C   8 s( 34.10%)p 1.93( 65.87%)d 0.00(  0.03%)
                                           -0.0000  0.5839  0.0061  0.0009  0.0002
                                           -0.7571  0.0075 -0.0001 -0.0025  0.1090
                                           -0.0037  0.0002  0.0008  0.2706 -0.0173
                                           -0.0006  0.0020 -0.0034 -0.0082  0.0023
                                            0.0143 -0.0051
                ( 49.21%)   0.7015* C  14 s( 35.16%)p 1.84( 64.81%)d 0.00(  0.03%)
                                            0.0001  0.5929  0.0061  0.0046  0.0004
                                            0.7605 -0.0147 -0.0103  0.0001 -0.0875
                                           -0.0046  0.0015 -0.0006 -0.2475 -0.0224
                                            0.0046 -0.0020 -0.0029 -0.0082  0.0028
                                            0.0135 -0.0025
    21. (1.66390) BD ( 2) C   8 - C  14  
                ( 50.74%)   0.7123* C   8 s(  0.00%)p 1.00( 99.97%)d 0.00(  0.03%)
                                            0.0001 -0.0013  0.0009 -0.0006  0.0000
                                            0.0545  0.0045  0.0004  0.0000  0.9701
                                            0.0117  0.0062 -0.0051 -0.2354 -0.0013
                                           -0.0012  0.0013 -0.0177  0.0039 -0.0014
                                           -0.0014  0.0010
                ( 49.26%)   0.7019* C  14 s(  0.01%)p 1.00( 99.96%)d 0.00(  0.04%)
                                           -0.0000 -0.0073  0.0005 -0.0017  0.0000
                                            0.0417  0.0026 -0.0006 -0.0005  0.9713
                                            0.0124  0.0070 -0.0015 -0.2328 -0.0014
                                           -0.0018  0.0001  0.0119 -0.0032 -0.0132
                                            0.0045  0.0059
    22. (1.99104) BD ( 1) N   9 - C  15  
                ( 62.92%)   0.7932* N   9 s( 35.11%)p 1.85( 64.84%)d 0.00(  0.05%)
                                           -0.0000  0.5925  0.0097  0.0048 -0.0000
                                           -0.1904 -0.0143  0.0055 -0.0008 -0.7561
                                            0.0252 -0.0006 -0.0020  0.1990 -0.0018
                                            0.0002  0.0006  0.0076 -0.0043 -0.0094
                                           -0.0134 -0.0118
                ( 37.08%)   0.6089* C  15 s( 32.59%)p 2.07( 67.33%)d 0.00(  0.08%)
                                            0.0001  0.5705 -0.0192  0.0056 -0.0014
                                            0.1966 -0.0114  0.0028 -0.0027  0.7679
                                           -0.0258 -0.0078 -0.0023 -0.2101  0.0068
                                            0.0019  0.0010  0.0120 -0.0018 -0.0114
                                           -0.0204 -0.0088
    23. (1.98583) BD ( 1) N   9 - H  23  
                ( 70.85%)   0.8417* N   9 s( 29.34%)p 2.41( 70.60%)d 0.00(  0.06%)
                                           -0.0002  0.5417 -0.0047 -0.0022 -0.0002
                                            0.7927 -0.0175 -0.0018 -0.0021  0.1665
                                           -0.0012 -0.0039  0.0008 -0.2225  0.0067
                                            0.0005  0.0001  0.0054 -0.0111 -0.0035
                                            0.0160 -0.0130
                ( 29.15%)   0.5399* H  23 s(100.00%)
                                            1.0000 -0.0071  0.0019
    24. (1.97929) BD ( 1) C  10 - C  11  
                ( 50.47%)   0.7104* C  10 s( 34.78%)p 1.87( 65.19%)d 0.00(  0.03%)
                                           -0.0001  0.5895  0.0150 -0.0014 -0.0002
                                           -0.6147 -0.0150  0.0091  0.0002 -0.0948
                                            0.0094 -0.0006 -0.0001 -0.5132  0.0368
                                            0.0009 -0.0009  0.0018  0.0124  0.0031
                                            0.0118  0.0014
                ( 49.53%)   0.7038* C  11 s( 34.73%)p 1.88( 65.24%)d 0.00(  0.03%)
                                            0.0000  0.5892 -0.0098  0.0012  0.0003
                                            0.6302 -0.0358 -0.0078  0.0001  0.0908
                                            0.0068 -0.0026  0.0003  0.4951  0.0199
                                           -0.0117  0.0011  0.0022  0.0132  0.0039
                                            0.0099  0.0047
    25. (1.66734) BD ( 2) C  10 - C  11  
                ( 50.29%)   0.7092* C  10 s(  0.00%)p 1.00( 99.96%)d 0.00(  0.04%)
                                            0.0000  0.0005 -0.0001 -0.0009 -0.0002
                                            0.0527  0.0029 -0.0013  0.0000  0.9684
                                            0.0183  0.0140 -0.0018 -0.2417 -0.0040
                                           -0.0041  0.0002 -0.0180  0.0045 -0.0037
                                           -0.0011  0.0015
                ( 49.71%)   0.7050* C  11 s(  0.00%)p 1.00( 99.96%)d 0.00(  0.04%)
                                            0.0000  0.0004 -0.0006 -0.0019 -0.0001
                                            0.0493  0.0012  0.0000 -0.0001  0.9688
                                            0.0219  0.0110 -0.0005 -0.2408 -0.0056
                                           -0.0034  0.0001  0.0071 -0.0006  0.0170
                                           -0.0037 -0.0077
    26. (1.97988) BD ( 1) C  10 - H  24  
                ( 60.24%)   0.7761* C  10 s( 30.10%)p 2.32( 69.83%)d 0.00(  0.07%)
                                           -0.0003  0.5484 -0.0165 -0.0023 -0.0001
                                            0.7785  0.0055  0.0024  0.0013 -0.1129
                                            0.0030 -0.0022 -0.0009 -0.2815  0.0086
                                           -0.0044 -0.0022 -0.0055 -0.0142  0.0013
                                            0.0186 -0.0097
                ( 39.76%)   0.6306* H  24 s(100.00%)
                                            1.0000  0.0016  0.0007
    27. (1.98162) BD ( 1) C  11 - C  12  
                ( 50.09%)   0.7077* C  11 s( 34.66%)p 1.88( 65.31%)d 0.00(  0.03%)
                                            0.0000  0.5885 -0.0130 -0.0018 -0.0004
                                           -0.7606  0.0300  0.0102 -0.0003  0.1005
                                            0.0060 -0.0028  0.0002  0.2499  0.0298
                                           -0.0089  0.0005 -0.0037 -0.0094  0.0030
                                            0.0140 -0.0027
                ( 49.91%)   0.7065* C  12 s( 34.65%)p 1.89( 65.32%)d 0.00(  0.03%)
                                            0.0000  0.5885 -0.0109  0.0003  0.0000
                                            0.7496 -0.0036 -0.0146  0.0000 -0.1037
                                            0.0101  0.0009  0.0000 -0.2804  0.0403
                                            0.0003  0.0001 -0.0033 -0.0069  0.0023
                                            0.0154 -0.0045
    28. (1.98158) BD ( 1) C  11 - H  25  
                ( 60.30%)   0.7765* C  11 s( 30.53%)p 2.27( 69.41%)d 0.00(  0.07%)
                                            0.0003 -0.5522 -0.0180 -0.0005 -0.0002
                                           -0.1385 -0.0010 -0.0008 -0.0001  0.2049
                                            0.0011  0.0020  0.0004  0.7955  0.0043
                                            0.0077  0.0014  0.0017  0.0077 -0.0101
                                            0.0027 -0.0224
                ( 39.70%)   0.6301* H  25 s(100.00%)
                                           -1.0000 -0.0006 -0.0012
    29. (1.98160) BD ( 1) C  12 - C  13  
                ( 49.93%)   0.7066* C  12 s( 34.71%)p 1.88( 65.26%)d 0.00(  0.03%)
                                            0.0000  0.5891 -0.0116 -0.0001 -0.0001
                                           -0.1473  0.0404 -0.0022  0.0001  0.1961
                                           -0.0044 -0.0033  0.0000  0.7684 -0.0107
                                           -0.0140  0.0000 -0.0010 -0.0025  0.0078
                                            0.0025  0.0157
                ( 50.07%)   0.7076* C  13 s( 34.72%)p 1.88( 65.25%)d 0.00(  0.03%)
                                            0.0000  0.5891 -0.0132 -0.0017 -0.0005
                                            0.1159  0.0353  0.0068  0.0004 -0.1920
                                            0.0041 -0.0030 -0.0001 -0.7747  0.0235
                                           -0.0115 -0.0003 -0.0018 -0.0057  0.0076
                                            0.0030  0.0145
    30. (1.66443) BD ( 2) C  12 - C  13  
                ( 50.24%)   0.7088* C  12 s(  0.00%)p 1.00( 99.96%)d 0.00(  0.04%)
                                            0.0000 -0.0011  0.0001  0.0004  0.0000
                                            0.0460  0.0012  0.0008 -0.0001  0.9696
                                            0.0258  0.0123 -0.0006 -0.2378 -0.0062
                                           -0.0030  0.0003  0.0075 -0.0011  0.0162
                                           -0.0035 -0.0072
                ( 49.76%)   0.7054* C  13 s(  0.00%)p 1.00( 99.96%)d 0.00(  0.04%)
                                           -0.0000 -0.0030  0.0001  0.0002  0.0001
                                            0.0436  0.0012 -0.0007  0.0000  0.9701
                                            0.0245 -0.0123 -0.0014 -0.2363 -0.0057
                                            0.0027  0.0004  0.0123 -0.0036 -0.0127
                                            0.0045  0.0059
    31. (1.98166) BD ( 1) C  12 - H  26  
                ( 60.24%)   0.7761* C  12 s( 30.56%)p 2.27( 69.38%)d 0.00(  0.07%)
                                            0.0003 -0.5525 -0.0179  0.0003 -0.0001
                                            0.6420  0.0033  0.0064  0.0014  0.0969
                                            0.0006  0.0010  0.0002  0.5216  0.0026
                                            0.0051  0.0011 -0.0044 -0.0224 -0.0025
                                           -0.0116 -0.0014
                ( 39.76%)   0.6306* H  26 s(100.00%)
                                           -1.0000 -0.0005 -0.0012
    32. (1.97933) BD ( 1) C  13 - C  14  
                ( 49.60%)   0.7043* C  13 s( 34.68%)p 1.88( 65.29%)d 0.00(  0.03%)
                                            0.0000  0.5888 -0.0092  0.0009  0.0003
                                            0.6136  0.0130  0.0132  0.0008  0.0995
                                           -0.0096  0.0006 -0.0001  0.5144 -0.0383
                                            0.0056 -0.0002  0.0019  0.0126  0.0032
                                            0.0121  0.0014
                ( 50.40%)   0.7099* C  14 s( 34.62%)p 1.89( 65.35%)d 0.00(  0.03%)
                                           -0.0001  0.5882  0.0144 -0.0025 -0.0002
                                           -0.6304  0.0356  0.0035 -0.0007 -0.0876
                                           -0.0070  0.0024 -0.0000 -0.4966 -0.0209
                                            0.0098  0.0000  0.0020  0.0132  0.0040
                                            0.0099  0.0045
    33. (1.98149) BD ( 1) C  13 - H  27  
                ( 60.29%)   0.7765* C  13 s( 30.51%)p 2.28( 69.42%)d 0.00(  0.07%)
                                            0.0003 -0.5521 -0.0177 -0.0006 -0.0002
                                            0.7788  0.0040 -0.0080  0.0015 -0.1043
                                           -0.0005  0.0009 -0.0002 -0.2772 -0.0019
                                            0.0022 -0.0005  0.0053  0.0147 -0.0010
                                           -0.0181  0.0099
                ( 39.71%)   0.6302* H  27 s(100.00%)
                                           -1.0000 -0.0006 -0.0012
    34. (1.98037) BD ( 1) C  14 - H  28  
                ( 60.30%)   0.7765* C  14 s( 30.12%)p 2.32( 69.81%)d 0.00(  0.07%)
                                           -0.0004  0.5486 -0.0163 -0.0021 -0.0001
                                           -0.1446  0.0083 -0.0035 -0.0018  0.2016
                                            0.0003  0.0004  0.0001  0.7978  0.0034
                                            0.0043  0.0013 -0.0016 -0.0073  0.0099
                                           -0.0019  0.0227
                ( 39.70%)   0.6301* H  28 s(100.00%)
                                            1.0000  0.0017  0.0006
    35. (1.99735) BD ( 1) C  15 - O  16  
                ( 26.92%)   0.5188* C  15 s(  0.02%)p99.99( 99.39%)d29.93(  0.59%)
                                            0.0000 -0.0139  0.0012 -0.0016 -0.0001
                                            0.2330  0.0148  0.0076  0.0021  0.2092
                                            0.0085  0.0031  0.0020  0.9447  0.0488
                                            0.0230  0.0089 -0.0020  0.0511 -0.0516
                                            0.0242 -0.0047
                ( 73.08%)   0.8549* O  16 s(  0.03%)p99.99( 99.86%)d 4.11(  0.11%)
                                           -0.0000 -0.0162  0.0015 -0.0004  0.0000
                                            0.2657 -0.0005 -0.0002 -0.0008  0.1815
                                            0.0007  0.0008 -0.0007  0.9461  0.0006
                                            0.0006 -0.0032  0.0018 -0.0220  0.0220
                                           -0.0104  0.0028
    36. (1.99417) BD ( 2) C  15 - O  16  
                ( 36.12%)   0.6010* C  15 s( 32.02%)p 2.12( 67.83%)d 0.00(  0.16%)
                                           -0.0001  0.5623 -0.0626 -0.0023 -0.0017
                                            0.5898 -0.0283 -0.0055 -0.0027 -0.5715
                                            0.0525 -0.0040  0.0036 -0.0106 -0.0015
                                            0.0029 -0.0001 -0.0332 -0.0022  0.0006
                                            0.0040 -0.0208
                ( 63.88%)   0.7993* O  16 s( 36.91%)p 1.71( 62.98%)d 0.00(  0.11%)
                                            0.0000  0.6060 -0.0436 -0.0013 -0.0000
                                           -0.5649  0.0177 -0.0006 -0.0004  0.5533
                                           -0.0177 -0.0021 -0.0001  0.0629 -0.0011
                                            0.0004  0.0001 -0.0292 -0.0016  0.0029
                                           -0.0002 -0.0154
    37. (1.98830) BD ( 1) C  15 - H  29  
                ( 58.38%)   0.7641* C  15 s( 35.74%)p 1.80( 64.17%)d 0.00(  0.09%)
                                            0.0002 -0.5961 -0.0458  0.0021 -0.0016
                                            0.7426  0.0189 -0.0124  0.0018  0.1874
                                           -0.0120  0.0037 -0.0044 -0.2334 -0.0021
                                            0.0009  0.0011 -0.0116  0.0131  0.0016
                                           -0.0239  0.0073
                ( 41.62%)   0.6451* H  29 s(100.00%)
                                           -1.0000  0.0039 -0.0012
    38. (1.99929) CR ( 1) C   1           s(100.00%)p 0.00(  0.00%)
                                            1.0000  0.0002  0.0000  0.0000  0.0000
                                            0.0001  0.0000  0.0000  0.0000  0.0003
                                            0.0000  0.0000  0.0000 -0.0000 -0.0000
                                           -0.0000 -0.0000  0.0000  0.0000 -0.0000
                                           -0.0000 -0.0000
    39. (1.99929) CR ( 1) C   2           s(100.00%)p 0.00(  0.00%)
                                            1.0000  0.0001  0.0000  0.0000  0.0000
                                            0.0002  0.0000  0.0000  0.0000  0.0000
                                            0.0000  0.0000  0.0000 -0.0002 -0.0000
                                           -0.0000 -0.0000  0.0000 -0.0000 -0.0000
                                            0.0000  0.0000
    40. (1.99917) CR ( 1) C   3           s(100.00%)p 0.00(  0.00%)
                                            1.0000  0.0002 -0.0000 -0.0000 -0.0000
                                            0.0001 -0.0000  0.0000  0.0000 -0.0002
                                           -0.0000 -0.0000 -0.0000 -0.0002  0.0000
                                           -0.0000 -0.0000 -0.0000  0.0000  0.0000
                                           -0.0000  0.0000
    41. (1.99911) CR ( 1) C   4           s(100.00%)p 0.00(  0.00%)
                                            1.0000 -0.0001  0.0000  0.0000  0.0000
                                            0.0002  0.0000  0.0000 -0.0000  0.0001
                                            0.0000 -0.0000  0.0000  0.0000  0.0000
                                            0.0000 -0.0000 -0.0000  0.0000  0.0000
                                            0.0000  0.0000
    42. (1.99918) CR ( 1) C   5           s(100.00%)p 0.00(  0.00%)
                                            1.0000  0.0002 -0.0000 -0.0000 -0.0000
                                           -0.0002 -0.0000 -0.0000 -0.0000  0.0001
                                           -0.0000 -0.0000  0.0000  0.0003 -0.0000
                                            0.0000  0.0000  0.0000 -0.0000 -0.0000
                                            0.0000  0.0000
    43. (1.99929) CR ( 1) C   6           s(100.00%)p 0.00(  0.00%)
                                            1.0000  0.0001  0.0000  0.0000  0.0000
                                           -0.0000 -0.0000  0.0000 -0.0000  0.0002
                                            0.0000 -0.0000  0.0000  0.0002  0.0000
                                           -0.0000  0.0000 -0.0000  0.0000  0.0000
                                           -0.0000  0.0000
    44. (1.99905) CR ( 1) C   7           s(100.00%)p 0.00(  0.00%)
                                            1.0000 -0.0000 -0.0000  0.0000 -0.0000
                                            0.0000 -0.0000 -0.0000  0.0000 -0.0001
                                            0.0000 -0.0000 -0.0000  0.0004  0.0000
                                           -0.0000  0.0000 -0.0000 -0.0000  0.0000
                                           -0.0000  0.0000
    45. (1.99910) CR ( 1) C   8           s(100.00%)p 0.00(  0.00%)
                                            1.0000 -0.0001  0.0000  0.0000  0.0000
                                           -0.0001 -0.0000  0.0000 -0.0000 -0.0002
                                           -0.0000 -0.0000  0.0000 -0.0001 -0.0000
                                            0.0000 -0.0000  0.0000 -0.0000  0.0000
                                           -0.0000 -0.0000
    46. (1.99940) CR ( 1) N   9           s(100.00%)p 0.00(  0.00%)
                                            1.0000  0.0001 -0.0000 -0.0000 -0.0000
                                            0.0001 -0.0000  0.0000 -0.0000  0.0001
                                            0.0000 -0.0000  0.0000  0.0000  0.0000
                                            0.0000  0.0000  0.0000 -0.0000 -0.0000
                                            0.0000 -0.0000
    47. (1.99916) CR ( 1) C  10           s(100.00%)p 0.00(  0.00%)
                                            1.0000  0.0002 -0.0000 -0.0000 -0.0000
                                            0.0002  0.0000  0.0000  0.0000 -0.0001
                                            0.0000 -0.0000 -0.0000 -0.0002  0.0000
                                           -0.0000 -0.0000 -0.0000 -0.0000 -0.0000
                                            0.0000 -0.0000
    48. (1.99929) CR ( 1) C  11           s(100.00%)p 0.00(  0.00%)
                                            1.0000  0.0001  0.0000  0.0000  0.0000
                                            0.0000  0.0000  0.0000  0.0000 -0.0001
                                           -0.0000 -0.0000 -0.0000 -0.0003 -0.0000
                                           -0.0000 -0.0000 -0.0000 -0.0000  0.0000
                                           -0.0000  0.0000
    49. (1.99929) CR ( 1) C  12           s(100.00%)p 0.00(  0.00%)
                                            1.0000  0.0002  0.0000 -0.0000  0.0000
                                           -0.0002 -0.0000 -0.0000 -0.0000 -0.0000
                                           -0.0000 -0.0000 -0.0000 -0.0002 -0.0000
                                           -0.0000 -0.0000  0.0000  0.0000  0.0000
                                            0.0000  0.0000
    50. (1.99929) CR ( 1) C  13           s(100.00%)p 0.00(  0.00%)
                                            1.0000  0.0001  0.0000  0.0000  0.0000
                                           -0.0003 -0.0000  0.0000 -0.0000  0.0001
                                            0.0000 -0.0000  0.0000  0.0001  0.0000
                                           -0.0000  0.0000 -0.0000 -0.0000 -0.0000
                                            0.0000 -0.0000
    51. (1.99917) CR ( 1) C  14           s(100.00%)p 0.00(  0.00%)
                                            1.0000  0.0002 -0.0000 -0.0000 -0.0000
                                           -0.0002  0.0000  0.0000 -0.0000  0.0001
                                            0.0000  0.0000  0.0000  0.0003  0.0000
                                            0.0000  0.0000  0.0000 -0.0000  0.0000
                                           -0.0000  0.0000
    52. (1.99948) CR ( 1) C  15           s(100.00%)p 0.00(  0.00%)
                                            1.0000  0.0001  0.0000 -0.0000  0.0000
                                           -0.0001 -0.0000  0.0000 -0.0000 -0.0002
                                            0.0000  0.0000  0.0000  0.0001 -0.0000
                                           -0.0000 -0.0000 -0.0000 -0.0000  0.0000
                                            0.0000 -0.0000
    53. (1.99981) CR ( 1) O  16           s(100.00%)p 0.00(  0.00%)
                                            1.0000  0.0002  0.0000 -0.0000  0.0000
                                            0.0001 -0.0000 -0.0000  0.0000 -0.0002
                                            0.0000  0.0000 -0.0000  0.0000  0.0000
                                            0.0000 -0.0000  0.0000 -0.0000  0.0000
                                            0.0000  0.0000
    54. (1.69860) LP ( 1) N   9           s(  0.03%)p99.99( 99.96%)d 0.41(  0.01%)
                                            0.0001  0.0167 -0.0038  0.0006  0.0001
                                           -0.2417 -0.0061  0.0013  0.0000 -0.1769
                                           -0.0023 -0.0027  0.0007 -0.9534 -0.0286
                                           -0.0072 -0.0000  0.0034  0.0033  0.0081
                                           -0.0001 -0.0058
    55. (1.98858) LP ( 1) O  16           s( 63.26%)p 0.58( 36.73%)d 0.00(  0.01%)
                                           -0.0003  0.7951  0.0213  0.0006  0.0000
                                            0.4363 -0.0058 -0.0018  0.0037 -0.4196
                                            0.0063  0.0012 -0.0038 -0.0284  0.0004
                                            0.0005 -0.0002  0.0071  0.0010 -0.0000
                                           -0.0001  0.0051
    56. (1.90687) LP ( 2) O  16           s(  0.00%)p 1.00( 99.93%)d 0.00(  0.06%)
                                            0.0001  0.0008  0.0011  0.0056 -0.0001
                                            0.6461  0.0094  0.0032  0.0003  0.6947
                                            0.0101 -0.0003 -0.0015 -0.3147 -0.0044
                                           -0.0006  0.0002 -0.0012  0.0062 -0.0048
                                           -0.0236 -0.0012
    57. (0.00544) RY*( 1) C   1           s(  1.13%)p82.61( 93.43%)d 4.81(  5.44%)
                                            0.0000 -0.0242  0.1021  0.0074  0.0154
                                            0.0117 -0.4460  0.0568 -0.0251  0.0213
                                           -0.8405  0.0923 -0.0479 -0.0036  0.1155
                                           -0.0154  0.0071 -0.1398 -0.0473  0.0857
                                            0.0802  0.1372
    58. (0.00193) RY*( 2) C   1           s(  0.04%)p99.99( 98.03%)d46.83(  1.93%)
                                           -0.0000 -0.0000  0.0196  0.0054  0.0007
                                           -0.0171 -0.3896  0.0667  0.0993  0.0137
                                            0.3212 -0.0485 -0.0784  0.0348  0.8019
                                           -0.1335 -0.1999  0.0259 -0.0644 -0.0952
                                            0.0691  0.0260
    59. (0.00085) RY*( 3) C   1           s(  0.14%)p99.99( 90.96%)d63.80(  8.90%)
                                            0.0000  0.0001 -0.0247  0.0280  0.0021
                                            0.0165 -0.7271 -0.1697 -0.0939 -0.0063
                                            0.3149  0.0597  0.0368  0.0110 -0.4752
                                           -0.0983 -0.0562 -0.1089  0.0078 -0.1482
                                           -0.2096  0.1060
    60. (0.00054) RY*( 4) C   1           s(  0.08%)p15.65(  1.19%)d99.99( 98.74%)
                                           -0.0000  0.0001  0.0275 -0.0008 -0.0000
                                           -0.0094  0.0728 -0.0210  0.0175  0.0036
                                           -0.0289  0.0105  0.0020 -0.0046  0.0558
                                            0.0399 -0.0065  0.4191  0.4506 -0.0884
                                           -0.1899  0.7516
    61. (0.00043) RY*( 5) C   1           s(  0.55%)p99.99( 94.48%)d 9.07(  4.98%)
                                           -0.0000  0.0004  0.0740 -0.0021 -0.0006
                                           -0.0096 -0.0431 -0.3827  0.1198  0.0061
                                            0.0406  0.3054 -0.0936  0.0192  0.0921
                                            0.7802 -0.2464 -0.0674  0.0682  0.1625
                                           -0.0941 -0.0728
    62. (0.00037) RY*( 6) C   1           s( 88.28%)p 0.10(  8.93%)d 0.03(  2.79%)
                                           -0.0000  0.0030  0.9378  0.0223 -0.0520
                                           -0.0091  0.0479  0.0666  0.1011 -0.0205
                                            0.1053  0.0601  0.2234  0.0015 -0.0534
                                           -0.0652 -0.0121 -0.0235 -0.1364  0.0601
                                           -0.0031  0.0716
    63. (0.00018) RY*( 7) C   1           s( 78.15%)p 0.04(  2.88%)d 0.24( 18.97%)
                                            0.0000 -0.0052 -0.1430  0.8724 -0.0052
                                            0.0033  0.0348  0.0086  0.0729  0.0074
                                            0.0259  0.0218  0.1442 -0.0005  0.0086
                                            0.0055 -0.0108  0.0260 -0.3149  0.2263
                                           -0.0679  0.1844
    64. (0.00007) RY*( 8) C   1           s(  0.04%)p99.99( 21.45%)d99.99( 78.51%)
    65. (0.00005) RY*( 9) C   1           s(  4.04%)p15.89( 64.19%)d 7.86( 31.77%)
    66. (0.00000) RY*(10) C   1           s(  0.58%)p99.99( 96.60%)d 4.91(  2.83%)
    67. (0.00000) RY*(11) C   1           s( 99.28%)p 0.01(  0.52%)d 0.00(  0.20%)
    68. (0.00000) RY*(12) C   1           s(  1.18%)p68.56( 81.20%)d14.87( 17.61%)
    69. (0.00001) RY*(13) C   1           s(  4.04%)p 6.60( 26.64%)d17.17( 69.32%)
    70. (0.00001) RY*(14) C   1           s( 17.74%)p 0.49(  8.64%)d 4.15( 73.62%)
    71. (0.00000) RY*(15) C   1           s(  0.01%)p 1.00( 99.52%)d 0.00(  0.47%)
    72. (0.00000) RY*(16) C   1           s(  0.49%)p36.06( 17.80%)d99.99( 81.70%)
    73. (0.00000) RY*(17) C   1           s(  4.32%)p21.68( 93.62%)d 0.48(  2.06%)
    74. (0.00580) RY*( 1) C   2           s(  0.38%)p99.99( 94.84%)d12.63(  4.78%)
                                            0.0000 -0.0260  0.0502 -0.0220  0.0103
                                            0.0166 -0.5630  0.0552 -0.0354  0.0069
                                           -0.1021  0.0533 -0.0198 -0.0213  0.7805
                                           -0.0431  0.0401  0.0099  0.1326  0.0781
                                           -0.1148 -0.1041
    75. (0.00201) RY*( 2) C   2           s(  0.39%)p99.99( 97.53%)d 5.29(  2.08%)
                                           -0.0000 -0.0019  0.0469 -0.0413 -0.0050
                                           -0.0074 -0.1996  0.0378  0.0391 -0.0370
                                           -0.8822  0.1603  0.2051 -0.0125 -0.2757
                                            0.0546  0.0763  0.0909  0.0171 -0.0868
                                           -0.0016 -0.0685
    76. (0.00093) RY*( 3) C   2           s(  0.03%)p99.99( 76.83%)d99.99( 23.14%)
                                            0.0000 -0.0000  0.0150 -0.0105  0.0010
                                           -0.0093  0.6668  0.1917  0.0394  0.0054
                                           -0.2722 -0.0393 -0.0276 -0.0054  0.4392
                                            0.1249  0.0212  0.2534  0.0603  0.2411
                                            0.3162 -0.0734
    77. (0.00054) RY*( 4) C   2           s(  0.00%)p 1.00( 15.48%)d 5.46( 84.52%)
                                            0.0000  0.0001  0.0017  0.0038 -0.0018
                                            0.0121 -0.2872 -0.0589 -0.0833 -0.0046
                                            0.1376  0.0369  0.0326  0.0082 -0.1884
                                           -0.0275 -0.0634  0.6164  0.3587  0.2970
                                            0.3487  0.3561
    78. (0.00045) RY*( 5) C   2           s( 86.39%)p 0.12( 10.49%)d 0.04(  3.12%)
                                           -0.0000  0.0028  0.9258 -0.0750 -0.0344
                                           -0.0114  0.0479  0.1121  0.1012  0.0045
                                            0.0950  0.1964 -0.0164  0.0192 -0.0592
                                           -0.0316 -0.1640  0.0749 -0.0003  0.0451
                                           -0.1306 -0.0805
    79. (0.00027) RY*( 6) C   2           s( 12.74%)p 6.31( 80.36%)d 0.54(  6.90%)
                                            0.0000 -0.0010 -0.1970  0.2977  0.0053
                                            0.0064  0.0225  0.1322 -0.0868  0.0184
                                            0.0776  0.7504 -0.3536  0.0022 -0.0175
                                            0.2677 -0.1071  0.1648 -0.0313 -0.1395
                                           -0.0892 -0.1157
    80. (0.00014) RY*( 7) C   2           s( 68.26%)p 0.21( 14.18%)d 0.26( 17.56%)
                                           -0.0000 -0.0041  0.0135  0.8253 -0.0365
                                            0.0010  0.0023 -0.0341  0.1649 -0.0033
                                           -0.0541 -0.2525  0.1411 -0.0050 -0.0193
                                           -0.1101 -0.1198  0.1677 -0.0764  0.2258
                                           -0.2818 -0.1058
    81. (0.00008) RY*( 8) C   2           s(  4.05%)p 9.25( 37.42%)d14.46( 58.53%)
    82. (0.00005) RY*( 9) C   2           s(  6.70%)p 7.85( 52.66%)d 6.06( 40.64%)
    83. (0.00002) RY*(10) C   2           s(  0.35%)p99.99( 92.15%)d21.68(  7.51%)
    84. (0.00003) RY*(11) C   2           s( 10.10%)p 1.63( 16.48%)d 7.27( 73.42%)
    85. (0.00001) RY*(12) C   2           s(  4.77%)p19.61( 93.52%)d 0.36(  1.71%)
    86. (0.00000) RY*(13) C   2           s(  3.14%)p24.01( 75.41%)d 6.83( 21.45%)
    87. (0.00001) RY*(14) C   2           s(  2.27%)p14.34( 32.53%)d28.74( 65.21%)
    88. (0.00000) RY*(15) C   2           s( 98.87%)p 0.01(  0.69%)d 0.00(  0.44%)
    89. (0.00000) RY*(16) C   2           s(  1.48%)p65.22( 96.59%)d 1.30(  1.93%)
    90. (0.00000) RY*(17) C   2           s(  0.15%)p88.43( 12.93%)d99.99( 86.92%)
    91. (0.00548) RY*( 1) C   3           s(  0.25%)p99.99( 94.71%)d20.30(  5.04%)
                                           -0.0000 -0.0211  0.0442  0.0080  0.0048
                                            0.0004 -0.0657  0.0444 -0.0041 -0.0211
                                            0.7602 -0.0032  0.0318 -0.0129  0.5993
                                           -0.0402  0.0215  0.0909 -0.0383 -0.1850
                                            0.0731 -0.0334
    92. (0.00199) RY*( 2) C   3           s(  0.87%)p99.99( 96.60%)d 2.93(  2.54%)
                                            0.0000  0.0174  0.0904  0.0007 -0.0132
                                            0.0183  0.5814 -0.0839 -0.0760  0.0114
                                            0.5132 -0.0441 -0.0958 -0.0173 -0.5729
                                            0.0988  0.0435  0.0796  0.0520  0.0191
                                           -0.0989 -0.0784
    93. (0.00110) RY*( 3) C   3           s(  0.10%)p99.99( 78.97%)d99.99( 20.93%)
                                           -0.0000  0.0006 -0.0215  0.0230 -0.0009
                                            0.0157 -0.6709 -0.2130 -0.0369 -0.0075
                                            0.2803  0.1206  0.0402  0.0105 -0.4268
                                           -0.1223 -0.0254  0.0160  0.1238 -0.1916
                                           -0.2543  0.3038
    94. (0.00060) RY*( 4) C   3           s(  6.30%)p 4.84( 30.48%)d10.03( 63.21%)
                                            0.0000 -0.0008  0.2412 -0.0695 -0.0006
                                           -0.0068 -0.3811  0.1334 -0.0058 -0.0062
                                            0.1239 -0.2253  0.0402 -0.0025 -0.2162
                                            0.1626 -0.0281  0.2908 -0.0004  0.4128
                                            0.5325 -0.3059
    95. (0.00048) RY*( 5) C   3           s( 74.93%)p 0.21( 15.85%)d 0.12(  9.23%)
                                           -0.0000 -0.0050  0.8474 -0.1760  0.0107
                                           -0.0042  0.0274 -0.1851  0.1248 -0.0205
                                           -0.0962 -0.2106  0.1802 -0.0015  0.1110
                                            0.0884 -0.0351 -0.0884  0.0628 -0.0589
                                           -0.2675  0.0740
    96. (0.00027) RY*( 6) C   3           s( 22.41%)p 3.30( 73.91%)d 0.16(  3.68%)
                                            0.0000 -0.0066  0.3817  0.2751 -0.0514
                                            0.0056  0.0020  0.4857 -0.1907 -0.0033
                                           -0.0532  0.2265 -0.2279 -0.0103 -0.0799
                                           -0.5643  0.1893  0.1330 -0.1181 -0.0660
                                           -0.0186 -0.0224
    97. (0.00014) RY*( 7) C   3           s(  6.92%)p 6.72( 46.47%)d 6.74( 46.62%)
                                            0.0000 -0.0014  0.1369  0.2241 -0.0138
                                            0.0106  0.0799  0.1000  0.2949  0.0106
                                            0.1042  0.4368  0.2028 -0.0091 -0.0632
                                            0.1805 -0.2857 -0.1658 -0.3954  0.2187
                                            0.2205  0.4312
    98. (0.00012) RY*( 8) C   3           s( 20.51%)p 2.55( 52.22%)d 1.33( 27.28%)
                                            0.0000  0.0018  0.0667  0.4458  0.0437
                                            0.0007  0.0946 -0.5635 -0.2623  0.0023
                                            0.0004 -0.1058 -0.0012  0.0008  0.1095
                                           -0.3211  0.0233 -0.1627  0.2265  0.2687
                                            0.3088  0.1656
    99. (0.00011) RY*( 9) C   3           s(  7.16%)p11.25( 80.55%)d 1.71( 12.28%)
                                            0.0000  0.0107  0.1223  0.1668  0.1696
                                           -0.0007 -0.0592  0.0084 -0.2278 -0.0042
                                           -0.0346  0.5068  0.1235 -0.0001  0.0368
                                            0.4773  0.4976 -0.1161  0.2782 -0.0567
                                            0.0411 -0.1646
   100. (0.00005) RY*(10) C   3           s(  0.10%)p99.99( 19.56%)d99.99( 80.34%)
   101. (0.00005) RY*(11) C   3           s( 11.87%)p 2.86( 33.99%)d 4.56( 54.14%)
   102. (0.00004) RY*(12) C   3           s( 42.98%)p 1.07( 45.85%)d 0.26( 11.17%)
   103. (0.00003) RY*(13) C   3           s(  1.44%)p28.59( 41.25%)d39.71( 57.30%)
   104. (0.00001) RY*(14) C   3           s(  5.51%)p11.26( 62.05%)d 5.89( 32.44%)
   105. (0.00001) RY*(15) C   3           s(  1.60%)p57.71( 92.16%)d 3.91(  6.24%)
   106. (0.00002) RY*(16) C   3           s(  4.54%)p 6.35( 28.79%)d14.70( 66.68%)
   107. (0.00000) RY*(17) C   3           s( 92.60%)p 0.07(  6.67%)d 0.01(  0.73%)
   108. (0.00694) RY*( 1) C   4           s(  1.55%)p61.47( 95.20%)d 2.10(  3.25%)
                                            0.0000 -0.0097  0.1051 -0.0659  0.0030
                                            0.0111 -0.4580 -0.0009 -0.0177  0.0169
                                           -0.8605  0.0009 -0.0311  0.0017 -0.0073
                                            0.0053  0.0020  0.1085  0.0085 -0.0890
                                           -0.0611 -0.0947
   109. (0.00348) RY*( 2) C   4           s(  0.38%)p99.99( 93.50%)d15.97(  6.11%)
                                           -0.0000  0.0027  0.0529  0.0319 -0.0022
                                           -0.0105  0.8146 -0.0015  0.0285  0.0006
                                           -0.4293  0.0093  0.0095 -0.0099  0.2890
                                            0.0455  0.0198  0.1596  0.0720  0.0750
                                            0.1571 -0.0135
   110. (0.00307) RY*( 3) C   4           s(  5.16%)p17.54( 90.53%)d 0.83(  4.31%)
                                           -0.0000  0.0088  0.2248  0.0315 -0.0017
                                           -0.0134 -0.2651  0.0057  0.0482 -0.0028
                                            0.1655 -0.0673 -0.0057  0.0158  0.8931
                                           -0.0038 -0.0525  0.0446  0.1282  0.1179
                                           -0.0628 -0.0826
   111. (0.00082) RY*( 4) C   4           s( 85.54%)p 0.11(  9.72%)d 0.06(  4.74%)
                                           -0.0000 -0.0007  0.9247 -0.0158 -0.0065
                                           -0.0049  0.0307 -0.0504  0.0632 -0.0093
                                            0.1064 -0.0385  0.1329 -0.0019 -0.2378
                                           -0.0001  0.0512  0.1306  0.0780 -0.0911
                                            0.1153  0.0518
   112. (0.00065) RY*( 5) C   4           s(  2.83%)p 0.33(  0.94%)d33.99( 96.23%)
                                            0.0000  0.0003 -0.1147  0.1231 -0.0009
                                           -0.0075 -0.0541  0.0469 -0.0118  0.0045
                                           -0.0001 -0.0568 -0.0249 -0.0045 -0.0047
                                           -0.0076 -0.0106  0.4051  0.4139 -0.0970
                                           -0.1766  0.7657
   113. (0.00032) RY*( 6) C   4           s(  2.54%)p18.48( 46.96%)d19.87( 50.50%)
                                           -0.0000  0.0004  0.0476  0.1501 -0.0250
                                           -0.0047  0.0381  0.1467  0.2126 -0.0013
                                           -0.0505  0.1771  0.0024  0.0154  0.1445
                                           -0.4876 -0.3295 -0.1839 -0.4040 -0.4750
                                            0.1092  0.2654
   114. (0.00022) RY*( 7) C   4           s( 31.71%)p 0.96( 30.60%)d 1.19( 37.69%)
                                           -0.0000  0.0018  0.0444  0.5592  0.0495
                                            0.0076  0.0751 -0.3617 -0.0434 -0.0049
                                           -0.0600  0.2230  0.2108  0.0008  0.0353
                                            0.1397  0.2214 -0.3249  0.1115 -0.2416
                                           -0.4451 -0.0499
   115. (0.00018) RY*( 8) C   4           s( 46.09%)p 0.56( 26.02%)d 0.61( 27.89%)
                                            0.0000  0.0015 -0.0792  0.6742  0.0070
                                           -0.0039 -0.1225  0.4384  0.0913  0.0043
                                            0.0201  0.0402  0.1686 -0.0039 -0.0938
                                           -0.0661  0.0322  0.2578  0.1234  0.1324
                                            0.3387 -0.2550
   116. (0.00014) RY*( 9) C   4           s(  0.99%)p66.08( 65.42%)d33.92( 33.59%)
                                            0.0000  0.0045  0.0270 -0.0635  0.0716
                                            0.0084  0.1128  0.1989 -0.0705 -0.0007
                                           -0.0377 -0.3849 -0.0008 -0.0107 -0.0799
                                           -0.6593  0.0789 -0.2104  0.3876  0.0468
                                           -0.3200 -0.1916
   117. (0.00012) RY*(10) C   4           s(  3.26%)p25.04( 81.66%)d 4.62( 15.08%)
                                            0.0000  0.0035 -0.0794  0.1583  0.0353
                                           -0.0015  0.0191 -0.1888  0.1571  0.0036
                                            0.0097 -0.7452 -0.0066  0.0057 -0.0247
                                            0.2896 -0.3405  0.0011  0.0231 -0.3583
                                            0.0904 -0.1171
   118. (0.00008) RY*(11) C   4           s(  5.75%)p 6.92( 39.77%)d 9.48( 54.48%)
   119. (0.00008) RY*(12) C   4           s(  3.42%)p 6.90( 23.64%)d21.29( 72.93%)
   120. (0.00006) RY*(13) C   4           s(  3.30%)p20.36( 67.11%)d 8.97( 29.59%)
   121. (0.00006) RY*(14) C   4           s( 13.24%)p 5.67( 75.09%)d 0.88( 11.66%)
   122. (0.00003) RY*(15) C   4           s(  3.40%)p15.85( 53.88%)d12.57( 42.72%)
   123. (0.00001) RY*(16) C   4           s(  0.32%)p99.99( 97.21%)d 7.83(  2.47%)
   124. (0.00000) RY*(17) C   4           s( 90.56%)p 0.03(  2.81%)d 0.07(  6.63%)
   125. (0.00592) RY*( 1) C   5           s(  0.14%)p99.99( 95.06%)d35.08(  4.80%)
                                           -0.0000  0.0232 -0.0225  0.0176 -0.0040
                                            0.0162 -0.6113  0.0085 -0.0207  0.0024
                                           -0.2741 -0.0457 -0.0073 -0.0202  0.7040
                                           -0.0462  0.0258 -0.0142 -0.1300 -0.0775
                                            0.1168  0.1062
   126. (0.00208) RY*( 2) C   5           s(  0.07%)p99.99( 97.76%)d29.13(  2.16%)
                                            0.0000  0.0152  0.0192 -0.0023 -0.0119
                                            0.0046  0.1517 -0.0221 -0.0491  0.0293
                                            0.8459 -0.1547 -0.1231  0.0077  0.4416
                                           -0.0321 -0.0070  0.0972 -0.0263 -0.0958
                                           -0.0061 -0.0478
   127. (0.00126) RY*( 3) C   5           s(  0.07%)p99.99( 77.84%)d99.99( 22.09%)
                                            0.0000  0.0009  0.0207 -0.0131 -0.0080
                                            0.0031 -0.6466 -0.2027 -0.0325 -0.0007
                                            0.3380  0.0953 -0.0038  0.0037 -0.4202
                                           -0.1334 -0.0210 -0.2885 -0.1942 -0.1116
                                           -0.1444 -0.2583
   128. (0.00051) RY*( 4) C   5           s(  4.31%)p 6.27( 27.02%)d15.94( 68.67%)
                                           -0.0000 -0.0017  0.2062 -0.0213 -0.0088
                                            0.0038 -0.3580  0.1290 -0.0301 -0.0049
                                            0.1636 -0.0829  0.0298  0.0081 -0.2272
                                            0.1887 -0.0513  0.5611  0.2384  0.3313
                                            0.4463  0.0777
   129. (0.00045) RY*( 5) C   5           s( 85.55%)p 0.09(  7.93%)d 0.08(  6.52%)
                                           -0.0000 -0.0045  0.9111 -0.1596  0.0023
                                           -0.0147  0.0643 -0.0628  0.1037 -0.0130
                                           -0.0963 -0.2074  0.0746  0.0101  0.0312
                                            0.0164 -0.0298 -0.0419 -0.0748 -0.2146
                                           -0.0930 -0.0562
   130. (0.00026) RY*( 6) C   5           s( 21.26%)p 3.48( 73.93%)d 0.23(  4.81%)
                                            0.0000 -0.0033  0.2472  0.3842 -0.0616
                                           -0.0034 -0.0233  0.2053 -0.0874  0.0104
                                            0.0239  0.5834 -0.4287  0.0081  0.0814
                                            0.3907 -0.0691 -0.0281 -0.0465  0.0935
                                           -0.1878 -0.0341
   131. (0.00016) RY*( 7) C   5           s(  0.71%)p98.42( 69.81%)d41.57( 29.48%)
                                           -0.0000  0.0111 -0.0054 -0.0144  0.0821
                                           -0.0022 -0.0079  0.2014  0.0652 -0.0109
                                           -0.1088  0.1070 -0.3781  0.0013 -0.0171
                                           -0.5751 -0.3947  0.2462  0.2691 -0.3099
                                            0.0380 -0.2536
   132. (0.00009) RY*( 8) C   5           s(  5.72%)p 7.38( 42.22%)d 9.10( 52.06%)
   133. (0.00010) RY*( 9) C   5           s(  5.62%)p15.26( 85.84%)d 1.52(  8.53%)
   134. (0.00009) RY*(10) C   5           s( 16.52%)p 2.45( 40.51%)d 2.60( 42.96%)
   135. (0.00004) RY*(11) C   5           s(  1.62%)p14.85( 24.00%)d46.03( 74.39%)
   136. (0.00004) RY*(12) C   5           s( 59.12%)p 0.41( 24.21%)d 0.28( 16.67%)
   137. (0.00001) RY*(13) C   5           s(  1.31%)p44.64( 58.42%)d30.77( 40.27%)
   138. (0.00001) RY*(14) C   5           s(  0.36%)p28.49( 10.27%)d99.99( 89.36%)
   139. (0.00000) RY*(15) C   5           s(  0.82%)p96.35( 79.05%)d24.54( 20.13%)
   140. (0.00001) RY*(16) C   5           s(  1.76%)p48.48( 85.21%)d 7.41( 13.03%)
   141. (0.00000) RY*(17) C   5           s( 95.14%)p 0.01(  0.99%)d 0.04(  3.87%)
   142. (0.00569) RY*( 1) C   6           s(  0.44%)p99.99( 94.65%)d11.15(  4.91%)
                                            0.0000 -0.0258  0.0495 -0.0351  0.0072
                                           -0.0018  0.1268 -0.0243 -0.0003  0.0212
                                           -0.7003 -0.0903 -0.0464  0.0170 -0.6531
                                           -0.0303 -0.0318  0.0882 -0.0340 -0.1828
                                            0.0734 -0.0364
   143. (0.00197) RY*( 2) C   6           s(  0.08%)p99.99( 98.03%)d22.87(  1.89%)
                                            0.0000  0.0016 -0.0139  0.0244  0.0057
                                            0.0249  0.5701  0.0911 -0.1417  0.0234
                                            0.5648  0.0846 -0.1277 -0.0219 -0.5096
                                           -0.0815  0.1285 -0.0552 -0.0643  0.0097
                                            0.0670  0.0844
   144. (0.00076) RY*( 3) C   6           s(  0.24%)p99.99( 88.77%)d45.50( 10.99%)
                                           -0.0000  0.0002  0.0459 -0.0176 -0.0006
                                           -0.0162  0.7170 -0.1799  0.0704  0.0065
                                           -0.2997  0.0741 -0.0244 -0.0120  0.4695
                                           -0.1289  0.0540  0.2243  0.1174  0.1108
                                            0.1441  0.1129
   145. (0.00058) RY*( 4) C   6           s(  0.32%)p 8.12(  2.58%)d99.99( 97.10%)
                                           -0.0000  0.0003  0.0506 -0.0249 -0.0026
                                           -0.0045 -0.1031 -0.0303 -0.0646  0.0020
                                            0.0542 -0.0336  0.0251 -0.0049 -0.0631
                                            0.0256 -0.0272  0.2137 -0.1244  0.4706
                                            0.6602 -0.5025
   146. (0.00045) RY*( 5) C   6           s( 82.08%)p 0.18( 14.66%)d 0.04(  3.27%)
                                           -0.0000  0.0030  0.9048 -0.0356 -0.0279
                                            0.0093 -0.0085 -0.1587 -0.0840 -0.0098
                                            0.1013 -0.2457  0.0671 -0.0180  0.0205
                                            0.1042  0.1655  0.0922 -0.0622 -0.1137
                                           -0.0831 -0.0214
   147. (0.00026) RY*( 6) C   6           s( 15.45%)p 5.00( 77.22%)d 0.47(  7.33%)
                                           -0.0000  0.0012  0.3011 -0.2506 -0.0319
                                           -0.0101 -0.0540  0.4919  0.2099 -0.0152
                                           -0.0459  0.4283  0.2598  0.0057  0.0080
                                           -0.4555 -0.1493 -0.1281 -0.0860 -0.0101
                                            0.1707  0.1422
   148. (0.00015) RY*( 7) C   6           s( 68.53%)p 0.18( 12.59%)d 0.28( 18.88%)
                                            0.0000 -0.0049 -0.0093  0.8270 -0.0342
                                           -0.0026 -0.0259  0.0968  0.0483  0.0029
                                           -0.0020  0.0814  0.2436  0.0044  0.0133
                                           -0.1931  0.1004  0.2960 -0.2867 -0.1310
                                           -0.0328 -0.0278
   149. (0.00008) RY*( 8) C   6           s(  3.26%)p10.90( 35.48%)d18.81( 61.26%)
   150. (0.00004) RY*( 9) C   6           s(  5.31%)p 9.83( 52.14%)d 8.02( 42.55%)
   151. (0.00001) RY*(10) C   6           s( 12.61%)p 1.07( 13.49%)d 5.86( 73.90%)
   152. (0.00001) RY*(11) C   6           s(  0.33%)p99.99( 98.79%)d 2.64(  0.88%)
   153. (0.00001) RY*(12) C   6           s(  1.82%)p50.25( 91.55%)d 3.64(  6.63%)
   154. (0.00000) RY*(13) C   6           s(  1.18%)p73.73( 87.14%)d 9.88( 11.68%)
   155. (0.00000) RY*(14) C   6           s( 98.97%)p 0.00(  0.45%)d 0.01(  0.59%)
   156. (0.00001) RY*(15) C   6           s(  0.83%)p37.97( 31.54%)d81.40( 67.63%)
   157. (0.00001) RY*(16) C   6           s(  3.85%)p23.21( 89.27%)d 1.79(  6.89%)
   158. (0.00001) RY*(17) C   6           s(  4.81%)p 2.43( 11.71%)d17.35( 83.48%)
   159. (0.01098) RY*( 1) C   7           s(  3.44%)p27.46( 94.38%)d 0.63(  2.18%)
                                            0.0000 -0.0004  0.1853 -0.0053 -0.0020
                                           -0.0093  0.5942  0.0627 -0.0178 -0.0078
                                           -0.0895 -0.0042  0.0238  0.0415 -0.7581
                                           -0.0108 -0.0352 -0.0163  0.0844 -0.0046
                                           -0.0172 -0.1187
   160. (0.00416) RY*( 2) C   7           s(  0.39%)p99.99( 96.10%)d 8.89(  3.51%)
                                           -0.0000 -0.0080  0.0614  0.0106 -0.0019
                                           -0.0048  0.2949 -0.1503 -0.0155  0.0045
                                            0.9026 -0.1384  0.0025  0.0039  0.1275
                                            0.0230  0.0244  0.0251 -0.0140 -0.1242
                                           -0.1368  0.0083
   161. (0.00304) RY*( 3) C   7           s(  4.01%)p16.29( 65.29%)d 7.66( 30.71%)
                                            0.0000 -0.0034  0.2000 -0.0082 -0.0011
                                            0.0005  0.0173  0.5737 -0.0301  0.0033
                                            0.0764  0.2239 -0.0154  0.0147  0.1375
                                            0.4933 -0.0613 -0.0213  0.3891 -0.3227
                                            0.2260 -0.0024
   162. (0.00150) RY*( 4) C   7           s(  0.04%)p99.99( 91.06%)d99.99(  8.90%)
                                            0.0000  0.0126 -0.0107  0.0035 -0.0112
                                            0.0160  0.3076  0.4518 -0.0771 -0.0124
                                           -0.1236 -0.5820  0.0303  0.0007  0.3054
                                           -0.3931 -0.0518  0.2407  0.0080  0.0325
                                            0.1628 -0.0583
   163. (0.00136) RY*( 5) C   7           s(  3.17%)p27.09( 85.87%)d 3.46( 10.96%)
                                            0.0000  0.0185 -0.1236  0.1264 -0.0100
                                            0.0162  0.5304 -0.1066 -0.0683 -0.0040
                                           -0.1414  0.5590  0.1236 -0.0050  0.3864
                                           -0.2531 -0.0037 -0.2253 -0.1281 -0.1458
                                            0.1454 -0.0005
   164. (0.00097) RY*( 6) C   7           s(  2.21%)p34.20( 75.47%)d10.12( 22.32%)
                                            0.0000  0.0101  0.1067 -0.1011 -0.0191
                                            0.0135  0.2675 -0.4694 -0.1565 -0.0134
                                           -0.1987 -0.1731  0.0901  0.0035  0.2252
                                            0.5539 -0.0533  0.3623 -0.0258  0.1526
                                            0.2318 -0.1195
   165. (0.00090) RY*( 7) C   7           s(  2.47%)p14.77( 36.47%)d24.73( 61.06%)
                                            0.0000 -0.0052  0.1519 -0.0399  0.0023
                                           -0.0005 -0.0691  0.2262  0.0340 -0.0067
                                            0.2015  0.4598  0.1447  0.0071 -0.0461
                                           -0.1456 -0.1058  0.5616 -0.1000  0.5271
                                            0.0809  0.0297
   166. (0.00056) RY*( 8) C   7           s( 57.39%)p 0.56( 32.30%)d 0.18( 10.31%)
                                           -0.0000 -0.0045  0.7343  0.1799  0.0483
                                           -0.0157 -0.1677 -0.2985  0.0127  0.0077
                                           -0.0553 -0.0071  0.0092  0.0182  0.0724
                                           -0.3382 -0.2866  0.0250  0.2287 -0.2086
                                            0.0814 -0.0024
   167. (0.00029) RY*( 9) C   7           s(  5.57%)p 5.93( 33.03%)d11.02( 61.40%)
                                           -0.0000  0.0031  0.2329  0.0312 -0.0222
                                           -0.0024  0.0895  0.1407 -0.1930  0.0004
                                           -0.1550 -0.0273  0.4347  0.0034  0.1738
                                            0.1444  0.0213 -0.0879  0.0200  0.1293
                                           -0.7578  0.1221
   168. (0.00022) RY*(10) C   7           s( 22.40%)p 2.36( 52.97%)d 1.10( 24.64%)
                                            0.0000 -0.0058 -0.2721  0.3856 -0.0351
                                            0.0073 -0.1365 -0.0883 -0.2806  0.0019
                                            0.1139 -0.1024  0.6090 -0.0014 -0.1657
                                           -0.0394 -0.0327 -0.0935  0.3156  0.0938
                                            0.3178  0.1680
   169. (0.00016) RY*(11) C   7           s( 21.64%)p 1.51( 32.70%)d 2.11( 45.65%)
                                           -0.0000 -0.0023  0.3362 -0.3203  0.0282
                                           -0.0049  0.0507  0.0356  0.3595  0.0164
                                            0.0429 -0.1127  0.2484  0.0028  0.0652
                                            0.0335  0.3346 -0.4405 -0.0817  0.3364
                                            0.3181  0.2038
   170. (0.00014) RY*(12) C   7           s(  7.76%)p 2.33( 18.05%)d 9.56( 74.19%)
                                           -0.0000 -0.0110  0.1879  0.1994  0.0491
                                           -0.0203 -0.1589  0.1744 -0.1469  0.0036
                                            0.0493 -0.0506  0.2562 -0.0050 -0.1064
                                            0.1340 -0.0538 -0.0563 -0.7677 -0.2493
                                            0.1573 -0.2498
   171. (0.00013) RY*(13) C   7           s(  1.63%)p39.92( 65.22%)d20.29( 33.14%)
                                           -0.0000 -0.0042  0.1246  0.0214  0.0183
                                           -0.0008  0.0170  0.0723 -0.6390  0.0126
                                            0.0599 -0.0164 -0.4351 -0.0013  0.0029
                                            0.0461 -0.2073 -0.3317 -0.1041  0.3642
                                            0.0991  0.2609
   172. (0.00006) RY*(14) C   7           s( 24.76%)p 1.83( 45.28%)d 1.21( 29.97%)
   173. (0.00003) RY*(15) C   7           s( 61.78%)p 0.59( 36.36%)d 0.03(  1.86%)
   174. (0.00003) RY*(16) C   7           s(  6.42%)p 2.71( 17.39%)d11.87( 76.19%)
   175. (0.00000) RY*(17) C   7           s( 74.87%)p 0.30( 22.35%)d 0.04(  2.78%)
   176. (0.00692) RY*( 1) C   8           s(  1.82%)p52.14( 94.74%)d 1.89(  3.44%)
                                            0.0000 -0.0092  0.1004 -0.0895 -0.0025
                                           -0.0168  0.8265 -0.0117  0.0299 -0.0075
                                            0.1653  0.0022  0.0080 -0.0110  0.4848
                                            0.0072  0.0201  0.0132  0.1815 -0.0094
                                            0.0282  0.0202
   177. (0.00330) RY*( 2) C   8           s(  5.71%)p15.84( 90.49%)d 0.66(  3.80%)
                                           -0.0000  0.0065  0.2386  0.0119  0.0015
                                           -0.0065 -0.5039  0.0354  0.0224  0.0097
                                           -0.0004 -0.0019 -0.0346  0.0197  0.8028
                                            0.0083 -0.0547  0.0708  0.0337 -0.0002
                                            0.0692 -0.1644
   178. (0.00278) RY*( 3) C   8           s(  7.48%)p11.73( 87.76%)d 0.64(  4.76%)
                                           -0.0000  0.0033  0.2732  0.0089 -0.0088
                                            0.0100  0.1528 -0.0081 -0.0493  0.0122
                                           -0.9218 -0.0171 -0.0351 -0.0038 -0.0060
                                            0.0150 -0.0064  0.1941  0.0227  0.0860
                                           -0.0375 -0.0239
   179. (0.00078) RY*( 4) C   8           s( 73.38%)p 0.32( 23.56%)d 0.04(  3.06%)
                                           -0.0000 -0.0011  0.8563 -0.0220 -0.0019
                                            0.0095 -0.0135  0.3101 -0.1102 -0.0056
                                            0.2390  0.0567 -0.0075  0.0071 -0.2525
                                            0.0397 -0.0343 -0.0954  0.0905 -0.0234
                                           -0.1011  0.0506
   180. (0.00065) RY*( 5) C   8           s(  0.49%)p 3.06(  1.50%)d99.99( 98.01%)
                                            0.0000 -0.0005  0.0685 -0.0138  0.0026
                                            0.0000  0.0005 -0.0443 -0.0027  0.0114
                                            0.1018 -0.0290 -0.0168 -0.0017 -0.0310
                                            0.0123 -0.0159  0.7167 -0.1979 -0.5558
                                            0.1833  0.2912
   181. (0.00036) RY*( 6) C   8           s(  2.55%)p10.82( 27.56%)d27.45( 69.90%)
                                           -0.0000  0.0003 -0.0713  0.1381 -0.0360
                                           -0.0016  0.0008  0.2512  0.0810 -0.0067
                                           -0.2013  0.1535 -0.0000  0.0078  0.1318
                                           -0.2938 -0.1950 -0.5154 -0.0730 -0.4831
                                            0.0342  0.4398
   182. (0.00028) RY*( 7) C   8           s( 14.70%)p 2.53( 37.18%)d 3.27( 48.13%)
                                           -0.0000 -0.0003  0.0531  0.3795  0.0111
                                           -0.0064 -0.0020 -0.2472 -0.0504  0.0058
                                            0.1089 -0.1006 -0.0828  0.0116  0.0577
                                           -0.3658 -0.3767  0.2024 -0.0098  0.3813
                                           -0.3866  0.3813
   183. (0.00020) RY*( 8) C   8           s( 12.03%)p 6.65( 80.03%)d 0.66(  7.93%)
                                           -0.0000  0.0000  0.1250  0.3204  0.0453
                                            0.0037  0.0093 -0.5970 -0.4393 -0.0060
                                            0.0112  0.4651  0.0275 -0.0000  0.0032
                                            0.0516  0.1760 -0.1464  0.0382 -0.2107
                                            0.0435 -0.1007
   184. (0.00015) RY*( 9) C   8           s( 16.43%)p 3.72( 61.13%)d 1.37( 22.44%)
                                           -0.0000  0.0011 -0.0494  0.4022  0.0073
                                            0.0080  0.1041  0.3465 -0.3505  0.0002
                                            0.0276 -0.2521  0.0591 -0.0100 -0.0072
                                           -0.5016  0.1949  0.0777 -0.1674 -0.0273
                                            0.1851 -0.3941
   185. (0.00009) RY*(10) C   8           s(  9.47%)p 4.57( 43.29%)d 4.99( 47.24%)
   186. (0.00007) RY*(11) C   8           s( 10.27%)p 3.65( 37.43%)d 5.09( 52.30%)
   187. (0.00008) RY*(12) C   8           s(  0.40%)p99.99( 54.46%)d99.99( 45.14%)
   188. (0.00005) RY*(13) C   8           s( 11.07%)p 6.34( 70.15%)d 1.70( 18.78%)
   189. (0.00005) RY*(14) C   8           s( 30.13%)p 1.09( 32.75%)d 1.23( 37.12%)
   190. (0.00003) RY*(15) C   8           s( 10.74%)p 5.65( 60.69%)d 2.66( 28.57%)
   191. (0.00000) RY*(16) C   8           s( 91.90%)p 0.03(  3.16%)d 0.05(  4.94%)
   192. (0.00001) RY*(17) C   8           s(  1.47%)p64.29( 94.22%)d 2.94(  4.31%)
   193. (0.00482) RY*( 1) N   9           s(  0.56%)p99.99( 96.84%)d 4.65(  2.60%)
                                            0.0000  0.0041  0.0709  0.0233 -0.0003
                                           -0.0097  0.3380 -0.0412  0.0031 -0.0049
                                            0.1420  0.0322 -0.0108 -0.0272  0.9106
                                            0.0330  0.0061 -0.0118  0.1129 -0.0807
                                            0.0709 -0.0393
   194. (0.00350) RY*( 2) N   9           s( 10.33%)p 8.32( 85.95%)d 0.36(  3.71%)
                                           -0.0000 -0.0227  0.3156  0.0564  0.0047
                                           -0.0019 -0.7727  0.1221  0.0214  0.0166
                                            0.4322 -0.1363 -0.0113 -0.0059  0.2021
                                            0.0181 -0.0016 -0.1021  0.0730 -0.0061
                                           -0.1438 -0.0256
   195. (0.00182) RY*( 3) N   9           s( 47.66%)p 1.05( 49.94%)d 0.05(  2.41%)
                                            0.0000  0.0030  0.6874 -0.0630 -0.0031
                                            0.0044  0.0034  0.1575 -0.1068 -0.0091
                                           -0.6552 -0.1028 -0.1256 -0.0014  0.0641
                                           -0.0301  0.0485 -0.0565  0.0387  0.0283
                                           -0.1271 -0.0490
   196. (0.00109) RY*( 4) N   9           s( 27.45%)p 2.13( 58.45%)d 0.51( 14.10%)
                                            0.0000  0.0015  0.5121 -0.1109  0.0018
                                            0.0084  0.4179  0.0739 -0.0829  0.0077
                                            0.5453 -0.0402 -0.1180 -0.0010 -0.2889
                                            0.0088  0.0308 -0.2024 -0.0052  0.1015
                                            0.2981  0.0295
   197. (0.00032) RY*( 5) N   9           s(  1.93%)p24.98( 48.12%)d25.93( 49.96%)
                                            0.0000  0.0033  0.0311  0.1352 -0.0025
                                           -0.0012  0.0279 -0.2285 -0.0057  0.0019
                                            0.0486 -0.1691  0.0347  0.0058  0.1003
                                           -0.6186  0.0565  0.1001 -0.3226  0.6080
                                           -0.1230  0.0259
   198. (0.00020) RY*( 6) N   9           s( 11.82%)p 1.34( 15.86%)d 6.12( 72.32%)
                                           -0.0000  0.0014 -0.1661  0.3005  0.0183
                                           -0.0094 -0.1792  0.0666  0.0273 -0.0195
                                           -0.2278 -0.2042 -0.1358  0.0044  0.0835
                                            0.0316  0.0288 -0.4649 -0.0683  0.1293
                                            0.6742  0.1766
   199. (0.00015) RY*( 7) N   9           s(  6.68%)p11.96( 79.82%)d 2.02( 13.50%)
                                           -0.0000 -0.0012  0.2001  0.1591 -0.0373
                                           -0.0056 -0.1138  0.1874  0.0617  0.0019
                                           -0.0348  0.7174  0.3826 -0.0000  0.0169
                                           -0.2648 -0.1174  0.1125 -0.1569 -0.0938
                                            0.2959  0.0370
   200. (0.00007) RY*( 8) N   9           s( 38.99%)p 1.08( 42.07%)d 0.49( 18.94%)
   201. (0.00006) RY*( 9) N   9           s( 28.23%)p 1.55( 43.78%)d 0.99( 27.99%)
   202. (0.00004) RY*(10) N   9           s(  3.88%)p19.01( 73.83%)d 5.74( 22.29%)
   203. (0.00002) RY*(11) N   9           s( 17.41%)p 2.23( 38.86%)d 2.51( 43.73%)
   204. (0.00002) RY*(12) N   9           s(  0.53%)p28.23( 14.84%)d99.99( 84.64%)
   205. (0.00003) RY*(13) N   9           s(  3.29%)p 4.90( 16.15%)d24.46( 80.55%)
   206. (0.00000) RY*(14) N   9           s( 99.01%)p 0.00(  0.24%)d 0.01(  0.75%)
   207. (0.00000) RY*(15) N   9           s(  0.65%)p99.99( 84.56%)d22.71( 14.79%)
   208. (0.00000) RY*(16) N   9           s(  0.42%)p99.99( 90.90%)d20.82(  8.68%)
   209. (0.00001) RY*(17) N   9           s(  1.27%)p47.25( 59.82%)d30.74( 38.92%)
   210. (0.00579) RY*( 1) C  10           s(  0.27%)p99.99( 94.71%)d18.31(  5.02%)
                                            0.0000 -0.0216  0.0452  0.0139  0.0064
                                            0.0242 -0.9397  0.0112 -0.0308 -0.0013
                                            0.1168 -0.0145  0.0110 -0.0061  0.2080
                                           -0.0717  0.0064  0.0513  0.1384  0.0262
                                           -0.1014  0.1320
   211. (0.00209) RY*( 2) C  10           s(  0.95%)p99.99( 96.55%)d 2.62(  2.50%)
                                            0.0000  0.0166  0.0944  0.0155 -0.0107
                                           -0.0074 -0.2315 -0.0303  0.0724 -0.0070
                                           -0.1309  0.0599  0.0303 -0.0262 -0.9258
                                            0.1314  0.0950  0.0317  0.0952 -0.0532
                                            0.1045 -0.0345
   212. (0.00121) RY*( 3) C  10           s(  0.05%)p99.99( 82.62%)d99.99( 17.33%)
                                            0.0000  0.0006  0.0199  0.0117 -0.0009
                                            0.0015 -0.0800  0.0547  0.0179  0.0201
                                           -0.8325 -0.3203 -0.0675 -0.0078  0.1066
                                            0.0489  0.0445 -0.0294  0.0333  0.3651
                                           -0.0850 -0.1755
   213. (0.00054) RY*( 4) C  10           s(  1.37%)p20.14( 27.61%)d51.80( 71.02%)
                                           -0.0000  0.0001  0.1168 -0.0058  0.0057
                                            0.0032 -0.0315  0.0538 -0.0431 -0.0062
                                           -0.4162  0.2796 -0.0626  0.0031  0.1224
                                            0.0008 -0.0028 -0.4380  0.0635 -0.6572
                                            0.1215  0.2603
   214. (0.00050) RY*( 5) C  10           s( 83.72%)p 0.16( 13.39%)d 0.03(  2.89%)
                                           -0.0000 -0.0050  0.8907 -0.2090  0.0119
                                            0.0205  0.0355  0.1603 -0.1728  0.0021
                                            0.0893 -0.0361 -0.0109  0.0064  0.0692
                                            0.2044 -0.1437  0.0590 -0.0050  0.0411
                                            0.0598 -0.1420
   215. (0.00027) RY*( 6) C  10           s( 24.96%)p 2.59( 64.61%)d 0.42( 10.43%)
                                            0.0000 -0.0043  0.3785  0.3243 -0.0340
                                            0.0028  0.0517 -0.3801  0.1248 -0.0032
                                           -0.0725 -0.0213  0.0447 -0.0139 -0.0431
                                           -0.6736  0.1410  0.0610 -0.2004  0.0839
                                            0.0485  0.2260
   216. (0.00018) RY*( 7) C  10           s(  0.88%)p93.16( 82.16%)d19.23( 16.96%)
                                           -0.0000 -0.0039  0.0493  0.0789 -0.0122
                                            0.0070  0.0810  0.5816  0.0890  0.0000
                                            0.1019 -0.2207  0.1230  0.0057  0.0174
                                           -0.2913  0.5562  0.0079  0.3535 -0.1505
                                            0.0150 -0.1475
   217. (0.00014) RY*( 8) C  10           s(  0.63%)p99.99( 78.06%)d33.60( 21.31%)
                                           -0.0000  0.0064  0.0305 -0.0207  0.0703
                                            0.0043  0.0112 -0.1041 -0.0394 -0.0030
                                           -0.1468  0.7923  0.2101  0.0070  0.1104
                                           -0.0246  0.2486  0.1813  0.1697  0.1725
                                           -0.1383 -0.3203
   218. (0.00011) RY*( 9) C  10           s(  3.41%)p23.06( 78.75%)d 5.22( 17.84%)
                                            0.0000 -0.0080 -0.0396  0.1535 -0.0946
                                           -0.0042 -0.0465  0.6650  0.1894  0.0005
                                           -0.0863  0.2964  0.0483 -0.0049 -0.0720
                                           -0.1845 -0.4128  0.0988 -0.3492  0.1620
                                            0.0530  0.1327
   219. (0.00007) RY*(10) C  10           s(  9.61%)p 1.40( 13.47%)d 8.01( 76.92%)
   220. (0.00007) RY*(11) C  10           s( 59.89%)p 0.41( 24.78%)d 0.26( 15.33%)
   221. (0.00004) RY*(12) C  10           s( 13.42%)p 0.97( 12.99%)d 5.48( 73.59%)
   222. (0.00002) RY*(13) C  10           s(  1.79%)p 8.29( 14.86%)d46.48( 83.34%)
   223. (0.00001) RY*(14) C  10           s(  2.89%)p25.09( 72.59%)d 8.47( 24.52%)
   224. (0.00000) RY*(15) C  10           s(  0.15%)p99.99( 92.77%)d46.77(  7.08%)
   225. (0.00000) RY*(16) C  10           s( 95.84%)p 0.02(  2.17%)d 0.02(  1.99%)
   226. (0.00001) RY*(17) C  10           s(  0.23%)p99.99( 47.99%)d99.99( 51.77%)
   227. (0.00574) RY*( 1) C  11           s(  0.40%)p99.99( 94.75%)d12.11(  4.85%)
                                            0.0000 -0.0260  0.0541 -0.0172  0.0101
                                            0.0015 -0.1877 -0.0331  0.0037 -0.0066
                                            0.2338 -0.0174  0.0121 -0.0265  0.9198
                                           -0.0798  0.0544  0.0089  0.0713 -0.0622
                                            0.0868 -0.1786
   228. (0.00199) RY*( 2) C  11           s(  0.16%)p99.99( 97.83%)d12.99(  2.02%)
                                           -0.0000 -0.0018  0.0300 -0.0252 -0.0044
                                            0.0394  0.9285 -0.1744 -0.2202 -0.0005
                                           -0.0201  0.0081  0.0008  0.0061  0.1833
                                           -0.0243 -0.0313  0.0400  0.1325  0.0029
                                           -0.0186  0.0262
   229. (0.00092) RY*( 3) C  11           s(  0.24%)p99.99( 77.04%)d95.19( 22.72%)
                                           -0.0000  0.0003  0.0398 -0.0284 -0.0008
                                           -0.0014 -0.0651 -0.0492  0.0041  0.0130
                                           -0.8085 -0.2616 -0.0510 -0.0023  0.1880
                                            0.0589  0.0065  0.3364 -0.0578  0.3036
                                           -0.0374 -0.1307
   230. (0.00057) RY*( 4) C  11           s(  0.73%)p21.59( 15.79%)d99.99( 83.47%)
                                           -0.0000  0.0008  0.0599  0.0610  0.0013
                                            0.0017 -0.0090  0.0516 -0.0100  0.0159
                                           -0.3646 -0.0239 -0.1077 -0.0025  0.0894
                                            0.0363  0.0205 -0.8859  0.2050 -0.0553
                                           -0.0696  0.0029
   231. (0.00044) RY*( 5) C  11           s( 87.41%)p 0.11(  9.25%)d 0.04(  3.35%)
                                           -0.0000  0.0040  0.9343 -0.0094 -0.0328
                                           -0.0111 -0.0356 -0.1676  0.0994  0.0043
                                            0.0240  0.0286 -0.0395  0.0192 -0.1043
                                           -0.1003 -0.1697  0.0382  0.0900 -0.0210
                                            0.1434 -0.0542
   232. (0.00026) RY*( 6) C  11           s( 10.56%)p 7.78( 82.22%)d 0.68(  7.21%)
                                            0.0000 -0.0018 -0.2114  0.2468  0.0063
                                           -0.0182 -0.0800 -0.8064  0.3606 -0.0006
                                           -0.0081 -0.0002 -0.0042 -0.0080 -0.0512
                                           -0.1507  0.0983  0.0014  0.2506  0.0225
                                            0.0350  0.0873
   233. (0.00014) RY*( 7) C  11           s( 75.16%)p 0.13(  9.43%)d 0.21( 15.41%)
                                            0.0000 -0.0014 -0.0269  0.8662 -0.0237
                                            0.0051  0.0486  0.2216 -0.0610  0.0003
                                           -0.0082  0.0049 -0.0217 -0.0053  0.0005
                                            0.1313 -0.1458  0.0613  0.0587  0.0312
                                            0.3676 -0.1040
   234. (0.00008) RY*( 8) C  11           s(  4.19%)p12.51( 52.40%)d10.36( 43.41%)
   235. (0.00006) RY*( 9) C  11           s(  2.10%)p20.07( 42.25%)d26.44( 55.65%)
   236. (0.00003) RY*(10) C  11           s(  1.10%)p83.95( 92.16%)d 6.15(  6.75%)
   237. (0.00003) RY*(11) C  11           s( 10.34%)p 1.57( 16.18%)d 7.11( 73.48%)
   238. (0.00001) RY*(12) C  11           s(  2.46%)p37.57( 92.52%)d 2.03(  5.01%)
   239. (0.00000) RY*(13) C  11           s(  0.09%)p99.99( 99.03%)d 9.86(  0.88%)
   240. (0.00000) RY*(14) C  11           s( 97.36%)p 0.01(  1.31%)d 0.01(  1.33%)
   241. (0.00000) RY*(15) C  11           s(  0.37%)p42.29( 15.78%)d99.99( 83.85%)
   242. (0.00000) RY*(16) C  11           s(  4.41%)p 5.88( 25.94%)d15.79( 69.65%)
   243. (0.00000) RY*(17) C  11           s(  3.01%)p25.30( 76.20%)d 6.90( 20.79%)
   244. (0.00546) RY*( 1) C  12           s(  1.30%)p71.78( 93.29%)d 4.16(  5.41%)
                                            0.0000 -0.0240  0.1091  0.0155  0.0165
                                           -0.0185  0.7422 -0.0815  0.0409 -0.0030
                                            0.1137 -0.0141  0.0071 -0.0154  0.5954
                                           -0.0651  0.0344 -0.0493 -0.2216  0.0087
                                           -0.0460  0.0197
   245. (0.00193) RY*( 2) C  12           s(  0.02%)p99.99( 98.10%)d99.99(  1.88%)
                                           -0.0000 -0.0001  0.0128  0.0013  0.0004
                                           -0.0262 -0.5989  0.1007  0.1483  0.0087
                                            0.1998 -0.0332 -0.0514  0.0310  0.7052
                                           -0.1276 -0.1768  0.0102  0.0221  0.0319
                                           -0.0705  0.1106
   246. (0.00090) RY*( 3) C  12           s(  0.13%)p99.99( 91.52%)d61.83(  8.35%)
                                            0.0000  0.0004 -0.0053  0.0362  0.0032
                                           -0.0016  0.0387  0.0125  0.0093 -0.0209
                                            0.9007  0.2010  0.1123  0.0053 -0.2179
                                           -0.0255 -0.0244 -0.1595  0.0247 -0.2181
                                            0.0405  0.0905
   247. (0.00055) RY*( 4) C  12           s(  0.06%)p15.91(  0.90%)d99.99( 99.04%)
                                           -0.0000 -0.0001  0.0219 -0.0093 -0.0010
                                            0.0003 -0.0114 -0.0401  0.0043  0.0107
                                           -0.0769  0.0091 -0.0136 -0.0015  0.0205
                                            0.0194 -0.0124  0.6200 -0.1917 -0.6545
                                            0.2346  0.2932
   248. (0.00043) RY*( 5) C  12           s( 14.85%)p 5.44( 80.79%)d 0.29(  4.37%)
                                           -0.0000  0.0024  0.3848  0.0136 -0.0132
                                           -0.0058 -0.1028 -0.5258  0.1177  0.0053
                                            0.0076  0.1776 -0.0624  0.0210  0.0487
                                            0.6398 -0.2434 -0.0598 -0.0677  0.0092
                                            0.1093 -0.1533
   249. (0.00041) RY*( 6) C  12           s( 76.77%)p 0.27( 20.49%)d 0.04(  2.75%)
                                           -0.0000  0.0042  0.8742  0.0403 -0.0416
                                            0.0219 -0.0497  0.2130 -0.2325  0.0003
                                           -0.0159 -0.0793  0.0038  0.0066 -0.1166
                                           -0.2846 -0.0359 -0.0292 -0.0816  0.0624
                                            0.0152  0.1258
   250. (0.00017) RY*( 7) C  12           s( 77.40%)p 0.04(  3.40%)d 0.25( 19.21%)
                                            0.0000 -0.0056 -0.1487  0.8670 -0.0119
                                           -0.0071 -0.0404 -0.0491 -0.1309 -0.0006
                                           -0.0309 -0.0116 -0.0249 -0.0049 -0.0203
                                           -0.0277 -0.0992 -0.0756 -0.2481  0.1615
                                            0.2656  0.1678
   251. (0.00006) RY*( 8) C  12           s(  4.76%)p14.43( 68.65%)d 5.59( 26.59%)
   252. (0.00007) RY*( 9) C  12           s(  0.13%)p99.99( 22.11%)d99.99( 77.76%)
   253. (0.00002) RY*(10) C  12           s( 12.37%)p 1.17( 14.48%)d 5.91( 73.15%)
   254. (0.00000) RY*(11) C  12           s( 98.85%)p 0.01(  0.86%)d 0.00(  0.30%)
   255. (0.00001) RY*(12) C  12           s(  0.98%)p84.03( 82.53%)d16.78( 16.48%)
   256. (0.00000) RY*(13) C  12           s(  0.03%)p99.99(  9.58%)d99.99( 90.39%)
   257. (0.00000) RY*(14) C  12           s(  0.09%)p99.99( 99.44%)d 5.63(  0.48%)
   258. (0.00000) RY*(15) C  12           s(  0.06%)p99.99( 99.09%)d13.61(  0.85%)
   259. (0.00000) RY*(16) C  12           s(  9.26%)p 2.92( 27.05%)d 6.88( 63.69%)
   260. (0.00000) RY*(17) C  12           s(  3.05%)p28.78( 87.81%)d 3.00(  9.14%)
   261. (0.00571) RY*( 1) C  13           s(  0.46%)p99.99( 94.64%)d10.71(  4.90%)
                                            0.0000 -0.0257  0.0545 -0.0293  0.0093
                                           -0.0259  0.8982  0.0960  0.0546  0.0028
                                           -0.1220  0.0037 -0.0033  0.0068 -0.3337
                                            0.0173 -0.0083  0.0458  0.1392  0.0240
                                           -0.1069  0.1246
   262. (0.00197) RY*( 2) C  13           s(  0.06%)p99.99( 98.05%)d31.90(  1.89%)
                                            0.0000  0.0015 -0.0137  0.0193  0.0055
                                           -0.0138 -0.3377 -0.0479  0.0724 -0.0086
                                           -0.1835 -0.0334  0.0482 -0.0373 -0.8691
                                           -0.1426  0.2110 -0.0239 -0.1073  0.0261
                                           -0.0415  0.0663
   263. (0.00082) RY*( 3) C  13           s(  0.14%)p99.99( 87.44%)d89.99( 12.42%)
                                           -0.0000  0.0000  0.0300 -0.0218 -0.0024
                                            0.0016 -0.0512  0.0288 -0.0113  0.0214
                                           -0.8744  0.2389 -0.0797 -0.0064  0.2001
                                           -0.0410  0.0271  0.3334 -0.0739  0.0800
                                            0.0151 -0.0309
   264. (0.00058) RY*( 4) C  13           s(  0.18%)p24.01(  4.38%)d99.99( 95.44%)
                                           -0.0000  0.0004  0.0408 -0.0125 -0.0015
                                            0.0009  0.0008  0.0006  0.0024  0.0051
                                            0.1758  0.0036  0.0852 -0.0028 -0.0444
                                            0.0593 -0.0069  0.2759 -0.0232  0.8387
                                           -0.1833 -0.3753
   265. (0.00045) RY*( 5) C  13           s( 85.95%)p 0.13( 10.76%)d 0.04(  3.29%)
                                           -0.0000  0.0039  0.9266  0.0028 -0.0288
                                            0.0166 -0.0948  0.1287 -0.1394 -0.0054
                                            0.0241  0.0255  0.0389 -0.0142 -0.0087
                                            0.1997  0.1395 -0.0017  0.1346 -0.0030
                                            0.0393  0.1148
   266. (0.00027) RY*( 6) C  13           s(  7.11%)p12.11( 86.16%)d 0.95(  6.73%)
                                           -0.0000  0.0021  0.2575 -0.0675 -0.0172
                                            0.0110  0.0560 -0.3134 -0.1859  0.0036
                                            0.0088 -0.1688 -0.0688  0.0156  0.0637
                                           -0.7687 -0.3115 -0.0144 -0.1669  0.0693
                                           -0.1438  0.1171
   267. (0.00017) RY*( 7) C  13           s( 82.22%)p 0.04(  3.12%)d 0.18( 14.66%)
                                            0.0000 -0.0032 -0.0724  0.9038 -0.0115
                                           -0.0066 -0.0066 -0.0107 -0.1384  0.0013
                                            0.0041  0.0293  0.0006  0.0020  0.0224
                                           -0.0995  0.0242  0.0532  0.2177  0.1489
                                            0.1163  0.2463
   268. (0.00008) RY*( 8) C  13           s(  3.18%)p12.57( 40.02%)d17.84( 56.80%)
   269. (0.00005) RY*( 9) C  13           s(  4.13%)p11.97( 49.41%)d11.26( 46.47%)
   270. (0.00002) RY*(10) C  13           s( 11.18%)p 1.30( 14.52%)d 6.65( 74.30%)
   271. (0.00001) RY*(11) C  13           s(  0.46%)p99.99( 98.27%)d 2.73(  1.27%)
   272. (0.00000) RY*(12) C  13           s(  5.00%)p16.02( 80.12%)d 2.97( 14.88%)
   273. (0.00000) RY*(13) C  13           s(  0.03%)p99.99( 11.81%)d99.99( 88.16%)
   274. (0.00000) RY*(14) C  13           s(  0.03%)p99.99( 99.02%)d29.52(  0.95%)
   275. (0.00000) RY*(15) C  13           s( 97.86%)p 0.01(  1.30%)d 0.01(  0.84%)
   276. (0.00001) RY*(16) C  13           s(  0.77%)p46.58( 36.04%)d81.66( 63.18%)
   277. (0.00001) RY*(17) C  13           s(  1.32%)p64.60( 85.02%)d10.38( 13.66%)
   278. (0.00609) RY*( 1) C  14           s(  0.13%)p99.99( 95.12%)d35.91(  4.75%)
                                           -0.0000  0.0223 -0.0221 -0.0182 -0.0024
                                            0.0061  0.0258  0.0578 -0.0058 -0.0076
                                            0.2472 -0.0089  0.0075 -0.0236  0.9404
                                           -0.0132  0.0266 -0.0067 -0.0784  0.0584
                                           -0.0911  0.1721
   279. (0.00214) RY*( 2) C  14           s(  0.14%)p99.99( 97.63%)d15.94(  2.23%)
                                            0.0000  0.0164  0.0183  0.0250 -0.0129
                                           -0.0296 -0.9662  0.1549  0.1126  0.0026
                                            0.0164 -0.0085  0.0048 -0.0072  0.0079
                                            0.0214  0.0659  0.0129  0.1275  0.0271
                                           -0.0031  0.0715
   280. (0.00127) RY*( 3) C  14           s(  0.27%)p99.99( 79.71%)d75.04( 20.02%)
                                            0.0000  0.0003  0.0513 -0.0023 -0.0058
                                           -0.0007  0.0238  0.0161  0.0290 -0.0051
                                            0.8221  0.2589  0.0464  0.0029 -0.2121
                                           -0.0728 -0.0087 -0.4224  0.1132  0.0684
                                           -0.0560 -0.0338
   281. (0.00054) RY*( 4) C  14           s(  8.02%)p 3.34( 26.83%)d 8.12( 65.15%)
                                            0.0000 -0.0017  0.2670 -0.0944  0.0030
                                            0.0010  0.0061  0.0135 -0.0072 -0.0078
                                            0.4194 -0.2444  0.0418  0.0078 -0.1126
                                            0.1212 -0.0557  0.7544 -0.1244  0.2470
                                           -0.0027 -0.0767
   282. (0.00044) RY*( 5) C  14           s( 78.91%)p 0.16( 12.62%)d 0.11(  8.47%)
                                            0.0000 -0.0043  0.8756 -0.1489  0.0139
                                            0.0097  0.0523  0.2456 -0.1177  0.0062
                                           -0.1560  0.0218 -0.0606  0.0182  0.0292
                                            0.0825 -0.1127 -0.1937  0.1305 -0.0766
                                           -0.0575  0.1448
   283. (0.00023) RY*( 6) C  14           s( 28.89%)p 2.28( 65.88%)d 0.18(  5.23%)
                                            0.0000 -0.0051  0.3467  0.4070 -0.0555
                                           -0.0122 -0.0578 -0.7048  0.3658  0.0032
                                           -0.0058 -0.0144 -0.0079  0.0062  0.0762
                                            0.0554  0.1249 -0.0761 -0.0949  0.0395
                                            0.1856 -0.0383
   284. (0.00015) RY*( 7) C  14           s(  0.42%)p99.99( 56.30%)d99.99( 43.28%)
                                            0.0000  0.0088  0.0016 -0.0342  0.0545
                                            0.0118  0.1283  0.0733  0.5617 -0.0008
                                           -0.0194  0.0116 -0.0469  0.0079  0.0630
                                           -0.4333 -0.1760  0.2146  0.6024 -0.1242
                                           -0.0697 -0.0601
   285. (0.00010) RY*( 8) C  14           s( 33.05%)p 1.55( 51.17%)d 0.48( 15.78%)
                                            0.0000  0.0015  0.0081  0.5665  0.0975
                                            0.0008  0.0322  0.2562  0.1020 -0.0017
                                           -0.0736  0.5529  0.0391  0.0015  0.0034
                                            0.2517 -0.2421  0.1922 -0.1206  0.0095
                                           -0.3176 -0.0732
   286. (0.00008) RY*( 9) C  14           s(  3.34%)p15.22( 50.85%)d13.71( 45.81%)
   287. (0.00008) RY*(10) C  14           s(  8.75%)p 7.69( 67.23%)d 2.75( 24.02%)
   288. (0.00005) RY*(11) C  14           s( 35.73%)p 1.07( 38.32%)d 0.73( 25.95%)
   289. (0.00003) RY*(12) C  14           s(  3.57%)p 6.13( 21.87%)d20.91( 74.56%)
   290. (0.00001) RY*(13) C  14           s(  3.12%)p28.53( 89.05%)d 2.51(  7.83%)
   291. (0.00002) RY*(14) C  14           s(  2.35%)p 5.00( 11.74%)d36.60( 85.91%)
   292. (0.00000) RY*(15) C  14           s( 91.88%)p 0.06(  5.51%)d 0.03(  2.61%)
   293. (0.00001) RY*(16) C  14           s(  0.56%)p79.22( 44.42%)d98.13( 55.02%)
   294. (0.00000) RY*(17) C  14           s(  0.97%)p88.35( 85.82%)d13.60( 13.21%)
   295. (0.00930) RY*( 1) C  15           s(  9.40%)p 9.06( 85.21%)d 0.57(  5.39%)
                                            0.0000  0.0430  0.3001  0.0192 -0.0413
                                            0.0320  0.5839 -0.0721 -0.0345 -0.0506
                                           -0.7049  0.0181  0.0586  0.0064 -0.0215
                                           -0.0084 -0.0027 -0.0229  0.0526  0.0176
                                           -0.2242  0.0009
   296. (0.00705) RY*( 2) C  15           s( 27.04%)p 0.69( 18.68%)d 2.01( 54.27%)
                                           -0.0000  0.0119  0.5186 -0.0355 -0.0078
                                            0.0443  0.2764  0.0997 -0.0970  0.0117
                                            0.2218  0.1837  0.0193 -0.0450 -0.0485
                                            0.0236  0.0278 -0.0509 -0.0457 -0.1785
                                            0.7066  0.0827
   297. (0.00641) RY*( 3) C  15           s(  1.90%)p 5.10(  9.71%)d46.44( 88.38%)
                                            0.0000  0.0027  0.1376  0.0091 -0.0035
                                            0.0342  0.0246 -0.0319 -0.0384  0.0246
                                            0.0669  0.1003  0.0006  0.0638 -0.1986
                                           -0.1842 -0.0173  0.1643 -0.3722  0.8325
                                            0.0522 -0.1499
   298. (0.00233) RY*( 4) C  15           s( 17.83%)p 3.82( 68.06%)d 0.79( 14.12%)
                                           -0.0000 -0.0056  0.3951  0.1487 -0.0005
                                            0.0481 -0.6182  0.2212 -0.1465 -0.0298
                                           -0.3897 -0.0950  0.0835 -0.0044  0.2287
                                           -0.0649  0.0194  0.3489 -0.0411 -0.0363
                                            0.0676  0.1089
   299. (0.00100) RY*( 5) C  15           s( 34.25%)p 1.01( 34.43%)d 0.91( 31.31%)
                                           -0.0000  0.0029  0.5837 -0.0186 -0.0382
                                            0.0295 -0.0149 -0.0725 -0.0199  0.0030
                                            0.4105 -0.2368 -0.0775  0.0072 -0.3268
                                            0.0095  0.0011  0.0972  0.0805 -0.1427
                                           -0.5229 -0.0587
   300. (0.00023) RY*( 6) C  15           s(  6.27%)p12.10( 75.89%)d 2.85( 17.84%)
                                            0.0000 -0.0013 -0.0335  0.2082  0.1351
                                            0.0004 -0.2233 -0.0146  0.0970  0.0147
                                           -0.1788 -0.0277  0.2862  0.0290 -0.6329
                                           -0.3623 -0.2278 -0.3475  0.1718 -0.0554
                                            0.1368  0.0801
   301. (0.00009) RY*( 7) C  15           s(  9.42%)p 8.83( 83.19%)d 0.78(  7.39%)
   302. (0.00009) RY*( 8) C  15           s( 50.34%)p 0.67( 33.86%)d 0.31( 15.80%)
   303. (0.00004) RY*( 9) C  15           s( 27.07%)p 2.25( 60.88%)d 0.45( 12.05%)
   304. (0.00004) RY*(10) C  15           s(  2.12%)p35.40( 74.90%)d10.86( 22.98%)
   305. (0.00002) RY*(11) C  15           s(  7.79%)p 7.23( 56.28%)d 4.61( 35.93%)
   306. (0.00001) RY*(12) C  15           s(  6.72%)p11.00( 73.85%)d 2.89( 19.43%)
   307. (0.00002) RY*(13) C  15           s(  3.24%)p25.35( 82.23%)d 4.48( 14.52%)
   308. (0.00000) RY*(14) C  15           s(  0.47%)p99.99( 49.57%)d99.99( 49.95%)
   309. (0.00000) RY*(15) C  15           s( 87.05%)p 0.12( 10.18%)d 0.03(  2.78%)
   310. (0.00001) RY*(16) C  15           s(  4.49%)p17.58( 78.84%)d 3.72( 16.68%)
   311. (0.00001) RY*(17) C  15           s(  4.23%)p 1.30(  5.52%)d21.31( 90.25%)
   312. (0.00274) RY*( 1) O  16           s(  2.78%)p34.55( 96.05%)d 0.42(  1.17%)
                                            0.0000  0.0013  0.1192  0.1165 -0.0008
                                           -0.0129  0.6145  0.0725  0.0494 -0.0039
                                            0.6846 -0.0937  0.0026  0.0043 -0.3119
                                            0.0000 -0.0132  0.0083 -0.0314  0.0176
                                            0.1018 -0.0041
   313. (0.00079) RY*( 2) O  16           s( 42.33%)p 1.31( 55.61%)d 0.05(  2.07%)
                                            0.0000  0.0058  0.6253 -0.1797 -0.0032
                                           -0.0198  0.2320  0.1042  0.0285  0.0197
                                            0.0085 -0.0688 -0.0156  0.0040  0.6827
                                           -0.1287  0.0459  0.0353  0.0172 -0.1331
                                           -0.0129  0.0354
   314. (0.00074) RY*( 3) O  16           s( 47.43%)p 1.06( 50.41%)d 0.05(  2.16%)
                                            0.0000  0.0068  0.6750 -0.1364 -0.0022
                                           -0.0239 -0.1570  0.1964  0.0060  0.0207
                                           -0.2491 -0.0213 -0.0238 -0.0011 -0.6112
                                            0.0392 -0.0402  0.0908 -0.0174  0.0771
                                           -0.0808 -0.0249
   315. (0.00011) RY*( 4) O  16           s( 18.85%)p 4.17( 78.63%)d 0.13(  2.52%)
                                            0.0000  0.0110  0.2292  0.3686  0.0022
                                           -0.0263 -0.6771 -0.0864  0.0602  0.0267
                                            0.5372 -0.1023  0.0027  0.0019  0.1119
                                            0.0596 -0.0104  0.1040  0.0141  0.0030
                                            0.0611  0.1023
   316. (0.00005) RY*( 5) O  16           s( 31.20%)p 2.08( 64.81%)d 0.13(  3.99%)
   317. (0.00004) RY*( 6) O  16           s( 17.49%)p 4.50( 78.62%)d 0.22(  3.89%)
   318. (0.00001) RY*( 7) O  16           s( 33.00%)p 1.99( 65.82%)d 0.04(  1.17%)
   319. (0.00001) RY*( 8) O  16           s(  2.49%)p 1.73(  4.30%)d37.45( 93.21%)
   320. (0.00000) RY*( 9) O  16           s(  0.08%)p99.99( 99.90%)d 0.32(  0.02%)
   321. (0.00001) RY*(10) O  16           s(  0.14%)p99.99( 99.86%)d 0.02(  0.00%)
   322. (0.00001) RY*(11) O  16           s(  3.20%)p30.22( 96.79%)d 0.00(  0.01%)
   323. (0.00000) RY*(12) O  16           s(  0.01%)p 1.00( 99.80%)d 0.00(  0.20%)
   324. (0.00000) RY*(13) O  16           s( 99.77%)p 0.00(  0.06%)d 0.00(  0.17%)
   325. (0.00000) RY*(14) O  16           s(  0.12%)p 3.22(  0.38%)d99.99( 99.50%)
   326. (0.00000) RY*(15) O  16           s(  0.11%)p31.77(  3.37%)d99.99( 96.52%)
   327. (0.00000) RY*(16) O  16           s(  0.25%)p17.55(  4.45%)d99.99( 95.29%)
   328. (0.00000) RY*(17) O  16           s(  0.56%)p 2.94(  1.64%)d99.99( 97.80%)
   329. (0.00039) RY*( 1) H  17           s(100.00%)
                                           -0.0005  1.0000  0.0028
   330. (0.00022) RY*( 2) H  17           s(100.00%)
                                           -0.0011 -0.0028  1.0000
   331. (0.00047) RY*( 1) H  18           s(100.00%)
                                           -0.0006  1.0000  0.0022
   332. (0.00022) RY*( 2) H  18           s(100.00%)
                                           -0.0012 -0.0022  1.0000
   333. (0.00086) RY*( 1) H  19           s(100.00%)
                                           -0.0014  1.0000  0.0013
   334. (0.00017) RY*( 2) H  19           s(100.00%)
                                           -0.0008 -0.0013  1.0000
   335. (0.00058) RY*( 1) H  20           s(100.00%)
                                           -0.0015  1.0000  0.0022
   336. (0.00022) RY*( 2) H  20           s(100.00%)
                                           -0.0007 -0.0022  1.0000
   337. (0.00046) RY*( 1) H  21           s(100.00%)
                                           -0.0006  1.0000  0.0023
   338. (0.00022) RY*( 2) H  21           s(100.00%)
                                           -0.0012 -0.0023  1.0000
   339. (0.00173) RY*( 1) H  22           s(100.00%)
                                            0.0028  1.0000 -0.0009
   340. (0.00018) RY*( 2) H  22           s(100.00%)
                                           -0.0006  0.0009  1.0000
   341. (0.00265) RY*( 1) H  23           s(100.00%)
                                            0.0071  1.0000 -0.0036
   342. (0.00040) RY*( 2) H  23           s(100.00%)
                                           -0.0019  0.0037  1.0000
   343. (0.00087) RY*( 1) H  24           s(100.00%)
                                           -0.0016  1.0000  0.0013
   344. (0.00016) RY*( 2) H  24           s(100.00%)
                                           -0.0007 -0.0013  1.0000
   345. (0.00047) RY*( 1) H  25           s(100.00%)
                                           -0.0006  1.0000  0.0023
   346. (0.00022) RY*( 2) H  25           s(100.00%)
                                           -0.0012 -0.0023  1.0000
   347. (0.00039) RY*( 1) H  26           s(100.00%)
                                           -0.0005  1.0000  0.0027
   348. (0.00021) RY*( 2) H  26           s(100.00%)
                                           -0.0012 -0.0027  1.0000
   349. (0.00047) RY*( 1) H  27           s(100.00%)
                                           -0.0006  1.0000  0.0022
   350. (0.00022) RY*( 2) H  27           s(100.00%)
                                           -0.0012 -0.0022  1.0000
   351. (0.00063) RY*( 1) H  28           s(100.00%)
                                           -0.0017  1.0000  0.0019
   352. (0.00022) RY*( 2) H  28           s(100.00%)
                                           -0.0006 -0.0019  1.0000
   353. (0.00117) RY*( 1) H  29           s(100.00%)
                                            0.0039  1.0000 -0.0043
   354. (0.00024) RY*( 2) H  29           s(100.00%)
                                           -0.0012  0.0043  1.0000
   355. (0.01532) BD*( 1) C   1 - C   2  
                ( 50.11%)   0.7079* C   1 s( 34.64%)p 1.89( 65.33%)d 0.00(  0.03%)
                                            0.0000  0.5885 -0.0107  0.0002 -0.0000
                                            0.1068 -0.0251  0.0009 -0.0000 -0.5831
                                           -0.0091  0.0130  0.0000 -0.5476  0.0318
                                            0.0072  0.0001  0.0001 -0.0041  0.0144
                                           -0.0097  0.0019
                ( 49.89%)  -0.7063* C   2 s( 34.68%)p 1.88( 65.29%)d 0.00(  0.03%)
                                            0.0000  0.5887 -0.0123 -0.0028 -0.0004
                                           -0.0901 -0.0218  0.0048 -0.0004  0.6030
                                           -0.0353 -0.0067  0.0002  0.5284  0.0094
                                           -0.0113  0.0007 -0.0013 -0.0057  0.0143
                                           -0.0077  0.0040
   356. (0.01540) BD*( 1) C   1 - C   6  
                ( 50.06%)   0.7075* C   1 s( 34.70%)p 1.88( 65.27%)d 0.00(  0.03%)
                                            0.0000  0.5889 -0.0117 -0.0005 -0.0001
                                           -0.4727  0.0027  0.0091  0.0000 -0.0997
                                           -0.0328  0.0059 -0.0000  0.6460 -0.0259
                                           -0.0098 -0.0001  0.0051 -0.0153 -0.0031
                                            0.0026  0.0066
                ( 49.94%)  -0.7067* C   6 s( 34.71%)p 1.88( 65.26%)d 0.00(  0.03%)
                                            0.0000  0.5890 -0.0130 -0.0022 -0.0005
                                            0.4773 -0.0180  0.0067  0.0001  0.1302
                                           -0.0385 -0.0022 -0.0002 -0.6370  0.0018
                                           -0.0118 -0.0003  0.0030 -0.0152 -0.0006
                                            0.0027  0.0080
   357. (0.32226) BD*( 2) C   1 - C   6  
                ( 49.76%)   0.7054* C   1 s(  0.00%)p 1.00( 99.96%)d 0.00(  0.04%)
                                           -0.0000  0.0005  0.0001 -0.0001  0.0000
                                            0.7820  0.0204  0.0099 -0.0003 -0.3436
                                           -0.0090 -0.0045  0.0002  0.5188  0.0135
                                            0.0067 -0.0004 -0.0056  0.0016 -0.0099
                                           -0.0136  0.0088
                ( 50.24%)  -0.7088* C   6 s(  0.00%)p 1.00( 99.96%)d 0.00(  0.04%)
                                            0.0000  0.0024  0.0000  0.0005  0.0000
                                            0.7821  0.0194 -0.0097 -0.0010 -0.3450
                                           -0.0083  0.0045  0.0006  0.5178  0.0127
                                           -0.0062 -0.0007 -0.0086 -0.0090  0.0019
                                            0.0035 -0.0148
   358. (0.01149) BD*( 1) C   1 - H  17  
                ( 39.72%)   0.6303* C   1 s( 30.58%)p 2.27( 69.35%)d 0.00(  0.07%)
                                            0.0003 -0.5527 -0.0179 -0.0002 -0.0002
                                           -0.3898 -0.0020 -0.0039 -0.0008 -0.7282
                                           -0.0037 -0.0073 -0.0016  0.1058  0.0005
                                            0.0010  0.0002 -0.0180  0.0011  0.0059
                                            0.0116  0.0130
                ( 60.28%)  -0.7764* H  17 s(100.00%)
                                           -1.0000 -0.0005 -0.0011
   359. (0.01546) BD*( 1) C   2 - C   3  
                ( 50.57%)   0.7111* C   2 s( 34.67%)p 1.88( 65.30%)d 0.00(  0.03%)
                                            0.0000  0.5887 -0.0106  0.0012  0.0003
                                           -0.3714 -0.0091  0.0076 -0.0006 -0.7104
                                            0.0260  0.0108 -0.0004  0.0919  0.0312
                                           -0.0050  0.0007  0.0129 -0.0054 -0.0032
                                           -0.0080 -0.0064
                ( 49.43%)  -0.7031* C   3 s( 34.91%)p 1.86( 65.06%)d 0.00(  0.03%)
                                           -0.0001  0.5906  0.0151 -0.0015 -0.0001
                                            0.3810 -0.0221 -0.0014  0.0004  0.7011
                                            0.0028 -0.0085  0.0004 -0.1102  0.0344
                                           -0.0018 -0.0007  0.0123 -0.0036 -0.0001
                                           -0.0096 -0.0073
   360. (0.32472) BD*( 2) C   2 - C   3  
                ( 50.74%)   0.7123* C   2 s(  0.00%)p 1.00( 99.96%)d 0.00(  0.04%)
                                           -0.0000 -0.0004  0.0009  0.0011  0.0002
                                            0.7807  0.0164  0.0093 -0.0005 -0.3409
                                           -0.0072 -0.0041  0.0002  0.5227  0.0115
                                            0.0059 -0.0002 -0.0050  0.0020 -0.0100
                                           -0.0138  0.0099
                ( 49.26%)  -0.7018* C   3 s(  0.00%)p 1.00( 99.97%)d 0.00(  0.03%)
                                           -0.0000 -0.0023 -0.0020  0.0000 -0.0000
                                            0.7804  0.0139  0.0114 -0.0017 -0.3399
                                           -0.0075 -0.0058  0.0005  0.5240  0.0095
                                            0.0061 -0.0009  0.0118  0.0066  0.0069
                                            0.0088  0.0049
   361. (0.01113) BD*( 1) C   2 - H  18  
                ( 39.65%)   0.6297* C   2 s( 30.57%)p 2.27( 69.37%)d 0.00(  0.07%)
                                           -0.0003  0.5526  0.0181  0.0014  0.0002
                                            0.4930  0.0029  0.0050  0.0009  0.1142
                                            0.0004  0.0016  0.0004 -0.6614 -0.0040
                                           -0.0064 -0.0011  0.0025 -0.0203 -0.0056
                                            0.0088  0.0120
                ( 60.35%)  -0.7769* H  18 s(100.00%)
                                            1.0000  0.0006  0.0012
   362. (0.02593) BD*( 1) C   3 - C   4  
                ( 50.72%)   0.7122* C   3 s( 34.92%)p 1.86( 65.06%)d 0.00(  0.03%)
                                            0.0001  0.5909  0.0054  0.0039  0.0003
                                           -0.4819  0.0079  0.0071  0.0003 -0.1366
                                            0.0198  0.0029  0.0017  0.6317  0.0022
                                           -0.0086  0.0009  0.0033 -0.0144 -0.0015
                                            0.0017  0.0073
                ( 49.28%)  -0.7020* C   4 s( 33.81%)p 1.96( 66.16%)d 0.00(  0.03%)
                                           -0.0000  0.5814  0.0055  0.0019  0.0002
                                            0.4774 -0.0063 -0.0008  0.0020  0.1039
                                            0.0037  0.0005 -0.0010 -0.6501  0.0123
                                            0.0021 -0.0043  0.0036 -0.0156 -0.0032
                                            0.0036  0.0071
   363. (0.01223) BD*( 1) C   3 - H  19  
                ( 39.78%)   0.6307* C   3 s( 30.08%)p 2.32( 69.85%)d 0.00(  0.07%)
                                           -0.0003  0.5483 -0.0162 -0.0021 -0.0001
                                            0.1113 -0.0073  0.0030  0.0012 -0.6105
                                           -0.0093 -0.0012 -0.0014 -0.5595  0.0066
                                           -0.0051 -0.0021 -0.0058 -0.0031  0.0220
                                           -0.0121  0.0040
                ( 60.22%)  -0.7760* H  19 s(100.00%)
                                            1.0000  0.0014  0.0008
   364. (0.02221) BD*( 1) C   4 - C   5  
                ( 49.02%)   0.7002* C   4 s( 34.22%)p 1.92( 65.75%)d 0.00(  0.03%)
                                            0.0000 -0.5850 -0.0054 -0.0008 -0.0003
                                            0.1049 -0.0086  0.0001  0.0014 -0.5947
                                            0.0003 -0.0000 -0.0017 -0.5408  0.0152
                                            0.0000 -0.0032  0.0013  0.0038 -0.0145
                                            0.0087 -0.0022
                ( 50.98%)  -0.7140* C   5 s( 35.16%)p 1.84( 64.82%)d 0.00(  0.03%)
                                           -0.0001 -0.5929 -0.0072 -0.0042 -0.0003
                                           -0.0783 -0.0159  0.0015 -0.0011  0.6006
                                           -0.0203 -0.0081 -0.0001  0.5296  0.0103
                                           -0.0077  0.0015  0.0004  0.0051 -0.0133
                                            0.0073 -0.0038
   365. (0.34991) BD*( 2) C   4 - C   5  
                ( 48.98%)   0.6999* C   4 s(  0.00%)p 1.00( 99.97%)d 0.00(  0.03%)
                                            0.0001 -0.0001 -0.0001 -0.0010  0.0000
                                           -0.7836 -0.0104 -0.0050  0.0048  0.3365
                                            0.0012  0.0016 -0.0027 -0.5217 -0.0033
                                           -0.0017  0.0033 -0.0115 -0.0070 -0.0058
                                           -0.0068 -0.0053
                ( 51.02%)  -0.7143* C   5 s(  0.00%)p 1.00( 99.96%)d 0.00(  0.04%)
                                           -0.0000 -0.0067  0.0002 -0.0014  0.0000
                                           -0.7844 -0.0102 -0.0055  0.0016  0.3450
                                            0.0022  0.0033 -0.0003 -0.5148 -0.0056
                                           -0.0040  0.0007  0.0082  0.0092 -0.0024
                                           -0.0041  0.0147
   366. (0.02884) BD*( 1) C   4 - C   7  
                ( 51.41%)   0.7170* C   4 s( 31.94%)p 2.13( 68.03%)d 0.00(  0.03%)
                                            0.0002  0.5650 -0.0092 -0.0038 -0.0004
                                           -0.3824 -0.0088  0.0016 -0.0021 -0.7223
                                           -0.0180  0.0016 -0.0018  0.1087 -0.0132
                                            0.0000 -0.0003  0.0113 -0.0030 -0.0031
                                           -0.0097 -0.0077
                ( 48.59%)  -0.6971* C   7 s( 28.50%)p 2.51( 71.47%)d 0.00(  0.03%)
                                            0.0001  0.5338  0.0090 -0.0017  0.0001
                                            0.4116 -0.0037  0.0021 -0.0015  0.7282
                                            0.0057 -0.0005  0.0035 -0.1207 -0.0198
                                            0.0016 -0.0032  0.0132 -0.0036 -0.0060
                                           -0.0036 -0.0073
   367. (0.01487) BD*( 1) C   5 - C   6  
                ( 49.62%)   0.7044* C   5 s( 34.56%)p 1.89( 65.41%)d 0.00(  0.03%)
                                           -0.0001  0.5877  0.0134 -0.0022 -0.0000
                                            0.3699  0.0103 -0.0065  0.0002  0.7117
                                           -0.0253 -0.0069  0.0008 -0.0943 -0.0322
                                            0.0049 -0.0000  0.0130 -0.0054 -0.0031
                                           -0.0081 -0.0066
                ( 50.38%)  -0.7098* C   6 s( 34.63%)p 1.89( 65.34%)d 0.00(  0.03%)
                                            0.0000  0.5884 -0.0091  0.0007  0.0003
                                           -0.3849  0.0226 -0.0046  0.0000 -0.7006
                                           -0.0002 -0.0132 -0.0005  0.1119 -0.0348
                                           -0.0012 -0.0004  0.0124 -0.0035 -0.0003
                                           -0.0100 -0.0074
   368. (0.01183) BD*( 1) C   5 - H  20  
                ( 39.66%)   0.6298* C   5 s( 30.18%)p 2.31( 69.75%)d 0.00(  0.07%)
                                            0.0004 -0.5491  0.0162  0.0019  0.0002
                                            0.4907  0.0032  0.0017  0.0003  0.1102
                                            0.0083 -0.0021 -0.0012 -0.6667  0.0008
                                           -0.0056 -0.0019 -0.0031  0.0205  0.0056
                                           -0.0082 -0.0119
                ( 60.34%)  -0.7768* H  20 s(100.00%)
                                           -1.0000 -0.0015 -0.0007
   369. (0.01105) BD*( 1) C   6 - H  21  
                ( 39.67%)   0.6299* C   6 s( 30.57%)p 2.27( 69.37%)d 0.00(  0.07%)
                                            0.0003 -0.5526 -0.0175 -0.0012 -0.0002
                                            0.1025  0.0008 -0.0006  0.0002 -0.6094
                                           -0.0030  0.0067 -0.0012 -0.5583 -0.0033
                                            0.0054 -0.0010  0.0054  0.0023 -0.0222
                                            0.0111 -0.0046
                ( 60.33%)  -0.7767* H  21 s(100.00%)
                                           -1.0000 -0.0006 -0.0012
   370. (0.03832) BD*( 1) C   7 - C   8  
                ( 48.93%)   0.6995* C   7 s( 29.00%)p 2.45( 70.97%)d 0.00(  0.03%)
                                            0.0002  0.5385  0.0059  0.0003  0.0001
                                           -0.6300  0.0107  0.0044 -0.0009 -0.1291
                                            0.0041 -0.0000  0.0019 -0.5440 -0.0103
                                            0.0040 -0.0051  0.0033  0.0142  0.0035
                                            0.0055  0.0038
                ( 51.07%)  -0.7147* C   8 s( 32.01%)p 2.12( 67.96%)d 0.00(  0.03%)
                                            0.0002  0.5657 -0.0103 -0.0043 -0.0006
                                            0.6345  0.0211 -0.0026  0.0022  0.0906
                                            0.0085 -0.0008  0.0007  0.5180  0.0024
                                           -0.0017  0.0018  0.0013  0.0131  0.0015
                                            0.0088  0.0026
   371. (0.03409) BD*( 1) C   7 - N   9  
                ( 61.29%)   0.7829* C   7 s( 21.75%)p 3.59( 78.15%)d 0.00(  0.09%)
                                           -0.0001  0.4657  0.0253  0.0019 -0.0004
                                            0.5715 -0.0267  0.0023 -0.0005 -0.6721
                                            0.0216  0.0024 -0.0014 -0.0414 -0.0172
                                            0.0017  0.0013 -0.0261 -0.0033  0.0032
                                           -0.0030 -0.0151
                ( 38.71%)  -0.6221* N   9 s( 35.41%)p 1.82( 64.56%)d 0.00(  0.03%)
                                           -0.0000  0.5950 -0.0001 -0.0038  0.0002
                                           -0.5256 -0.0038  0.0066 -0.0008  0.6068
                                           -0.0056 -0.0052  0.0011  0.0312 -0.0016
                                            0.0014 -0.0001 -0.0116 -0.0035 -0.0015
                                            0.0007 -0.0116
   372. (0.02692) BD*( 1) C   7 - H  22  
                ( 38.63%)   0.6215* C   7 s( 20.80%)p 3.80( 79.12%)d 0.00(  0.08%)
                                            0.0003 -0.4553  0.0278 -0.0007 -0.0002
                                            0.3241  0.0198  0.0036 -0.0020  0.0124
                                           -0.0028  0.0034  0.0006 -0.8277 -0.0208
                                           -0.0017  0.0014 -0.0004  0.0162  0.0012
                                           -0.0018 -0.0228
                ( 61.37%)  -0.7834* H  22 s(100.00%)
                                           -1.0000  0.0028 -0.0006
   373. (0.02542) BD*( 1) C   8 - C  10  
                ( 49.34%)   0.7024* C   8 s( 33.87%)p 1.95( 66.10%)d 0.00(  0.03%)
                                            0.0000 -0.5819 -0.0068 -0.0022 -0.0002
                                           -0.1429  0.0109  0.0017 -0.0021  0.1955
                                           -0.0042 -0.0003  0.0005  0.7759 -0.0121
                                           -0.0022  0.0033  0.0013  0.0034 -0.0073
                                           -0.0014 -0.0160
                ( 50.66%)  -0.7118* C  10 s( 35.03%)p 1.85( 64.94%)d 0.00(  0.03%)
                                           -0.0001 -0.5918 -0.0058 -0.0038 -0.0004
                                            0.1083  0.0213 -0.0013  0.0018 -0.1985
                                            0.0005  0.0035  0.0001 -0.7730  0.0089
                                            0.0109 -0.0004  0.0015  0.0047 -0.0074
                                           -0.0030 -0.0139
   374. (0.02227) BD*( 1) C   8 - C  14  
                ( 49.21%)   0.7015* C   8 s( 34.10%)p 1.93( 65.87%)d 0.00(  0.03%)
                                            0.0000 -0.5839 -0.0061 -0.0009 -0.0002
                                            0.7571 -0.0075  0.0001  0.0025 -0.1090
                                            0.0037 -0.0002 -0.0008 -0.2706  0.0173
                                            0.0006 -0.0020  0.0034  0.0082 -0.0023
                                           -0.0143  0.0051
                ( 50.79%)  -0.7127* C  14 s( 35.16%)p 1.84( 64.81%)d 0.00(  0.03%)
                                           -0.0001 -0.5929 -0.0061 -0.0046 -0.0004
                                           -0.7605  0.0147  0.0103 -0.0001  0.0875
                                            0.0046 -0.0015  0.0006  0.2475  0.0224
                                           -0.0046  0.0020  0.0029  0.0082 -0.0028
                                           -0.0135  0.0025
   375. (0.35034) BD*( 2) C   8 - C  14  
                ( 49.26%)   0.7019* C   8 s(  0.00%)p 1.00( 99.97%)d 0.00(  0.03%)
                                           -0.0001  0.0013 -0.0009  0.0006 -0.0000
                                           -0.0545 -0.0045 -0.0004 -0.0000 -0.9701
                                           -0.0117 -0.0062  0.0051  0.2354  0.0013
                                            0.0012 -0.0013  0.0177 -0.0039  0.0014
                                            0.0014 -0.0010
                ( 50.74%)  -0.7123* C  14 s(  0.01%)p 1.00( 99.96%)d 0.00(  0.04%)
                                            0.0000  0.0073 -0.0005  0.0017 -0.0000
                                           -0.0417 -0.0026  0.0006  0.0005 -0.9713
                                           -0.0124 -0.0070  0.0015  0.2328  0.0014
                                            0.0018 -0.0001 -0.0119  0.0032  0.0132
                                           -0.0045 -0.0059
   376. (0.05169) BD*( 1) N   9 - C  15  
                ( 37.08%)   0.6089* N   9 s( 35.11%)p 1.85( 64.84%)d 0.00(  0.05%)
                                            0.0000 -0.5925 -0.0097 -0.0048  0.0000
                                            0.1904  0.0143 -0.0055  0.0008  0.7561
                                           -0.0252  0.0006  0.0020 -0.1990  0.0018
                                           -0.0002 -0.0006 -0.0076  0.0043  0.0094
                                            0.0134  0.0118
                ( 62.92%)  -0.7932* C  15 s( 32.59%)p 2.07( 67.33%)d 0.00(  0.08%)
                                           -0.0001 -0.5705  0.0192 -0.0056  0.0014
                                           -0.1966  0.0114 -0.0028  0.0027 -0.7679
                                            0.0258  0.0078  0.0023  0.2101 -0.0068
                                           -0.0019 -0.0010 -0.0120  0.0018  0.0114
                                            0.0204  0.0088
   377. (0.01634) BD*( 1) N   9 - H  23  
                ( 29.15%)   0.5399* N   9 s( 29.34%)p 2.41( 70.60%)d 0.00(  0.06%)
                                            0.0002 -0.5417  0.0047  0.0022  0.0002
                                           -0.7927  0.0175  0.0018  0.0021 -0.1665
                                            0.0012  0.0039 -0.0008  0.2225 -0.0067
                                           -0.0005 -0.0001 -0.0054  0.0111  0.0035
                                           -0.0160  0.0130
                ( 70.85%)  -0.8417* H  23 s(100.00%)
                                           -1.0000  0.0071 -0.0019
   378. (0.01520) BD*( 1) C  10 - C  11  
                ( 49.53%)   0.7038* C  10 s( 34.78%)p 1.87( 65.19%)d 0.00(  0.03%)
                                            0.0001 -0.5895 -0.0150  0.0014  0.0002
                                            0.6147  0.0150 -0.0091 -0.0002  0.0948
                                           -0.0094  0.0006  0.0001  0.5132 -0.0368
                                           -0.0009  0.0009 -0.0018 -0.0124 -0.0031
                                           -0.0118 -0.0014
                ( 50.47%)  -0.7104* C  11 s( 34.73%)p 1.88( 65.24%)d 0.00(  0.03%)
                                           -0.0000 -0.5892  0.0098 -0.0012 -0.0003
                                           -0.6302  0.0358  0.0078 -0.0001 -0.0908
                                           -0.0068  0.0026 -0.0003 -0.4951 -0.0199
                                            0.0117 -0.0011 -0.0022 -0.0132 -0.0039
                                           -0.0099 -0.0047
   379. (0.31933) BD*( 2) C  10 - C  11  
                ( 49.71%)   0.7050* C  10 s(  0.00%)p 1.00( 99.96%)d 0.00(  0.04%)
                                           -0.0000 -0.0005  0.0001  0.0009  0.0002
                                           -0.0527 -0.0029  0.0013 -0.0000 -0.9684
                                           -0.0183 -0.0140  0.0018  0.2417  0.0040
                                            0.0041 -0.0002  0.0180 -0.0045  0.0037
                                            0.0011 -0.0015
                ( 50.29%)  -0.7092* C  11 s(  0.00%)p 1.00( 99.96%)d 0.00(  0.04%)
                                           -0.0000 -0.0004  0.0006  0.0019  0.0001
                                           -0.0493 -0.0012 -0.0000  0.0001 -0.9688
                                           -0.0219 -0.0110  0.0005  0.2408  0.0056
                                            0.0034 -0.0001 -0.0071  0.0006 -0.0170
                                            0.0037  0.0077
   380. (0.01245) BD*( 1) C  10 - H  24  
                ( 39.76%)   0.6306* C  10 s( 30.10%)p 2.32( 69.83%)d 0.00(  0.07%)
                                            0.0003 -0.5484  0.0165  0.0023  0.0001
                                           -0.7785 -0.0055 -0.0024 -0.0013  0.1129
                                           -0.0030  0.0022  0.0009  0.2815 -0.0086
                                            0.0044  0.0022  0.0055  0.0142 -0.0013
                                           -0.0186  0.0097
                ( 60.24%)  -0.7761* H  24 s(100.00%)
                                           -1.0000 -0.0016 -0.0007
   381. (0.01547) BD*( 1) C  11 - C  12  
                ( 49.91%)   0.7065* C  11 s( 34.66%)p 1.88( 65.31%)d 0.00(  0.03%)
                                           -0.0000 -0.5885  0.0130  0.0018  0.0004
                                            0.7606 -0.0300 -0.0102  0.0003 -0.1005
                                           -0.0060  0.0028 -0.0002 -0.2499 -0.0298
                                            0.0089 -0.0005  0.0037  0.0094 -0.0030
                                           -0.0140  0.0027
                ( 50.09%)  -0.7077* C  12 s( 34.65%)p 1.89( 65.32%)d 0.00(  0.03%)
                                           -0.0000 -0.5885  0.0109 -0.0003 -0.0000
                                           -0.7496  0.0036  0.0146 -0.0000  0.1037
                                           -0.0101 -0.0009 -0.0000  0.2804 -0.0403
                                           -0.0003 -0.0001  0.0033  0.0069 -0.0023
                                           -0.0154  0.0045
   382. (0.01125) BD*( 1) C  11 - H  25  
                ( 39.70%)   0.6301* C  11 s( 30.53%)p 2.27( 69.41%)d 0.00(  0.07%)
                                           -0.0003  0.5522  0.0180  0.0005  0.0002
                                            0.1385  0.0010  0.0008  0.0001 -0.2049
                                           -0.0011 -0.0020 -0.0004 -0.7955 -0.0043
                                           -0.0077 -0.0014 -0.0017 -0.0077  0.0101
                                           -0.0027  0.0224
                ( 60.30%)  -0.7765* H  25 s(100.00%)
                                            1.0000  0.0006  0.0012
   383. (0.01548) BD*( 1) C  12 - C  13  
                ( 50.07%)   0.7076* C  12 s( 34.71%)p 1.88( 65.26%)d 0.00(  0.03%)
                                            0.0000  0.5891 -0.0116 -0.0001 -0.0001
                                           -0.1473  0.0404 -0.0022  0.0001  0.1961
                                           -0.0044 -0.0033  0.0000  0.7684 -0.0107
                                           -0.0140  0.0000 -0.0010 -0.0025  0.0078
                                            0.0025  0.0157
                ( 49.93%)  -0.7066* C  13 s( 34.72%)p 1.88( 65.25%)d 0.00(  0.03%)
                                            0.0000  0.5891 -0.0132 -0.0017 -0.0005
                                            0.1159  0.0353  0.0068  0.0004 -0.1920
                                            0.0041 -0.0030 -0.0001 -0.7747  0.0235
                                           -0.0115 -0.0003 -0.0018 -0.0057  0.0076
                                            0.0030  0.0145
   384. (0.32411) BD*( 2) C  12 - C  13  
                ( 49.76%)   0.7054* C  12 s(  0.00%)p 1.00( 99.96%)d 0.00(  0.04%)
                                           -0.0000  0.0011 -0.0001 -0.0004 -0.0000
                                           -0.0460 -0.0012 -0.0008  0.0001 -0.9696
                                           -0.0258 -0.0123  0.0006  0.2378  0.0062
                                            0.0030 -0.0003 -0.0075  0.0011 -0.0162
                                            0.0035  0.0072
                ( 50.24%)  -0.7088* C  13 s(  0.00%)p 1.00( 99.96%)d 0.00(  0.04%)
                                            0.0000  0.0030 -0.0001 -0.0002 -0.0001
                                           -0.0436 -0.0012  0.0007 -0.0000 -0.9701
                                           -0.0245  0.0123  0.0014  0.2363  0.0057
                                           -0.0027 -0.0004 -0.0123  0.0036  0.0127
                                           -0.0045 -0.0059
   385. (0.01150) BD*( 1) C  12 - H  26  
                ( 39.76%)   0.6306* C  12 s( 30.56%)p 2.27( 69.38%)d 0.00(  0.07%)
                                           -0.0003  0.5525  0.0179 -0.0003  0.0001
                                           -0.6420 -0.0033 -0.0064 -0.0014 -0.0969
                                           -0.0006 -0.0010 -0.0002 -0.5216 -0.0026
                                           -0.0051 -0.0011  0.0044  0.0224  0.0025
                                            0.0116  0.0014
                ( 60.24%)  -0.7761* H  26 s(100.00%)
                                            1.0000  0.0005  0.0012
   386. (0.01481) BD*( 1) C  13 - C  14  
                ( 50.40%)   0.7099* C  13 s( 34.68%)p 1.88( 65.29%)d 0.00(  0.03%)
                                            0.0000  0.5888 -0.0092  0.0009  0.0003
                                            0.6136  0.0130  0.0132  0.0008  0.0995
                                           -0.0096  0.0006 -0.0001  0.5144 -0.0383
                                            0.0056 -0.0002  0.0019  0.0126  0.0032
                                            0.0121  0.0014
                ( 49.60%)  -0.7043* C  14 s( 34.62%)p 1.89( 65.35%)d 0.00(  0.03%)
                                           -0.0001  0.5882  0.0144 -0.0025 -0.0002
                                           -0.6304  0.0356  0.0035 -0.0007 -0.0876
                                           -0.0070  0.0024 -0.0000 -0.4966 -0.0209
                                            0.0098  0.0000  0.0020  0.0132  0.0040
                                            0.0099  0.0045
   387. (0.01118) BD*( 1) C  13 - H  27  
                ( 39.71%)   0.6302* C  13 s( 30.51%)p 2.28( 69.42%)d 0.00(  0.07%)
                                           -0.0003  0.5521  0.0177  0.0006  0.0002
                                           -0.7788 -0.0040  0.0080 -0.0015  0.1043
                                            0.0005 -0.0009  0.0002  0.2772  0.0019
                                           -0.0022  0.0005 -0.0053 -0.0147  0.0010
                                            0.0181 -0.0099
                ( 60.29%)  -0.7765* H  27 s(100.00%)
                                            1.0000  0.0006  0.0012
   388. (0.01220) BD*( 1) C  14 - H  28  
                ( 39.70%)   0.6301* C  14 s( 30.12%)p 2.32( 69.81%)d 0.00(  0.07%)
                                            0.0004 -0.5486  0.0163  0.0021  0.0001
                                            0.1446 -0.0083  0.0035  0.0018 -0.2016
                                           -0.0003 -0.0004 -0.0001 -0.7978 -0.0034
                                           -0.0043 -0.0013  0.0016  0.0073 -0.0099
                                            0.0019 -0.0227
                ( 60.30%)  -0.7765* H  28 s(100.00%)
                                           -1.0000 -0.0017 -0.0006
   389. (0.26596) BD*( 1) C  15 - O  16  
                ( 73.08%)   0.8549* C  15 s(  0.02%)p99.99( 99.39%)d29.93(  0.59%)
                                            0.0000 -0.0139  0.0012 -0.0016 -0.0001
                                            0.2330  0.0148  0.0076  0.0021  0.2092
                                            0.0085  0.0031  0.0020  0.9447  0.0488
                                            0.0230  0.0089 -0.0020  0.0511 -0.0516
                                            0.0242 -0.0047
                ( 26.92%)  -0.5188* O  16 s(  0.03%)p99.99( 99.86%)d 4.11(  0.11%)
                                           -0.0000 -0.0162  0.0015 -0.0004  0.0000
                                            0.2657 -0.0005 -0.0002 -0.0008  0.1815
                                            0.0007  0.0008 -0.0007  0.9461  0.0006
                                            0.0006 -0.0032  0.0018 -0.0220  0.0220
                                           -0.0104  0.0028
   390. (0.00539) BD*( 2) C  15 - O  16  
                ( 63.88%)   0.7993* C  15 s( 32.02%)p 2.12( 67.83%)d 0.00(  0.16%)
                                           -0.0001  0.5623 -0.0626 -0.0023 -0.0017
                                            0.5898 -0.0283 -0.0055 -0.0027 -0.5715
                                            0.0525 -0.0040  0.0036 -0.0106 -0.0015
                                            0.0029 -0.0001 -0.0332 -0.0022  0.0006
                                            0.0040 -0.0208
                ( 36.12%)  -0.6010* O  16 s( 36.91%)p 1.71( 62.98%)d 0.00(  0.11%)
                                            0.0000  0.6060 -0.0436 -0.0013 -0.0000
                                           -0.5649  0.0177 -0.0006 -0.0004  0.5533
                                           -0.0177 -0.0021 -0.0001  0.0629 -0.0011
                                            0.0004  0.0001 -0.0292 -0.0016  0.0029
                                           -0.0002 -0.0154
   391. (0.03738) BD*( 1) C  15 - H  29  
                ( 41.62%)   0.6451* C  15 s( 35.74%)p 1.80( 64.17%)d 0.00(  0.09%)
                                           -0.0002  0.5961  0.0458 -0.0021  0.0016
                                           -0.7426 -0.0189  0.0124 -0.0018 -0.1874
                                            0.0120 -0.0037  0.0044  0.2334  0.0021
                                           -0.0009 -0.0011  0.0116 -0.0131 -0.0016
                                            0.0239 -0.0073
                ( 58.38%)  -0.7641* H  29 s(100.00%)
                                            1.0000 -0.0039  0.0012


 NHO Directionality and "Bond Bending" (deviations from line of nuclear centers)

         [Thresholds for printing:  angular deviation  >  1.0 degree]
                                    hybrid p-character > 25.0%
                                    orbital occupancy  >  0.10e

                                Line of Centers        Hybrid 1              Hybrid 2
                                ---------------  -------------------   ------------------
                NBO               Theta   Phi    Theta   Phi    Dev    Theta   Phi    Dev
 ========================================================================================
     1. BD (   1) C   1 - C   2   131.9  279.4   131.0  278.1   1.3     47.3  100.9   1.3
     2. BD (   1) C   1 - C   6    37.3  193.6    38.1  195.4   1.3    143.8   10.8   1.9
     3. BD (   2) C   1 - C   6    37.3  193.6    58.7  336.3  89.9     58.8  336.2  90.0
     5. BD (   1) C   2 - C   3    82.6  241.8    81.2  241.0   1.6     95.7   62.8   1.9
     6. BD (   2) C   2 - C   3    82.6  241.8    58.4  336.4  90.0    121.5  156.3  90.0
     8. BD (   1) C   3 - C   4    37.8  194.4     --     --    --     142.9   12.8   1.2
    10. BD (   1) C   4 - C   5    48.5   98.5     --     --    --     132.6  279.3   1.3
    11. BD (   2) C   4 - C   5    48.5   98.5    58.7  337.0  89.5     59.0  336.3  89.9
    12. BD (   1) C   4 - C   7    81.8  241.5    83.5  242.1   1.8     99.6   61.0   1.4
    13. BD (   1) C   5 - C   6    97.3   61.9    98.9   61.2   1.8     84.6  242.8   2.1
    16. BD (   1) C   7 - C   8   129.7  188.7   131.5  191.3   2.7     51.9    8.6   1.6
    17. BD (   1) C   7 - N   9    92.0  311.1    93.8  310.1   2.0      --     --    --
    18. BD (   1) C   7 - H  22    21.8  179.4    22.2  182.3   1.1      --     --    --
    20. BD (   1) C   8 - C  14    71.4  172.7     --     --    --     109.8  352.9   1.2
    21. BD (   2) C   8 - C  14    71.4  172.7    76.5  266.5  89.2     76.6  267.5  89.9
    22. BD (   1) N   9 - C  15    75.6  256.3    75.4  254.8   1.5      --     --    --
    24. BD (   1) C  10 - C  11   128.8  188.6   127.3  187.9   1.7     49.7    9.2   1.6
    25. BD (   2) C  10 - C  11   128.8  188.6    76.0  266.9  89.9     76.0  267.1  89.9
    27. BD (   1) C  11 - C  12    70.8  172.3    69.6  171.8   1.3    108.0  352.8   1.3
    29. BD (   1) C  12 - C  13    16.9  124.2    16.3  120.0   1.3    162.0  309.7   2.0
    30. BD (   2) C  12 - C  13    16.9  124.2    76.2  267.3  89.9     76.3  267.4  90.0
    32. BD (   1) C  13 - C  14    51.3    8.6    53.3    8.0   2.1    130.3  188.9   1.6
    35. BD (   1) C  15 - O  16    92.5  315.4   161.6  220.9  89.0    161.2  214.6  88.9
    36. BD (   2) C  15 - O  16    92.5  315.4    90.7  316.8   2.3     85.3  135.8   2.2
    37. BD (   1) C  15 - H  29    73.1  194.7    73.1  193.1   1.5      --     --    --
    54. LP (   1) N   9             --     --    162.8  216.3   --       --     --    --
    55. LP (   1) O  16             --     --     92.7  316.1   --       --     --    --
    56. LP (   2) O  16             --     --    108.3   46.8   --       --     --    --
   357. BD*(   2) C   1 - C   6    37.3  193.6    58.7  336.3  89.9     58.8  336.2  90.0
   360. BD*(   2) C   2 - C   3    82.6  241.8    58.4  336.4  90.0    121.5  156.3  90.0
   365. BD*(   2) C   4 - C   5    48.5   98.5    58.7  337.0  89.5     59.0  336.3  89.9
   375. BD*(   2) C   8 - C  14    71.4  172.7    76.5  266.5  89.2     76.6  267.5  89.9
   379. BD*(   2) C  10 - C  11   128.8  188.6    76.0  266.9  89.9     76.0  267.1  89.9
   384. BD*(   2) C  12 - C  13    16.9  124.2    76.2  267.3  89.9     76.3  267.4  90.0
   389. BD*(   1) C  15 - O  16    92.5  315.4   161.6  220.9  89.0    161.2  214.6  88.9


 Second Order Perturbation Theory Analysis of Fock Matrix in NBO Basis

     Threshold for printing:   0.50 kcal/mol
                                                                              E(2)  E(j)-E(i) F(i,j)
         Donor NBO (i)                     Acceptor NBO (j)                 kcal/mol   a.u.    a.u. 
 ===================================================================================================

 within unit  1
   1. BD (   1) C   1 - C   2        / 91. RY*(   1) C   3                    0.96    1.87    0.038
   1. BD (   1) C   1 - C   2        / 92. RY*(   2) C   3                    1.44    1.94    0.047
   1. BD (   1) C   1 - C   2        /142. RY*(   1) C   6                    1.04    1.86    0.039
   1. BD (   1) C   1 - C   2        /143. RY*(   2) C   6                    1.44    2.19    0.050
   1. BD (   1) C   1 - C   2        /356. BD*(   1) C   1 - C   6            2.51    1.39    0.053
   1. BD (   1) C   1 - C   2        /358. BD*(   1) C   1 - H  17            1.31    1.39    0.038
   1. BD (   1) C   1 - C   2        /359. BD*(   1) C   2 - C   3            2.61    1.38    0.054
   1. BD (   1) C   1 - C   2        /361. BD*(   1) C   2 - H  18            1.33    1.38    0.038
   1. BD (   1) C   1 - C   2        /363. BD*(   1) C   3 - H  19            2.50    1.38    0.052
   1. BD (   1) C   1 - C   2        /369. BD*(   1) C   6 - H  21            2.36    1.38    0.051
   2. BD (   1) C   1 - C   6        / 74. RY*(   1) C   2                    1.01    1.86    0.039
   2. BD (   1) C   1 - C   6        / 75. RY*(   2) C   2                    1.47    2.17    0.051
   2. BD (   1) C   1 - C   6        /125. RY*(   1) C   5                    0.77    1.85    0.034
   2. BD (   1) C   1 - C   6        /126. RY*(   2) C   5                    1.77    1.93    0.052
   2. BD (   1) C   1 - C   6        /355. BD*(   1) C   1 - C   2            2.51    1.39    0.053
   2. BD (   1) C   1 - C   6        /358. BD*(   1) C   1 - H  17            1.34    1.39    0.039
   2. BD (   1) C   1 - C   6        /361. BD*(   1) C   2 - H  18            2.36    1.38    0.051
   2. BD (   1) C   1 - C   6        /367. BD*(   1) C   5 - C   6            2.53    1.38    0.053
   2. BD (   1) C   1 - C   6        /368. BD*(   1) C   5 - H  20            2.41    1.38    0.052
   2. BD (   1) C   1 - C   6        /369. BD*(   1) C   6 - H  21            1.35    1.38    0.039
   3. BD (   2) C   1 - C   6        / 77. RY*(   4) C   2                    0.82    1.79    0.038
   3. BD (   2) C   1 - C   6        /128. RY*(   4) C   5                    1.00    1.67    0.040
   3. BD (   2) C   1 - C   6        /360. BD*(   2) C   2 - C   3           28.98    0.35    0.090
   3. BD (   2) C   1 - C   6        /365. BD*(   2) C   4 - C   5           28.65    0.35    0.089
   4. BD (   1) C   1 - H  17        / 74. RY*(   1) C   2                    1.33    1.71    0.043
   4. BD (   1) C   1 - H  17        /142. RY*(   1) C   6                    1.32    1.71    0.043
   4. BD (   1) C   1 - H  17        /355. BD*(   1) C   1 - C   2            0.94    1.24    0.030
   4. BD (   1) C   1 - H  17        /356. BD*(   1) C   1 - C   6            0.95    1.24    0.031
   4. BD (   1) C   1 - H  17        /359. BD*(   1) C   2 - C   3            3.88    1.23    0.062
   4. BD (   1) C   1 - H  17        /361. BD*(   1) C   2 - H  18            0.56    1.23    0.024
   4. BD (   1) C   1 - H  17        /367. BD*(   1) C   5 - C   6            3.79    1.23    0.061
   4. BD (   1) C   1 - H  17        /369. BD*(   1) C   6 - H  21            0.56    1.23    0.024
   5. BD (   1) C   2 - C   3        / 57. RY*(   1) C   1                    0.96    1.88    0.038
   5. BD (   1) C   2 - C   3        / 58. RY*(   2) C   1                    1.41    2.18    0.050
   5. BD (   1) C   2 - C   3        /108. RY*(   1) C   4                    1.31    2.03    0.046
   5. BD (   1) C   2 - C   3        /110. RY*(   3) C   4                    1.01    1.92    0.039
   5. BD (   1) C   2 - C   3        /355. BD*(   1) C   1 - C   2            2.52    1.39    0.053
   5. BD (   1) C   2 - C   3        /358. BD*(   1) C   1 - H  17            2.30    1.39    0.050
   5. BD (   1) C   2 - C   3        /361. BD*(   1) C   2 - H  18            1.33    1.38    0.038
   5. BD (   1) C   2 - C   3        /362. BD*(   1) C   3 - C   4            3.72    1.37    0.064
   5. BD (   1) C   2 - C   3        /363. BD*(   1) C   3 - H  19            1.59    1.38    0.042
   5. BD (   1) C   2 - C   3        /366. BD*(   1) C   4 - C   7            3.98    1.26    0.063
   6. BD (   2) C   2 - C   3        / 59. RY*(   3) C   1                    1.29    0.79    0.031
   6. BD (   2) C   2 - C   3        /109. RY*(   2) C   4                    0.53    1.01    0.023
   6. BD (   2) C   2 - C   3        /357. BD*(   2) C   1 - C   6           27.47    0.35    0.088
   6. BD (   2) C   2 - C   3        /365. BD*(   2) C   4 - C   5           29.31    0.35    0.091
   7. BD (   1) C   2 - H  18        / 57. RY*(   1) C   1                    1.23    1.73    0.041
   7. BD (   1) C   2 - H  18        / 91. RY*(   1) C   3                    1.14    1.72    0.040
   7. BD (   1) C   2 - H  18        /355. BD*(   1) C   1 - C   2            0.94    1.24    0.030
   7. BD (   1) C   2 - H  18        /356. BD*(   1) C   1 - C   6            3.69    1.24    0.060
   7. BD (   1) C   2 - H  18        /358. BD*(   1) C   1 - H  17            0.57    1.24    0.024
   7. BD (   1) C   2 - H  18        /359. BD*(   1) C   2 - C   3            0.97    1.24    0.031
   7. BD (   1) C   2 - H  18        /362. BD*(   1) C   3 - C   4            4.02    1.22    0.063
   7. BD (   1) C   2 - H  18        /363. BD*(   1) C   3 - H  19            0.55    1.23    0.023
   8. BD (   1) C   3 - C   4        / 74. RY*(   1) C   2                    1.24    1.86    0.043
   8. BD (   1) C   3 - C   4        / 75. RY*(   2) C   2                    1.54    2.17    0.052
   8. BD (   1) C   3 - C   4        /125. RY*(   1) C   5                    0.88    1.85    0.036
   8. BD (   1) C   3 - C   4        /126. RY*(   2) C   5                    0.54    1.93    0.029
   8. BD (   1) C   3 - C   4        /159. RY*(   1) C   7                    1.17    1.78    0.041
   8. BD (   1) C   3 - C   4        /160. RY*(   2) C   7                    0.66    1.66    0.030
   8. BD (   1) C   3 - C   4        /359. BD*(   1) C   2 - C   3            3.24    1.39    0.060
   8. BD (   1) C   3 - C   4        /361. BD*(   1) C   2 - H  18            1.96    1.38    0.047
   8. BD (   1) C   3 - C   4        /363. BD*(   1) C   3 - H  19            1.52    1.38    0.041
   8. BD (   1) C   3 - C   4        /364. BD*(   1) C   4 - C   5            3.38    1.38    0.061
   8. BD (   1) C   3 - C   4        /366. BD*(   1) C   4 - C   7            2.04    1.26    0.045
   8. BD (   1) C   3 - C   4        /368. BD*(   1) C   5 - H  20            2.37    1.38    0.051
   8. BD (   1) C   3 - C   4        /372. BD*(   1) C   7 - H  22            1.17    1.22    0.034
   9. BD (   1) C   3 - H  19        / 74. RY*(   1) C   2                    1.21    1.71    0.041
   9. BD (   1) C   3 - H  19        /108. RY*(   1) C   4                    1.76    1.89    0.052
   9. BD (   1) C   3 - H  19        /355. BD*(   1) C   1 - C   2            3.57    1.24    0.060
   9. BD (   1) C   3 - H  19        /359. BD*(   1) C   2 - C   3            1.15    1.24    0.034
   9. BD (   1) C   3 - H  19        /361. BD*(   1) C   2 - H  18            0.54    1.24    0.023
   9. BD (   1) C   3 - H  19        /362. BD*(   1) C   3 - C   4            1.24    1.23    0.035
   9. BD (   1) C   3 - H  19        /364. BD*(   1) C   4 - C   5            4.77    1.24    0.069
  10. BD (   1) C   4 - C   5        / 91. RY*(   1) C   3                    0.74    1.87    0.033
  10. BD (   1) C   4 - C   5        /142. RY*(   1) C   6                    1.17    1.86    0.042
  10. BD (   1) C   4 - C   5        /143. RY*(   2) C   6                    1.55    2.19    0.052
  10. BD (   1) C   4 - C   5        /159. RY*(   1) C   7                    1.63    1.77    0.048
  10. BD (   1) C   4 - C   5        /362. BD*(   1) C   3 - C   4            3.52    1.37    0.062
  10. BD (   1) C   4 - C   5        /363. BD*(   1) C   3 - H  19            2.54    1.38    0.053
  10. BD (   1) C   4 - C   5        /366. BD*(   1) C   4 - C   7            2.26    1.26    0.048
  10. BD (   1) C   4 - C   5        /367. BD*(   1) C   5 - C   6            3.01    1.38    0.058
  10. BD (   1) C   4 - C   5        /368. BD*(   1) C   5 - H  20            1.61    1.38    0.042
  10. BD (   1) C   4 - C   5        /369. BD*(   1) C   6 - H  21            1.93    1.38    0.046
  10. BD (   1) C   4 - C   5        /370. BD*(   1) C   7 - C   8            0.52    1.26    0.023
  10. BD (   1) C   4 - C   5        /371. BD*(   1) C   7 - N   9            0.81    1.20    0.028
  10. BD (   1) C   4 - C   5        /372. BD*(   1) C   7 - H  22            0.61    1.22    0.024
  11. BD (   2) C   4 - C   5        / 93. RY*(   3) C   3                    2.11    1.02    0.046
  11. BD (   2) C   4 - C   5        /144. RY*(   3) C   6                    1.82    0.82    0.038
  11. BD (   2) C   4 - C   5        /357. BD*(   2) C   1 - C   6           27.79    0.35    0.089
  11. BD (   2) C   4 - C   5        /360. BD*(   2) C   2 - C   3           27.58    0.35    0.088
  11. BD (   2) C   4 - C   5        /370. BD*(   1) C   7 - C   8            3.22    0.79    0.049
  11. BD (   2) C   4 - C   5        /371. BD*(   1) C   7 - N   9            4.02    0.73    0.052
  11. BD (   2) C   4 - C   5        /375. BD*(   2) C   8 - C  14            0.83    0.35    0.015
  12. BD (   1) C   4 - C   7        / 91. RY*(   1) C   3                    1.59    1.83    0.049
  12. BD (   1) C   4 - C   7        /125. RY*(   1) C   5                    1.87    1.81    0.052
  12. BD (   1) C   4 - C   7        /177. RY*(   2) C   8                    0.55    1.92    0.029
  12. BD (   1) C   4 - C   7        /178. RY*(   3) C   8                    1.21    1.50    0.038
  12. BD (   1) C   4 - C   7        /195. RY*(   3) N   9                    0.69    1.79    0.032
  12. BD (   1) C   4 - C   7        /359. BD*(   1) C   2 - C   3            2.19    1.34    0.049
  12. BD (   1) C   4 - C   7        /362. BD*(   1) C   3 - C   4            2.05    1.33    0.047
  12. BD (   1) C   4 - C   7        /364. BD*(   1) C   4 - C   5            2.11    1.34    0.048
  12. BD (   1) C   4 - C   7        /367. BD*(   1) C   5 - C   6            2.14    1.34    0.048
  12. BD (   1) C   4 - C   7        /370. BD*(   1) C   7 - C   8            3.13    1.22    0.055
  12. BD (   1) C   4 - C   7        /371. BD*(   1) C   7 - N   9            0.81    1.16    0.027
  12. BD (   1) C   4 - C   7        /372. BD*(   1) C   7 - H  22            0.97    1.18    0.030
  12. BD (   1) C   4 - C   7        /374. BD*(   1) C   8 - C  14            1.11    1.34    0.035
  12. BD (   1) C   4 - C   7        /375. BD*(   2) C   8 - C  14            2.46    0.79    0.043
  12. BD (   1) C   4 - C   7        /376. BD*(   1) N   9 - C  15            3.62    1.27    0.061
  13. BD (   1) C   5 - C   6        / 57. RY*(   1) C   1                    0.97    1.87    0.038
  13. BD (   1) C   5 - C   6        / 58. RY*(   2) C   1                    1.44    2.18    0.050
  13. BD (   1) C   5 - C   6        /108. RY*(   1) C   4                    0.93    2.03    0.039
  13. BD (   1) C   5 - C   6        /110. RY*(   3) C   4                    1.22    1.92    0.043
  13. BD (   1) C   5 - C   6        /356. BD*(   1) C   1 - C   6            2.51    1.39    0.053
  13. BD (   1) C   5 - C   6        /358. BD*(   1) C   1 - H  17            2.32    1.38    0.051
  13. BD (   1) C   5 - C   6        /364. BD*(   1) C   4 - C   5            3.41    1.38    0.061
  13. BD (   1) C   5 - C   6        /366. BD*(   1) C   4 - C   7            3.80    1.26    0.062
  13. BD (   1) C   5 - C   6        /368. BD*(   1) C   5 - H  20            1.38    1.38    0.039
  13. BD (   1) C   5 - C   6        /369. BD*(   1) C   6 - H  21            1.30    1.38    0.038
  14. BD (   1) C   5 - H  20        /108. RY*(   1) C   4                    1.83    1.88    0.053
  14. BD (   1) C   5 - H  20        /142. RY*(   1) C   6                    1.09    1.71    0.039
  14. BD (   1) C   5 - H  20        /356. BD*(   1) C   1 - C   6            3.61    1.24    0.060
  14. BD (   1) C   5 - H  20        /362. BD*(   1) C   3 - C   4            4.85    1.22    0.069
  14. BD (   1) C   5 - H  20        /364. BD*(   1) C   4 - C   5            1.32    1.23    0.036
  14. BD (   1) C   5 - H  20        /367. BD*(   1) C   5 - C   6            1.04    1.23    0.032
  14. BD (   1) C   5 - H  20        /369. BD*(   1) C   6 - H  21            0.55    1.23    0.023
  15. BD (   1) C   6 - H  21        / 57. RY*(   1) C   1                    1.23    1.73    0.041
  15. BD (   1) C   6 - H  21        /125. RY*(   1) C   5                    1.19    1.70    0.040
  15. BD (   1) C   6 - H  21        /355. BD*(   1) C   1 - C   2            3.71    1.24    0.061
  15. BD (   1) C   6 - H  21        /356. BD*(   1) C   1 - C   6            0.95    1.24    0.031
  15. BD (   1) C   6 - H  21        /358. BD*(   1) C   1 - H  17            0.57    1.24    0.024
  15. BD (   1) C   6 - H  21        /364. BD*(   1) C   4 - C   5            3.97    1.23    0.062
  15. BD (   1) C   6 - H  21        /367. BD*(   1) C   5 - C   6            0.95    1.23    0.031
  15. BD (   1) C   6 - H  21        /368. BD*(   1) C   5 - H  20            0.57    1.23    0.024
  16. BD (   1) C   7 - C   8        /109. RY*(   2) C   4                    1.10    1.44    0.036
  16. BD (   1) C   7 - C   8        /110. RY*(   3) C   4                    0.54    1.88    0.029
  16. BD (   1) C   7 - C   8        /193. RY*(   1) N   9                    1.26    1.38    0.038
  16. BD (   1) C   7 - C   8        /210. RY*(   1) C  10                    1.54    1.83    0.048
  16. BD (   1) C   7 - C   8        /278. RY*(   1) C  14                    1.95    1.82    0.054
  16. BD (   1) C   7 - C   8        /364. BD*(   1) C   4 - C   5            1.28    1.34    0.037
  16. BD (   1) C   7 - C   8        /365. BD*(   2) C   4 - C   5            2.38    0.78    0.042
  16. BD (   1) C   7 - C   8        /366. BD*(   1) C   4 - C   7            3.16    1.22    0.056
  16. BD (   1) C   7 - C   8        /371. BD*(   1) C   7 - N   9            0.89    1.16    0.029
  16. BD (   1) C   7 - C   8        /372. BD*(   1) C   7 - H  22            0.79    1.17    0.027
  16. BD (   1) C   7 - C   8        /373. BD*(   1) C   8 - C  10            2.06    1.34    0.047
  16. BD (   1) C   7 - C   8        /374. BD*(   1) C   8 - C  14            2.06    1.34    0.047
  16. BD (   1) C   7 - C   8        /377. BD*(   1) N   9 - H  23            1.44    1.27    0.038
  16. BD (   1) C   7 - C   8        /378. BD*(   1) C  10 - C  11            2.25    1.34    0.049
  16. BD (   1) C   7 - C   8        /386. BD*(   1) C  13 - C  14            2.16    1.34    0.048
  17. BD (   1) C   7 - N   9        /109. RY*(   2) C   4                    0.64    1.57    0.028
  17. BD (   1) C   7 - N   9        /298. RY*(   4) C  15                    1.63    1.96    0.051
  17. BD (   1) C   7 - N   9        /299. RY*(   5) C  15                    0.62    2.70    0.037
  17. BD (   1) C   7 - N   9        /364. BD*(   1) C   4 - C   5            1.55    1.47    0.043
  17. BD (   1) C   7 - N   9        /365. BD*(   2) C   4 - C   5            1.23    0.92    0.033
  17. BD (   1) C   7 - N   9        /366. BD*(   1) C   4 - C   7            0.99    1.36    0.033
  17. BD (   1) C   7 - N   9        /370. BD*(   1) C   7 - C   8            0.97    1.35    0.033
  17. BD (   1) C   7 - N   9        /374. BD*(   1) C   8 - C  14            1.58    1.47    0.043
  17. BD (   1) C   7 - N   9        /375. BD*(   2) C   8 - C  14            0.93    0.92    0.029
  17. BD (   1) C   7 - N   9        /376. BD*(   1) N   9 - C  15            0.89    1.40    0.032
  17. BD (   1) C   7 - N   9        /377. BD*(   1) N   9 - H  23            0.64    1.40    0.027
  17. BD (   1) C   7 - N   9        /390. BD*(   2) C  15 - O  16            1.75    1.49    0.046
  18. BD (   1) C   7 - H  22        /193. RY*(   1) N   9                    0.76    1.23    0.028
  18. BD (   1) C   7 - H  22        /362. BD*(   1) C   3 - C   4            5.52    1.18    0.072
  18. BD (   1) C   7 - H  22        /366. BD*(   1) C   4 - C   7            0.96    1.07    0.029
  18. BD (   1) C   7 - H  22        /370. BD*(   1) C   7 - C   8            0.65    1.06    0.024
  18. BD (   1) C   7 - H  22        /373. BD*(   1) C   8 - C  10            5.30    1.18    0.071
  18. BD (   1) C   7 - H  22        /377. BD*(   1) N   9 - H  23            2.01    1.12    0.042
  19. BD (   1) C   8 - C  10        /159. RY*(   1) C   7                    1.85    1.77    0.051
  19. BD (   1) C   8 - C  10        /177. RY*(   2) C   8                    0.51    1.96    0.028
  19. BD (   1) C   8 - C  10        /227. RY*(   1) C  11                    1.19    1.86    0.042
  19. BD (   1) C   8 - C  10        /228. RY*(   2) C  11                    1.51    2.17    0.051
  19. BD (   1) C   8 - C  10        /278. RY*(   1) C  14                    0.89    1.87    0.036
  19. BD (   1) C   8 - C  10        /370. BD*(   1) C   7 - C   8            1.99    1.26    0.045
  19. BD (   1) C   8 - C  10        /372. BD*(   1) C   7 - H  22            1.16    1.21    0.033
  19. BD (   1) C   8 - C  10        /374. BD*(   1) C   8 - C  14            3.27    1.38    0.060
  19. BD (   1) C   8 - C  10        /378. BD*(   1) C  10 - C  11            3.21    1.39    0.060
  19. BD (   1) C   8 - C  10        /380. BD*(   1) C  10 - H  24            1.61    1.38    0.042
  19. BD (   1) C   8 - C  10        /382. BD*(   1) C  11 - H  25            1.99    1.38    0.047
  19. BD (   1) C   8 - C  10        /388. BD*(   1) C  14 - H  28            2.39    1.38    0.051
  20. BD (   1) C   8 - C  14        /159. RY*(   1) C   7                    1.83    1.77    0.051
  20. BD (   1) C   8 - C  14        /210. RY*(   1) C  10                    0.82    1.87    0.035
  20. BD (   1) C   8 - C  14        /261. RY*(   1) C  13                    1.14    1.86    0.041
  20. BD (   1) C   8 - C  14        /262. RY*(   2) C  13                    1.55    2.18    0.052
  20. BD (   1) C   8 - C  14        /370. BD*(   1) C   7 - C   8            2.02    1.26    0.045
  20. BD (   1) C   8 - C  14        /371. BD*(   1) C   7 - N   9            1.13    1.20    0.033
  20. BD (   1) C   8 - C  14        /372. BD*(   1) C   7 - H  22            0.55    1.21    0.023
  20. BD (   1) C   8 - C  14        /373. BD*(   1) C   8 - C  10            3.37    1.38    0.061
  20. BD (   1) C   8 - C  14        /380. BD*(   1) C  10 - H  24            2.52    1.38    0.053
  20. BD (   1) C   8 - C  14        /386. BD*(   1) C  13 - C  14            3.06    1.38    0.058
  20. BD (   1) C   8 - C  14        /387. BD*(   1) C  13 - H  27            1.98    1.38    0.047
  20. BD (   1) C   8 - C  14        /388. BD*(   1) C  14 - H  28            1.65    1.38    0.043
  21. BD (   2) C   8 - C  14        /212. RY*(   3) C  10                    2.14    0.97    0.044
  21. BD (   2) C   8 - C  14        /263. RY*(   3) C  13                    1.90    0.83    0.039
  21. BD (   2) C   8 - C  14        /365. BD*(   2) C   4 - C   5            0.94    0.35    0.016
  21. BD (   2) C   8 - C  14        /366. BD*(   1) C   4 - C   7            3.32    0.79    0.050
  21. BD (   2) C   8 - C  14        /371. BD*(   1) C   7 - N   9            3.69    0.73    0.050
  21. BD (   2) C   8 - C  14        /379. BD*(   2) C  10 - C  11           27.23    0.35    0.088
  21. BD (   2) C   8 - C  14        /384. BD*(   2) C  12 - C  13           28.05    0.35    0.089
  22. BD (   1) N   9 - C  15        /159. RY*(   1) C   7                    1.36    1.94    0.046
  22. BD (   1) N   9 - C  15        /160. RY*(   2) C   7                    1.15    1.83    0.041
  22. BD (   1) N   9 - C  15        /312. RY*(   1) O  16                    0.54    1.69    0.027
  22. BD (   1) N   9 - C  15        /366. BD*(   1) C   4 - C   7            1.15    1.43    0.036
  22. BD (   1) N   9 - C  15        /371. BD*(   1) C   7 - N   9            1.72    1.37    0.044
  22. BD (   1) N   9 - C  15        /377. BD*(   1) N   9 - H  23            0.63    1.48    0.027
  23. BD (   1) N   9 - H  23        /160. RY*(   2) C   7                    1.23    1.67    0.041
  23. BD (   1) N   9 - H  23        /295. RY*(   1) C  15                    0.84    2.11    0.038
  23. BD (   1) N   9 - H  23        /299. RY*(   5) C  15                    0.61    2.61    0.036
  23. BD (   1) N   9 - H  23        /370. BD*(   1) C   7 - C   8            0.83    1.27    0.029
  23. BD (   1) N   9 - H  23        /376. BD*(   1) N   9 - C  15            0.57    1.32    0.025
  23. BD (   1) N   9 - H  23        /390. BD*(   2) C  15 - O  16            1.12    1.40    0.035
  23. BD (   1) N   9 - H  23        /391. BD*(   1) C  15 - H  29            2.39    1.31    0.050
  24. BD (   1) C  10 - C  11        /176. RY*(   1) C   8                    1.33    2.00    0.046
  24. BD (   1) C  10 - C  11        /177. RY*(   2) C   8                    0.94    1.96    0.038
  24. BD (   1) C  10 - C  11        /244. RY*(   1) C  12                    0.95    1.88    0.038
  24. BD (   1) C  10 - C  11        /245. RY*(   2) C  12                    1.41    2.17    0.050
  24. BD (   1) C  10 - C  11        /370. BD*(   1) C   7 - C   8            3.92    1.26    0.063
  24. BD (   1) C  10 - C  11        /373. BD*(   1) C   8 - C  10            3.64    1.38    0.063
  24. BD (   1) C  10 - C  11        /380. BD*(   1) C  10 - H  24            1.54    1.38    0.041
  24. BD (   1) C  10 - C  11        /381. BD*(   1) C  11 - C  12            2.53    1.38    0.053
  24. BD (   1) C  10 - C  11        /382. BD*(   1) C  11 - H  25            1.33    1.38    0.038
  24. BD (   1) C  10 - C  11        /385. BD*(   1) C  12 - H  26            2.30    1.38    0.051
  25. BD (   2) C  10 - C  11        /246. RY*(   3) C  12                    1.35    0.78    0.032
  25. BD (   2) C  10 - C  11        /375. BD*(   2) C   8 - C  14           29.28    0.35    0.091
  25. BD (   2) C  10 - C  11        /384. BD*(   2) C  12 - C  13           27.83    0.35    0.088
  26. BD (   1) C  10 - H  24        /176. RY*(   1) C   8                    1.71    1.86    0.050
  26. BD (   1) C  10 - H  24        /227. RY*(   1) C  11                    1.15    1.71    0.040
  26. BD (   1) C  10 - H  24        /373. BD*(   1) C   8 - C  10            1.32    1.23    0.036
  26. BD (   1) C  10 - H  24        /374. BD*(   1) C   8 - C  14            4.80    1.23    0.069
  26. BD (   1) C  10 - H  24        /378. BD*(   1) C  10 - C  11            1.09    1.24    0.033
  26. BD (   1) C  10 - H  24        /381. BD*(   1) C  11 - C  12            3.61    1.24    0.060
  26. BD (   1) C  10 - H  24        /382. BD*(   1) C  11 - H  25            0.55    1.24    0.023
  27. BD (   1) C  11 - C  12        /210. RY*(   1) C  10                    0.89    1.87    0.037
  27. BD (   1) C  11 - C  12        /211. RY*(   2) C  10                    1.53    1.92    0.049
  27. BD (   1) C  11 - C  12        /261. RY*(   1) C  13                    1.04    1.86    0.039
  27. BD (   1) C  11 - C  12        /262. RY*(   2) C  13                    1.44    2.18    0.050
  27. BD (   1) C  11 - C  12        /378. BD*(   1) C  10 - C  11            2.61    1.38    0.054
  27. BD (   1) C  11 - C  12        /380. BD*(   1) C  10 - H  24            2.48    1.38    0.052
  27. BD (   1) C  11 - C  12        /382. BD*(   1) C  11 - H  25            1.33    1.38    0.038
  27. BD (   1) C  11 - C  12        /383. BD*(   1) C  12 - C  13            2.52    1.39    0.053
  27. BD (   1) C  11 - C  12        /385. BD*(   1) C  12 - H  26            1.32    1.38    0.038
  27. BD (   1) C  11 - C  12        /387. BD*(   1) C  13 - H  27            2.37    1.38    0.051
  28. BD (   1) C  11 - H  25        /210. RY*(   1) C  10                    1.18    1.73    0.040
  28. BD (   1) C  11 - H  25        /244. RY*(   1) C  12                    1.24    1.73    0.041
  28. BD (   1) C  11 - H  25        /373. BD*(   1) C   8 - C  10            4.01    1.23    0.063
  28. BD (   1) C  11 - H  25        /378. BD*(   1) C  10 - C  11            0.97    1.24    0.031
  28. BD (   1) C  11 - H  25        /380. BD*(   1) C  10 - H  24            0.55    1.23    0.023
  28. BD (   1) C  11 - H  25        /381. BD*(   1) C  11 - C  12            0.93    1.24    0.030
  28. BD (   1) C  11 - H  25        /383. BD*(   1) C  12 - C  13            3.70    1.24    0.060
  28. BD (   1) C  11 - H  25        /385. BD*(   1) C  12 - H  26            0.56    1.24    0.024
  29. BD (   1) C  12 - C  13        /227. RY*(   1) C  11                    1.02    1.86    0.039
  29. BD (   1) C  12 - C  13        /228. RY*(   2) C  11                    1.46    2.17    0.050
  29. BD (   1) C  12 - C  13        /278. RY*(   1) C  14                    0.69    1.86    0.032
  29. BD (   1) C  12 - C  13        /279. RY*(   2) C  14                    1.84    1.91    0.053
  29. BD (   1) C  12 - C  13        /381. BD*(   1) C  11 - C  12            2.51    1.39    0.053
  29. BD (   1) C  12 - C  13        /382. BD*(   1) C  11 - H  25            2.36    1.38    0.051
  29. BD (   1) C  12 - C  13        /385. BD*(   1) C  12 - H  26            1.34    1.38    0.039
  29. BD (   1) C  12 - C  13        /386. BD*(   1) C  13 - C  14            2.57    1.38    0.053
  29. BD (   1) C  12 - C  13        /387. BD*(   1) C  13 - H  27            1.35    1.38    0.039
  29. BD (   1) C  12 - C  13        /388. BD*(   1) C  14 - H  28            2.44    1.38    0.052
  30. BD (   2) C  12 - C  13        /230. RY*(   4) C  11                    0.82    1.79    0.037
  30. BD (   2) C  12 - C  13        /281. RY*(   4) C  14                    0.96    1.64    0.039
  30. BD (   2) C  12 - C  13        /375. BD*(   2) C   8 - C  14           28.23    0.35    0.089
  30. BD (   2) C  12 - C  13        /379. BD*(   2) C  10 - C  11           28.40    0.35    0.089
  31. BD (   1) C  12 - H  26        /227. RY*(   1) C  11                    1.34    1.71    0.043
  31. BD (   1) C  12 - H  26        /261. RY*(   1) C  13                    1.33    1.71    0.043
  31. BD (   1) C  12 - H  26        /378. BD*(   1) C  10 - C  11            3.85    1.24    0.062
  31. BD (   1) C  12 - H  26        /381. BD*(   1) C  11 - C  12            0.93    1.24    0.030
  31. BD (   1) C  12 - H  26        /382. BD*(   1) C  11 - H  25            0.56    1.23    0.024
  31. BD (   1) C  12 - H  26        /383. BD*(   1) C  12 - C  13            0.95    1.24    0.031
  31. BD (   1) C  12 - H  26        /386. BD*(   1) C  13 - C  14            3.80    1.23    0.061
  31. BD (   1) C  12 - H  26        /387. BD*(   1) C  13 - H  27            0.56    1.23    0.024
  32. BD (   1) C  13 - C  14        /176. RY*(   1) C   8                    0.89    2.00    0.038
  32. BD (   1) C  13 - C  14        /177. RY*(   2) C   8                    1.23    1.96    0.044
  32. BD (   1) C  13 - C  14        /244. RY*(   1) C  12                    0.96    1.87    0.038
  32. BD (   1) C  13 - C  14        /245. RY*(   2) C  12                    1.43    2.17    0.050
  32. BD (   1) C  13 - C  14        /370. BD*(   1) C   7 - C   8            3.80    1.26    0.062
  32. BD (   1) C  13 - C  14        /374. BD*(   1) C   8 - C  14            3.46    1.38    0.062
  32. BD (   1) C  13 - C  14        /383. BD*(   1) C  12 - C  13            2.53    1.39    0.053
  32. BD (   1) C  13 - C  14        /385. BD*(   1) C  12 - H  26            2.32    1.38    0.051
  32. BD (   1) C  13 - C  14        /387. BD*(   1) C  13 - H  27            1.31    1.38    0.038
  32. BD (   1) C  13 - C  14        /388. BD*(   1) C  14 - H  28            1.42    1.38    0.040
  33. BD (   1) C  13 - H  27        /244. RY*(   1) C  12                    1.25    1.73    0.042
  33. BD (   1) C  13 - H  27        /278. RY*(   1) C  14                    1.20    1.72    0.041
  33. BD (   1) C  13 - H  27        /374. BD*(   1) C   8 - C  14            4.00    1.23    0.063
  33. BD (   1) C  13 - H  27        /381. BD*(   1) C  11 - C  12            3.72    1.24    0.061
  33. BD (   1) C  13 - H  27        /383. BD*(   1) C  12 - C  13            0.95    1.24    0.031
  33. BD (   1) C  13 - H  27        /385. BD*(   1) C  12 - H  26            0.56    1.24    0.024
  33. BD (   1) C  13 - H  27        /386. BD*(   1) C  13 - C  14            0.96    1.24    0.031
  33. BD (   1) C  13 - H  27        /388. BD*(   1) C  14 - H  28            0.57    1.23    0.024
  34. BD (   1) C  14 - H  28        /176. RY*(   1) C   8                    1.85    1.85    0.053
  34. BD (   1) C  14 - H  28        /261. RY*(   1) C  13                    1.10    1.71    0.039
  34. BD (   1) C  14 - H  28        /373. BD*(   1) C   8 - C  10            4.85    1.23    0.069
  34. BD (   1) C  14 - H  28        /374. BD*(   1) C   8 - C  14            1.33    1.23    0.036
  34. BD (   1) C  14 - H  28        /383. BD*(   1) C  12 - C  13            3.61    1.24    0.060
  34. BD (   1) C  14 - H  28        /386. BD*(   1) C  13 - C  14            1.04    1.24    0.032
  34. BD (   1) C  14 - H  28        /387. BD*(   1) C  13 - H  27            0.55    1.23    0.023
  35. BD (   1) C  15 - O  16        /193. RY*(   1) N   9                    0.56    1.09    0.022
  35. BD (   1) C  15 - O  16        /389. BD*(   1) C  15 - O  16            1.17    0.47    0.022
  36. BD (   2) C  15 - O  16        /194. RY*(   2) N   9                    1.27    2.19    0.047
  36. BD (   2) C  15 - O  16        /295. RY*(   1) C  15                    0.81    2.44    0.040
  36. BD (   2) C  15 - O  16        /371. BD*(   1) C   7 - N   9            2.42    1.54    0.055
  36. BD (   2) C  15 - O  16        /376. BD*(   1) N   9 - C  15            0.57    1.65    0.028
  37. BD (   1) C  15 - H  29        /194. RY*(   2) N   9                    1.20    1.76    0.041
  37. BD (   1) C  15 - H  29        /312. RY*(   1) O  16                    0.99    1.43    0.034
  37. BD (   1) C  15 - H  29        /377. BD*(   1) N   9 - H  23            3.67    1.22    0.060
  38. CR (   1) C   1                / 75. RY*(   2) C   2                    1.23   11.79    0.108
  38. CR (   1) C   1                /143. RY*(   2) C   6                    1.30   11.81    0.111
  38. CR (   1) C   1                /330. RY*(   2) H  17                    0.59   12.28    0.076
  38. CR (   1) C   1                /359. BD*(   1) C   2 - C   3            0.67   11.01    0.077
  38. CR (   1) C   1                /367. BD*(   1) C   5 - C   6            0.65   11.01    0.076
  39. CR (   1) C   2                / 58. RY*(   2) C   1                    1.29   11.81    0.110
  39. CR (   1) C   2                / 92. RY*(   2) C   3                    1.05   11.57    0.098
  39. CR (   1) C   2                /332. RY*(   2) H  18                    0.61   12.32    0.077
  39. CR (   1) C   2                /356. BD*(   1) C   1 - C   6            0.64   11.01    0.075
  39. CR (   1) C   2                /362. BD*(   1) C   3 - C   4            0.78   11.00    0.083
  40. CR (   1) C   3                / 75. RY*(   2) C   2                    1.38   11.79    0.114
  40. CR (   1) C   3                /110. RY*(   3) C   4                    1.95   11.55    0.134
  40. CR (   1) C   3                /333. RY*(   1) H  19                    0.63   11.71    0.076
  40. CR (   1) C   3                /355. BD*(   1) C   1 - C   2            0.64   11.01    0.075
  40. CR (   1) C   3                /364. BD*(   1) C   4 - C   5            0.75   11.00    0.082
  40. CR (   1) C   3                /366. BD*(   1) C   4 - C   7            0.82   10.89    0.085
  41. CR (   1) C   4                / 92. RY*(   2) C   3                    1.24   11.59    0.107
  41. CR (   1) C   4                /126. RY*(   2) C   5                    1.28   11.58    0.109
  41. CR (   1) C   4                /160. RY*(   2) C   7                    1.09   11.31    0.099
  41. CR (   1) C   4                /359. BD*(   1) C   2 - C   3            0.61   11.03    0.073
  41. CR (   1) C   4                /367. BD*(   1) C   5 - C   6            0.62   11.03    0.074
  42. CR (   1) C   5                /108. RY*(   1) C   4                    0.72   11.65    0.082
  42. CR (   1) C   5                /110. RY*(   3) C   4                    1.02   11.55    0.097
  42. CR (   1) C   5                /143. RY*(   2) C   6                    1.30   11.81    0.111
  42. CR (   1) C   5                /335. RY*(   1) H  20                    0.67   11.88    0.080
  42. CR (   1) C   5                /356. BD*(   1) C   1 - C   6            0.64   11.01    0.075
  42. CR (   1) C   5                /362. BD*(   1) C   3 - C   4            0.84   10.99    0.086
  42. CR (   1) C   5                /366. BD*(   1) C   4 - C   7            0.82   10.88    0.085
  43. CR (   1) C   6                / 58. RY*(   2) C   1                    1.34   11.80    0.112
  43. CR (   1) C   6                /126. RY*(   2) C   5                    1.14   11.56    0.102
  43. CR (   1) C   6                /338. RY*(   2) H  21                    0.63   12.34    0.079
  43. CR (   1) C   6                /355. BD*(   1) C   1 - C   2            0.64   11.01    0.075
  43. CR (   1) C   6                /364. BD*(   1) C   4 - C   5            0.75   11.00    0.081
  44. CR (   1) C   7                /108. RY*(   1) C   4                    1.05   11.70    0.099
  44. CR (   1) C   7                /176. RY*(   1) C   8                    1.04   11.68    0.099
  44. CR (   1) C   7                /340. RY*(   2) H  22                    0.50   12.85    0.072
  44. CR (   1) C   7                /362. BD*(   1) C   3 - C   4            0.69   11.04    0.079
  44. CR (   1) C   7                /364. BD*(   1) C   4 - C   5            0.54   11.05    0.069
  44. CR (   1) C   7                /373. BD*(   1) C   8 - C  10            0.69   11.05    0.078
  44. CR (   1) C   7                /374. BD*(   1) C   8 - C  14            0.55   11.05    0.070
  44. CR (   1) C   7                /376. BD*(   1) N   9 - C  15            0.70   10.98    0.079
  45. CR (   1) C   8                /211. RY*(   2) C  10                    1.29   11.56    0.109
  45. CR (   1) C   8                /279. RY*(   2) C  14                    1.30   11.55    0.109
  45. CR (   1) C   8                /378. BD*(   1) C  10 - C  11            0.62   11.03    0.074
  45. CR (   1) C   8                /386. BD*(   1) C  13 - C  14            0.62   11.03    0.074
  46. CR (   1) N   9                /163. RY*(   5) C   7                    0.68   15.46    0.091
  46. CR (   1) N   9                /296. RY*(   2) C  15                    0.65   16.11    0.092
  46. CR (   1) N   9                /299. RY*(   5) C  15                    0.98   16.44    0.113
  46. CR (   1) N   9                /342. RY*(   2) H  23                    0.94   16.84    0.112
  47. CR (   1) C  10                /177. RY*(   2) C   8                    2.06   11.58    0.138
  47. CR (   1) C  10                /228. RY*(   2) C  11                    1.34   11.79    0.112
  47. CR (   1) C  10                /343. RY*(   1) H  24                    0.64   11.76    0.077
  47. CR (   1) C  10                /370. BD*(   1) C   7 - C   8            0.81   10.88    0.085
  47. CR (   1) C  10                /374. BD*(   1) C   8 - C  14            0.77   11.00    0.082
  47. CR (   1) C  10                /381. BD*(   1) C  11 - C  12            0.65   11.01    0.076
  48. CR (   1) C  11                /211. RY*(   2) C  10                    1.02   11.54    0.097
  48. CR (   1) C  11                /245. RY*(   2) C  12                    1.29   11.80    0.110
  48. CR (   1) C  11                /346. RY*(   2) H  25                    0.62   12.33    0.078
  48. CR (   1) C  11                /373. BD*(   1) C   8 - C  10            0.78   11.00    0.083
  48. CR (   1) C  11                /383. BD*(   1) C  12 - C  13            0.64   11.01    0.075
  49. CR (   1) C  12                /228. RY*(   2) C  11                    1.26   11.79    0.109
  49. CR (   1) C  12                /262. RY*(   2) C  13                    1.30   11.80    0.111
  49. CR (   1) C  12                /348. RY*(   2) H  26                    0.58   12.27    0.075
  49. CR (   1) C  12                /378. BD*(   1) C  10 - C  11            0.67   11.01    0.077
  49. CR (   1) C  12                /386. BD*(   1) C  13 - C  14            0.66   11.01    0.076
  50. CR (   1) C  13                /245. RY*(   2) C  12                    1.34   11.80    0.112
  50. CR (   1) C  13                /279. RY*(   2) C  14                    1.09   11.53    0.100
  50. CR (   1) C  13                /350. RY*(   2) H  27                    0.64   12.35    0.079
  50. CR (   1) C  13                /374. BD*(   1) C   8 - C  14            0.76   11.00    0.082
  50. CR (   1) C  13                /381. BD*(   1) C  11 - C  12            0.64   11.01    0.075
  51. CR (   1) C  14                /176. RY*(   1) C   8                    0.74   11.62    0.083
  51. CR (   1) C  14                /177. RY*(   2) C   8                    1.00   11.58    0.096
  51. CR (   1) C  14                /262. RY*(   2) C  13                    1.31   11.80    0.111
  51. CR (   1) C  14                /351. RY*(   1) H  28                    0.73   12.02    0.083
  51. CR (   1) C  14                /370. BD*(   1) C   7 - C   8            0.80   10.88    0.084
  51. CR (   1) C  14                /373. BD*(   1) C   8 - C  10            0.82   11.00    0.085
  51. CR (   1) C  14                /383. BD*(   1) C  12 - C  13            0.65   11.01    0.076
  52. CR (   1) C  15                /354. RY*(   2) H  29                    0.53   12.68    0.073
  52. CR (   1) C  15                /371. BD*(   1) C   7 - N   9            1.28   10.95    0.106
  53. CR (   1) O  16                /295. RY*(   1) C  15                    4.28   20.70    0.266
  54. LP (   1) N   9                /161. RY*(   3) C   7                    1.13    1.17    0.035
  54. LP (   1) N   9                /297. RY*(   3) C  15                    2.53    1.88    0.067
  54. LP (   1) N   9                /370. BD*(   1) C   7 - C   8            6.83    0.81    0.071
  54. LP (   1) N   9                /372. BD*(   1) C   7 - H  22            6.69    0.77    0.069
  54. LP (   1) N   9                /375. BD*(   2) C   8 - C  14            0.97    0.38    0.017
  54. LP (   1) N   9                /389. BD*(   1) C  15 - O  16           84.95    0.35    0.155
  55. LP (   1) O  16                /295. RY*(   1) C  15                   11.27    2.16    0.139
  55. LP (   1) O  16                /296. RY*(   2) C  15                    0.94    2.33    0.042
  55. LP (   1) O  16                /307. RY*(  13) C  15                    0.86    2.79    0.044
  55. LP (   1) O  16                /310. RY*(  16) C  15                    0.58    2.49    0.034
  55. LP (   1) O  16                /391. BD*(   1) C  15 - H  29            0.58    1.35    0.025
  56. LP (   2) O  16                /296. RY*(   2) C  15                    2.66    1.85    0.064
  56. LP (   2) O  16                /297. RY*(   3) C  15                    0.50    1.90    0.028
  56. LP (   2) O  16                /299. RY*(   5) C  15                    0.50    2.18    0.030
  56. LP (   2) O  16                /371. BD*(   1) C   7 - N   9            0.94    0.77    0.024
  56. LP (   2) O  16                /376. BD*(   1) N   9 - C  15           22.80    0.88    0.128
  56. LP (   2) O  16                /391. BD*(   1) C  15 - H  29           17.29    0.88    0.111
 357. BD*(   2) C   1 - C   6        / 59. RY*(   3) C   1                    3.31    0.44    0.084
 357. BD*(   2) C   1 - C   6        / 71. RY*(  15) C   1                    0.72    0.35    0.035
 357. BD*(   2) C   1 - C   6        /144. RY*(   3) C   6                    2.26    0.46    0.072
 357. BD*(   2) C   1 - C   6        /152. RY*(  11) C   6                    0.66    0.38    0.035
 360. BD*(   2) C   2 - C   3        / 76. RY*(   3) C   2                    2.71    0.64    0.092
 360. BD*(   2) C   2 - C   3        / 93. RY*(   3) C   3                    0.74    0.68    0.050
 360. BD*(   2) C   2 - C   3        / 94. RY*(   4) C   3                    1.07    1.28    0.082
 365. BD*(   2) C   4 - C   5        / 93. RY*(   3) C   3                    0.76    0.67    0.048
 365. BD*(   2) C   4 - C   5        /109. RY*(   2) C   4                    0.57    0.65    0.041
 365. BD*(   2) C   4 - C   5        /127. RY*(   3) C   5                    3.02    0.69    0.097
 365. BD*(   2) C   4 - C   5        /133. RY*(   9) C   5                    0.54    0.55    0.037
 365. BD*(   2) C   4 - C   5        /144. RY*(   3) C   6                    0.64    0.46    0.037
 365. BD*(   2) C   4 - C   5        /370. BD*(   1) C   7 - C   8            1.21    0.44    0.047
 365. BD*(   2) C   4 - C   5        /371. BD*(   1) C   7 - N   9            1.38    0.38    0.046
 375. BD*(   2) C   8 - C  14        /178. RY*(   3) C   8                    0.55    0.71    0.042
 375. BD*(   2) C   8 - C  14        /212. RY*(   3) C  10                    0.76    0.61    0.046
 375. BD*(   2) C   8 - C  14        /263. RY*(   3) C  13                    0.66    0.48    0.038
 375. BD*(   2) C   8 - C  14        /280. RY*(   3) C  14                    3.14    0.66    0.097
 375. BD*(   2) C   8 - C  14        /366. BD*(   1) C   4 - C   7            1.26    0.44    0.048
 375. BD*(   2) C   8 - C  14        /371. BD*(   1) C   7 - N   9            1.39    0.37    0.046
 379. BD*(   2) C  10 - C  11        /212. RY*(   3) C  10                    0.83    0.61    0.050
 379. BD*(   2) C  10 - C  11        /213. RY*(   4) C  10                    1.06    1.37    0.085
 379. BD*(   2) C  10 - C  11        /229. RY*(   3) C  11                    2.63    0.62    0.090
 384. BD*(   2) C  12 - C  13        /246. RY*(   3) C  12                    3.32    0.43    0.083
 384. BD*(   2) C  12 - C  13        /257. RY*(  14) C  12                    0.70    0.37    0.036
 384. BD*(   2) C  12 - C  13        /263. RY*(   3) C  13                    1.95    0.48    0.068
 389. BD*(   1) C  15 - O  16        /297. RY*(   3) C  15                    1.51    1.53    0.116
 389. BD*(   1) C  15 - O  16        /300. RY*(   6) C  15                    0.75    1.48    0.082
 389. BD*(   1) C  15 - O  16        /313. RY*(   2) O  16                    1.13    0.63    0.065
 389. BD*(   1) C  15 - O  16        /314. RY*(   3) O  16                    0.97    0.65    0.062
 389. BD*(   1) C  15 - O  16        /375. BD*(   2) C   8 - C  14            0.83    0.03    0.007


 Natural Bond Orbitals (Summary):

                                                            Principal Delocalizations
           NBO                        Occupancy    Energy   (geminal,vicinal,remote)
 ====================================================================================
 Molecular unit  1  (C14H13NO)
     1. BD (   1) C   1 - C   2          1.98164    -0.77205  359(g),356(g),363(v),369(v)
                                                    92(v),143(v),361(g),358(g)
                                                    142(v),91(v)
     2. BD (   1) C   1 - C   6          1.98165    -0.77232  367(g),355(g),368(v),361(v)
                                                    126(v),75(v),369(g),358(g)
                                                    74(v),125(v)
     3. BD (   2) C   1 - C   6          1.65959    -0.29704  360(v),365(v),128(v),77(v)
     4. BD (   1) C   1 - H  17          1.98162    -0.62311  359(v),367(v),74(v),142(v)
                                                    356(g),355(g),361(v),369(v)
     5. BD (   1) C   2 - C   3          1.97912    -0.77242  366(v),362(g),355(g),358(v)
                                                    363(g),58(v),361(g),108(v)
                                                    110(v),57(v)
     6. BD (   2) C   2 - C   3          1.66778    -0.29999  365(v),357(v),59(v),109(v)
     7. BD (   1) C   2 - H  18          1.98150    -0.62433  362(v),356(v),57(v),91(v)
                                                    359(g),355(g),358(v),363(v)
     8. BD (   1) C   3 - C   4          1.97400    -0.77440  364(g),359(g),368(v),366(g)
                                                    361(v),75(v),363(g),74(v)
                                                    159(v),372(v),125(v),160(v)
                                                    126(v)
     9. BD (   1) C   3 - H  19          1.97992    -0.62929  364(v),355(v),108(v),362(g)
                                                    74(v),359(g),361(v)
    10. BD (   1) C   4 - C   5          1.97435    -0.77260  362(g),367(g),363(v),366(g)
                                                    369(v),159(v),368(g),143(v)
                                                    142(v),371(v),91(v),372(v)
                                                    370(v)
    11. BD (   2) C   4 - C   5          1.66248    -0.29950  357(v),360(v),371(v),370(v)
                                                    93(v),144(v),375(r)
    12. BD (   1) C   4 - C   7          1.96269    -0.73270  376(v),370(g),375(v),359(v)
                                                    367(v),364(g),362(g),125(v)
                                                    91(v),178(v),374(v),372(g)
                                                    371(g),195(v),177(v)
    13. BD (   1) C   5 - C   6          1.97940    -0.77029  366(v),364(g),356(g),358(v)
                                                    58(v),368(g),369(g),110(v)
                                                    57(v),108(v)
    14. BD (   1) C   5 - H  20          1.98053    -0.62382  362(v),356(v),108(v),364(g)
                                                    142(v),367(g),369(v)
    15. BD (   1) C   6 - H  21          1.98149    -0.62373  364(v),355(v),57(v),125(v)
                                                    367(g),356(g),368(v),358(v)
    16. BD (   1) C   7 - C   8          1.96392    -0.72977  366(g),365(v),378(v),386(v)
                                                    374(g),373(g),278(v),210(v)
                                                    377(v),364(v),193(v),109(v)
                                                    371(g),372(g),110(v)
    17. BD (   1) C   7 - N   9          1.98129    -0.86577  390(v),298(v),374(v),364(v)
                                                    365(v),375(v),366(g),370(g)
                                                    376(g),109(v),377(g),299(v)
    18. BD (   1) C   7 - H  22          1.96889    -0.57657  362(v),373(v),377(v),366(g)
                                                    193(v),370(g)
    19. BD (   1) C   8 - C  10          1.97376    -0.77089  374(g),378(g),388(v),382(v)
                                                    370(g),159(v),380(g),228(v)
                                                    227(v),372(v),278(v),177(g)
    20. BD (   1) C   8 - C  14          1.97446    -0.76981  373(g),386(g),380(v),370(g)
                                                    387(v),159(v),388(g),262(v)
                                                    261(v),371(v),210(v),372(v)
    21. BD (   2) C   8 - C  14          1.66390    -0.29762  384(v),379(v),371(v),366(v)
                                                    212(v),263(v),365(r)
    22. BD (   1) N   9 - C  15          1.99104    -0.93732  371(g),159(v),366(v),160(v)
                                                    377(g),312(v)
    23. BD (   1) N   9 - H  23          1.98583    -0.77849  391(v),160(v),390(v),295(v)
                                                    370(v),299(v),376(g)
    24. BD (   1) C  10 - C  11          1.97929    -0.76973  370(v),373(g),381(g),385(v)
                                                    380(g),245(v),176(v),382(g)
                                                    244(v),177(v)
    25. BD (   2) C  10 - C  11          1.66734    -0.29706  375(v),384(v),246(v)
    26. BD (   1) C  10 - H  24          1.97988    -0.62399  374(v),381(v),176(v),373(g)
                                                    227(v),378(g),382(v)
    27. BD (   1) C  11 - C  12          1.98162    -0.76986  378(g),383(g),380(v),387(v)
                                                    211(v),262(v),382(g),385(g)
                                                    261(v),210(v)
    28. BD (   1) C  11 - H  25          1.98158    -0.62252  373(v),383(v),244(v),210(v)
                                                    378(g),381(g),385(v),380(v)
    29. BD (   1) C  12 - C  13          1.98160    -0.77053  386(g),381(g),388(v),382(v)
                                                    279(v),228(v),387(g),385(g)
                                                    227(v),278(v)
    30. BD (   2) C  12 - C  13          1.66443    -0.29595  379(v),375(v),281(v),230(v)
    31. BD (   1) C  12 - H  26          1.98166    -0.62156  378(v),386(v),227(v),261(v)
                                                    383(g),381(g),387(v),382(v)
    32. BD (   1) C  13 - C  14          1.97933    -0.76923  370(v),374(g),383(g),385(v)
                                                    245(v),388(g),387(g),177(v)
                                                    244(v),176(v)
    33. BD (   1) C  13 - H  27          1.98149    -0.62215  374(v),381(v),244(v),278(v)
                                                    386(g),383(g),388(v),385(v)
    34. BD (   1) C  14 - H  28          1.98037    -0.62261  373(v),383(v),176(v),374(g)
                                                    261(v),386(g),387(v)
    35. BD (   1) C  15 - O  16          1.99735    -0.44278  389(g),193(v)
    36. BD (   2) C  15 - O  16          1.99417    -1.10860  371(v),194(v),295(g),376(g)
    37. BD (   1) C  15 - H  29          1.98830    -0.67974  377(v),194(v),312(v)
    38. CR (   1) C   1                  1.99929   -10.39467  143(v),75(v),359(v),367(v)
                                                    330(v)
    39. CR (   1) C   2                  1.99929   -10.39719  58(v),92(v),362(v),356(v)
                                                    332(v)
    40. CR (   1) C   3                  1.99917   -10.39588  110(v),75(v),366(v),364(v)
                                                    355(v),333(v)
    41. CR (   1) C   4                  1.99911   -10.41955  126(v),92(v),160(v),367(v)
                                                    359(v)
    42. CR (   1) C   5                  1.99918   -10.39436  143(v),110(v),362(v),366(v)
                                                    108(v),335(v),356(v)
    43. CR (   1) C   6                  1.99929   -10.39602  58(v),126(v),364(v),355(v)
                                                    338(v)
    44. CR (   1) C   7                  1.99905   -10.44502  108(v),176(v),376(v),362(v)
                                                    373(v),374(v),364(v),340(v)
    45. CR (   1) C   8                  1.99910   -10.41439  279(v),211(v),386(v),378(v)
    46. CR (   1) N   9                  1.99940   -14.60386  299(v),342(v),163(v),296(v)
    47. CR (   1) C  10                  1.99916   -10.39206  177(v),228(v),370(v),374(v)
                                                    381(v),343(v)
    48. CR (   1) C  11                  1.99929   -10.39489  245(v),211(v),373(v),383(v)
                                                    346(v)
    49. CR (   1) C  12                  1.99929   -10.39277  262(v),228(v),378(v),386(v)
                                                    348(v)
    50. CR (   1) C  13                  1.99929   -10.39411  245(v),279(v),374(v),381(v)
                                                    350(v)
    51. CR (   1) C  14                  1.99917   -10.39200  262(v),177(v),373(v),370(v)
                                                    176(v),351(v),383(v)
    52. CR (   1) C  15                  1.99948   -10.52047  371(v),354(v)
    53. CR (   1) O  16                  1.99981   -19.36661  295(v)
    54. LP (   1) N   9                  1.69860    -0.32120  389(v),370(v),372(v),297(v)
                                                    161(v),375(r)
    55. LP (   1) O  16                  1.98858    -0.82104  295(v),296(v),307(v),391(v)
                                                    310(v)
    56. LP (   2) O  16                  1.90687    -0.34392  376(v),391(v),296(v),371(r)
                                                    299(v),297(v)
    57. RY*(   1) C   1                  0.00544     1.10279   
    58. RY*(   2) C   1                  0.00193     1.40890   
    59. RY*(   3) C   1                  0.00085     0.48809   
    60. RY*(   4) C   1                  0.00054     1.68239   
    61. RY*(   5) C   1                  0.00043     0.91003   
    62. RY*(   6) C   1                  0.00037     1.23475   
    63. RY*(   7) C   1                  0.00018     1.33608   
    64. RY*(   8) C   1                  0.00007     2.85085   
    65. RY*(   9) C   1                  0.00005     1.26451   
    66. RY*(  10) C   1                  0.00000     2.45755   
    67. RY*(  11) C   1                  0.00000    22.65085   
    68. RY*(  12) C   1                  0.00000     1.89656   
    69. RY*(  13) C   1                  0.00001     1.80076   
    70. RY*(  14) C   1                  0.00001     1.88747   
    71. RY*(  15) C   1                  0.00000     0.40479   
    72. RY*(  16) C   1                  0.00000     1.54860   
    73. RY*(  17) C   1                  0.00000     2.25705   
    74. RY*(   1) C   2                  0.00580     1.08304   
    75. RY*(   2) C   2                  0.00201     1.39911   
    76. RY*(   3) C   2                  0.00093     0.69028   
    77. RY*(   4) C   2                  0.00054     1.49720   
    78. RY*(   5) C   2                  0.00045     1.18378   
    79. RY*(   6) C   2                  0.00027     1.08817   
    80. RY*(   7) C   2                  0.00014     1.54538   
    81. RY*(   8) C   2                  0.00008     2.06544   
    82. RY*(   9) C   2                  0.00005     1.87028   
    83. RY*(  10) C   2                  0.00002     0.71192   
    84. RY*(  11) C   2                  0.00003     1.94199   
    85. RY*(  12) C   2                  0.00001     2.40746   
    86. RY*(  13) C   2                  0.00000     1.56665   
    87. RY*(  14) C   2                  0.00001     1.52064   
    88. RY*(  15) C   2                  0.00000    22.54747   
    89. RY*(  16) C   2                  0.00000     2.65253   
    90. RY*(  17) C   2                  0.00000     1.38559   
    91. RY*(   1) C   3                  0.00548     1.09343   
    92. RY*(   2) C   3                  0.00199     1.16823   
    93. RY*(   3) C   3                  0.00110     0.72514   
    94. RY*(   4) C   3                  0.00060     1.32519   
    95. RY*(   5) C   3                  0.00048     1.16317   
    96. RY*(   6) C   3                  0.00027     1.16591   
    97. RY*(   7) C   3                  0.00014     2.14794   
    98. RY*(   8) C   3                  0.00012     1.14636   
    99. RY*(   9) C   3                  0.00011     2.46190   
   100. RY*(  10) C   3                  0.00005     2.18921   
   101. RY*(  11) C   3                  0.00005     1.78329   
   102. RY*(  12) C   3                  0.00004     0.82016   
   103. RY*(  13) C   3                  0.00003     1.83778   
   104. RY*(  14) C   3                  0.00001     2.79343   
   105. RY*(  15) C   3                  0.00001     2.65760   
   106. RY*(  16) C   3                  0.00002     2.07079   
   107. RY*(  17) C   3                  0.00000    21.53253   
   108. RY*(   1) C   4                  0.00694     1.25862   
   109. RY*(   2) C   4                  0.00348     0.70567   
   110. RY*(   3) C   4                  0.00307     1.15223   
   111. RY*(   4) C   4                  0.00082     1.05407   
   112. RY*(   5) C   4                  0.00065     1.70047   
   113. RY*(   6) C   4                  0.00032     1.82354   
   114. RY*(   7) C   4                  0.00022     1.44063   
   115. RY*(   8) C   4                  0.00018     1.16698   
   116. RY*(   9) C   4                  0.00014     1.40818   
   117. RY*(  10) C   4                  0.00012     1.15200   
   118. RY*(  11) C   4                  0.00008     2.22060   
   119. RY*(  12) C   4                  0.00008     2.53638   
   120. RY*(  13) C   4                  0.00006     3.14750   
   121. RY*(  14) C   4                  0.00006     3.31183   
   122. RY*(  15) C   4                  0.00003     2.64424   
   123. RY*(  16) C   4                  0.00001     2.79285   
   124. RY*(  17) C   4                  0.00000    20.66499   
   125. RY*(   1) C   5                  0.00592     1.07546   
   126. RY*(   2) C   5                  0.00208     1.15975   
   127. RY*(   3) C   5                  0.00126     0.74274   
   128. RY*(   4) C   5                  0.00051     1.37361   
   129. RY*(   5) C   5                  0.00045     0.98273   
   130. RY*(   6) C   5                  0.00026     1.37212   
   131. RY*(   7) C   5                  0.00016     2.23851   
   132. RY*(   8) C   5                  0.00009     2.03747   
   133. RY*(   9) C   5                  0.00010     0.60184   
   134. RY*(  10) C   5                  0.00009     2.28551   
   135. RY*(  11) C   5                  0.00004     2.14384   
   136. RY*(  12) C   5                  0.00004     1.07141   
   137. RY*(  13) C   5                  0.00001     1.77440   
   138. RY*(  14) C   5                  0.00001     1.60677   
   139. RY*(  15) C   5                  0.00000     2.66959   
   140. RY*(  16) C   5                  0.00001     2.71654   
   141. RY*(  17) C   5                  0.00000    21.95463   
   142. RY*(   1) C   6                  0.00569     1.08794   
   143. RY*(   2) C   6                  0.00197     1.41670   
   144. RY*(   3) C   6                  0.00076     0.51646   
   145. RY*(   4) C   6                  0.00058     1.66875   
   146. RY*(   5) C   6                  0.00045     1.10524   
   147. RY*(   6) C   6                  0.00026     1.11996   
   148. RY*(   7) C   6                  0.00015     1.79245   
   149. RY*(   8) C   6                  0.00008     2.17085   
   150. RY*(   9) C   6                  0.00004     1.65852   
   151. RY*(  10) C   6                  0.00001     1.77841   
   152. RY*(  11) C   6                  0.00001     0.43211   
   153. RY*(  12) C   6                  0.00001     2.54891   
   154. RY*(  13) C   6                  0.00000     2.14980   
   155. RY*(  14) C   6                  0.00000    22.46395   
   156. RY*(  15) C   6                  0.00001     1.60726   
   157. RY*(  16) C   6                  0.00001     2.14650   
   158. RY*(  17) C   6                  0.00001     1.52932   
   159. RY*(   1) C   7                  0.01098     1.00220   
   160. RY*(   2) C   7                  0.00416     0.88962   
   161. RY*(   3) C   7                  0.00304     0.85006   
   162. RY*(   4) C   7                  0.00150     0.73227   
   163. RY*(   5) C   7                  0.00136     0.85986   
   164. RY*(   6) C   7                  0.00097     1.06447   
   165. RY*(   7) C   7                  0.00090     1.46983   
   166. RY*(   8) C   7                  0.00056     1.19037   
   167. RY*(   9) C   7                  0.00029     2.03720   
   168. RY*(  10) C   7                  0.00022     1.82594   
   169. RY*(  11) C   7                  0.00016     2.11608   
   170. RY*(  12) C   7                  0.00014     1.95700   
   171. RY*(  13) C   7                  0.00013     2.13034   
   172. RY*(  14) C   7                  0.00006     2.76655   
   173. RY*(  15) C   7                  0.00003     7.76789   
   174. RY*(  16) C   7                  0.00003     1.96255   
   175. RY*(  17) C   7                  0.00000    16.39211   
   176. RY*(   1) C   8                  0.00692     1.23220   
   177. RY*(   2) C   8                  0.00330     1.18625   
   178. RY*(   3) C   8                  0.00278     0.76608   
   179. RY*(   4) C   8                  0.00078     0.95371   
   180. RY*(   5) C   8                  0.00065     1.72552   
   181. RY*(   6) C   8                  0.00036     1.64645   
   182. RY*(   7) C   8                  0.00028     1.76698   
   183. RY*(   8) C   8                  0.00020     1.37460   
   184. RY*(   9) C   8                  0.00015     1.41600   
   185. RY*(  10) C   8                  0.00009     3.22222   
   186. RY*(  11) C   8                  0.00007     3.03774   
   187. RY*(  12) C   8                  0.00008     2.33013   
   188. RY*(  13) C   8                  0.00005     2.15632   
   189. RY*(  14) C   8                  0.00005     1.64323   
   190. RY*(  15) C   8                  0.00003     2.20880   
   191. RY*(  16) C   8                  0.00000    20.80788   
   192. RY*(  17) C   8                  0.00001     2.86038   
   193. RY*(   1) N   9                  0.00482     0.65198   
   194. RY*(   2) N   9                  0.00350     1.08228   
   195. RY*(   3) N   9                  0.00182     1.06149   
   196. RY*(   4) N   9                  0.00109     1.65946   
   197. RY*(   5) N   9                  0.00032     1.68197   
   198. RY*(   6) N   9                  0.00020     2.54142   
   199. RY*(   7) N   9                  0.00015     2.05925   
   200. RY*(   8) N   9                  0.00007     1.47703   
   201. RY*(   9) N   9                  0.00006     1.41699   
   202. RY*(  10) N   9                  0.00004     2.64781   
   203. RY*(  11) N   9                  0.00002     1.67958   
   204. RY*(  12) N   9                  0.00002     2.23601   
   205. RY*(  13) N   9                  0.00003     2.53249   
   206. RY*(  14) N   9                  0.00000    34.92793   
   207. RY*(  15) N   9                  0.00000     3.68623   
   208. RY*(  16) N   9                  0.00000     3.76769   
   209. RY*(  17) N   9                  0.00001     3.15413   
   210. RY*(   1) C  10                  0.00579     1.10466   
   211. RY*(   2) C  10                  0.00209     1.14813   
   212. RY*(   3) C  10                  0.00121     0.66772   
   213. RY*(   4) C  10                  0.00054     1.42483   
   214. RY*(   5) C  10                  0.00050     1.09597   
   215. RY*(   6) C  10                  0.00027     0.91038   
   216. RY*(   7) C  10                  0.00018     1.88674   
   217. RY*(   8) C  10                  0.00014     1.22823   
   218. RY*(   9) C  10                  0.00011     1.64197   
   219. RY*(  10) C  10                  0.00007     2.56247   
   220. RY*(  11) C  10                  0.00007     1.48226   
   221. RY*(  12) C  10                  0.00004     1.85936   
   222. RY*(  13) C  10                  0.00002     1.87101   
   223. RY*(  14) C  10                  0.00001     2.69350   
   224. RY*(  15) C  10                  0.00000     2.72577   
   225. RY*(  16) C  10                  0.00000    22.18051   
   226. RY*(  17) C  10                  0.00001     1.63032   
   227. RY*(   1) C  11                  0.00574     1.08858   
   228. RY*(   2) C  11                  0.00199     1.39699   
   229. RY*(   3) C  11                  0.00092     0.66944   
   230. RY*(   4) C  11                  0.00057     1.49579   
   231. RY*(   5) C  11                  0.00044     1.16717   
   232. RY*(   6) C  11                  0.00026     1.08329   
   233. RY*(   7) C  11                  0.00014     1.22081   
   234. RY*(   8) C  11                  0.00008     1.89800   
   235. RY*(   9) C  11                  0.00006     2.59611   
   236. RY*(  10) C  11                  0.00003     0.66269   
   237. RY*(  11) C  11                  0.00003     1.90211   
   238. RY*(  12) C  11                  0.00001     2.45136   
   239. RY*(  13) C  11                  0.00000     2.73569   
   240. RY*(  14) C  11                  0.00000    22.39687   
   241. RY*(  15) C  11                  0.00000     1.44499   
   242. RY*(  16) C  11                  0.00000     1.45396   
   243. RY*(  17) C  11                  0.00000     1.54135   
   244. RY*(   1) C  12                  0.00546     1.10544   
   245. RY*(   2) C  12                  0.00193     1.40380   
   246. RY*(   3) C  12                  0.00090     0.47967   
   247. RY*(   4) C  12                  0.00055     1.68768   
   248. RY*(   5) C  12                  0.00043     0.91639   
   249. RY*(   6) C  12                  0.00041     1.09996   
   250. RY*(   7) C  12                  0.00017     1.35517   
   251. RY*(   8) C  12                  0.00006     1.40390   
   252. RY*(   9) C  12                  0.00007     2.78434   
   253. RY*(  10) C  12                  0.00002     1.95704   
   254. RY*(  11) C  12                  0.00000    22.61215   
   255. RY*(  12) C  12                  0.00001     2.18861   
   256. RY*(  13) C  12                  0.00000     1.46800   
   257. RY*(  14) C  12                  0.00000     0.42372   
   258. RY*(  15) C  12                  0.00000     2.73045   
   259. RY*(  16) C  12                  0.00000     1.45478   
   260. RY*(  17) C  12                  0.00000     2.11019   
   261. RY*(   1) C  13                  0.00571     1.09212   
   262. RY*(   2) C  13                  0.00197     1.40962   
   263. RY*(   3) C  13                  0.00082     0.53190   
   264. RY*(   4) C  13                  0.00058     1.64802   
   265. RY*(   5) C  13                  0.00045     1.11559   
   266. RY*(   6) C  13                  0.00027     1.08313   
   267. RY*(   7) C  13                  0.00017     1.26669   
   268. RY*(   8) C  13                  0.00008     2.10052   
   269. RY*(   9) C  13                  0.00005     2.33727   
   270. RY*(  10) C  13                  0.00002     1.99109   
   271. RY*(  11) C  13                  0.00001     0.52315   
   272. RY*(  12) C  13                  0.00000     1.85471   
   273. RY*(  13) C  13                  0.00000     1.41989   
   274. RY*(  14) C  13                  0.00000     2.69524   
   275. RY*(  15) C  13                  0.00000    22.46767   
   276. RY*(  16) C  13                  0.00001     1.39179   
   277. RY*(  17) C  13                  0.00001     2.24636   
   278. RY*(   1) C  14                  0.00609     1.09424   
   279. RY*(   2) C  14                  0.00214     1.13811   
   280. RY*(   3) C  14                  0.00127     0.71117   
   281. RY*(   4) C  14                  0.00054     1.34447   
   282. RY*(   5) C  14                  0.00044     1.05815   
   283. RY*(   6) C  14                  0.00023     1.19202   
   284. RY*(   7) C  14                  0.00015     2.60961   
   285. RY*(   8) C  14                  0.00010     1.23168   
   286. RY*(   9) C  14                  0.00008     2.73751   
   287. RY*(  10) C  14                  0.00008     1.25367   
   288. RY*(  11) C  14                  0.00005     1.02447   
   289. RY*(  12) C  14                  0.00003     1.74455   
   290. RY*(  13) C  14                  0.00001     2.83755   
   291. RY*(  14) C  14                  0.00002     2.28812   
   292. RY*(  15) C  14                  0.00000    21.26593   
   293. RY*(  16) C  14                  0.00001     1.70125   
   294. RY*(  17) C  14                  0.00000     2.57240   
   295. RY*(   1) C  15                  0.00930     1.33462   
   296. RY*(   2) C  15                  0.00705     1.50814   
   297. RY*(   3) C  15                  0.00641     1.55610   
   298. RY*(   4) C  15                  0.00233     1.09016   
   299. RY*(   5) C  15                  0.00100     1.83251   
   300. RY*(   6) C  15                  0.00023     1.51130   
   301. RY*(   7) C  15                  0.00009     2.25174   
   302. RY*(   8) C  15                  0.00009     0.98525   
   303. RY*(   9) C  15                  0.00004     1.17942   
   304. RY*(  10) C  15                  0.00004     1.36660   
   305. RY*(  11) C  15                  0.00002     1.99823   
   306. RY*(  12) C  15                  0.00001     2.35363   
   307. RY*(  13) C  15                  0.00002     1.97008   
   308. RY*(  14) C  15                  0.00000     1.77812   
   309. RY*(  15) C  15                  0.00000    19.94329   
   310. RY*(  16) C  15                  0.00001     1.66871   
   311. RY*(  17) C  15                  0.00001     1.77283   
   312. RY*(   1) O  16                  0.00274     0.75223   
   313. RY*(   2) O  16                  0.00079     0.65693   
   314. RY*(   3) O  16                  0.00074     0.67974   
   315. RY*(   4) O  16                  0.00011     1.23461   
   316. RY*(   5) O  16                  0.00005     1.19148   
   317. RY*(   6) O  16                  0.00004     1.54417   
   318. RY*(   7) O  16                  0.00001     1.19560   
   319. RY*(   8) O  16                  0.00001     3.54651   
   320. RY*(   9) O  16                  0.00000     5.14044   
   321. RY*(  10) O  16                  0.00001     4.96555   
   322. RY*(  11) O  16                  0.00001     0.83910   
   323. RY*(  12) O  16                  0.00000     5.06900   
   324. RY*(  13) O  16                  0.00000    49.62028   
   325. RY*(  14) O  16                  0.00000     3.04731   
   326. RY*(  15) O  16                  0.00000     2.99676   
   327. RY*(  16) O  16                  0.00000     3.18451   
   328. RY*(  17) O  16                  0.00000     2.95361   
   329. RY*(   1) H  17                  0.00039     0.85008   
   330. RY*(   2) H  17                  0.00022     1.88963   
   331. RY*(   1) H  18                  0.00047     0.83969   
   332. RY*(   2) H  18                  0.00022     1.92058   
   333. RY*(   1) H  19                  0.00086     1.31400   
   334. RY*(   2) H  19                  0.00017     1.50850   
   335. RY*(   1) H  20                  0.00058     1.48501   
   336. RY*(   2) H  20                  0.00022     1.34428   
   337. RY*(   1) H  21                  0.00046     0.80196   
   338. RY*(   2) H  21                  0.00022     1.94469   
   339. RY*(   1) H  22                  0.00173     0.61755   
   340. RY*(   2) H  22                  0.00018     2.40960   
   341. RY*(   1) H  23                  0.00265     0.57159   
   342. RY*(   2) H  23                  0.00040     2.23168   
   343. RY*(   1) H  24                  0.00087     1.36852   
   344. RY*(   2) H  24                  0.00016     1.49584   
   345. RY*(   1) H  25                  0.00047     0.82534   
   346. RY*(   2) H  25                  0.00022     1.93679   
   347. RY*(   1) H  26                  0.00039     0.86481   
   348. RY*(   2) H  26                  0.00021     1.87794   
   349. RY*(   1) H  27                  0.00047     0.78974   
   350. RY*(   2) H  27                  0.00022     1.95831   
   351. RY*(   1) H  28                  0.00063     1.62586   
   352. RY*(   2) H  28                  0.00022     1.19221   
   353. RY*(   1) H  29                  0.00117     0.56540   
   354. RY*(   2) H  29                  0.00024     2.16011   
   355. BD*(   1) C   1 - C   2          0.01532     0.61368   
   356. BD*(   1) C   1 - C   6          0.01540     0.61521   
   357. BD*(   2) C   1 - C   6          0.32226     0.05225  365(v),360(v),59(g),144(g)
                                                    71(g),152(g)
   358. BD*(   1) C   1 - H  17          0.01149     0.61342   
   359. BD*(   1) C   2 - C   3          0.01546     0.61090   
   360. BD*(   2) C   2 - C   3          0.32472     0.04965  365(v),357(v),379(r),76(g)
                                                    94(g),93(g)
   361. BD*(   1) C   2 - H  18          0.01113     0.61030   
   362. BD*(   1) C   3 - C   4          0.02593     0.59997   
   363. BD*(   1) C   3 - H  19          0.01223     0.60753   
   364. BD*(   1) C   4 - C   5          0.02221     0.60598   
   365. BD*(   2) C   4 - C   5          0.34991     0.05152  357(v),360(v),375(r),127(g)
                                                    371(v),370(v),93(v),144(v)
                                                    109(g),133(g)
   366. BD*(   1) C   4 - C   7          0.02884     0.49013   
   367. BD*(   1) C   5 - C   6          0.01487     0.61043   
   368. BD*(   1) C   5 - H  20          0.01183     0.60733   
   369. BD*(   1) C   6 - H  21          0.01105     0.61104   
   370. BD*(   1) C   7 - C   8          0.03832     0.48786   
   371. BD*(   1) C   7 - N   9          0.03409     0.42822   
   372. BD*(   1) C   7 - H  22          0.02692     0.44392   
   373. BD*(   1) C   8 - C  10          0.02542     0.60686   
   374. BD*(   1) C   8 - C  14          0.02227     0.60774   
   375. BD*(   2) C   8 - C  14          0.35034     0.05407  384(v),379(v),365(r),280(g)
                                                    371(v),366(v),212(v),263(v)
                                                    178(g)
   376. BD*(   1) N   9 - C  15          0.05169     0.53780   
   377. BD*(   1) N   9 - H  23          0.01634     0.53879   
   378. BD*(   1) C  10 - C  11          0.01520     0.61465   
   379. BD*(   2) C  10 - C  11          0.31933     0.05340  384(v),375(v),360(r),229(g)
                                                    213(g),212(g)
   380. BD*(   1) C  10 - H  24          0.01245     0.61072   
   381. BD*(   1) C  11 - C  12          0.01547     0.61495   
   382. BD*(   1) C  11 - H  25          0.01125     0.61151   
   383. BD*(   1) C  12 - C  13          0.01548     0.61673   
   384. BD*(   2) C  12 - C  13          0.32411     0.05348  379(v),375(v),246(g),263(g)
                                                    257(g)
   385. BD*(   1) C  12 - H  26          0.01150     0.61425   
   386. BD*(   1) C  13 - C  14          0.01481     0.61307   
   387. BD*(   1) C  13 - H  27          0.01118     0.61172   
   388. BD*(   1) C  14 - H  28          0.01220     0.60898   
   389. BD*(   1) C  15 - O  16          0.26596     0.02899  297(g),313(g),314(g),300(g)
   390. BD*(   2) C  15 - O  16          0.00539     0.62026   
   391. BD*(   1) C  15 - H  29          0.03738     0.53192   
       -------------------------------
              Total Lewis  108.95167  ( 97.2783%)
        Valence non-Lewis    2.82976  (  2.5266%)
        Rydberg non-Lewis    0.21856  (  0.1951%)
       -------------------------------
            Total unit  1  112.00000  (100.0000%)
           Charge unit  1    0.00000
 D1PCM: PCM CHGder 1st derivatives, ID1Alg=3 FixD1E=F DoIter=F DoCFld=F I1PDM=0.
 Calling FoFJK, ICntrl=      2127 FMM=F ISym2X=0 I1Cent= 0 IOpClX= 0 NMat=1 NMatS=1 NMatT=0.
 -------------------------------------------------------------------
 Center     Atomic                   Forces (Hartrees/Bohr)
 Number     Number              X              Y              Z
 -------------------------------------------------------------------
      1        6          -0.029638766   -0.054546984    0.008452472
      2        6          -0.039473343   -0.010423290    0.052631059
      3        6          -0.009801694    0.045783322    0.044505193
      4        6           0.018191481    0.034611239   -0.000224877
      5        6           0.037061185    0.007588579   -0.053044936
      6        6           0.007515990   -0.047941336   -0.044690730
      7        6          -0.010539186    0.004184452    0.018504708
      8        6          -0.031771462   -0.006942688   -0.020952309
      9        7          -0.039026690   -0.024836785    0.009915858
     10        6          -0.059550467    0.008995306    0.022416683
     11        6          -0.009707610    0.016391118    0.063581355
     12        6           0.047516742    0.007690871    0.039672681
     13        6           0.060234293   -0.007452954   -0.022902101
     14        6           0.014690935   -0.014436146   -0.062467924
     15        6           0.103848985   -0.010275128   -0.025804642
     16        8          -0.026557284    0.013485965    0.004304578
     17        1           0.024864783    0.046308038   -0.006743842
     18        1           0.031279526    0.006625304   -0.042346368
     19        1           0.007570485   -0.039201467   -0.037209131
     20        1          -0.031396435   -0.008263122    0.042582741
     21        1          -0.006630700    0.038256751    0.035716398
     22        1          -0.003575053    0.004176610   -0.000595378
     23        1           0.041333072    0.003860178   -0.010386791
     24        1           0.050463245   -0.008521108   -0.017986877
     25        1           0.009432546   -0.012987339   -0.050380821
     26        1          -0.040738605   -0.006350386   -0.032977466
     27        1          -0.048969858    0.006377466    0.017992196
     28        1          -0.008340944    0.012582315    0.052219702
     29        1          -0.058285171   -0.004738783    0.016218570
 -------------------------------------------------------------------
 Cartesian Forces:  Max     0.103848985 RMS     0.032927967

 GradGradGradGradGradGradGradGradGradGradGradGradGradGradGradGradGradGrad
 Berny optimization.
 FormGI is forming the generalized inverse of G from B-inverse, IUseBI=4.
 Internal  Forces:  Max     0.059807199 RMS     0.016341380
 Search for a local minimum.
 Step number   1 out of a maximum of  158
 All quantities printed in internal units (Hartrees-Bohrs-Radians)
 Mixed Optimization -- RFO/linear search
 Second derivative matrix not updated -- first step.
 ITU=  0
     Eigenvalues ---    0.00897   0.00947   0.01325   0.01509   0.01524
     Eigenvalues ---    0.01746   0.01928   0.01936   0.01959   0.01967
     Eigenvalues ---    0.01969   0.01977   0.01997   0.02003   0.02021
     Eigenvalues ---    0.02023   0.02023   0.02027   0.02028   0.02028
     Eigenvalues ---    0.02032   0.02034   0.02384   0.02384   0.05107
     Eigenvalues ---    0.06469   0.06985   0.15994   0.15999   0.15999
     Eigenvalues ---    0.16000   0.16000   0.16000   0.16000   0.16000
     Eigenvalues ---    0.16000   0.16000   0.16000   0.16000   0.18717
     Eigenvalues ---    0.19135   0.22000   0.22000   0.22000   0.22000
     Eigenvalues ---    0.22000   0.22001   0.23470   0.23470   0.24998
     Eigenvalues ---    0.24999   0.33439   0.33854   0.34294   0.40436
     Eigenvalues ---    0.40496   0.40515   0.40560   0.41313   0.43780
     Eigenvalues ---    0.43866   0.44206   0.44228   0.44256   0.44257
     Eigenvalues ---    0.44271   0.44287   0.44295   0.44332   0.44333
     Eigenvalues ---    0.44336   0.44339   0.44411   0.44425   0.44677
     Eigenvalues ---    0.44789   0.44888   0.44895   0.53531   0.55517
     Eigenvalues ---    0.83404
 RFO step:  Lambda=-7.72753007D-02 EMin= 8.97006615D-03
 Linear search not attempted -- first point.
 Maximum step size (   0.300) exceeded in Quadratic search.
    -- Step size scaled by   0.764
 Iteration  1 RMS(Cart)=  0.02622601 RMS(Int)=  0.00047569
 Iteration  2 RMS(Cart)=  0.00055681 RMS(Int)=  0.00000659
 Iteration  3 RMS(Cart)=  0.00000068 RMS(Int)=  0.00000656
 Variable       Old X    -DE/DX   Delta X   Delta X   Delta X     New X
                                 (Linear)    (Quad)   (Total)
    R1        2.65425  -0.01052   0.00000  -0.01513  -0.01514   2.63911
    R2        2.65274  -0.01131   0.00000  -0.01625  -0.01625   2.63649
    R3        1.92803   0.05299   0.00000   0.07780   0.07780   2.00583
    R4        2.65583  -0.01300   0.00000  -0.01892  -0.01892   2.63691
    R5        1.92760   0.05306   0.00000   0.07784   0.07784   2.00543
    R6        2.67190  -0.01379   0.00000  -0.02074  -0.02074   2.65116
    R7        1.92649   0.05457   0.00000   0.07991   0.07991   2.00640
    R8        2.66863  -0.01521   0.00000  -0.02275  -0.02275   2.64589
    R9        2.80877   0.02092   0.00000   0.03842   0.03842   2.84718
   R10        2.65718  -0.01203   0.00000  -0.01756  -0.01756   2.63962
   R11        1.92849   0.05353   0.00000   0.07864   0.07864   2.00713
   R12        1.92831   0.05275   0.00000   0.07748   0.07748   2.00579
   R13        2.81587   0.02079   0.00000   0.03858   0.03858   2.85444
   R14        2.69807   0.03115   0.00000   0.04851   0.04851   2.74659
   R15        2.06837   0.00079   0.00000   0.00144   0.00144   2.06981
   R16        2.66901  -0.01354   0.00000  -0.02029  -0.02029   2.64872
   R17        2.66950  -0.01576   0.00000  -0.02361  -0.02361   2.64589
   R18        2.54676  -0.00423   0.00000  -0.00511  -0.00511   2.54165
   R19        1.83161   0.04253   0.00000   0.05302   0.05302   1.88463
   R20        2.65487  -0.01270   0.00000  -0.01846  -0.01846   2.63641
   R21        1.92666   0.05424   0.00000   0.07945   0.07945   2.00611
   R22        2.65508  -0.01007   0.00000  -0.01449  -0.01449   2.64058
   R23        1.92813   0.05287   0.00000   0.07763   0.07763   2.00575
   R24        2.65283  -0.01144   0.00000  -0.01642  -0.01642   2.63640
   R25        1.92848   0.05280   0.00000   0.07756   0.07756   2.00605
   R26        2.65554  -0.01082   0.00000  -0.01574  -0.01574   2.63980
   R27        1.92883   0.05256   0.00000   0.07726   0.07726   2.00608
   R28        1.92754   0.05434   0.00000   0.07971   0.07971   2.00725
   R29        2.36130  -0.02853   0.00000  -0.02391  -0.02391   2.33739
   R30        1.92909   0.05981   0.00000   0.08795   0.08795   2.01704
    A1        2.09250  -0.00129   0.00000  -0.00273  -0.00274   2.08976
    A2        2.09530   0.00059   0.00000   0.00118   0.00119   2.09649
    A3        2.09538   0.00070   0.00000   0.00155   0.00156   2.09693
    A4        2.09410   0.00073   0.00000   0.00223   0.00223   2.09633
    A5        2.09457   0.00038   0.00000   0.00130   0.00130   2.09587
    A6        2.09451  -0.00112   0.00000  -0.00353  -0.00353   2.09099
    A7        2.10919  -0.00131   0.00000  -0.00351  -0.00350   2.10568
    A8        2.07781   0.00007   0.00000  -0.00014  -0.00014   2.07767
    A9        2.09616   0.00125   0.00000   0.00366   0.00365   2.09981
   A10        2.06681   0.00238   0.00000   0.00519   0.00520   2.07201
   A11        2.12514  -0.00177   0.00000  -0.00394  -0.00395   2.12120
   A12        2.09120  -0.00060   0.00000  -0.00122  -0.00123   2.08997
   A13        2.10932  -0.00066   0.00000  -0.00186  -0.00185   2.10747
   A14        2.09437  -0.00100   0.00000  -0.00336  -0.00336   2.09101
   A15        2.07949   0.00166   0.00000   0.00522   0.00521   2.08470
   A16        2.09443   0.00014   0.00000   0.00068   0.00068   2.09511
   A17        2.09520   0.00045   0.00000   0.00134   0.00134   2.09654
   A18        2.09355  -0.00059   0.00000  -0.00202  -0.00202   2.09153
   A19        1.94869   0.00235   0.00000   0.00466   0.00466   1.95334
   A20        1.91797  -0.00021   0.00000   0.00034   0.00034   1.91830
   A21        1.88032  -0.00219   0.00000  -0.00916  -0.00919   1.87113
   A22        1.97125  -0.00234   0.00000  -0.00610  -0.00609   1.96516
   A23        1.88719  -0.00196   0.00000  -0.00959  -0.00958   1.87762
   A24        1.85345   0.00439   0.00000   0.02014   0.02016   1.87360
   A25        2.12345  -0.00093   0.00000  -0.00193  -0.00194   2.12151
   A26        2.09101  -0.00141   0.00000  -0.00306  -0.00307   2.08794
   A27        2.06866   0.00234   0.00000   0.00503   0.00504   2.07370
   A28        2.15364   0.00167   0.00000   0.00428   0.00428   2.15792
   A29        2.07165   0.00351   0.00000   0.01185   0.01185   2.08350
   A30        2.05739  -0.00517   0.00000  -0.01611  -0.01611   2.04128
   A31        2.10853  -0.00127   0.00000  -0.00349  -0.00348   2.10505
   A32        2.09554   0.00041   0.00000   0.00099   0.00099   2.09653
   A33        2.07907   0.00087   0.00000   0.00248   0.00247   2.08154
   A34        2.09405   0.00077   0.00000   0.00233   0.00233   2.09637
   A35        2.09545  -0.00110   0.00000  -0.00348  -0.00348   2.09197
   A36        2.09369   0.00033   0.00000   0.00115   0.00115   2.09483
   A37        2.09243  -0.00131   0.00000  -0.00270  -0.00271   2.08971
   A38        2.09493   0.00070   0.00000   0.00152   0.00152   2.09645
   A39        2.09583   0.00060   0.00000   0.00118   0.00119   2.09702
   A40        2.09460  -0.00008   0.00000   0.00016   0.00016   2.09475
   A41        2.09420   0.00059   0.00000   0.00167   0.00167   2.09587
   A42        2.09439  -0.00050   0.00000  -0.00183  -0.00183   2.09256
   A43        2.10808  -0.00045   0.00000  -0.00134  -0.00134   2.10674
   A44        2.09371  -0.00102   0.00000  -0.00334  -0.00334   2.09036
   A45        2.08140   0.00147   0.00000   0.00468   0.00468   2.08608
   A46        2.07957   0.02166   0.00000   0.05565   0.05565   2.13522
   A47        2.10894  -0.02074   0.00000  -0.05971  -0.05971   2.04923
   A48        2.09468  -0.00092   0.00000   0.00406   0.00406   2.09874
    D1        0.00272   0.00004   0.00000   0.00028   0.00028   0.00301
    D2       -3.13671  -0.00010   0.00000  -0.00083  -0.00083  -3.13754
    D3        3.14123   0.00004   0.00000   0.00032   0.00032   3.14155
    D4        0.00180  -0.00010   0.00000  -0.00080  -0.00080   0.00100
    D5       -0.00263   0.00012   0.00000   0.00094   0.00094  -0.00169
    D6        3.13951  -0.00009   0.00000  -0.00072  -0.00072   3.13879
    D7       -3.14113   0.00012   0.00000   0.00091   0.00091  -3.14023
    D8        0.00100  -0.00010   0.00000  -0.00075  -0.00075   0.00025
    D9        0.00152  -0.00019   0.00000  -0.00151  -0.00151   0.00001
   D10       -3.13178  -0.00038   0.00000  -0.00297  -0.00297  -3.13475
   D11        3.14095  -0.00005   0.00000  -0.00039  -0.00039   3.14056
   D12        0.00765  -0.00024   0.00000  -0.00185  -0.00185   0.00580
   D13       -0.00574   0.00017   0.00000   0.00145   0.00145  -0.00429
   D14       -3.13816  -0.00034   0.00000  -0.00282  -0.00282  -3.14099
   D15        3.12748   0.00035   0.00000   0.00291   0.00291   3.13039
   D16       -0.00494  -0.00016   0.00000  -0.00136  -0.00136  -0.00631
   D17        0.00584  -0.00001   0.00000  -0.00021  -0.00021   0.00562
   D18       -3.13892   0.00002   0.00000   0.00007   0.00006  -3.13886
   D19        3.13845   0.00048   0.00000   0.00396   0.00397  -3.14077
   D20       -0.00632   0.00052   0.00000   0.00424   0.00424  -0.00207
   D21       -1.27656  -0.00030   0.00000  -0.00362  -0.00362  -1.28018
   D22        0.92489  -0.00178   0.00000  -0.00788  -0.00788   0.91701
   D23        2.93698   0.00210   0.00000   0.01113   0.01111   2.94809
   D24        1.87433  -0.00084   0.00000  -0.00798  -0.00797   1.86636
   D25       -2.20741  -0.00232   0.00000  -0.01224  -0.01222  -2.21963
   D26       -0.19532   0.00157   0.00000   0.00677   0.00676  -0.18856
   D27       -0.00172  -0.00012   0.00000  -0.00096  -0.00096  -0.00268
   D28        3.13933   0.00009   0.00000   0.00070   0.00070   3.14003
   D29       -3.14017  -0.00016   0.00000  -0.00122  -0.00122  -3.14139
   D30        0.00088   0.00006   0.00000   0.00044   0.00044   0.00132
   D31        1.32966   0.00151   0.00000   0.01139   0.01139   1.34105
   D32       -1.82447   0.00193   0.00000   0.01482   0.01481  -1.80966
   D33       -0.84225   0.00175   0.00000   0.01198   0.01200  -0.83026
   D34        2.28680   0.00217   0.00000   0.01542   0.01542   2.30222
   D35       -2.88798  -0.00103   0.00000  -0.00312  -0.00312  -2.89110
   D36        0.24108  -0.00061   0.00000   0.00031   0.00030   0.24138
   D37        2.98013  -0.00015   0.00000   0.00253   0.00254   2.98267
   D38       -0.12636  -0.00017   0.00000   0.00208   0.00209  -0.12426
   D39       -1.11445   0.00104   0.00000   0.00438   0.00440  -1.11005
   D40        2.06225   0.00102   0.00000   0.00394   0.00395   2.06620
   D41        0.95105   0.00013   0.00000   0.00212   0.00209   0.95315
   D42       -2.15543   0.00011   0.00000   0.00167   0.00164  -2.15379
   D43        3.13762   0.00053   0.00000   0.00428   0.00429  -3.14128
   D44        0.00645   0.00078   0.00000   0.00630   0.00631   0.01275
   D45        0.00841   0.00013   0.00000   0.00095   0.00095   0.00936
   D46       -3.12276   0.00039   0.00000   0.00297   0.00297  -3.11980
   D47       -3.13709  -0.00060   0.00000  -0.00488  -0.00488   3.14121
   D48        0.00682  -0.00061   0.00000  -0.00493  -0.00494   0.00189
   D49       -0.00765  -0.00022   0.00000  -0.00160  -0.00160  -0.00925
   D50        3.13627  -0.00022   0.00000  -0.00165  -0.00165   3.13462
   D51       -3.12446   0.00001   0.00000   0.00030   0.00030  -3.12416
   D52        0.01653  -0.00014   0.00000  -0.00082  -0.00082   0.01571
   D53       -0.01770   0.00019   0.00000   0.00126   0.00126  -0.01645
   D54        3.12328   0.00005   0.00000   0.00014   0.00014   3.12342
   D55       -0.00370   0.00002   0.00000   0.00016   0.00017  -0.00353
   D56       -3.14074   0.00008   0.00000   0.00061   0.00061  -3.14012
   D57        3.12757  -0.00024   0.00000  -0.00184  -0.00184   3.12573
   D58       -0.00947  -0.00018   0.00000  -0.00139  -0.00139  -0.01086
   D59       -0.00195  -0.00008   0.00000  -0.00062  -0.00062  -0.00257
   D60        3.14153   0.00015   0.00000   0.00114   0.00114  -3.14052
   D61        3.13509  -0.00014   0.00000  -0.00108  -0.00108   3.13402
   D62       -0.00461   0.00009   0.00000   0.00068   0.00068  -0.00394
   D63        0.00270  -0.00000   0.00000  -0.00001  -0.00002   0.00269
   D64       -3.13988   0.00026   0.00000   0.00207   0.00207  -3.13781
   D65       -3.14078  -0.00023   0.00000  -0.00177  -0.00177   3.14064
   D66       -0.00017   0.00004   0.00000   0.00031   0.00031   0.00014
   D67        0.00218   0.00014   0.00000   0.00112   0.00112   0.00330
   D68        3.14146   0.00015   0.00000   0.00117   0.00117  -3.14056
   D69       -3.13843  -0.00012   0.00000  -0.00096  -0.00096  -3.13939
   D70        0.00085  -0.00012   0.00000  -0.00092  -0.00092  -0.00006
         Item               Value     Threshold  Converged?
 Maximum Force            0.059807     0.000450     NO 
 RMS     Force            0.016341     0.000300     NO 
 Maximum Displacement     0.100163     0.001800     NO 
 RMS     Displacement     0.026244     0.001200     NO 
 Predicted change in Energy=-4.001444D-02
 GradGradGradGradGradGradGradGradGradGradGradGradGradGradGradGradGradGrad

                          Input orientation:                          
 ---------------------------------------------------------------------
 Center     Atomic      Atomic             Coordinates (Angstroms)
 Number     Number       Type             X           Y           Z
 ---------------------------------------------------------------------
      1          6           0        3.243369    3.557691   -1.427928
      2          6           0        3.420627    2.529209   -2.355926
      3          6           0        2.771187    1.306923   -2.178827
      4          6           0        1.935467    1.094908   -1.072099
      5          6           0        1.769709    2.131712   -0.145836
      6          6           0        2.417417    3.356743   -0.321616
      7          6           0        1.225191   -0.216927   -0.860818
      8          6           0        0.075314   -0.396998   -1.823619
      9          7           0        2.179496   -1.311593   -0.919703
     10          6           0        0.288564   -0.752728   -3.162494
     11          6           0       -0.788149   -0.913499   -4.034978
     12          6           0       -2.095046   -0.724385   -3.578027
     13          6           0       -2.318651   -0.377274   -2.245402
     14          6           0       -1.238476   -0.216883   -1.374260
     15          6           0        1.877956   -2.581253   -0.594099
     16          8           0        2.714383   -3.491504   -0.635827
     17          1           0        3.737342    4.487495   -1.562480
     18          1           0        4.050535    2.674764   -3.197495
     19          1           0        2.922990    0.534601   -2.891409
     20          1           0        1.142947    1.989079    0.699706
     21          1           0        2.280331    4.133305    0.388855
     22          1           0        0.808992   -0.200587    0.152191
     23          1           0        3.122043   -1.125070   -1.186969
     24          1           0        1.274957   -0.913912   -3.520289
     25          1           0       -0.613054   -1.184387   -5.046180
     26          1           0       -2.914423   -0.847652   -4.241597
     27          1           0       -3.309400   -0.235604   -1.891446
     28          1           0       -1.417843    0.046561   -0.361008
     29          1           0        0.875324   -2.785833   -0.290520
 ---------------------------------------------------------------------
                    Distance matrix (angstroms):
                    1          2          3          4          5
     1  C    0.000000
     2  C    1.396559   0.000000
     3  C    2.419248   1.395392   0.000000
     4  C    2.811143   2.431282   1.402934   0.000000
     5  C    2.418439   2.787118   2.411698   1.400143   0.000000
     6  C    1.395170   2.414468   2.788574   2.431337   1.396827
     7  C    4.317683   3.820542   2.539560   1.506665   2.514716
     8  C    5.082588   4.476288   3.208932   2.500146   3.475672
     9  N    5.009995   4.284262   2.965151   2.423638   3.552906
    10  C    5.506296   4.607762   3.372414   3.239722   4.428770
    11  C    6.560593   5.690804   4.587422   4.497826   5.562496
    12  C    7.173407   6.519360   5.455657   5.082769   5.905383
    13  C    6.862090   6.434218   5.361660   4.652040   5.236207
    14  C    5.859797   5.496537   4.364254   3.447609   4.009251
    15  C    6.343993   5.621448   4.292684   3.707552   4.735471
    16  O    7.113255   6.301309   5.040731   4.672495   5.723028
    17  H    1.061438   2.136528   3.380737   3.872581   3.380559
    18  H    2.135988   1.061230   2.131996   3.389214   3.848337
    19  H    3.373943   2.124345   1.061743   2.144536   3.379199
    20  H    3.376261   3.849214   3.376752   2.137036   1.062128
    21  H    2.135292   3.377458   3.849983   3.388979   2.133778
    22  H    4.748434   4.534653   3.399477   2.108587   2.539964
    23  H    4.690526   3.848294   2.649806   2.519813   3.676873
    24  H    5.314871   4.220749   2.995051   3.235006   4.572475
    25  H    7.102890   6.107278   5.087379   5.242468   6.378671
    26  H    8.077263   7.422385   6.420543   6.110703   6.898764
    27  H    7.585691   7.290623   6.279770   5.472679   5.869299
    28  H    5.932389   5.792584   4.737188   3.584602   3.815054
    29  H    6.865976   6.244528   4.889852   4.098160   5.000310
                    6          7          8          9         10
     6  C    0.000000
     7  C    3.805687   0.000000
     8  C    4.672475   1.510506   0.000000
     9  N    4.712502   1.453430   2.465994   0.000000
    10  C    5.430502   2.542060   1.401644   2.986313   0.000000
    11  C    6.503820   3.822832   2.429496   4.320918   1.395130
    12  C    6.900880   4.320268   2.809910   5.067861   2.419725
    13  C    6.330417   3.808097   2.430917   4.781605   2.789192
    14  C    5.219618   2.516601   1.400147   3.617671   2.411797
    15  C    5.968673   2.467241   3.087427   1.344983   3.530767
    16  O    6.861880   3.604327   4.236921   2.262454   4.446294
    17  H    2.135544   5.379109   6.110394   6.038997   6.474106
    18  H    3.376810   4.669529   5.208228   4.957839   5.089337
    19  H    3.850184   2.751476   3.180772   2.801579   2.944640
    20  H    2.130230   2.703416   3.633231   3.819863   4.812905
    21  H    1.061420   4.647528   5.502798   5.600840   6.360231
    22  H    3.932699   1.095297   2.116763   2.064357   3.400418
    23  H    4.618656   2.128179   3.196556   0.997305   3.474182
    24  H    5.456667   2.749737   2.141269   2.781976   1.061587
    25  H    7.219911   4.672514   3.388028   4.984208   2.132491
    26  H    7.840389   5.381811   3.871464   6.099035   3.381213
    27  H    6.940155   4.650275   3.389239   5.677148   3.850757
    28  H    5.066367   2.702752   2.136702   3.885559   3.376242
    29  H    6.333266   2.654605   2.949058   2.066426   3.567357
                   11         12         13         14         15
    11  C    0.000000
    12  C    1.397336   0.000000
    13  C    2.415068   1.395125   0.000000
    14  C    2.787022   2.418235   1.396922   0.000000
    15  C    4.661455   5.304388   5.019544   3.988865   0.000000
    16  O    5.519788   6.280453   6.133562   5.185896   1.236895
    17  H    7.467534   8.077307   7.797911   6.850209   7.373078
    18  H    6.081930   7.033291   7.126566   6.297575   6.254877
    19  H    4.144550   5.218925   5.359444   4.492691   4.009773
    20  H    5.879738   6.012194   5.124055   3.852113   4.806464
    21  H    7.379438   7.647041   6.959545   5.866405   6.798043
    22  H    4.537785   4.756294   3.944847   2.553908   2.714259
    23  H    4.842057   5.752889   5.592908   4.458027   2.004922
    24  H    2.126337   3.375822   3.850627   3.377667   3.421436
    25  H    1.061399   2.136206   3.377106   3.848404   5.289366
    26  H    2.137304   1.061554   2.135648   3.380575   6.267097
    27  H    3.378014   2.134975   1.061574   2.134609   5.838993
    28  H    3.849193   3.376711   2.131204   1.062194   4.221614
    29  H    4.504858   4.886755   4.452437   3.498879   1.067372
                   16         17         18         19         20
    16  O    0.000000
    17  H    8.097503   0.000000
    18  H    6.809574   2.461170   0.000000
    19  H    4.619599   4.249070   2.438307   0.000000
    20  H    5.855753   4.253288   4.910439   4.263820   0.000000
    21  H    7.705588   2.460903   4.257097   4.911600   2.447035
    22  H    3.883506   5.787353   5.476828   3.777962   2.281652
    23  H    2.463727   5.658666   4.398074   2.387310   4.144187
    24  H    4.127475   6.250724   4.548255   2.282475   5.123781
    25  H    5.987140   7.951878   6.329277   4.483477   6.794824
    26  H    7.188532   8.937978   7.874529   6.148904   6.994695
    27  H    6.961567   8.489550   8.021511   6.358917   5.611298
    28  H    5.446900   6.909513   6.697482   5.048163   3.384691
    29  H    1.999836   7.918986   6.953459   4.688587   4.883846
                   21         22         23         24         25
    21  H    0.000000
    22  H    4.582955   0.000000
    23  H    5.553577   2.828113   0.000000
    24  H    6.462707   3.770022   2.983404   0.000000
    25  H    8.135670   5.478425   5.371032   2.442557   0.000000
    26  H    8.557832   5.795506   6.771014   4.251538   2.461106
    27  H    7.451995   4.597698   6.530765   4.912185   4.257090
    28  H    5.562397   2.298532   4.760829   4.260838   4.910576
    29  H    7.092959   2.623717   2.934195   3.754358   5.234139
                   26         27         28         29
    26  H    0.000000
    27  H    2.460451   0.000000
    28  H    4.254214   2.449458   0.000000
    29  H    5.807731   5.155439   3.645002   0.000000
 Symmetry turned off by external request.
 Stoichiometry    C14H13NO
 Framework group  C1[X(C14H13NO)]
 Deg. of freedom    81
 Full point group                 C1      NOp   1
 Rotational constants (GHZ):           0.6535614           0.4010029           0.3037827
 Standard basis: 6-311+G(d) (5D, 7F)
   391 basis functions,   641 primitive gaussians,   407 cartesian basis functions
    56 alpha electrons       56 beta electrons
       nuclear repulsion energy      1002.1991493941 Hartrees.
 NAtoms=   29 NActive=   29 NUniq=   29 SFac= 1.00D+00 NAtFMM=   60 NAOKFM=F Big=F
 Integral buffers will be    131072 words long.
 Raffenetti 2 integral format.
 Two-electron integral symmetry is turned off.
 ------------------------------------------------------------------------------
 Polarizable Continuum Model (PCM)
 =================================
 Model                : PCM.
 Atomic radii         : UFF (Universal Force Field).
 Polarization charges : Total charges.
 Charge compensation  : None.
 Solution method      : On-the-fly selection.
 Cavity type          : Scaled VdW (van der Waals Surface) (Alpha=1.100).
 Cavity algorithm     : GePol (No added spheres)
                        Default sphere list used, NSphG=   29.
                        Lebedev-Laikov grids with approx.  5.0 points / Ang**2.
                        Smoothing algorithm: York/Karplus (Gamma=1.0000).
                        Polarization charges: spherical gaussians, with
                                              point-specific exponents (IZeta= 3).
                        Self-potential: point-specific (ISelfS= 7).
                        Self-field    : sphere-specific E.n sum rule (ISelfD= 2).
 1st derivatives      : Analytical E(r).r(x)/FMM algorithm (CHGder, D1EAlg=3).
                        Cavity 1st derivative terms included.
 Solvent              : DiMethylSulfoxide, Eps=  46.826000 Eps(inf)=   2.007889
 ------------------------------------------------------------------------------
 One-electron integrals computed using PRISM.
 NBasis=   391 RedAO= T EigKep=  1.23D-06  NBF=   391
 NBsUse=   390 1.00D-06 EigRej=  9.96D-07 NBFU=   390
 Initial guess from the checkpoint file:  "BHFA_conf4.chk"
 B after Tr=     0.002549   -0.010849    0.001435
         Rot=    1.000000   -0.000715   -0.000324    0.000083 Ang=  -0.09 deg.
 ExpMin= 4.38D-02 ExpMax= 8.59D+03 ExpMxC= 1.30D+03 IAcc=3 IRadAn=         5 AccDes= 0.00D+00
 Harris functional with IExCor= 1009 and IRadAn=       5 diagonalized for initial guess.
 HarFok:  IExCor= 1009 AccDes= 0.00D+00 IRadAn=         5 IDoV= 1 UseB2=F ITyADJ=14
 ICtDFT=  3500011 ScaDFX=  1.000000  1.000000  1.000000  1.000000
 FoFCou: FMM=F IPFlag=           0 FMFlag=      100000 FMFlg1=           0
         NFxFlg=           0 DoJE=T BraDBF=F KetDBF=T FulRan=T
         wScrn=  0.000000 ICntrl=       500 IOpCl=  0 I1Cent=   200000004 NGrid=           0
         NMat0=    1 NMatS0=      1 NMatT0=    0 NMatD0=    1 NMtDS0=    0 NMtDT0=    0
 Symmetry not used in FoFCou.
 Requested convergence on RMS density matrix=1.00D-08 within 128 cycles.
 Requested convergence on MAX density matrix=1.00D-06.
 Requested convergence on             energy=1.00D-06.
 No special actions if energy rises.
 Inv3:  Mode=1 IEnd=    15012507.
 Iteration    1 A*A^-1 deviation from unit magnitude is 6.22D-15 for    467.
 Iteration    1 A*A^-1 deviation from orthogonality  is 2.70D-15 for   1303    503.
 Iteration    1 A^-1*A deviation from unit magnitude is 6.00D-15 for    716.
 Iteration    1 A^-1*A deviation from orthogonality  is 3.55D-15 for   2219     83.
 Error on total polarization charges =  0.01693
 SCF Done:  E(RM062X) =  -671.184408841     A.U. after   14 cycles
            NFock= 14  Conv=0.33D-08     -V/T= 2.0035
 D1PCM: PCM CHGder 1st derivatives, ID1Alg=3 FixD1E=F DoIter=F DoCFld=F I1PDM=0.
 Calling FoFJK, ICntrl=      2127 FMM=F ISym2X=0 I1Cent= 0 IOpClX= 0 NMat=1 NMatS=1 NMatT=0.
 -------------------------------------------------------------------
 Center     Atomic                   Forces (Hartrees/Bohr)
 Number     Number              X              Y              Z
 -------------------------------------------------------------------
      1        6          -0.009355367   -0.017057654    0.002798140
      2        6          -0.012542950   -0.003318167    0.016695751
      3        6          -0.003429640    0.013927167    0.014257357
      4        6           0.007949678    0.012055792    0.000248976
      5        6           0.010970383    0.002347097   -0.016891665
      6        6           0.002428317   -0.014986842   -0.014673848
      7        6          -0.004206686    0.001143711    0.009064531
      8        6          -0.011550041   -0.004191619   -0.007705696
      9        7          -0.013888943   -0.007367484    0.001983203
     10        6          -0.018535678    0.002952288    0.006982442
     11        6          -0.003059716    0.005493098    0.020304885
     12        6           0.014896884    0.002588548    0.012620248
     13        6           0.018982923   -0.002199814   -0.007834006
     14        6           0.005108471   -0.003737588   -0.019681269
     15        6           0.043259471   -0.013584698   -0.009133185
     16        8          -0.014215122    0.011331651    0.001525099
     17        1           0.007800152    0.014553378   -0.002123184
     18        1           0.009932616    0.001997832   -0.013363631
     19        1           0.002359413   -0.012270810   -0.011907805
     20        1          -0.009906062   -0.002990005    0.013512553
     21        1          -0.002200340    0.011978530    0.011354219
     22        1          -0.000781564    0.001081473   -0.001112789
     23        1           0.013107502    0.001872732   -0.003051156
     24        1           0.015946326   -0.003357133   -0.005346417
     25        1           0.003047604   -0.004241811   -0.015905688
     26        1          -0.012821411   -0.002101129   -0.010338018
     27        1          -0.015402344    0.002035773    0.005859485
     28        1          -0.002382083    0.003892240    0.016698474
     29        1          -0.021511791    0.002153446    0.005162993
 -------------------------------------------------------------------
 Cartesian Forces:  Max     0.043259471 RMS     0.011227997

 GradGradGradGradGradGradGradGradGradGradGradGradGradGradGradGradGradGrad
 Berny optimization.
 Using GEDIIS/GDIIS optimizer.
 FormGI is forming the generalized inverse of G from B-inverse, IUseBI=4.
 Internal  Forces:  Max     0.021260263 RMS     0.005484897
 Search for a local minimum.
 Step number   2 out of a maximum of  158
 All quantities printed in internal units (Hartrees-Bohrs-Radians)
 Mixed Optimization -- RFO/linear search
 Update second derivatives using D2CorX and points    1    2
 DE= -3.87D-02 DEPred=-4.00D-02 R= 9.66D-01
 TightC=F SS=  1.41D+00  RLast= 3.02D-01 DXNew= 5.0454D-01 9.0726D-01
 Trust test= 9.66D-01 RLast= 3.02D-01 DXMaxT set to 5.05D-01
 ITU=  1  0
 Use linear search instead of GDIIS.
     Eigenvalues ---    0.00897   0.00947   0.01325   0.01511   0.01526
     Eigenvalues ---    0.01739   0.01928   0.01936   0.01959   0.01968
     Eigenvalues ---    0.01969   0.01977   0.01998   0.02003   0.02021
     Eigenvalues ---    0.02023   0.02023   0.02027   0.02028   0.02028
     Eigenvalues ---    0.02032   0.02034   0.02384   0.02384   0.05116
     Eigenvalues ---    0.06533   0.06936   0.15891   0.15999   0.16000
     Eigenvalues ---    0.16000   0.16000   0.16000   0.16000   0.16000
     Eigenvalues ---    0.16000   0.16000   0.16000   0.16024   0.18728
     Eigenvalues ---    0.19100   0.21941   0.22000   0.22000   0.22000
     Eigenvalues ---    0.22000   0.22086   0.23466   0.23474   0.24998
     Eigenvalues ---    0.25000   0.33445   0.33870   0.34293   0.40387
     Eigenvalues ---    0.40438   0.40465   0.40521   0.41400   0.43777
     Eigenvalues ---    0.43858   0.43983   0.44233   0.44256   0.44265
     Eigenvalues ---    0.44279   0.44291   0.44316   0.44331   0.44334
     Eigenvalues ---    0.44338   0.44391   0.44419   0.44673   0.44784
     Eigenvalues ---    0.44885   0.44894   0.46484   0.53535   0.55516
     Eigenvalues ---    0.82909
 RFO step:  Lambda=-2.22967975D-03 EMin= 8.96873464D-03
 Quartic linear search produced a step of  0.58917.
 Iteration  1 RMS(Cart)=  0.09349684 RMS(Int)=  0.00270407
 Iteration  2 RMS(Cart)=  0.00476150 RMS(Int)=  0.00005372
 Iteration  3 RMS(Cart)=  0.00000945 RMS(Int)=  0.00005340
 Iteration  4 RMS(Cart)=  0.00000000 RMS(Int)=  0.00005340
 Variable       Old X    -DE/DX   Delta X   Delta X   Delta X     New X
                                 (Linear)    (Quad)   (Total)
    R1        2.63911  -0.00320  -0.00892   0.00102  -0.00793   2.63118
    R2        2.63649  -0.00364  -0.00958   0.00040  -0.00921   2.62728
    R3        2.00583   0.01665   0.04584  -0.00294   0.04289   2.04872
    R4        2.63691  -0.00416  -0.01115   0.00045  -0.01070   2.62621
    R5        2.00543   0.01677   0.04586  -0.00260   0.04326   2.04870
    R6        2.65116  -0.00482  -0.01222  -0.00109  -0.01327   2.63789
    R7        2.00640   0.01726   0.04708  -0.00265   0.04444   2.05084
    R8        2.64589  -0.00531  -0.01340  -0.00117  -0.01454   2.63135
    R9        2.84718   0.00734   0.02263   0.00293   0.02556   2.87275
   R10        2.63962  -0.00374  -0.01035   0.00082  -0.00953   2.63009
   R11        2.00713   0.01700   0.04633  -0.00230   0.04403   2.05116
   R12        2.00579   0.01665   0.04565  -0.00266   0.04299   2.04878
   R13        2.85444   0.00750   0.02273   0.00394   0.02667   2.88111
   R14        2.74659   0.00879   0.02858  -0.00540   0.02319   2.76977
   R15        2.06981  -0.00072   0.00085  -0.00447  -0.00362   2.06619
   R16        2.64872  -0.00463  -0.01195  -0.00069  -0.01262   2.63610
   R17        2.64589  -0.00560  -0.01391  -0.00158  -0.01546   2.63043
   R18        2.54165  -0.00219  -0.00301  -0.00219  -0.00520   2.53645
   R19        1.88463   0.01356   0.03124  -0.00205   0.02919   1.91382
   R20        2.63641  -0.00417  -0.01087   0.00009  -0.01078   2.62563
   R21        2.00611   0.01713   0.04681  -0.00271   0.04410   2.05021
   R22        2.64058  -0.00306  -0.00854   0.00102  -0.00755   2.63304
   R23        2.00575   0.01674   0.04574  -0.00248   0.04326   2.04901
   R24        2.63640  -0.00374  -0.00968   0.00019  -0.00951   2.62689
   R25        2.00605   0.01660   0.04570  -0.00288   0.04282   2.04887
   R26        2.63980  -0.00332  -0.00927   0.00088  -0.00839   2.63141
   R27        2.00608   0.01660   0.04552  -0.00260   0.04292   2.04901
   R28        2.00725   0.01730   0.04697  -0.00222   0.04475   2.05200
   R29        2.33739  -0.01800  -0.01409  -0.01550  -0.02958   2.30781
   R30        2.01704   0.02126   0.05182   0.00552   0.05734   2.07438
    A1        2.08976  -0.00047  -0.00162  -0.00017  -0.00183   2.08794
    A2        2.09649   0.00019   0.00070  -0.00018   0.00054   2.09702
    A3        2.09693   0.00028   0.00092   0.00035   0.00129   2.09822
    A4        2.09633   0.00024   0.00131   0.00039   0.00169   2.09802
    A5        2.09587   0.00019   0.00077   0.00070   0.00146   2.09733
    A6        2.09099  -0.00043  -0.00208  -0.00108  -0.00316   2.08782
    A7        2.10568  -0.00067  -0.00206  -0.00202  -0.00404   2.10164
    A8        2.07767   0.00006  -0.00008   0.00002  -0.00011   2.07756
    A9        2.09981   0.00061   0.00215   0.00206   0.00417   2.10398
   A10        2.07201   0.00131   0.00306   0.00349   0.00642   2.07843
   A11        2.12120  -0.00065  -0.00232  -0.00048  -0.00307   2.11812
   A12        2.08997  -0.00066  -0.00072  -0.00285  -0.00385   2.08612
   A13        2.10747  -0.00048  -0.00109  -0.00210  -0.00312   2.10435
   A14        2.09101  -0.00040  -0.00198  -0.00148  -0.00349   2.08752
   A15        2.08470   0.00088   0.00307   0.00358   0.00662   2.09132
   A16        2.09511   0.00007   0.00040   0.00045   0.00083   2.09594
   A17        2.09654   0.00022   0.00079   0.00086   0.00164   2.09818
   A18        2.09153  -0.00030  -0.00119  -0.00132  -0.00252   2.08902
   A19        1.95334   0.00139   0.00274  -0.00019   0.00245   1.95579
   A20        1.91830  -0.00054   0.00020  -0.00695  -0.00681   1.91149
   A21        1.87113  -0.00072  -0.00541   0.00149  -0.00395   1.86718
   A22        1.96516  -0.00146  -0.00359  -0.00993  -0.01352   1.95164
   A23        1.87762  -0.00071  -0.00564  -0.00159  -0.00716   1.87046
   A24        1.87360   0.00212   0.01188   0.01881   0.03073   1.90433
   A25        2.12151  -0.00030  -0.00114   0.00011  -0.00123   2.12028
   A26        2.08794  -0.00099  -0.00181  -0.00331  -0.00532   2.08262
   A27        2.07370   0.00129   0.00297   0.00344   0.00634   2.08004
   A28        2.15792  -0.00088   0.00252  -0.00987  -0.00734   2.15058
   A29        2.08350   0.00116   0.00698  -0.00021   0.00678   2.09027
   A30        2.04128  -0.00028  -0.00949   0.01010   0.00061   2.04188
   A31        2.10505  -0.00071  -0.00205  -0.00239  -0.00441   2.10064
   A32        2.09653   0.00011   0.00058  -0.00060  -0.00009   2.09644
   A33        2.08154   0.00059   0.00146   0.00283   0.00421   2.08576
   A34        2.09637   0.00028   0.00137   0.00057   0.00195   2.09832
   A35        2.09197  -0.00043  -0.00205  -0.00108  -0.00314   2.08883
   A36        2.09483   0.00015   0.00068   0.00051   0.00118   2.09601
   A37        2.08971  -0.00043  -0.00160   0.00016  -0.00148   2.08824
   A38        2.09645   0.00021   0.00090  -0.00026   0.00064   2.09708
   A39        2.09702   0.00022   0.00070   0.00007   0.00077   2.09778
   A40        2.09475  -0.00008   0.00009  -0.00018  -0.00011   2.09465
   A41        2.09587   0.00034   0.00098   0.00143   0.00239   2.09826
   A42        2.09256  -0.00025  -0.00108  -0.00126  -0.00236   2.09020
   A43        2.10674  -0.00035  -0.00079  -0.00162  -0.00235   2.10438
   A44        2.09036  -0.00040  -0.00197  -0.00128  -0.00328   2.08709
   A45        2.08608   0.00075   0.00276   0.00290   0.00563   2.09171
   A46        2.13522   0.00894   0.03279   0.01699   0.04978   2.18500
   A47        2.04923  -0.01100  -0.03518  -0.04458  -0.07976   1.96946
   A48        2.09874   0.00206   0.00239   0.02759   0.02998   2.12872
    D1        0.00301   0.00002   0.00017   0.00045   0.00063   0.00363
    D2       -3.13754  -0.00008  -0.00049  -0.00584  -0.00633   3.13932
    D3        3.14155   0.00003   0.00019   0.00183   0.00203  -3.13961
    D4        0.00100  -0.00008  -0.00047  -0.00445  -0.00492  -0.00392
    D5       -0.00169   0.00010   0.00055   0.00646   0.00702   0.00534
    D6        3.13879  -0.00006  -0.00042  -0.00223  -0.00267   3.13612
    D7       -3.14023   0.00010   0.00053   0.00507   0.00562  -3.13461
    D8        0.00025  -0.00007  -0.00044  -0.00362  -0.00407  -0.00382
    D9        0.00001  -0.00015  -0.00089  -0.00979  -0.01067  -0.01065
   D10       -3.13475  -0.00030  -0.00175  -0.01808  -0.01982   3.12862
   D11        3.14056  -0.00005  -0.00023  -0.00352  -0.00375   3.13681
   D12        0.00580  -0.00020  -0.00109  -0.01181  -0.01290  -0.00710
   D13       -0.00429   0.00015   0.00085   0.01196   0.01286   0.00857
   D14       -3.14099  -0.00034  -0.00166  -0.02478  -0.02651   3.11569
   D15        3.13039   0.00030   0.00171   0.02036   0.02213  -3.13066
   D16       -0.00631  -0.00019  -0.00080  -0.01639  -0.01724  -0.02355
   D17        0.00562  -0.00002  -0.00013  -0.00501  -0.00519   0.00043
   D18       -3.13886   0.00001   0.00004  -0.00296  -0.00298   3.14134
   D19       -3.14077   0.00046   0.00234   0.03107   0.03345  -3.10733
   D20       -0.00207   0.00048   0.00250   0.03312   0.03566   0.03358
   D21       -1.28018   0.00026  -0.00213  -0.00387  -0.00605  -1.28623
   D22        0.91701  -0.00104  -0.00464  -0.02225  -0.02694   0.89007
   D23        2.94809   0.00079   0.00655  -0.00275   0.00371   2.95180
   D24        1.86636  -0.00024  -0.00469  -0.04101  -0.04562   1.82074
   D25       -2.21963  -0.00154  -0.00720  -0.05938  -0.06651  -2.28615
   D26       -0.18856   0.00029   0.00398  -0.03989  -0.03586  -0.22442
   D27       -0.00268  -0.00010  -0.00056  -0.00414  -0.00470  -0.00739
   D28        3.14003   0.00007   0.00041   0.00453   0.00493  -3.13823
   D29       -3.14139  -0.00012  -0.00072  -0.00618  -0.00690   3.13489
   D30        0.00132   0.00004   0.00026   0.00249   0.00273   0.00405
   D31        1.34105   0.00065   0.00671   0.09081   0.09758   1.43863
   D32       -1.80966   0.00106   0.00873   0.12193   0.13060  -1.67906
   D33       -0.83026   0.00142   0.00707   0.10787   0.11500  -0.71526
   D34        2.30222   0.00183   0.00909   0.13898   0.14802   2.45024
   D35       -2.89110   0.00012  -0.00184   0.09154   0.08974  -2.80136
   D36        0.24138   0.00053   0.00018   0.12265   0.12276   0.36414
   D37        2.98267   0.00025   0.00150   0.03615   0.03763   3.02030
   D38       -0.12426   0.00023   0.00123   0.03505   0.03626  -0.08801
   D39       -1.11005   0.00056   0.00259   0.02320   0.02588  -1.08418
   D40        2.06620   0.00055   0.00233   0.02209   0.02450   2.09070
   D41        0.95315   0.00020   0.00123   0.02754   0.02872   0.98186
   D42       -2.15379   0.00019   0.00097   0.02644   0.02734  -2.12644
   D43       -3.14128   0.00048   0.00253   0.03255   0.03515  -3.10612
   D44        0.01275   0.00073   0.00372   0.04743   0.05121   0.06396
   D45        0.00936   0.00009   0.00056   0.00171   0.00224   0.01160
   D46       -3.11980   0.00033   0.00175   0.01660   0.01829  -3.10151
   D47        3.14121  -0.00054  -0.00287  -0.03567  -0.03856   3.10265
   D48        0.00189  -0.00055  -0.00291  -0.03611  -0.03903  -0.03714
   D49       -0.00925  -0.00015  -0.00094  -0.00543  -0.00634  -0.01559
   D50        3.13462  -0.00016  -0.00097  -0.00586  -0.00682   3.12780
   D51       -3.12416  -0.00001   0.00018  -0.00083  -0.00065  -3.12481
   D52        0.01571   0.00005  -0.00048   0.00411   0.00363   0.01934
   D53       -0.01645   0.00003   0.00074   0.00007   0.00081  -0.01564
   D54        3.12342   0.00009   0.00008   0.00501   0.00509   3.12851
   D55       -0.00353   0.00003   0.00010   0.00258   0.00270  -0.00083
   D56       -3.14012   0.00007   0.00036   0.00473   0.00510  -3.13502
   D57        3.12573  -0.00022  -0.00108  -0.01220  -0.01328   3.11245
   D58       -0.01086  -0.00018  -0.00082  -0.01006  -0.01088  -0.02174
   D59       -0.00257  -0.00006  -0.00036  -0.00317  -0.00353  -0.00610
   D60       -3.14052   0.00011   0.00067   0.00569   0.00636  -3.13416
   D61        3.13402  -0.00011  -0.00064  -0.00532  -0.00595   3.12807
   D62       -0.00394   0.00006   0.00040   0.00354   0.00394   0.00000
   D63        0.00269  -0.00000  -0.00001  -0.00051  -0.00054   0.00215
   D64       -3.13781   0.00021   0.00122   0.01052   0.01173  -3.12607
   D65        3.14064  -0.00017  -0.00105  -0.00938  -0.01043   3.13020
   D66        0.00014   0.00003   0.00018   0.00165   0.00184   0.00198
   D67        0.00330   0.00011   0.00066   0.00485   0.00549   0.00879
   D68       -3.14056   0.00011   0.00069   0.00528   0.00596  -3.13460
   D69       -3.13939  -0.00010  -0.00057  -0.00616  -0.00672   3.13707
   D70       -0.00006  -0.00010  -0.00054  -0.00573  -0.00626  -0.00632
         Item               Value     Threshold  Converged?
 Maximum Force            0.021260     0.000450     NO 
 RMS     Force            0.005485     0.000300     NO 
 Maximum Displacement     0.476314     0.001800     NO 
 RMS     Displacement     0.094576     0.001200     NO 
 Predicted change in Energy=-5.484278D-03
 GradGradGradGradGradGradGradGradGradGradGradGradGradGradGradGradGradGrad

                          Input orientation:                          
 ---------------------------------------------------------------------
 Center     Atomic      Atomic             Coordinates (Angstroms)
 Number     Number       Type             X           Y           Z
 ---------------------------------------------------------------------
      1          6           0        3.170249    3.576627   -1.420710
      2          6           0        3.390550    2.546354   -2.331029
      3          6           0        2.782356    1.310161   -2.148605
      4          6           0        1.956075    1.084877   -1.046302
      5          6           0        1.741834    2.118698   -0.138430
      6          6           0        2.341644    3.360604   -0.325414
      7          6           0        1.253625   -0.247934   -0.843414
      8          6           0        0.086977   -0.432874   -1.807361
      9          7           0        2.228484   -1.336968   -0.952652
     10          6           0        0.284978   -0.882316   -3.113013
     11          6           0       -0.790099   -1.002404   -3.984959
     12          6           0       -2.076607   -0.675384   -3.561450
     13          6           0       -2.280561   -0.234908   -2.258860
     14          6           0       -1.202089   -0.119912   -1.385547
     15          6           0        1.931985   -2.618725   -0.686622
     16          8           0        2.718608   -3.550761   -0.749540
     17          1           0        3.643713    4.541192   -1.564914
     18          1           0        4.033372    2.705871   -3.189318
     19          1           0        2.957610    0.524389   -2.876365
     20          1           0        1.100687    1.952867    0.721560
     21          1           0        2.167535    4.154553    0.392047
     22          1           0        0.838369   -0.239346    0.168006
     23          1           0        3.185228   -1.131037   -1.213222
     24          1           0        1.277661   -1.165966   -3.446456
     25          1           0       -0.624540   -1.358688   -4.995570
     26          1           0       -2.915665   -0.776089   -4.240688
     27          1           0       -3.279741    0.008337   -1.915129
     28          1           0       -1.365437    0.218219   -0.366673
     29          1           0        0.882300   -2.762538   -0.399472
 ---------------------------------------------------------------------
                    Distance matrix (angstroms):
                    1          2          3          4          5
     1  C    0.000000
     2  C    1.392362   0.000000
     3  C    2.411879   1.389731   0.000000
     4  C    2.797001   2.417469   1.395910   0.000000
     5  C    2.410429   2.776444   2.403585   1.392450   0.000000
     6  C    1.390297   2.405347   2.778951   2.418114   1.391785
     7  C    4.316710   3.819358   2.543266   1.520193   2.517201
     8  C    5.072687   4.479243   3.227953   2.525134   3.469063
     9  N    5.024879   4.281415   2.957088   2.438916   3.583491
    10  C    5.574123   4.691679   3.460337   3.306615   4.469525
    11  C    6.574743   5.727739   4.634931   4.531437   5.563070
    12  C    7.084621   6.464003   5.435811   5.068236   5.839901
    13  C    6.703851   6.316813   5.294575   4.600132   5.120093
    14  C    5.725641   5.394000   4.301530   3.397146   3.902993
    15  C    6.360390   5.613335   4.277461   3.721104   4.772823
    16  O    7.173152   6.334621   5.058657   4.707299   5.785353
    17  H    1.084135   2.151836   3.394436   3.881133   3.394183
    18  H    2.152015   1.084124   2.143859   3.396366   3.860548
    19  H    3.388259   2.138498   1.085259   2.160174   3.393556
    20  H    3.392492   3.861864   3.388057   2.147192   1.085428
    21  H    2.150703   3.390753   3.863093   3.396538   2.146470
    22  H    4.745875   4.529782   3.398050   2.115981   2.543722
    23  H    4.712258   3.849007   2.645127   2.539479   3.714746
    24  H    5.493425   4.414725   3.174858   3.359654   4.684817
    25  H    7.178954   6.202426   5.180241   5.312937   6.425243
    26  H    7.996046   7.379280   6.418464   6.115647   6.848401
    27  H    7.387795   7.148936   6.204698   5.415494   5.729442
    28  H    5.741284   5.647859   4.644545   3.499347   3.649527
    29  H    6.816351   6.181146   4.822505   4.046477   4.963205
                    6          7          8          9         10
     6  C    0.000000
     7  C    3.804426   0.000000
     8  C    4.655122   1.524619   0.000000
     9  N    4.740613   1.465700   2.476684   0.000000
    10  C    5.477495   2.547900   1.394965   2.941272   0.000000
    11  C    6.498917   3.823001   2.415690   4.291697   1.389425
    12  C    6.803093   4.319824   2.795843   5.077138   2.412675
    13  C    6.166904   3.807116   2.418322   4.822054   2.780415
    14  C    5.078968   2.518100   1.391963   3.665713   2.403490
    15  C    6.004221   2.470911   3.072142   1.342231   3.408097
    16  O    6.934620   3.614368   4.214937   2.276479   4.316151
    17  H    2.150705   5.400816   6.119679   6.077047   6.564461
    18  H    3.390068   4.685640   5.228341   4.960327   5.189544
    19  H    3.864050   2.762777   3.209308   2.774337   3.029486
    20  H    2.148919   2.704822   3.621437   3.859783   4.838139
    21  H    1.084167   4.662991   5.496417   5.654089   6.418684
    22  H    3.932294   1.093381   2.122291   2.095965   3.388914
    23  H    4.655607   2.155857   3.231036   1.012751   3.475992
    24  H    5.600250   2.760287   2.154480   2.674390   1.084925
    25  H    7.271886   4.690594   3.395300   4.948273   2.144335
    26  H    7.751186   5.404016   3.880043   6.130908   3.395151
    27  H    6.735344   4.665368   3.397216   5.751239   3.864636
    28  H    4.859911   2.702603   2.146861   3.959576   3.387835
    29  H    6.295080   2.580348   2.835846   2.037270   3.354897
                   11         12         13         14         15
    11  C    0.000000
    12  C    1.393343   0.000000
    13  C    2.406231   1.390092   0.000000
    14  C    2.775872   2.409955   1.392481   0.000000
    15  C    4.571790   5.301888   5.089211   4.068781   0.000000
    16  O    5.410461   6.258492   6.185841   5.248533   1.221240
    17  H    7.499784   7.995053   7.641316   6.726058   7.413893
    18  H    6.135977   6.993083   7.027068   6.216806   6.247451
    19  H    4.195879   5.220358   5.328817   4.465507   3.965608
    20  H    5.870266   5.945341   5.010200   3.746878   4.855253
    21  H    7.382410   7.547925   6.788242   5.725841   6.862674
    22  H    4.525626   4.753531   3.951889   2.567345   2.754602
    23  H    4.847917   5.780026   5.636600   4.505621   2.015227
    24  H    2.142982   3.391904   3.864997   3.389798   3.186743
    25  H    1.084289   2.152232   3.390408   3.860102   5.166289
    26  H    2.152822   1.084216   2.150320   3.393927   6.287003
    27  H    3.391771   2.150669   1.084287   2.147917   5.964291
    28  H    3.861726   3.392770   2.150151   1.085873   4.361606
    29  H    4.330209   4.807229   4.455326   3.507206   1.097714
                   16         17         18         19         20
    16  O    0.000000
    17  H    8.185375   0.000000
    18  H    6.842994   2.481718   0.000000
    19  H    4.602972   4.280812   2.452360   0.000000
    20  H    5.922139   4.288866   4.945970   4.293458   0.000000
    21  H    7.808890   2.481590   4.290245   4.948214   2.468636
    22  H    3.916971   5.807453   5.491263   3.787172   2.276187
    23  H    2.507548   5.701585   4.398428   2.357602   4.195135
    24  H    3.877748   6.458332   4.759326   2.450415   5.208723
    25  H    5.831860   8.049594   6.440445   4.568239   6.828498
    26  H    7.185538   8.857690   7.843375   6.168304   6.942780
    27  H    7.071490   8.282732   7.898219   6.332049   5.470053
    28  H    5.570568   6.724244   6.580491   5.008096   3.205467
    29  H    2.028762   7.894816   6.900434   4.609316   4.851747
                   21         22         23         24         25
    21  H    0.000000
    22  H    4.596000   0.000000
    23  H    5.616943   2.865424   0.000000
    24  H    6.620717   3.757119   2.937238   0.000000
    25  H    8.198654   5.482294   5.373296   2.460745   0.000000
    26  H    8.462410   5.815277   6.820002   4.285650   2.481636
    27  H    7.224056   4.621648   6.602021   4.949128   4.290450
    28  H    5.343432   2.313440   4.821378   4.288007   4.945933
    29  H    7.079864   2.586592   2.937254   3.462580   5.036415
                   26         27         28         29
    26  H    0.000000
    27  H    2.481149   0.000000
    28  H    4.289505   2.471099   0.000000
    29  H    5.755472   5.224706   3.733404   0.000000
 Symmetry turned off by external request.
 Stoichiometry    C14H13NO
 Framework group  C1[X(C14H13NO)]
 Deg. of freedom    81
 Full point group                 C1      NOp   1
 Rotational constants (GHZ):           0.6487838           0.4069450           0.3042916
 Standard basis: 6-311+G(d) (5D, 7F)
   391 basis functions,   641 primitive gaussians,   407 cartesian basis functions
    56 alpha electrons       56 beta electrons
       nuclear repulsion energy      1002.6623765610 Hartrees.
 NAtoms=   29 NActive=   29 NUniq=   29 SFac= 1.00D+00 NAtFMM=   60 NAOKFM=F Big=F
 Integral buffers will be    131072 words long.
 Raffenetti 2 integral format.
 Two-electron integral symmetry is turned off.
 ------------------------------------------------------------------------------
 Polarizable Continuum Model (PCM)
 =================================
 Model                : PCM.
 Atomic radii         : UFF (Universal Force Field).
 Polarization charges : Total charges.
 Charge compensation  : None.
 Solution method      : On-the-fly selection.
 Cavity type          : Scaled VdW (van der Waals Surface) (Alpha=1.100).
 Cavity algorithm     : GePol (No added spheres)
                        Default sphere list used, NSphG=   29.
                        Lebedev-Laikov grids with approx.  5.0 points / Ang**2.
                        Smoothing algorithm: York/Karplus (Gamma=1.0000).
                        Polarization charges: spherical gaussians, with
                                              point-specific exponents (IZeta= 3).
                        Self-potential: point-specific (ISelfS= 7).
                        Self-field    : sphere-specific E.n sum rule (ISelfD= 2).
 1st derivatives      : Analytical E(r).r(x)/FMM algorithm (CHGder, D1EAlg=3).
                        Cavity 1st derivative terms included.
 Solvent              : DiMethylSulfoxide, Eps=  46.826000 Eps(inf)=   2.007889
 ------------------------------------------------------------------------------
 One-electron integrals computed using PRISM.
 NBasis=   391 RedAO= T EigKep=  1.02D-06  NBF=   391
 NBsUse=   391 1.00D-06 EigRej= -1.00D+00 NBFU=   391
 Initial guess from the checkpoint file:  "BHFA_conf4.chk"
 B after Tr=     0.022570   -0.043338    0.001752
         Rot=    0.999987   -0.004284   -0.002517   -0.001363 Ang=  -0.59 deg.
 ExpMin= 4.38D-02 ExpMax= 8.59D+03 ExpMxC= 1.30D+03 IAcc=3 IRadAn=         5 AccDes= 0.00D+00
 Harris functional with IExCor= 1009 and IRadAn=       5 diagonalized for initial guess.
 HarFok:  IExCor= 1009 AccDes= 0.00D+00 IRadAn=         5 IDoV= 1 UseB2=F ITyADJ=14
 ICtDFT=  3500011 ScaDFX=  1.000000  1.000000  1.000000  1.000000
 FoFCou: FMM=F IPFlag=           0 FMFlag=      100000 FMFlg1=           0
         NFxFlg=           0 DoJE=T BraDBF=F KetDBF=T FulRan=T
         wScrn=  0.000000 ICntrl=       500 IOpCl=  0 I1Cent=   200000004 NGrid=           0
         NMat0=    1 NMatS0=      1 NMatT0=    0 NMatD0=    1 NMtDS0=    0 NMtDT0=    0
 Symmetry not used in FoFCou.
 Requested convergence on RMS density matrix=1.00D-08 within 128 cycles.
 Requested convergence on MAX density matrix=1.00D-06.
 Requested convergence on             energy=1.00D-06.
 No special actions if energy rises.
 Inv3:  Mode=1 IEnd=    15187500.
 Iteration    1 A*A^-1 deviation from unit magnitude is 6.22D-15 for   2246.
 Iteration    1 A*A^-1 deviation from orthogonality  is 2.26D-15 for   1535    717.
 Iteration    1 A^-1*A deviation from unit magnitude is 6.44D-15 for   2246.
 Iteration    1 A^-1*A deviation from orthogonality  is 2.21D-14 for   1480   1479.
 Error on total polarization charges =  0.01706
 SCF Done:  E(RM062X) =  -671.191094392     A.U. after   16 cycles
            NFock= 16  Conv=0.42D-08     -V/T= 2.0039
 D1PCM: PCM CHGder 1st derivatives, ID1Alg=3 FixD1E=F DoIter=F DoCFld=F I1PDM=0.
 Calling FoFJK, ICntrl=      2127 FMM=F ISym2X=0 I1Cent= 0 IOpClX= 0 NMat=1 NMatS=1 NMatT=0.
[truncated: 1,727,138 more chars]
