# Supplementary material for: Rotational Barriers in N-Benzhydrylformamides: An NMR and DFT Study
Source: Molecules. 2023 Jan 5;28(2):535. doi: 10.3390/molecules28020535 (PMC9863877; doi:10.3390/molecules28020535)
Supplement: Supplementary file 1 [file molecules-28-00535-s001.zip › Supplementary_Materials/Quantum_chemistry_output_files/Gaussian_output_files/Conformations/BHFA/BHFA_conf5.log]

 Entering Gaussian System, Link 0=g16
 Initial command:
 /home/aikhl/g16/l1.exe "/home/aikhl/Work/Gaussian_io/Conformations_VChem_optimized/Gau-107445.inp" -scrdir="/home/aikhl/Work/Gaussian_io/Conformations_VChem_optimized/"
 Entering Link 1 = /home/aikhl/g16/l1.exe PID=    107447.
  
 Copyright (c) 1988,1990,1992,1993,1995,1998,2003,2009,2016,
            Gaussian, Inc.  All Rights Reserved.
  
 This is part of the Gaussian(R) 16 program.  It is based on
 the Gaussian(R) 09 system (copyright 2009, Gaussian, Inc.),
 the Gaussian(R) 03 system (copyright 2003, Gaussian, Inc.),
 the Gaussian(R) 98 system (copyright 1998, Gaussian, Inc.),
 the Gaussian(R) 94 system (copyright 1995, Gaussian, Inc.),
 the Gaussian 92(TM) system (copyright 1992, Gaussian, Inc.),
 the Gaussian 90(TM) system (copyright 1990, Gaussian, Inc.),
 the Gaussian 88(TM) system (copyright 1988, Gaussian, Inc.),
 the Gaussian 86(TM) system (copyright 1986, Carnegie Mellon
 University), and the Gaussian 82(TM) system (copyright 1983,
 Carnegie Mellon University). Gaussian is a federally registered
 trademark of Gaussian, Inc.
  
 This software contains proprietary and confidential information,
 including trade secrets, belonging to Gaussian, Inc.
  
 This software is provided under written license and may be
 used, copied, transmitted, or stored only in accord with that
 written license.
  
 The following legend is applicable only to US Government
 contracts under FAR:
  
                    RESTRICTED RIGHTS LEGEND
  
 Use, reproduction and disclosure by the US Government is
 subject to restrictions as set forth in subparagraphs (a)
 and (c) of the Commercial Computer Software - Restricted
 Rights clause in FAR 52.227-19.
  
 Gaussian, Inc.
 340 Quinnipiac St., Bldg. 40, Wallingford CT 06492
  
  
 ---------------------------------------------------------------
 Warning -- This program may not be used in any manner that
 competes with the business of Gaussian, Inc. or will provide
 assistance to any competitor of Gaussian, Inc.  The licensee
 of this program is prohibited from giving any competitor of
 Gaussian, Inc. access to this program.  By using this program,
 the user acknowledges that Gaussian, Inc. is engaged in the
 business of creating and licensing software in the field of
 computational chemistry and represents and warrants to the
 licensee that it is not a competitor of Gaussian, Inc. and that
 it will not use this program in any manner prohibited above.
 ---------------------------------------------------------------
  

 Cite this work as:
 Gaussian 16, Revision A.03,
 M. J. Frisch, G. W. Trucks, H. B. Schlegel, G. E. Scuseria, 
 M. A. Robb, J. R. Cheeseman, G. Scalmani, V. Barone, 
 G. A. Petersson, H. Nakatsuji, X. Li, M. Caricato, A. V. Marenich, 
 J. Bloino, B. G. Janesko, R. Gomperts, B. Mennucci, H. P. Hratchian, 
 J. V. Ortiz, A. F. Izmaylov, J. L. Sonnenberg, D. Williams-Young, 
 F. Ding, F. Lipparini, F. Egidi, J. Goings, B. Peng, A. Petrone, 
 T. Henderson, D. Ranasinghe, V. G. Zakrzewski, J. Gao, N. Rega, 
 G. Zheng, W. Liang, M. Hada, M. Ehara, K. Toyota, R. Fukuda, 
 J. Hasegawa, M. Ishida, T. Nakajima, Y. Honda, O. Kitao, H. Nakai, 
 T. Vreven, K. Throssell, J. A. Montgomery, Jr., J. E. Peralta, 
 F. Ogliaro, M. J. Bearpark, J. J. Heyd, E. N. Brothers, K. N. Kudin, 
 V. N. Staroverov, T. A. Keith, R. Kobayashi, J. Normand, 
 K. Raghavachari, A. P. Rendell, J. C. Burant, S. S. Iyengar, 
 J. Tomasi, M. Cossi, J. M. Millam, M. Klene, C. Adamo, R. Cammi, 
 J. W. Ochterski, R. L. Martin, K. Morokuma, O. Farkas, 
 J. B. Foresman, and D. J. Fox, Gaussian, Inc., Wallingford CT, 2016.
 
 ******************************************
 Gaussian 16:  ES64L-G16RevA.03 25-Dec-2016
                14-Dec-2022 
 ******************************************
 %chk=BHFA_conf5.chk
 %nprocshared=8
 Will use up to    8 processors via shared memory.
 %mem=5GB
 ----------------------------------------------------------------------
 # opt freq M062X/6-311+G* nosymm Integral(Grid=SuperFine) scrf=(IEFPCM
 , solvent=dimethylsulfoxide) pop=(nboread,mk,dipole)
 ----------------------------------------------------------------------
 1/18=20,19=15,26=6,38=1/1,3;
 2/9=110,12=2,15=1,17=6,18=5,40=1/2;
 3/5=4,6=6,7=11,11=2,25=1,30=1,70=2201,71=1,72=21,74=-55,75=-7/1,2,3;
 4//1;
 5/5=2,38=5,53=21/2;
 6/7=2,8=2,9=2,10=2,15=24,20=1,28=1,40=2/1,2,7;
 7/30=1/1,2,3,16;
 1/18=20,19=15,26=6/3(2);
 2/9=110,15=1/2;
 99//99;
 2/9=110,15=1/2;
 3/5=4,6=6,7=11,11=2,25=1,30=1,70=2205,71=1,72=21,74=-55,75=-7/1,2,3;
 4/5=5,16=3,69=1/1;
 5/5=2,38=5,53=21/2;
 7/30=1/1,2,3,16;
 1/18=20,19=15,26=6/3(-5);
 2/9=110,15=1/2;
 6/7=2,8=2,9=2,10=2,15=24,19=2,20=1,28=1,40=2/1,2,7;
 99/9=1/99;
 ----------
 BHFA_conf5
 ----------
 Symbolic Z-matrix:
 Charge =  0 Multiplicity = 1
 C                     3.4198    3.4388   -1.6349 
 C                     2.2048    3.331    -0.9386 
 C                     1.5828    2.0782   -0.8011 
 C                     2.1633    0.9157   -1.3582 
 C                     3.3877    1.0414   -2.0506 
 C                     4.0122    2.2936   -2.1897 
 C                     1.5254   -0.4199   -1.2216 
 C                     0.3189   -0.5441   -2.0874 
 N                     1.2536   -0.69      0.1538 
 C                    -0.9063    0.0688   -1.744 
 C                    -2.034    -0.064    -2.5713 
 C                    -1.9521   -0.8176   -3.7542 
 C                    -0.7431   -1.4385   -4.1058 
 C                     0.3835   -1.3032   -3.2769 
 C                     0.8452   -1.8916    0.6071 
 O                     0.6478   -2.0452    1.8314 
 H                     3.8723    4.3477   -1.735 
 H                     1.7748    4.1614   -0.5309 
 H                     0.7056    2.015    -0.2854 
 H                     3.8292    0.2175   -2.4602 
 H                     4.8957    2.3689   -2.6945 
 H                     2.2535   -1.1716   -1.5422 
 H                     1.3953    0.0153    0.8034 
 H                    -0.9838    0.6084   -0.8824 
 H                    -2.9137    0.3831   -2.3118 
 H                    -2.7707   -0.9145   -4.3558 
 H                    -0.6823   -1.9875   -4.9641 
 H                     1.2561   -1.7592   -3.5435 
 H                     0.6975   -2.6708   -0.0357 
 

 GradGradGradGradGradGradGradGradGradGradGradGradGradGradGradGradGradGrad
 Berny optimization.
 Initialization pass.
                           ----------------------------
                           !    Initial Parameters    !
                           ! (Angstroms and Degrees)  !
 --------------------------                            --------------------------
 ! Name  Definition              Value          Derivative Info.                !
 --------------------------------------------------------------------------------
 ! R1    R(1,2)                  1.4045         estimate D2E/DX2                !
 ! R2    R(1,6)                  1.4036         estimate D2E/DX2                !
 ! R3    R(1,17)                 1.0202         estimate D2E/DX2                !
 ! R4    R(2,3)                  1.4055         estimate D2E/DX2                !
 ! R5    R(2,18)                 1.0201         estimate D2E/DX2                !
 ! R6    R(3,4)                  1.4138         estimate D2E/DX2                !
 ! R7    R(3,19)                 1.0195         estimate D2E/DX2                !
 ! R8    R(4,5)                  1.4122         estimate D2E/DX2                !
 ! R9    R(4,7)                  1.4864         estimate D2E/DX2                !
 ! R10   R(5,6)                  1.4062         estimate D2E/DX2                !
 ! R11   R(5,20)                 1.0205         estimate D2E/DX2                !
 ! R12   R(6,21)                 1.0203         estimate D2E/DX2                !
 ! R13   R(7,8)                  1.4902         estimate D2E/DX2                !
 ! R14   R(7,9)                  1.4278         estimate D2E/DX2                !
 ! R15   R(7,22)                 1.0945         estimate D2E/DX2                !
 ! R16   R(8,10)                 1.4123         estimate D2E/DX2                !
 ! R17   R(8,14)                 1.4126         estimate D2E/DX2                !
 ! R18   R(9,15)                 1.3476         estimate D2E/DX2                !
 ! R19   R(9,23)                 0.9693         estimate D2E/DX2                !
 ! R20   R(10,11)                1.4049         estimate D2E/DX2                !
 ! R21   R(10,24)                1.0196         estimate D2E/DX2                !
 ! R22   R(11,12)                1.4049         estimate D2E/DX2                !
 ! R23   R(11,25)                1.0203         estimate D2E/DX2                !
 ! R24   R(12,13)                1.4039         estimate D2E/DX2                !
 ! R25   R(12,26)                1.0205         estimate D2E/DX2                !
 ! R26   R(13,14)                1.4052         estimate D2E/DX2                !
 ! R27   R(13,27)                1.0207         estimate D2E/DX2                !
 ! R28   R(14,28)                1.02           estimate D2E/DX2                !
 ! R29   R(15,16)                1.2496         estimate D2E/DX2                !
 ! R30   R(15,29)                1.0209         estimate D2E/DX2                !
 ! A1    A(2,1,6)              119.8959         estimate D2E/DX2                !
 ! A2    A(2,1,17)             120.046          estimate D2E/DX2                !
 ! A3    A(6,1,17)             120.0579         estimate D2E/DX2                !
 ! A4    A(1,2,3)              119.9842         estimate D2E/DX2                !
 ! A5    A(1,2,18)             120.019          estimate D2E/DX2                !
 ! A6    A(3,2,18)             119.9967         estimate D2E/DX2                !
 ! A7    A(2,3,4)              120.8431         estimate D2E/DX2                !
 ! A8    A(2,3,19)             119.0469         estimate D2E/DX2                !
 ! A9    A(4,3,19)             120.1083         estimate D2E/DX2                !
 ! A10   A(3,4,5)              118.4249         estimate D2E/DX2                !
 ! A11   A(3,4,7)              121.7637         estimate D2E/DX2                !
 ! A12   A(5,4,7)              119.8093         estimate D2E/DX2                !
 ! A13   A(4,5,6)              120.8509         estimate D2E/DX2                !
 ! A14   A(4,5,20)             120.0            estimate D2E/DX2                !
 ! A15   A(6,5,20)             119.1489         estimate D2E/DX2                !
 ! A16   A(1,6,5)              120.0            estimate D2E/DX2                !
 ! A17   A(1,6,21)             120.052          estimate D2E/DX2                !
 ! A18   A(5,6,21)             119.9479         estimate D2E/DX2                !
 ! A19   A(4,7,8)              111.651          estimate D2E/DX2                !
 ! A20   A(4,7,9)              109.8894         estimate D2E/DX2                !
 ! A21   A(4,7,22)             107.7403         estimate D2E/DX2                !
 ! A22   A(8,7,9)              112.9416         estimate D2E/DX2                !
 ! A23   A(8,7,22)             108.1292         estimate D2E/DX2                !
 ! A24   A(9,7,22)             106.1935         estimate D2E/DX2                !
 ! A25   A(7,8,10)             121.6626         estimate D2E/DX2                !
 ! A26   A(7,8,14)             119.8027         estimate D2E/DX2                !
 ! A27   A(10,8,14)            118.5308         estimate D2E/DX2                !
 ! A28   A(7,9,15)             123.394          estimate D2E/DX2                !
 ! A29   A(7,9,23)             118.6931         estimate D2E/DX2                !
 ! A30   A(15,9,23)            117.8835         estimate D2E/DX2                !
 ! A31   A(8,10,11)            120.8059         estimate D2E/DX2                !
 ! A32   A(8,10,24)            120.0717         estimate D2E/DX2                !
 ! A33   A(11,10,24)           119.1199         estimate D2E/DX2                !
 ! A34   A(10,11,12)           119.9806         estimate D2E/DX2                !
 ! A35   A(10,11,25)           120.0568         estimate D2E/DX2                !
 ! A36   A(12,11,25)           119.962          estimate D2E/DX2                !
 ! A37   A(11,12,13)           119.8881         estimate D2E/DX2                !
 ! A38   A(11,12,26)           120.0342         estimate D2E/DX2                !
 ! A39   A(13,12,26)           120.0777         estimate D2E/DX2                !
 ! A40   A(12,13,14)           120.0085         estimate D2E/DX2                !
 ! A41   A(12,13,27)           119.987          estimate D2E/DX2                !
 ! A42   A(14,13,27)           120.0045         estimate D2E/DX2                !
 ! A43   A(8,14,13)            120.7843         estimate D2E/DX2                !
 ! A44   A(8,14,28)            119.9643         estimate D2E/DX2                !
 ! A45   A(13,14,28)           119.2513         estimate D2E/DX2                !
 ! A46   A(9,15,16)            119.1459         estimate D2E/DX2                !
 ! A47   A(9,15,29)            120.838          estimate D2E/DX2                !
 ! A48   A(16,15,29)           120.0161         estimate D2E/DX2                !
 ! D1    D(6,1,2,3)             -0.1476         estimate D2E/DX2                !
 ! D2    D(6,1,2,18)           179.7158         estimate D2E/DX2                !
 ! D3    D(17,1,2,3)          -179.9786         estimate D2E/DX2                !
 ! D4    D(17,1,2,18)           -0.1153         estimate D2E/DX2                !
 ! D5    D(2,1,6,5)              0.1467         estimate D2E/DX2                !
 ! D6    D(2,1,6,21)          -179.8853         estimate D2E/DX2                !
 ! D7    D(17,1,6,5)           179.9777         estimate D2E/DX2                !
 ! D8    D(17,1,6,21)           -0.0543         estimate D2E/DX2                !
 ! D9    D(1,2,3,4)             -0.0991         estimate D2E/DX2                !
 ! D10   D(1,2,3,19)           179.4357         estimate D2E/DX2                !
 ! D11   D(18,2,3,4)          -179.9625         estimate D2E/DX2                !
 ! D12   D(18,2,3,19)           -0.4276         estimate D2E/DX2                !
 ! D13   D(2,3,4,5)              0.339          estimate D2E/DX2                !
 ! D14   D(2,3,4,7)            179.8103         estimate D2E/DX2                !
 ! D15   D(19,3,4,5)          -179.1909         estimate D2E/DX2                !
 ! D16   D(19,3,4,7)             0.2804         estimate D2E/DX2                !
 ! D17   D(3,4,5,6)             -0.3399         estimate D2E/DX2                !
 ! D18   D(3,4,5,20)           179.844          estimate D2E/DX2                !
 ! D19   D(7,4,5,6)           -179.8218         estimate D2E/DX2                !
 ! D20   D(7,4,5,20)             0.3621         estimate D2E/DX2                !
 ! D21   D(3,4,7,8)             73.1411         estimate D2E/DX2                !
 ! D22   D(3,4,7,9)            -52.9873         estimate D2E/DX2                !
 ! D23   D(3,4,7,22)          -168.2722         estimate D2E/DX2                !
 ! D24   D(5,4,7,8)           -107.3948         estimate D2E/DX2                !
 ! D25   D(5,4,7,9)            126.4769         estimate D2E/DX2                !
 ! D26   D(5,4,7,22)            11.1919         estimate D2E/DX2                !
 ! D27   D(4,5,6,1)              0.101          estimate D2E/DX2                !
 ! D28   D(4,5,6,21)          -179.867          estimate D2E/DX2                !
 ! D29   D(20,5,6,1)           179.9186         estimate D2E/DX2                !
 ! D30   D(20,5,6,21)           -0.0494         estimate D2E/DX2                !
 ! D31   D(4,7,8,10)           -76.1806         estimate D2E/DX2                !
 ! D32   D(4,7,8,14)           104.5401         estimate D2E/DX2                !
 ! D33   D(9,7,8,10)            48.2557         estimate D2E/DX2                !
 ! D34   D(9,7,8,14)          -131.0236         estimate D2E/DX2                !
 ! D35   D(22,7,8,10)          165.4648         estimate D2E/DX2                !
 ! D36   D(22,7,8,14)          -13.8145         estimate D2E/DX2                !
 ! D37   D(4,7,9,15)          -170.7501         estimate D2E/DX2                !
 ! D38   D(4,7,9,23)             7.2336         estimate D2E/DX2                !
 ! D39   D(8,7,9,15)            63.8564         estimate D2E/DX2                !
 ! D40   D(8,7,9,23)          -118.1599         estimate D2E/DX2                !
 ! D41   D(22,7,9,15)          -54.4877         estimate D2E/DX2                !
 ! D42   D(22,7,9,23)          123.496          estimate D2E/DX2                !
 ! D43   D(7,8,10,11)         -179.7731         estimate D2E/DX2                !
 ! D44   D(7,8,10,24)           -0.3659         estimate D2E/DX2                !
 ! D45   D(14,8,10,11)          -0.4849         estimate D2E/DX2                !
 ! D46   D(14,8,10,24)         178.9223         estimate D2E/DX2                !
 ! D47   D(7,8,14,13)          179.7419         estimate D2E/DX2                !
 ! D48   D(7,8,14,28)           -0.3892         estimate D2E/DX2                !
 ! D49   D(10,8,14,13)           0.4401         estimate D2E/DX2                !
 ! D50   D(10,8,14,28)        -179.691          estimate D2E/DX2                !
 ! D51   D(7,9,15,16)          179.0168         estimate D2E/DX2                !
 ! D52   D(7,9,15,29)           -0.9506         estimate D2E/DX2                !
 ! D53   D(23,9,15,16)           1.0178         estimate D2E/DX2                !
 ! D54   D(23,9,15,29)        -178.9497         estimate D2E/DX2                !
 ! D55   D(8,10,11,12)           0.2168         estimate D2E/DX2                !
 ! D56   D(8,10,11,25)         179.9546         estimate D2E/DX2                !
 ! D57   D(24,10,11,12)       -179.196          estimate D2E/DX2                !
 ! D58   D(24,10,11,25)          0.5418         estimate D2E/DX2                !
 ! D59   D(10,11,12,13)          0.1064         estimate D2E/DX2                !
 ! D60   D(10,11,12,26)       -179.992          estimate D2E/DX2                !
 ! D61   D(25,11,12,13)       -179.6317         estimate D2E/DX2                !
 ! D62   D(25,11,12,26)          0.27           estimate D2E/DX2                !
 ! D63   D(11,12,13,14)         -0.1507         estimate D2E/DX2                !
 ! D64   D(11,12,13,27)        179.9078         estimate D2E/DX2                !
 ! D65   D(26,12,13,14)        179.9476         estimate D2E/DX2                !
 ! D66   D(26,12,13,27)          0.0062         estimate D2E/DX2                !
 ! D67   D(12,13,14,8)          -0.1272         estimate D2E/DX2                !
 ! D68   D(12,13,14,28)       -179.997          estimate D2E/DX2                !
 ! D69   D(27,13,14,8)         179.8143         estimate D2E/DX2                !
 ! D70   D(27,13,14,28)         -0.0556         estimate D2E/DX2                !
 --------------------------------------------------------------------------------
 Trust Radius=3.00D-01 FncErr=5.00D-06 GrdErr=5.00D-06 EigMax=2.50D+02 EigMin=1.00D-04
 Number of steps in this run=    158 maximum allowed number of steps=    174.
 GradGradGradGradGradGradGradGradGradGradGradGradGradGradGradGradGradGrad

                          Input orientation:                          
 ---------------------------------------------------------------------
 Center     Atomic      Atomic             Coordinates (Angstroms)
 Number     Number       Type             X           Y           Z
 ---------------------------------------------------------------------
      1          6           0        3.419800    3.438800   -1.634900
      2          6           0        2.204800    3.331000   -0.938600
      3          6           0        1.582800    2.078200   -0.801100
      4          6           0        2.163300    0.915700   -1.358200
      5          6           0        3.387700    1.041400   -2.050600
      6          6           0        4.012200    2.293600   -2.189700
      7          6           0        1.525400   -0.419900   -1.221600
      8          6           0        0.318900   -0.544100   -2.087400
      9          7           0        1.253600   -0.690000    0.153800
     10          6           0       -0.906300    0.068800   -1.744000
     11          6           0       -2.034000   -0.064000   -2.571300
     12          6           0       -1.952100   -0.817600   -3.754200
     13          6           0       -0.743100   -1.438500   -4.105800
     14          6           0        0.383500   -1.303200   -3.276900
     15          6           0        0.845200   -1.891600    0.607100
     16          8           0        0.647800   -2.045200    1.831400
     17          1           0        3.872300    4.347700   -1.735000
     18          1           0        1.774800    4.161400   -0.530900
     19          1           0        0.705600    2.015000   -0.285400
     20          1           0        3.829200    0.217500   -2.460200
     21          1           0        4.895700    2.368900   -2.694500
     22          1           0        2.253500   -1.171600   -1.542200
     23          1           0        1.395300    0.015300    0.803400
     24          1           0       -0.983800    0.608400   -0.882400
     25          1           0       -2.913700    0.383100   -2.311800
     26          1           0       -2.770700   -0.914500   -4.355800
     27          1           0       -0.682300   -1.987500   -4.964100
     28          1           0        1.256100   -1.759200   -3.543500
     29          1           0        0.697500   -2.670800   -0.035700
 ---------------------------------------------------------------------
                    Distance matrix (angstroms):
                    1          2          3          4          5
     1  C    0.000000
     2  C    1.404521   0.000000
     3  C    2.433315   1.405453   0.000000
     4  C    2.832206   2.451828   1.413770   0.000000
     5  C    2.433385   2.806789   2.427729   1.412223   0.000000
     6  C    1.403647   2.430668   2.806527   2.451210   1.406184
     7  C    4.318464   3.822424   2.533894   1.486406   2.508147
     8  C    5.067922   4.460130   3.182525   2.462633   3.454374
     9  N    4.993882   4.273940   2.946716   2.385785   3.522997
    10  C    5.484883   4.579253   3.335021   3.207573   4.413433
    11  C    6.549075   5.670905   4.561126   4.477583   5.557686
    12  C    7.173959   6.512934   5.440770   5.067708   5.905218
    13  C    6.871909   6.439674   5.357054   4.640983   5.238059
    14  C    5.865309   5.500963   4.359102   3.431124   4.003271
    15  C    6.329952   5.613666   4.276259   3.671611   4.704271
    16  O    7.055032   6.245052   4.980633   4.608386   5.666046
    17  H    1.020233   2.109144   3.356279   3.852439   3.356495
    18  H    2.108789   1.020139   2.109406   3.371932   3.826922
    19  H    3.348916   2.099078   1.019520   2.117605   3.355218
    20  H    3.350448   3.827248   3.355761   2.115918   1.020542
    21  H    2.108487   3.354067   3.826849   3.370979   2.109722
    22  H    4.756536   4.543139   3.400039   2.097335   2.538159
    23  H    4.665218   3.831934   2.620140   2.464358   3.628754
    24  H    5.288583   4.193194   2.958776   3.197664   4.545568
    25  H    7.064610   6.064226   5.037270   5.193163   6.341075
    26  H    8.042189   7.379507   6.367504   6.056368   6.860421
    27  H    7.573343   7.268180   6.244290   5.434015   5.850437
    28  H    5.945045   5.796177   4.727910   3.571224   3.823065
    29  H    6.877177   6.253702   4.891073   4.093966   5.007737
                    6          7          8          9         10
     6  C    0.000000
     7  C    3.805847   0.000000
     8  C    4.658698   1.490194   0.000000
     9  N    4.690814   1.427780   2.432679   0.000000
    10  C    5.416643   2.534738   1.412333   2.973649   0.000000
    11  C    6.500802   3.823308   2.449652   4.315827   1.404909
    12  C    6.906526   4.320328   2.830277   5.056210   2.433168
    13  C    6.341363   3.808182   2.449844   4.763534   2.806544
    14  C    5.223642   2.511655   1.412557   3.592045   2.428117
    15  C    5.947090   2.443914   3.058280   1.347633   3.526839
    16  O    6.805411   3.568276   4.209331   2.240068   4.434829
    17  H    2.108471   5.338682   6.056447   5.983609   6.414365
    18  H    3.353543   4.639782   5.165662   4.927123   5.040762
    19  H    3.825909   2.734462   3.153686   2.794678   2.917778
    20  H    2.101630   2.692193   3.611263   3.780247   4.791661
    21  H    1.020326   4.615816   5.459051   5.543877   6.313249
    22  H    3.939530   1.094517   2.105630   2.026858   3.400537
    23  H    4.582299   2.075319   3.135010   0.969282   3.433580
    24  H    5.432214   2.732863   2.115965   2.786667   1.019573
    25  H    7.185611   4.641008   3.370424   4.959548   2.109700
    26  H    7.809714   5.340816   3.850774   6.048296   3.356243
    27  H    6.932780   4.619266   3.370639   5.623532   3.827217
    28  H    5.084688   2.693969   2.115429   3.848795   3.354960
    29  H    6.346040   2.675505   2.979205   2.066090   3.604979
                   11         12         13         14         15
    11  C    0.000000
    12  C    1.404946   0.000000
    13  C    2.431124   1.403859   0.000000
    14  C    2.806741   2.432828   1.405208   0.000000
    15  C    4.661774   5.291437   4.993939   3.955356   0.000000
    16  O    5.522769   6.282150   6.128053   5.168670   1.249588
    17  H    7.419358   8.042458   7.771919   6.817760   7.319674
    18  H    6.043525   7.004990   7.104830   6.272008   6.228805
    19  H    4.129526   5.207645   5.349846   4.479204   4.009684
    20  H    5.871005   6.014092   5.133835   3.853878   4.770837
    21  H    7.345401   7.626868   6.948678   5.846662   6.742327
    22  H    4.546260   4.765011   3.952580   2.554095   2.668558
    23  H    4.811963   5.715814   5.548561   4.405795   1.994345
    24  H    2.099387   3.349375   3.825970   3.355198   3.437128
    25  H    1.020348   2.108761   3.353829   3.827082   5.274805
    26  H    2.109625   1.020499   2.109085   3.356202   6.217703
    27  H    3.354465   2.108297   1.020675   2.109701   5.777605
    28  H    3.826700   3.350157   2.101388   1.020021   4.172990
    29  H    4.548161   4.927674   4.489945   3.531898   1.020862
                   16         17         18         19         20
    16  O    0.000000
    17  H    7.999111   0.000000
    18  H    6.735909   2.425710   0.000000
    19  H    4.579237   4.191756   2.410496   0.000000
    20  H    5.801633   4.193605   4.847381   4.209233   0.000000
    21  H    7.616607   2.425621   4.199314   4.846230   2.412642
    22  H    3.837007   5.755029   5.449107   3.758984   2.292412
    23  H    2.420992   5.598990   4.372016   2.379069   4.076253
    24  H    4.131395   6.187972   4.511899   2.277939   5.080081
    25  H    5.978882   7.880390   6.279267   4.457435   6.746566
    26  H    7.158636   8.870670   7.813846   6.102031   6.959411
    27  H    6.924689   8.444301   7.968662   6.311617   5.611165
    28  H    5.416768   6.885449   6.663206   5.016259   3.420778
    29  H    1.969748   7.888366   6.934317   4.692455   4.901839
                   21         22         23         24         25
    21  H    0.000000
    22  H    4.565540   0.000000
    23  H    5.479739   2.765335   0.000000
    24  H    6.399343   3.752845   2.975535   0.000000
    25  H    8.067006   5.450627   5.329843   2.412148   0.000000
    26  H    8.503783   5.764116   6.696076   4.192463   2.425315
    27  H    7.432590   4.581923   6.449162   4.846635   4.199236
    28  H    5.568545   2.311987   4.697208   4.207628   4.847037
    29  H    7.077618   2.634061   2.899336   3.781114   5.248590
                   26         27         28         29
    26  H    0.000000
    27  H    2.425443   0.000000
    28  H    4.193861   2.414046   0.000000
    29  H    5.811735   5.163320   3.667112   0.000000
 Symmetry turned off by external request.
 Stoichiometry    C14H13NO
 Framework group  C1[X(C14H13NO)]
 Deg. of freedom    81
 Full point group                 C1      NOp   1
 Rotational constants (GHZ):           0.6571573           0.4028149           0.3061613
 Standard basis: 6-311+G(d) (5D, 7F)
   391 basis functions,   641 primitive gaussians,   407 cartesian basis functions
    56 alpha electrons       56 beta electrons
       nuclear repulsion energy      1005.1929306583 Hartrees.
 NAtoms=   29 NActive=   29 NUniq=   29 SFac= 1.00D+00 NAtFMM=   60 NAOKFM=F Big=F
 Integral buffers will be    131072 words long.
 Raffenetti 2 integral format.
 Two-electron integral symmetry is turned off.
 ------------------------------------------------------------------------------
 Polarizable Continuum Model (PCM)
 =================================
 Model                : PCM.
 Atomic radii         : UFF (Universal Force Field).
 Polarization charges : Total charges.
 Charge compensation  : None.
 Solution method      : On-the-fly selection.
 Cavity type          : Scaled VdW (van der Waals Surface) (Alpha=1.100).
 Cavity algorithm     : GePol (No added spheres)
                        Default sphere list used, NSphG=   29.
                        Lebedev-Laikov grids with approx.  5.0 points / Ang**2.
                        Smoothing algorithm: York/Karplus (Gamma=1.0000).
                        Polarization charges: spherical gaussians, with
                                              point-specific exponents (IZeta= 3).
                        Self-potential: point-specific (ISelfS= 7).
                        Self-field    : sphere-specific E.n sum rule (ISelfD= 2).
 1st derivatives      : Analytical E(r).r(x)/FMM algorithm (CHGder, D1EAlg=3).
                        Cavity 1st derivative terms included.
 Solvent              : DiMethylSulfoxide, Eps=  46.826000 Eps(inf)=   2.007889
 ------------------------------------------------------------------------------
 One-electron integrals computed using PRISM.
 NBasis=   391 RedAO= T EigKep=  1.22D-06  NBF=   391
 NBsUse=   390 1.00D-06 EigRej=  9.96D-07 NBFU=   390
 ExpMin= 4.38D-02 ExpMax= 8.59D+03 ExpMxC= 1.30D+03 IAcc=3 IRadAn=         7 AccDes= 0.00D+00
 Harris functional with IExCor= 1009 and IRadAn=       7 diagonalized for initial guess.
 HarFok:  IExCor= 1009 AccDes= 0.00D+00 IRadAn=         7 IDoV= 1 UseB2=F ITyADJ=14
 ICtDFT=  3500011 ScaDFX=  1.000000  1.000000  1.000000  1.000000
 FoFCou: FMM=F IPFlag=           0 FMFlag=      100000 FMFlg1=           0
         NFxFlg=           0 DoJE=T BraDBF=F KetDBF=T FulRan=T
         wScrn=  0.000000 ICntrl=       500 IOpCl=  0 I1Cent=   200000004 NGrid=           0
         NMat0=    1 NMatS0=      1 NMatT0=    0 NMatD0=    1 NMtDS0=    0 NMtDT0=    0
 Symmetry not used in FoFCou.
 Requested convergence on RMS density matrix=1.00D-08 within 128 cycles.
 Requested convergence on MAX density matrix=1.00D-06.
 Requested convergence on             energy=1.00D-06.
 No special actions if energy rises.
 Inv3:  Mode=1 IEnd=    15309243.
 Iteration    1 A*A^-1 deviation from unit magnitude is 6.44D-15 for    763.
 Iteration    1 A*A^-1 deviation from orthogonality  is 3.48D-15 for   1600    280.
 Iteration    1 A^-1*A deviation from unit magnitude is 6.77D-15 for    252.
 Iteration    1 A^-1*A deviation from orthogonality  is 1.83D-15 for   2252   2087.
 Error on total polarization charges =  0.01661
 SCF Done:  E(RM062X) =  -671.145765078     A.U. after   15 cycles
            NFock= 15  Conv=0.65D-08     -V/T= 2.0026

 **********************************************************************

            Population analysis using the SCF density.

 **********************************************************************

 Alpha  occ. eigenvalues --  -19.60392 -14.78221 -10.65166 -10.59973 -10.56958
 Alpha  occ. eigenvalues --  -10.56438 -10.55236 -10.55077 -10.54994 -10.54884
 Alpha  occ. eigenvalues --  -10.54870 -10.54853 -10.54752 -10.54706 -10.54687
 Alpha  occ. eigenvalues --  -10.54513  -1.16480  -1.06689  -0.97342  -0.96495
 Alpha  occ. eigenvalues --   -0.89838  -0.85958  -0.85581  -0.85371  -0.79201
 Alpha  occ. eigenvalues --   -0.74974  -0.71653  -0.70434  -0.69803  -0.68222
 Alpha  occ. eigenvalues --   -0.62338  -0.62045  -0.60351  -0.58165  -0.57083
 Alpha  occ. eigenvalues --   -0.55533  -0.53021  -0.51985  -0.51318  -0.50788
 Alpha  occ. eigenvalues --   -0.50381  -0.50117  -0.48521  -0.46753  -0.44909
 Alpha  occ. eigenvalues --   -0.43981  -0.43076  -0.41968  -0.41692  -0.41157
 Alpha  occ. eigenvalues --   -0.35580  -0.33562  -0.31918  -0.31734  -0.31328
 Alpha  occ. eigenvalues --   -0.29915
 Alpha virt. eigenvalues --   -0.01000  -0.00213   0.00924   0.01212   0.01902
 Alpha virt. eigenvalues --    0.01945   0.02162   0.02489   0.02860   0.03811
 Alpha virt. eigenvalues --    0.04089   0.04191   0.04786   0.05364   0.06002
 Alpha virt. eigenvalues --    0.06172   0.06887   0.07460   0.07828   0.08208
 Alpha virt. eigenvalues --    0.09506   0.09590   0.10330   0.10810   0.11104
 Alpha virt. eigenvalues --    0.11193   0.12518   0.13141   0.13355   0.13903
 Alpha virt. eigenvalues --    0.14232   0.14426   0.14725   0.15576   0.15742
 Alpha virt. eigenvalues --    0.16607   0.16762   0.16997   0.17475   0.17721
 Alpha virt. eigenvalues --    0.18072   0.18642   0.19274   0.19450   0.20326
 Alpha virt. eigenvalues --    0.20699   0.21162   0.21324   0.21540   0.21629
 Alpha virt. eigenvalues --    0.21934   0.22473   0.22702   0.23169   0.23391
 Alpha virt. eigenvalues --    0.23480   0.24143   0.24374   0.24766   0.25105
 Alpha virt. eigenvalues --    0.25358   0.25558   0.25837   0.26475   0.26837
 Alpha virt. eigenvalues --    0.27122   0.27787   0.28089   0.28580   0.29010
 Alpha virt. eigenvalues --    0.29144   0.29683   0.30127   0.30425   0.30990
 Alpha virt. eigenvalues --    0.31294   0.31390   0.31631   0.32670   0.32971
 Alpha virt. eigenvalues --    0.34671   0.35072   0.35779   0.36352   0.36663
 Alpha virt. eigenvalues --    0.36981   0.37307   0.37974   0.39690   0.40625
 Alpha virt. eigenvalues --    0.41242   0.41666   0.42732   0.43799   0.46594
 Alpha virt. eigenvalues --    0.46802   0.50423   0.51534   0.55028   0.55305
 Alpha virt. eigenvalues --    0.56188   0.56624   0.57074   0.57472   0.58509
 Alpha virt. eigenvalues --    0.59019   0.59677   0.60248   0.60856   0.61109
 Alpha virt. eigenvalues --    0.61556   0.61613   0.62590   0.63670   0.64429
 Alpha virt. eigenvalues --    0.65541   0.66111   0.67751   0.68313   0.68910
 Alpha virt. eigenvalues --    0.70236   0.70835   0.71067   0.72458   0.73433
 Alpha virt. eigenvalues --    0.74088   0.74456   0.75031   0.75433   0.76149
 Alpha virt. eigenvalues --    0.76376   0.76625   0.76759   0.77568   0.78267
 Alpha virt. eigenvalues --    0.78789   0.78985   0.80046   0.80441   0.82433
 Alpha virt. eigenvalues --    0.83580   0.83835   0.84826   0.85430   0.86439
 Alpha virt. eigenvalues --    0.86734   0.87034   0.88491   0.88834   0.89418
 Alpha virt. eigenvalues --    0.90572   0.90664   0.92399   0.93023   0.93667
 Alpha virt. eigenvalues --    0.95036   0.95261   0.96479   0.97722   1.00459
 Alpha virt. eigenvalues --    1.01847   1.02633   1.05290   1.07741   1.08785
 Alpha virt. eigenvalues --    1.10030   1.10716   1.11383   1.11762   1.14233
 Alpha virt. eigenvalues --    1.16693   1.18244   1.20013   1.21139   1.22215
 Alpha virt. eigenvalues --    1.23816   1.23936   1.24454   1.26127   1.26887
 Alpha virt. eigenvalues --    1.27898   1.28984   1.32744   1.33191   1.37020
 Alpha virt. eigenvalues --    1.38124   1.38419   1.39376   1.42393   1.46892
 Alpha virt. eigenvalues --    1.49186   1.49818   1.53866   1.55217   1.55877
 Alpha virt. eigenvalues --    1.57060   1.58960   1.59882   1.60591   1.62795
 Alpha virt. eigenvalues --    1.63468   1.64609   1.66447   1.69582   1.75119
 Alpha virt. eigenvalues --    1.76494   1.77484   1.78679   1.80788   1.82028
 Alpha virt. eigenvalues --    1.82460   1.84404   1.85319   1.86116   1.88408
 Alpha virt. eigenvalues --    1.89731   1.91654   1.92381   1.92566   1.94066
 Alpha virt. eigenvalues --    1.95219   1.96457   1.97461   1.98143   1.99634
 Alpha virt. eigenvalues --    2.02597   2.03590   2.04181   2.04319   2.05218
 Alpha virt. eigenvalues --    2.12983   2.18882   2.21196   2.25938   2.27283
 Alpha virt. eigenvalues --    2.28125   2.29506   2.29763   2.31008   2.31950
 Alpha virt. eigenvalues --    2.33968   2.35424   2.36478   2.38191   2.39171
 Alpha virt. eigenvalues --    2.46812   2.48520   2.50850   2.51342   2.51470
 Alpha virt. eigenvalues --    2.52504   2.55819   2.58872   2.63870   2.67735
 Alpha virt. eigenvalues --    2.69177   2.72889   2.75555   2.79010   2.80811
 Alpha virt. eigenvalues --    2.83749   2.85085   2.86102   2.86621   2.87905
 Alpha virt. eigenvalues --    2.89210   2.91127   2.96409   2.97251   2.97950
 Alpha virt. eigenvalues --    2.98416   2.98772   3.00387   3.01976   3.05350
 Alpha virt. eigenvalues --    3.12312   3.14219   3.15128   3.21907   3.23444
 Alpha virt. eigenvalues --    3.25831   3.31581   3.33511   3.37070   3.38094
 Alpha virt. eigenvalues --    3.39211   3.39489   3.40260   3.41479   3.43175
 Alpha virt. eigenvalues --    3.43980   3.45001   3.45863   3.53087   3.58640
 Alpha virt. eigenvalues --    3.59114   3.66685   3.70405   3.71640   3.71960
 Alpha virt. eigenvalues --    3.72898   3.76748   3.79340   3.97609   4.01020
 Alpha virt. eigenvalues --    4.02936   4.09023   4.09874   4.12556   4.23021
 Alpha virt. eigenvalues --    4.32859   4.63076   4.78668   4.79167   4.98392
 Alpha virt. eigenvalues --    5.17886   5.26244   5.81540  23.45533  23.48935
 Alpha virt. eigenvalues --   23.85867  23.89846  23.90998  23.92798  23.95295
 Alpha virt. eigenvalues --   23.96268  24.07147  24.07586  24.08697  24.09594
 Alpha virt. eigenvalues --   24.17128  24.17867  35.61700  50.06798
          Condensed to atoms (all electrons):
               1          2          3          4          5          6
     1  C    6.760895  -0.966759   1.567686  -1.727801   1.446178  -0.759492
     2  C   -0.966759  10.748875  -5.510320   2.347302  -1.434782   1.689358
     3  C    1.567686  -5.510320  16.710894  -7.207361  -1.014206  -2.356188
     4  C   -1.727801   2.347302  -7.207361  21.979968  -1.616692   1.835460
     5  C    1.446178  -1.434782  -1.014206  -1.616692  14.138439  -2.143862
     6  C   -0.759492   1.689358  -2.356188   1.835460  -2.143862   8.341193
     7  C   -0.494347  -0.547850   4.109888  -7.226268  -5.500666  -0.247125
     8  C    0.151883  -0.201651  -0.203341  -3.521954   2.511984  -0.199654
     9  N    0.053630  -0.024227   0.367441  -0.678140   0.438898  -0.101125
    10  C   -0.046204   0.664619  -0.223789   2.627681  -0.451247   0.304520
    11  C    0.063125  -0.217791  -0.205169   0.773674   0.449742  -0.088436
    12  C   -0.009144   0.047544  -0.027612  -0.044940  -0.079531   0.024880
    13  C    0.026289  -0.065497   0.036979   0.118860   0.192016  -0.015464
    14  C   -0.078351  -0.053146  -0.553114  -1.617765  -0.584733  -0.007554
    15  C   -0.002434   0.009543   0.016413  -0.322209  -0.017576  -0.023675
    16  O   -0.000470  -0.004011  -0.007429   0.014495  -0.004293   0.000972
    17  H    0.235181   0.093211  -0.067413   0.059981  -0.096263   0.101675
    18  H    0.079390   0.247335   0.043714  -0.026112   0.005755  -0.030818
    19  H   -0.022390   0.049310   0.249698  -0.048841  -0.034044   0.000908
    20  H   -0.030202   0.014659  -0.068027   0.019221   0.238594   0.061468
    21  H    0.083382  -0.047286   0.041825   0.002336   0.019455   0.220718
    22  H    0.003739  -0.013036  -0.022536  -0.225005   0.068115   0.012816
    23  H   -0.001985   0.013727  -0.005344   0.114175  -0.038662   0.004318
    24  H   -0.001084   0.011984  -0.026510   0.032249   0.015825   0.000755
    25  H    0.000049   0.000796   0.005794  -0.007513  -0.001070  -0.000047
    26  H    0.000030  -0.000186   0.000378   0.000879  -0.000060  -0.000049
    27  H   -0.000047   0.000205   0.000619  -0.000209  -0.001198   0.000020
    28  H    0.000774  -0.000818   0.002338   0.011839   0.012340  -0.002702
    29  H   -0.000177  -0.002149   0.002830  -0.023686  -0.020816  -0.001729
               7          8          9         10         11         12
     1  C   -0.494347   0.151883   0.053630  -0.046204   0.063125  -0.009144
     2  C   -0.547850  -0.201651  -0.024227   0.664619  -0.217791   0.047544
     3  C    4.109888  -0.203341   0.367441  -0.223789  -0.205169  -0.027612
     4  C   -7.226268  -3.521954  -0.678140   2.627681   0.773674  -0.044940
     5  C   -5.500666   2.511984   0.438898  -0.451247   0.449742  -0.079531
     6  C   -0.247125  -0.199654  -0.101125   0.304520  -0.088436   0.024880
     7  C   26.878493  -7.565597  -1.947827  -7.313169  -1.250725  -0.226870
     8  C   -7.565597  21.421896   0.978523   0.160071   1.550577  -2.135539
     9  N   -1.947827   0.978523   7.866493   0.838762   0.005728   0.031174
    10  C   -7.313169   0.160071   0.838762  17.351498  -2.447635   1.245090
    11  C   -1.250725   1.550577   0.005728  -2.447635   9.956600  -0.965851
    12  C   -0.226870  -2.135539   0.031174   1.245090  -0.965851   6.821532
    13  C   -0.049460   1.515946  -0.026042  -1.017559   1.444044  -0.851213
    14  C    6.504567  -9.450328  -0.606129  -5.049480  -2.822002   2.126852
    15  C    0.160646   0.140512   0.022501  -0.032105   0.100406  -0.012637
    16  O    0.045844  -0.046025  -0.079508   0.006217   0.000705  -0.000041
    17  H    0.008549  -0.001519  -0.000233   0.000454  -0.000136   0.000038
    18  H    0.007923   0.004018   0.001410  -0.000802  -0.000624  -0.000010
    19  H    0.114374   0.074371   0.011377  -0.062120  -0.014833  -0.003425
    20  H    0.063160   0.017527   0.000845   0.007309  -0.000773   0.000837
    21  H    0.011289  -0.001097   0.000470  -0.001957   0.000041  -0.000022
    22  H    0.366558   0.166784  -0.021484  -0.001734  -0.011127   0.000724
    23  H    0.091944  -0.102155   0.241917  -0.004324   0.000275  -0.000108
    24  H    0.039708   0.130034   0.003057   0.194330  -0.006026  -0.037293
    25  H    0.006480   0.015639   0.000117   0.021982   0.244609   0.057499
    26  H    0.003834   0.059768  -0.000016  -0.080087   0.102379   0.231612
    27  H    0.003700  -0.011833   0.000144   0.019319  -0.037545   0.083613
    28  H    0.020587   0.035222   0.000912  -0.039476   0.015771  -0.022979
    29  H    0.176390  -0.039071  -0.208027  -0.020754   0.014623  -0.003198
              13         14         15         16         17         18
     1  C    0.026289  -0.078351  -0.002434  -0.000470   0.235181   0.079390
     2  C   -0.065497  -0.053146   0.009543  -0.004011   0.093211   0.247335
     3  C    0.036979  -0.553114   0.016413  -0.007429  -0.067413   0.043714
     4  C    0.118860  -1.617765  -0.322209   0.014495   0.059981  -0.026112
     5  C    0.192016  -0.584733  -0.017576  -0.004293  -0.096263   0.005755
     6  C   -0.015464  -0.007554  -0.023675   0.000972   0.101675  -0.030818
     7  C   -0.049460   6.504567   0.160646   0.045844   0.008549   0.007923
     8  C    1.515946  -9.450328   0.140512  -0.046025  -0.001519   0.004018
     9  N   -0.026042  -0.606129   0.022501  -0.079508  -0.000233   0.001410
    10  C   -1.017559  -5.049480  -0.032105   0.006217   0.000454  -0.000802
    11  C    1.444044  -2.822002   0.100406   0.000705  -0.000136  -0.000624
    12  C   -0.851213   2.126852  -0.012637  -0.000041   0.000038  -0.000010
    13  C    7.489709  -2.531980  -0.013238  -0.000586  -0.000063  -0.000044
    14  C   -2.531980  20.302591  -0.052768  -0.005345   0.000332   0.000367
    15  C   -0.013238  -0.052768   5.063701   0.422367  -0.000026   0.000108
    16  O   -0.000586  -0.005345   0.422367   8.154766   0.000000  -0.000002
    17  H   -0.000063   0.000332  -0.000026   0.000000   0.390989  -0.004251
    18  H   -0.000044   0.000367   0.000108  -0.000002  -0.004251   0.388557
    19  H    0.000862   0.017724   0.005144   0.000392  -0.000279  -0.002846
    20  H   -0.002313   0.012290   0.000177  -0.000012  -0.000222   0.000071
    21  H    0.000150   0.002337   0.000078   0.000000  -0.004285  -0.000184
    22  H    0.004965  -0.029122   0.011739   0.001770  -0.000006   0.000018
    23  H    0.000877   0.014218  -0.036856   0.014431   0.000011  -0.000093
    24  H    0.003406  -0.024043   0.007855   0.000450  -0.000000  -0.000024
    25  H   -0.027970   0.014881   0.000189   0.000004   0.000000   0.000000
    26  H    0.112764  -0.096361  -0.000120  -0.000000  -0.000000   0.000000
    27  H    0.233434   0.041670  -0.000008   0.000000   0.000000  -0.000000
    28  H    0.100901   0.199740   0.000838   0.000002  -0.000000  -0.000000
    29  H   -0.003617   0.009834   0.427412  -0.033248   0.000000  -0.000000
              19         20         21         22         23         24
     1  C   -0.022390  -0.030202   0.083382   0.003739  -0.001985  -0.001084
     2  C    0.049310   0.014659  -0.047286  -0.013036   0.013727   0.011984
     3  C    0.249698  -0.068027   0.041825  -0.022536  -0.005344  -0.026510
     4  C   -0.048841   0.019221   0.002336  -0.225005   0.114175   0.032249
     5  C   -0.034044   0.238594   0.019455   0.068115  -0.038662   0.015825
     6  C    0.000908   0.061468   0.220718   0.012816   0.004318   0.000755
     7  C    0.114374   0.063160   0.011289   0.366558   0.091944   0.039708
     8  C    0.074371   0.017527  -0.001097   0.166784  -0.102155   0.130034
     9  N    0.011377   0.000845   0.000470  -0.021484   0.241917   0.003057
    10  C   -0.062120   0.007309  -0.001957  -0.001734  -0.004324   0.194330
    11  C   -0.014833  -0.000773   0.000041  -0.011127   0.000275  -0.006026
    12  C   -0.003425   0.000837  -0.000022   0.000724  -0.000108  -0.037293
    13  C    0.000862  -0.002313   0.000150   0.004965   0.000877   0.003406
    14  C    0.017724   0.012290   0.002337  -0.029122   0.014218  -0.024043
    15  C    0.005144   0.000177   0.000078   0.011739  -0.036856   0.007855
    16  O    0.000392  -0.000012   0.000000   0.001770   0.014431   0.000450
    17  H   -0.000279  -0.000222  -0.004285  -0.000006   0.000011  -0.000000
    18  H   -0.002846   0.000071  -0.000184   0.000018  -0.000093  -0.000024
    19  H    0.391462  -0.000199   0.000090   0.000160  -0.002639   0.000626
    20  H   -0.000199   0.395539  -0.003672   0.002970   0.000022  -0.000008
    21  H    0.000090  -0.003672   0.390028  -0.000017  -0.000005  -0.000000
    22  H    0.000160   0.002970  -0.000017   0.383559  -0.001524  -0.000104
    23  H   -0.002639   0.000022  -0.000005  -0.001524   0.297243  -0.002019
    24  H    0.000626  -0.000008  -0.000000  -0.000104  -0.002019   0.403439
    25  H   -0.000027   0.000000  -0.000000   0.000016  -0.000000  -0.003059
    26  H    0.000000  -0.000000   0.000000  -0.000005   0.000001  -0.000275
    27  H    0.000000   0.000001  -0.000000  -0.000008  -0.000001   0.000089
    28  H   -0.000010  -0.000511  -0.000001   0.002952  -0.000017  -0.000233
    29  H    0.000087   0.000022   0.000000  -0.000674   0.003879  -0.000374
              25         26         27         28         29
     1  C    0.000049   0.000030  -0.000047   0.000774  -0.000177
     2  C    0.000796  -0.000186   0.000205  -0.000818  -0.002149
     3  C    0.005794   0.000378   0.000619   0.002338   0.002830
     4  C   -0.007513   0.000879  -0.000209   0.011839  -0.023686
     5  C   -0.001070  -0.000060  -0.001198   0.012340  -0.020816
     6  C   -0.000047  -0.000049   0.000020  -0.002702  -0.001729
     7  C    0.006480   0.003834   0.003700   0.020587   0.176390
     8  C    0.015639   0.059768  -0.011833   0.035222  -0.039071
     9  N    0.000117  -0.000016   0.000144   0.000912  -0.208027
    10  C    0.021982  -0.080087   0.019319  -0.039476  -0.020754
    11  C    0.244609   0.102379  -0.037545   0.015771   0.014623
    12  C    0.057499   0.231612   0.083613  -0.022979  -0.003198
    13  C   -0.027970   0.112764   0.233434   0.100901  -0.003617
    14  C    0.014881  -0.096361   0.041670   0.199740   0.009834
    15  C    0.000189  -0.000120  -0.000008   0.000838   0.427412
    16  O    0.000004  -0.000000   0.000000   0.000002  -0.033248
    17  H    0.000000  -0.000000   0.000000  -0.000000   0.000000
    18  H    0.000000   0.000000  -0.000000  -0.000000  -0.000000
    19  H   -0.000027   0.000000   0.000000  -0.000010   0.000087
    20  H    0.000000  -0.000000   0.000001  -0.000511   0.000022
    21  H   -0.000000   0.000000  -0.000000  -0.000001   0.000000
    22  H    0.000016  -0.000005  -0.000008   0.002952  -0.000674
    23  H   -0.000000   0.000001  -0.000001  -0.000017   0.003879
    24  H   -0.003059  -0.000275   0.000089  -0.000233  -0.000374
    25  H    0.390144  -0.004310  -0.000204   0.000068   0.000000
    26  H   -0.004310   0.392565  -0.004318  -0.000217  -0.000002
    27  H   -0.000204  -0.004318   0.391426  -0.003571   0.000003
    28  H    0.000068  -0.000217  -0.003571   0.392958  -0.000170
    29  H    0.000000  -0.000002   0.000003  -0.000170   0.464695
 Mulliken charges:
               1
     1  C   -0.331346
     2  C   -0.848957
     3  C    0.341860
     4  C    0.356377
     5  C   -0.497639
     6  C   -0.621140
     7  C   -0.244031
     8  C    0.545007
     9  N   -0.170642
    10  C   -0.649406
    11  C   -0.653627
    12  C   -0.250982
    13  C   -0.676154
    14  C    0.314816
    15  C    0.124024
    16  O   -0.481444
    17  H    0.284275
    18  H    0.287144
    19  H    0.275066
    20  H    0.271229
    21  H    0.286330
    22  H    0.299498
    23  H    0.398694
    24  H    0.257250
    25  H    0.285933
    26  H    0.281794
    27  H    0.284697
    28  H    0.273461
    29  H    0.257915
 Sum of Mulliken charges =  -0.00000
 Mulliken charges with hydrogens summed into heavy atoms:
               1
     1  C   -0.047070
     2  C   -0.561814
     3  C    0.616927
     4  C    0.356377
     5  C   -0.226410
     6  C   -0.334811
     7  C    0.055467
     8  C    0.545007
     9  N    0.228051
    10  C   -0.392157
    11  C   -0.367694
    12  C    0.030812
    13  C   -0.391457
    14  C    0.588277
    15  C    0.381939
    16  O   -0.481444
 Electronic spatial extent (au):  <R**2>=           5140.9366
 Charge=             -0.0000 electrons
 Dipole moment (field-independent basis, Debye):
    X=              1.3169    Y=              2.5476    Z=             -5.1378  Tot=              5.8840
 Quadrupole moment (field-independent basis, Debye-Ang):
   XX=            -81.1153   YY=            -89.8799   ZZ=            -97.8164
   XY=              1.1390   XZ=             -6.1477   YZ=             14.9520
 Traceless Quadrupole moment (field-independent basis, Debye-Ang):
   XX=              8.4885   YY=             -0.2760   ZZ=             -8.2125
   XY=              1.1390   XZ=             -6.1477   YZ=             14.9520
 Octapole moment (field-independent basis, Debye-Ang**2):
  XXX=           -256.4940  YYY=            -25.0745  ZZZ=            397.8801  XYY=            -65.8241
  XXY=             -6.9960  XXZ=             95.7829  XZZ=            -98.4916  YZZ=            -37.1096
  YYZ=            119.2453  XYZ=             -1.1852
 Hexadecapole moment (field-independent basis, Debye-Ang**3):
 XXXX=          -2283.4872 YYYY=          -1684.0100 ZZZZ=          -2737.7673 XXXY=           -532.8158
 XXXZ=             87.8535 YYYX=           -500.7570 YYYZ=            161.9127 ZZZX=            256.5877
 ZZZY=            353.8850 XXYY=           -634.7556 XXZZ=           -750.3191 YYZZ=           -810.2016
 XXYZ=             -5.7540 YYXZ=              2.1088 ZZXY=           -174.4792
 N-N= 1.005192930658D+03 E-N=-3.571099650603D+03  KE= 6.694157195768D+02
 Merz-Kollman atomic radii used.

 **********************************************************************

            Electrostatic Properties Using The SCF Density

 **********************************************************************

       Atomic Center    1 is at   3.419800  3.438800 -1.634900
       Atomic Center    2 is at   2.204800  3.331000 -0.938600
       Atomic Center    3 is at   1.582800  2.078200 -0.801100
       Atomic Center    4 is at   2.163300  0.915700 -1.358200
       Atomic Center    5 is at   3.387700  1.041400 -2.050600
       Atomic Center    6 is at   4.012200  2.293600 -2.189700
       Atomic Center    7 is at   1.525400 -0.419900 -1.221600
       Atomic Center    8 is at   0.318900 -0.544100 -2.087400
       Atomic Center    9 is at   1.253600 -0.690000  0.153800
       Atomic Center   10 is at  -0.906300  0.068800 -1.744000
       Atomic Center   11 is at  -2.034000 -0.064000 -2.571300
       Atomic Center   12 is at  -1.952100 -0.817600 -3.754200
       Atomic Center   13 is at  -0.743100 -1.438500 -4.105800
       Atomic Center   14 is at   0.383500 -1.303200 -3.276900
       Atomic Center   15 is at   0.845200 -1.891600  0.607100
       Atomic Center   16 is at   0.647800 -2.045200  1.831400
       Atomic Center   17 is at   3.872300  4.347700 -1.735000
       Atomic Center   18 is at   1.774800  4.161400 -0.530900
       Atomic Center   19 is at   0.705600  2.015000 -0.285400
       Atomic Center   20 is at   3.829200  0.217500 -2.460200
       Atomic Center   21 is at   4.895700  2.368900 -2.694500
       Atomic Center   22 is at   2.253500 -1.171600 -1.542200
       Atomic Center   23 is at   1.395300  0.015300  0.803400
       Atomic Center   24 is at  -0.983800  0.608400 -0.882400
       Atomic Center   25 is at  -2.913700  0.383100 -2.311800
       Atomic Center   26 is at  -2.770700 -0.914500 -4.355800
       Atomic Center   27 is at  -0.682300 -1.987500 -4.964100
       Atomic Center   28 is at   1.256100 -1.759200 -3.543500
       Atomic Center   29 is at   0.697500 -2.670800 -0.035700
    1232 points will be used for fitting atomic charges
 Fitting point charges to electrostatic potential
 The dipole moment will be constrained to the correct value
 Charges from ESP fit, RMS=   0.00158 RRMS=   0.07376:
 ESP charges:
               1
     1  C   -0.203234
     2  C   -0.121658
     3  C   -0.275355
     4  C    0.276724
     5  C   -0.278343
     6  C   -0.146563
     7  C   -0.414742
     8  C    0.226453
     9  N   -0.300409
    10  C   -0.238117
    11  C   -0.152336
    12  C   -0.206759
    13  C   -0.146896
    14  C   -0.223715
    15  C    0.499969
    16  O   -0.681455
    17  H    0.177949
    18  H    0.165325
    19  H    0.196673
    20  H    0.188110
    21  H    0.178193
    22  H    0.207368
    23  H    0.316260
    24  H    0.174003
    25  H    0.174118
    26  H    0.178164
    27  H    0.168903
    28  H    0.163645
    29  H    0.097725
 Sum of ESP charges =  -0.00000
 ESP charges with hydrogens summed into heavy atoms:
               1
     1  C   -0.025285
     2  C    0.043667
     3  C   -0.078682
     4  C    0.276724
     5  C   -0.090233
     6  C    0.031630
     7  C   -0.207374
     8  C    0.226453
     9  N    0.015851
    10  C   -0.064114
    11  C    0.021782
    12  C   -0.028594
    13  C    0.022007
    14  C   -0.060070
    15  C    0.597694
    16  O   -0.681455
 Charge=  -0.00000 Dipole=     1.3169     2.5476    -5.1378 Tot=     5.8840
 -----------------------------------------------------------------

              Electrostatic Properties (Atomic Units)

 -----------------------------------------------------------------
    Center     Electric         -------- Electric Field --------
               Potential          X             Y             Z
 -----------------------------------------------------------------
    1 Atom    -14.761798
    2 Atom    -14.758718
    3 Atom    -14.756181
    4 Atom    -14.737994
    5 Atom    -14.756501
    6 Atom    -14.759535
    7 Atom    -14.697691
    8 Atom    -14.745144
    9 Atom    -18.354826
   10 Atom    -14.764306
   11 Atom    -14.765436
   12 Atom    -14.766858
   13 Atom    -14.763196
   14 Atom    -14.759150
   15 Atom    -14.674202
   16 Atom    -22.424172
   17 Atom     -1.090991
   18 Atom     -1.088425
   19 Atom     -1.082036
   20 Atom     -1.082503
   21 Atom     -1.088342
   22 Atom     -1.077299
   23 Atom     -0.999831
   24 Atom     -1.092646
   25 Atom     -1.094998
   26 Atom     -1.095668
   27 Atom     -1.091626
   28 Atom     -1.083479
   29 Atom     -1.068495
 -----------------------------------------------------------------
 ******************************Gaussian NBO Version 3.1******************************
             N A T U R A L   A T O M I C   O R B I T A L   A N D
          N A T U R A L   B O N D   O R B I T A L   A N A L Y S I S
 ******************************Gaussian NBO Version 3.1******************************

       /RESON  / : Allow strongly delocalized NBO set
       /BNDIDX / : Print bond indices based on the NAO density matrix

 Analyzing the SCF density

 Job title: BHFA_conf5                                                      

 Storage needed:    461586 in NPA,    613560 in NBO ( 671084145 available)
 GSVD:  LWork=       58711 too small for GESVD, short by      127694 words or      127694 for optimal perf.


 NATURAL POPULATIONS:  Natural atomic orbital occupancies 
                                                          
   NAO  Atom  No  lang   Type(AO)    Occupancy      Energy
 ----------------------------------------------------------
     1    C    1  S      Cor( 1S)     1.99929     -10.39438
     2    C    1  S      Val( 2S)     0.95082      -0.17652
     3    C    1  S      Ryd( 3S)     0.00103       0.77461
     4    C    1  S      Ryd( 4S)     0.00014       0.96255
     5    C    1  S      Ryd( 5S)     0.00000      22.94027
     6    C    1  px     Val( 2p)     1.06545      -0.07425
     7    C    1  px     Ryd( 4p)     0.00376       0.82746
     8    C    1  px     Ryd( 3p)     0.00046       0.36153
     9    C    1  px     Ryd( 5p)     0.00010       2.99067
    10    C    1  py     Val( 2p)     1.15174      -0.05551
    11    C    1  py     Ryd( 4p)     0.00538       1.02855
    12    C    1  py     Ryd( 3p)     0.00042       0.30901
    13    C    1  py     Ryd( 5p)     0.00007       3.13012
    14    C    1  pz     Val( 2p)     1.01215      -0.10404
    15    C    1  pz     Ryd( 4p)     0.00226       0.65028
    16    C    1  pz     Ryd( 3p)     0.00033       0.35523
    17    C    1  pz     Ryd( 5p)     0.00005       2.78798
    18    C    1  dxy    Ryd( 3d)     0.00075       2.16671
    19    C    1  dxz    Ryd( 3d)     0.00039       2.05455
    20    C    1  dyz    Ryd( 3d)     0.00041       1.81356
    21    C    1  dx2y2  Ryd( 3d)     0.00060       2.22352
    22    C    1  dz2    Ryd( 3d)     0.00052       1.81839

    23    C    2  S      Cor( 1S)     1.99929     -10.39701
    24    C    2  S      Val( 2S)     0.94817      -0.17679
    25    C    2  S      Ryd( 4S)     0.00107       0.84919
    26    C    2  S      Ryd( 3S)     0.00014       0.84752
    27    C    2  S      Ryd( 5S)     0.00000      22.94469
    28    C    2  px     Val( 2p)     1.06223      -0.07612
    29    C    2  px     Ryd( 4p)     0.00378       0.83070
    30    C    2  px     Ryd( 3p)     0.00036       0.33869
    31    C    2  px     Ryd( 5p)     0.00010       3.02015
    32    C    2  py     Val( 2p)     1.13113      -0.05559
    33    C    2  py     Ryd( 4p)     0.00541       0.99842
    34    C    2  py     Ryd( 3p)     0.00041       0.30712
    35    C    2  py     Ryd( 5p)     0.00008       3.11849
    36    C    2  pz     Val( 2p)     1.02528      -0.10333
    37    C    2  pz     Ryd( 4p)     0.00250       0.69310
    38    C    2  pz     Ryd( 3p)     0.00027       0.30689
    39    C    2  pz     Ryd( 5p)     0.00003       2.84003
    40    C    2  dxy    Ryd( 3d)     0.00071       2.17842
    41    C    2  dxz    Ryd( 3d)     0.00042       2.04937
    42    C    2  dyz    Ryd( 3d)     0.00063       1.79227
    43    C    2  dx2y2  Ryd( 3d)     0.00055       2.26380
    44    C    2  dz2    Ryd( 3d)     0.00040       1.79001

    45    C    3  S      Cor( 1S)     1.99917     -10.39564
    46    C    3  S      Val( 2S)     0.93556      -0.17047
    47    C    3  S      Ryd( 4S)     0.00099       0.90530
    48    C    3  S      Ryd( 3S)     0.00012       0.64913
    49    C    3  S      Ryd( 5S)     0.00001      23.29019
    50    C    3  px     Val( 2p)     1.13288      -0.07680
    51    C    3  px     Ryd( 4p)     0.00472       0.99536
    52    C    3  px     Ryd( 3p)     0.00021       0.41289
    53    C    3  px     Ryd( 5p)     0.00005       3.06897
    54    C    3  py     Val( 2p)     1.07135      -0.07369
    55    C    3  py     Ryd( 4p)     0.00310       0.90429
    56    C    3  py     Ryd( 3p)     0.00039       0.51685
    57    C    3  py     Ryd( 5p)     0.00014       3.20329
    58    C    3  pz     Val( 2p)     1.05313      -0.10822
    59    C    3  pz     Ryd( 4p)     0.00251       0.72500
    60    C    3  pz     Ryd( 3p)     0.00031       0.40706
    61    C    3  pz     Ryd( 5p)     0.00004       2.87642
    62    C    3  dxy    Ryd( 3d)     0.00047       2.29319
    63    C    3  dxz    Ryd( 3d)     0.00067       1.91739
    64    C    3  dyz    Ryd( 3d)     0.00047       1.93874
    65    C    3  dx2y2  Ryd( 3d)     0.00075       2.19565
    66    C    3  dz2    Ryd( 3d)     0.00035       1.79313

    67    C    4  S      Cor( 1S)     1.99912     -10.41972
    68    C    4  S      Val( 2S)     0.87937      -0.15903
    69    C    4  S      Ryd( 4S)     0.00110       0.90778
    70    C    4  S      Ryd( 3S)     0.00023       0.81669
    71    C    4  S      Ryd( 5S)     0.00001      23.33950
    72    C    4  px     Val( 2p)     1.05451      -0.09119
    73    C    4  px     Ryd( 4p)     0.00462       0.93593
    74    C    4  px     Ryd( 3p)     0.00014       0.68912
    75    C    4  px     Ryd( 5p)     0.00012       3.31829
    76    C    4  py     Val( 2p)     1.04042      -0.07058
    77    C    4  py     Ryd( 4p)     0.00551       1.14913
    78    C    4  py     Ryd( 3p)     0.00018       0.63988
    79    C    4  py     Ryd( 5p)     0.00011       3.43871
    80    C    4  pz     Val( 2p)     1.04300      -0.11581
    81    C    4  pz     Ryd( 4p)     0.00346       0.71675
    82    C    4  pz     Ryd( 3p)     0.00014       0.51313
    83    C    4  pz     Ryd( 5p)     0.00008       3.03709
    84    C    4  dxy    Ryd( 3d)     0.00063       2.31212
    85    C    4  dxz    Ryd( 3d)     0.00048       2.08374
    86    C    4  dyz    Ryd( 3d)     0.00047       1.99032
    87    C    4  dx2y2  Ryd( 3d)     0.00059       2.37741
    88    C    4  dz2    Ryd( 3d)     0.00049       1.92098

    89    C    5  S      Cor( 1S)     1.99918     -10.39413
    90    C    5  S      Val( 2S)     0.93756      -0.16943
    91    C    5  S      Ryd( 4S)     0.00093       0.91270
    92    C    5  S      Ryd( 3S)     0.00012       0.57114
    93    C    5  S      Ryd( 5S)     0.00001      23.27190
    94    C    5  px     Val( 2p)     1.06258      -0.07620
    95    C    5  px     Ryd( 4p)     0.00336       0.82222
    96    C    5  px     Ryd( 3p)     0.00038       0.41160
    97    C    5  px     Ryd( 5p)     0.00010       3.09982
    98    C    5  py     Val( 2p)     1.14116      -0.06486
    99    C    5  py     Ryd( 4p)     0.00547       1.06123
   100    C    5  py     Ryd( 3p)     0.00027       0.45241
   101    C    5  py     Ryd( 5p)     0.00008       3.13908
   102    C    5  pz     Val( 2p)     1.03009      -0.10452
   103    C    5  pz     Ryd( 4p)     0.00235       0.69237
   104    C    5  pz     Ryd( 3p)     0.00029       0.39829
   105    C    5  pz     Ryd( 5p)     0.00004       2.86593
   106    C    5  dxy    Ryd( 3d)     0.00071       2.20366
   107    C    5  dxz    Ryd( 3d)     0.00040       2.03859
   108    C    5  dyz    Ryd( 3d)     0.00060       1.79738
   109    C    5  dx2y2  Ryd( 3d)     0.00056       2.26101
   110    C    5  dz2    Ryd( 3d)     0.00042       1.81917

   111    C    6  S      Cor( 1S)     1.99929     -10.39578
   112    C    6  S      Val( 2S)     0.94940      -0.17666
   113    C    6  S      Ryd( 3S)     0.00102       0.84260
   114    C    6  S      Ryd( 4S)     0.00014       1.05043
   115    C    6  S      Ryd( 5S)     0.00000      22.77103
   116    C    6  px     Val( 2p)     1.13016      -0.06967
   117    C    6  px     Ryd( 4p)     0.00507       0.96474
   118    C    6  px     Ryd( 3p)     0.00031       0.28614
   119    C    6  px     Ryd( 5p)     0.00004       3.03646
   120    C    6  py     Val( 2p)     1.05520      -0.06166
   121    C    6  py     Ryd( 4p)     0.00381       0.85842
   122    C    6  py     Ryd( 3p)     0.00045       0.39042
   123    C    6  py     Ryd( 5p)     0.00015       3.08126
   124    C    6  pz     Val( 2p)     1.03541      -0.10221
   125    C    6  pz     Ryd( 4p)     0.00264       0.71139
   126    C    6  pz     Ryd( 3p)     0.00025       0.31238
   127    C    6  pz     Ryd( 5p)     0.00002       2.82926
   128    C    6  dxy    Ryd( 3d)     0.00045       2.28982
   129    C    6  dxz    Ryd( 3d)     0.00063       1.89859
   130    C    6  dyz    Ryd( 3d)     0.00048       1.92881
   131    C    6  dx2y2  Ryd( 3d)     0.00076       2.18618
   132    C    6  dz2    Ryd( 3d)     0.00036       1.76719

   133    C    7  S      Cor( 1S)     1.99905     -10.44509
   134    C    7  S      Val( 2S)     0.89675      -0.18372
   135    C    7  S      Ryd( 4S)     0.00231       1.16298
   136    C    7  S      Ryd( 3S)     0.00014       0.79693
   137    C    7  S      Ryd( 5S)     0.00002      23.46487
   138    C    7  px     Val( 2p)     1.12120      -0.12566
   139    C    7  px     Ryd( 4p)     0.00515       0.81470
   140    C    7  px     Ryd( 3p)     0.00198       0.47919
   141    C    7  px     Ryd( 5p)     0.00017       2.45086
   142    C    7  py     Val( 2p)     1.13812      -0.13270
   143    C    7  py     Ryd( 4p)     0.00712       0.83583
   144    C    7  py     Ryd( 3p)     0.00119       0.46241
   145    C    7  py     Ryd( 5p)     0.00016       2.40147
   146    C    7  pz     Val( 2p)     0.88947      -0.08550
   147    C    7  pz     Ryd( 4p)     0.00538       0.75312
   148    C    7  pz     Ryd( 3p)     0.00152       0.49518
   149    C    7  pz     Ryd( 5p)     0.00025       2.47706
   150    C    7  dxy    Ryd( 3d)     0.00111       2.08011
   151    C    7  dxz    Ryd( 3d)     0.00135       2.13304
   152    C    7  dyz    Ryd( 3d)     0.00074       1.87976
   153    C    7  dx2y2  Ryd( 3d)     0.00055       2.08824
   154    C    7  dz2    Ryd( 3d)     0.00118       2.25496

   155    C    8  S      Cor( 1S)     1.99911     -10.41451
   156    C    8  S      Val( 2S)     0.88558      -0.15766
   157    C    8  S      Ryd( 4S)     0.00124       0.90481
   158    C    8  S      Ryd( 3S)     0.00019       0.89340
   159    C    8  S      Ryd( 5S)     0.00001      23.23093
   160    C    8  px     Val( 2p)     1.04590      -0.07162
   161    C    8  px     Ryd( 4p)     0.00528       1.11826
   162    C    8  px     Ryd( 3p)     0.00015       0.63809
   163    C    8  px     Ryd( 5p)     0.00012       3.45237
   164    C    8  py     Val( 2p)     1.03512      -0.10685
   165    C    8  py     Ryd( 4p)     0.00331       0.76556
   166    C    8  py     Ryd( 3p)     0.00015       0.53368
   167    C    8  py     Ryd( 5p)     0.00009       3.07248
   168    C    8  pz     Val( 2p)     1.05475      -0.08621
   169    C    8  pz     Ryd( 4p)     0.00452       0.98970
   170    C    8  pz     Ryd( 3p)     0.00022       0.68854
   171    C    8  pz     Ryd( 5p)     0.00011       3.34929
   172    C    8  dxy    Ryd( 3d)     0.00060       2.02407
   173    C    8  dxz    Ryd( 3d)     0.00051       2.30380
   174    C    8  dyz    Ryd( 3d)     0.00044       2.11713
   175    C    8  dx2y2  Ryd( 3d)     0.00049       2.12066
   176    C    8  dz2    Ryd( 3d)     0.00061       2.13889

   177    N    9  S      Cor( 1S)     1.99940     -14.60359
   178    N    9  S      Val( 2S)     1.24452      -0.58546
   179    N    9  S      Ryd( 4S)     0.00164       1.25464
   180    N    9  S      Ryd( 3S)     0.00017       1.03378
   181    N    9  S      Ryd( 5S)     0.00000      35.33356
   182    N    9  px     Val( 2p)     1.65703      -0.31561
   183    N    9  px     Ryd( 3p)     0.00563       0.66381
   184    N    9  px     Ryd( 4p)     0.00026       0.80687
   185    N    9  px     Ryd( 5p)     0.00002       4.00914
   186    N    9  py     Val( 2p)     1.37866      -0.29042
   187    N    9  py     Ryd( 4p)     0.00214       1.04654
   188    N    9  py     Ryd( 3p)     0.00015       0.88210
   189    N    9  py     Ryd( 5p)     0.00011       4.31607
   190    N    9  pz     Val( 2p)     1.32390      -0.27163
   191    N    9  pz     Ryd( 4p)     0.00451       1.00346
   192    N    9  pz     Ryd( 3p)     0.00035       0.84555
   193    N    9  pz     Ryd( 5p)     0.00003       4.31772
   194    N    9  dxy    Ryd( 3d)     0.00046       2.35213
   195    N    9  dxz    Ryd( 3d)     0.00029       2.35527
   196    N    9  dyz    Ryd( 3d)     0.00083       2.77594
   197    N    9  dx2y2  Ryd( 3d)     0.00070       2.51732
   198    N    9  dz2    Ryd( 3d)     0.00054       2.75762

   199    C   10  S      Cor( 1S)     1.99916     -10.39178
   200    C   10  S      Val( 2S)     0.93555      -0.16638
   201    C   10  S      Ryd( 4S)     0.00103       0.90772
   202    C   10  S      Ryd( 3S)     0.00013       0.66408
   203    C   10  S      Ryd( 5S)     0.00001      23.24740
   204    C   10  px     Val( 2p)     1.06738      -0.06996
   205    C   10  px     Ryd( 4p)     0.00308       0.88254
   206    C   10  px     Ryd( 3p)     0.00038       0.49627
   207    C   10  px     Ryd( 5p)     0.00014       3.19864
   208    C   10  py     Val( 2p)     1.04863      -0.10053
   209    C   10  py     Ryd( 4p)     0.00279       0.74623
   210    C   10  py     Ryd( 3p)     0.00030       0.44393
   211    C   10  py     Ryd( 5p)     0.00004       2.89147
   212    C   10  pz     Val( 2p)     1.13168      -0.07341
   213    C   10  pz     Ryd( 4p)     0.00484       1.00001
   214    C   10  pz     Ryd( 3p)     0.00035       0.39235
   215    C   10  pz     Ryd( 5p)     0.00005       3.08737
   216    C   10  dxy    Ryd( 3d)     0.00043       1.99458
   217    C   10  dxz    Ryd( 3d)     0.00046       2.29761
   218    C   10  dyz    Ryd( 3d)     0.00070       1.92422
   219    C   10  dx2y2  Ryd( 3d)     0.00050       2.06096
   220    C   10  dz2    Ryd( 3d)     0.00060       1.88981

   221    C   11  S      Cor( 1S)     1.99929     -10.39465
   222    C   11  S      Val( 2S)     0.94824      -0.17473
   223    C   11  S      Ryd( 4S)     0.00106       0.82687
   224    C   11  S      Ryd( 3S)     0.00014       0.76585
   225    C   11  S      Ryd( 5S)     0.00000      23.05794
   226    C   11  px     Val( 2p)     1.13878      -0.05621
   227    C   11  px     Ryd( 4p)     0.00546       1.00464
   228    C   11  px     Ryd( 3p)     0.00039       0.30048
   229    C   11  px     Ryd( 5p)     0.00007       3.10913
   230    C   11  py     Val( 2p)     1.03477      -0.09869
   231    C   11  py     Ryd( 4p)     0.00273       0.71532
   232    C   11  py     Ryd( 3p)     0.00029       0.30934
   233    C   11  py     Ryd( 5p)     0.00004       2.86650
   234    C   11  pz     Val( 2p)     1.04868      -0.07472
   235    C   11  pz     Ryd( 4p)     0.00344       0.80177
   236    C   11  pz     Ryd( 3p)     0.00037       0.36169
   237    C   11  pz     Ryd( 5p)     0.00011       3.01452
   238    C   11  dxy    Ryd( 3d)     0.00067       1.83792
   239    C   11  dxz    Ryd( 3d)     0.00055       2.20477
   240    C   11  dyz    Ryd( 3d)     0.00042       2.08408
   241    C   11  dx2y2  Ryd( 3d)     0.00048       1.95841
   242    C   11  dz2    Ryd( 3d)     0.00060       1.99823

   243    C   12  S      Cor( 1S)     1.99929     -10.39249
   244    C   12  S      Val( 2S)     0.95062      -0.17482
   245    C   12  S      Ryd( 3S)     0.00108       0.76429
   246    C   12  S      Ryd( 4S)     0.00014       0.93725
   247    C   12  S      Ryd( 5S)     0.00000      22.96561
   248    C   12  px     Val( 2p)     1.13075      -0.05820
   249    C   12  px     Ryd( 4p)     0.00501       0.97784
   250    C   12  px     Ryd( 3p)     0.00044       0.31644
   251    C   12  px     Ryd( 5p)     0.00008       3.10225
   252    C   12  py     Val( 2p)     1.01815      -0.09949
   253    C   12  py     Ryd( 4p)     0.00246       0.66206
   254    C   12  py     Ryd( 3p)     0.00034       0.35965
   255    C   12  py     Ryd( 5p)     0.00006       2.81723
   256    C   12  pz     Val( 2p)     1.08342      -0.07150
   257    C   12  pz     Ryd( 4p)     0.00406       0.85778
   258    C   12  pz     Ryd( 3p)     0.00042       0.34265
   259    C   12  pz     Ryd( 5p)     0.00009       3.00756
   260    C   12  dxy    Ryd( 3d)     0.00041       1.91070
   261    C   12  dxz    Ryd( 3d)     0.00087       2.12000
   262    C   12  dyz    Ryd( 3d)     0.00038       2.05682
   263    C   12  dx2y2  Ryd( 3d)     0.00057       2.00586
   264    C   12  dz2    Ryd( 3d)     0.00042       1.99022

   265    C   13  S      Cor( 1S)     1.99929     -10.39386
   266    C   13  S      Val( 2S)     0.94852      -0.17452
   267    C   13  S      Ryd( 3S)     0.00105       0.81864
   268    C   13  S      Ryd( 4S)     0.00016       0.88802
   269    C   13  S      Ryd( 5S)     0.00000      22.92402
   270    C   13  px     Val( 2p)     1.05343      -0.06383
   271    C   13  px     Ryd( 4p)     0.00370       0.83879
   272    C   13  px     Ryd( 3p)     0.00043       0.38592
   273    C   13  px     Ryd( 5p)     0.00014       3.06849
   274    C   13  py     Val( 2p)     1.04785      -0.09741
   275    C   13  py     Ryd( 4p)     0.00297       0.73455
   276    C   13  py     Ryd( 3p)     0.00026       0.31557
   277    C   13  py     Ryd( 5p)     0.00003       2.85820
   278    C   13  pz     Val( 2p)     1.12274      -0.06803
   279    C   13  pz     Ryd( 4p)     0.00493       0.94822
   280    C   13  pz     Ryd( 3p)     0.00033       0.28951
   281    C   13  pz     Ryd( 5p)     0.00005       3.03569
   282    C   13  dxy    Ryd( 3d)     0.00046       2.00143
   283    C   13  dxz    Ryd( 3d)     0.00045       2.26308
   284    C   13  dyz    Ryd( 3d)     0.00069       1.91819
   285    C   13  dx2y2  Ryd( 3d)     0.00049       2.03061
   286    C   13  dz2    Ryd( 3d)     0.00060       1.86804

   287    C   14  S      Cor( 1S)     1.99917     -10.39168
   288    C   14  S      Val( 2S)     0.93725      -0.16787
   289    C   14  S      Ryd( 4S)     0.00096       0.92078
   290    C   14  S      Ryd( 3S)     0.00015       0.54675
   291    C   14  S      Ryd( 5S)     0.00001      23.24528
   292    C   14  px     Val( 2p)     1.14638      -0.06493
   293    C   14  px     Ryd( 4p)     0.00585       1.05991
   294    C   14  px     Ryd( 3p)     0.00022       0.44604
   295    C   14  px     Ryd( 5p)     0.00006       3.13348
   296    C   14  py     Val( 2p)     1.04156      -0.09974
   297    C   14  py     Ryd( 4p)     0.00255       0.71879
   298    C   14  py     Ryd( 3p)     0.00033       0.43579
   299    C   14  py     Ryd( 5p)     0.00004       2.91319
   300    C   14  pz     Val( 2p)     1.05397      -0.07752
   301    C   14  pz     Ryd( 4p)     0.00300       0.80360
   302    C   14  pz     Ryd( 3p)     0.00034       0.37015
   303    C   14  pz     Ryd( 5p)     0.00010       3.08655
   304    C   14  dxy    Ryd( 3d)     0.00064       1.85139
   305    C   14  dxz    Ryd( 3d)     0.00056       2.22940
   306    C   14  dyz    Ryd( 3d)     0.00039       2.08446
   307    C   14  dx2y2  Ryd( 3d)     0.00049       1.96703
   308    C   14  dz2    Ryd( 3d)     0.00060       2.00465

   309    C   15  S      Cor( 1S)     1.99948     -10.52038
   310    C   15  S      Val( 2S)     0.86239      -0.17678
   311    C   15  S      Ryd( 3S)     0.00854       0.68288
   312    C   15  S      Ryd( 4S)     0.00015       0.69968
   313    C   15  S      Ryd( 5S)     0.00004      22.94765
   314    C   15  px     Val( 2p)     0.73953      -0.11122
   315    C   15  px     Ryd( 4p)     0.00208       0.85904
   316    C   15  px     Ryd( 3p)     0.00043       0.37803
   317    C   15  px     Ryd( 5p)     0.00007       2.43000
   318    C   15  py     Val( 2p)     0.92928      -0.03977
   319    C   15  py     Ryd( 4p)     0.00324       1.17453
   320    C   15  py     Ryd( 3p)     0.00043       0.36542
   321    C   15  py     Ryd( 5p)     0.00013       2.34943
   322    C   15  pz     Val( 2p)     0.86005      -0.03725
   323    C   15  pz     Ryd( 4p)     0.01022       1.27137
   324    C   15  pz     Ryd( 3p)     0.00047       0.50033
   325    C   15  pz     Ryd( 5p)     0.00022       2.48457
   326    C   15  dxy    Ryd( 3d)     0.00136       1.72033
   327    C   15  dxz    Ryd( 3d)     0.00361       1.68915
   328    C   15  dyz    Ryd( 3d)     0.00446       2.26667
   329    C   15  dx2y2  Ryd( 3d)     0.00111       1.92600
   330    C   15  dz2    Ryd( 3d)     0.00180       2.40158

   331    O   16  S      Cor( 1S)     1.99981     -19.36574
   332    O   16  S      Val( 2S)     1.72652      -0.98344
   333    O   16  S      Ryd( 3S)     0.00400       0.76027
   334    O   16  S      Ryd( 4S)     0.00018       1.56590
   335    O   16  S      Ryd( 5S)     0.00000      49.82643
   336    O   16  px     Val( 2p)     1.55413      -0.29938
   337    O   16  px     Ryd( 3p)     0.00088       0.66475
   338    O   16  px     Ryd( 4p)     0.00003       0.92297
   339    O   16  px     Ryd( 5p)     0.00002       5.04226
   340    O   16  py     Val( 2p)     1.87278      -0.33949
   341    O   16  py     Ryd( 3p)     0.00282       0.72407
   342    O   16  py     Ryd( 4p)     0.00004       0.96110
   343    O   16  py     Ryd( 5p)     0.00001       5.08968
   344    O   16  pz     Val( 2p)     1.53999      -0.33012
   345    O   16  pz     Ryd( 4p)     0.00107       0.80134
   346    O   16  pz     Ryd( 3p)     0.00014       0.77611
   347    O   16  pz     Ryd( 5p)     0.00007       5.42861
   348    O   16  dxy    Ryd( 3d)     0.00006       2.94609
   349    O   16  dxz    Ryd( 3d)     0.00155       3.19424
   350    O   16  dyz    Ryd( 3d)     0.00123       3.25477
   351    O   16  dx2y2  Ryd( 3d)     0.00007       2.95601
   352    O   16  dz2    Ryd( 3d)     0.00152       3.70935

   353    H   17  S      Val( 1S)     0.79404       0.10921
   354    H   17  S      Ryd( 2S)     0.00039       0.84724
   355    H   17  S      Ryd( 3S)     0.00021       1.89328

   356    H   18  S      Val( 1S)     0.79232       0.10760
   357    H   18  S      Ryd( 2S)     0.00047       0.83701
   358    H   18  S      Ryd( 3S)     0.00021       1.92420

   359    H   19  S      Val( 1S)     0.79508       0.10167
   360    H   19  S      Ryd( 2S)     0.00086       1.31214
   361    H   19  S      Ryd( 3S)     0.00017       1.51146

   362    H   20  S      Val( 1S)     0.79265       0.10608
   363    H   20  S      Ryd( 3S)     0.00058       1.48312
   364    H   20  S      Ryd( 2S)     0.00022       1.34723

   365    H   21  S      Val( 1S)     0.79281       0.10801
   366    H   21  S      Ryd( 2S)     0.00046       0.80008
   367    H   21  S      Ryd( 3S)     0.00022       1.94738

   368    H   22  S      Val( 1S)     0.77710       0.04124
   369    H   22  S      Ryd( 2S)     0.00172       0.61792
   370    H   22  S      Ryd( 3S)     0.00018       2.41044

   371    H   23  S      Val( 1S)     0.59055       0.14454
   372    H   23  S      Ryd( 2S)     0.00262       0.57300
   373    H   23  S      Ryd( 3S)     0.00040       2.23525

   374    H   24  S      Val( 1S)     0.79476       0.10604
   375    H   24  S      Ryd( 2S)     0.00087       1.36805
   376    H   24  S      Ryd( 3S)     0.00016       1.49761

   377    H   25  S      Val( 1S)     0.79353       0.10849
   378    H   25  S      Ryd( 2S)     0.00047       0.82267
   379    H   25  S      Ryd( 3S)     0.00022       1.94042

   380    H   26  S      Val( 1S)     0.79494       0.10978
   381    H   26  S      Ryd( 2S)     0.00039       0.86134
   382    H   26  S      Ryd( 3S)     0.00021       1.88228

   383    H   27  S      Val( 1S)     0.79364       0.10857
   384    H   27  S      Ryd( 2S)     0.00047       0.78742
   385    H   27  S      Ryd( 3S)     0.00022       1.96156

   386    H   28  S      Val( 1S)     0.79361       0.10694
   387    H   28  S      Ryd( 3S)     0.00063       1.62382
   388    H   28  S      Ryd( 2S)     0.00022       1.19552

   389    H   29  S      Val( 1S)     0.84926       0.02881
   390    H   29  S      Ryd( 2S)     0.00115       0.56310
   391    H   29  S      Ryd( 3S)     0.00024       2.16476

 WARNING:  Population inversion found on atom  C    1
           Population inversion found on atom  C    2
           Population inversion found on atom  C    3
           Population inversion found on atom  C    4
           Population inversion found on atom  C    5
           Population inversion found on atom  C    6
           Population inversion found on atom  C    7
           Population inversion found on atom  C    8
           Population inversion found on atom  N    9
           Population inversion found on atom  C   10
           Population inversion found on atom  C   11
           Population inversion found on atom  C   12
           Population inversion found on atom  C   13
           Population inversion found on atom  C   14
           Population inversion found on atom  C   15
           Population inversion found on atom  O   16
           Population inversion found on atom  H   20
           Population inversion found on atom  H   28


 Summary of Natural Population Analysis:                  
                                                          
                                       Natural Population 
                Natural  -----------------------------------------------
    Atom  No    Charge         Core      Valence    Rydberg      Total
 -----------------------------------------------------------------------
      C    1   -0.19612      1.99929     4.18015    0.01667     6.19612
      C    2   -0.18295      1.99929     4.16680    0.01686     6.18295
      C    3   -0.20738      1.99917     4.19292    0.01529     6.20738
      C    4   -0.03478      1.99912     4.01730    0.01836     6.03478
      C    5   -0.18665      1.99918     4.17139    0.01608     6.18665
      C    6   -0.18606      1.99929     4.17017    0.01660     6.18606
      C    7   -0.07490      1.99905     4.04554    0.03030     6.07490
      C    8   -0.03851      1.99911     4.02135    0.01805     6.03851
      N    9   -0.62134      1.99940     5.60410    0.01784     7.62134
      C   10   -0.19821      1.99916     4.18323    0.01582     6.19821
      C   11   -0.18659      1.99929     4.17047    0.01683     6.18659
      C   12   -0.19908      1.99929     4.18294    0.01685     6.19908
      C   13   -0.18857      1.99929     4.17253    0.01675     6.18857
      C   14   -0.19462      1.99917     4.17916    0.01629     6.19462
      C   15    0.57092      1.99948     3.39125    0.03835     5.42908
      O   16   -0.70693      1.99981     6.69342    0.01369     8.70693
      H   17    0.20536      0.00000     0.79404    0.00060     0.79464
      H   18    0.20700      0.00000     0.79232    0.00069     0.79300
      H   19    0.20390      0.00000     0.79508    0.00102     0.79610
      H   20    0.20655      0.00000     0.79265    0.00080     0.79345
      H   21    0.20650      0.00000     0.79281    0.00068     0.79350
      H   22    0.22100      0.00000     0.77710    0.00190     0.77900
      H   23    0.40643      0.00000     0.59055    0.00301     0.59357
      H   24    0.20421      0.00000     0.79476    0.00103     0.79579
      H   25    0.20578      0.00000     0.79353    0.00069     0.79422
      H   26    0.20445      0.00000     0.79494    0.00061     0.79555
      H   27    0.20567      0.00000     0.79364    0.00069     0.79433
      H   28    0.20555      0.00000     0.79361    0.00085     0.79445
      H   29    0.14935      0.00000     0.84926    0.00139     0.85065
 =======================================================================
   * Total *   -0.00000     31.98838    79.69702    0.31459   112.00000

                                 Natural Population      
 --------------------------------------------------------
   Core                      31.98838 ( 99.9637% of  32)
   Valence                   79.69702 ( 99.6213% of  80)
   Natural Minimal Basis    111.68541 ( 99.7191% of 112)
   Natural Rydberg Basis      0.31459 (  0.2809% of 112)
 --------------------------------------------------------

    Atom  No          Natural Electron Configuration
 ----------------------------------------------------------------------------
      C    1      [core]2S( 0.95)2p( 3.23)4p( 0.01)
      C    2      [core]2S( 0.95)2p( 3.22)4p( 0.01)
      C    3      [core]2S( 0.94)2p( 3.26)4p( 0.01)
      C    4      [core]2S( 0.88)2p( 3.14)4p( 0.01)
      C    5      [core]2S( 0.94)2p( 3.23)4p( 0.01)
      C    6      [core]2S( 0.95)2p( 3.22)4p( 0.01)
      C    7      [core]2S( 0.90)2p( 3.15)4p( 0.02)
      C    8      [core]2S( 0.89)2p( 3.14)4p( 0.01)
      N    9      [core]2S( 1.24)2p( 4.36)3p( 0.01)4p( 0.01)
      C   10      [core]2S( 0.94)2p( 3.25)4p( 0.01)
      C   11      [core]2S( 0.95)2p( 3.22)4p( 0.01)
      C   12      [core]2S( 0.95)2p( 3.23)4p( 0.01)
      C   13      [core]2S( 0.95)2p( 3.22)4p( 0.01)
      C   14      [core]2S( 0.94)2p( 3.24)4p( 0.01)
      C   15      [core]2S( 0.86)2p( 2.53)3S( 0.01)3d( 0.01)4p( 0.02)
      O   16      [core]2S( 1.73)2p( 4.97)
      H   17            1S( 0.79)
      H   18            1S( 0.79)
      H   19            1S( 0.80)
      H   20            1S( 0.79)
      H   21            1S( 0.79)
      H   22            1S( 0.78)
      H   23            1S( 0.59)
      H   24            1S( 0.79)
      H   25            1S( 0.79)
      H   26            1S( 0.79)
      H   27            1S( 0.79)
      H   28            1S( 0.79)
      H   29            1S( 0.85)


 Wiberg bond index matrix in the NAO basis:                                    

     Atom    1       2       3       4       5       6       7       8       9
     ---- ------  ------  ------  ------  ------  ------  ------  ------  ------
   1.  C  0.0000  1.4300  0.0111  0.1086  0.0111  1.4403  0.0013  0.0029  0.0023
   2.  C  1.4300  0.0000  1.4407  0.0130  0.1116  0.0114  0.0083  0.0006  0.0008
   3.  C  0.0111  1.4407  0.0000  1.3953  0.0125  0.1128  0.0099  0.0064  0.0057
   4.  C  0.1086  0.0130  1.3953  0.0000  1.4085  0.0125  0.9889  0.0178  0.0090
   5.  C  0.0111  0.1116  0.0125  1.4085  0.0000  1.4307  0.0115  0.0086  0.0082
   6.  C  1.4403  0.0114  0.1128  0.0125  1.4307  0.0000  0.0076  0.0003  0.0006
   7.  C  0.0013  0.0083  0.0099  0.9889  0.0115  0.0076  0.0000  0.9819  0.9553
   8.  C  0.0029  0.0006  0.0064  0.0178  0.0086  0.0003  0.9819  0.0000  0.0182
   9.  N  0.0023  0.0008  0.0057  0.0090  0.0082  0.0006  0.9553  0.0182  0.0000
  10.  C  0.0009  0.0004  0.0015  0.0072  0.0027  0.0003  0.0104  1.3922  0.0047
  11.  C  0.0001  0.0002  0.0004  0.0006  0.0003  0.0003  0.0082  0.0128  0.0012
  12.  C  0.0008  0.0001  0.0009  0.0033  0.0011  0.0001  0.0013  0.1086  0.0028
  13.  C  0.0001  0.0004  0.0002  0.0003  0.0002  0.0001  0.0076  0.0126  0.0005
  14.  C  0.0011  0.0002  0.0027  0.0086  0.0013  0.0002  0.0111  1.4098  0.0105
  15.  C  0.0003  0.0002  0.0007  0.0070  0.0006  0.0002  0.0101  0.0054  1.2378
  16.  O  0.0003  0.0001  0.0007  0.0009  0.0008  0.0001  0.0132  0.0045  0.1629
  17.  H  0.9298  0.0036  0.0076  0.0003  0.0076  0.0037  0.0004  0.0000  0.0000
  18.  H  0.0037  0.9295  0.0036  0.0069  0.0003  0.0075  0.0004  0.0000  0.0000
  19.  H  0.0075  0.0041  0.9280  0.0036  0.0088  0.0004  0.0019  0.0001  0.0005
  20.  H  0.0075  0.0004  0.0087  0.0038  0.9280  0.0037  0.0020  0.0001  0.0002
  21.  H  0.0037  0.0075  0.0004  0.0069  0.0036  0.9298  0.0003  0.0001  0.0001
  22.  H  0.0003  0.0002  0.0096  0.0034  0.0030  0.0008  0.8949  0.0022  0.0103
  23.  H  0.0000  0.0001  0.0007  0.0025  0.0009  0.0002  0.0051  0.0033  0.8020
  24.  H  0.0000  0.0001  0.0003  0.0001  0.0001  0.0000  0.0020  0.0039  0.0007
  25.  H  0.0000  0.0000  0.0000  0.0000  0.0000  0.0000  0.0003  0.0070  0.0001
  26.  H  0.0000  0.0000  0.0000  0.0000  0.0000  0.0000  0.0004  0.0003  0.0000
  27.  H  0.0000  0.0000  0.0000  0.0000  0.0000  0.0000  0.0003  0.0070  0.0002
  28.  H  0.0000  0.0000  0.0001  0.0001  0.0001  0.0000  0.0020  0.0039  0.0004
  29.  H  0.0000  0.0001  0.0001  0.0003  0.0000  0.0000  0.0002  0.0005  0.0030

     Atom   10      11      12      13      14      15      16      17      18
     ---- ------  ------  ------  ------  ------  ------  ------  ------  ------
   1.  C  0.0009  0.0001  0.0008  0.0001  0.0011  0.0003  0.0003  0.9298  0.0037
   2.  C  0.0004  0.0002  0.0001  0.0004  0.0002  0.0002  0.0001  0.0036  0.9295
   3.  C  0.0015  0.0004  0.0009  0.0002  0.0027  0.0007  0.0007  0.0076  0.0036
   4.  C  0.0072  0.0006  0.0033  0.0003  0.0086  0.0070  0.0009  0.0003  0.0069
   5.  C  0.0027  0.0003  0.0011  0.0002  0.0013  0.0006  0.0008  0.0076  0.0003
   6.  C  0.0003  0.0003  0.0001  0.0001  0.0002  0.0002  0.0001  0.0037  0.0075
   7.  C  0.0104  0.0082  0.0013  0.0076  0.0111  0.0101  0.0132  0.0004  0.0004
   8.  C  1.3922  0.0128  0.1086  0.0126  1.4098  0.0054  0.0045  0.0000  0.0000
   9.  N  0.0047  0.0012  0.0028  0.0005  0.0105  1.2378  0.1629  0.0000  0.0000
  10.  C  0.0000  1.4446  0.0112  0.1131  0.0124  0.0007  0.0008  0.0000  0.0000
  11.  C  1.4446  0.0000  1.4270  0.0114  0.1107  0.0002  0.0001  0.0000  0.0000
  12.  C  0.0112  1.4270  0.0000  1.4420  0.0112  0.0002  0.0003  0.0000  0.0000
  13.  C  0.1131  0.0114  1.4420  0.0000  1.4290  0.0002  0.0001  0.0000  0.0000
  14.  C  0.0124  0.1107  0.0112  1.4290  0.0000  0.0010  0.0008  0.0000  0.0000
  15.  C  0.0007  0.0002  0.0002  0.0002  0.0010  0.0000  1.6169  0.0000  0.0000
  16.  O  0.0008  0.0001  0.0003  0.0001  0.0008  1.6169  0.0000  0.0000  0.0000
  17.  H  0.0000  0.0000  0.0000  0.0000  0.0000  0.0000  0.0000  0.0000  0.0026
  18.  H  0.0000  0.0000  0.0000  0.0000  0.0000  0.0000  0.0000  0.0026  0.0000
  19.  H  0.0004  0.0001  0.0001  0.0000  0.0001  0.0001  0.0001  0.0002  0.0026
  20.  H  0.0001  0.0000  0.0000  0.0000  0.0001  0.0001  0.0000  0.0002  0.0004
  21.  H  0.0000  0.0000  0.0000  0.0000  0.0000  0.0000  0.0000  0.0026  0.0002
  22.  H  0.0099  0.0003  0.0007  0.0006  0.0031  0.0045  0.0043  0.0000  0.0003
  23.  H  0.0001  0.0001  0.0000  0.0001  0.0002  0.0044  0.0049  0.0000  0.0000
  24.  H  0.9276  0.0039  0.0075  0.0004  0.0089  0.0001  0.0001  0.0000  0.0000
  25.  H  0.0037  0.9299  0.0037  0.0076  0.0003  0.0000  0.0000  0.0000  0.0000
  26.  H  0.0076  0.0036  0.9302  0.0037  0.0076  0.0000  0.0000  0.0000  0.0000
  27.  H  0.0004  0.0076  0.0037  0.9300  0.0036  0.0000  0.0000  0.0000  0.0000
  28.  H  0.0089  0.0004  0.0075  0.0037  0.9278  0.0000  0.0001  0.0000  0.0000
  29.  H  0.0001  0.0001  0.0000  0.0000  0.0002  0.9260  0.0389  0.0000  0.0000

     Atom   19      20      21      22      23      24      25      26      27
     ---- ------  ------  ------  ------  ------  ------  ------  ------  ------
   1.  C  0.0075  0.0075  0.0037  0.0003  0.0000  0.0000  0.0000  0.0000  0.0000
   2.  C  0.0041  0.0004  0.0075  0.0002  0.0001  0.0001  0.0000  0.0000  0.0000
   3.  C  0.9280  0.0087  0.0004  0.0096  0.0007  0.0003  0.0000  0.0000  0.0000
   4.  C  0.0036  0.0038  0.0069  0.0034  0.0025  0.0001  0.0000  0.0000  0.0000
   5.  C  0.0088  0.9280  0.0036  0.0030  0.0009  0.0001  0.0000  0.0000  0.0000
   6.  C  0.0004  0.0037  0.9298  0.0008  0.0002  0.0000  0.0000  0.0000  0.0000
   7.  C  0.0019  0.0020  0.0003  0.8949  0.0051  0.0020  0.0003  0.0004  0.0003
   8.  C  0.0001  0.0001  0.0001  0.0022  0.0033  0.0039  0.0070  0.0003  0.0070
   9.  N  0.0005  0.0002  0.0001  0.0103  0.8020  0.0007  0.0001  0.0000  0.0002
  10.  C  0.0004  0.0001  0.0000  0.0099  0.0001  0.9276  0.0037  0.0076  0.0004
  11.  C  0.0001  0.0000  0.0000  0.0003  0.0001  0.0039  0.9299  0.0036  0.0076
  12.  C  0.0001  0.0000  0.0000  0.0007  0.0000  0.0075  0.0037  0.9302  0.0037
  13.  C  0.0000  0.0000  0.0000  0.0006  0.0001  0.0004  0.0076  0.0037  0.9300
  14.  C  0.0001  0.0001  0.0000  0.0031  0.0002  0.0089  0.0003  0.0076  0.0036
  15.  C  0.0001  0.0001  0.0000  0.0045  0.0044  0.0001  0.0000  0.0000  0.0000
  16.  O  0.0001  0.0000  0.0000  0.0043  0.0049  0.0001  0.0000  0.0000  0.0000
  17.  H  0.0002  0.0002  0.0026  0.0000  0.0000  0.0000  0.0000  0.0000  0.0000
  18.  H  0.0026  0.0004  0.0002  0.0003  0.0000  0.0000  0.0000  0.0000  0.0000
  19.  H  0.0000  0.0002  0.0004  0.0003  0.0003  0.0003  0.0000  0.0000  0.0000
  20.  H  0.0002  0.0000  0.0026  0.0004  0.0000  0.0000  0.0000  0.0000  0.0000
  21.  H  0.0004  0.0026  0.0000  0.0001  0.0000  0.0000  0.0000  0.0000  0.0000
  22.  H  0.0003  0.0004  0.0001  0.0000  0.0034  0.0004  0.0004  0.0000  0.0000
  23.  H  0.0003  0.0000  0.0000  0.0034  0.0000  0.0000  0.0000  0.0000  0.0000
  24.  H  0.0003  0.0000  0.0000  0.0004  0.0000  0.0000  0.0026  0.0002  0.0004
  25.  H  0.0000  0.0000  0.0000  0.0004  0.0000  0.0026  0.0000  0.0026  0.0002
  26.  H  0.0000  0.0000  0.0000  0.0000  0.0000  0.0002  0.0026  0.0000  0.0026
  27.  H  0.0000  0.0000  0.0000  0.0000  0.0000  0.0004  0.0002  0.0026  0.0000
  28.  H  0.0000  0.0000  0.0000  0.0005  0.0001  0.0002  0.0004  0.0002  0.0026
  29.  H  0.0000  0.0000  0.0000  0.0003  0.0100  0.0000  0.0000  0.0000  0.0000

     Atom   28      29
     ---- ------  ------
   1.  C  0.0000  0.0000
   2.  C  0.0000  0.0001
   3.  C  0.0001  0.0001
   4.  C  0.0001  0.0003
   5.  C  0.0001  0.0000
   6.  C  0.0000  0.0000
   7.  C  0.0020  0.0002
   8.  C  0.0039  0.0005
   9.  N  0.0004  0.0030
  10.  C  0.0089  0.0001
  11.  C  0.0004  0.0001
  12.  C  0.0075  0.0000
  13.  C  0.0037  0.0000
  14.  C  0.9278  0.0002
  15.  C  0.0000  0.9260
  16.  O  0.0001  0.0389
  17.  H  0.0000  0.0000
  18.  H  0.0000  0.0000
  19.  H  0.0000  0.0000
  20.  H  0.0000  0.0000
  21.  H  0.0000  0.0000
  22.  H  0.0005  0.0003
  23.  H  0.0001  0.0100
  24.  H  0.0002  0.0000
  25.  H  0.0004  0.0000
  26.  H  0.0002  0.0000
  27.  H  0.0026  0.0000
  28.  H  0.0000  0.0000
  29.  H  0.0000  0.0000


 Wiberg bond index, Totals by atom:                                            

     Atom    1
     ---- ------
   1.  C  3.9638
   2.  C  3.9636
   3.  C  3.9607
   4.  C  4.0094
   5.  C  3.9622
   6.  C  3.9636
   7.  C  3.9368
   8.  C  4.0109
   9.  N  3.2380
  10.  C  3.9619
  11.  C  3.9640
  12.  C  3.9644
  13.  C  3.9640
  14.  C  3.9626
  15.  C  3.8168
  16.  O  1.8511
  17.  H  0.9588
  18.  H  0.9582
  19.  H  0.9601
  20.  H  0.9586
  21.  H  0.9584
  22.  H  0.9541
  23.  H  0.8384
  24.  H  0.9599
  25.  H  0.9587
  26.  H  0.9592
  27.  H  0.9588
  28.  H  0.9591
  29.  H  0.9801


 Atom-atom overlap-weighted NAO bond order:                                    

     Atom    1       2       3       4       5       6       7       8       9
     ---- ------  ------  ------  ------  ------  ------  ------  ------  ------
   1.  C  0.0000  1.1441  0.0145 -0.0450  0.0140  1.1487  0.0005 -0.0000 -0.0003
   2.  C  1.1441  0.0000  1.1426  0.0229 -0.0405  0.0166  0.0102 -0.0007 -0.0004
   3.  C  0.0145  1.1426  0.0000  1.1264  0.0118 -0.0425  0.0126 -0.0102 -0.0052
   4.  C -0.0450  0.0229  1.1264  0.0000  1.1288  0.0205  0.8667  0.0325  0.0132
   5.  C  0.0140 -0.0405  0.0118  1.1288  0.0000  1.1387  0.0228 -0.0023  0.0023
   6.  C  1.1487  0.0166 -0.0425  0.0205  1.1387  0.0000  0.0093 -0.0005 -0.0008
   7.  C  0.0005  0.0102  0.0126  0.8667  0.0228  0.0093  0.0000  0.8651  0.8088
   8.  C -0.0000 -0.0007 -0.0102  0.0325 -0.0023 -0.0005  0.8651  0.0000 -0.0012
   9.  N -0.0003 -0.0004 -0.0052  0.0132  0.0023 -0.0008  0.8088 -0.0012  0.0000
  10.  C  0.0000  0.0008 -0.0027 -0.0094  0.0020 -0.0001  0.0137  1.1246 -0.0040
  11.  C  0.0000 -0.0002  0.0008 -0.0006 -0.0001  0.0000  0.0096  0.0244 -0.0008
  12.  C -0.0000  0.0000  0.0000 -0.0002 -0.0000 -0.0000  0.0004 -0.0455 -0.0005
  13.  C -0.0000  0.0000 -0.0001 -0.0007  0.0002  0.0000  0.0089  0.0216 -0.0010
  14.  C  0.0000 -0.0000  0.0021 -0.0022  0.0008  0.0004  0.0228  1.1292  0.0034
  15.  C  0.0000  0.0001  0.0006  0.0094 -0.0004 -0.0000  0.0097 -0.0102  1.0288
  16.  O  0.0000 -0.0001 -0.0002 -0.0007  0.0000  0.0000  0.0051 -0.0000 -0.0336
  17.  H  0.8056  0.0175  0.0023  0.0004  0.0018  0.0175 -0.0002  0.0000  0.0000
  18.  H  0.0180  0.8074  0.0163  0.0009 -0.0005  0.0029 -0.0008  0.0000 -0.0000
  19.  H  0.0028  0.0185  0.8013  0.0152  0.0029  0.0012 -0.0023  0.0012 -0.0017
  20.  H  0.0028  0.0015  0.0025  0.0162  0.7997  0.0165 -0.0052  0.0009  0.0006
  21.  H  0.0183  0.0026 -0.0004  0.0012  0.0162  0.8060 -0.0008  0.0000  0.0000
  22.  H -0.0001 -0.0007  0.0063  0.0084  0.0002  0.0002  0.7529  0.0025 -0.0151
  23.  H -0.0001 -0.0002  0.0059 -0.0073  0.0012 -0.0003  0.0028  0.0072  0.7100
  24.  H -0.0000  0.0003 -0.0011  0.0010 -0.0001  0.0000 -0.0029  0.0158 -0.0026
  25.  H  0.0000 -0.0000 -0.0000  0.0000  0.0000  0.0000 -0.0006  0.0012  0.0000
  26.  H  0.0000 -0.0000 -0.0000  0.0000 -0.0000  0.0000 -0.0002  0.0005  0.0000
  27.  H  0.0000 -0.0000  0.0000  0.0000  0.0000  0.0000 -0.0006  0.0014  0.0000
  28.  H  0.0000 -0.0000 -0.0001  0.0006  0.0001 -0.0001 -0.0044  0.0164  0.0004
  29.  H  0.0000  0.0000  0.0000  0.0009 -0.0001  0.0000  0.0024  0.0036 -0.0083

     Atom   10      11      12      13      14      15      16      17      18
     ---- ------  ------  ------  ------  ------  ------  ------  ------  ------
   1.  C  0.0000  0.0000 -0.0000 -0.0000  0.0000  0.0000  0.0000  0.8056  0.0180
   2.  C  0.0008 -0.0002  0.0000  0.0000 -0.0000  0.0001 -0.0001  0.0175  0.8074
   3.  C -0.0027  0.0008  0.0000 -0.0001  0.0021  0.0006 -0.0002  0.0023  0.0163
   4.  C -0.0094 -0.0006 -0.0002 -0.0007 -0.0022  0.0094 -0.0007  0.0004  0.0009
   5.  C  0.0020 -0.0001 -0.0000  0.0002  0.0008 -0.0004  0.0000  0.0018 -0.0005
   6.  C -0.0001  0.0000 -0.0000  0.0000  0.0004 -0.0000  0.0000  0.0175  0.0029
   7.  C  0.0137  0.0096  0.0004  0.0089  0.0228  0.0097  0.0051 -0.0002 -0.0008
   8.  C  1.1246  0.0244 -0.0455  0.0216  1.1292 -0.0102 -0.0000  0.0000  0.0000
   9.  N -0.0040 -0.0008 -0.0005 -0.0010  0.0034  1.0288 -0.0336  0.0000 -0.0000
  10.  C  0.0000  1.1454  0.0151 -0.0426  0.0124  0.0003 -0.0005 -0.0000 -0.0000
  11.  C  1.1454  0.0000  1.1437  0.0160 -0.0403  0.0002  0.0000 -0.0000  0.0000
  12.  C  0.0151  1.1437  0.0000  1.1499  0.0137  0.0001  0.0000  0.0000 -0.0000
  13.  C -0.0426  0.0160  1.1499  0.0000  1.1397  0.0001  0.0000  0.0000 -0.0000
  14.  C  0.0124 -0.0403  0.0137  1.1397  0.0000  0.0028  0.0001 -0.0000  0.0000
  15.  C  0.0003  0.0002  0.0001  0.0001  0.0028  0.0000  1.2224  0.0000 -0.0000
  16.  O -0.0005  0.0000  0.0000  0.0000  0.0001  1.2224  0.0000  0.0000 -0.0000
  17.  H -0.0000 -0.0000  0.0000  0.0000 -0.0000  0.0000  0.0000  0.0000 -0.0034
  18.  H -0.0000  0.0000 -0.0000 -0.0000  0.0000 -0.0000 -0.0000 -0.0034  0.0000
  19.  H -0.0013  0.0003 -0.0001  0.0000 -0.0001 -0.0001 -0.0000  0.0000 -0.0037
  20.  H -0.0001 -0.0000  0.0000 -0.0001  0.0001 -0.0001 -0.0000  0.0000 -0.0000
  21.  H  0.0000 -0.0000  0.0000 -0.0000  0.0000  0.0000 -0.0000 -0.0034  0.0000
  22.  H  0.0062 -0.0007 -0.0002  0.0001  0.0002 -0.0031  0.0005  0.0000  0.0000
  23.  H  0.0004  0.0001  0.0000  0.0000 -0.0003  0.0080  0.0077  0.0000  0.0000
  24.  H  0.8008  0.0181  0.0029  0.0012  0.0028 -0.0002  0.0001  0.0000  0.0000
  25.  H  0.0163  0.8074  0.0180  0.0029 -0.0006 -0.0000  0.0000 -0.0000 -0.0000
  26.  H  0.0023  0.0177  0.8056  0.0175  0.0018  0.0000 -0.0000 -0.0000 -0.0000
  27.  H -0.0005  0.0027  0.0184  0.8060  0.0162  0.0000  0.0000 -0.0000 -0.0000
  28.  H  0.0027  0.0015  0.0029  0.0168  0.7994 -0.0002  0.0000 -0.0000  0.0000
  29.  H  0.0004 -0.0001  0.0000  0.0002  0.0018  0.8059 -0.0180  0.0000  0.0000

     Atom   19      20      21      22      23      24      25      26      27
     ---- ------  ------  ------  ------  ------  ------  ------  ------  ------
   1.  C  0.0028  0.0028  0.0183 -0.0001 -0.0001 -0.0000  0.0000  0.0000  0.0000
   2.  C  0.0185  0.0015  0.0026 -0.0007 -0.0002  0.0003 -0.0000 -0.0000 -0.0000
   3.  C  0.8013  0.0025 -0.0004  0.0063  0.0059 -0.0011 -0.0000 -0.0000  0.0000
   4.  C  0.0152  0.0162  0.0012  0.0084 -0.0073  0.0010  0.0000  0.0000  0.0000
   5.  C  0.0029  0.7997  0.0162  0.0002  0.0012 -0.0001  0.0000 -0.0000  0.0000
   6.  C  0.0012  0.0165  0.8060  0.0002 -0.0003  0.0000  0.0000  0.0000  0.0000
   7.  C -0.0023 -0.0052 -0.0008  0.7529  0.0028 -0.0029 -0.0006 -0.0002 -0.0006
   8.  C  0.0012  0.0009  0.0000  0.0025  0.0072  0.0158  0.0012  0.0005  0.0014
   9.  N -0.0017  0.0006  0.0000 -0.0151  0.7100 -0.0026  0.0000  0.0000  0.0000
  10.  C -0.0013 -0.0001  0.0000  0.0062  0.0004  0.8008  0.0163  0.0023 -0.0005
  11.  C  0.0003 -0.0000 -0.0000 -0.0007  0.0001  0.0181  0.8074  0.0177  0.0027
  12.  C -0.0001  0.0000  0.0000 -0.0002  0.0000  0.0029  0.0180  0.8056  0.0184
  13.  C  0.0000 -0.0001 -0.0000  0.0001  0.0000  0.0012  0.0029  0.0175  0.8060
  14.  C -0.0001  0.0001  0.0000  0.0002 -0.0003  0.0028 -0.0006  0.0018  0.0162
  15.  C -0.0001 -0.0001  0.0000 -0.0031  0.0080 -0.0002 -0.0000  0.0000  0.0000
  16.  O -0.0000 -0.0000 -0.0000  0.0005  0.0077  0.0001  0.0000 -0.0000  0.0000
  17.  H  0.0000  0.0000 -0.0034  0.0000  0.0000  0.0000 -0.0000 -0.0000 -0.0000
  18.  H -0.0037 -0.0000  0.0000  0.0000  0.0000  0.0000 -0.0000 -0.0000 -0.0000
  19.  H  0.0000  0.0000 -0.0000 -0.0000  0.0009 -0.0015  0.0000  0.0000  0.0000
  20.  H  0.0000  0.0000 -0.0033  0.0013  0.0000  0.0000  0.0000 -0.0000 -0.0000
  21.  H -0.0000 -0.0033  0.0000  0.0000  0.0000  0.0000 -0.0000  0.0000 -0.0000
  22.  H -0.0000  0.0013  0.0000  0.0000  0.0034  0.0000  0.0000  0.0000  0.0000
  23.  H  0.0009  0.0000  0.0000  0.0034  0.0000 -0.0002  0.0000  0.0000  0.0000
  24.  H -0.0015  0.0000  0.0000  0.0000 -0.0002  0.0000 -0.0036  0.0000 -0.0000
  25.  H  0.0000  0.0000 -0.0000  0.0000  0.0000 -0.0036  0.0000 -0.0034  0.0000
  26.  H  0.0000 -0.0000  0.0000  0.0000  0.0000  0.0000 -0.0034  0.0000 -0.0034
  27.  H  0.0000 -0.0000 -0.0000  0.0000  0.0000 -0.0000  0.0000 -0.0034  0.0000
  28.  H  0.0000 -0.0003 -0.0000  0.0012  0.0000  0.0000 -0.0000  0.0000 -0.0033
  29.  H -0.0000  0.0000  0.0000  0.0026  0.0057 -0.0001  0.0000  0.0000  0.0000

     Atom   28      29
     ---- ------  ------
   1.  C  0.0000  0.0000
   2.  C -0.0000  0.0000
   3.  C -0.0001  0.0000
   4.  C  0.0006  0.0009
   5.  C  0.0001 -0.0001
   6.  C -0.0001  0.0000
   7.  C -0.0044  0.0024
   8.  C  0.0164  0.0036
   9.  N  0.0004 -0.0083
  10.  C  0.0027  0.0004
  11.  C  0.0015 -0.0001
  12.  C  0.0029  0.0000
  13.  C  0.0168  0.0002
  14.  C  0.7994  0.0018
  15.  C -0.0002  0.8059
  16.  O  0.0000 -0.0180
  17.  H -0.0000  0.0000
  18.  H  0.0000  0.0000
  19.  H  0.0000 -0.0000
  20.  H -0.0003  0.0000
  21.  H -0.0000  0.0000
  22.  H  0.0012  0.0026
  23.  H  0.0000  0.0057
  24.  H  0.0000 -0.0001
  25.  H -0.0000  0.0000
  26.  H  0.0000  0.0000
  27.  H -0.0033  0.0000
  28.  H  0.0000  0.0000
  29.  H  0.0000  0.0000


 Atom-atom overlap-weighted NAO bond order, Totals by atom:                    

     Atom    1
     ---- ------
   1.  C  3.1237
   2.  C  3.1424
   3.  C  3.0835
   4.  C  3.1992
   5.  C  3.0998
   6.  C  3.1341
   7.  C  3.4065
   8.  C  3.1774
   9.  N  2.4921
  10.  C  3.0822
  11.  C  3.1450
  12.  C  3.1243
  13.  C  3.1369
  14.  C  3.1061
  15.  C  3.0741
  16.  O  1.1831
  17.  H  0.8381
  18.  H  0.8372
  19.  H  0.8335
  20.  H  0.8333
  21.  H  0.8365
  22.  H  0.7664
  23.  H  0.7450
  24.  H  0.8310
  25.  H  0.8377
  26.  H  0.8386
  27.  H  0.8370
  28.  H  0.8336
  29.  H  0.7969


 MO bond order:                                                                

     Atom    1       2       3       4       5       6       7       8       9
     ---- ------  ------  ------  ------  ------  ------  ------  ------  ------
   1.  C  0.0000  1.3096  0.1684 -0.4838  0.1065  0.9807 -0.0136 -0.1353  0.0236
   2.  C  1.3096  0.0000  0.4149 -0.0377 -0.5790  0.2615 -0.1190 -0.0305 -0.0574
   3.  C  0.1684  0.4149  0.0000  0.8436 -0.1531 -0.5645  0.0443  0.2633 -0.0110
   4.  C -0.4838 -0.0377  0.8436  0.0000  1.1309 -0.0537 -0.6171  0.0345  0.0406
   5.  C  0.1065 -0.5790 -0.1531  1.1309  0.0000  0.3368  0.1553  0.2700 -0.0129
   6.  C  0.9807  0.2615 -0.5645 -0.0537  0.3368  0.0000 -0.0844  0.0184  0.0165
   7.  C -0.0136 -0.1190  0.0443 -0.6171  0.1553 -0.0844  0.0000 -1.1454  0.3269
   8.  C -0.1353 -0.0305  0.2633  0.0345  0.2700  0.0184 -1.1454  0.0000  0.2773
   9.  N  0.0236 -0.0574 -0.0110  0.0406 -0.0129  0.0165  0.3269  0.2773  0.0000
  10.  C -0.0135 -0.0056 -0.0555  0.0731  0.0168  0.0019 -0.0518  0.5679 -0.0142
  11.  C -0.0198 -0.0174  0.0081  0.0219  0.0479  0.0055 -0.1297  0.1293  0.0111
  12.  C  0.0275 -0.0105 -0.0205 -0.0225 -0.0080  0.0000  0.0197 -0.0103  0.0490
  13.  C -0.0230 -0.0089  0.0314  0.0198  0.0077  0.0116 -0.1416  0.0709  0.0435
  14.  C -0.0070  0.0060 -0.0379  0.0512 -0.0270 -0.0084  0.0200 -0.5688 -0.0597
  15.  C -0.0213  0.0053  0.0286 -0.0341  0.0187 -0.0212  0.2147  0.1466  0.4301
  16.  O  0.0254 -0.0167 -0.0220 -0.0390 -0.0270  0.0157 -0.0592 -0.1297 -0.2298
  17.  H  1.5354  0.0282  0.1192  0.0359  0.1261  0.0231  0.0321  0.0053  0.0027
  18.  H -0.0281  1.1597  0.0847  0.0943  0.0133  0.0878 -0.0007  0.0030 -0.0014
  19.  H  0.0035 -0.0606  0.1404  0.0616  0.0228  0.0142 -0.0398  0.0151 -0.0110
  20.  H -0.0204  0.0096 -0.0091  0.0559 -0.1721 -0.0455 -0.0514  0.0116  0.0036
  21.  H -0.0479  0.0643  0.0120  0.0740  0.0985  0.8898 -0.0016  0.0117  0.0016
  22.  H  0.0240  0.0224 -0.0775 -0.0638 -0.0424 -0.0010  0.0533  0.0571 -0.0539
  23.  H  0.0001  0.0166  0.0231  0.0530 -0.0337 -0.0077 -0.0604  0.1063  1.6215
  24.  H  0.0058  0.0023 -0.0357 -0.0092 -0.0086 -0.0064  0.0476 -0.0260 -0.0068
  25.  H  0.0039  0.0023 -0.0047 -0.0049 -0.0069 -0.0013 -0.0017  0.0050 -0.0036
  26.  H -0.0017  0.0003  0.0025 -0.0040  0.0035  0.0017 -0.0120 -0.0256 -0.0015
  27.  H  0.0041 -0.0005 -0.0107 -0.0042 -0.0031  0.0007  0.0032 -0.0681 -0.0085
  28.  H  0.0063 -0.0036 -0.0021 -0.0147 -0.0106  0.0001  0.0165 -0.0862 -0.0040
  29.  H  0.0145 -0.0066 -0.0128 -0.0232 -0.0047  0.0108  0.0091 -0.0027  0.0728

     Atom   10      11      12      13      14      15      16      17      18
     ---- ------  ------  ------  ------  ------  ------  ------  ------  ------
   1.  C -0.0135 -0.0198  0.0275 -0.0230 -0.0070 -0.0213  0.0254  1.5354 -0.0281
   2.  C -0.0056 -0.0174 -0.0105 -0.0089  0.0060  0.0053 -0.0167  0.0282  1.1597
   3.  C -0.0555  0.0081 -0.0205  0.0314 -0.0379  0.0286 -0.0220  0.1192  0.0847
   4.  C  0.0731  0.0219 -0.0225  0.0198  0.0512 -0.0341 -0.0390  0.0359  0.0943
   5.  C  0.0168  0.0479 -0.0080  0.0077 -0.0270  0.0187 -0.0270  0.1261  0.0133
   6.  C  0.0019  0.0055  0.0000  0.0116 -0.0084 -0.0212  0.0157  0.0231  0.0878
   7.  C -0.0518 -0.1297  0.0197 -0.1416  0.0200  0.2147 -0.0592  0.0321 -0.0007
   8.  C  0.5679  0.1293 -0.0103  0.0709 -0.5688  0.1466 -0.1297  0.0053  0.0030
   9.  N -0.0142  0.0111  0.0490  0.0435 -0.0597  0.4301 -0.2298  0.0027 -0.0014
  10.  C  0.0000 -0.6138  0.1029 -0.0514  0.2639 -0.0056  0.0138  0.0011  0.0039
  11.  C -0.6138  0.0000 -0.4075 -0.0263 -0.1430  0.0026 -0.0055  0.0006 -0.0017
  12.  C  0.1029 -0.4075  0.0000  0.5146  0.0105  0.0203 -0.0383  0.0035 -0.0007
  13.  C -0.0514 -0.0263  0.5146  0.0000 -0.6971  0.0120 -0.0135 -0.0002  0.0033
  14.  C  0.2639 -0.1430  0.0105 -0.6971  0.0000  0.0023  0.0488 -0.0001  0.0047
  15.  C -0.0056  0.0026  0.0203  0.0120  0.0023  0.0000  1.4132 -0.0008 -0.0020
  16.  O  0.0138 -0.0055 -0.0383 -0.0135  0.0488  1.4132  0.0000  0.0030  0.0012
  17.  H  0.0011  0.0006  0.0035 -0.0002 -0.0001 -0.0008  0.0030  0.0000 -0.0559
  18.  H  0.0039 -0.0017 -0.0007  0.0033  0.0047 -0.0020  0.0012 -0.0559  0.0000
  19.  H  0.0224  0.0029 -0.0069  0.0073 -0.0009  0.0040 -0.0129 -0.0097 -0.0553
  20.  H  0.0043  0.0085  0.0012  0.0019  0.0075  0.0004  0.0010 -0.0103  0.0098
  21.  H  0.0055  0.0024 -0.0009  0.0022  0.0006 -0.0045  0.0035 -0.0559 -0.0099
  22.  H  0.1383 -0.0187 -0.0235  0.0470 -0.0406 -0.0845  0.0802  0.0026  0.0213
  23.  H -0.0008  0.0155  0.0034  0.0220 -0.0081 -0.0284  0.1389  0.0013  0.0048
  24.  H  1.5796  0.1146  0.1386  0.0446  0.1362  0.0133 -0.0080  0.0010  0.0006
  25.  H -0.0998  0.3718  0.1205  0.0473  0.0106 -0.0024  0.0041 -0.0002 -0.0002
  26.  H -0.0807 -0.0283 -0.6509  0.0707 -0.0570 -0.0015  0.0028 -0.0003 -0.0002
  27.  H -0.0086 -0.0231  0.0598 -0.5065 -0.0623 -0.0025  0.0052 -0.0002 -0.0001
  28.  H  0.0402  0.0316  0.0714  0.1227  0.5941  0.0050 -0.0086  0.0004 -0.0012
  29.  H  0.0140  0.0148 -0.0020  0.0069 -0.0072 -0.4970  0.4096  0.0035  0.0035

     Atom   19      20      21      22      23      24      25      26      27
     ---- ------  ------  ------  ------  ------  ------  ------  ------  ------
   1.  C  0.0035 -0.0204 -0.0479  0.0240  0.0001  0.0058  0.0039 -0.0017  0.0041
   2.  C -0.0606  0.0096  0.0643  0.0224  0.0166  0.0023  0.0023  0.0003 -0.0005
   3.  C  0.1404 -0.0091  0.0120 -0.0775  0.0231 -0.0357 -0.0047  0.0025 -0.0107
   4.  C  0.0616  0.0559  0.0740 -0.0638  0.0530 -0.0092 -0.0049 -0.0040 -0.0042
   5.  C  0.0228 -0.1721  0.0985 -0.0424 -0.0337 -0.0086 -0.0069  0.0035 -0.0031
   6.  C  0.0142 -0.0455  0.8898 -0.0010 -0.0077 -0.0064 -0.0013  0.0017  0.0007
   7.  C -0.0398 -0.0514 -0.0016  0.0533 -0.0604  0.0476 -0.0017 -0.0120  0.0032
   8.  C  0.0151  0.0116  0.0117  0.0571  0.1063 -0.0260  0.0050 -0.0256 -0.0681
   9.  N -0.0110  0.0036  0.0016 -0.0539  1.6215 -0.0068 -0.0036 -0.0015 -0.0085
  10.  C  0.0224  0.0043  0.0055  0.1383 -0.0008  1.5796 -0.0998 -0.0807 -0.0086
  11.  C  0.0029  0.0085  0.0024 -0.0187  0.0155  0.1146  0.3718 -0.0283 -0.0231
  12.  C -0.0069  0.0012 -0.0009 -0.0235  0.0034  0.1386  0.1205 -0.6509  0.0598
  13.  C  0.0073  0.0019  0.0022  0.0470  0.0220  0.0446  0.0473  0.0707 -0.5065
  14.  C -0.0009  0.0075  0.0006 -0.0406 -0.0081  0.1362  0.0106 -0.0570 -0.0623
  15.  C  0.0040  0.0004 -0.0045 -0.0845 -0.0284  0.0133 -0.0024 -0.0015 -0.0025
  16.  O -0.0129  0.0010  0.0035  0.0802  0.1389 -0.0080  0.0041  0.0028  0.0052
  17.  H -0.0097 -0.0103 -0.0559  0.0026  0.0013  0.0010 -0.0002 -0.0003 -0.0002
  18.  H -0.0553  0.0098 -0.0099  0.0213  0.0048  0.0006 -0.0002 -0.0002 -0.0001
  19.  H  0.0000 -0.0144  0.0095  0.0155  0.0132  0.0086  0.0002  0.0007 -0.0013
  20.  H -0.0144  0.0000 -0.0549  0.0137  0.0066  0.0011 -0.0017  0.0003  0.0002
  21.  H  0.0095 -0.0549  0.0000 -0.0059  0.0086 -0.0013 -0.0001 -0.0001 -0.0006
  22.  H  0.0155  0.0137 -0.0059  0.0000  0.0719  0.0197  0.0217  0.0025 -0.0044
  23.  H  0.0132  0.0066  0.0086  0.0719  0.0000 -0.0031  0.0005  0.0033  0.0001
  24.  H  0.0086  0.0011 -0.0013  0.0197 -0.0031  0.0000 -0.0552 -0.0099  0.0097
  25.  H  0.0002 -0.0017 -0.0001  0.0217  0.0005 -0.0552  0.0000 -0.0558 -0.0098
  26.  H  0.0007  0.0003 -0.0001  0.0025  0.0033 -0.0099 -0.0558  0.0000 -0.0559
  27.  H -0.0013  0.0002 -0.0006 -0.0044  0.0001  0.0097 -0.0098 -0.0559  0.0000
  28.  H  0.0008 -0.0050  0.0002  0.0135 -0.0014 -0.0132  0.0105 -0.0106 -0.0544
  29.  H -0.0053  0.0015  0.0035  0.0234  0.1325 -0.0000  0.0045  0.0044  0.0025

     Atom   28      29
     ---- ------  ------
   1.  C  0.0063  0.0145
   2.  C -0.0036 -0.0066
   3.  C -0.0021 -0.0128
   4.  C -0.0147 -0.0232
   5.  C -0.0106 -0.0047
   6.  C  0.0001  0.0108
   7.  C  0.0165  0.0091
   8.  C -0.0862 -0.0027
   9.  N -0.0040  0.0728
  10.  C  0.0402  0.0140
  11.  C  0.0316  0.0148
  12.  C  0.0714 -0.0020
  13.  C  0.1227  0.0069
  14.  C  0.5941 -0.0072
  15.  C  0.0050 -0.4970
  16.  O -0.0086  0.4096
  17.  H  0.0004  0.0035
  18.  H -0.0012  0.0035
  19.  H  0.0008 -0.0053
  20.  H -0.0050  0.0015
  21.  H  0.0002  0.0035
  22.  H  0.0135  0.0234
  23.  H -0.0014  0.1325
  24.  H -0.0132 -0.0000
  25.  H  0.0105  0.0045
  26.  H -0.0106  0.0044
  27.  H -0.0544  0.0025
  28.  H  0.0000  0.0021
  29.  H  0.0021  0.0000


 MO atomic valencies:                                                          

     Atom    1
     ---- ------
   1.  C  3.4239
   2.  C  2.3490
   3.  C  1.1676
   4.  C  1.1783
   5.  C  1.2659
   6.  C  1.8828
   7.  C -1.5870
   8.  C -0.2349
   9.  N  2.4450
  10.  C  1.8482
  11.  C -0.6454
  12.  C -0.0596
  13.  C -0.3813
  14.  C -0.5686
  15.  C  1.6113
  16.  O  1.5562
  17.  H  1.7914
  18.  H  1.3384
  19.  H  0.1244
  20.  H -0.2461
  21.  H  1.0042
  22.  H  0.2117
  23.  H  2.0997
  24.  H  1.9401
  25.  H  0.3548
  26.  H -0.9032
  27.  H -0.7391
  28.  H  0.6998
  29.  H  0.1727


 NATURAL BOND ORBITAL ANALYSIS:

                       Occupancies       Lewis Structure    Low   High
           Occ.    -------------------  -----------------   occ   occ
  Cycle   Thresh.   Lewis   Non-Lewis     CR  BD  3C  LP    (L)   (NL)   Dev
 =============================================================================
   1(1)    1.90   104.99844   7.00156     16  31   0   9     7      7    0.44
   2(2)    1.90   104.99844   7.00156     16  31   0   9     7      7    0.44
   3(1)    1.80   104.99844   7.00156     16  31   0   9     7      7    0.44
   4(2)    1.80   104.99844   7.00156     16  31   0   9     7      7    0.44
   5(1)    1.70   104.52758   7.47242     16  32   0   8     7      8    0.44
   6(2)    1.70   104.52758   7.47242     16  32   0   8     7      8    0.44
   7(1)    1.60   108.95152   3.04848     16  37   0   3     0      7    0.43
   8(2)    1.60   108.92839   3.07161     16  37   0   3     0      7    0.44
   9(3)    1.60   108.30253   3.69747     16  36   0   4     1      7    0.44
  10(4)    1.60   108.95152   3.04848     16  37   0   3     0      7    0.43
  11(1)    1.50   108.48567   3.51433     16  36   0   4     0      7    0.62
  12(2)    1.50   108.46254   3.53746     16  36   0   4     0      7    0.62
  13(3)    1.50   108.46254   3.53746     16  36   0   4     0      7    0.62
  14(4)    1.50   107.83668   4.16332     16  35   0   5     1      7    0.62
  15(5)    1.50   107.83668   4.16332     16  35   0   5     1      7    0.62
  16(6)    1.50   108.48567   3.51433     16  36   0   4     0      7    0.62
  17(1)    1.60   108.95152   3.04848     16  37   0   3     0      7    0.43
 -----------------------------------------------------------------------------

 Structure accepted: RESONANCE keyword permits strongly delocalized structure

 --------------------------------------------------------
   Core                     31.98837 ( 99.964% of  32)
   Valence Lewis            76.96315 ( 96.204% of  80)
  ==================       ============================
   Total Lewis             108.95152 ( 97.278% of 112)
  -----------------------------------------------------
   Valence non-Lewis         2.82991 (  2.527% of 112)
   Rydberg non-Lewis         0.21856 (  0.195% of 112)
  ==================       ============================
   Total non-Lewis           3.04848 (  2.722% of 112)
 --------------------------------------------------------


       (Occupancy)   Bond orbital/ Coefficients/ Hybrids
 ---------------------------------------------------------------------------------
     1. (1.98164) BD ( 1) C   1 - C   2  
                ( 49.89%)   0.7063* C   1 s( 34.64%)p 1.89( 65.33%)d 0.00(  0.03%)
                                            0.0000  0.5884 -0.0107  0.0002 -0.0000
                                           -0.6987  0.0148  0.0123  0.0000 -0.0463
                                           -0.0357  0.0054 -0.0001  0.4012 -0.0152
                                           -0.0063 -0.0000  0.0039 -0.0142 -0.0010
                                            0.0091 -0.0046
                ( 50.11%)   0.7079* C   2 s( 34.68%)p 1.88( 65.29%)d 0.00(  0.03%)
                                            0.0000  0.5888 -0.0124 -0.0028 -0.0004
                                            0.6969 -0.0152 -0.0111  0.0005  0.0784
                                           -0.0397  0.0039 -0.0004 -0.3988  0.0016
                                            0.0074 -0.0004  0.0008 -0.0145  0.0007
                                            0.0092 -0.0040
     2. (1.98165) BD ( 1) C   1 - C   6  
                ( 49.94%)   0.7067* C   1 s( 34.70%)p 1.88( 65.27%)d 0.00(  0.03%)
                                            0.0000  0.5889 -0.0117 -0.0005 -0.0001
                                            0.3516 -0.0362 -0.0027 -0.0001 -0.6491
                                           -0.0069  0.0137  0.0000 -0.3252  0.0199
                                            0.0041  0.0001 -0.0080 -0.0066  0.0094
                                           -0.0088 -0.0069
                ( 50.06%)   0.7075* C   6 s( 34.71%)p 1.88( 65.26%)d 0.00(  0.03%)
                                            0.0000  0.5890 -0.0130 -0.0022 -0.0005
                                           -0.3285 -0.0220 -0.0088 -0.0004  0.6672
                                           -0.0359  0.0082  0.0001  0.3123  0.0064
                                            0.0066  0.0002 -0.0093 -0.0081  0.0096
                                           -0.0059 -0.0059
     3. (1.65962) BD ( 2) C   1 - C   6  
                ( 50.24%)   0.7088* C   1 s(  0.00%)p 1.00( 99.96%)d 0.00(  0.04%)
                                           -0.0000  0.0005  0.0001 -0.0001  0.0000
                                            0.4996  0.0130  0.0064 -0.0004 -0.1554
                                           -0.0041 -0.0022  0.0002  0.8514  0.0222
                                            0.0109 -0.0004 -0.0096 -0.0023 -0.0163
                                           -0.0036 -0.0043
                ( 49.76%)   0.7054* C   6 s(  0.00%)p 1.00( 99.96%)d 0.00(  0.04%)
                                            0.0000  0.0024  0.0000  0.0005  0.0000
                                            0.4982  0.0123 -0.0059 -0.0006 -0.1557
                                           -0.0036  0.0019  0.0003  0.8523  0.0210
                                           -0.0107 -0.0011  0.0061 -0.0077  0.0050
                                           -0.0062  0.0151
     4. (1.98161) BD ( 1) C   1 - H  17  
                ( 60.28%)   0.7764* C   1 s( 30.58%)p 2.27( 69.36%)d 0.00(  0.07%)
                                           -0.0003  0.5527  0.0179  0.0002  0.0002
                                            0.3692  0.0020  0.0038  0.0009  0.7420
                                            0.0038  0.0074  0.0016 -0.0815 -0.0004
                                           -0.0008 -0.0002  0.0181 -0.0003 -0.0045
                                           -0.0134 -0.0117
                ( 39.72%)   0.6302* H  17 s(100.00%)
                                            1.0000  0.0005  0.0011
     5. (1.97911) BD ( 1) C   2 - C   3  
                ( 49.43%)   0.7031* C   2 s( 34.66%)p 1.88( 65.31%)d 0.00(  0.03%)
                                            0.0000  0.5887 -0.0107  0.0012  0.0003
                                           -0.3670  0.0355  0.0031  0.0002 -0.7134
                                           -0.0038  0.0138 -0.0010  0.0868 -0.0214
                                            0.0002 -0.0002  0.0098 -0.0036 -0.0007
                                           -0.0102 -0.0099
                ( 50.57%)   0.7111* C   3 s( 34.91%)p 1.86( 65.06%)d 0.00(  0.03%)
                                           -0.0001  0.5906  0.0151 -0.0015 -0.0001
                                            0.3502  0.0234 -0.0060 -0.0003  0.7216
                                           -0.0275 -0.0055  0.0008 -0.0740 -0.0192
                                            0.0035  0.0001  0.0119 -0.0047 -0.0019
                                           -0.0071 -0.0095
     6. (1.66770) BD ( 2) C   2 - C   3  
                ( 49.26%)   0.7018* C   2 s(  0.00%)p 1.00( 99.96%)d 0.00(  0.04%)
                                           -0.0000 -0.0005  0.0009  0.0011  0.0002
                                            0.5038  0.0110  0.0057 -0.0003 -0.1563
                                           -0.0036 -0.0017 -0.0000  0.8489  0.0178
                                            0.0101 -0.0005 -0.0101 -0.0019 -0.0165
                                           -0.0033 -0.0053
                ( 50.74%)   0.7123* C   3 s(  0.00%)p 1.00( 99.97%)d 0.00(  0.03%)
                                           -0.0000 -0.0022 -0.0019  0.0000 -0.0000
                                            0.5053  0.0084  0.0057 -0.0010 -0.1565
                                           -0.0039 -0.0020  0.0001  0.8481  0.0159
                                            0.0128 -0.0017  0.0031  0.0087  0.0096
                                            0.0086 -0.0089
     7. (1.98150) BD ( 1) C   2 - H  18  
                ( 60.35%)   0.7769* C   2 s( 30.56%)p 2.27( 69.37%)d 0.00(  0.07%)
                                           -0.0003  0.5525  0.0182  0.0014  0.0002
                                           -0.3517 -0.0023 -0.0031 -0.0004  0.6772
                                            0.0038  0.0071  0.0012  0.3337  0.0021
                                            0.0031  0.0005 -0.0165 -0.0063  0.0147
                                           -0.0105 -0.0056
                ( 39.65%)   0.6297* H  18 s(100.00%)
                                            1.0000  0.0006  0.0012
     8. (1.97400) BD ( 1) C   3 - C   4  
                ( 49.28%)   0.7020* C   3 s( 34.92%)p 1.86( 65.05%)d 0.00(  0.03%)
                                            0.0001  0.5909  0.0054  0.0039  0.0003
                                            0.3196  0.0135 -0.0038  0.0017 -0.6708
                                            0.0161  0.0101  0.0009 -0.3126 -0.0044
                                            0.0041 -0.0007 -0.0085 -0.0076  0.0082
                                           -0.0066 -0.0061
                ( 50.72%)   0.7122* C   4 s( 33.81%)p 1.96( 66.15%)d 0.00(  0.03%)
                                           -0.0000  0.5815  0.0056  0.0019  0.0002
                                           -0.3516  0.0102  0.0017 -0.0035  0.6565
                                           -0.0072 -0.0012  0.0026  0.3267 -0.0070
                                           -0.0008  0.0022 -0.0094 -0.0066  0.0098
                                           -0.0085 -0.0056
     9. (1.97992) BD ( 1) C   3 - H  19  
                ( 60.22%)   0.7760* C   3 s( 30.08%)p 2.32( 69.85%)d 0.00(  0.07%)
                                            0.0003 -0.5482  0.0162  0.0021  0.0001
                                            0.7202  0.0010  0.0039  0.0020  0.0564
                                            0.0135 -0.0034 -0.0008 -0.4200  0.0008
                                           -0.0030 -0.0018 -0.0027  0.0194  0.0028
                                           -0.0172  0.0019
                ( 39.78%)   0.6308* H  19 s(100.00%)
                                           -1.0000 -0.0014 -0.0008
    10. (1.97435) BD ( 1) C   4 - C   5  
                ( 50.98%)   0.7140* C   4 s( 34.22%)p 1.92( 65.75%)d 0.00(  0.03%)
                                           -0.0000  0.5850  0.0054  0.0008  0.0003
                                            0.6990 -0.0103 -0.0000  0.0030  0.0588
                                            0.0123 -0.0000 -0.0012 -0.4063  0.0070
                                           -0.0001 -0.0021  0.0029 -0.0138 -0.0008
                                            0.0098 -0.0033
                ( 49.02%)   0.7002* C   5 s( 35.16%)p 1.84( 64.82%)d 0.00(  0.03%)
                                            0.0001  0.5929  0.0072  0.0042  0.0003
                                           -0.7003  0.0056  0.0098 -0.0009 -0.0817
                                            0.0272  0.0006  0.0014  0.3876  0.0017
                                           -0.0056  0.0008  0.0011 -0.0132  0.0007
                                            0.0086 -0.0044
    11. (1.66249) BD ( 2) C   4 - C   5  
                ( 51.02%)   0.7143* C   4 s(  0.00%)p 1.00( 99.97%)d 0.00(  0.03%)
                                           -0.0001  0.0001  0.0001  0.0010 -0.0000
                                            0.5060  0.0052  0.0022 -0.0029 -0.1514
                                            0.0022  0.0003  0.0014  0.8489  0.0094
                                            0.0051 -0.0056  0.0028  0.0085  0.0074
                                            0.0081 -0.0095
                ( 48.98%)   0.6999* C   5 s(  0.00%)p 1.00( 99.96%)d 0.00(  0.04%)
                                            0.0000  0.0067 -0.0002  0.0014 -0.0000
                                            0.4964  0.0067  0.0034 -0.0009 -0.1530
                                            0.0002 -0.0019 -0.0002  0.8541  0.0098
                                            0.0064 -0.0015  0.0062 -0.0077  0.0058
                                           -0.0059  0.0149
    12. (1.96270) BD ( 1) C   4 - C   7  
                ( 48.59%)   0.6971* C   4 s( 31.93%)p 2.13( 68.04%)d 0.00(  0.03%)
                                            0.0002  0.5650 -0.0092 -0.0038 -0.0004
                                           -0.3619 -0.0220  0.0013 -0.0017 -0.7360
                                           -0.0092  0.0018 -0.0021  0.0845  0.0024
                                            0.0004 -0.0008  0.0111 -0.0032 -0.0035
                                           -0.0091 -0.0085
                ( 51.41%)   0.7170* C   7 s( 28.50%)p 2.51( 71.47%)d 0.00(  0.03%)
                                            0.0001  0.5338  0.0090 -0.0017  0.0001
                                            0.3632 -0.0148  0.0017 -0.0014  0.7604
                                            0.0132 -0.0002  0.0034 -0.0637 -0.0066
                                            0.0020 -0.0033  0.0094  0.0012  0.0012
                                           -0.0115 -0.0081
    13. (1.97940) BD ( 1) C   5 - C   6  
                ( 50.38%)   0.7098* C   5 s( 34.56%)p 1.89( 65.41%)d 0.00(  0.03%)
                                           -0.0001  0.5877  0.0134 -0.0022 -0.0000
                                            0.3652 -0.0356 -0.0011  0.0004  0.7148
                                            0.0054 -0.0106  0.0006 -0.0888  0.0219
                                           -0.0015 -0.0003  0.0101 -0.0037 -0.0006
                                           -0.0102 -0.0099
                ( 49.62%)   0.7044* C   6 s( 34.63%)p 1.89( 65.34%)d 0.00(  0.03%)
                                            0.0000  0.5884 -0.0091  0.0007  0.0003
                                           -0.3497 -0.0224 -0.0086 -0.0006 -0.7241
                                            0.0298 -0.0106 -0.0001  0.0705  0.0182
                                            0.0035  0.0003  0.0121 -0.0048 -0.0022
                                           -0.0073 -0.0096
    14. (1.98054) BD ( 1) C   5 - H  20  
                ( 60.34%)   0.7768* C   5 s( 30.18%)p 2.31( 69.75%)d 0.00(  0.07%)
                                            0.0004 -0.5492  0.0162  0.0019  0.0002
                                           -0.3586  0.0055 -0.0052 -0.0021  0.6762
                                            0.0068  0.0025  0.0003  0.3339 -0.0019
                                            0.0025  0.0009  0.0161  0.0065 -0.0145
                                            0.0108  0.0062
                ( 39.66%)   0.6298* H  20 s(100.00%)
                                           -1.0000 -0.0015 -0.0007
    15. (1.98148) BD ( 1) C   6 - H  21  
                ( 60.33%)   0.7767* C   6 s( 30.57%)p 2.27( 69.36%)d 0.00(  0.07%)
                                           -0.0003  0.5526  0.0175  0.0012  0.0002
                                            0.7212  0.0039 -0.0075  0.0014  0.0604
                                           -0.0001 -0.0013  0.0002 -0.4120 -0.0023
                                            0.0041 -0.0008  0.0024 -0.0183 -0.0021
                                            0.0179 -0.0022
                ( 39.67%)   0.6299* H  21 s(100.00%)
                                            1.0000  0.0006  0.0012
    16. (1.96392) BD ( 1) C   7 - C   8  
                ( 51.07%)   0.7147* C   7 s( 29.00%)p 2.45( 70.97%)d 0.00(  0.03%)
                                           -0.0002 -0.5385 -0.0059 -0.0003 -0.0001
                                            0.6984  0.0035 -0.0046  0.0036  0.0835
                                           -0.0136  0.0001 -0.0037  0.4633 -0.0064
                                           -0.0037  0.0019 -0.0016 -0.0120  0.0001
                                           -0.0108  0.0023
                ( 48.93%)   0.6995* C   8 s( 32.01%)p 2.12( 67.97%)d 0.00(  0.03%)
                                           -0.0002 -0.5656  0.0103  0.0043  0.0006
                                           -0.6600 -0.0122  0.0026 -0.0025 -0.0736
                                           -0.0144  0.0009 -0.0006 -0.4879 -0.0129
                                            0.0018 -0.0015 -0.0003 -0.0133 -0.0017
                                           -0.0089 -0.0009
    17. (1.98129) BD ( 1) C   7 - N   9  
                ( 38.71%)   0.6221* C   7 s( 21.75%)p 3.59( 78.15%)d 0.00(  0.09%)
                                           -0.0001  0.4657  0.0253  0.0019 -0.0004
                                           -0.1829 -0.0120  0.0032  0.0003 -0.1693
                                            0.0118  0.0018 -0.0019  0.8473 -0.0346
                                            0.0006  0.0004  0.0018 -0.0117 -0.0075
                                            0.0004  0.0273
                ( 61.29%)   0.7829* N   9 s( 35.41%)p 1.82( 64.57%)d 0.00(  0.03%)
                                           -0.0000  0.5950 -0.0001 -0.0038  0.0002
                                            0.1572 -0.0051  0.0007  0.0002  0.1518
                                           -0.0047 -0.0013  0.0005 -0.7732 -0.0001
                                            0.0084 -0.0012  0.0030 -0.0043 -0.0018
                                           -0.0046  0.0152
    18. (1.96890) BD ( 1) C   7 - H  22  
                ( 61.37%)   0.7834* C   7 s( 20.81%)p 3.80( 79.12%)d 0.00(  0.08%)
                                           -0.0003  0.4553 -0.0278  0.0007  0.0002
                                            0.5875  0.0128 -0.0013 -0.0009 -0.6200
                                           -0.0189 -0.0050  0.0013 -0.2464 -0.0176
                                           -0.0011  0.0020 -0.0225 -0.0091  0.0080
                                           -0.0014 -0.0115
                ( 38.63%)   0.6215* H  22 s(100.00%)
                                            1.0000 -0.0028  0.0006
    19. (1.97376) BD ( 1) C   8 - C  10  
                ( 50.66%)   0.7118* C   8 s( 33.87%)p 1.95( 66.10%)d 0.00(  0.03%)
                                           -0.0000  0.5819  0.0068  0.0022  0.0002
                                           -0.6955  0.0088  0.0014 -0.0024  0.3633
                                           -0.0089 -0.0018  0.0025  0.2119 -0.0111
                                           -0.0016  0.0020 -0.0121 -0.0048  0.0042
                                            0.0096 -0.0067
                ( 49.34%)   0.7024* C  10 s( 35.03%)p 1.85( 64.94%)d 0.00(  0.03%)
                                            0.0001  0.5918  0.0059  0.0038  0.0004
                                            0.7048 -0.0139 -0.0104 -0.0002 -0.3433
                                           -0.0054  0.0042 -0.0011 -0.1848 -0.0176
                                            0.0028 -0.0014 -0.0111 -0.0050  0.0060
                                            0.0084 -0.0050
    20. (1.97446) BD ( 1) C   8 - C  14  
                ( 50.79%)   0.7127* C   8 s( 34.10%)p 1.93( 65.87%)d 0.00(  0.03%)
                                           -0.0000  0.5839  0.0061  0.0009  0.0002
                                            0.0540 -0.0139 -0.0004  0.0013 -0.4316
                                            0.0106  0.0004 -0.0018 -0.6849  0.0080
                                           -0.0002 -0.0025 -0.0011 -0.0004  0.0146
                                           -0.0026  0.0098
                ( 49.21%)   0.7015* C  14 s( 35.16%)p 1.84( 64.81%)d 0.00(  0.03%)
                                            0.0001  0.5929  0.0061  0.0046  0.0004
                                           -0.0236 -0.0251  0.0015 -0.0019  0.4351
                                            0.0024 -0.0063  0.0007  0.6763 -0.0101
                                           -0.0093  0.0003 -0.0027 -0.0009  0.0141
                                           -0.0015  0.0078
    21. (1.66389) BD ( 2) C   8 - C  14  
                ( 50.74%)   0.7123* C   8 s(  0.00%)p 1.00( 99.97%)d 0.00(  0.03%)
                                            0.0001 -0.0013  0.0009 -0.0006  0.0000
                                            0.2768  0.0057  0.0020 -0.0013  0.8220
                                            0.0108  0.0051 -0.0042 -0.4972 -0.0028
                                           -0.0031  0.0029 -0.0076 -0.0013 -0.0088
                                            0.0044  0.0133
                ( 49.26%)   0.7019* C  14 s(  0.01%)p 1.00( 99.96%)d 0.00(  0.04%)
                                           -0.0000 -0.0073  0.0005 -0.0017  0.0000
                                            0.2757  0.0055  0.0016 -0.0007  0.8153
                                            0.0105  0.0055 -0.0013 -0.5085 -0.0047
                                           -0.0044  0.0004 -0.0053  0.0089  0.0043
                                           -0.0118 -0.0107
    22. (1.99104) BD ( 1) N   9 - C  15  
                ( 62.92%)   0.7932* N   9 s( 35.12%)p 1.85( 64.84%)d 0.00(  0.05%)
                                            0.0000 -0.5925 -0.0097 -0.0048  0.0000
                                            0.2462 -0.0062 -0.0015  0.0007  0.7189
                                           -0.0115 -0.0020  0.0020 -0.2648  0.0259
                                           -0.0049 -0.0005 -0.0112  0.0042  0.0088
                                            0.0155  0.0045
                ( 37.08%)   0.6089* C  15 s( 32.59%)p 2.07( 67.33%)d 0.00(  0.08%)
                                           -0.0001 -0.5705  0.0193 -0.0055  0.0014
                                           -0.2443  0.0098  0.0013  0.0011 -0.7360
                                            0.0269  0.0051  0.0033  0.2664 -0.0050
                                           -0.0066  0.0010 -0.0120  0.0039  0.0148
                                            0.0160  0.0118
    23. (1.98583) BD ( 1) N   9 - H  23  
                ( 70.85%)   0.8417* N   9 s( 29.34%)p 2.41( 70.60%)d 0.00(  0.06%)
                                           -0.0002  0.5417 -0.0047 -0.0022 -0.0002
                                            0.1262 -0.0002 -0.0020 -0.0001  0.6108
                                           -0.0128 -0.0038 -0.0005  0.5627 -0.0138
                                            0.0006 -0.0022  0.0061  0.0027  0.0182
                                           -0.0128  0.0073
                ( 29.15%)   0.5399* H  23 s(100.00%)
                                            1.0000 -0.0071  0.0019
    24. (1.97928) BD ( 1) C  10 - C  11  
                ( 50.47%)   0.7104* C  10 s( 34.78%)p 1.87( 65.19%)d 0.00(  0.03%)
                                           -0.0001  0.5895  0.0150 -0.0014 -0.0002
                                           -0.6522  0.0306  0.0031 -0.0008 -0.0698
                                           -0.0210  0.0034  0.0005 -0.4690 -0.0169
                                            0.0079  0.0002  0.0013  0.0137  0.0051
                                            0.0094  0.0021
                ( 49.53%)   0.7038* C  11 s( 34.73%)p 1.88( 65.24%)d 0.00(  0.03%)
                                            0.0000  0.5892 -0.0098  0.0012  0.0003
                                            0.6398  0.0092 -0.0133  0.0011  0.0844
                                           -0.0232  0.0010 -0.0004  0.4838 -0.0332
                                           -0.0053 -0.0000 -0.0005  0.0131  0.0035
                                            0.0114 -0.0005
    25. (1.66729) BD ( 2) C  10 - C  11  
                ( 50.29%)   0.7092* C  10 s(  0.00%)p 1.00( 99.96%)d 0.00(  0.04%)
                                            0.0000  0.0005 -0.0001 -0.0009 -0.0002
                                            0.2702  0.0061  0.0028 -0.0007  0.8235
                                            0.0162  0.0113 -0.0014 -0.4979 -0.0078
                                           -0.0089  0.0010 -0.0087  0.0002 -0.0097
                                            0.0032  0.0135
                ( 49.71%)   0.7050* C  11 s(  0.00%)p 1.00( 99.96%)d 0.00(  0.04%)
                                            0.0000  0.0004 -0.0006 -0.0019 -0.0001
                                            0.2701  0.0060  0.0023 -0.0002  0.8216
                                            0.0187  0.0094 -0.0004 -0.5010 -0.0113
                                           -0.0061  0.0002  0.0150 -0.0086  0.0052
                                            0.0087 -0.0034
    26. (1.97988) BD ( 1) C  10 - H  24  
                ( 60.24%)   0.7761* C  10 s( 30.10%)p 2.32( 69.83%)d 0.00(  0.07%)
                                           -0.0003  0.5484 -0.0165 -0.0023 -0.0001
                                           -0.0586  0.0102 -0.0040 -0.0019  0.4450
                                           -0.0001  0.0020  0.0012  0.7047  0.0031
                                            0.0032  0.0015 -0.0008 -0.0027  0.0197
                                           -0.0073  0.0150
                ( 39.76%)   0.6306* H  24 s(100.00%)
                                            1.0000  0.0016  0.0007
    27. (1.98162) BD ( 1) C  11 - C  12  
                ( 50.09%)   0.7077* C  11 s( 34.66%)p 1.88( 65.31%)d 0.00(  0.03%)
                                            0.0000  0.5886 -0.0130 -0.0018 -0.0004
                                            0.0317  0.0364 -0.0057  0.0004 -0.4276
                                            0.0017  0.0078 -0.0003 -0.6836  0.0222
                                            0.0099 -0.0003 -0.0032 -0.0017  0.0149
                                           -0.0019  0.0087
                ( 49.91%)   0.7065* C  12 s( 34.65%)p 1.89( 65.32%)d 0.00(  0.03%)
                                            0.0000  0.5885 -0.0109  0.0003  0.0000
                                           -0.0618  0.0372 -0.0036  0.0001  0.4371
                                           -0.0171 -0.0065 -0.0000  0.6755 -0.0078
                                           -0.0127 -0.0000 -0.0015  0.0011  0.0148
                                           -0.0017  0.0098
    28. (1.98158) BD ( 1) C  11 - H  25  
                ( 60.30%)   0.7765* C  11 s( 30.52%)p 2.27( 69.41%)d 0.00(  0.07%)
                                            0.0003 -0.5522 -0.0180 -0.0005 -0.0002
                                            0.7176  0.0038  0.0071  0.0013 -0.3657
                                           -0.0021 -0.0033 -0.0006 -0.2131 -0.0014
                                           -0.0017 -0.0003  0.0167  0.0110 -0.0037
                                           -0.0115  0.0111
                ( 39.70%)   0.6301* H  25 s(100.00%)
                                           -1.0000 -0.0006 -0.0012
    29. (1.98160) BD ( 1) C  12 - C  13  
                ( 49.93%)   0.7066* C  12 s( 34.71%)p 1.88( 65.26%)d 0.00(  0.03%)
                                            0.0000  0.5890 -0.0116 -0.0001 -0.0001
                                            0.6883  0.0009 -0.0138  0.0001 -0.3608
                                            0.0219  0.0045  0.0001 -0.2160  0.0358
                                           -0.0002  0.0001 -0.0116 -0.0037  0.0050
                                            0.0103 -0.0064
                ( 50.07%)   0.7076* C  13 s( 34.72%)p 1.88( 65.25%)d 0.00(  0.03%)
                                            0.0000  0.5891 -0.0132 -0.0017 -0.0005
                                           -0.7009  0.0318 -0.0090 -0.0002  0.3523
                                            0.0064  0.0075  0.0003  0.1875  0.0276
                                            0.0071  0.0004 -0.0119 -0.0058  0.0065
                                            0.0084 -0.0051
    30. (1.66435) BD ( 2) C  12 - C  13  
                ( 50.24%)   0.7088* C  12 s(  0.00%)p 1.00( 99.96%)d 0.00(  0.04%)
                                           -0.0000 -0.0011  0.0000  0.0004  0.0000
                                            0.2720  0.0073  0.0035 -0.0001  0.8189
                                            0.0217  0.0105 -0.0006 -0.5041 -0.0134
                                           -0.0062  0.0002  0.0144 -0.0083  0.0054
                                            0.0080 -0.0039
                ( 49.76%)   0.7054* C  13 s(  0.00%)p 1.00( 99.96%)d 0.00(  0.04%)
                                           -0.0000 -0.0030  0.0001  0.0002  0.0001
                                            0.2728  0.0071 -0.0038 -0.0003  0.8174
                                            0.0205 -0.0102 -0.0011 -0.5063 -0.0127
                                            0.0063  0.0008 -0.0051  0.0085  0.0047
                                           -0.0117 -0.0111
    31. (1.98166) BD ( 1) C  12 - H  26  
                ( 60.23%)   0.7761* C  12 s( 30.56%)p 2.27( 69.38%)d 0.00(  0.07%)
                                            0.0003 -0.5525 -0.0179  0.0003 -0.0001
                                            0.6682  0.0034  0.0066  0.0014  0.0794
                                            0.0005  0.0009  0.0002  0.4908  0.0024
                                            0.0048  0.0011 -0.0045 -0.0214 -0.0010
                                           -0.0136 -0.0003
                ( 39.77%)   0.6306* H  26 s(100.00%)
                                           -1.0000 -0.0005 -0.0012
    32. (1.97933) BD ( 1) C  13 - C  14  
                ( 49.60%)   0.7043* C  13 s( 34.68%)p 1.88( 65.29%)d 0.00(  0.03%)
                                            0.0000  0.5888 -0.0092  0.0009  0.0003
                                            0.6551 -0.0326  0.0088 -0.0000  0.0718
                                            0.0207  0.0035  0.0004  0.4655  0.0154
                                            0.0108  0.0007  0.0014  0.0139  0.0052
                                            0.0097  0.0021
                ( 50.40%)   0.7099* C  14 s( 34.62%)p 1.89( 65.35%)d 0.00(  0.03%)
                                           -0.0001  0.5882  0.0144 -0.0025 -0.0002
                                           -0.6396 -0.0103  0.0103 -0.0002 -0.0815
                                            0.0235 -0.0021 -0.0003 -0.4857  0.0331
                                            0.0018 -0.0005 -0.0004  0.0130  0.0035
                                            0.0114 -0.0002
    33. (1.98149) BD ( 1) C  13 - H  27  
                ( 60.29%)   0.7764* C  13 s( 30.51%)p 2.28( 69.42%)d 0.00(  0.07%)
                                            0.0003 -0.5521 -0.0177 -0.0006 -0.0002
                                           -0.0508 -0.0007 -0.0001 -0.0001  0.4486
                                            0.0026 -0.0044  0.0009  0.7002  0.0036
                                           -0.0071  0.0013  0.0007  0.0030 -0.0195
                                            0.0079 -0.0148
                ( 39.71%)   0.6302* H  27 s(100.00%)
                                           -1.0000 -0.0006 -0.0012
    34. (1.98037) BD ( 1) C  14 - H  28  
                ( 60.30%)   0.7765* C  14 s( 30.12%)p 2.32( 69.81%)d 0.00(  0.07%)
                                           -0.0004  0.5486 -0.0163 -0.0021 -0.0001
                                            0.7161  0.0055  0.0027  0.0006 -0.3721
                                            0.0022 -0.0037 -0.0015 -0.2162  0.0068
                                           -0.0031 -0.0015 -0.0171 -0.0103  0.0041
                                            0.0117 -0.0111
                ( 39.70%)   0.6301* H  28 s(100.00%)
                                            1.0000  0.0017  0.0006
    35. (1.99735) BD ( 1) C  15 - O  16  
                ( 26.92%)   0.5188* C  15 s(  0.02%)p99.99( 99.39%)d30.21(  0.59%)
                                            0.0000 -0.0138  0.0012 -0.0016 -0.0001
                                            0.9529  0.0489  0.0228  0.0090 -0.2706
                                           -0.0143 -0.0071 -0.0026  0.0967  0.0085
                                            0.0051  0.0008 -0.0059  0.0706 -0.0216
                                           -0.0138  0.0145
                ( 73.08%)   0.8549* O  16 s(  0.03%)p99.99( 99.86%)d 4.14(  0.11%)
                                           -0.0000 -0.0161  0.0015 -0.0003  0.0000
                                            0.9506  0.0007  0.0008 -0.0033 -0.2750
                                           -0.0000  0.0001  0.0009  0.1391 -0.0008
                                           -0.0006 -0.0003  0.0022 -0.0301  0.0095
                                            0.0059 -0.0074
    36. (1.99417) BD ( 2) C  15 - O  16  
                ( 36.12%)   0.6010* C  15 s( 32.01%)p 2.12( 67.83%)d 0.00(  0.16%)
                                           -0.0001  0.5623 -0.0626 -0.0023 -0.0017
                                           -0.1046  0.0152 -0.0011  0.0008 -0.1087
                                            0.0235 -0.0069  0.0013  0.8074 -0.0526
                                           -0.0023 -0.0043  0.0015 -0.0080 -0.0056
                                           -0.0012  0.0382
                ( 63.88%)   0.7993* O  16 s( 36.91%)p 1.71( 62.98%)d 0.00(  0.11%)
                                            0.0000  0.6060 -0.0436 -0.0013 -0.0000
                                            0.1467 -0.0040 -0.0009 -0.0001  0.0789
                                           -0.0032 -0.0020 -0.0003 -0.7755  0.0245
                                            0.0007 -0.0003  0.0005 -0.0096 -0.0072
                                            0.0017  0.0308
    37. (1.98830) BD ( 1) C  15 - H  29  
                ( 58.39%)   0.7641* C  15 s( 35.74%)p 1.80( 64.17%)d 0.00(  0.09%)
                                            0.0002 -0.5961 -0.0458  0.0021 -0.0016
                                            0.1122 -0.0018 -0.0012 -0.0007  0.6075
                                            0.0018 -0.0038 -0.0028  0.5092  0.0223
                                           -0.0123  0.0040 -0.0028 -0.0061 -0.0276
                                            0.0110 -0.0020
                ( 41.61%)   0.6451* H  29 s(100.00%)
                                           -1.0000  0.0039 -0.0012
    38. (1.99929) CR ( 1) C   1           s(100.00%)p 0.00(  0.00%)
                                            1.0000  0.0002  0.0000  0.0000  0.0000
                                            0.0001  0.0000  0.0000  0.0000  0.0003
                                            0.0000  0.0000  0.0000 -0.0000 -0.0000
                                           -0.0000 -0.0000  0.0000  0.0000 -0.0000
                                           -0.0000 -0.0000
    39. (1.99929) CR ( 1) C   2           s(100.00%)p 0.00(  0.00%)
                                            1.0000  0.0001  0.0000  0.0000  0.0000
                                           -0.0001 -0.0000 -0.0000 -0.0000  0.0003
                                            0.0000  0.0000  0.0000  0.0001  0.0000
                                            0.0000  0.0000 -0.0000 -0.0000  0.0000
                                           -0.0000 -0.0000
    40. (1.99916) CR ( 1) C   3           s(100.00%)p 0.00(  0.00%)
                                            1.0000  0.0002 -0.0000 -0.0000 -0.0000
                                           -0.0003 -0.0000 -0.0000 -0.0000  0.0001
                                           -0.0000 -0.0000  0.0000  0.0002 -0.0000
                                            0.0000  0.0000  0.0000 -0.0000 -0.0000
                                            0.0000 -0.0000
    41. (1.99911) CR ( 1) C   4           s(100.00%)p 0.00(  0.00%)
                                            1.0000 -0.0001  0.0000  0.0000  0.0000
                                            0.0001  0.0000  0.0000  0.0000  0.0001
                                            0.0000 -0.0000  0.0000  0.0001  0.0000
                                            0.0000 -0.0000 -0.0000  0.0000  0.0000
                                            0.0000  0.0000
    42. (1.99918) CR ( 1) C   5           s(100.00%)p 0.00(  0.00%)
                                            1.0000  0.0002 -0.0000 -0.0000 -0.0000
                                            0.0002 -0.0000  0.0000  0.0000 -0.0002
                                           -0.0000 -0.0000 -0.0000 -0.0002  0.0000
                                           -0.0000 -0.0000 -0.0000 -0.0000  0.0000
                                           -0.0000 -0.0000
    43. (1.99929) CR ( 1) C   6           s(100.00%)p 0.00(  0.00%)
                                            1.0000  0.0001  0.0000  0.0000  0.0000
                                            0.0003  0.0000 -0.0000  0.0000  0.0000
                                            0.0000 -0.0000  0.0000 -0.0002 -0.0000
                                            0.0000 -0.0000  0.0000 -0.0000 -0.0000
                                            0.0000 -0.0000
    44. (1.99905) CR ( 1) C   7           s(100.00%)p 0.00(  0.00%)
                                            1.0000 -0.0000 -0.0000  0.0000 -0.0000
                                            0.0003  0.0000 -0.0000  0.0000 -0.0003
                                           -0.0000 -0.0000 -0.0000  0.0001 -0.0000
                                           -0.0000  0.0000 -0.0000 -0.0000  0.0000
                                           -0.0000  0.0000
    45. (1.99910) CR ( 1) C   8           s(100.00%)p 0.00(  0.00%)
                                            1.0000 -0.0001  0.0000  0.0000  0.0000
                                           -0.0002 -0.0000  0.0000 -0.0000 -0.0001
                                           -0.0000 -0.0000  0.0000 -0.0000 -0.0000
                                            0.0000 -0.0000  0.0000 -0.0000  0.0000
                                           -0.0000 -0.0000
    46. (1.99940) CR ( 1) N   9           s(100.00%)
                                            1.0000  0.0001 -0.0000 -0.0000 -0.0000
                                            0.0001  0.0000  0.0000 -0.0000  0.0001
                                           -0.0000 -0.0000 -0.0000  0.0001 -0.0000
                                            0.0000 -0.0000  0.0000  0.0000  0.0000
                                           -0.0000  0.0000
    47. (1.99916) CR ( 1) C  10           s(100.00%)p 0.00(  0.00%)
                                            1.0000  0.0002 -0.0000 -0.0000 -0.0000
                                           -0.0001  0.0000 -0.0000 -0.0000  0.0002
                                           -0.0000  0.0000  0.0000  0.0002  0.0000
                                            0.0000  0.0000  0.0000  0.0000  0.0000
                                           -0.0000  0.0000
    48. (1.99929) CR ( 1) C  11           s(100.00%)p 0.00(  0.00%)
                                            1.0000  0.0001  0.0000  0.0000  0.0000
                                           -0.0003 -0.0000 -0.0000 -0.0000  0.0001
                                            0.0000  0.0000  0.0000  0.0001  0.0000
                                            0.0000  0.0000 -0.0000 -0.0000  0.0000
                                            0.0000 -0.0000
    49. (1.99929) CR ( 1) C  12           s(100.00%)p 0.00(  0.00%)
                                            1.0000  0.0002  0.0000 -0.0000  0.0000
                                           -0.0002 -0.0000 -0.0000 -0.0000 -0.0000
                                           -0.0000 -0.0000 -0.0000 -0.0002 -0.0000
                                           -0.0000 -0.0000  0.0000  0.0000 -0.0000
                                            0.0000  0.0000
    50. (1.99929) CR ( 1) C  13           s(100.00%)p 0.00(  0.00%)
                                            1.0000  0.0001  0.0000  0.0000  0.0000
                                            0.0000  0.0000 -0.0000  0.0000 -0.0002
                                           -0.0000  0.0000 -0.0000 -0.0003 -0.0000
                                            0.0000 -0.0000  0.0000 -0.0000  0.0000
                                           -0.0000  0.0000
    51. (1.99917) CR ( 1) C  14           s(100.00%)p 0.00(  0.00%)
                                            1.0000  0.0002 -0.0000 -0.0000 -0.0000
                                            0.0002  0.0000  0.0000  0.0000 -0.0002
                                            0.0000 -0.0000 -0.0000 -0.0002  0.0000
                                           -0.0000 -0.0000 -0.0000 -0.0000  0.0000
                                            0.0000 -0.0000
    52. (1.99948) CR ( 1) C  15           s(100.00%)p 0.00(  0.00%)
                                            1.0000  0.0001  0.0000 -0.0000  0.0000
                                           -0.0001  0.0000  0.0000  0.0000 -0.0002
                                            0.0000  0.0000  0.0000  0.0000 -0.0000
                                            0.0000 -0.0000 -0.0000  0.0000  0.0000
                                            0.0000  0.0000
    53. (1.99981) CR ( 1) O  16           s(100.00%)p 0.00(  0.00%)
                                            1.0000  0.0002  0.0000 -0.0000  0.0000
                                           -0.0001  0.0000  0.0000 -0.0000 -0.0001
                                           -0.0000 -0.0000 -0.0000  0.0002 -0.0000
                                           -0.0000  0.0000 -0.0000  0.0000  0.0000
                                            0.0000 -0.0000
    54. (1.69861) LP ( 1) N   9           s(  0.03%)p99.99( 99.96%)d 0.41(  0.01%)
                                            0.0001  0.0167 -0.0038  0.0006  0.0001
                                           -0.9475 -0.0266 -0.0069  0.0003  0.2934
                                            0.0114  0.0028  0.0005 -0.1220 -0.0044
                                            0.0024 -0.0004  0.0094 -0.0008  0.0022
                                            0.0053  0.0001
    55. (1.98858) LP ( 1) O  16           s( 63.26%)p 0.58( 36.73%)d 0.00(  0.01%)
                                           -0.0003  0.7951  0.0213  0.0006  0.0000
                                           -0.0930  0.0016  0.0004 -0.0009 -0.0668
                                            0.0014 -0.0003 -0.0007  0.5950 -0.0083
                                           -0.0021  0.0052 -0.0009  0.0024  0.0016
                                            0.0009 -0.0082
    56. (1.90689) LP ( 2) O  16           s(  0.00%)p 1.00( 99.93%)d 0.00(  0.06%)
                                            0.0001  0.0008  0.0011  0.0056 -0.0001
                                            0.2550  0.0038  0.0003 -0.0004  0.9554
                                            0.0138  0.0016 -0.0010  0.1461  0.0021
                                            0.0028  0.0011  0.0047 -0.0058 -0.0229
                                           -0.0021 -0.0061
    57. (0.00544) RY*( 1) C   1           s(  1.13%)p82.67( 93.43%)d 4.81(  5.44%)
                                            0.0000 -0.0242  0.1021  0.0075  0.0154
                                            0.0105 -0.4305  0.0473 -0.0240  0.0222
                                           -0.8508  0.0986 -0.0487 -0.0022  0.0973
                                           -0.0043  0.0058 -0.1679 -0.0592  0.0649
                                            0.1184  0.0669
    58. (0.00193) RY*( 2) C   1           s(  0.04%)p99.99( 98.03%)d46.40(  1.93%)
                                           -0.0000 -0.0000  0.0197  0.0054  0.0007
                                            0.0304  0.7039 -0.1142 -0.1740 -0.0179
                                           -0.4076  0.0722  0.1039 -0.0211 -0.4862
                                            0.0797  0.1222 -0.0667  0.0397  0.0594
                                           -0.0982 -0.0107
    59. (0.00085) RY*( 3) C   1           s(  0.14%)p99.99( 90.94%)d64.33(  8.92%)
                                           -0.0000  0.0001 -0.0245  0.0280  0.0021
                                            0.0110 -0.4606 -0.1033 -0.0571 -0.0027
                                            0.1372  0.0155  0.0122  0.0174 -0.7890
                                           -0.1765 -0.0996 -0.1364 -0.0554 -0.2489
                                           -0.0669 -0.0330
    60. (0.00054) RY*( 4) C   1           s(  0.07%)p15.93(  1.19%)d99.99( 98.73%)
                                           -0.0000  0.0001  0.0273 -0.0006  0.0000
                                           -0.0049  0.0544  0.0315  0.0008  0.0006
                                           -0.0165 -0.0248  0.0130 -0.0099  0.0781
                                           -0.0223  0.0133 -0.3125  0.3760 -0.2629
                                            0.3216 -0.7588
    61. (0.00043) RY*( 5) C   1           s(  0.55%)p99.99( 94.47%)d 8.99(  4.97%)
                                           -0.0000  0.0004  0.0743 -0.0020 -0.0006
                                            0.0160  0.0832  0.6804 -0.2138 -0.0110
                                           -0.0435 -0.4032  0.1289 -0.0110 -0.0562
                                           -0.4722  0.1467  0.1129 -0.0908 -0.0710
                                            0.1429  0.0574
    62. (0.00037) RY*( 6) C   1           s( 88.27%)p 0.10(  8.94%)d 0.03(  2.79%)
                                           -0.0000  0.0030  0.9378  0.0222 -0.0520
                                           -0.0111  0.0191 -0.0065  0.1250 -0.0192
                                            0.1244  0.1088  0.2076  0.0038 -0.0195
                                            0.0210 -0.0400 -0.0792 -0.1272  0.0700
                                            0.0056 -0.0233
    63. (0.00018) RY*( 7) C   1           s( 78.15%)p 0.04(  2.88%)d 0.24( 18.97%)
                                            0.0000 -0.0052 -0.1429  0.8723 -0.0052
                                            0.0041  0.0295  0.0174  0.0803  0.0069
                                            0.0294  0.0160  0.1392 -0.0014  0.0147
                                           -0.0047 -0.0195 -0.1257 -0.3452  0.1673
                                            0.0682 -0.1488
    64. (0.00007) RY*( 8) C   1           s(  0.04%)p99.99( 21.46%)d99.99( 78.49%)
    65. (0.00005) RY*( 9) C   1           s(  4.03%)p15.90( 64.16%)d 7.88( 31.81%)
    66. (0.00000) RY*(10) C   1           s( 99.28%)p 0.00(  0.46%)d 0.00(  0.26%)
    67. (0.00000) RY*(11) C   1           s(  0.01%)p99.99( 99.40%)d47.28(  0.59%)
    68. (0.00000) RY*(12) C   1           s(  0.10%)p99.99( 95.89%)d41.52(  4.01%)
    69. (0.00001) RY*(13) C   1           s(  3.38%)p12.10( 40.86%)d16.51( 55.76%)
    70. (0.00001) RY*(14) C   1           s( 18.23%)p 0.22(  4.07%)d 4.26( 77.70%)
    71. (0.00000) RY*(15) C   1           s(  0.60%)p18.80( 11.19%)d99.99( 88.21%)
    72. (0.00000) RY*(16) C   1           s(  2.76%)p28.15( 77.69%)d 7.08( 19.55%)
    73. (0.00001) RY*(17) C   1           s(  3.30%)p28.76( 95.01%)d 0.51(  1.68%)
    74. (0.00581) RY*( 1) C   2           s(  0.38%)p99.99( 94.84%)d12.60(  4.78%)
                                            0.0000 -0.0260  0.0502 -0.0220  0.0103
                                           -0.0096  0.4359  0.0055  0.0136  0.0243
                                           -0.7679  0.0865 -0.0525  0.0095 -0.3963
                                            0.0156 -0.0177  0.1631 -0.0015 -0.1184
                                            0.0842  0.0081
    75. (0.00201) RY*( 2) C   2           s(  0.39%)p99.99( 97.53%)d 5.31(  2.08%)
                                           -0.0000 -0.0019  0.0467 -0.0412 -0.0050
                                           -0.0299 -0.7033  0.1319  0.1715 -0.0219
                                           -0.5465  0.0975  0.1168  0.0141  0.3177
                                           -0.0564 -0.0797  0.0705  0.0691 -0.0074
                                           -0.0981 -0.0367
    76. (0.00093) RY*( 3) C   2           s(  0.03%)p99.99( 76.84%)d99.99( 23.12%)
                                           -0.0000 -0.0000  0.0154 -0.0103  0.0010
                                           -0.0047  0.4332  0.1417  0.0162  0.0023
                                           -0.1165 -0.0060 -0.0122 -0.0108  0.7144
                                            0.1838  0.0485  0.1960  0.1487  0.3742
                                            0.1634 -0.0634
    77. (0.00054) RY*( 4) C   2           s(  0.00%)p 1.00( 15.46%)d 5.47( 84.54%)
                                            0.0000  0.0001  0.0012  0.0039 -0.0018
                                            0.0081 -0.1764 -0.0231 -0.0617 -0.0020
                                            0.0635  0.0124  0.0184  0.0128 -0.3188
                                           -0.0697 -0.0887  0.0860  0.4437  0.3868
                                            0.4354 -0.5495
    78. (0.00045) RY*( 5) C   2           s( 86.41%)p 0.12( 10.48%)d 0.04(  3.12%)
                                           -0.0000  0.0028  0.9259 -0.0751 -0.0344
                                            0.0147  0.0091  0.0988 -0.1143 -0.0129
                                            0.1206  0.2049  0.1274 -0.0116 -0.0143
                                           -0.0163  0.0898  0.1340 -0.0716 -0.0614
                                           -0.0131 -0.0644
    79. (0.00026) RY*( 6) C   2           s( 12.76%)p 6.29( 80.33%)d 0.54(  6.91%)
                                            0.0000 -0.0010 -0.1967  0.2982  0.0052
                                            0.0124  0.0286  0.6147 -0.2811  0.0144
                                            0.0736  0.4287 -0.2237 -0.0048 -0.0248
                                           -0.3008  0.1218  0.1285  0.0306 -0.0461
                                           -0.1975 -0.1022
    80. (0.00014) RY*( 7) C   2           s( 68.19%)p 0.21( 14.22%)d 0.26( 17.59%)
                                            0.0000 -0.0041  0.0135  0.8249 -0.0365
                                           -0.0054 -0.0408 -0.2211  0.0155  0.0010
                                           -0.0253 -0.1283  0.2411  0.0025  0.0315
                                            0.1095  0.0564  0.2601 -0.2630 -0.0567
                                            0.0535 -0.1816
    81. (0.00008) RY*( 8) C   2           s(  4.05%)p 9.24( 37.42%)d14.45( 58.53%)
    82. (0.00005) RY*( 9) C   2           s(  6.71%)p 7.85( 52.65%)d 6.06( 40.64%)
    83. (0.00002) RY*(10) C   2           s(  0.25%)p99.99( 92.81%)d27.30(  6.94%)
    84. (0.00003) RY*(11) C   2           s( 10.21%)p 1.55( 15.81%)d 7.24( 73.98%)
    85. (0.00000) RY*(12) C   2           s(  2.48%)p37.71( 93.55%)d 1.60(  3.97%)
    86. (0.00001) RY*(13) C   2           s(  1.39%)p64.58( 89.76%)d 6.37(  8.85%)
    87. (0.00001) RY*(14) C   2           s(  3.14%)p11.21( 35.16%)d19.68( 61.70%)
    88. (0.00000) RY*(15) C   2           s(  0.15%)p89.65( 13.86%)d99.99( 85.98%)
    89. (0.00000) RY*(16) C   2           s( 98.86%)p 0.01(  0.71%)d 0.00(  0.43%)
    90. (0.00000) RY*(17) C   2           s(  4.67%)p16.85( 78.63%)d 3.58( 16.70%)
    91. (0.00548) RY*( 1) C   3           s(  0.25%)p99.99( 94.71%)d20.27(  5.04%)
                                           -0.0000 -0.0211  0.0442  0.0080  0.0048
                                           -0.0206  0.8371 -0.0219  0.0317 -0.0071
                                            0.1588  0.0410  0.0080  0.0118 -0.4642
                                            0.0379 -0.0206 -0.0144  0.1137  0.0432
                                           -0.1859 -0.0292
    92. (0.00199) RY*( 2) C   3           s(  0.87%)p99.99( 96.60%)d 2.93(  2.54%)
                                            0.0000  0.0174  0.0905  0.0008 -0.0132
                                           -0.0037 -0.0646  0.0368 -0.0312  0.0260
                                            0.9435 -0.1245 -0.1257  0.0086  0.1876
                                           -0.0435 -0.0093  0.1324 -0.0064 -0.0677
                                           -0.0054 -0.0564
    93. (0.00110) RY*( 3) C   3           s(  0.10%)p99.99( 78.95%)d99.99( 20.95%)
                                           -0.0000  0.0006 -0.0218  0.0231 -0.0008
                                            0.0098 -0.4201 -0.1076 -0.0130 -0.0036
                                            0.1128  0.0504  0.0244  0.0174 -0.7220
                                           -0.2466 -0.0535 -0.2203  0.0567 -0.3149
                                           -0.0017 -0.2420
    94. (0.00060) RY*( 4) C   3           s(  6.27%)p 4.87( 30.53%)d10.09( 63.21%)
                                           -0.0000 -0.0008  0.2405 -0.0695 -0.0006
                                           -0.0070 -0.2337  0.0686 -0.0061 -0.0061
                                            0.0256 -0.1818  0.0403 -0.0023 -0.3905
                                            0.2392 -0.0277  0.3970  0.1401  0.6398
                                            0.1935  0.0897
    95. (0.00047) RY*( 5) C   3           s( 74.96%)p 0.21( 15.84%)d 0.12(  9.20%)
                                           -0.0000 -0.0050  0.8476 -0.1762  0.0107
                                           -0.0121  0.0548 -0.0802  0.0923 -0.0152
                                           -0.1147 -0.2809  0.2016  0.0079  0.0779
                                           -0.0352  0.0031 -0.0507 -0.0827 -0.2823
                                            0.0121 -0.0525
    96. (0.00027) RY*( 6) C   3           s( 22.40%)p 3.30( 73.92%)d 0.16(  3.68%)
                                            0.0000 -0.0066  0.3818  0.2749 -0.0515
                                           -0.0085 -0.0911 -0.2200 -0.0058  0.0061
                                            0.0087  0.6971 -0.3510  0.0063  0.0295
                                            0.2672 -0.0286  0.0300 -0.0320  0.0596
                                           -0.1438 -0.1031
    97. (0.00014) RY*( 7) C   3           s(  6.95%)p 6.68( 46.43%)d 6.70( 46.62%)
                                            0.0000 -0.0014  0.1371  0.2248 -0.0137
                                            0.0006  0.0200  0.3844 -0.0553  0.0173
                                            0.1441  0.2464  0.4369  0.0028  0.0075
                                           -0.1555  0.1269 -0.4778 -0.2891  0.3595
                                            0.1565 -0.0247
    98. (0.00012) RY*( 8) C   3           s( 24.90%)p 1.89( 47.16%)d 1.12( 27.94%)
                                            0.0000  0.0071  0.1197  0.4681  0.1243
                                            0.0005  0.1007 -0.0886  0.1573 -0.0004
                                           -0.0507 -0.0928 -0.2708  0.0003  0.0542
                                           -0.4929 -0.3138 -0.0436  0.2450  0.0707
                                            0.3986  0.2315
    99. (0.00011) RY*( 9) C   3           s(  2.75%)p31.17( 85.67%)d 4.22( 11.59%)
                                            0.0000  0.0083  0.0709 -0.0845  0.1235
                                           -0.0029 -0.0634  0.7953  0.3783 -0.0034
                                           -0.0537  0.1565 -0.1859  0.0018 -0.0664
                                           -0.0139 -0.1021  0.1662  0.0974 -0.2110
                                           -0.1603  0.0923
   100. (0.00005) RY*(10) C   3           s(  5.86%)p 4.36( 25.54%)d11.72( 68.61%)
   101. (0.00005) RY*(11) C   3           s(  6.10%)p 4.60( 28.05%)d10.80( 65.86%)
   102. (0.00004) RY*(12) C   3           s( 39.69%)p 0.86( 34.08%)d 0.66( 26.23%)
   103. (0.00002) RY*(13) C   3           s(  4.33%)p20.91( 90.52%)d 1.19(  5.15%)
   104. (0.00002) RY*(14) C   3           s(  4.25%)p 6.61( 28.09%)d15.92( 67.66%)
   105. (0.00002) RY*(15) C   3           s(  5.79%)p 4.78( 27.68%)d11.49( 66.53%)
   106. (0.00001) RY*(16) C   3           s(  1.45%)p62.00( 90.20%)d 5.73(  8.34%)
   107. (0.00000) RY*(17) C   3           s( 93.18%)p 0.07(  6.12%)d 0.01(  0.70%)
   108. (0.00693) RY*( 1) C   4           s(  1.55%)p61.51( 95.20%)d 2.10(  3.25%)
                                            0.0000 -0.0097  0.1051 -0.0658  0.0030
                                            0.0127 -0.5457  0.0046 -0.0182  0.0159
                                           -0.8020 -0.0028 -0.0307 -0.0001  0.0962
                                           -0.0011  0.0025  0.1073  0.0374 -0.0441
                                           -0.1196 -0.0579
   109. (0.00348) RY*( 2) C   4           s(  0.38%)p99.99( 93.51%)d16.09(  6.11%)
                                           -0.0000  0.0027  0.0526  0.0319 -0.0022
                                           -0.0110  0.2775  0.0418  0.0293  0.0010
                                           -0.0712 -0.0196  0.0089 -0.0093  0.9216
                                           -0.0056  0.0188  0.0889  0.1319  0.1626
                                            0.0693 -0.0679
   110. (0.00307) RY*( 3) C   4           s(  5.16%)p17.53( 90.53%)d 0.83(  4.31%)
                                           -0.0000  0.0088  0.2249  0.0316 -0.0017
                                            0.0079  0.7430 -0.0332 -0.0322 -0.0170
                                           -0.5065 -0.0414  0.0479 -0.0093 -0.2941
                                            0.0420  0.0422  0.1624  0.0124 -0.0530
                                            0.1164 -0.0139
   111. (0.00082) RY*( 4) C   4           s( 85.55%)p 0.11(  9.72%)d 0.06(  4.74%)
                                           -0.0000 -0.0007  0.9248 -0.0160 -0.0066
                                           -0.0074 -0.1387 -0.0329  0.1236 -0.0077
                                            0.2193 -0.0501  0.0927  0.0010 -0.0379
                                           -0.0205 -0.0200 -0.0178  0.1851  0.0642
                                           -0.0313 -0.0875
   112. (0.00065) RY*( 5) C   4           s(  2.84%)p 0.33(  0.94%)d33.94( 96.22%)
                                            0.0000  0.0003 -0.1142  0.1237 -0.0009
                                           -0.0038 -0.0200 -0.0196 -0.0241  0.0021
                                           -0.0229 -0.0118 -0.0165 -0.0088 -0.0451
                                            0.0705  0.0037 -0.3433  0.3580 -0.2440
                                            0.3042 -0.7511
   113. (0.00032) RY*( 6) C   4           s(  2.52%)p18.61( 46.94%)d20.03( 50.53%)
                                           -0.0000  0.0004  0.0476  0.1495 -0.0249
                                            0.0108  0.1078 -0.2793 -0.2105 -0.0117
                                           -0.0968  0.4608  0.2843 -0.0028  0.0628
                                            0.0141  0.1690 -0.5496 -0.0471  0.0518
                                           -0.4427  0.0490
   114. (0.00022) RY*( 7) C   4           s( 31.80%)p 0.96( 30.56%)d 1.18( 37.64%)
                                           -0.0000  0.0018  0.0444  0.5600  0.0494
                                            0.0005  0.0230  0.1146  0.2708 -0.0002
                                           -0.0252 -0.0945  0.0014  0.0090  0.0963
                                           -0.4215 -0.1484 -0.0638 -0.1134 -0.5710
                                           -0.1124  0.1442
   115. (0.00018) RY*( 8) C   4           s( 46.01%)p 0.57( 26.02%)d 0.61( 27.97%)
                                            0.0000  0.0015 -0.0791  0.6737  0.0069
                                           -0.0024 -0.1044  0.0938  0.1321  0.0033
                                            0.0081  0.2708  0.1411 -0.0057 -0.1151
                                            0.3409 -0.0163  0.3191  0.2494  0.3344
                                            0.0505  0.0353
   116. (0.00014) RY*( 9) C   4           s(  0.98%)p66.50( 65.44%)d34.12( 33.57%)
                                            0.0000  0.0044  0.0272 -0.0630  0.0715
                                           -0.0068 -0.0513 -0.6708  0.0454  0.0095
                                            0.0715  0.1973 -0.0775  0.0071  0.1129
                                            0.3656 -0.0568  0.2274  0.0337 -0.4677
                                            0.1900  0.1675
   117. (0.00012) RY*(10) C   4           s(  3.25%)p25.15( 81.67%)d 4.64( 15.08%)
                                            0.0000  0.0035 -0.0795  0.1578  0.0354
                                            0.0060 -0.0104 -0.1669 -0.2402 -0.0013
                                            0.0296 -0.7603  0.2580 -0.0031  0.0103
                                            0.2630  0.1275 -0.0278  0.2209 -0.0545
                                           -0.2986  0.0952
   118. (0.00009) RY*(11) C   4           s(  1.03%)p28.47( 29.23%)d67.94( 69.75%)
   119. (0.00007) RY*(12) C   4           s(  2.35%)p30.28( 71.28%)d11.20( 26.37%)
   120. (0.00008) RY*(13) C   4           s(  7.18%)p 5.08( 36.45%)d 7.86( 56.37%)
   121. (0.00006) RY*(14) C   4           s( 15.17%)p 4.53( 68.68%)d 1.06( 16.15%)
   122. (0.00003) RY*(15) C   4           s(  3.40%)p15.83( 53.88%)d12.55( 42.71%)
   123. (0.00001) RY*(16) C   4           s(  0.41%)p99.99( 97.13%)d 5.98(  2.46%)
   124. (0.00000) RY*(17) C   4           s( 90.45%)p 0.03(  2.90%)d 0.07(  6.64%)
   125. (0.00592) RY*( 1) C   5           s(  0.14%)p99.99( 95.06%)d35.20(  4.80%)
                                           -0.0000  0.0232 -0.0225  0.0175 -0.0040
                                           -0.0109  0.2769 -0.0574  0.0119  0.0205
                                           -0.8663 -0.0018 -0.0290  0.0117 -0.3426
                                            0.0315 -0.0127 -0.1662  0.0032  0.1176
                                           -0.0808 -0.0051
   126. (0.00208) RY*( 2) C   5           s(  0.07%)p99.99( 97.76%)d29.08(  2.16%)
                                            0.0000  0.0152  0.0192 -0.0022 -0.0118
                                            0.0216  0.8102 -0.1060 -0.0782  0.0180
                                            0.4069 -0.0987 -0.1037 -0.0123 -0.3342
                                            0.0667  0.0273  0.0447  0.0427  0.0074
                                           -0.1215 -0.0547
   127. (0.00126) RY*( 3) C   5           s(  0.07%)p99.99( 77.86%)d99.99( 22.08%)
                                            0.0000  0.0009  0.0207 -0.0131 -0.0080
                                            0.0036 -0.3806 -0.1254 -0.0288 -0.0010
                                            0.1607  0.0439 -0.0063  0.0030 -0.7338
                                           -0.2242 -0.0254  0.0320 -0.2315 -0.1438
                                           -0.2252  0.3078
   128. (0.00051) RY*( 4) C   5           s(  4.25%)p 6.35( 27.01%)d16.16( 68.73%)
                                           -0.0000 -0.0017  0.2049 -0.0212 -0.0088
                                            0.0055 -0.2171  0.1559 -0.0376 -0.0060
                                            0.0699 -0.1006  0.0346  0.0061 -0.3930
                                            0.1572 -0.0426  0.2503  0.3729  0.5159
                                            0.3243 -0.3381
   129. (0.00045) RY*( 5) C   5           s( 85.62%)p 0.09(  7.91%)d 0.08(  6.48%)
                                           -0.0000 -0.0045  0.9114 -0.1596  0.0023
                                           -0.0020 -0.0008 -0.1020  0.0406 -0.0215
                                           -0.0530 -0.1810  0.1164 -0.0048  0.1069
                                            0.0631  0.0443 -0.0389 -0.0130 -0.1182
                                           -0.2193  0.0321
   130. (0.00026) RY*( 6) C   5           s( 21.23%)p 3.48( 73.95%)d 0.23(  4.81%)
                                            0.0000 -0.0033  0.2469  0.3841 -0.0617
                                            0.0106  0.0721  0.6603 -0.2846  0.0011
                                           -0.0397  0.2804 -0.2970 -0.0084 -0.0310
                                           -0.1451  0.1634  0.0685 -0.1771 -0.1018
                                            0.0319 -0.0264
   131. (0.00016) RY*( 7) C   5           s(  0.71%)p98.33( 69.81%)d41.53( 29.48%)
                                           -0.0000  0.0111 -0.0054 -0.0151  0.0820
                                           -0.0047 -0.0678 -0.3683 -0.4871 -0.0092
                                           -0.0689  0.4875 -0.0103  0.0042  0.0532
                                            0.0972  0.2561  0.2654  0.3958 -0.1110
                                           -0.2313 -0.0438
   132. (0.00010) RY*( 8) C   5           s(  6.86%)p 4.98( 34.20%)d 8.59( 58.94%)
   133. (0.00010) RY*( 9) C   5           s( 15.21%)p 4.52( 68.70%)d 1.06( 16.09%)
                                            0.0000 -0.0014  0.0570  0.3797  0.0684
                                            0.0036  0.0153 -0.2447 -0.3172 -0.0004
                                            0.0105 -0.3453  0.0702  0.0037  0.0819
                                           -0.6260  0.0578 -0.2357  0.2268  0.1237
                                            0.1804  0.0777
   134. (0.00008) RY*(10) C   5           s(  5.81%)p11.31( 65.68%)d 4.91( 28.52%)
   135. (0.00004) RY*(11) C   5           s( 21.16%)p 1.00( 21.15%)d 2.73( 57.68%)
   136. (0.00004) RY*(12) C   5           s( 39.57%)p 0.68( 27.04%)d 0.84( 33.38%)
   137. (0.00001) RY*(13) C   5           s(  2.87%)p29.08( 83.50%)d 4.75( 13.63%)
   138. (0.00001) RY*(14) C   5           s(  1.91%)p20.31( 38.88%)d30.92( 59.20%)
   139. (0.00001) RY*(15) C   5           s(  0.35%)p37.68( 13.29%)d99.99( 86.36%)
   140. (0.00000) RY*(16) C   5           s( 94.03%)p 0.04(  3.62%)d 0.02(  2.35%)
   141. (0.00000) RY*(17) C   5           s(  0.22%)p99.99( 94.65%)d23.70(  5.13%)
   142. (0.00569) RY*( 1) C   6           s(  0.44%)p99.99( 94.65%)d11.16(  4.91%)
                                            0.0000 -0.0258  0.0495 -0.0351  0.0072
                                            0.0236 -0.8357 -0.0748 -0.0484  0.0043
                                           -0.0588 -0.0566 -0.0143 -0.0130  0.4808
                                            0.0293  0.0248 -0.0116  0.1151  0.0414
                                           -0.1826 -0.0253
   143. (0.00197) RY*( 2) C   6           s(  0.08%)p99.99( 98.03%)d23.05(  1.89%)
                                            0.0000  0.0016 -0.0138  0.0244  0.0057
                                            0.0001  0.0094 -0.0012  0.0052  0.0399
                                            0.9385  0.1461 -0.2256  0.0073  0.1509
                                            0.0272 -0.0445 -0.1149 -0.0256  0.0652
                                            0.0171  0.0222
   144. (0.00076) RY*( 3) C   6           s(  0.24%)p99.99( 88.77%)d45.11( 10.98%)
                                           -0.0000  0.0002  0.0461 -0.0177 -0.0006
                                           -0.0117  0.4602 -0.1252  0.0541  0.0035
                                           -0.1285  0.0376 -0.0136 -0.0174  0.7721
                                           -0.1933  0.0731  0.0393  0.1592  0.1611
                                            0.1493 -0.1863
   145. (0.00058) RY*( 4) C   6           s(  0.32%)p 8.10(  2.58%)d99.99( 97.10%)
                                           -0.0000  0.0003  0.0504 -0.0252 -0.0026
                                           -0.0045 -0.0572 -0.0033 -0.0298  0.0019
                                            0.0236 -0.0515  0.0018 -0.0050 -0.1170
                                           -0.0058 -0.0681  0.4874  0.0685  0.7929
                                            0.1313  0.2878
   146. (0.00045) RY*( 5) C   6           s( 82.09%)p 0.18( 14.64%)d 0.04(  3.27%)
                                           -0.0000  0.0030  0.9049 -0.0356 -0.0279
                                           -0.0168  0.0621 -0.0755  0.1446  0.0076
                                            0.0540 -0.3008 -0.0852  0.0128 -0.0631
                                            0.0064 -0.1038  0.0221 -0.0136 -0.0434
                                           -0.1482 -0.0903
   147. (0.00026) RY*( 6) C   6           s( 15.47%)p 4.99( 77.20%)d 0.47(  7.33%)
                                           -0.0000  0.0012  0.3008 -0.2514 -0.0318
                                           -0.0054 -0.0309 -0.0328  0.0594 -0.0183
                                           -0.0613  0.7779  0.3600  0.0002 -0.0193
                                            0.1627  0.0278 -0.2221  0.0056  0.1249
                                            0.0298  0.0861
   148. (0.00015) RY*( 7) C   6           s( 68.49%)p 0.18( 12.63%)d 0.28( 18.88%)
                                            0.0000 -0.0049 -0.0091  0.8268 -0.0342
                                            0.0042  0.0025 -0.0939  0.2123 -0.0017
                                           -0.0209  0.2092  0.1347 -0.0037 -0.0201
                                            0.0319 -0.0928  0.0475 -0.0906  0.1547
                                           -0.3119 -0.2391
   149. (0.00008) RY*( 8) C   6           s(  3.25%)p10.92( 35.48%)d18.85( 61.27%)
   150. (0.00004) RY*( 9) C   6           s(  5.31%)p 9.82( 52.11%)d 8.02( 42.58%)
   151. (0.00003) RY*(10) C   6           s( 13.58%)p 1.13( 15.37%)d 5.23( 71.05%)
   152. (0.00001) RY*(11) C   6           s(  1.74%)p55.34( 96.39%)d 1.07(  1.87%)
   153. (0.00000) RY*(12) C   6           s(  0.88%)p99.99( 98.42%)d 0.80(  0.70%)
   154. (0.00001) RY*(13) C   6           s(  5.22%)p17.54( 91.62%)d 0.61(  3.16%)
   155. (0.00000) RY*(14) C   6           s(  0.56%)p51.03( 28.46%)d99.99( 70.98%)
   156. (0.00000) RY*(15) C   6           s(  2.52%)p29.38( 73.89%)d 9.38( 23.59%)
   157. (0.00000) RY*(16) C   6           s( 98.71%)p 0.01(  0.75%)d 0.01(  0.53%)
   158. (0.00000) RY*(17) C   6           s(  1.20%)p15.93( 19.08%)d66.56( 79.73%)
   159. (0.01098) RY*( 1) C   7           s(  3.44%)p27.45( 94.38%)d 0.63(  2.18%)
                                            0.0000 -0.0004  0.1853 -0.0054 -0.0020
                                            0.0281 -0.4983  0.0076 -0.0233 -0.0327
                                            0.6385  0.0326  0.0275 -0.0025  0.5289
                                            0.0544 -0.0287  0.1090  0.0453 -0.0557
                                            0.0016  0.0691
   160. (0.00416) RY*( 2) C   7           s(  0.39%)p99.99( 96.10%)d 8.90(  3.51%)
                                           -0.0000 -0.0080  0.0613  0.0106 -0.0020
                                            0.0039  0.6173 -0.0904  0.0170 -0.0013
                                            0.6876 -0.1786 -0.0191 -0.0064 -0.2526
                                           -0.0483 -0.0137 -0.0124 -0.0171 -0.1316
                                           -0.1127 -0.0678
   161. (0.00304) RY*( 3) C   7           s(  4.01%)p16.29( 65.29%)d 7.66( 30.71%)
                                            0.0000 -0.0034  0.2000 -0.0081 -0.0011
                                            0.0139  0.1558  0.6843 -0.0671 -0.0056
                                           -0.0155  0.1501  0.0093 -0.0011 -0.0254
                                            0.3630 -0.0177 -0.0599  0.5267 -0.1116
                                           -0.0366  0.1108
   162. (0.00151) RY*( 4) C   7           s(  0.04%)p99.99( 91.05%)d99.99(  8.90%)
                                            0.0000  0.0126 -0.0108  0.0034 -0.0112
                                           -0.0006  0.2867 -0.4680 -0.0514 -0.0014
                                           -0.1093  0.0308  0.0134  0.0202  0.3308
                                            0.6907 -0.0820  0.1304  0.1262  0.2084
                                           -0.0254 -0.1096
   163. (0.00136) RY*( 5) C   7           s(  3.17%)p27.06( 85.86%)d 3.46( 10.97%)
                                            0.0000  0.0185 -0.1236  0.1265 -0.0100
                                           -0.0013  0.4106  0.0210  0.0351  0.0076
                                           -0.0616  0.4741  0.0546  0.0156  0.5271
                                           -0.4037 -0.1253 -0.1964 -0.0015  0.0534
                                           -0.1275  0.2279
   164. (0.00097) RY*( 6) C   7           s(  2.21%)p34.09( 75.35%)d10.15( 22.44%)
                                            0.0000  0.0101  0.1065 -0.1014 -0.0191
                                            0.0005  0.1726  0.2423 -0.0477 -0.0048
                                           -0.1349 -0.6455  0.0180  0.0187  0.3369
                                           -0.2842 -0.1813  0.2481  0.1090  0.3552
                                            0.0120 -0.1571
   165. (0.00090) RY*( 7) C   7           s(  2.46%)p14.88( 36.62%)d24.75( 60.92%)
                                            0.0000 -0.0052  0.1517 -0.0398  0.0024
                                            0.0026  0.0359  0.1614 -0.0097 -0.0087
                                            0.1317  0.5043  0.1739  0.0034 -0.1708
                                           -0.0690 -0.0534  0.3389 -0.1384  0.4494
                                            0.2672 -0.4492
   166. (0.00056) RY*( 8) C   7           s( 57.38%)p 0.56( 32.30%)d 0.18( 10.31%)
                                           -0.0000 -0.0045  0.7343  0.1799  0.0483
                                            0.0142 -0.0150 -0.3725 -0.2305 -0.0122
                                           -0.1571  0.0418  0.1711 -0.0169 -0.1073
                                           -0.2511 -0.0004 -0.0146  0.3010 -0.0991
                                           -0.0461  0.0187
   167. (0.00029) RY*( 9) C   7           s(  5.59%)p 5.90( 32.97%)d10.99( 61.44%)
                                           -0.0000  0.0031  0.2333  0.0311 -0.0222
                                            0.0023  0.0980  0.1486  0.1654 -0.0028
                                           -0.1608 -0.0326  0.1955 -0.0021  0.1640
                                            0.1348 -0.4006  0.0498 -0.4442 -0.5825
                                            0.1232 -0.2451
   168. (0.00022) RY*(10) C   7           s( 22.39%)p 2.37( 52.98%)d 1.10( 24.63%)
                                            0.0000 -0.0058 -0.2719  0.3856 -0.0352
                                            0.0018 -0.1242 -0.1067  0.1768  0.0056
                                            0.1057 -0.0900  0.3039  0.0050 -0.1798
                                           -0.0172 -0.5722 -0.1313  0.3213  0.1005
                                            0.3240  0.1037
   169. (0.00015) RY*(11) C   7           s( 11.11%)p 1.98( 21.99%)d 6.02( 66.90%)
                                           -0.0000 -0.0085 -0.0034  0.3320  0.0287
                                           -0.0116 -0.1415  0.1280 -0.2204 -0.0073
                                            0.0072  0.0157  0.0419 -0.0100 -0.1501
                                            0.1068 -0.3141  0.0675 -0.2450  0.2025
                                           -0.7505  0.0058
   170. (0.00015) RY*(12) C   7           s( 18.29%)p 1.58( 28.84%)d 2.89( 52.87%)
                                           -0.0000 -0.0074  0.3851 -0.1793  0.0488
                                            0.0033  0.0220  0.0560  0.4517  0.0043
                                            0.0238 -0.0821  0.2018 -0.0208 -0.0630
                                            0.1676  0.0146 -0.3326 -0.3045  0.4033
                                            0.0154  0.4031
   171. (0.00013) RY*(13) C   7           s(  1.64%)p39.66( 65.16%)d20.21( 33.20%)
                                           -0.0000 -0.0041  0.1251  0.0209  0.0184
                                            0.0046  0.0358  0.0520 -0.5646  0.0090
                                            0.0474 -0.0027 -0.4846 -0.0077 -0.0187
                                            0.0703 -0.2938 -0.2783 -0.2558  0.1328
                                            0.3828  0.1579
   172. (0.00006) RY*(14) C   7           s( 24.74%)p 1.83( 45.30%)d 1.21( 29.95%)
   173. (0.00003) RY*(15) C   7           s( 10.51%)p 1.42( 14.89%)d 7.10( 74.61%)
   174. (0.00001) RY*(16) C   7           s( 94.96%)p 0.02(  1.55%)d 0.04(  3.49%)
   175. (0.00002) RY*(17) C   7           s( 37.60%)p 1.59( 59.65%)d 0.07(  2.75%)
   176. (0.00692) RY*( 1) C   8           s(  1.82%)p52.12( 94.74%)d 1.89(  3.44%)
                                            0.0000 -0.0092  0.1005 -0.0894 -0.0025
                                           -0.0176  0.7240  0.0037  0.0292 -0.0069
                                            0.2336 -0.0080  0.0085 -0.0100  0.6056
                                           -0.0108  0.0209  0.0229  0.1488 -0.0595
                                            0.0904 -0.0059
   177. (0.00331) RY*( 2) C   8           s(  5.71%)p15.86( 90.50%)d 0.66(  3.79%)
                                           -0.0000  0.0065  0.2385  0.0119  0.0015
                                            0.0190  0.5199  0.0165 -0.0552 -0.0074
                                           -0.6823  0.0108  0.0172 -0.0103 -0.4034
                                            0.0306  0.0368  0.1561  0.0700  0.0632
                                           -0.0470  0.0497
   178. (0.00278) RY*( 3) C   8           s(  7.49%)p11.71( 87.76%)d 0.63(  4.75%)
                                           -0.0000  0.0033  0.2734  0.0089 -0.0088
                                            0.0056 -0.3937  0.0021 -0.0364  0.0151
                                           -0.5578 -0.0238 -0.0438  0.0015  0.6379
                                            0.0031 -0.0216  0.1400  0.0018  0.0490
                                            0.0318 -0.1565
   179. (0.00078) RY*( 4) C   8           s( 73.40%)p 0.32( 23.57%)d 0.04(  3.03%)
                                           -0.0000 -0.0011  0.8565 -0.0221 -0.0019
                                            0.0061 -0.1015  0.1509 -0.0645 -0.0032
                                            0.2979  0.1626 -0.0380  0.0111 -0.1490
                                            0.2273 -0.0882 -0.0492  0.0032 -0.1565
                                            0.0551  0.0190
   180. (0.00065) RY*( 5) C   8           s(  0.46%)p 3.20(  1.49%)d99.99( 98.05%)
                                            0.0000 -0.0005  0.0665 -0.0144  0.0026
                                            0.0040  0.0224 -0.0165 -0.0216  0.0088
                                            0.0866 -0.0480 -0.0038 -0.0064 -0.0564
                                           -0.0208  0.0071 -0.1805  0.3779  0.2697
                                           -0.5543 -0.6520
   181. (0.00036) RY*( 6) C   8           s(  2.54%)p10.85( 27.53%)d27.55( 69.93%)
                                           -0.0000  0.0003 -0.0715  0.1377 -0.0360
                                            0.0029  0.0152 -0.0981 -0.1384 -0.0097
                                           -0.2108  0.3859  0.1463  0.0025  0.1149
                                            0.1189  0.0637 -0.7424  0.0797 -0.2637
                                           -0.1665  0.2108
   182. (0.00028) RY*( 7) C   8           s( 14.71%)p 2.53( 37.21%)d 3.27( 48.08%)
                                           -0.0000 -0.0003  0.0533  0.3796  0.0111
                                            0.0106  0.0986 -0.4245 -0.3674 -0.0054
                                            0.0418  0.0177  0.1285 -0.0083 -0.0608
                                           -0.1572 -0.0033 -0.0322 -0.3169 -0.1162
                                            0.3565 -0.4886
   183. (0.00020) RY*( 8) C   8           s( 12.04%)p 6.64( 80.01%)d 0.66(  7.95%)
                                           -0.0000  0.0000  0.1249  0.3206  0.0453
                                           -0.0017  0.0107  0.0863  0.0304 -0.0024
                                            0.0101  0.0096 -0.2857  0.0064  0.0017
                                           -0.7532 -0.3773 -0.0470  0.1077 -0.0949
                                           -0.1477  0.1867
   184. (0.00015) RY*( 9) C   8           s( 16.42%)p 3.72( 61.13%)d 1.37( 22.45%)
                                           -0.0000  0.0011 -0.0492  0.4021  0.0073
                                           -0.0058  0.0376 -0.4344  0.0867  0.0095
                                            0.0720  0.2681 -0.2323  0.0064  0.0712
                                            0.4181 -0.3204  0.2667 -0.0044  0.2416
                                           -0.2410  0.1921
   185. (0.00008) RY*(10) C   8           s( 17.77%)p 0.97( 17.17%)d 3.66( 65.07%)
   186. (0.00008) RY*(11) C   8           s(  1.52%)p43.17( 65.67%)d21.57( 32.81%)
   187. (0.00008) RY*(12) C   8           s(  0.85%)p61.41( 52.27%)d55.08( 46.88%)
   188. (0.00005) RY*(13) C   8           s(  5.83%)p 8.74( 50.94%)d 7.42( 43.24%)
   189. (0.00004) RY*(14) C   8           s( 35.37%)p 1.47( 52.03%)d 0.36( 12.60%)
   190. (0.00003) RY*(15) C   8           s( 10.73%)p 5.66( 60.72%)d 2.66( 28.54%)
   191. (0.00000) RY*(16) C   8           s( 91.91%)p 0.03(  3.17%)d 0.05(  4.92%)
   192. (0.00001) RY*(17) C   8           s(  1.46%)p64.45( 94.21%)d 2.96(  4.33%)
   193. (0.00483) RY*( 1) N   9           s(  0.56%)p99.99( 96.84%)d 4.64(  2.60%)
                                            0.0000  0.0041  0.0710  0.0234 -0.0003
                                           -0.0277  0.9237  0.0304  0.0009  0.0072
                                           -0.2486 -0.0157 -0.0093 -0.0058  0.2204
                                           -0.0516  0.0087  0.0142  0.1473 -0.0252
                                           -0.0121  0.0574
   194. (0.00350) RY*( 2) N   9           s( 10.35%)p 8.30( 85.94%)d 0.36(  3.71%)
                                           -0.0000 -0.0227  0.3158  0.0564  0.0047
                                            0.0023  0.1442 -0.0132 -0.0004  0.0138
                                           -0.1791 -0.0462  0.0032 -0.0110 -0.8785
                                            0.1776  0.0240  0.0186 -0.0431 -0.1771
                                            0.0343  0.0487
   195. (0.00182) RY*( 3) N   9           s( 47.64%)p 1.05( 49.95%)d 0.05(  2.41%)
                                            0.0000  0.0030  0.6873 -0.0630 -0.0031
                                           -0.0042 -0.2542 -0.0272 -0.0501 -0.0034
                                           -0.4836  0.0204 -0.1634  0.0087  0.3676
                                            0.1873 -0.0183  0.0564 -0.0644 -0.1231
                                            0.0283  0.0278
   196. (0.00109) RY*( 4) N   9           s( 27.45%)p 2.13( 58.45%)d 0.51( 14.10%)
                                            0.0000  0.0015  0.5121 -0.1109  0.0018
                                            0.0052  0.1393  0.0099 -0.0542  0.0098
                                            0.7311  0.0027 -0.1371  0.0027  0.0398
                                            0.0839 -0.0029 -0.1339  0.0558  0.2018
                                            0.1400  0.2442
   197. (0.00032) RY*( 5) N   9           s(  1.92%)p25.03( 48.10%)d26.01( 49.97%)
                                            0.0000  0.0033  0.0309  0.1351 -0.0025
                                            0.0053  0.1145 -0.6614  0.0616 -0.0025
                                           -0.0092  0.1194 -0.0103 -0.0020 -0.0017
                                           -0.1083 -0.0229  0.1593 -0.5386  0.2766
                                            0.2895 -0.1548
   198. (0.00020) RY*( 6) N   9           s( 11.82%)p 1.34( 15.89%)d 6.12( 72.29%)
                                            0.0000  0.0015 -0.1662  0.3004  0.0183
                                           -0.0082 -0.0904 -0.0504 -0.0321 -0.0203
                                           -0.2868 -0.1269 -0.0968  0.0031 -0.0210
                                            0.1695  0.0987 -0.4377  0.1332  0.4451
                                            0.2487  0.5036
   199. (0.00015) RY*( 7) N   9           s(  6.65%)p12.00( 79.82%)d 2.03( 13.53%)
                                           -0.0000 -0.0012  0.1996  0.1590 -0.0373
                                           -0.0008 -0.0357  0.1719  0.1005 -0.0013
                                           -0.0872  0.7277  0.3565 -0.0057 -0.0751
                                           -0.2463 -0.1632 -0.1020  0.1094  0.3038
                                           -0.1431 -0.0120
   200. (0.00007) RY*( 8) N   9           s( 59.11%)p 0.37( 21.87%)d 0.32( 19.02%)
   201. (0.00006) RY*( 9) N   9           s(  8.13%)p 7.87( 63.98%)d 3.43( 27.88%)
   202. (0.00003) RY*(10) N   9           s(  6.31%)p 7.86( 49.57%)d 7.00( 44.13%)
   203. (0.00004) RY*(11) N   9           s(  2.67%)p16.53( 44.15%)d19.92( 53.18%)
   204. (0.00001) RY*(12) N   9           s(  2.59%)p35.06( 90.64%)d 2.62(  6.78%)
   205. (0.00001) RY*(13) N   9           s(  0.55%)p88.72( 48.74%)d92.32( 50.72%)
   206. (0.00001) RY*(14) N   9           s(  9.97%)p 3.13( 31.21%)d 5.90( 58.82%)
   207. (0.00001) RY*(15) N   9           s(  4.72%)p 3.97( 18.71%)d16.23( 76.57%)
   208. (0.00000) RY*(16) N   9           s( 98.98%)p 0.00(  0.33%)d 0.01(  0.68%)
   209. (0.00000) RY*(17) N   9           s(  0.69%)p99.99( 95.85%)d 5.02(  3.46%)
   210. (0.00579) RY*( 1) C  10           s(  0.27%)p99.99( 94.71%)d18.31(  5.02%)
                                            0.0000 -0.0215  0.0452  0.0139  0.0064
                                            0.0015 -0.0480 -0.0632  0.0014  0.0139
                                           -0.4775  0.0351 -0.0105  0.0207 -0.8424
                                            0.0160 -0.0316 -0.0253  0.0490 -0.1190
                                            0.1188 -0.1373
   211. (0.00209) RY*( 2) C  10           s(  0.95%)p99.99( 96.55%)d 2.62(  2.50%)
                                            0.0000  0.0166  0.0943  0.0156 -0.0107
                                           -0.0272 -0.8997  0.1287  0.1146  0.0062
                                            0.3148 -0.0459  0.0022 -0.0028 -0.1386
                                           -0.0559  0.0453  0.0268  0.1496  0.0310
                                           -0.0044  0.0304
   212. (0.00121) RY*( 3) C  10           s(  0.05%)p99.99( 82.64%)d99.99( 17.31%)
                                            0.0000  0.0006  0.0199  0.0117 -0.0009
                                            0.0034 -0.3271 -0.0938  0.0106  0.0188
                                           -0.6681 -0.2213 -0.0627 -0.0100  0.3973
                                            0.2240  0.0533  0.2641 -0.1962  0.0307
                                            0.2407  0.0769
   213. (0.00054) RY*( 4) C  10           s(  1.39%)p19.78( 27.59%)d50.91( 71.01%)
                                           -0.0000  0.0001  0.1178 -0.0059  0.0057
                                            0.0006 -0.1030  0.1482 -0.0447 -0.0044
                                           -0.3681  0.2170 -0.0617  0.0062  0.2069
                                           -0.1100 -0.0014 -0.6049  0.3101 -0.2865
                                           -0.3008  0.2747
   214. (0.00050) RY*( 5) C  10           s( 83.69%)p 0.16( 13.40%)d 0.03(  2.91%)
                                           -0.0000 -0.0050  0.8905 -0.2090  0.0119
                                            0.0123  0.1101  0.2001 -0.1752  0.0075
                                            0.0400 -0.0626 -0.0091  0.0160 -0.0188
                                            0.1578 -0.1406  0.1397  0.0173  0.0829
                                           -0.0253  0.0425
   215. (0.00027) RY*( 6) C  10           s( 24.96%)p 2.59( 64.61%)d 0.42( 10.42%)
                                            0.0000 -0.0043  0.3786  0.3242 -0.0340
                                           -0.0122 -0.0548 -0.6822  0.1751  0.0069
                                           -0.0015  0.1801  0.0112  0.0038  0.0824
                                           -0.3174  0.0819 -0.1833 -0.1329  0.1695
                                            0.0303 -0.1527
   216. (0.00018) RY*( 7) C  10           s(  0.88%)p93.74( 82.15%)d19.36( 16.97%)
                                           -0.0000 -0.0039  0.0488  0.0788 -0.0122
                                            0.0068  0.0862 -0.1754  0.5467  0.0001
                                            0.0985  0.2836 -0.1821  0.0059  0.0112
                                            0.6006  0.0169  0.1526  0.3199 -0.1914
                                            0.0128  0.0854
   217. (0.00014) RY*( 8) C  10           s(  0.63%)p99.99( 78.05%)d33.60( 21.31%)
                                           -0.0000  0.0064  0.0304 -0.0208  0.0703
                                            0.0057  0.0261  0.3216  0.2946 -0.0040
                                           -0.1566  0.5081 -0.0124  0.0054  0.0929
                                           -0.5265 -0.1444  0.4504  0.0031 -0.0660
                                            0.0710 -0.0294
   218. (0.00011) RY*( 9) C  10           s(  3.43%)p22.96( 78.76%)d 5.19( 17.81%)
                                            0.0000 -0.0080 -0.0397  0.1540 -0.0946
                                           -0.0050 -0.1142  0.1817 -0.2650  0.0011
                                           -0.0412  0.6189  0.3511 -0.0039  0.0078
                                            0.3850  0.1223 -0.1031 -0.2636  0.2787
                                           -0.0221 -0.1407
   219. (0.00007) RY*(10) C  10           s( 67.16%)p 0.33( 22.41%)d 0.16( 10.43%)
   220. (0.00008) RY*(11) C  10           s(  2.31%)p 6.85( 15.83%)d35.44( 81.86%)
   221. (0.00004) RY*(12) C  10           s( 13.45%)p 0.96( 12.98%)d 5.47( 73.58%)
   222. (0.00002) RY*(13) C  10           s(  1.79%)p 8.31( 14.92%)d46.40( 83.29%)
   223. (0.00000) RY*(14) C  10           s(  1.08%)p86.05( 92.91%)d 5.57(  6.01%)
   224. (0.00001) RY*(15) C  10           s(  0.17%)p99.99( 36.90%)d99.99( 62.93%)
   225. (0.00001) RY*(16) C  10           s(  2.13%)p39.47( 84.01%)d 6.51( 13.87%)
   226. (0.00000) RY*(17) C  10           s( 95.73%)p 0.02(  1.66%)d 0.03(  2.61%)
   227. (0.00574) RY*( 1) C  11           s(  0.40%)p99.99( 94.75%)d12.10(  4.85%)
                                            0.0000 -0.0260  0.0542 -0.0172  0.0101
                                           -0.0247  0.8201 -0.0843  0.0520  0.0109
                                           -0.4378  0.0167 -0.0201  0.0044 -0.2676
                                           -0.0195 -0.0025  0.1275  0.1187  0.0210
                                           -0.0682  0.1142
   228. (0.00199) RY*( 2) C  11           s(  0.15%)p99.99( 97.83%)d13.09(  2.02%)
                                           -0.0000 -0.0018  0.0298 -0.0251 -0.0044
                                            0.0164  0.4159 -0.0677 -0.0903  0.0149
                                            0.3215 -0.0631 -0.0858  0.0331  0.7873
                                           -0.1501 -0.1843  0.0307  0.0917 -0.0613
                                            0.0695 -0.0475
   229. (0.00092) RY*( 3) C  11           s(  0.24%)p99.99( 77.05%)d94.45( 22.71%)
                                            0.0000  0.0003  0.0400 -0.0283 -0.0008
                                            0.0038 -0.2433 -0.0884 -0.0174  0.0096
                                           -0.6899 -0.2353 -0.0367 -0.0084  0.3979
                                            0.1052  0.0319  0.3345 -0.1233  0.2015
                                            0.0974 -0.2234
   230. (0.00057) RY*( 4) C  11           s(  0.72%)p21.77( 15.78%)d99.99( 83.49%)
                                           -0.0000  0.0008  0.0593  0.0610  0.0013
                                            0.0059 -0.0997  0.0342 -0.0366  0.0131
                                           -0.3039 -0.0122 -0.0901 -0.0075  0.1964
                                            0.0570  0.0517 -0.3347 -0.0696 -0.4389
                                            0.2215  0.6902
   231. (0.00044) RY*( 5) C  11           s( 87.41%)p 0.11(  9.24%)d 0.04(  3.34%)
                                           -0.0000  0.0040  0.9343 -0.0093 -0.0327
                                            0.0147 -0.0859 -0.1192 -0.1306 -0.0129
                                            0.0576 -0.0036  0.1138 -0.0113 -0.0448
                                           -0.1573  0.1012  0.0468  0.1519  0.0759
                                            0.0125  0.0477
   232. (0.00026) RY*( 6) C  11           s( 10.56%)p 7.78( 82.22%)d 0.68(  7.22%)
                                            0.0000 -0.0018 -0.2114  0.2468  0.0063
                                           -0.0123 -0.0699 -0.3623  0.1858 -0.0045
                                           -0.0148 -0.2961  0.1123 -0.0149 -0.0631
                                           -0.6738  0.3043 -0.0114  0.1852 -0.0803
                                            0.1749 -0.0262
   233. (0.00014) RY*( 7) C  11           s( 75.17%)p 0.13(  9.43%)d 0.20( 15.40%)
                                            0.0000 -0.0013 -0.0269  0.8663 -0.0236
                                           -0.0028  0.0108  0.1769 -0.1493  0.0055
                                            0.0168  0.0350  0.0372  0.0040  0.0450
                                            0.1841 -0.0416  0.0643  0.2238  0.2881
                                            0.0287  0.1263
   234. (0.00008) RY*( 8) C  11           s(  4.19%)p12.52( 52.42%)d10.36( 43.40%)
   235. (0.00006) RY*( 9) C  11           s(  2.10%)p20.07( 42.24%)d26.45( 55.65%)
   236. (0.00003) RY*(10) C  11           s(  0.39%)p99.99( 87.28%)d31.97( 12.33%)
   237. (0.00003) RY*(11) C  11           s( 11.05%)p 1.91( 21.06%)d 6.15( 67.90%)
   238. (0.00000) RY*(12) C  11           s(  3.04%)p27.98( 85.01%)d 3.93( 11.95%)
   239. (0.00001) RY*(13) C  11           s(  1.68%)p13.11( 22.06%)d45.31( 76.26%)
   240. (0.00000) RY*(14) C  11           s(  2.57%)p35.43( 90.95%)d 2.53(  6.48%)
   241. (0.00000) RY*(15) C  11           s( 97.54%)p 0.01(  1.28%)d 0.01(  1.18%)
   242. (0.00000) RY*(16) C  11           s(  1.95%)p12.57( 24.48%)d37.78( 73.57%)
   243. (0.00001) RY*(17) C  11           s(  0.93%)p93.36( 86.99%)d12.97( 12.08%)
   244. (0.00547) RY*( 1) C  12           s(  1.30%)p71.74( 93.29%)d 4.16(  5.41%)
                                            0.0000 -0.0240  0.1092  0.0155  0.0165
                                           -0.0197  0.7670 -0.0848  0.0439 -0.0022
                                            0.0972 -0.0119  0.0050 -0.0140  0.5663
                                           -0.0613  0.0308 -0.0761 -0.1925  0.0518
                                           -0.0922  0.0077
   245. (0.00193) RY*( 2) C  12           s(  0.02%)p99.99( 98.10%)d99.99(  1.88%)
                                           -0.0000 -0.0001  0.0126  0.0013  0.0004
                                            0.0222  0.5048 -0.0921 -0.1277 -0.0235
                                           -0.5357  0.0954  0.1326 -0.0260 -0.5951
                                            0.0996  0.1484 -0.0561 -0.0291 -0.0532
                                            0.0668 -0.0869
   246. (0.00090) RY*( 3) C  12           s(  0.13%)p99.99( 91.53%)d62.10(  8.34%)
                                            0.0000  0.0004 -0.0052  0.0361  0.0032
                                           -0.0059  0.2540  0.0770  0.0353 -0.0180
                                            0.7573  0.1580  0.0950  0.0104 -0.4715
                                           -0.1016 -0.0550 -0.2092  0.1023 -0.1011
                                           -0.0938  0.1008
   247. (0.00055) RY*( 4) C  12           s(  0.06%)p15.88(  0.90%)d99.99( 99.05%)
                                           -0.0000 -0.0001  0.0218 -0.0094 -0.0010
                                            0.0039 -0.0224  0.0086 -0.0154  0.0083
                                           -0.0693 -0.0233 -0.0004 -0.0057  0.0334
                                           -0.0382  0.0108 -0.2621  0.4308  0.2442
                                           -0.6057 -0.5566
   248. (0.00043) RY*( 5) C  12           s( 14.74%)p 5.49( 80.89%)d 0.30(  4.37%)
                                           -0.0000  0.0024  0.3834  0.0137 -0.0132
                                            0.0182  0.0142  0.4617 -0.1972 -0.0107
                                           -0.0702 -0.4807  0.1477 -0.0074 -0.0888
                                           -0.5235  0.1280  0.0645 -0.0141  0.1022
                                           -0.0610  0.1587
   249. (0.00041) RY*( 6) C  12           s( 76.88%)p 0.27( 20.38%)d 0.04(  2.74%)
                                           -0.0000  0.0042  0.8749  0.0402 -0.0416
                                            0.0121 -0.1191 -0.2108 -0.0966  0.0068
                                            0.0301  0.2028 -0.0867  0.0182 -0.0351
                                            0.2148 -0.1960 -0.1149 -0.0805  0.0574
                                            0.0549 -0.0378
   250. (0.00017) RY*( 7) C  12           s( 77.39%)p 0.04(  3.40%)d 0.25( 19.21%)
                                            0.0000 -0.0056 -0.1487  0.8670 -0.0119
                                           -0.0064 -0.0433 -0.0430 -0.1328 -0.0010
                                           -0.0288 -0.0156 -0.0237 -0.0057 -0.0168
                                           -0.0349 -0.0971 -0.2219 -0.1243  0.3424
                                            0.0844  0.0547
   251. (0.00006) RY*( 8) C  12           s(  4.87%)p14.56( 70.90%)d 4.98( 24.23%)
   252. (0.00007) RY*( 9) C  12           s(  0.02%)p99.99( 19.88%)d99.99( 80.10%)
   253. (0.00002) RY*(10) C  12           s( 12.37%)p 1.17( 14.47%)d 5.91( 73.15%)
   254. (0.00000) RY*(11) C  12           s( 98.85%)p 0.01(  0.86%)d 0.00(  0.29%)
   255. (0.00000) RY*(12) C  12           s(  1.96%)p46.78( 91.87%)d 3.14(  6.17%)
   256. (0.00000) RY*(13) C  12           s(  3.15%)p 3.80( 11.97%)d26.91( 84.87%)
   257. (0.00000) RY*(14) C  12           s(  0.10%)p99.99( 99.40%)d 5.12(  0.50%)
   258. (0.00000) RY*(15) C  12           s(  3.96%)p 3.93( 15.54%)d20.33( 80.50%)
   259. (0.00000) RY*(16) C  12           s(  0.37%)p99.99( 94.90%)d12.81(  4.73%)
   260. (0.00001) RY*(17) C  12           s(  3.92%)p23.41( 91.80%)d 1.09(  4.28%)
   261. (0.00571) RY*( 1) C  13           s(  0.46%)p99.99( 94.64%)d10.70(  4.90%)
                                            0.0000 -0.0257  0.0545 -0.0294  0.0093
                                           -0.0006 -0.0712  0.0443  0.0076 -0.0140
                                            0.5241  0.0381  0.0281 -0.0230  0.8083
                                            0.0782  0.0471 -0.0211  0.0463 -0.1259
                                            0.1158 -0.1309
   262. (0.00197) RY*( 2) C  13           s(  0.06%)p99.99( 98.05%)d31.62(  1.89%)
                                            0.0000  0.0015 -0.0138  0.0193  0.0055
                                           -0.0392 -0.9086 -0.1485  0.2195  0.0083
                                            0.1969  0.0336 -0.0498 -0.0075 -0.1964
                                           -0.0241  0.0377 -0.0718 -0.1113  0.0162
                                           -0.0099 -0.0314
   263. (0.00082) RY*( 3) C  13           s(  0.14%)p99.99( 87.45%)d88.67( 12.41%)
                                           -0.0000  0.0000  0.0304 -0.0217 -0.0024
                                            0.0052 -0.2601  0.0868 -0.0182  0.0190
                                           -0.7352  0.2002 -0.0751 -0.0107  0.4462
                                           -0.1092  0.0353  0.1708 -0.0048  0.1747
                                           -0.0466 -0.2495
   264. (0.00058) RY*( 4) C  13           s(  0.19%)p23.08(  4.38%)d99.99( 95.43%)
                                           -0.0000  0.0004  0.0417 -0.0124 -0.0015
                                            0.0003  0.0461  0.0513  0.0350  0.0055
                                            0.1456 -0.0303  0.0635 -0.0022 -0.0978
                                           -0.0004 -0.0454  0.7052 -0.4354  0.2308
                                            0.4494 -0.1108
   265. (0.00045) RY*( 5) C  13           s( 85.96%)p 0.12( 10.74%)d 0.04(  3.30%)
                                           -0.0000  0.0039  0.9267  0.0028 -0.0288
                                           -0.0095 -0.0239  0.2155  0.0933  0.0120
                                           -0.0231 -0.0326 -0.1163  0.0165 -0.0925
                                            0.0969 -0.1348 -0.0706  0.1184 -0.0345
                                            0.1062 -0.0388
   266. (0.00027) RY*( 6) C  13           s(  7.11%)p12.12( 86.16%)d 0.95(  6.73%)
                                           -0.0000  0.0021  0.2571 -0.0683 -0.0172
                                            0.0179  0.0736 -0.8111 -0.3462 -0.0010
                                           -0.0029  0.1627  0.0380  0.0075  0.0430
                                           -0.1825 -0.1226 -0.0898 -0.2205 -0.0201
                                            0.0023 -0.1008
   267. (0.00017) RY*( 7) C  13           s( 82.21%)p 0.04(  3.14%)d 0.18( 14.66%)
                                            0.0000 -0.0032 -0.0722  0.9037 -0.0115
                                            0.0003  0.0187 -0.0728 -0.0205 -0.0033
                                           -0.0127  0.0703 -0.0781 -0.0061 -0.0073
                                           -0.0272 -0.1151 -0.1000  0.1624  0.0510
                                            0.3039 -0.1235
   268. (0.00008) RY*( 8) C  13           s(  3.19%)p12.56( 40.02%)d17.83( 56.79%)
   269. (0.00005) RY*( 9) C  13           s(  4.12%)p11.98( 49.40%)d11.27( 46.47%)
   270. (0.00002) RY*(10) C  13           s( 11.18%)p 1.30( 14.51%)d 6.64( 74.31%)
   271. (0.00001) RY*(11) C  13           s(  0.16%)p99.99( 93.89%)d36.43(  5.95%)
   272. (0.00001) RY*(12) C  13           s(  1.29%)p72.05( 92.92%)d 4.49(  5.79%)
   273. (0.00000) RY*(13) C  13           s( 97.86%)p 0.01(  1.29%)d 0.01(  0.85%)
   274. (0.00000) RY*(14) C  13           s(  1.92%)p50.05( 96.31%)d 0.92(  1.76%)
   275. (0.00001) RY*(15) C  13           s(  1.29%)p28.64( 36.99%)d47.79( 61.72%)
   276. (0.00000) RY*(16) C  13           s(  2.89%)p26.56( 76.68%)d 7.08( 20.43%)
   277. (0.00000) RY*(17) C  13           s(  0.06%)p99.99( 13.50%)d99.99( 86.43%)
   278. (0.00609) RY*( 1) C  14           s(  0.13%)p99.99( 95.12%)d35.86(  4.75%)
                                           -0.0000  0.0223 -0.0221 -0.0183 -0.0024
                                           -0.0214  0.9063  0.0018  0.0240  0.0108
                                           -0.3395  0.0284 -0.0123  0.0088 -0.0968
                                            0.0528 -0.0084 -0.1234 -0.1238 -0.0215
                                            0.0588 -0.1143
   279. (0.00214) RY*( 2) C  14           s(  0.14%)p99.99( 97.63%)d15.90(  2.23%)
                                            0.0000  0.0164  0.0184  0.0251 -0.0129
                                           -0.0135 -0.2695  0.0593  0.0903 -0.0081
                                           -0.4479  0.0553  0.0198 -0.0263 -0.8128
                                            0.1340  0.0924 -0.0136  0.0801 -0.0487
                                            0.1066 -0.0440
   280. (0.00127) RY*( 3) C  14           s(  0.27%)p99.99( 79.71%)d74.88( 20.02%)
                                            0.0000  0.0003  0.0513 -0.0024 -0.0058
                                           -0.0002  0.2174  0.0661  0.0232 -0.0054
                                            0.6931  0.2256  0.0503  0.0023 -0.4402
                                           -0.1315 -0.0017 -0.0943 -0.0777 -0.2028
                                            0.1736  0.3377
   281. (0.00054) RY*( 4) C  14           s(  7.99%)p 3.36( 26.83%)d 8.15( 65.18%)
                                            0.0000 -0.0017  0.2665 -0.0945  0.0030
                                            0.0031  0.1055 -0.0106 -0.0287 -0.0092
                                            0.3532 -0.2285  0.0563  0.0052 -0.2297
                                            0.1491 -0.0301  0.4293 -0.0295  0.3689
                                           -0.0373 -0.5737
   282. (0.00044) RY*( 5) C  14           s( 78.95%)p 0.16( 12.61%)d 0.11(  8.44%)
                                            0.0000 -0.0043  0.8758 -0.1491  0.0139
                                            0.0209 -0.0337  0.1512 -0.1569 -0.0012
                                           -0.0984  0.0846 -0.0344  0.0050  0.1306
                                            0.1939 -0.0665 -0.1806  0.0565 -0.1905
                                            0.0874  0.0682
   283. (0.00023) RY*( 6) C  14           s( 28.89%)p 2.28( 65.89%)d 0.18(  5.22%)
                                            0.0000 -0.0051  0.3467  0.4069 -0.0555
                                            0.0030  0.0438 -0.1677  0.2076 -0.0069
                                           -0.0733 -0.3723  0.0975 -0.0118 -0.0433
                                           -0.5774  0.3112 -0.0453 -0.0089  0.1759
                                           -0.0056  0.1383
   284. (0.00015) RY*( 7) C  14           s(  0.43%)p99.99( 56.30%)d99.99( 43.27%)
                                            0.0000  0.0088  0.0015 -0.0348  0.0545
                                            0.0096  0.0810 -0.3337 -0.0034  0.0006
                                            0.0122  0.2820  0.3297  0.0104  0.1188
                                            0.0461  0.4902  0.2505  0.4888 -0.2984
                                            0.1449 -0.1447
   285. (0.00010) RY*( 8) C  14           s(  8.93%)p 6.92( 61.83%)d 3.28( 29.24%)
   286. (0.00010) RY*( 9) C  14           s( 30.82%)p 1.86( 57.34%)d 0.38( 11.84%)
   287. (0.00007) RY*(10) C  14           s(  5.40%)p 9.28( 50.09%)d 8.25( 44.51%)
   288. (0.00005) RY*(11) C  14           s( 35.71%)p 1.07( 38.31%)d 0.73( 25.98%)
   289. (0.00003) RY*(12) C  14           s(  1.26%)p18.34( 23.07%)d60.18( 75.68%)
   290. (0.00002) RY*(13) C  14           s(  3.55%)p 5.83( 20.70%)d21.33( 75.75%)
   291. (0.00000) RY*(14) C  14           s(  0.76%)p99.99( 88.52%)d14.06( 10.71%)
   292. (0.00001) RY*(15) C  14           s(  1.51%)p56.04( 84.59%)d 9.21( 13.91%)
   293. (0.00000) RY*(16) C  14           s( 93.98%)p 0.04(  3.73%)d 0.02(  2.30%)
   294. (0.00001) RY*(17) C  14           s(  1.39%)p27.26( 37.79%)d43.86( 60.82%)
   295. (0.00930) RY*( 1) C  15           s(  9.38%)p 9.08( 85.22%)d 0.58(  5.41%)
                                            0.0000  0.0429  0.2998  0.0192 -0.0413
                                           -0.0091 -0.1782 -0.0197  0.0152 -0.0232
                                           -0.1971 -0.0169  0.0255  0.0548  0.8762
                                           -0.0702 -0.0612  0.0487 -0.0900 -0.1986
                                            0.0320 -0.0558
   296. (0.00704) RY*( 2) C  15           s( 27.05%)p 0.69( 18.69%)d 2.01( 54.27%)
                                           -0.0000  0.0119  0.5187 -0.0354 -0.0078
                                           -0.0190  0.1454  0.1355  0.0038  0.0538
                                            0.3090  0.1597 -0.0479  0.0295  0.1065
                                           -0.0185 -0.0909 -0.2842  0.3971  0.4910
                                           -0.0839  0.2369
   297. (0.00641) RY*( 3) C  15           s(  1.91%)p 5.08(  9.73%)d46.15( 88.35%)
                                            0.0000  0.0027  0.1380  0.0090 -0.0035
                                            0.0747 -0.1267 -0.1153 -0.0254 -0.0024
                                            0.1680  0.1561 -0.0081  0.0161 -0.0205
                                           -0.0858 -0.0327  0.3523 -0.5760  0.5302
                                            0.3772 -0.0654
   298. (0.00233) RY*( 4) C  15           s( 17.84%)p 3.81( 68.05%)d 0.79( 14.12%)
                                           -0.0000 -0.0056  0.3953  0.1487 -0.0005
                                           -0.0035 -0.1747 -0.0338  0.0124  0.0046
                                           -0.6852  0.0749 -0.0224  0.0564 -0.2936
                                            0.2354 -0.1678  0.0275  0.1048  0.1652
                                           -0.0731 -0.3111
   299. (0.00100) RY*( 5) C  15           s( 34.25%)p 1.01( 34.43%)d 0.91( 31.32%)
                                           -0.0000  0.0029  0.5837 -0.0186 -0.0382
                                            0.0161 -0.0830 -0.1249 -0.0413  0.0119
                                            0.4559 -0.2020 -0.0632  0.0230 -0.2465
                                            0.0712  0.0265  0.1588 -0.1230 -0.4548
                                           -0.1368 -0.2175
   300. (0.00023) RY*( 6) C  15           s(  6.27%)p12.11( 75.89%)d 2.85( 17.84%)
                                            0.0000 -0.0013 -0.0336  0.2081  0.1350
                                            0.0312 -0.6764 -0.3186 -0.0265 -0.0058
                                            0.1232  0.1750  0.3683 -0.0072 -0.0992
                                           -0.0036 -0.0825 -0.2143  0.1371 -0.0990
                                            0.1425  0.2891
   301. (0.00009) RY*( 7) C  15           s( 43.35%)p 0.97( 42.00%)d 0.34( 14.65%)
   302. (0.00008) RY*( 8) C  15           s( 16.45%)p 4.56( 75.04%)d 0.52(  8.51%)
   303. (0.00004) RY*( 9) C  15           s(  2.03%)p42.72( 86.79%)d 5.50( 11.18%)
   304. (0.00004) RY*(10) C  15           s( 24.10%)p 1.88( 45.40%)d 1.27( 30.50%)
   305. (0.00003) RY*(11) C  15           s( 13.63%)p 4.14( 56.39%)d 2.20( 29.97%)
   306. (0.00001) RY*(12) C  15           s(  1.92%)p45.09( 86.48%)d 6.05( 11.60%)
   307. (0.00001) RY*(13) C  15           s(  0.84%)p21.37( 17.94%)d96.74( 81.22%)
   308. (0.00001) RY*(14) C  15           s(  9.30%)p 8.46( 78.65%)d 1.30( 12.06%)
   309. (0.00000) RY*(15) C  15           s( 89.73%)p 0.09(  8.43%)d 0.02(  1.84%)
   310. (0.00001) RY*(16) C  15           s(  0.23%)p99.99( 25.79%)d99.99( 73.98%)
   311. (0.00001) RY*(17) C  15           s(  1.36%)p63.49( 86.35%)d 9.04( 12.29%)
   312. (0.00274) RY*( 1) O  16           s(  2.78%)p34.56( 96.05%)d 0.42(  1.18%)
                                            0.0000  0.0013  0.1191  0.1166 -0.0008
                                           -0.0020  0.2433 -0.0228  0.0047 -0.0111
                                            0.9320 -0.0302  0.0323 -0.0085  0.1254
                                            0.1123  0.0394 -0.0137  0.0233  0.1011
                                            0.0006  0.0281
   313. (0.00079) RY*( 2) O  16           s( 42.59%)p 1.30( 55.35%)d 0.05(  2.07%)
                                            0.0000  0.0058  0.6272 -0.1801 -0.0032
                                            0.0068  0.6382 -0.1086  0.0391  0.0020
                                           -0.2632  0.0733 -0.0227 -0.0274  0.2019
                                            0.1227  0.0333 -0.0481  0.0746 -0.0502
                                           -0.0895 -0.0474
   314. (0.00074) RY*( 3) O  16           s( 47.16%)p 1.07( 50.67%)d 0.05(  2.17%)
                                            0.0000  0.0068  0.6731 -0.1359 -0.0022
                                            0.0018 -0.6737  0.0806 -0.0430  0.0036
                                            0.0949  0.0559  0.0088 -0.0313 -0.0052
                                            0.1757  0.0173  0.0934 -0.0680 -0.0010
                                            0.0213 -0.0889
   315. (0.00011) RY*( 4) O  16           s( 18.85%)p 4.17( 78.63%)d 0.13(  2.52%)
                                            0.0000  0.0110  0.2294  0.3685  0.0022
                                            0.0064  0.1470 -0.0239  0.0104  0.0049
                                           -0.0121 -0.1439  0.0360 -0.0367 -0.8590
                                           -0.0142  0.0483 -0.0449  0.0660  0.0720
                                            0.0277 -0.1135
   316. (0.00004) RY*( 5) O  16           s( 43.74%)p 1.17( 51.20%)d 0.12(  5.06%)
   317. (0.00005) RY*( 6) O  16           s(  4.96%)p18.59( 92.25%)d 0.56(  2.78%)
   318. (0.00001) RY*( 7) O  16           s(  1.04%)p94.99( 98.46%)d 0.49(  0.51%)
   319. (0.00001) RY*( 8) O  16           s( 33.99%)p 1.89( 64.10%)d 0.06(  1.91%)
   320. (0.00001) RY*( 9) O  16           s(  2.80%)p 1.61(  4.51%)d33.16( 92.70%)
   321. (0.00000) RY*(10) O  16           s( 99.76%)p 0.00(  0.06%)d 0.00(  0.18%)
   322. (0.00000) RY*(11) O  16           s(  0.36%)p99.99( 98.99%)d 1.83(  0.65%)
   323. (0.00001) RY*(12) O  16           s(  0.16%)p99.99( 99.82%)d 0.13(  0.02%)
   324. (0.00000) RY*(13) O  16           s(  0.38%)p 5.46(  2.07%)d99.99( 97.55%)
   325. (0.00000) RY*(14) O  16           s(  0.05%)p32.42(  1.74%)d99.99( 98.21%)
   326. (0.00000) RY*(15) O  16           s(  0.61%)p 7.38(  4.52%)d99.99( 94.87%)
   327. (0.00000) RY*(16) O  16           s(  0.29%)p 8.25(  2.39%)d99.99( 97.31%)
   328. (0.00000) RY*(17) O  16           s(  0.29%)p99.99( 99.68%)d 0.09(  0.03%)
   329. (0.00039) RY*( 1) H  17           s(100.00%)
                                           -0.0005  1.0000  0.0028
   330. (0.00022) RY*( 2) H  17           s(100.00%)
                                           -0.0011 -0.0028  1.0000
   331. (0.00047) RY*( 1) H  18           s(100.00%)
                                           -0.0006  1.0000  0.0022
   332. (0.00022) RY*( 2) H  18           s(100.00%)
                                           -0.0012 -0.0022  1.0000
   333. (0.00086) RY*( 1) H  19           s(100.00%)
                                           -0.0014  1.0000  0.0013
   334. (0.00017) RY*( 2) H  19           s(100.00%)
                                           -0.0008 -0.0013  1.0000
   335. (0.00058) RY*( 1) H  20           s(100.00%)
                                           -0.0015  1.0000  0.0022
   336. (0.00022) RY*( 2) H  20           s(100.00%)
                                           -0.0007 -0.0022  1.0000
   337. (0.00046) RY*( 1) H  21           s(100.00%)
                                           -0.0006  1.0000  0.0023
   338. (0.00022) RY*( 2) H  21           s(100.00%)
                                           -0.0012 -0.0023  1.0000
   339. (0.00173) RY*( 1) H  22           s(100.00%)
                                            0.0028  1.0000 -0.0009
   340. (0.00018) RY*( 2) H  22           s(100.00%)
                                           -0.0006  0.0009  1.0000
   341. (0.00265) RY*( 1) H  23           s(100.00%)
                                            0.0071  1.0000 -0.0036
   342. (0.00040) RY*( 2) H  23           s(100.00%)
                                           -0.0019  0.0037  1.0000
   343. (0.00087) RY*( 1) H  24           s(100.00%)
                                           -0.0016  1.0000  0.0013
   344. (0.00016) RY*( 2) H  24           s(100.00%)
                                           -0.0007 -0.0013  1.0000
   345. (0.00047) RY*( 1) H  25           s(100.00%)
                                           -0.0006  1.0000  0.0023
   346. (0.00022) RY*( 2) H  25           s(100.00%)
                                           -0.0012 -0.0023  1.0000
   347. (0.00039) RY*( 1) H  26           s(100.00%)
                                           -0.0005  1.0000  0.0027
   348. (0.00021) RY*( 2) H  26           s(100.00%)
                                           -0.0012 -0.0027  1.0000
   349. (0.00047) RY*( 1) H  27           s(100.00%)
                                           -0.0006  1.0000  0.0022
   350. (0.00022) RY*( 2) H  27           s(100.00%)
                                           -0.0012 -0.0022  1.0000
   351. (0.00063) RY*( 1) H  28           s(100.00%)
                                           -0.0017  1.0000  0.0019
   352. (0.00022) RY*( 2) H  28           s(100.00%)
                                           -0.0006 -0.0019  1.0000
   353. (0.00116) RY*( 1) H  29           s(100.00%)
                                            0.0039  1.0000 -0.0043
   354. (0.00024) RY*( 2) H  29           s(100.00%)
                                           -0.0012  0.0043  1.0000
   355. (0.01532) BD*( 1) C   1 - C   2  
                ( 50.11%)   0.7079* C   1 s( 34.64%)p 1.89( 65.33%)d 0.00(  0.03%)
                                            0.0000  0.5884 -0.0107  0.0002 -0.0000
                                           -0.6987  0.0148  0.0123  0.0000 -0.0463
                                           -0.0357  0.0054 -0.0001  0.4012 -0.0152
                                           -0.0063 -0.0000  0.0039 -0.0142 -0.0010
                                            0.0091 -0.0046
                ( 49.89%)  -0.7063* C   2 s( 34.68%)p 1.88( 65.29%)d 0.00(  0.03%)
                                            0.0000  0.5888 -0.0124 -0.0028 -0.0004
                                            0.6969 -0.0152 -0.0111  0.0005  0.0784
                                           -0.0397  0.0039 -0.0004 -0.3988  0.0016
                                            0.0074 -0.0004  0.0008 -0.0145  0.0007
                                            0.0092 -0.0040
   356. (0.01540) BD*( 1) C   1 - C   6  
                ( 50.06%)   0.7075* C   1 s( 34.70%)p 1.88( 65.27%)d 0.00(  0.03%)
                                            0.0000  0.5889 -0.0117 -0.0005 -0.0001
                                            0.3516 -0.0362 -0.0027 -0.0001 -0.6491
                                           -0.0069  0.0137  0.0000 -0.3252  0.0199
                                            0.0041  0.0001 -0.0080 -0.0066  0.0094
                                           -0.0088 -0.0069
                ( 49.94%)  -0.7067* C   6 s( 34.71%)p 1.88( 65.26%)d 0.00(  0.03%)
                                            0.0000  0.5890 -0.0130 -0.0022 -0.0005
                                           -0.3285 -0.0220 -0.0088 -0.0004  0.6672
                                           -0.0359  0.0082  0.0001  0.3123  0.0064
                                            0.0066  0.0002 -0.0093 -0.0081  0.0096
                                           -0.0059 -0.0059
   357. (0.32223) BD*( 2) C   1 - C   6  
                ( 49.76%)   0.7054* C   1 s(  0.00%)p 1.00( 99.96%)d 0.00(  0.04%)
                                            0.0000 -0.0005 -0.0001  0.0001 -0.0000
                                           -0.4996 -0.0130 -0.0064  0.0004  0.1554
                                            0.0041  0.0022 -0.0002 -0.8514 -0.0222
                                           -0.0109  0.0004  0.0096  0.0023  0.0163
                                            0.0036  0.0043
                ( 50.24%)  -0.7088* C   6 s(  0.00%)p 1.00( 99.96%)d 0.00(  0.04%)
                                           -0.0000 -0.0024 -0.0000 -0.0005 -0.0000
                                           -0.4982 -0.0123  0.0059  0.0006  0.1557
                                            0.0036 -0.0019 -0.0003 -0.8523 -0.0210
                                            0.0107  0.0011 -0.0061  0.0077 -0.0050
                                            0.0062 -0.0151
   358. (0.01150) BD*( 1) C   1 - H  17  
                ( 39.72%)   0.6302* C   1 s( 30.58%)p 2.27( 69.36%)d 0.00(  0.07%)
                                            0.0003 -0.5527 -0.0179 -0.0002 -0.0002
                                           -0.3692 -0.0020 -0.0038 -0.0009 -0.7420
                                           -0.0038 -0.0074 -0.0016  0.0815  0.0004
                                            0.0008  0.0002 -0.0181  0.0003  0.0045
                                            0.0134  0.0117
                ( 60.28%)  -0.7764* H  17 s(100.00%)
                                           -1.0000 -0.0005 -0.0011
   359. (0.01546) BD*( 1) C   2 - C   3  
                ( 50.57%)   0.7111* C   2 s( 34.66%)p 1.88( 65.31%)d 0.00(  0.03%)
                                            0.0000  0.5887 -0.0107  0.0012  0.0003
                                           -0.3670  0.0355  0.0031  0.0002 -0.7134
                                           -0.0038  0.0138 -0.0010  0.0868 -0.0214
                                            0.0002 -0.0002  0.0098 -0.0036 -0.0007
                                           -0.0102 -0.0099
                ( 49.43%)  -0.7031* C   3 s( 34.91%)p 1.86( 65.06%)d 0.00(  0.03%)
                                           -0.0001  0.5906  0.0151 -0.0015 -0.0001
                                            0.3502  0.0234 -0.0060 -0.0003  0.7216
                                           -0.0275 -0.0055  0.0008 -0.0740 -0.0192
                                            0.0035  0.0001  0.0119 -0.0047 -0.0019
                                           -0.0071 -0.0095
   360. (0.32473) BD*( 2) C   2 - C   3  
                ( 50.74%)   0.7123* C   2 s(  0.00%)p 1.00( 99.96%)d 0.00(  0.04%)
                                           -0.0000 -0.0005  0.0009  0.0011  0.0002
                                            0.5038  0.0110  0.0057 -0.0003 -0.1563
                                           -0.0036 -0.0017 -0.0000  0.8489  0.0178
                                            0.0101 -0.0005 -0.0101 -0.0019 -0.0165
                                           -0.0033 -0.0053
                ( 49.26%)  -0.7018* C   3 s(  0.00%)p 1.00( 99.97%)d 0.00(  0.03%)
                                           -0.0000 -0.0022 -0.0019  0.0000 -0.0000
                                            0.5053  0.0084  0.0057 -0.0010 -0.1565
                                           -0.0039 -0.0020  0.0001  0.8481  0.0159
                                            0.0128 -0.0017  0.0031  0.0087  0.0096
                                            0.0086 -0.0089
   361. (0.01113) BD*( 1) C   2 - H  18  
                ( 39.65%)   0.6297* C   2 s( 30.56%)p 2.27( 69.37%)d 0.00(  0.07%)
                                            0.0003 -0.5525 -0.0182 -0.0014 -0.0002
                                            0.3517  0.0023  0.0031  0.0004 -0.6772
                                           -0.0038 -0.0071 -0.0012 -0.3337 -0.0021
                                           -0.0031 -0.0005  0.0165  0.0063 -0.0147
                                            0.0105  0.0056
                ( 60.35%)  -0.7769* H  18 s(100.00%)
                                           -1.0000 -0.0006 -0.0012
   362. (0.02592) BD*( 1) C   3 - C   4  
                ( 50.72%)   0.7122* C   3 s( 34.92%)p 1.86( 65.05%)d 0.00(  0.03%)
                                            0.0001  0.5909  0.0054  0.0039  0.0003
                                            0.3196  0.0135 -0.0038  0.0017 -0.6708
                                            0.0161  0.0101  0.0009 -0.3126 -0.0044
                                            0.0041 -0.0007 -0.0085 -0.0076  0.0082
                                           -0.0066 -0.0061
                ( 49.28%)  -0.7020* C   4 s( 33.81%)p 1.96( 66.15%)d 0.00(  0.03%)
                                           -0.0000  0.5815  0.0056  0.0019  0.0002
                                           -0.3516  0.0102  0.0017 -0.0035  0.6565
                                           -0.0072 -0.0012  0.0026  0.3267 -0.0070
                                           -0.0008  0.0022 -0.0094 -0.0066  0.0098
                                           -0.0085 -0.0056
   363. (0.01224) BD*( 1) C   3 - H  19  
                ( 39.78%)   0.6308* C   3 s( 30.08%)p 2.32( 69.85%)d 0.00(  0.07%)
                                           -0.0003  0.5482 -0.0162 -0.0021 -0.0001
                                           -0.7202 -0.0010 -0.0039 -0.0020 -0.0564
                                           -0.0135  0.0034  0.0008  0.4200 -0.0008
                                            0.0030  0.0018  0.0027 -0.0194 -0.0028
                                            0.0172 -0.0019
                ( 60.22%)  -0.7760* H  19 s(100.00%)
                                            1.0000  0.0014  0.0008
   364. (0.02221) BD*( 1) C   4 - C   5  
                ( 49.02%)   0.7002* C   4 s( 34.22%)p 1.92( 65.75%)d 0.00(  0.03%)
                                            0.0000 -0.5850 -0.0054 -0.0008 -0.0003
                                           -0.6990  0.0103  0.0000 -0.0030 -0.0588
                                           -0.0123  0.0000  0.0012  0.4063 -0.0070
                                            0.0001  0.0021 -0.0029  0.0138  0.0008
                                           -0.0098  0.0033
                ( 50.98%)  -0.7140* C   5 s( 35.16%)p 1.84( 64.82%)d 0.00(  0.03%)
                                           -0.0001 -0.5929 -0.0072 -0.0042 -0.0003
                                            0.7003 -0.0056 -0.0098  0.0009  0.0817
                                           -0.0272 -0.0006 -0.0014 -0.3876 -0.0017
                                            0.0056 -0.0008 -0.0011  0.0132 -0.0007
                                           -0.0086  0.0044
   365. (0.34996) BD*( 2) C   4 - C   5  
                ( 48.98%)   0.6999* C   4 s(  0.00%)p 1.00( 99.97%)d 0.00(  0.03%)
                                            0.0001 -0.0001 -0.0001 -0.0010  0.0000
                                           -0.5060 -0.0052 -0.0022  0.0029  0.1514
                                           -0.0022 -0.0003 -0.0014 -0.8489 -0.0094
                                           -0.0051  0.0056 -0.0028 -0.0085 -0.0074
                                           -0.0081  0.0095
                ( 51.02%)  -0.7143* C   5 s(  0.00%)p 1.00( 99.96%)d 0.00(  0.04%)
                                           -0.0000 -0.0067  0.0002 -0.0014  0.0000
                                           -0.4964 -0.0067 -0.0034  0.0009  0.1530
                                           -0.0002  0.0019  0.0002 -0.8541 -0.0098
                                           -0.0064  0.0015 -0.0062  0.0077 -0.0058
                                            0.0059 -0.0149
   366. (0.02885) BD*( 1) C   4 - C   7  
                ( 51.41%)   0.7170* C   4 s( 31.93%)p 2.13( 68.04%)d 0.00(  0.03%)
                                            0.0002  0.5650 -0.0092 -0.0038 -0.0004
                                           -0.3619 -0.0220  0.0013 -0.0017 -0.7360
                                           -0.0092  0.0018 -0.0021  0.0845  0.0024
                                            0.0004 -0.0008  0.0111 -0.0032 -0.0035
                                           -0.0091 -0.0085
                ( 48.59%)  -0.6971* C   7 s( 28.50%)p 2.51( 71.47%)d 0.00(  0.03%)
                                            0.0001  0.5338  0.0090 -0.0017  0.0001
                                            0.3632 -0.0148  0.0017 -0.0014  0.7604
                                            0.0132 -0.0002  0.0034 -0.0637 -0.0066
                                            0.0020 -0.0033  0.0094  0.0012  0.0012
                                           -0.0115 -0.0081
   367. (0.01487) BD*( 1) C   5 - C   6  
                ( 49.62%)   0.7044* C   5 s( 34.56%)p 1.89( 65.41%)d 0.00(  0.03%)
                                            0.0001 -0.5877 -0.0134  0.0022  0.0000
                                           -0.3652  0.0356  0.0011 -0.0004 -0.7148
                                           -0.0054  0.0106 -0.0006  0.0888 -0.0219
                                            0.0015  0.0003 -0.0101  0.0037  0.0006
                                            0.0102  0.0099
                ( 50.38%)  -0.7098* C   6 s( 34.63%)p 1.89( 65.34%)d 0.00(  0.03%)
                                           -0.0000 -0.5884  0.0091 -0.0007 -0.0003
                                            0.3497  0.0224  0.0086  0.0006  0.7241
                                           -0.0298  0.0106  0.0001 -0.0705 -0.0182
                                           -0.0035 -0.0003 -0.0121  0.0048  0.0022
                                            0.0073  0.0096
   368. (0.01183) BD*( 1) C   5 - H  20  
                ( 39.66%)   0.6298* C   5 s( 30.18%)p 2.31( 69.75%)d 0.00(  0.07%)
                                           -0.0004  0.5492 -0.0162 -0.0019 -0.0002
                                            0.3586 -0.0055  0.0052  0.0021 -0.6762
                                           -0.0068 -0.0025 -0.0003 -0.3339  0.0019
                                           -0.0025 -0.0009 -0.0161 -0.0065  0.0145
                                           -0.0108 -0.0062
                ( 60.34%)  -0.7768* H  20 s(100.00%)
                                            1.0000  0.0015  0.0007
   369. (0.01105) BD*( 1) C   6 - H  21  
                ( 39.67%)   0.6299* C   6 s( 30.57%)p 2.27( 69.36%)d 0.00(  0.07%)
                                            0.0003 -0.5526 -0.0175 -0.0012 -0.0002
                                           -0.7212 -0.0039  0.0075 -0.0014 -0.0604
                                            0.0001  0.0013 -0.0002  0.4120  0.0023
                                           -0.0041  0.0008 -0.0024  0.0183  0.0021
                                           -0.0179  0.0022
                ( 60.33%)  -0.7767* H  21 s(100.00%)
                                           -1.0000 -0.0006 -0.0012
   370. (0.03832) BD*( 1) C   7 - C   8  
                ( 48.93%)   0.6995* C   7 s( 29.00%)p 2.45( 70.97%)d 0.00(  0.03%)
                                            0.0002  0.5385  0.0059  0.0003  0.0001
                                           -0.6984 -0.0035  0.0046 -0.0036 -0.0835
                                            0.0136 -0.0001  0.0037 -0.4633  0.0064
                                            0.0037 -0.0019  0.0016  0.0120 -0.0001
                                            0.0108 -0.0023
                ( 51.07%)  -0.7147* C   8 s( 32.01%)p 2.12( 67.97%)d 0.00(  0.03%)
                                            0.0002  0.5656 -0.0103 -0.0043 -0.0006
                                            0.6600  0.0122 -0.0026  0.0025  0.0736
                                            0.0144 -0.0009  0.0006  0.4879  0.0129
                                           -0.0018  0.0015  0.0003  0.0133  0.0017
                                            0.0089  0.0009
   371. (0.03409) BD*( 1) C   7 - N   9  
                ( 61.29%)   0.7829* C   7 s( 21.75%)p 3.59( 78.15%)d 0.00(  0.09%)
                                           -0.0001  0.4657  0.0253  0.0019 -0.0004
                                           -0.1829 -0.0120  0.0032  0.0003 -0.1693
                                            0.0118  0.0018 -0.0019  0.8473 -0.0346
                                            0.0006  0.0004  0.0018 -0.0117 -0.0075
                                            0.0004  0.0273
                ( 38.71%)  -0.6221* N   9 s( 35.41%)p 1.82( 64.57%)d 0.00(  0.03%)
                                           -0.0000  0.5950 -0.0001 -0.0038  0.0002
                                            0.1572 -0.0051  0.0007  0.0002  0.1518
                                           -0.0047 -0.0013  0.0005 -0.7732 -0.0001
                                            0.0084 -0.0012  0.0030 -0.0043 -0.0018
                                           -0.0046  0.0152
   372. (0.02692) BD*( 1) C   7 - H  22  
                ( 38.63%)   0.6215* C   7 s( 20.81%)p 3.80( 79.12%)d 0.00(  0.08%)
                                            0.0003 -0.4553  0.0278 -0.0007 -0.0002
                                           -0.5875 -0.0128  0.0013  0.0009  0.6200
                                            0.0189  0.0050 -0.0013  0.2464  0.0176
                                            0.0011 -0.0020  0.0225  0.0091 -0.0080
                                            0.0014  0.0115
                ( 61.37%)  -0.7834* H  22 s(100.00%)
                                           -1.0000  0.0028 -0.0006
   373. (0.02542) BD*( 1) C   8 - C  10  
                ( 49.34%)   0.7024* C   8 s( 33.87%)p 1.95( 66.10%)d 0.00(  0.03%)
                                            0.0000 -0.5819 -0.0068 -0.0022 -0.0002
                                            0.6955 -0.0088 -0.0014  0.0024 -0.3633
                                            0.0089  0.0018 -0.0025 -0.2119  0.0111
                                            0.0016 -0.0020  0.0121  0.0048 -0.0042
                                           -0.0096  0.0067
                ( 50.66%)  -0.7118* C  10 s( 35.03%)p 1.85( 64.94%)d 0.00(  0.03%)
                                           -0.0001 -0.5918 -0.0059 -0.0038 -0.0004
                                           -0.7048  0.0139  0.0104  0.0002  0.3433
                                            0.0054 -0.0042  0.0011  0.1848  0.0176
                                           -0.0028  0.0014  0.0111  0.0050 -0.0060
                                           -0.0084  0.0050
   374. (0.02227) BD*( 1) C   8 - C  14  
                ( 49.21%)   0.7015* C   8 s( 34.10%)p 1.93( 65.87%)d 0.00(  0.03%)
                                            0.0000 -0.5839 -0.0061 -0.0009 -0.0002
                                           -0.0540  0.0139  0.0004 -0.0013  0.4316
                                           -0.0106 -0.0004  0.0018  0.6849 -0.0080
                                            0.0002  0.0025  0.0011  0.0004 -0.0146
                                            0.0026 -0.0098
                ( 50.79%)  -0.7127* C  14 s( 35.16%)p 1.84( 64.81%)d 0.00(  0.03%)
                                           -0.0001 -0.5929 -0.0061 -0.0046 -0.0004
                                            0.0236  0.0251 -0.0015  0.0019 -0.4351
                                           -0.0024  0.0063 -0.0007 -0.6763  0.0101
                                            0.0093 -0.0003  0.0027  0.0009 -0.0141
                                            0.0015 -0.0078
   375. (0.35038) BD*( 2) C   8 - C  14  
                ( 49.26%)   0.7019* C   8 s(  0.00%)p 1.00( 99.97%)d 0.00(  0.03%)
                                           -0.0001  0.0013 -0.0009  0.0006 -0.0000
                                           -0.2768 -0.0057 -0.0020  0.0013 -0.8220
                                           -0.0108 -0.0051  0.0042  0.4972  0.0028
                                            0.0031 -0.0029  0.0076  0.0013  0.0088
                                           -0.0044 -0.0133
                ( 50.74%)  -0.7123* C  14 s(  0.01%)p 1.00( 99.96%)d 0.00(  0.04%)
                                            0.0000  0.0073 -0.0005  0.0017 -0.0000
                                           -0.2757 -0.0055 -0.0016  0.0007 -0.8153
                                           -0.0105 -0.0055  0.0013  0.5085  0.0047
                                            0.0044 -0.0004  0.0053 -0.0089 -0.0043
                                            0.0118  0.0107
   376. (0.05168) BD*( 1) N   9 - C  15  
                ( 37.08%)   0.6089* N   9 s( 35.12%)p 1.85( 64.84%)d 0.00(  0.05%)
                                           -0.0000  0.5925  0.0097  0.0048 -0.0000
                                           -0.2462  0.0062  0.0015 -0.0007 -0.7189
                                            0.0115  0.0020 -0.0020  0.2648 -0.0259
                                            0.0049  0.0005  0.0112 -0.0042 -0.0088
                                           -0.0155 -0.0045
                ( 62.92%)  -0.7932* C  15 s( 32.59%)p 2.07( 67.33%)d 0.00(  0.08%)
                                            0.0001  0.5705 -0.0193  0.0055 -0.0014
                                            0.2443 -0.0098 -0.0013 -0.0011  0.7360
                                           -0.0269 -0.0051 -0.0033 -0.2664  0.0050
                                            0.0066 -0.0010  0.0120 -0.0039 -0.0148
                                           -0.0160 -0.0118
   377. (0.01635) BD*( 1) N   9 - H  23  
                ( 29.15%)   0.5399* N   9 s( 29.34%)p 2.41( 70.60%)d 0.00(  0.06%)
                                            0.0002 -0.5417  0.0047  0.0022  0.0002
                                           -0.1262  0.0002  0.0020  0.0001 -0.6108
                                            0.0128  0.0038  0.0005 -0.5627  0.0138
                                           -0.0006  0.0022 -0.0061 -0.0027 -0.0182
                                            0.0128 -0.0073
                ( 70.85%)  -0.8417* H  23 s(100.00%)
                                           -1.0000  0.0071 -0.0019
   378. (0.01521) BD*( 1) C  10 - C  11  
                ( 49.53%)   0.7038* C  10 s( 34.78%)p 1.87( 65.19%)d 0.00(  0.03%)
                                            0.0001 -0.5895 -0.0150  0.0014  0.0002
                                            0.6522 -0.0306 -0.0031  0.0008  0.0698
                                            0.0210 -0.0034 -0.0005  0.4690  0.0169
                                           -0.0079 -0.0002 -0.0013 -0.0137 -0.0051
                                           -0.0094 -0.0021
                ( 50.47%)  -0.7104* C  11 s( 34.73%)p 1.88( 65.24%)d 0.00(  0.03%)
                                           -0.0000 -0.5892  0.0098 -0.0012 -0.0003
                                           -0.6398 -0.0092  0.0133 -0.0011 -0.0844
                                            0.0232 -0.0010  0.0004 -0.4838  0.0332
                                            0.0053  0.0000  0.0005 -0.0131 -0.0035
                                           -0.0114  0.0005
   379. (0.31938) BD*( 2) C  10 - C  11  
                ( 49.71%)   0.7050* C  10 s(  0.00%)p 1.00( 99.96%)d 0.00(  0.04%)
                                           -0.0000 -0.0005  0.0001  0.0009  0.0002
                                           -0.2702 -0.0061 -0.0028  0.0007 -0.8235
                                           -0.0162 -0.0113  0.0014  0.4979  0.0078
                                            0.0089 -0.0010  0.0087 -0.0002  0.0097
                                           -0.0032 -0.0135
                ( 50.29%)  -0.7092* C  11 s(  0.00%)p 1.00( 99.96%)d 0.00(  0.04%)
                                           -0.0000 -0.0004  0.0006  0.0019  0.0001
                                           -0.2701 -0.0060 -0.0023  0.0002 -0.8216
                                           -0.0187 -0.0094  0.0004  0.5010  0.0113
                                            0.0061 -0.0002 -0.0150  0.0086 -0.0052
                                           -0.0087  0.0034
   380. (0.01245) BD*( 1) C  10 - H  24  
                ( 39.76%)   0.6306* C  10 s( 30.10%)p 2.32( 69.83%)d 0.00(  0.07%)
                                            0.0003 -0.5484  0.0165  0.0023  0.0001
                                            0.0586 -0.0102  0.0040  0.0019 -0.4450
                                            0.0001 -0.0020 -0.0012 -0.7047 -0.0031
                                           -0.0032 -0.0015  0.0008  0.0027 -0.0197
                                            0.0073 -0.0150
                ( 60.24%)  -0.7761* H  24 s(100.00%)
                                           -1.0000 -0.0016 -0.0007
   381. (0.01547) BD*( 1) C  11 - C  12  
                ( 49.91%)   0.7065* C  11 s( 34.66%)p 1.88( 65.31%)d 0.00(  0.03%)
                                           -0.0000 -0.5886  0.0130  0.0018  0.0004
                                           -0.0317 -0.0364  0.0057 -0.0004  0.4276
                                           -0.0017 -0.0078  0.0003  0.6836 -0.0222
                                           -0.0099  0.0003  0.0032  0.0017 -0.0149
                                            0.0019 -0.0087
                ( 50.09%)  -0.7077* C  12 s( 34.65%)p 1.89( 65.32%)d 0.00(  0.03%)
                                           -0.0000 -0.5885  0.0109 -0.0003 -0.0000
                                            0.0618 -0.0372  0.0036 -0.0001 -0.4371
                                            0.0171  0.0065  0.0000 -0.6755  0.0078
                                            0.0127  0.0000  0.0015 -0.0011 -0.0148
                                            0.0017 -0.0098
   382. (0.01125) BD*( 1) C  11 - H  25  
                ( 39.70%)   0.6301* C  11 s( 30.52%)p 2.27( 69.41%)d 0.00(  0.07%)
                                           -0.0003  0.5522  0.0180  0.0005  0.0002
                                           -0.7176 -0.0038 -0.0071 -0.0013  0.3657
                                            0.0021  0.0033  0.0006  0.2131  0.0014
                                            0.0017  0.0003 -0.0167 -0.0110  0.0037
                                            0.0115 -0.0111
                ( 60.30%)  -0.7765* H  25 s(100.00%)
                                            1.0000  0.0006  0.0012
   383. (0.01548) BD*( 1) C  12 - C  13  
                ( 50.07%)   0.7076* C  12 s( 34.71%)p 1.88( 65.26%)d 0.00(  0.03%)
                                            0.0000  0.5890 -0.0116 -0.0001 -0.0001
                                            0.6883  0.0009 -0.0138  0.0001 -0.3608
                                            0.0219  0.0045  0.0001 -0.2160  0.0358
                                           -0.0002  0.0001 -0.0116 -0.0037  0.0050
                                            0.0103 -0.0064
                ( 49.93%)  -0.7066* C  13 s( 34.72%)p 1.88( 65.25%)d 0.00(  0.03%)
                                            0.0000  0.5891 -0.0132 -0.0017 -0.0005
                                           -0.7009  0.0318 -0.0090 -0.0002  0.3523
                                            0.0064  0.0075  0.0003  0.1875  0.0276
                                            0.0071  0.0004 -0.0119 -0.0058  0.0065
                                            0.0084 -0.0051
   384. (0.32415) BD*( 2) C  12 - C  13  
                ( 49.76%)   0.7054* C  12 s(  0.00%)p 1.00( 99.96%)d 0.00(  0.04%)
                                            0.0000  0.0011 -0.0000 -0.0004 -0.0000
                                           -0.2720 -0.0073 -0.0035  0.0001 -0.8189
                                           -0.0217 -0.0105  0.0006  0.5041  0.0134
                                            0.0062 -0.0002 -0.0144  0.0083 -0.0054
                                           -0.0080  0.0039
                ( 50.24%)  -0.7088* C  13 s(  0.00%)p 1.00( 99.96%)d 0.00(  0.04%)
                                            0.0000  0.0030 -0.0001 -0.0002 -0.0001
                                           -0.2728 -0.0071  0.0038  0.0003 -0.8174
                                           -0.0205  0.0102  0.0011  0.5063  0.0127
                                           -0.0063 -0.0008  0.0051 -0.0085 -0.0047
                                            0.0117  0.0111
   385. (0.01150) BD*( 1) C  12 - H  26  
                ( 39.77%)   0.6306* C  12 s( 30.56%)p 2.27( 69.38%)d 0.00(  0.07%)
                                           -0.0003  0.5525  0.0179 -0.0003  0.0001
                                           -0.6682 -0.0034 -0.0066 -0.0014 -0.0794
                                           -0.0005 -0.0009 -0.0002 -0.4908 -0.0024
                                           -0.0048 -0.0011  0.0045  0.0214  0.0010
                                            0.0136  0.0003
                ( 60.23%)  -0.7761* H  26 s(100.00%)
                                            1.0000  0.0005  0.0012
   386. (0.01482) BD*( 1) C  13 - C  14  
                ( 50.40%)   0.7099* C  13 s( 34.68%)p 1.88( 65.29%)d 0.00(  0.03%)
                                            0.0000  0.5888 -0.0092  0.0009  0.0003
                                            0.6551 -0.0326  0.0088 -0.0000  0.0718
                                            0.0207  0.0035  0.0004  0.4655  0.0154
                                            0.0108  0.0007  0.0014  0.0139  0.0052
                                            0.0097  0.0021
                ( 49.60%)  -0.7043* C  14 s( 34.62%)p 1.89( 65.35%)d 0.00(  0.03%)
                                           -0.0001  0.5882  0.0144 -0.0025 -0.0002
                                           -0.6396 -0.0103  0.0103 -0.0002 -0.0815
                                            0.0235 -0.0021 -0.0003 -0.4857  0.0331
                                            0.0018 -0.0005 -0.0004  0.0130  0.0035
                                            0.0114 -0.0002
   387. (0.01118) BD*( 1) C  13 - H  27  
                ( 39.71%)   0.6302* C  13 s( 30.51%)p 2.28( 69.42%)d 0.00(  0.07%)
                                           -0.0003  0.5521  0.0177  0.0006  0.0002
                                            0.0508  0.0007  0.0001  0.0001 -0.4486
                                           -0.0026  0.0044 -0.0009 -0.7002 -0.0036
                                            0.0071 -0.0013 -0.0007 -0.0030  0.0195
                                           -0.0079  0.0148
                ( 60.29%)  -0.7764* H  27 s(100.00%)
                                            1.0000  0.0006  0.0012
   388. (0.01220) BD*( 1) C  14 - H  28  
                ( 39.70%)   0.6301* C  14 s( 30.12%)p 2.32( 69.81%)d 0.00(  0.07%)
                                            0.0004 -0.5486  0.0163  0.0021  0.0001
                                           -0.7161 -0.0055 -0.0027 -0.0006  0.3721
                                           -0.0022  0.0037  0.0015  0.2162 -0.0068
                                            0.0031  0.0015  0.0171  0.0103 -0.0041
                                           -0.0117  0.0111
                ( 60.30%)  -0.7765* H  28 s(100.00%)
                                           -1.0000 -0.0017 -0.0006
   389. (0.26595) BD*( 1) C  15 - O  16  
                ( 73.08%)   0.8549* C  15 s(  0.02%)p99.99( 99.39%)d30.21(  0.59%)
                                            0.0000 -0.0138  0.0012 -0.0016 -0.0001
                                            0.9529  0.0489  0.0228  0.0090 -0.2706
                                           -0.0143 -0.0071 -0.0026  0.0967  0.0085
                                            0.0051  0.0008 -0.0059  0.0706 -0.0216
                                           -0.0138  0.0145
                ( 26.92%)  -0.5188* O  16 s(  0.03%)p99.99( 99.86%)d 4.14(  0.11%)
                                           -0.0000 -0.0161  0.0015 -0.0003  0.0000
                                            0.9506  0.0007  0.0008 -0.0033 -0.2750
                                           -0.0000  0.0001  0.0009  0.1391 -0.0008
                                           -0.0006 -0.0003  0.0022 -0.0301  0.0095
                                            0.0059 -0.0074
   390. (0.00539) BD*( 2) C  15 - O  16  
                ( 63.88%)   0.7993* C  15 s( 32.01%)p 2.12( 67.83%)d 0.00(  0.16%)
                                           -0.0001  0.5623 -0.0626 -0.0023 -0.0017
                                           -0.1046  0.0152 -0.0011  0.0008 -0.1087
                                            0.0235 -0.0069  0.0013  0.8074 -0.0526
                                           -0.0023 -0.0043  0.0015 -0.0080 -0.0056
                                           -0.0012  0.0382
                ( 36.12%)  -0.6010* O  16 s( 36.91%)p 1.71( 62.98%)d 0.00(  0.11%)
                                            0.0000  0.6060 -0.0436 -0.0013 -0.0000
                                            0.1467 -0.0040 -0.0009 -0.0001  0.0789
                                           -0.0032 -0.0020 -0.0003 -0.7755  0.0245
                                            0.0007 -0.0003  0.0005 -0.0096 -0.0072
                                            0.0017  0.0308
   391. (0.03737) BD*( 1) C  15 - H  29  
                ( 41.61%)   0.6451* C  15 s( 35.74%)p 1.80( 64.17%)d 0.00(  0.09%)
                                           -0.0002  0.5961  0.0458 -0.0021  0.0016
                                           -0.1122  0.0018  0.0012  0.0007 -0.6075
                                           -0.0018  0.0038  0.0028 -0.5092 -0.0223
                                            0.0123 -0.0040  0.0028  0.0061  0.0276
                                           -0.0110  0.0020
                ( 58.39%)  -0.7641* H  29 s(100.00%)
                                            1.0000 -0.0039  0.0012


 NHO Directionality and "Bond Bending" (deviations from line of nuclear centers)

         [Thresholds for printing:  angular deviation  >  1.0 degree]
                                    hybrid p-character > 25.0%
                                    orbital occupancy  >  0.10e

                                Line of Centers        Hybrid 1              Hybrid 2
                                ---------------  -------------------   ------------------
                NBO               Theta   Phi    Theta   Phi    Dev    Theta   Phi    Dev
 ========================================================================================
     1. BD (   1) C   1 - C   2    60.3  185.1    60.7  186.5   1.3    120.1    3.6   1.3
     2. BD (   1) C   1 - C   6   113.3  297.4   112.9  296.0   1.4     66.1  119.4   1.9
     3. BD (   2) C   1 - C   6   113.3  297.4    31.6  342.7  89.9     31.5  342.7  90.0
     5. BD (   1) C   2 - C   3    84.4  243.6    85.2  245.0   1.6     96.5   61.9   1.9
     6. BD (   2) C   2 - C   3    84.4  243.6    31.9  342.7  90.0    148.2  162.6  90.0
     8. BD (   1) C   3 - C   4   113.2  296.5     --     --    --      66.4  117.8   1.2
    10. BD (   1) C   4 - C   5   119.4    5.9     --     --    --      60.8  184.4   1.3
    11. BD (   2) C   4 - C   5   119.4    5.9    31.8  343.9  89.5     31.3  343.0  89.9
    12. BD (   1) C   4 - C   7    84.7  244.5    84.1  242.7   1.8     94.8   65.8   1.4
    13. BD (   1) C   5 - C   6    95.7   63.5    95.0   65.2   1.8     83.4  241.6   2.1
    16. BD (   1) C   7 - C   8   125.5  185.9   122.9  185.4   2.7     53.6    7.4   1.6
    17. BD (   1) C   7 - N   9    15.6  224.8    16.9  219.5   2.0      --     --    --
    18. BD (   1) C   7 - H  22   107.0  314.1   106.7  313.0   1.1      --     --    --
    20. BD (   1) C   8 - C  14   147.4  274.9     --     --    --      33.5   96.5   1.2
    21. BD (   2) C   8 - C  14   147.4  274.9    60.4  251.2  89.2     59.5  251.2  89.9
    22. BD (   1) N   9 - C  15    70.3  251.2    71.9  251.3   1.5      --     --    --
    24. BD (   1) C  10 - C  11   126.1  186.7   127.4  188.0   1.7     55.2    5.5   1.6
    25. BD (   2) C  10 - C  11   126.1  186.7    60.1  251.9  89.9     59.9  251.9  89.9
    27. BD (   1) C  11 - C  12   147.3  276.2   147.0  278.5   1.3     32.3   93.9   1.3
    29. BD (   1) C  12 - C  13   104.5  332.8   103.5  333.7   1.3     73.9  151.6   2.0
    30. BD (   2) C  12 - C  13   104.5  332.8    59.7  251.6  89.9     59.6  251.5  90.0
    32. BD (   1) C  13 - C  14    53.9    6.8    52.4    8.7   2.1    125.1  185.4   1.6
    35. BD (   1) C  15 - O  16    11.5  217.9    95.9  164.1  89.0     97.9  163.9  88.9
    36. BD (   2) C  15 - O  16    11.5  217.9     9.7  225.3   2.3    168.0   27.4   2.2
    37. BD (   1) C  15 - H  29   129.0  259.3   130.5  259.8   1.5      --     --    --
    54. LP (   1) N   9             --     --     96.9  162.6   --       --     --    --
    55. LP (   1) O  16             --     --     10.9  215.9   --       --     --    --
    56. LP (   2) O  16             --     --     81.4   75.1   --       --     --    --
   357. BD*(   2) C   1 - C   6   113.3  297.4    31.6  342.7  89.9     31.5  342.7  90.0
   360. BD*(   2) C   2 - C   3    84.4  243.6    31.9  342.7  90.0    148.2  162.6  90.0
   365. BD*(   2) C   4 - C   5   119.4    5.9    31.8  343.9  89.5     31.3  343.0  89.9
   375. BD*(   2) C   8 - C  14   147.4  274.9    60.4  251.2  89.2     59.5  251.2  89.9
   379. BD*(   2) C  10 - C  11   126.1  186.7    60.1  251.9  89.9     59.9  251.9  89.9
   384. BD*(   2) C  12 - C  13   104.5  332.8    59.7  251.6  89.9     59.6  251.5  90.0
   389. BD*(   1) C  15 - O  16    11.5  217.9    95.9  164.1  89.0     97.9  163.9  88.9


 Second Order Perturbation Theory Analysis of Fock Matrix in NBO Basis

     Threshold for printing:   0.50 kcal/mol
                                                                              E(2)  E(j)-E(i) F(i,j)
         Donor NBO (i)                     Acceptor NBO (j)                 kcal/mol   a.u.    a.u. 
 ===================================================================================================

 within unit  1
   1. BD (   1) C   1 - C   2        / 91. RY*(   1) C   3                    0.96    1.87    0.038
   1. BD (   1) C   1 - C   2        / 92. RY*(   2) C   3                    1.44    1.94    0.047
   1. BD (   1) C   1 - C   2        /142. RY*(   1) C   6                    1.04    1.86    0.039
   1. BD (   1) C   1 - C   2        /143. RY*(   2) C   6                    1.44    2.19    0.050
   1. BD (   1) C   1 - C   2        /356. BD*(   1) C   1 - C   6            2.51    1.39    0.053
   1. BD (   1) C   1 - C   2        /358. BD*(   1) C   1 - H  17            1.32    1.39    0.038
   1. BD (   1) C   1 - C   2        /359. BD*(   1) C   2 - C   3            2.61    1.38    0.054
   1. BD (   1) C   1 - C   2        /361. BD*(   1) C   2 - H  18            1.33    1.38    0.038
   1. BD (   1) C   1 - C   2        /363. BD*(   1) C   3 - H  19            2.50    1.38    0.052
   1. BD (   1) C   1 - C   2        /369. BD*(   1) C   6 - H  21            2.36    1.38    0.051
   2. BD (   1) C   1 - C   6        / 74. RY*(   1) C   2                    1.01    1.86    0.039
   2. BD (   1) C   1 - C   6        / 75. RY*(   2) C   2                    1.47    2.17    0.051
   2. BD (   1) C   1 - C   6        /125. RY*(   1) C   5                    0.77    1.85    0.034
   2. BD (   1) C   1 - C   6        /126. RY*(   2) C   5                    1.77    1.93    0.052
   2. BD (   1) C   1 - C   6        /355. BD*(   1) C   1 - C   2            2.51    1.39    0.053
   2. BD (   1) C   1 - C   6        /358. BD*(   1) C   1 - H  17            1.34    1.39    0.039
   2. BD (   1) C   1 - C   6        /361. BD*(   1) C   2 - H  18            2.36    1.38    0.051
   2. BD (   1) C   1 - C   6        /367. BD*(   1) C   5 - C   6            2.53    1.38    0.053
   2. BD (   1) C   1 - C   6        /368. BD*(   1) C   5 - H  20            2.41    1.38    0.052
   2. BD (   1) C   1 - C   6        /369. BD*(   1) C   6 - H  21            1.35    1.38    0.039
   3. BD (   2) C   1 - C   6        / 77. RY*(   4) C   2                    0.82    1.79    0.038
   3. BD (   2) C   1 - C   6        /128. RY*(   4) C   5                    1.00    1.67    0.040
   3. BD (   2) C   1 - C   6        /360. BD*(   2) C   2 - C   3           28.98    0.35    0.090
   3. BD (   2) C   1 - C   6        /365. BD*(   2) C   4 - C   5           28.63    0.35    0.089
   4. BD (   1) C   1 - H  17        / 74. RY*(   1) C   2                    1.33    1.71    0.043
   4. BD (   1) C   1 - H  17        /142. RY*(   1) C   6                    1.32    1.71    0.043
   4. BD (   1) C   1 - H  17        /355. BD*(   1) C   1 - C   2            0.94    1.24    0.030
   4. BD (   1) C   1 - H  17        /356. BD*(   1) C   1 - C   6            0.95    1.24    0.031
   4. BD (   1) C   1 - H  17        /359. BD*(   1) C   2 - C   3            3.88    1.23    0.062
   4. BD (   1) C   1 - H  17        /361. BD*(   1) C   2 - H  18            0.56    1.23    0.024
   4. BD (   1) C   1 - H  17        /367. BD*(   1) C   5 - C   6            3.79    1.23    0.061
   4. BD (   1) C   1 - H  17        /369. BD*(   1) C   6 - H  21            0.56    1.23    0.024
   5. BD (   1) C   2 - C   3        / 57. RY*(   1) C   1                    0.96    1.88    0.038
   5. BD (   1) C   2 - C   3        / 58. RY*(   2) C   1                    1.41    2.18    0.050
   5. BD (   1) C   2 - C   3        /108. RY*(   1) C   4                    1.31    2.03    0.046
   5. BD (   1) C   2 - C   3        /110. RY*(   3) C   4                    1.01    1.92    0.039
   5. BD (   1) C   2 - C   3        /355. BD*(   1) C   1 - C   2            2.52    1.39    0.053
   5. BD (   1) C   2 - C   3        /358. BD*(   1) C   1 - H  17            2.30    1.39    0.050
   5. BD (   1) C   2 - C   3        /361. BD*(   1) C   2 - H  18            1.32    1.38    0.038
   5. BD (   1) C   2 - C   3        /362. BD*(   1) C   3 - C   4            3.72    1.37    0.064
   5. BD (   1) C   2 - C   3        /363. BD*(   1) C   3 - H  19            1.59    1.38    0.042
   5. BD (   1) C   2 - C   3        /366. BD*(   1) C   4 - C   7            3.99    1.26    0.063
   6. BD (   2) C   2 - C   3        / 59. RY*(   3) C   1                    1.29    0.79    0.031
   6. BD (   2) C   2 - C   3        /109. RY*(   2) C   4                    0.53    1.01    0.023
   6. BD (   2) C   2 - C   3        /357. BD*(   2) C   1 - C   6           27.48    0.35    0.088
   6. BD (   2) C   2 - C   3        /365. BD*(   2) C   4 - C   5           29.33    0.35    0.091
   7. BD (   1) C   2 - H  18        / 57. RY*(   1) C   1                    1.23    1.73    0.041
   7. BD (   1) C   2 - H  18        / 91. RY*(   1) C   3                    1.14    1.72    0.040
   7. BD (   1) C   2 - H  18        /355. BD*(   1) C   1 - C   2            0.94    1.24    0.030
   7. BD (   1) C   2 - H  18        /356. BD*(   1) C   1 - C   6            3.69    1.24    0.060
   7. BD (   1) C   2 - H  18        /358. BD*(   1) C   1 - H  17            0.57    1.24    0.024
   7. BD (   1) C   2 - H  18        /359. BD*(   1) C   2 - C   3            0.97    1.24    0.031
   7. BD (   1) C   2 - H  18        /362. BD*(   1) C   3 - C   4            4.02    1.22    0.063
   7. BD (   1) C   2 - H  18        /363. BD*(   1) C   3 - H  19            0.55    1.23    0.023
   8. BD (   1) C   3 - C   4        / 74. RY*(   1) C   2                    1.24    1.86    0.043
   8. BD (   1) C   3 - C   4        / 75. RY*(   2) C   2                    1.54    2.17    0.052
   8. BD (   1) C   3 - C   4        /125. RY*(   1) C   5                    0.88    1.85    0.036
   8. BD (   1) C   3 - C   4        /126. RY*(   2) C   5                    0.54    1.93    0.029
   8. BD (   1) C   3 - C   4        /159. RY*(   1) C   7                    1.17    1.78    0.041
   8. BD (   1) C   3 - C   4        /160. RY*(   2) C   7                    0.66    1.66    0.030
   8. BD (   1) C   3 - C   4        /359. BD*(   1) C   2 - C   3            3.24    1.39    0.060
   8. BD (   1) C   3 - C   4        /361. BD*(   1) C   2 - H  18            1.95    1.38    0.047
   8. BD (   1) C   3 - C   4        /363. BD*(   1) C   3 - H  19            1.53    1.38    0.041
   8. BD (   1) C   3 - C   4        /364. BD*(   1) C   4 - C   5            3.38    1.38    0.061
   8. BD (   1) C   3 - C   4        /366. BD*(   1) C   4 - C   7            2.04    1.26    0.045
   8. BD (   1) C   3 - C   4        /368. BD*(   1) C   5 - H  20            2.37    1.38    0.051
   8. BD (   1) C   3 - C   4        /372. BD*(   1) C   7 - H  22            1.17    1.22    0.034
   9. BD (   1) C   3 - H  19        / 74. RY*(   1) C   2                    1.21    1.71    0.041
   9. BD (   1) C   3 - H  19        /108. RY*(   1) C   4                    1.76    1.89    0.052
   9. BD (   1) C   3 - H  19        /355. BD*(   1) C   1 - C   2            3.57    1.24    0.060
   9. BD (   1) C   3 - H  19        /359. BD*(   1) C   2 - C   3            1.15    1.24    0.034
   9. BD (   1) C   3 - H  19        /361. BD*(   1) C   2 - H  18            0.54    1.24    0.023
   9. BD (   1) C   3 - H  19        /362. BD*(   1) C   3 - C   4            1.24    1.23    0.035
   9. BD (   1) C   3 - H  19        /364. BD*(   1) C   4 - C   5            4.77    1.24    0.069
  10. BD (   1) C   4 - C   5        / 91. RY*(   1) C   3                    0.74    1.87    0.033
  10. BD (   1) C   4 - C   5        /142. RY*(   1) C   6                    1.17    1.86    0.042
  10. BD (   1) C   4 - C   5        /143. RY*(   2) C   6                    1.55    2.19    0.052
  10. BD (   1) C   4 - C   5        /159. RY*(   1) C   7                    1.63    1.77    0.048
  10. BD (   1) C   4 - C   5        /362. BD*(   1) C   3 - C   4            3.53    1.37    0.062
  10. BD (   1) C   4 - C   5        /363. BD*(   1) C   3 - H  19            2.55    1.38    0.053
  10. BD (   1) C   4 - C   5        /366. BD*(   1) C   4 - C   7            2.26    1.26    0.048
  10. BD (   1) C   4 - C   5        /367. BD*(   1) C   5 - C   6            3.00    1.38    0.058
  10. BD (   1) C   4 - C   5        /368. BD*(   1) C   5 - H  20            1.61    1.38    0.042
  10. BD (   1) C   4 - C   5        /369. BD*(   1) C   6 - H  21            1.92    1.38    0.046
  10. BD (   1) C   4 - C   5        /370. BD*(   1) C   7 - C   8            0.52    1.26    0.023
  10. BD (   1) C   4 - C   5        /371. BD*(   1) C   7 - N   9            0.81    1.20    0.028
  10. BD (   1) C   4 - C   5        /372. BD*(   1) C   7 - H  22            0.61    1.22    0.024
  11. BD (   2) C   4 - C   5        / 93. RY*(   3) C   3                    2.11    1.02    0.046
  11. BD (   2) C   4 - C   5        /144. RY*(   3) C   6                    1.82    0.82    0.038
  11. BD (   2) C   4 - C   5        /357. BD*(   2) C   1 - C   6           27.78    0.35    0.089
  11. BD (   2) C   4 - C   5        /360. BD*(   2) C   2 - C   3           27.59    0.35    0.088
  11. BD (   2) C   4 - C   5        /370. BD*(   1) C   7 - C   8            3.22    0.79    0.049
  11. BD (   2) C   4 - C   5        /371. BD*(   1) C   7 - N   9            4.02    0.73    0.052
  11. BD (   2) C   4 - C   5        /375. BD*(   2) C   8 - C  14            0.83    0.35    0.015
  12. BD (   1) C   4 - C   7        / 91. RY*(   1) C   3                    1.59    1.83    0.049
  12. BD (   1) C   4 - C   7        /125. RY*(   1) C   5                    1.87    1.81    0.052
  12. BD (   1) C   4 - C   7        /177. RY*(   2) C   8                    0.55    1.92    0.029
  12. BD (   1) C   4 - C   7        /178. RY*(   3) C   8                    1.21    1.50    0.038
  12. BD (   1) C   4 - C   7        /195. RY*(   3) N   9                    0.69    1.79    0.032
  12. BD (   1) C   4 - C   7        /359. BD*(   1) C   2 - C   3            2.19    1.34    0.049
  12. BD (   1) C   4 - C   7        /362. BD*(   1) C   3 - C   4            2.06    1.33    0.047
  12. BD (   1) C   4 - C   7        /364. BD*(   1) C   4 - C   5            2.11    1.34    0.048
  12. BD (   1) C   4 - C   7        /367. BD*(   1) C   5 - C   6            2.14    1.34    0.048
  12. BD (   1) C   4 - C   7        /370. BD*(   1) C   7 - C   8            3.12    1.22    0.055
  12. BD (   1) C   4 - C   7        /371. BD*(   1) C   7 - N   9            0.81    1.16    0.027
  12. BD (   1) C   4 - C   7        /372. BD*(   1) C   7 - H  22            0.97    1.18    0.030
  12. BD (   1) C   4 - C   7        /374. BD*(   1) C   8 - C  14            1.11    1.34    0.035
  12. BD (   1) C   4 - C   7        /375. BD*(   2) C   8 - C  14            2.46    0.79    0.043
  12. BD (   1) C   4 - C   7        /376. BD*(   1) N   9 - C  15            3.62    1.27    0.061
  13. BD (   1) C   5 - C   6        / 57. RY*(   1) C   1                    0.97    1.87    0.038
  13. BD (   1) C   5 - C   6        / 58. RY*(   2) C   1                    1.44    2.18    0.050
  13. BD (   1) C   5 - C   6        /108. RY*(   1) C   4                    0.93    2.03    0.039
  13. BD (   1) C   5 - C   6        /110. RY*(   3) C   4                    1.22    1.92    0.043
  13. BD (   1) C   5 - C   6        /356. BD*(   1) C   1 - C   6            2.51    1.39    0.053
  13. BD (   1) C   5 - C   6        /358. BD*(   1) C   1 - H  17            2.33    1.38    0.051
  13. BD (   1) C   5 - C   6        /364. BD*(   1) C   4 - C   5            3.41    1.38    0.061
  13. BD (   1) C   5 - C   6        /366. BD*(   1) C   4 - C   7            3.80    1.26    0.062
  13. BD (   1) C   5 - C   6        /368. BD*(   1) C   5 - H  20            1.38    1.38    0.039
  13. BD (   1) C   5 - C   6        /369. BD*(   1) C   6 - H  21            1.30    1.38    0.038
  14. BD (   1) C   5 - H  20        /108. RY*(   1) C   4                    1.83    1.88    0.053
  14. BD (   1) C   5 - H  20        /142. RY*(   1) C   6                    1.09    1.71    0.039
  14. BD (   1) C   5 - H  20        /356. BD*(   1) C   1 - C   6            3.60    1.24    0.060
  14. BD (   1) C   5 - H  20        /362. BD*(   1) C   3 - C   4            4.85    1.22    0.069
  14. BD (   1) C   5 - H  20        /364. BD*(   1) C   4 - C   5            1.31    1.23    0.036
  14. BD (   1) C   5 - H  20        /367. BD*(   1) C   5 - C   6            1.03    1.23    0.032
  14. BD (   1) C   5 - H  20        /369. BD*(   1) C   6 - H  21            0.55    1.24    0.023
  15. BD (   1) C   6 - H  21        / 57. RY*(   1) C   1                    1.23    1.73    0.041
  15. BD (   1) C   6 - H  21        /125. RY*(   1) C   5                    1.19    1.70    0.040
  15. BD (   1) C   6 - H  21        /355. BD*(   1) C   1 - C   2            3.71    1.24    0.061
  15. BD (   1) C   6 - H  21        /356. BD*(   1) C   1 - C   6            0.95    1.24    0.031
  15. BD (   1) C   6 - H  21        /358. BD*(   1) C   1 - H  17            0.57    1.24    0.024
  15. BD (   1) C   6 - H  21        /364. BD*(   1) C   4 - C   5            3.96    1.23    0.062
  15. BD (   1) C   6 - H  21        /367. BD*(   1) C   5 - C   6            0.95    1.23    0.031
  15. BD (   1) C   6 - H  21        /368. BD*(   1) C   5 - H  20            0.57    1.23    0.024
  16. BD (   1) C   7 - C   8        /109. RY*(   2) C   4                    1.10    1.44    0.036
  16. BD (   1) C   7 - C   8        /110. RY*(   3) C   4                    0.54    1.88    0.029
  16. BD (   1) C   7 - C   8        /193. RY*(   1) N   9                    1.26    1.38    0.038
  16. BD (   1) C   7 - C   8        /210. RY*(   1) C  10                    1.54    1.83    0.048
  16. BD (   1) C   7 - C   8        /278. RY*(   1) C  14                    1.95    1.82    0.054
  16. BD (   1) C   7 - C   8        /364. BD*(   1) C   4 - C   5            1.28    1.34    0.037
  16. BD (   1) C   7 - C   8        /365. BD*(   2) C   4 - C   5            2.38    0.78    0.042
  16. BD (   1) C   7 - C   8        /366. BD*(   1) C   4 - C   7            3.16    1.22    0.055
  16. BD (   1) C   7 - C   8        /371. BD*(   1) C   7 - N   9            0.89    1.16    0.029
  16. BD (   1) C   7 - C   8        /372. BD*(   1) C   7 - H  22            0.79    1.17    0.027
  16. BD (   1) C   7 - C   8        /373. BD*(   1) C   8 - C  10            2.06    1.34    0.047
  16. BD (   1) C   7 - C   8        /374. BD*(   1) C   8 - C  14            2.05    1.34    0.047
  16. BD (   1) C   7 - C   8        /377. BD*(   1) N   9 - H  23            1.44    1.27    0.038
  16. BD (   1) C   7 - C   8        /378. BD*(   1) C  10 - C  11            2.25    1.34    0.049
  16. BD (   1) C   7 - C   8        /386. BD*(   1) C  13 - C  14            2.16    1.34    0.048
  17. BD (   1) C   7 - N   9        /109. RY*(   2) C   4                    0.64    1.57    0.028
  17. BD (   1) C   7 - N   9        /298. RY*(   4) C  15                    1.63    1.96    0.051
  17. BD (   1) C   7 - N   9        /299. RY*(   5) C  15                    0.62    2.70    0.037
  17. BD (   1) C   7 - N   9        /364. BD*(   1) C   4 - C   5            1.55    1.47    0.043
  17. BD (   1) C   7 - N   9        /365. BD*(   2) C   4 - C   5            1.23    0.92    0.033
  17. BD (   1) C   7 - N   9        /366. BD*(   1) C   4 - C   7            0.98    1.36    0.033
  17. BD (   1) C   7 - N   9        /370. BD*(   1) C   7 - C   8            0.97    1.35    0.033
  17. BD (   1) C   7 - N   9        /374. BD*(   1) C   8 - C  14            1.58    1.47    0.043
  17. BD (   1) C   7 - N   9        /375. BD*(   2) C   8 - C  14            0.93    0.92    0.029
  17. BD (   1) C   7 - N   9        /376. BD*(   1) N   9 - C  15            0.89    1.40    0.032
  17. BD (   1) C   7 - N   9        /377. BD*(   1) N   9 - H  23            0.64    1.40    0.027
  17. BD (   1) C   7 - N   9        /390. BD*(   2) C  15 - O  16            1.75    1.49    0.046
  18. BD (   1) C   7 - H  22        /193. RY*(   1) N   9                    0.77    1.23    0.028
  18. BD (   1) C   7 - H  22        /362. BD*(   1) C   3 - C   4            5.52    1.18    0.072
  18. BD (   1) C   7 - H  22        /366. BD*(   1) C   4 - C   7            0.96    1.07    0.029
  18. BD (   1) C   7 - H  22        /370. BD*(   1) C   7 - C   8            0.65    1.06    0.024
  18. BD (   1) C   7 - H  22        /373. BD*(   1) C   8 - C  10            5.30    1.18    0.071
  18. BD (   1) C   7 - H  22        /377. BD*(   1) N   9 - H  23            2.01    1.12    0.042
  19. BD (   1) C   8 - C  10        /159. RY*(   1) C   7                    1.85    1.77    0.051
  19. BD (   1) C   8 - C  10        /177. RY*(   2) C   8                    0.51    1.96    0.028
  19. BD (   1) C   8 - C  10        /227. RY*(   1) C  11                    1.19    1.86    0.042
  19. BD (   1) C   8 - C  10        /228. RY*(   2) C  11                    1.51    2.17    0.051
  19. BD (   1) C   8 - C  10        /278. RY*(   1) C  14                    0.89    1.87    0.036
  19. BD (   1) C   8 - C  10        /370. BD*(   1) C   7 - C   8            1.99    1.26    0.045
  19. BD (   1) C   8 - C  10        /372. BD*(   1) C   7 - H  22            1.16    1.21    0.033
  19. BD (   1) C   8 - C  10        /374. BD*(   1) C   8 - C  14            3.28    1.38    0.060
  19. BD (   1) C   8 - C  10        /378. BD*(   1) C  10 - C  11            3.21    1.39    0.060
  19. BD (   1) C   8 - C  10        /380. BD*(   1) C  10 - H  24            1.61    1.38    0.042
  19. BD (   1) C   8 - C  10        /382. BD*(   1) C  11 - H  25            1.99    1.38    0.047
  19. BD (   1) C   8 - C  10        /388. BD*(   1) C  14 - H  28            2.39    1.38    0.051
  20. BD (   1) C   8 - C  14        /159. RY*(   1) C   7                    1.83    1.77    0.051
  20. BD (   1) C   8 - C  14        /210. RY*(   1) C  10                    0.82    1.87    0.035
  20. BD (   1) C   8 - C  14        /261. RY*(   1) C  13                    1.14    1.86    0.041
  20. BD (   1) C   8 - C  14        /262. RY*(   2) C  13                    1.55    2.18    0.052
  20. BD (   1) C   8 - C  14        /370. BD*(   1) C   7 - C   8            2.02    1.26    0.045
  20. BD (   1) C   8 - C  14        /371. BD*(   1) C   7 - N   9            1.13    1.20    0.033
  20. BD (   1) C   8 - C  14        /372. BD*(   1) C   7 - H  22            0.55    1.21    0.023
  20. BD (   1) C   8 - C  14        /373. BD*(   1) C   8 - C  10            3.37    1.38    0.061
  20. BD (   1) C   8 - C  14        /380. BD*(   1) C  10 - H  24            2.52    1.38    0.053
  20. BD (   1) C   8 - C  14        /386. BD*(   1) C  13 - C  14            3.06    1.38    0.058
  20. BD (   1) C   8 - C  14        /387. BD*(   1) C  13 - H  27            1.98    1.38    0.047
  20. BD (   1) C   8 - C  14        /388. BD*(   1) C  14 - H  28            1.66    1.38    0.043
  21. BD (   2) C   8 - C  14        /212. RY*(   3) C  10                    2.14    0.97    0.044
  21. BD (   2) C   8 - C  14        /263. RY*(   3) C  13                    1.90    0.83    0.039
  21. BD (   2) C   8 - C  14        /365. BD*(   2) C   4 - C   5            0.93    0.35    0.016
  21. BD (   2) C   8 - C  14        /366. BD*(   1) C   4 - C   7            3.32    0.79    0.050
  21. BD (   2) C   8 - C  14        /371. BD*(   1) C   7 - N   9            3.69    0.73    0.050
  21. BD (   2) C   8 - C  14        /379. BD*(   2) C  10 - C  11           27.23    0.35    0.088
  21. BD (   2) C   8 - C  14        /384. BD*(   2) C  12 - C  13           28.05    0.35    0.089
  22. BD (   1) N   9 - C  15        /159. RY*(   1) C   7                    1.36    1.94    0.046
  22. BD (   1) N   9 - C  15        /160. RY*(   2) C   7                    1.15    1.83    0.041
  22. BD (   1) N   9 - C  15        /312. RY*(   1) O  16                    0.54    1.69    0.027
  22. BD (   1) N   9 - C  15        /366. BD*(   1) C   4 - C   7            1.15    1.43    0.036
  22. BD (   1) N   9 - C  15        /371. BD*(   1) C   7 - N   9            1.72    1.37    0.044
  22. BD (   1) N   9 - C  15        /377. BD*(   1) N   9 - H  23            0.63    1.48    0.027
  23. BD (   1) N   9 - H  23        /160. RY*(   2) C   7                    1.23    1.67    0.041
  23. BD (   1) N   9 - H  23        /295. RY*(   1) C  15                    0.85    2.11    0.038
  23. BD (   1) N   9 - H  23        /299. RY*(   5) C  15                    0.61    2.61    0.036
  23. BD (   1) N   9 - H  23        /370. BD*(   1) C   7 - C   8            0.83    1.27    0.029
  23. BD (   1) N   9 - H  23        /376. BD*(   1) N   9 - C  15            0.57    1.32    0.025
  23. BD (   1) N   9 - H  23        /390. BD*(   2) C  15 - O  16            1.12    1.40    0.035
  23. BD (   1) N   9 - H  23        /391. BD*(   1) C  15 - H  29            2.39    1.31    0.050
  24. BD (   1) C  10 - C  11        /176. RY*(   1) C   8                    1.33    2.00    0.046
  24. BD (   1) C  10 - C  11        /177. RY*(   2) C   8                    0.94    1.96    0.038
  24. BD (   1) C  10 - C  11        /244. RY*(   1) C  12                    0.95    1.88    0.038
  24. BD (   1) C  10 - C  11        /245. RY*(   2) C  12                    1.41    2.17    0.050
  24. BD (   1) C  10 - C  11        /370. BD*(   1) C   7 - C   8            3.92    1.26    0.063
  24. BD (   1) C  10 - C  11        /373. BD*(   1) C   8 - C  10            3.64    1.38    0.063
  24. BD (   1) C  10 - C  11        /380. BD*(   1) C  10 - H  24            1.54    1.38    0.041
  24. BD (   1) C  10 - C  11        /381. BD*(   1) C  11 - C  12            2.53    1.38    0.053
  24. BD (   1) C  10 - C  11        /382. BD*(   1) C  11 - H  25            1.33    1.38    0.038
  24. BD (   1) C  10 - C  11        /385. BD*(   1) C  12 - H  26            2.30    1.38    0.051
  25. BD (   2) C  10 - C  11        /246. RY*(   3) C  12                    1.35    0.78    0.032
  25. BD (   2) C  10 - C  11        /375. BD*(   2) C   8 - C  14           29.28    0.35    0.091
  25. BD (   2) C  10 - C  11        /384. BD*(   2) C  12 - C  13           27.83    0.35    0.088
  26. BD (   1) C  10 - H  24        /176. RY*(   1) C   8                    1.71    1.86    0.050
  26. BD (   1) C  10 - H  24        /227. RY*(   1) C  11                    1.15    1.71    0.040
  26. BD (   1) C  10 - H  24        /373. BD*(   1) C   8 - C  10            1.32    1.23    0.036
  26. BD (   1) C  10 - H  24        /374. BD*(   1) C   8 - C  14            4.80    1.23    0.069
  26. BD (   1) C  10 - H  24        /378. BD*(   1) C  10 - C  11            1.09    1.24    0.033
  26. BD (   1) C  10 - H  24        /381. BD*(   1) C  11 - C  12            3.61    1.24    0.060
  26. BD (   1) C  10 - H  24        /382. BD*(   1) C  11 - H  25            0.55    1.24    0.023
  27. BD (   1) C  11 - C  12        /210. RY*(   1) C  10                    0.89    1.87    0.037
  27. BD (   1) C  11 - C  12        /211. RY*(   2) C  10                    1.53    1.92    0.049
  27. BD (   1) C  11 - C  12        /261. RY*(   1) C  13                    1.04    1.86    0.039
  27. BD (   1) C  11 - C  12        /262. RY*(   2) C  13                    1.44    2.18    0.050
  27. BD (   1) C  11 - C  12        /378. BD*(   1) C  10 - C  11            2.61    1.38    0.054
  27. BD (   1) C  11 - C  12        /380. BD*(   1) C  10 - H  24            2.48    1.38    0.052
  27. BD (   1) C  11 - C  12        /382. BD*(   1) C  11 - H  25            1.33    1.38    0.038
  27. BD (   1) C  11 - C  12        /383. BD*(   1) C  12 - C  13            2.52    1.39    0.053
  27. BD (   1) C  11 - C  12        /385. BD*(   1) C  12 - H  26            1.32    1.38    0.038
  27. BD (   1) C  11 - C  12        /387. BD*(   1) C  13 - H  27            2.37    1.38    0.051
  28. BD (   1) C  11 - H  25        /210. RY*(   1) C  10                    1.18    1.73    0.040
  28. BD (   1) C  11 - H  25        /244. RY*(   1) C  12                    1.24    1.73    0.041
  28. BD (   1) C  11 - H  25        /373. BD*(   1) C   8 - C  10            4.01    1.23    0.063
  28. BD (   1) C  11 - H  25        /378. BD*(   1) C  10 - C  11            0.97    1.24    0.031
  28. BD (   1) C  11 - H  25        /380. BD*(   1) C  10 - H  24            0.55    1.23    0.023
  28. BD (   1) C  11 - H  25        /381. BD*(   1) C  11 - C  12            0.93    1.24    0.030
  28. BD (   1) C  11 - H  25        /383. BD*(   1) C  12 - C  13            3.70    1.24    0.060
  28. BD (   1) C  11 - H  25        /385. BD*(   1) C  12 - H  26            0.56    1.24    0.024
  29. BD (   1) C  12 - C  13        /227. RY*(   1) C  11                    1.02    1.86    0.039
  29. BD (   1) C  12 - C  13        /228. RY*(   2) C  11                    1.46    2.17    0.050
  29. BD (   1) C  12 - C  13        /278. RY*(   1) C  14                    0.69    1.86    0.032
  29. BD (   1) C  12 - C  13        /279. RY*(   2) C  14                    1.84    1.91    0.053
  29. BD (   1) C  12 - C  13        /381. BD*(   1) C  11 - C  12            2.52    1.39    0.053
  29. BD (   1) C  12 - C  13        /382. BD*(   1) C  11 - H  25            2.36    1.38    0.051
  29. BD (   1) C  12 - C  13        /385. BD*(   1) C  12 - H  26            1.34    1.38    0.039
  29. BD (   1) C  12 - C  13        /386. BD*(   1) C  13 - C  14            2.57    1.38    0.053
  29. BD (   1) C  12 - C  13        /387. BD*(   1) C  13 - H  27            1.35    1.38    0.039
  29. BD (   1) C  12 - C  13        /388. BD*(   1) C  14 - H  28            2.45    1.38    0.052
  30. BD (   2) C  12 - C  13        /230. RY*(   4) C  11                    0.82    1.79    0.037
  30. BD (   2) C  12 - C  13        /281. RY*(   4) C  14                    0.96    1.64    0.039
  30. BD (   2) C  12 - C  13        /375. BD*(   2) C   8 - C  14           28.23    0.35    0.089
  30. BD (   2) C  12 - C  13        /379. BD*(   2) C  10 - C  11           28.41    0.35    0.089
  31. BD (   1) C  12 - H  26        /227. RY*(   1) C  11                    1.34    1.71    0.043
  31. BD (   1) C  12 - H  26        /261. RY*(   1) C  13                    1.33    1.71    0.043
  31. BD (   1) C  12 - H  26        /378. BD*(   1) C  10 - C  11            3.85    1.24    0.062
  31. BD (   1) C  12 - H  26        /381. BD*(   1) C  11 - C  12            0.93    1.24    0.030
  31. BD (   1) C  12 - H  26        /382. BD*(   1) C  11 - H  25            0.56    1.23    0.024
  31. BD (   1) C  12 - H  26        /383. BD*(   1) C  12 - C  13            0.95    1.24    0.031
  31. BD (   1) C  12 - H  26        /386. BD*(   1) C  13 - C  14            3.80    1.23    0.061
  31. BD (   1) C  12 - H  26        /387. BD*(   1) C  13 - H  27            0.56    1.23    0.024
  32. BD (   1) C  13 - C  14        /176. RY*(   1) C   8                    0.89    2.00    0.038
  32. BD (   1) C  13 - C  14        /177. RY*(   2) C   8                    1.23    1.96    0.044
  32. BD (   1) C  13 - C  14        /244. RY*(   1) C  12                    0.96    1.87    0.038
  32. BD (   1) C  13 - C  14        /245. RY*(   2) C  12                    1.43    2.17    0.050
  32. BD (   1) C  13 - C  14        /370. BD*(   1) C   7 - C   8            3.80    1.26    0.062
  32. BD (   1) C  13 - C  14        /374. BD*(   1) C   8 - C  14            3.47    1.38    0.062
  32. BD (   1) C  13 - C  14        /383. BD*(   1) C  12 - C  13            2.53    1.39    0.053
  32. BD (   1) C  13 - C  14        /385. BD*(   1) C  12 - H  26            2.32    1.38    0.051
  32. BD (   1) C  13 - C  14        /387. BD*(   1) C  13 - H  27            1.31    1.38    0.038
  32. BD (   1) C  13 - C  14        /388. BD*(   1) C  14 - H  28            1.42    1.38    0.040
  33. BD (   1) C  13 - H  27        /244. RY*(   1) C  12                    1.25    1.73    0.042
  33. BD (   1) C  13 - H  27        /278. RY*(   1) C  14                    1.21    1.72    0.041
  33. BD (   1) C  13 - H  27        /374. BD*(   1) C   8 - C  14            4.00    1.23    0.063
  33. BD (   1) C  13 - H  27        /381. BD*(   1) C  11 - C  12            3.72    1.24    0.061
  33. BD (   1) C  13 - H  27        /383. BD*(   1) C  12 - C  13            0.95    1.24    0.031
  33. BD (   1) C  13 - H  27        /385. BD*(   1) C  12 - H  26            0.56    1.24    0.024
  33. BD (   1) C  13 - H  27        /386. BD*(   1) C  13 - C  14            0.96    1.24    0.031
  33. BD (   1) C  13 - H  27        /388. BD*(   1) C  14 - H  28            0.57    1.23    0.024
  34. BD (   1) C  14 - H  28        /176. RY*(   1) C   8                    1.85    1.85    0.053
  34. BD (   1) C  14 - H  28        /261. RY*(   1) C  13                    1.10    1.71    0.039
  34. BD (   1) C  14 - H  28        /373. BD*(   1) C   8 - C  10            4.85    1.23    0.069
  34. BD (   1) C  14 - H  28        /374. BD*(   1) C   8 - C  14            1.33    1.23    0.036
  34. BD (   1) C  14 - H  28        /383. BD*(   1) C  12 - C  13            3.61    1.24    0.060
  34. BD (   1) C  14 - H  28        /386. BD*(   1) C  13 - C  14            1.04    1.24    0.032
  34. BD (   1) C  14 - H  28        /387. BD*(   1) C  13 - H  27            0.55    1.23    0.023
  35. BD (   1) C  15 - O  16        /193. RY*(   1) N   9                    0.56    1.09    0.022
  35. BD (   1) C  15 - O  16        /389. BD*(   1) C  15 - O  16            1.17    0.47    0.022
  36. BD (   2) C  15 - O  16        /194. RY*(   2) N   9                    1.27    2.19    0.047
  36. BD (   2) C  15 - O  16        /295. RY*(   1) C  15                    0.81    2.44    0.040
  36. BD (   2) C  15 - O  16        /371. BD*(   1) C   7 - N   9            2.42    1.54    0.055
  36. BD (   2) C  15 - O  16        /376. BD*(   1) N   9 - C  15            0.57    1.65    0.028
  37. BD (   1) C  15 - H  29        /194. RY*(   2) N   9                    1.20    1.76    0.041
  37. BD (   1) C  15 - H  29        /312. RY*(   1) O  16                    0.99    1.43    0.034
  37. BD (   1) C  15 - H  29        /377. BD*(   1) N   9 - H  23            3.67    1.22    0.060
  38. CR (   1) C   1                / 75. RY*(   2) C   2                    1.23   11.79    0.108
  38. CR (   1) C   1                /143. RY*(   2) C   6                    1.30   11.81    0.111
  38. CR (   1) C   1                /330. RY*(   2) H  17                    0.59   12.28    0.076
  38. CR (   1) C   1                /359. BD*(   1) C   2 - C   3            0.67   11.01    0.077
  38. CR (   1) C   1                /367. BD*(   1) C   5 - C   6            0.65   11.00    0.076
  39. CR (   1) C   2                / 58. RY*(   2) C   1                    1.29   11.81    0.110
  39. CR (   1) C   2                / 92. RY*(   2) C   3                    1.05   11.57    0.098
  39. CR (   1) C   2                /332. RY*(   2) H  18                    0.61   12.32    0.077
  39. CR (   1) C   2                /356. BD*(   1) C   1 - C   6            0.64   11.01    0.075
  39. CR (   1) C   2                /362. BD*(   1) C   3 - C   4            0.78   11.00    0.083
  40. CR (   1) C   3                / 75. RY*(   2) C   2                    1.38   11.79    0.114
  40. CR (   1) C   3                /110. RY*(   3) C   4                    1.95   11.55    0.134
  40. CR (   1) C   3                /333. RY*(   1) H  19                    0.63   11.71    0.076
  40. CR (   1) C   3                /355. BD*(   1) C   1 - C   2            0.64   11.01    0.075
  40. CR (   1) C   3                /364. BD*(   1) C   4 - C   5            0.75   11.00    0.082
  40. CR (   1) C   3                /366. BD*(   1) C   4 - C   7            0.82   10.89    0.085
  41. CR (   1) C   4                / 92. RY*(   2) C   3                    1.24   11.59    0.107
  41. CR (   1) C   4                /126. RY*(   2) C   5                    1.28   11.58    0.109
  41. CR (   1) C   4                /160. RY*(   2) C   7                    1.09   11.31    0.099
  41. CR (   1) C   4                /359. BD*(   1) C   2 - C   3            0.61   11.03    0.073
  41. CR (   1) C   4                /367. BD*(   1) C   5 - C   6            0.62   11.03    0.074
  42. CR (   1) C   5                /108. RY*(   1) C   4                    0.72   11.65    0.082
  42. CR (   1) C   5                /110. RY*(   3) C   4                    1.02   11.55    0.097
  42. CR (   1) C   5                /143. RY*(   2) C   6                    1.30   11.81    0.111
  42. CR (   1) C   5                /335. RY*(   1) H  20                    0.67   11.88    0.080
  42. CR (   1) C   5                /356. BD*(   1) C   1 - C   6            0.64   11.01    0.075
  42. CR (   1) C   5                /362. BD*(   1) C   3 - C   4            0.84   10.99    0.086
  42. CR (   1) C   5                /366. BD*(   1) C   4 - C   7            0.82   10.88    0.085
  43. CR (   1) C   6                / 58. RY*(   2) C   1                    1.34   11.81    0.112
  43. CR (   1) C   6                /126. RY*(   2) C   5                    1.14   11.56    0.102
  43. CR (   1) C   6                /338. RY*(   2) H  21                    0.63   12.34    0.079
  43. CR (   1) C   6                /355. BD*(   1) C   1 - C   2            0.64   11.01    0.075
  43. CR (   1) C   6                /364. BD*(   1) C   4 - C   5            0.75   11.00    0.081
  44. CR (   1) C   7                /108. RY*(   1) C   4                    1.05   11.70    0.099
  44. CR (   1) C   7                /176. RY*(   1) C   8                    1.04   11.68    0.099
  44. CR (   1) C   7                /340. RY*(   2) H  22                    0.50   12.85    0.072
  44. CR (   1) C   7                /362. BD*(   1) C   3 - C   4            0.69   11.05    0.079
  44. CR (   1) C   7                /364. BD*(   1) C   4 - C   5            0.54   11.05    0.069
  44. CR (   1) C   7                /373. BD*(   1) C   8 - C  10            0.69   11.05    0.078
  44. CR (   1) C   7                /374. BD*(   1) C   8 - C  14            0.55   11.05    0.070
  44. CR (   1) C   7                /376. BD*(   1) N   9 - C  15            0.70   10.98    0.079
  45. CR (   1) C   8                /211. RY*(   2) C  10                    1.29   11.56    0.109
  45. CR (   1) C   8                /279. RY*(   2) C  14                    1.30   11.55    0.109
  45. CR (   1) C   8                /378. BD*(   1) C  10 - C  11            0.62   11.03    0.074
  45. CR (   1) C   8                /386. BD*(   1) C  13 - C  14            0.62   11.03    0.074
  46. CR (   1) N   9                /163. RY*(   5) C   7                    0.68   15.46    0.091
  46. CR (   1) N   9                /296. RY*(   2) C  15                    0.65   16.11    0.092
  46. CR (   1) N   9                /299. RY*(   5) C  15                    0.98   16.44    0.113
  46. CR (   1) N   9                /342. RY*(   2) H  23                    0.94   16.84    0.112
  47. CR (   1) C  10                /177. RY*(   2) C   8                    2.06   11.58    0.138
  47. CR (   1) C  10                /228. RY*(   2) C  11                    1.34   11.79    0.112
  47. CR (   1) C  10                /343. RY*(   1) H  24                    0.64   11.76    0.077
  47. CR (   1) C  10                /370. BD*(   1) C   7 - C   8            0.81   10.88    0.085
  47. CR (   1) C  10                /374. BD*(   1) C   8 - C  14            0.77   11.00    0.082
  47. CR (   1) C  10                /381. BD*(   1) C  11 - C  12            0.65   11.01    0.076
  48. CR (   1) C  11                /211. RY*(   2) C  10                    1.02   11.54    0.097
  48. CR (   1) C  11                /245. RY*(   2) C  12                    1.29   11.80    0.110
  48. CR (   1) C  11                /346. RY*(   2) H  25                    0.62   12.33    0.078
  48. CR (   1) C  11                /373. BD*(   1) C   8 - C  10            0.78   11.00    0.083
  48. CR (   1) C  11                /383. BD*(   1) C  12 - C  13            0.64   11.01    0.075
  49. CR (   1) C  12                /228. RY*(   2) C  11                    1.27   11.79    0.109
  49. CR (   1) C  12                /262. RY*(   2) C  13                    1.30   11.80    0.111
  49. CR (   1) C  12                /348. RY*(   2) H  26                    0.58   12.27    0.075
  49. CR (   1) C  12                /378. BD*(   1) C  10 - C  11            0.67   11.01    0.077
  49. CR (   1) C  12                /386. BD*(   1) C  13 - C  14            0.66   11.01    0.076
  50. CR (   1) C  13                /245. RY*(   2) C  12                    1.34   11.80    0.112
  50. CR (   1) C  13                /279. RY*(   2) C  14                    1.09   11.53    0.100
  50. CR (   1) C  13                /350. RY*(   2) H  27                    0.64   12.35    0.079
  50. CR (   1) C  13                /374. BD*(   1) C   8 - C  14            0.76   11.00    0.082
  50. CR (   1) C  13                /381. BD*(   1) C  11 - C  12            0.64   11.01    0.075
  51. CR (   1) C  14                /176. RY*(   1) C   8                    0.74   11.62    0.083
  51. CR (   1) C  14                /177. RY*(   2) C   8                    1.00   11.58    0.096
  51. CR (   1) C  14                /262. RY*(   2) C  13                    1.31   11.80    0.111
  51. CR (   1) C  14                /351. RY*(   1) H  28                    0.73   12.02    0.083
  51. CR (   1) C  14                /370. BD*(   1) C   7 - C   8            0.80   10.88    0.084
  51. CR (   1) C  14                /373. BD*(   1) C   8 - C  10            0.82   11.00    0.085
  51. CR (   1) C  14                /383. BD*(   1) C  12 - C  13            0.65   11.01    0.076
  52. CR (   1) C  15                /354. RY*(   2) H  29                    0.53   12.68    0.073
  52. CR (   1) C  15                /371. BD*(   1) C   7 - N   9            1.28   10.95    0.106
  53. CR (   1) O  16                /295. RY*(   1) C  15                    4.28   20.70    0.266
  54. LP (   1) N   9                /161. RY*(   3) C   7                    1.13    1.17    0.035
  54. LP (   1) N   9                /297. RY*(   3) C  15                    2.53    1.88    0.067
  54. LP (   1) N   9                /370. BD*(   1) C   7 - C   8            6.83    0.81    0.071
  54. LP (   1) N   9                /372. BD*(   1) C   7 - H  22            6.69    0.77    0.069
  54. LP (   1) N   9                /375. BD*(   2) C   8 - C  14            0.97    0.38    0.017
  54. LP (   1) N   9                /389. BD*(   1) C  15 - O  16           84.96    0.35    0.155
  55. LP (   1) O  16                /295. RY*(   1) C  15                   11.26    2.16    0.139
  55. LP (   1) O  16                /296. RY*(   2) C  15                    0.94    2.33    0.042
  55. LP (   1) O  16                /306. RY*(  12) C  15                    0.99    2.92    0.048
  55. LP (   1) O  16                /391. BD*(   1) C  15 - H  29            0.58    1.35    0.025
  56. LP (   2) O  16                /296. RY*(   2) C  15                    2.65    1.85    0.064
  56. LP (   2) O  16                /297. RY*(   3) C  15                    0.50    1.90    0.028
  56. LP (   2) O  16                /299. RY*(   5) C  15                    0.50    2.18    0.030
  56. LP (   2) O  16                /311. RY*(  17) C  15                    0.96    0.98    0.028
  56. LP (   2) O  16                /371. BD*(   1) C   7 - N   9            0.94    0.77    0.024
  56. LP (   2) O  16                /376. BD*(   1) N   9 - C  15           22.79    0.88    0.128
  56. LP (   2) O  16                /391. BD*(   1) C  15 - H  29           17.28    0.88    0.111
 357. BD*(   2) C   1 - C   6        / 59. RY*(   3) C   1                    3.31    0.44    0.084
 357. BD*(   2) C   1 - C   6        / 67. RY*(  11) C   1                    0.57    0.41    0.034
 357. BD*(   2) C   1 - C   6        /144. RY*(   3) C   6                    2.26    0.46    0.072
 360. BD*(   2) C   2 - C   3        / 76. RY*(   3) C   2                    2.71    0.64    0.092
 360. BD*(   2) C   2 - C   3        / 93. RY*(   3) C   3                    0.74    0.68    0.050
 360. BD*(   2) C   2 - C   3        / 94. RY*(   4) C   3                    1.07    1.28    0.082
 365. BD*(   2) C   4 - C   5        / 93. RY*(   3) C   3                    0.76    0.67    0.048
 365. BD*(   2) C   4 - C   5        /109. RY*(   2) C   4                    0.57    0.65    0.041
 365. BD*(   2) C   4 - C   5        /127. RY*(   3) C   5                    3.02    0.69    0.097
 365. BD*(   2) C   4 - C   5        /144. RY*(   3) C   6                    0.64    0.47    0.037
 365. BD*(   2) C   4 - C   5        /370. BD*(   1) C   7 - C   8            1.21    0.44    0.047
 365. BD*(   2) C   4 - C   5        /371. BD*(   1) C   7 - N   9            1.38    0.38    0.046
 375. BD*(   2) C   8 - C  14        /178. RY*(   3) C   8                    0.55    0.71    0.042
 375. BD*(   2) C   8 - C  14        /212. RY*(   3) C  10                    0.76    0.61    0.046
 375. BD*(   2) C   8 - C  14        /263. RY*(   3) C  13                    0.66    0.48    0.038
 375. BD*(   2) C   8 - C  14        /280. RY*(   3) C  14                    3.14    0.66    0.097
 375. BD*(   2) C   8 - C  14        /366. BD*(   1) C   4 - C   7            1.26    0.44    0.048
 375. BD*(   2) C   8 - C  14        /371. BD*(   1) C   7 - N   9            1.39    0.37    0.046
 379. BD*(   2) C  10 - C  11        /212. RY*(   3) C  10                    0.83    0.61    0.050
 379. BD*(   2) C  10 - C  11        /213. RY*(   4) C  10                    1.06    1.37    0.085
 379. BD*(   2) C  10 - C  11        /229. RY*(   3) C  11                    2.63    0.62    0.090
 384. BD*(   2) C  12 - C  13        /246. RY*(   3) C  12                    3.32    0.43    0.083
 384. BD*(   2) C  12 - C  13        /257. RY*(  14) C  12                    0.55    0.47    0.036
 384. BD*(   2) C  12 - C  13        /263. RY*(   3) C  13                    1.95    0.48    0.068
 389. BD*(   1) C  15 - O  16        /297. RY*(   3) C  15                    1.50    1.53    0.116
 389. BD*(   1) C  15 - O  16        /300. RY*(   6) C  15                    0.75    1.48    0.082
 389. BD*(   1) C  15 - O  16        /307. RY*(  13) C  15                    0.54    1.43    0.068
 389. BD*(   1) C  15 - O  16        /313. RY*(   2) O  16                    1.13    0.63    0.065
 389. BD*(   1) C  15 - O  16        /314. RY*(   3) O  16                    0.98    0.65    0.062
 389. BD*(   1) C  15 - O  16        /375. BD*(   2) C   8 - C  14            0.83    0.03    0.007


 Natural Bond Orbitals (Summary):

                                                            Principal Delocalizations
           NBO                        Occupancy    Energy   (geminal,vicinal,remote)
 ====================================================================================
 Molecular unit  1  (C14H13NO)
     1. BD (   1) C   1 - C   2          1.98164    -0.77210  359(g),356(g),363(v),369(v)
                                                    92(v),143(v),361(g),358(g)
                                                    142(v),91(v)
     2. BD (   1) C   1 - C   6          1.98165    -0.77242  367(g),355(g),368(v),361(v)
                                                    126(v),75(v),369(g),358(g)
                                                    74(v),125(v)
     3. BD (   2) C   1 - C   6          1.65962    -0.29709  360(v),365(v),128(v),77(v)
     4. BD (   1) C   1 - H  17          1.98161    -0.62312  359(v),367(v),74(v),142(v)
                                                    356(g),355(g),361(v),369(v)
     5. BD (   1) C   2 - C   3          1.97911    -0.77239  366(v),362(g),355(g),358(v)
                                                    363(g),58(v),361(g),108(v)
                                                    110(v),57(v)
     6. BD (   2) C   2 - C   3          1.66770    -0.29998  365(v),357(v),59(v),109(v)
     7. BD (   1) C   2 - H  18          1.98150    -0.62429  362(v),356(v),57(v),91(v)
                                                    359(g),355(g),358(v),363(v)
     8. BD (   1) C   3 - C   4          1.97400    -0.77453  364(g),359(g),368(v),366(g)
                                                    361(v),75(v),363(g),74(v)
                                                    159(v),372(v),125(v),160(v)
                                                    126(v)
     9. BD (   1) C   3 - H  19          1.97992    -0.62932  364(v),355(v),108(v),362(g)
                                                    74(v),359(g),361(v)
    10. BD (   1) C   4 - C   5          1.97435    -0.77260  362(g),367(g),363(v),366(g)
                                                    369(v),159(v),368(g),143(v)
                                                    142(v),371(v),91(v),372(v)
                                                    370(v)
    11. BD (   2) C   4 - C   5          1.66249    -0.29952  357(v),360(v),371(v),370(v)
                                                    93(v),144(v),375(r)
    12. BD (   1) C   4 - C   7          1.96270    -0.73267  376(v),370(g),375(v),359(v)
                                                    367(v),364(g),362(g),125(v)
                                                    91(v),178(v),374(v),372(g)
                                                    371(g),195(v),177(v)
    13. BD (   1) C   5 - C   6          1.97940    -0.77025  366(v),364(g),356(g),358(v)
                                                    58(v),368(g),369(g),110(v)
                                                    57(v),108(v)
    14. BD (   1) C   5 - H  20          1.98054    -0.62387  362(v),356(v),108(v),364(g)
                                                    142(v),367(g),369(v)
    15. BD (   1) C   6 - H  21          1.98148    -0.62379  364(v),355(v),57(v),125(v)
                                                    367(g),356(g),368(v),358(v)
    16. BD (   1) C   7 - C   8          1.96392    -0.72970  366(g),365(v),378(v),386(v)
                                                    374(g),373(g),278(v),210(v)
                                                    377(v),364(v),193(v),109(v)
                                                    371(g),372(g),110(v)
    17. BD (   1) C   7 - N   9          1.98129    -0.86577  390(v),298(v),374(v),364(v)
                                                    365(v),375(v),366(g),370(g)
                                                    376(g),109(v),377(g),299(v)
    18. BD (   1) C   7 - H  22          1.96890    -0.57664  362(v),373(v),377(v),366(g)
                                                    193(v),370(g)
    19. BD (   1) C   8 - C  10          1.97376    -0.77091  374(g),378(g),388(v),382(v)
                                                    370(g),159(v),380(g),228(v)
                                                    227(v),372(v),278(v),177(g)
    20. BD (   1) C   8 - C  14          1.97446    -0.76986  373(g),386(g),380(v),370(g)
                                                    387(v),159(v),388(g),262(v)
                                                    261(v),371(v),210(v),372(v)
    21. BD (   2) C   8 - C  14          1.66389    -0.29762  384(v),379(v),371(v),366(v)
                                                    212(v),263(v),365(r)
    22. BD (   1) N   9 - C  15          1.99104    -0.93738  371(g),159(v),366(v),160(v)
                                                    377(g),312(v)
    23. BD (   1) N   9 - H  23          1.98583    -0.77850  391(v),160(v),390(v),295(v)
                                                    370(v),299(v),376(g)
    24. BD (   1) C  10 - C  11          1.97928    -0.76969  370(v),373(g),381(g),385(v)
                                                    380(g),245(v),176(v),382(g)
                                                    244(v),177(v)
    25. BD (   2) C  10 - C  11          1.66729    -0.29703  375(v),384(v),246(v)
    26. BD (   1) C  10 - H  24          1.97988    -0.62397  374(v),381(v),176(v),373(g)
                                                    227(v),378(g),382(v)
    27. BD (   1) C  11 - C  12          1.98162    -0.76988  378(g),383(g),380(v),387(v)
                                                    211(v),262(v),382(g),385(g)
                                                    261(v),210(v)
    28. BD (   1) C  11 - H  25          1.98158    -0.62249  373(v),383(v),244(v),210(v)
                                                    378(g),381(g),385(v),380(v)
    29. BD (   1) C  12 - C  13          1.98160    -0.77046  386(g),381(g),388(v),382(v)
                                                    279(v),228(v),387(g),385(g)
                                                    227(v),278(v)
    30. BD (   2) C  12 - C  13          1.66435    -0.29590  379(v),375(v),281(v),230(v)
    31. BD (   1) C  12 - H  26          1.98166    -0.62155  378(v),386(v),227(v),261(v)
                                                    383(g),381(g),387(v),382(v)
    32. BD (   1) C  13 - C  14          1.97933    -0.76923  370(v),374(g),383(g),385(v)
                                                    245(v),388(g),387(g),177(v)
                                                    244(v),176(v)
    33. BD (   1) C  13 - H  27          1.98149    -0.62215  374(v),381(v),244(v),278(v)
                                                    386(g),383(g),388(v),385(v)
    34. BD (   1) C  14 - H  28          1.98037    -0.62260  373(v),383(v),176(v),374(g)
                                                    261(v),386(g),387(v)
    35. BD (   1) C  15 - O  16          1.99735    -0.44276  389(g),193(v)
    36. BD (   2) C  15 - O  16          1.99417    -1.10853  371(v),194(v),295(g),376(g)
    37. BD (   1) C  15 - H  29          1.98830    -0.67971  377(v),194(v),312(v)
    38. CR (   1) C   1                  1.99929   -10.39464  143(v),75(v),359(v),367(v)
                                                    330(v)
    39. CR (   1) C   2                  1.99929   -10.39723  58(v),92(v),362(v),356(v)
                                                    332(v)
    40. CR (   1) C   3                  1.99916   -10.39591  110(v),75(v),366(v),364(v)
                                                    355(v),333(v)
    41. CR (   1) C   4                  1.99911   -10.41956  126(v),92(v),160(v),367(v)
                                                    359(v)
    42. CR (   1) C   5                  1.99918   -10.39442  143(v),110(v),362(v),366(v)
                                                    108(v),335(v),356(v)
    43. CR (   1) C   6                  1.99929   -10.39601  58(v),126(v),364(v),355(v)
                                                    338(v)
    44. CR (   1) C   7                  1.99905   -10.44507  108(v),176(v),376(v),362(v)
                                                    373(v),374(v),364(v),340(v)
    45. CR (   1) C   8                  1.99910   -10.41437  279(v),211(v),386(v),378(v)
    46. CR (   1) N   9                  1.99940   -14.60388  299(v),342(v),163(v),296(v)
    47. CR (   1) C  10                  1.99916   -10.39205  177(v),228(v),370(v),374(v)
                                                    381(v),343(v)
    48. CR (   1) C  11                  1.99929   -10.39487  245(v),211(v),373(v),383(v)
                                                    346(v)
    49. CR (   1) C  12                  1.99929   -10.39274  262(v),228(v),378(v),386(v)
                                                    348(v)
    50. CR (   1) C  13                  1.99929   -10.39409  245(v),279(v),374(v),381(v)
                                                    350(v)
    51. CR (   1) C  14                  1.99917   -10.39197  262(v),177(v),373(v),370(v)
                                                    176(v),351(v),383(v)
    52. CR (   1) C  15                  1.99948   -10.52047  371(v),354(v)
    53. CR (   1) O  16                  1.99981   -19.36662  295(v)
    54. LP (   1) N   9                  1.69861    -0.32122  389(v),370(v),372(v),297(v)
                                                    161(v),375(r)
    55. LP (   1) O  16                  1.98858    -0.82105  295(v),306(v),296(v),391(v)
    56. LP (   2) O  16                  1.90689    -0.34391  376(v),391(v),296(v),311(v)
                                                    371(r),299(v),297(v)
    57. RY*(   1) C   1                  0.00544     1.10289   
    58. RY*(   2) C   1                  0.00193     1.40930   
    59. RY*(   3) C   1                  0.00085     0.48821   
    60. RY*(   4) C   1                  0.00054     1.68237   
    61. RY*(   5) C   1                  0.00043     0.91020   
    62. RY*(   6) C   1                  0.00037     1.23512   
    63. RY*(   7) C   1                  0.00018     1.33616   
    64. RY*(   8) C   1                  0.00007     2.85115   
    65. RY*(   9) C   1                  0.00005     1.26470   
    66. RY*(  10) C   1                  0.00000    22.64627   
    67. RY*(  11) C   1                  0.00000     0.46402   
    68. RY*(  12) C   1                  0.00000     2.49813   
    69. RY*(  13) C   1                  0.00001     1.71595   
    70. RY*(  14) C   1                  0.00001     1.79169   
    71. RY*(  15) C   1                  0.00000     1.47893   
    72. RY*(  16) C   1                  0.00000     2.08268   
    73. RY*(  17) C   1                  0.00001     2.22469   
    74. RY*(   1) C   2                  0.00581     1.08314   
    75. RY*(   2) C   2                  0.00201     1.39904   
    76. RY*(   3) C   2                  0.00093     0.69009   
    77. RY*(   4) C   2                  0.00054     1.49744   
    78. RY*(   5) C   2                  0.00045     1.18346   
    79. RY*(   6) C   2                  0.00026     1.08811   
    80. RY*(   7) C   2                  0.00014     1.54577   
    81. RY*(   8) C   2                  0.00008     2.06527   
    82. RY*(   9) C   2                  0.00005     1.86985   
    83. RY*(  10) C   2                  0.00002     0.71011   
    84. RY*(  11) C   2                  0.00003     1.94366   
    85. RY*(  12) C   2                  0.00000     2.70223   
    86. RY*(  13) C   2                  0.00001     2.25671   
    87. RY*(  14) C   2                  0.00001     1.35612   
    88. RY*(  15) C   2                  0.00000     1.36680   
    89. RY*(  16) C   2                  0.00000    22.55409   
    90. RY*(  17) C   2                  0.00000     1.84495   
    91. RY*(   1) C   3                  0.00548     1.09338   
    92. RY*(   2) C   3                  0.00199     1.16802   
    93. RY*(   3) C   3                  0.00110     0.72542   
    94. RY*(   4) C   3                  0.00060     1.32501   
    95. RY*(   5) C   3                  0.00047     1.16275   
    96. RY*(   6) C   3                  0.00027     1.16602   
    97. RY*(   7) C   3                  0.00014     2.14898   
    98. RY*(   8) C   3                  0.00012     2.02835   
    99. RY*(   9) C   3                  0.00011     1.58115   
   100. RY*(  10) C   3                  0.00005     2.02544   
   101. RY*(  11) C   3                  0.00005     1.94397   
   102. RY*(  12) C   3                  0.00004     0.86485   
   103. RY*(  13) C   3                  0.00002     3.02869   
   104. RY*(  14) C   3                  0.00002     1.94569   
   105. RY*(  15) C   3                  0.00002     1.57355   
   106. RY*(  16) C   3                  0.00001     2.65527   
   107. RY*(  17) C   3                  0.00000    21.64502   
   108. RY*(   1) C   4                  0.00693     1.25856   
   109. RY*(   2) C   4                  0.00348     0.70572   
   110. RY*(   3) C   4                  0.00307     1.15219   
   111. RY*(   4) C   4                  0.00082     1.05393   
   112. RY*(   5) C   4                  0.00065     1.70032   
   113. RY*(   6) C   4                  0.00032     1.82387   
   114. RY*(   7) C   4                  0.00022     1.44044   
   115. RY*(   8) C   4                  0.00018     1.16774   
   116. RY*(   9) C   4                  0.00014     1.40817   
   117. RY*(  10) C   4                  0.00012     1.15212   
   118. RY*(  11) C   4                  0.00009     2.49870   
   119. RY*(  12) C   4                  0.00007     2.91731   
   120. RY*(  13) C   4                  0.00008     2.15868   
   121. RY*(  14) C   4                  0.00006     3.64160   
   122. RY*(  15) C   4                  0.00003     2.64465   
   123. RY*(  16) C   4                  0.00001     2.80932   
   124. RY*(  17) C   4                  0.00000    20.64695   
   125. RY*(   1) C   5                  0.00592     1.07544   
   126. RY*(   2) C   5                  0.00208     1.15956   
   127. RY*(   3) C   5                  0.00126     0.74253   
   128. RY*(   4) C   5                  0.00051     1.37414   
   129. RY*(   5) C   5                  0.00045     0.98208   
   130. RY*(   6) C   5                  0.00026     1.37162   
   131. RY*(   7) C   5                  0.00016     2.23827   
   132. RY*(   8) C   5                  0.00010     2.41616   
   133. RY*(   9) C   5                  0.00010     1.15366   
   134. RY*(  10) C   5                  0.00008     1.35608   
   135. RY*(  11) C   5                  0.00004     1.66611   
   136. RY*(  12) C   5                  0.00004     1.54879   
   137. RY*(  13) C   5                  0.00001     2.73324   
   138. RY*(  14) C   5                  0.00001     1.81349   
   139. RY*(  15) C   5                  0.00001     1.75214   
   140. RY*(  16) C   5                  0.00000    21.74558   
   141. RY*(  17) C   5                  0.00000     2.67744   
   142. RY*(   1) C   6                  0.00569     1.08799   
   143. RY*(   2) C   6                  0.00197     1.41687   
   144. RY*(   3) C   6                  0.00076     0.51650   
   145. RY*(   4) C   6                  0.00058     1.66876   
   146. RY*(   5) C   6                  0.00045     1.10554   
   147. RY*(   6) C   6                  0.00026     1.11965   
   148. RY*(   7) C   6                  0.00015     1.79318   
   149. RY*(   8) C   6                  0.00008     2.17125   
   150. RY*(   9) C   6                  0.00004     1.65863   
   151. RY*(  10) C   6                  0.00003     1.95441   
   152. RY*(  11) C   6                  0.00001     0.63141   
   153. RY*(  12) C   6                  0.00000     2.64124   
   154. RY*(  13) C   6                  0.00001     2.52477   
   155. RY*(  14) C   6                  0.00000     1.53202   
   156. RY*(  15) C   6                  0.00000     1.50161   
   157. RY*(  16) C   6                  0.00000    22.45692   
   158. RY*(  17) C   6                  0.00000     1.41244   
   159. RY*(   1) C   7                  0.01098     1.00215   
   160. RY*(   2) C   7                  0.00416     0.88956   
   161. RY*(   3) C   7                  0.00304     0.84993   
   162. RY*(   4) C   7                  0.00151     0.73215   
   163. RY*(   5) C   7                  0.00136     0.85957   
   164. RY*(   6) C   7                  0.00097     1.06619   
   165. RY*(   7) C   7                  0.00090     1.46779   
   166. RY*(   8) C   7                  0.00056     1.19022   
   167. RY*(   9) C   7                  0.00029     2.03684   
   168. RY*(  10) C   7                  0.00022     1.82631   
   169. RY*(  11) C   7                  0.00015     2.01998   
   170. RY*(  12) C   7                  0.00015     2.05355   
   171. RY*(  13) C   7                  0.00013     2.13011   
   172. RY*(  14) C   7                  0.00006     2.76794   
   173. RY*(  15) C   7                  0.00003     2.04710   
   174. RY*(  16) C   7                  0.00001    22.16717   
   175. RY*(  17) C   7                  0.00002     1.90776   
   176. RY*(   1) C   8                  0.00692     1.23226   
   177. RY*(   2) C   8                  0.00331     1.18646   
   178. RY*(   3) C   8                  0.00278     0.76591   
   179. RY*(   4) C   8                  0.00078     0.95328   
   180. RY*(   5) C   8                  0.00065     1.72594   
   181. RY*(   6) C   8                  0.00036     1.64687   
   182. RY*(   7) C   8                  0.00028     1.76701   
   183. RY*(   8) C   8                  0.00020     1.37562   
   184. RY*(   9) C   8                  0.00015     1.41545   
   185. RY*(  10) C   8                  0.00008     3.55730   
   186. RY*(  11) C   8                  0.00008     2.74746   
   187. RY*(  12) C   8                  0.00008     2.28531   
   188. RY*(  13) C   8                  0.00005     2.03651   
   189. RY*(  14) C   8                  0.00004     1.76292   
   190. RY*(  15) C   8                  0.00003     2.20817   
   191. RY*(  16) C   8                  0.00000    20.80826   
   192. RY*(  17) C   8                  0.00001     2.85993   
   193. RY*(   1) N   9                  0.00483     0.65192   
   194. RY*(   2) N   9                  0.00350     1.08228   
   195. RY*(   3) N   9                  0.00182     1.06144   
   196. RY*(   4) N   9                  0.00109     1.65935   
   197. RY*(   5) N   9                  0.00032     1.68214   
   198. RY*(   6) N   9                  0.00020     2.54189   
   199. RY*(   7) N   9                  0.00015     2.05862   
   200. RY*(   8) N   9                  0.00007     1.40856   
   201. RY*(   9) N   9                  0.00006     1.48416   
   202. RY*(  10) N   9                  0.00003     2.12019   
   203. RY*(  11) N   9                  0.00004     2.81207   
   204. RY*(  12) N   9                  0.00001     3.79461   
   205. RY*(  13) N   9                  0.00001     2.97747   
   206. RY*(  14) N   9                  0.00001     2.11751   
   207. RY*(  15) N   9                  0.00001     2.12034   
   208. RY*(  16) N   9                  0.00000    34.91556   
   209. RY*(  17) N   9                  0.00000     3.77519   
   210. RY*(   1) C  10                  0.00579     1.10470   
   211. RY*(   2) C  10                  0.00209     1.14817   
   212. RY*(   3) C  10                  0.00121     0.66757   
   213. RY*(   4) C  10                  0.00054     1.42496   
   214. RY*(   5) C  10                  0.00050     1.09590   
   215. RY*(   6) C  10                  0.00027     0.91049   
   216. RY*(   7) C  10                  0.00018     1.88661   
   217. RY*(   8) C  10                  0.00014     1.22927   
   218. RY*(   9) C  10                  0.00011     1.64117   
   219. RY*(  10) C  10                  0.00007     1.15512   
   220. RY*(  11) C  10                  0.00008     2.89036   
   221. RY*(  12) C  10                  0.00004     1.85929   
   222. RY*(  13) C  10                  0.00002     1.87103   
   223. RY*(  14) C  10                  0.00000     2.61298   
   224. RY*(  15) C  10                  0.00001     1.80271   
   225. RY*(  16) C  10                  0.00001     2.68330   
   226. RY*(  17) C  10                  0.00000    22.13046   
   227. RY*(   1) C  11                  0.00574     1.08862   
   228. RY*(   2) C  11                  0.00199     1.39708   
   229. RY*(   3) C  11                  0.00092     0.66932   
   230. RY*(   4) C  11                  0.00057     1.49600   
   231. RY*(   5) C  11                  0.00044     1.16704   
   232. RY*(   6) C  11                  0.00026     1.08343   
   233. RY*(   7) C  11                  0.00014     1.22032   
   234. RY*(   8) C  11                  0.00008     1.89821   
   235. RY*(   9) C  11                  0.00006     2.59688   
   236. RY*(  10) C  11                  0.00003     0.70057   
   237. RY*(  11) C  11                  0.00003     1.86415   
   238. RY*(  12) C  11                  0.00000     2.09695   
   239. RY*(  13) C  11                  0.00001     1.44570   
   240. RY*(  14) C  11                  0.00000     2.47787   
   241. RY*(  15) C  11                  0.00000    22.41373   
   242. RY*(  16) C  11                  0.00000     1.38822   
   243. RY*(  17) C  11                  0.00001     2.20142   
   244. RY*(   1) C  12                  0.00547     1.10550   
   245. RY*(   2) C  12                  0.00193     1.40393   
   246. RY*(   3) C  12                  0.00090     0.47961   
   247. RY*(   4) C  12                  0.00055     1.68776   
   248. RY*(   5) C  12                  0.00043     0.91634   
   249. RY*(   6) C  12                  0.00041     1.09995   
   250. RY*(   7) C  12                  0.00017     1.35520   
   251. RY*(   8) C  12                  0.00006     1.35036   
   252. RY*(   9) C  12                  0.00007     2.83792   
   253. RY*(  10) C  12                  0.00002     1.95718   
   254. RY*(  11) C  12                  0.00000    22.61698   
   255. RY*(  12) C  12                  0.00000     2.23775   
   256. RY*(  13) C  12                  0.00000     1.57354   
   257. RY*(  14) C  12                  0.00000     0.51875   
   258. RY*(  15) C  12                  0.00000     1.60060   
   259. RY*(  16) C  12                  0.00000     2.31866   
   260. RY*(  17) C  12                  0.00001     2.12168   
   261. RY*(   1) C  13                  0.00571     1.09218   
   262. RY*(   2) C  13                  0.00197     1.40974   
   263. RY*(   3) C  13                  0.00082     0.53189   
   264. RY*(   4) C  13                  0.00058     1.64793   
   265. RY*(   5) C  13                  0.00045     1.11580   
   266. RY*(   6) C  13                  0.00027     1.08278   
   267. RY*(   7) C  13                  0.00017     1.26679   
   268. RY*(   8) C  13                  0.00008     2.10053   
   269. RY*(   9) C  13                  0.00005     2.33745   
   270. RY*(  10) C  13                  0.00002     1.99095   
   271. RY*(  11) C  13                  0.00001     0.52914   
   272. RY*(  12) C  13                  0.00001     2.54425   
   273. RY*(  13) C  13                  0.00000    22.46865   
   274. RY*(  14) C  13                  0.00000     2.67872   
   275. RY*(  15) C  13                  0.00001     1.38109   
   276. RY*(  16) C  13                  0.00000     1.57723   
   277. RY*(  17) C  13                  0.00000     1.41998   
   278. RY*(   1) C  14                  0.00609     1.09432   
   279. RY*(   2) C  14                  0.00214     1.13828   
   280. RY*(   3) C  14                  0.00127     0.71120   
   281. RY*(   4) C  14                  0.00054     1.34477   
   282. RY*(   5) C  14                  0.00044     1.05796   
   283. RY*(   6) C  14                  0.00023     1.19203   
   284. RY*(   7) C  14                  0.00015     2.61036   
   285. RY*(   8) C  14                  0.00010     1.93556   
   286. RY*(   9) C  14                  0.00010     0.88983   
   287. RY*(  10) C  14                  0.00007     2.39754   
   288. RY*(  11) C  14                  0.00005     1.02467   
   289. RY*(  12) C  14                  0.00003     2.07740   
   290. RY*(  13) C  14                  0.00002     1.82737   
   291. RY*(  14) C  14                  0.00000     2.67108   
   292. RY*(  15) C  14                  0.00001     2.43238   
   293. RY*(  16) C  14                  0.00000    21.72333   
   294. RY*(  17) C  14                  0.00001     1.67726   
   295. RY*(   1) C  15                  0.00930     1.33467   
   296. RY*(   2) C  15                  0.00704     1.50791   
   297. RY*(   3) C  15                  0.00641     1.55603   
   298. RY*(   4) C  15                  0.00233     1.09006   
   299. RY*(   5) C  15                  0.00100     1.83255   
   300. RY*(   6) C  15                  0.00023     1.51047   
   301. RY*(   7) C  15                  0.00009     1.10875   
   302. RY*(   8) C  15                  0.00008     2.12808   
   303. RY*(   9) C  15                  0.00004     1.20356   
   304. RY*(  10) C  15                  0.00004     2.26792   
   305. RY*(  11) C  15                  0.00003     1.76565   
   306. RY*(  12) C  15                  0.00001     2.10336   
   307. RY*(  13) C  15                  0.00001     1.45930   
   308. RY*(  14) C  15                  0.00001     2.10814   
   309. RY*(  15) C  15                  0.00000    20.53391   
   310. RY*(  16) C  15                  0.00001     1.95892   
   311. RY*(  17) C  15                  0.00001     0.63152   
   312. RY*(   1) O  16                  0.00274     0.75233   
   313. RY*(   2) O  16                  0.00079     0.65632   
   314. RY*(   3) O  16                  0.00074     0.68032   
   315. RY*(   4) O  16                  0.00011     1.23445   
   316. RY*(   5) O  16                  0.00004     1.35745   
   317. RY*(   6) O  16                  0.00005     1.37581   
   318. RY*(   7) O  16                  0.00001     1.04125   
   319. RY*(   8) O  16                  0.00001     1.26736   
   320. RY*(   9) O  16                  0.00001     3.55794   
   321. RY*(  10) O  16                  0.00000    49.60973   
   322. RY*(  11) O  16                  0.00000     4.82588   
   323. RY*(  12) O  16                  0.00001     4.97996   
   324. RY*(  13) O  16                  0.00000     2.92376   
   325. RY*(  14) O  16                  0.00000     3.12981   
   326. RY*(  15) O  16                  0.00000     3.14049   
   327. RY*(  16) O  16                  0.00000     2.94617   
   328. RY*(  17) O  16                  0.00000     5.13870   
   329. RY*(   1) H  17                  0.00039     0.85033   
   330. RY*(   2) H  17                  0.00022     1.88937   
   331. RY*(   1) H  18                  0.00047     0.83929   
   332. RY*(   2) H  18                  0.00022     1.92103   
   333. RY*(   1) H  19                  0.00086     1.31309   
   334. RY*(   2) H  19                  0.00017     1.50933   
   335. RY*(   1) H  20                  0.00058     1.48541   
   336. RY*(   2) H  20                  0.00022     1.34377   
   337. RY*(   1) H  21                  0.00046     0.80230   
   338. RY*(   2) H  21                  0.00022     1.94429   
   339. RY*(   1) H  22                  0.00173     0.61748   
   340. RY*(   2) H  22                  0.00018     2.40956   
   341. RY*(   1) H  23                  0.00265     0.57157   
   342. RY*(   2) H  23                  0.00040     2.23162   
   343. RY*(   1) H  24                  0.00087     1.36884   
   344. RY*(   2) H  24                  0.00016     1.49554   
   345. RY*(   1) H  25                  0.00047     0.82500   
   346. RY*(   2) H  25                  0.00022     1.93719   
   347. RY*(   1) H  26                  0.00039     0.86443   
   348. RY*(   2) H  26                  0.00021     1.87836   
   349. RY*(   1) H  27                  0.00047     0.78950   
   350. RY*(   2) H  27                  0.00022     1.95859   
   351. RY*(   1) H  28                  0.00063     1.62539   
   352. RY*(   2) H  28                  0.00022     1.19269   
   353. RY*(   1) H  29                  0.00116     0.56532   
   354. RY*(   2) H  29                  0.00024     2.16023   
   355. BD*(   1) C   1 - C   2          0.01532     0.61374   
   356. BD*(   1) C   1 - C   6          0.01540     0.61536   
   357. BD*(   2) C   1 - C   6          0.32223     0.05227  365(v),360(v),59(g),144(g)
                                                    67(g)
   358. BD*(   1) C   1 - H  17          0.01150     0.61347   
   359. BD*(   1) C   2 - C   3          0.01546     0.61082   
   360. BD*(   2) C   2 - C   3          0.32473     0.04963  365(v),357(v),379(r),76(g)
                                                    94(g),93(g)
   361. BD*(   1) C   2 - H  18          0.01113     0.61011   
   362. BD*(   1) C   3 - C   4          0.02592     0.60012   
   363. BD*(   1) C   3 - H  19          0.01224     0.60728   
   364. BD*(   1) C   4 - C   5          0.02221     0.60589   
   365. BD*(   2) C   4 - C   5          0.34996     0.05148  357(v),360(v),375(r),127(g)
                                                    371(v),370(v),93(v),144(v)
                                                    109(g)
   366. BD*(   1) C   4 - C   7          0.02885     0.49003   
   367. BD*(   1) C   5 - C   6          0.01487     0.61032   
   368. BD*(   1) C   5 - H  20          0.01183     0.60724   
   369. BD*(   1) C   6 - H  21          0.01105     0.61119   
   370. BD*(   1) C   7 - C   8          0.03832     0.48774   
   371. BD*(   1) C   7 - N   9          0.03409     0.42817   
   372. BD*(   1) C   7 - H  22          0.02692     0.44389   
   373. BD*(   1) C   8 - C  10          0.02542     0.60693   
   374. BD*(   1) C   8 - C  14          0.02227     0.60786   
   375. BD*(   2) C   8 - C  14          0.35038     0.05411  384(v),379(v),365(r),280(g)
                                                    371(v),366(v),212(v),263(v)
                                                    178(g)
   376. BD*(   1) N   9 - C  15          0.05168     0.53787   
   377. BD*(   1) N   9 - H  23          0.01635     0.53866   
   378. BD*(   1) C  10 - C  11          0.01521     0.61465   
   379. BD*(   2) C  10 - C  11          0.31938     0.05341  384(v),375(v),360(r),229(g)
                                                    213(g),212(g)
   380. BD*(   1) C  10 - H  24          0.01245     0.61069   
   381. BD*(   1) C  11 - C  12          0.01547     0.61506   
   382. BD*(   1) C  11 - H  25          0.01125     0.61146   
   383. BD*(   1) C  12 - C  13          0.01548     0.61669   
   384. BD*(   2) C  12 - C  13          0.32415     0.05350  379(v),375(v),246(g),263(g)
                                                    257(g)
   385. BD*(   1) C  12 - H  26          0.01150     0.61428   
   386. BD*(   1) C  13 - C  14          0.01482     0.61315   
   387. BD*(   1) C  13 - H  27          0.01118     0.61176   
   388. BD*(   1) C  14 - H  28          0.01220     0.60892   
   389. BD*(   1) C  15 - O  16          0.26595     0.02898  297(g),313(g),314(g),300(g)
                                                    307(g)
   390. BD*(   2) C  15 - O  16          0.00539     0.62021   
   391. BD*(   1) C  15 - H  29          0.03737     0.53189   
       -------------------------------
              Total Lewis  108.95152  ( 97.2781%)
        Valence non-Lewis    2.82991  (  2.5267%)
        Rydberg non-Lewis    0.21856  (  0.1951%)
       -------------------------------
            Total unit  1  112.00000  (100.0000%)
           Charge unit  1    0.00000
 D1PCM: PCM CHGder 1st derivatives, ID1Alg=3 FixD1E=F DoIter=F DoCFld=F I1PDM=0.
 Calling FoFJK, ICntrl=      2127 FMM=F ISym2X=0 I1Cent= 0 IOpClX= 0 NMat=1 NMatS=1 NMatT=0.
 -------------------------------------------------------------------
 Center     Atomic                   Forces (Hartrees/Bohr)
 Number     Number              X              Y              Z
 -------------------------------------------------------------------
      1        6          -0.027416640   -0.056006843    0.005787965
      2        6           0.027197104   -0.054860405   -0.025956997
      3        6           0.055607949    0.002239683   -0.032654761
      4        6           0.021520986    0.032296974   -0.004087111
      5        6          -0.029674503    0.052112756    0.025576369
      6        6          -0.057571592   -0.004768859    0.031939414
      7        6           0.014202259   -0.012276464   -0.010742338
      8        6          -0.029951104   -0.008101363   -0.022892227
      9        7          -0.014861832   -0.040867692   -0.018511387
     10        6           0.005350783   -0.034292777   -0.054087417
     11        6           0.057736132   -0.028543796   -0.015853286
     12        6           0.050632334    0.005615967    0.035996040
     13        6          -0.004901285    0.035981430    0.053824890
     14        6          -0.054418449    0.031581453    0.018945436
     15        6           0.004202949    0.056173551    0.091578173
     16        8           0.002123272   -0.005683722   -0.029476796
     17        1           0.023506017    0.047260016   -0.005132983
     18        1          -0.022874990    0.042667959    0.021458877
     19        1          -0.047176275   -0.002608067    0.027283552
     20        1           0.022325978   -0.044014870   -0.020684212
     21        1           0.045853791    0.003349201   -0.026060441
     22        1           0.000411007    0.001472520   -0.005317042
     23        1           0.005336807    0.027807555    0.032059753
     24        1          -0.004096276    0.027838219    0.046270800
     25        1          -0.045235646    0.023455289    0.014055069
     26        1          -0.042415983   -0.005235384   -0.031025899
     27        1           0.003581707   -0.028650171   -0.043935767
     28        1           0.046890273   -0.024260952   -0.012898381
     29        1          -0.005884773   -0.039681208   -0.045459296
 -------------------------------------------------------------------
 Cartesian Forces:  Max     0.091578173 RMS     0.032916918

 GradGradGradGradGradGradGradGradGradGradGradGradGradGradGradGradGradGrad
 Berny optimization.
 FormGI is forming the generalized inverse of G from B-inverse, IUseBI=4.
 Internal  Forces:  Max     0.059766731 RMS     0.016336265
 Search for a local minimum.
 Step number   1 out of a maximum of  158
 All quantities printed in internal units (Hartrees-Bohrs-Radians)
 Mixed Optimization -- RFO/linear search
 Second derivative matrix not updated -- first step.
 ITU=  0
     Eigenvalues ---    0.00896   0.00946   0.01324   0.01509   0.01524
     Eigenvalues ---    0.01746   0.01929   0.01936   0.01960   0.01968
     Eigenvalues ---    0.01969   0.01977   0.01997   0.02004   0.02022
     Eigenvalues ---    0.02023   0.02024   0.02027   0.02028   0.02029
     Eigenvalues ---    0.02032   0.02035   0.02384   0.02385   0.05107
     Eigenvalues ---    0.06468   0.06984   0.15994   0.15999   0.15999
     Eigenvalues ---    0.16000   0.16000   0.16000   0.16000   0.16000
     Eigenvalues ---    0.16000   0.16000   0.16000   0.16000   0.18716
     Eigenvalues ---    0.19134   0.22000   0.22000   0.22000   0.22000
     Eigenvalues ---    0.22000   0.22001   0.23470   0.23471   0.24998
     Eigenvalues ---    0.24999   0.33428   0.33846   0.34296   0.40446
     Eigenvalues ---    0.40503   0.40512   0.40562   0.41310   0.43785
     Eigenvalues ---    0.43875   0.44201   0.44231   0.44252   0.44259
     Eigenvalues ---    0.44283   0.44286   0.44301   0.44316   0.44335
     Eigenvalues ---    0.44339   0.44348   0.44406   0.44415   0.44669
     Eigenvalues ---    0.44792   0.44887   0.44906   0.53524   0.55528
     Eigenvalues ---    0.83389
 RFO step:  Lambda=-7.72363931D-02 EMin= 8.95664892D-03
 Linear search not attempted -- first point.
 Maximum step size (   0.300) exceeded in Quadratic search.
    -- Step size scaled by   0.764
 Iteration  1 RMS(Cart)=  0.02610120 RMS(Int)=  0.00047181
 Iteration  2 RMS(Cart)=  0.00055349 RMS(Int)=  0.00000653
 Iteration  3 RMS(Cart)=  0.00000067 RMS(Int)=  0.00000650
 Variable       Old X    -DE/DX   Delta X   Delta X   Delta X     New X
                                 (Linear)    (Quad)   (Total)
    R1        2.65416  -0.01052   0.00000  -0.01515  -0.01515   2.63901
    R2        2.65251  -0.01120   0.00000  -0.01609  -0.01610   2.63641
    R3        1.92796   0.05303   0.00000   0.07787   0.07787   2.00583
    R4        2.65592  -0.01305   0.00000  -0.01899  -0.01899   2.63693
    R5        1.92778   0.05295   0.00000   0.07773   0.07773   2.00551
    R6        2.67164  -0.01358   0.00000  -0.02042  -0.02042   2.65122
    R7        1.92661   0.05455   0.00000   0.07993   0.07993   2.00655
    R8        2.66871  -0.01521   0.00000  -0.02275  -0.02274   2.64597
    R9        2.80890   0.02096   0.00000   0.03851   0.03851   2.84741
   R10        2.65730  -0.01209   0.00000  -0.01766  -0.01766   2.63965
   R11        1.92854   0.05349   0.00000   0.07862   0.07862   2.00717
   R12        1.92814   0.05284   0.00000   0.07762   0.07762   2.00575
   R13        2.81606   0.02075   0.00000   0.03852   0.03852   2.85458
   R14        2.69811   0.03123   0.00000   0.04865   0.04865   2.74677
   R15        2.06834   0.00082   0.00000   0.00149   0.00149   2.06983
   R16        2.66892  -0.01358   0.00000  -0.02037  -0.02036   2.64856
   R17        2.66935  -0.01566   0.00000  -0.02347  -0.02346   2.64588
   R18        2.54666  -0.00417   0.00000  -0.00504  -0.00504   2.54162
   R19        1.83168   0.04250   0.00000   0.05301   0.05301   1.88468
   R20        2.65489  -0.01273   0.00000  -0.01852  -0.01852   2.63637
   R21        1.92671   0.05415   0.00000   0.07934   0.07934   2.00606
   R22        2.65496  -0.01006   0.00000  -0.01447  -0.01447   2.64049
   R23        1.92818   0.05285   0.00000   0.07763   0.07763   2.00581
   R24        2.65291  -0.01146   0.00000  -0.01645  -0.01645   2.63646
   R25        1.92846   0.05281   0.00000   0.07761   0.07761   2.00607
   R26        2.65546  -0.01078   0.00000  -0.01567  -0.01567   2.63978
   R27        1.92880   0.05257   0.00000   0.07730   0.07730   2.00609
   R28        1.92756   0.05433   0.00000   0.07973   0.07973   2.00729
   R29        2.36138  -0.02852   0.00000  -0.02391  -0.02391   2.33747
   R30        1.92915   0.05977   0.00000   0.08793   0.08793   2.01708
    A1        2.09258  -0.00129   0.00000  -0.00274  -0.00275   2.08983
    A2        2.09520   0.00059   0.00000   0.00119   0.00119   2.09639
    A3        2.09541   0.00070   0.00000   0.00155   0.00156   2.09696
    A4        2.09412   0.00074   0.00000   0.00225   0.00225   2.09637
    A5        2.09473   0.00037   0.00000   0.00126   0.00126   2.09599
    A6        2.09434  -0.00111   0.00000  -0.00351  -0.00351   2.09083
    A7        2.10911  -0.00131   0.00000  -0.00349  -0.00349   2.10562
    A8        2.07776  -0.00002   0.00000  -0.00043  -0.00043   2.07733
    A9        2.09628   0.00133   0.00000   0.00393   0.00393   2.10021
   A10        2.06690   0.00233   0.00000   0.00509   0.00510   2.07200
   A11        2.12518  -0.00174   0.00000  -0.00387  -0.00388   2.12130
   A12        2.09107  -0.00059   0.00000  -0.00119  -0.00119   2.08987
   A13        2.10925  -0.00062   0.00000  -0.00178  -0.00178   2.10747
   A14        2.09439  -0.00099   0.00000  -0.00329  -0.00329   2.09110
   A15        2.07954   0.00161   0.00000   0.00507   0.00507   2.08461
   A16        2.09440   0.00015   0.00000   0.00068   0.00068   2.09507
   A17        2.09530   0.00043   0.00000   0.00128   0.00129   2.09659
   A18        2.09349  -0.00058   0.00000  -0.00197  -0.00196   2.09152
   A19        1.94868   0.00223   0.00000   0.00432   0.00431   1.95299
   A20        1.91793  -0.00020   0.00000   0.00037   0.00037   1.91830
   A21        1.88042  -0.00213   0.00000  -0.00897  -0.00900   1.87142
   A22        1.97120  -0.00224   0.00000  -0.00583  -0.00582   1.96538
   A23        1.88721  -0.00196   0.00000  -0.00959  -0.00958   1.87763
   A24        1.85343   0.00434   0.00000   0.02001   0.02002   1.87345
   A25        2.12341  -0.00105   0.00000  -0.00221  -0.00222   2.12119
   A26        2.09095  -0.00125   0.00000  -0.00269  -0.00269   2.08826
   A27        2.06875   0.00230   0.00000   0.00494   0.00495   2.07370
   A28        2.15363   0.00173   0.00000   0.00445   0.00445   2.15808
   A29        2.07158   0.00352   0.00000   0.01191   0.01191   2.08349
   A30        2.05746  -0.00525   0.00000  -0.01634  -0.01634   2.04112
   A31        2.10846  -0.00120   0.00000  -0.00331  -0.00331   2.10515
   A32        2.09565   0.00033   0.00000   0.00077   0.00076   2.09641
   A33        2.07903   0.00087   0.00000   0.00253   0.00252   2.08156
   A34        2.09406   0.00075   0.00000   0.00227   0.00227   2.09632
   A35        2.09539  -0.00110   0.00000  -0.00348  -0.00348   2.09190
   A36        2.09373   0.00035   0.00000   0.00121   0.00122   2.09495
   A37        2.09244  -0.00132   0.00000  -0.00275  -0.00276   2.08969
   A38        2.09499   0.00069   0.00000   0.00146   0.00147   2.09646
   A39        2.09575   0.00063   0.00000   0.00128   0.00128   2.09703
   A40        2.09454  -0.00005   0.00000   0.00026   0.00026   2.09480
   A41        2.09417   0.00056   0.00000   0.00161   0.00161   2.09578
   A42        2.09447  -0.00052   0.00000  -0.00187  -0.00187   2.09261
   A43        2.10808  -0.00048   0.00000  -0.00142  -0.00142   2.10667
   A44        2.09377  -0.00097   0.00000  -0.00320  -0.00320   2.09057
   A45        2.08133   0.00146   0.00000   0.00462   0.00462   2.08595
   A46        2.07949   0.02171   0.00000   0.05579   0.05579   2.13528
   A47        2.10902  -0.02070   0.00000  -0.05960  -0.05960   2.04943
   A48        2.09468  -0.00101   0.00000   0.00381   0.00381   2.09848
    D1       -0.00258  -0.00003   0.00000  -0.00026  -0.00026  -0.00284
    D2        3.13663   0.00011   0.00000   0.00087   0.00087   3.13750
    D3       -3.14122  -0.00004   0.00000  -0.00029  -0.00029  -3.14151
    D4       -0.00201   0.00011   0.00000   0.00084   0.00084  -0.00117
    D5        0.00256  -0.00012   0.00000  -0.00092  -0.00092   0.00164
    D6       -3.13959   0.00009   0.00000   0.00072   0.00073  -3.13886
    D7        3.14120  -0.00011   0.00000  -0.00090  -0.00090   3.14031
    D8       -0.00095   0.00010   0.00000   0.00075   0.00075  -0.00019
    D9       -0.00173   0.00019   0.00000   0.00152   0.00152  -0.00021
   D10        3.13174   0.00039   0.00000   0.00306   0.00306   3.13480
   D11       -3.14094   0.00005   0.00000   0.00038   0.00038  -3.14056
   D12       -0.00746   0.00024   0.00000   0.00192   0.00192  -0.00555
   D13        0.00592  -0.00018   0.00000  -0.00152  -0.00152   0.00440
   D14        3.13828   0.00036   0.00000   0.00294   0.00294   3.14122
   D15       -3.12747  -0.00037   0.00000  -0.00305  -0.00306  -3.13053
   D16        0.00489   0.00016   0.00000   0.00140   0.00140   0.00630
   D17       -0.00593   0.00002   0.00000   0.00031   0.00032  -0.00561
   D18        3.13887  -0.00002   0.00000  -0.00003  -0.00002   3.13885
   D19       -3.13848  -0.00049   0.00000  -0.00404  -0.00404   3.14066
   D20        0.00632  -0.00054   0.00000  -0.00437  -0.00438   0.00194
   D21        1.27655   0.00028   0.00000   0.00323   0.00323   1.27978
   D22       -0.92480   0.00171   0.00000   0.00737   0.00737  -0.91744
   D23       -2.93690  -0.00216   0.00000  -0.01161  -0.01158  -2.94849
   D24       -1.87439   0.00084   0.00000   0.00778   0.00776  -1.86663
   D25        2.20744   0.00226   0.00000   0.01192   0.01190   2.21934
   D26        0.19534  -0.00160   0.00000  -0.00706  -0.00705   0.18829
   D27        0.00176   0.00011   0.00000   0.00088   0.00088   0.00264
   D28       -3.13927  -0.00010   0.00000  -0.00077  -0.00076  -3.14004
   D29        3.14017   0.00015   0.00000   0.00120   0.00120   3.14137
   D30       -0.00086  -0.00006   0.00000  -0.00044  -0.00044  -0.00131
   D31       -1.32960  -0.00150   0.00000  -0.01126  -0.01126  -1.34086
   D32        1.82457  -0.00195   0.00000  -0.01495  -0.01494   1.80963
   D33        0.84222  -0.00174   0.00000  -0.01188  -0.01189   0.83033
   D34       -2.28679  -0.00219   0.00000  -0.01556  -0.01556  -2.30236
   D35        2.88791   0.00104   0.00000   0.00322   0.00321   2.89112
   D36       -0.24111   0.00059   0.00000  -0.00047  -0.00046  -0.24157
   D37       -2.98015   0.00010   0.00000  -0.00273  -0.00275  -2.98290
   D38        0.12625   0.00011   0.00000  -0.00240  -0.00241   0.12384
   D39        1.11450  -0.00101   0.00000  -0.00437  -0.00438   1.11012
   D40       -2.06228  -0.00101   0.00000  -0.00403  -0.00404  -2.06632
   D41       -0.95099  -0.00014   0.00000  -0.00216  -0.00213  -0.95312
   D42        2.15541  -0.00013   0.00000  -0.00182  -0.00179   2.15362
   D43       -3.13763  -0.00057   0.00000  -0.00460  -0.00461   3.14095
   D44       -0.00639  -0.00080   0.00000  -0.00647  -0.00647  -0.01286
   D45       -0.00846  -0.00014   0.00000  -0.00101  -0.00101  -0.00948
   D46        3.12278  -0.00038   0.00000  -0.00288  -0.00288   3.11991
   D47        3.13709   0.00065   0.00000   0.00526   0.00526  -3.14083
   D48       -0.00679   0.00064   0.00000   0.00514   0.00514  -0.00165
   D49        0.00768   0.00023   0.00000   0.00174   0.00174   0.00942
   D50       -3.13620   0.00022   0.00000   0.00162   0.00162  -3.13458
   D51        3.12443  -0.00003   0.00000  -0.00047  -0.00047   3.12396
   D52       -0.01659   0.00012   0.00000   0.00072   0.00071  -0.01588
   D53        0.01776  -0.00020   0.00000  -0.00133  -0.00133   0.01644
   D54       -3.12326  -0.00005   0.00000  -0.00014  -0.00014  -3.12340
   D55        0.00378  -0.00003   0.00000  -0.00022  -0.00022   0.00356
   D56        3.14080  -0.00007   0.00000  -0.00058  -0.00058   3.14022
   D57       -3.12756   0.00021   0.00000   0.00164   0.00164  -3.12592
   D58        0.00946   0.00016   0.00000   0.00128   0.00128   0.01074
   D59        0.00186   0.00009   0.00000   0.00072   0.00072   0.00257
   D60       -3.14145  -0.00014   0.00000  -0.00106  -0.00106   3.14067
   D61       -3.13516   0.00014   0.00000   0.00109   0.00108  -3.13408
   D62        0.00471  -0.00009   0.00000  -0.00069  -0.00069   0.00402
   D63       -0.00263  -0.00000   0.00000  -0.00001  -0.00000  -0.00264
   D64        3.13998  -0.00026   0.00000  -0.00206  -0.00206   3.13793
   D65        3.14068   0.00023   0.00000   0.00177   0.00177  -3.14073
   D66        0.00011  -0.00004   0.00000  -0.00028  -0.00028  -0.00017
   D67       -0.00222  -0.00016   0.00000  -0.00122  -0.00122  -0.00344
   D68       -3.14154  -0.00014   0.00000  -0.00109  -0.00109   3.14056
   D69        3.13835   0.00011   0.00000   0.00083   0.00083   3.13918
   D70       -0.00097   0.00012   0.00000   0.00096   0.00096  -0.00001
         Item               Value     Threshold  Converged?
 Maximum Force            0.059767     0.000450     NO 
 RMS     Force            0.016336     0.000300     NO 
 Maximum Displacement     0.101875     0.001800     NO 
 RMS     Displacement     0.026116     0.001200     NO 
 Predicted change in Energy=-3.999822D-02
 GradGradGradGradGradGradGradGradGradGradGradGradGradGradGradGradGradGrad

                          Input orientation:                          
 ---------------------------------------------------------------------
 Center     Atomic      Atomic             Coordinates (Angstroms)
 Number     Number       Type             X           Y           Z
 ---------------------------------------------------------------------
      1          6           0        3.425623    3.435712   -1.643893
      2          6           0        2.221421    3.327841   -0.944976
      3          6           0        1.602937    2.085008   -0.803583
      4          6           0        2.178803    0.932414   -1.358757
      5          6           0        3.388885    1.052441   -2.052890
      6          6           0        4.009252    2.295633   -2.197050
      7          6           0        1.528750   -0.419627   -1.217978
      8          6           0        0.305214   -0.550453   -2.094156
      9          7           0        1.244979   -0.689088    0.181880
     10          6           0       -0.913175    0.048431   -1.745979
     11          6           0       -2.031131   -0.084145   -2.569946
     12          6           0       -1.946230   -0.822450   -3.753207
     13          6           0       -0.740069   -1.428749   -4.105384
     14          6           0        0.377580   -1.294091   -3.278284
     15          6           0        0.829743   -1.882841    0.641742
     16          8           0        0.612640   -2.090659    1.841611
     17          1           0        3.896142    4.381075   -1.751398
     18          1           0        1.774435    4.190867   -0.518726
     19          1           0        0.690956    2.021918   -0.263427
     20          1           0        3.841479    0.190723   -2.478043
     21          1           0        4.925661    2.370164   -2.727341
     22          1           0        2.256930   -1.166080   -1.553026
     23          1           0        1.387519    0.030737    0.857310
     24          1           0       -0.996565    0.600315   -0.842995
     25          1           0       -2.948238    0.373429   -2.293946
     26          1           0       -2.797057   -0.924108   -4.379855
     27          1           0       -0.670261   -1.993723   -5.001419
     28          1           0        1.291615   -1.759881   -3.553732
     29          1           0        0.691163   -2.663713   -0.072653
 ---------------------------------------------------------------------
                    Distance matrix (angstroms):
                    1          2          3          4          5
     1  C    0.000000
     2  C    1.396504   0.000000
     3  C    2.419237   1.395403   0.000000
     4  C    2.811115   2.431276   1.402966   0.000000
     5  C    2.418390   2.787094   2.411757   1.400188   0.000000
     6  C    1.395129   2.414432   2.788632   2.431388   1.396841
     7  C    4.317774   3.820712   2.539769   1.506785   2.514789
     8  C    5.082244   4.475894   3.208632   2.500008   3.475629
     9  N    5.010253   4.284737   2.965616   2.423811   3.552950
    10  C    5.505386   4.606716   3.371436   3.239089   4.428313
    11  C    6.559202   5.689145   4.586034   4.497100   5.561991
    12  C    7.172026   6.517698   5.454373   5.082207   5.905061
    13  C    6.861116   6.433020   5.360788   4.651759   5.236152
    14  C    5.859423   5.496029   4.363938   3.447653   4.009458
    15  C    6.344267   5.621890   4.293089   3.707778   4.735623
    16  O    7.113535   6.301856   5.041223   4.672707   5.723089
    17  H    1.061440   2.136424   3.380690   3.872555   3.380534
    18  H    2.136043   1.061272   2.131947   3.389201   3.848354
    19  H    3.373856   2.124210   1.061818   2.144867   3.379479
    20  H    3.376196   3.849207   3.376863   2.137148   1.062146
    21  H    2.135267   3.377407   3.850019   3.389008   2.133766
    22  H    4.748747   4.535010   3.399845   2.108915   2.540280
    23  H    4.690815   3.848965   2.650472   2.519942   3.676767
    24  H    5.313818   4.219625   2.993874   3.234078   4.571699
    25  H    7.101145   6.105215   5.085655   5.241525   6.377953
    26  H    8.075597   7.420417   6.419069   6.110064   6.898361
    27  H    7.584723   7.289417   6.278958   5.472516   5.869379
    28  H    5.932593   5.792673   4.737448   3.585173   3.815786
    29  H    6.866517   6.245107   4.890393   4.098691   5.000884
                    6          7          8          9         10
     6  C    0.000000
     7  C    3.805800   0.000000
     8  C    4.672333   1.510577   0.000000
     9  N    4.712651   1.453526   2.466317   0.000000
    10  C    5.429888   2.541823   1.401557   2.986337   0.000000
    11  C    6.502970   3.822711   2.429471   4.321042   1.395106
    12  C    6.900133   4.320317   2.809882   5.068187   2.419627
    13  C    6.329993   3.808278   2.430855   4.782065   2.789052
    14  C    5.219601   2.516891   1.400141   3.618169   2.411716
    15  C    5.968891   2.467420   3.087965   1.344968   3.531117
    16  O    6.862020   3.604537   4.237571   2.262512   4.446867
    17  H    2.135525   5.379203   6.110009   6.039270   6.473127
    18  H    3.376846   4.669687   5.207755   4.958340   5.088141
    19  H    3.850312   2.752128   3.180795   2.802640   2.943782
    20  H    2.130200   2.703518   3.633439   3.819826   4.812786
    21  H    1.061399   4.647592   5.502677   5.600893   6.359679
    22  H    3.933047   1.095306   2.116840   2.064332   3.400270
    23  H    4.618697   2.128284   3.196923   0.997331   3.474280
    24  H    5.455802   2.749202   2.141098   2.781627   1.061560
    25  H    7.218790   4.672266   3.387983   4.984148   2.132457
    26  H    7.839465   5.381875   3.871450   6.099403   3.381145
    27  H    6.939807   4.650576   3.389212   5.677747   3.850622
    28  H    5.066886   2.703379   2.136835   3.886331   3.376249
    29  H    6.333869   2.655041   2.949796   2.066553   3.567863
                   11         12         13         14         15
    11  C    0.000000
    12  C    1.397286   0.000000
    13  C    2.415030   1.395153   0.000000
    14  C    2.787042   2.418283   1.396914   0.000000
    15  C    4.662065   5.305284   5.020530   3.989697   0.000000
    16  O    5.520639   6.281573   6.134712   5.186820   1.236935
    17  H    7.465974   8.075718   7.796778   6.849757   7.373368
    18  H    6.079931   7.031256   7.125091   6.296915   6.255322
    19  H    4.143101   5.217637   5.358690   4.492603   4.010702
    20  H    5.879758   6.012499   5.124599   3.852746   4.806587
    21  H    7.378709   7.646442   6.959255   5.866459   6.798184
    22  H    4.537860   4.756620   3.945317   2.554380   2.714335
    23  H    4.842153   5.753145   5.593305   4.458507   2.004834
    24  H    2.126304   3.375715   3.850463   3.377526   3.421390
    25  H    1.061430   2.136255   3.377152   3.848456   5.289817
    26  H    2.137277   1.061569   2.135696   3.380632   6.268117
    27  H    3.377946   2.134950   1.061579   2.134632   5.840170
    28  H    3.849229   3.376716   2.131129   1.062210   4.222612
    29  H    4.505721   4.888003   4.453816   3.500038   1.067392
                   16         17         18         19         20
    16  O    0.000000
    17  H    8.097804   0.000000
    18  H    6.810178   2.461158   0.000000
    19  H    4.620671   4.248870   2.437919   0.000000
    20  H    5.855725   4.253240   4.910474   4.264222   0.000000
    21  H    7.705608   2.460922   4.257131   4.911707   2.446949
    22  H    3.883568   5.787685   5.477177   3.778712   2.281966
    23  H    2.463656   5.658975   4.398849   2.388735   4.143923
    24  H    4.127710   6.249634   4.547050   2.281356   5.123263
    25  H    5.987856   7.949913   6.326760   4.481547   6.794670
    26  H    7.189820   8.936032   7.872092   6.147380   6.994991
    27  H    6.962923   8.488388   8.019990   6.358212   5.612044
    28  H    5.447949   6.909653   6.697446   5.048653   3.385819
    29  H    1.999741   7.919540   6.953972   4.689512   4.884486
                   21         22         23         24         25
    21  H    0.000000
    22  H    4.583248   0.000000
    23  H    5.553476   2.828068   0.000000
    24  H    6.461879   3.769553   2.983172   0.000000
    25  H    8.134683   5.478396   5.370907   2.442491   0.000000
    26  H    8.557067   5.795886   6.771285   4.251472   2.461193
    27  H    7.451798   4.598354   6.531279   4.912026   4.257111
    28  H    5.562956   2.299403   4.761596   4.260796   4.910644
    29  H    7.093536   2.624126   2.934246   3.754428   5.234846
                   26         27         28         29
    26  H    0.000000
    27  H    2.460423   0.000000
    28  H    4.254202   2.449375   0.000000
    29  H    5.809121   5.157044   3.646281   0.000000
 Symmetry turned off by external request.
 Stoichiometry    C14H13NO
 Framework group  C1[X(C14H13NO)]
 Deg. of freedom    81
 Full point group                 C1      NOp   1
 Rotational constants (GHZ):           0.6533181           0.4011062           0.3037951
 Standard basis: 6-311+G(d) (5D, 7F)
   391 basis functions,   641 primitive gaussians,   407 cartesian basis functions
    56 alpha electrons       56 beta electrons
       nuclear repulsion energy      1002.1914785655 Hartrees.
 NAtoms=   29 NActive=   29 NUniq=   29 SFac= 1.00D+00 NAtFMM=   60 NAOKFM=F Big=F
 Integral buffers will be    131072 words long.
 Raffenetti 2 integral format.
 Two-electron integral symmetry is turned off.
 ------------------------------------------------------------------------------
 Polarizable Continuum Model (PCM)
 =================================
 Model                : PCM.
 Atomic radii         : UFF (Universal Force Field).
 Polarization charges : Total charges.
 Charge compensation  : None.
 Solution method      : On-the-fly selection.
 Cavity type          : Scaled VdW (van der Waals Surface) (Alpha=1.100).
 Cavity algorithm     : GePol (No added spheres)
                        Default sphere list used, NSphG=   29.
                        Lebedev-Laikov grids with approx.  5.0 points / Ang**2.
                        Smoothing algorithm: York/Karplus (Gamma=1.0000).
                        Polarization charges: spherical gaussians, with
                                              point-specific exponents (IZeta= 3).
                        Self-potential: point-specific (ISelfS= 7).
                        Self-field    : sphere-specific E.n sum rule (ISelfD= 2).
 1st derivatives      : Analytical E(r).r(x)/FMM algorithm (CHGder, D1EAlg=3).
                        Cavity 1st derivative terms included.
 Solvent              : DiMethylSulfoxide, Eps=  46.826000 Eps(inf)=   2.007889
 ------------------------------------------------------------------------------
 One-electron integrals computed using PRISM.
 NBasis=   391 RedAO= T EigKep=  1.23D-06  NBF=   391
 NBsUse=   390 1.00D-06 EigRej=  9.96D-07 NBFU=   390
 Initial guess from the checkpoint file:  "BHFA_conf5.chk"
 B after Tr=    -0.006303   -0.001532    0.002272
         Rot=    1.000000    0.000288    0.000593    0.000402 Ang=   0.09 deg.
 ExpMin= 4.38D-02 ExpMax= 8.59D+03 ExpMxC= 1.30D+03 IAcc=3 IRadAn=         5 AccDes= 0.00D+00
 Harris functional with IExCor= 1009 and IRadAn=       5 diagonalized for initial guess.
 HarFok:  IExCor= 1009 AccDes= 0.00D+00 IRadAn=         5 IDoV= 1 UseB2=F ITyADJ=14
 ICtDFT=  3500011 ScaDFX=  1.000000  1.000000  1.000000  1.000000
 FoFCou: FMM=F IPFlag=           0 FMFlag=      100000 FMFlg1=           0
         NFxFlg=           0 DoJE=T BraDBF=F KetDBF=T FulRan=T
         wScrn=  0.000000 ICntrl=       500 IOpCl=  0 I1Cent=   200000004 NGrid=           0
         NMat0=    1 NMatS0=      1 NMatT0=    0 NMatD0=    1 NMtDS0=    0 NMtDT0=    0
 Symmetry not used in FoFCou.
 Requested convergence on RMS density matrix=1.00D-08 within 128 cycles.
 Requested convergence on MAX density matrix=1.00D-06.
 Requested convergence on             energy=1.00D-06.
 No special actions if energy rises.
 Inv3:  Mode=1 IEnd=    15349932.
 Iteration    1 A*A^-1 deviation from unit magnitude is 7.33D-15 for    818.
 Iteration    1 A*A^-1 deviation from orthogonality  is 2.16D-15 for   1596    313.
 Iteration    1 A^-1*A deviation from unit magnitude is 7.11D-15 for    818.
 Iteration    1 A^-1*A deviation from orthogonality  is 2.44D-15 for   1828    256.
 Error on total polarization charges =  0.01691
 SCF Done:  E(RM062X) =  -671.184393749     A.U. after   14 cycles
            NFock= 14  Conv=0.33D-08     -V/T= 2.0035
 D1PCM: PCM CHGder 1st derivatives, ID1Alg=3 FixD1E=F DoIter=F DoCFld=F I1PDM=0.
 Calling FoFJK, ICntrl=      2127 FMM=F ISym2X=0 I1Cent= 0 IOpClX= 0 NMat=1 NMatS=1 NMatT=0.
 -------------------------------------------------------------------
 Center     Atomic                   Forces (Hartrees/Bohr)
 Number     Number              X              Y              Z
 -------------------------------------------------------------------
      1        6          -0.008447464   -0.017618079    0.001724517
      2        6           0.008602862   -0.017434319   -0.008230809
      3        6           0.017353060    0.000061587   -0.010318604
      4        6           0.008237189    0.011817185   -0.000054030
      5        6          -0.009742657    0.016169794    0.007506547
      6        6          -0.018544621   -0.001081513    0.010017778
      7        6           0.006824234   -0.006170077   -0.003939145
      8        6          -0.011737392   -0.004075301   -0.007369630
      9        7          -0.005886012   -0.012670900   -0.007439186
     10        6           0.001701881   -0.010564251   -0.016922458
     11        6           0.018539520   -0.008911441   -0.005162430
     12        6           0.016107935    0.001764781    0.011164145
     13        6          -0.001980533    0.011786098    0.016872674
     14        6          -0.016599501    0.010735990    0.005919947
     15        6          -0.001282276    0.016068274    0.043299867
     16        8           0.002452195    0.000275989   -0.018093570
     17        1           0.007375864    0.014835804   -0.001628026
     18        1          -0.007242806    0.013433002    0.006856832
     19        1          -0.014990858   -0.000666658    0.008502200
     20        1           0.006944879   -0.014188980   -0.006312212
     21        1           0.014456169    0.000901042   -0.008245173
     22        1          -0.000678375    0.000981435   -0.001259552
     23        1           0.002221537    0.009118194    0.009842445
     24        1          -0.001304897    0.008154780    0.014989859
     25        1          -0.014308952    0.007338102    0.004574214
     26        1          -0.013350240   -0.001735960   -0.009699100
     27        1           0.001303921   -0.009091885   -0.013825363
     28        1           0.015004208   -0.007723910   -0.003816752
     29        1          -0.001028871   -0.011508784   -0.018954985
 -------------------------------------------------------------------
 Cartesian Forces:  Max     0.043299867 RMS     0.011217579

 GradGradGradGradGradGradGradGradGradGradGradGradGradGradGradGradGradGrad
 Berny optimization.
 Using GEDIIS/GDIIS optimizer.
 FormGI is forming the generalized inverse of G from B-inverse, IUseBI=4.
 Internal  Forces:  Max     0.021242473 RMS     0.005479371
 Search for a local minimum.
 Step number   2 out of a maximum of  158
 All quantities printed in internal units (Hartrees-Bohrs-Radians)
 Mixed Optimization -- RFO/linear search
 Update second derivatives using D2CorX and points    1    2
 DE= -3.86D-02 DEPred=-4.00D-02 R= 9.66D-01
 TightC=F SS=  1.41D+00  RLast= 3.02D-01 DXNew= 5.0454D-01 9.0733D-01
 Trust test= 9.66D-01 RLast= 3.02D-01 DXMaxT set to 5.05D-01
 ITU=  1  0
 Use linear search instead of GDIIS.
     Eigenvalues ---    0.00896   0.00946   0.01324   0.01511   0.01526
     Eigenvalues ---    0.01739   0.01929   0.01936   0.01960   0.01968
     Eigenvalues ---    0.01969   0.01977   0.01997   0.02004   0.02022
     Eigenvalues ---    0.02023   0.02024   0.02027   0.02028   0.02029
     Eigenvalues ---    0.02032   0.02035   0.02384   0.02385   0.05116
     Eigenvalues ---    0.06532   0.06935   0.15891   0.15999   0.16000
     Eigenvalues ---    0.16000   0.16000   0.16000   0.16000   0.16000
     Eigenvalues ---    0.16000   0.16000   0.16000   0.16024   0.18727
     Eigenvalues ---    0.19100   0.21942   0.22000   0.22000   0.22000
     Eigenvalues ---    0.22000   0.22092   0.23466   0.23474   0.24999
     Eigenvalues ---    0.25000   0.33435   0.33863   0.34295   0.40398
     Eigenvalues ---    0.40444   0.40463   0.40523   0.41398   0.43782
     Eigenvalues ---    0.43865   0.43977   0.44236   0.44254   0.44267
     Eigenvalues ---    0.44284   0.44295   0.44310   0.44328   0.44337
     Eigenvalues ---    0.44346   0.44386   0.44411   0.44664   0.44787
     Eigenvalues ---    0.44884   0.44905   0.46475   0.53524   0.55527
     Eigenvalues ---    0.82894
 RFO step:  Lambda=-2.22825998D-03 EMin= 8.95528394D-03
 Quartic linear search produced a step of  0.58839.
 Iteration  1 RMS(Cart)=  0.09373706 RMS(Int)=  0.00275178
 Iteration  2 RMS(Cart)=  0.00488762 RMS(Int)=  0.00005680
 Iteration  3 RMS(Cart)=  0.00001002 RMS(Int)=  0.00005648
 Iteration  4 RMS(Cart)=  0.00000000 RMS(Int)=  0.00005648
 Variable       Old X    -DE/DX   Delta X   Delta X   Delta X     New X
                                 (Linear)    (Quad)   (Total)
    R1        2.63901  -0.00319  -0.00891   0.00108  -0.00787   2.63114
    R2        2.63641  -0.00361  -0.00947   0.00036  -0.00915   2.62726
    R3        2.00583   0.01665   0.04582  -0.00293   0.04289   2.04872
    R4        2.63693  -0.00417  -0.01117   0.00045  -0.01072   2.62621
    R5        2.00551   0.01673   0.04574  -0.00255   0.04319   2.04870
    R6        2.65122  -0.00477  -0.01201  -0.00116  -0.01314   2.63808
    R7        2.00655   0.01724   0.04703  -0.00261   0.04442   2.05096
    R8        2.64597  -0.00530  -0.01338  -0.00117  -0.01451   2.63146
    R9        2.84741   0.00733   0.02266   0.00287   0.02553   2.87294
   R10        2.63965  -0.00376  -0.01039   0.00078  -0.00961   2.63004
   R11        2.00717   0.01700   0.04626  -0.00223   0.04403   2.05120
   R12        2.00575   0.01666   0.04567  -0.00266   0.04301   2.04876
   R13        2.85458   0.00747   0.02266   0.00391   0.02657   2.88115
   R14        2.74677   0.00878   0.02863  -0.00551   0.02312   2.76988
   R15        2.06983  -0.00073   0.00088  -0.00459  -0.00371   2.06612
   R16        2.64856  -0.00462  -0.01198  -0.00063  -0.01258   2.63598
   R17        2.64588  -0.00558  -0.01381  -0.00161  -0.01539   2.63049
   R18        2.54162  -0.00219  -0.00296  -0.00226  -0.00523   2.53639
   R19        1.88468   0.01356   0.03119  -0.00197   0.02922   1.91390
   R20        2.63637  -0.00418  -0.01090   0.00008  -0.01081   2.62556
   R21        2.00606   0.01709   0.04669  -0.00266   0.04402   2.05008
   R22        2.64049  -0.00304  -0.00852   0.00105  -0.00750   2.63299
   R23        2.00581   0.01672   0.04568  -0.00248   0.04320   2.04902
   R24        2.63646  -0.00375  -0.00968   0.00017  -0.00954   2.62692
   R25        2.00607   0.01659   0.04567  -0.00287   0.04279   2.04887
   R26        2.63978  -0.00331  -0.00922   0.00086  -0.00836   2.63142
   R27        2.00609   0.01659   0.04548  -0.00258   0.04291   2.04900
   R28        2.00729   0.01729   0.04691  -0.00218   0.04473   2.05202
   R29        2.33747  -0.01803  -0.01407  -0.01557  -0.02964   2.30783
   R30        2.01708   0.02124   0.05174   0.00557   0.05730   2.07438
    A1        2.08983  -0.00048  -0.00162  -0.00022  -0.00187   2.08795
    A2        2.09639   0.00020   0.00070  -0.00012   0.00060   2.09699
    A3        2.09696   0.00028   0.00092   0.00035   0.00128   2.09824
    A4        2.09637   0.00025   0.00132   0.00046   0.00177   2.09814
    A5        2.09599   0.00017   0.00074   0.00059   0.00132   2.09731
    A6        2.09083  -0.00042  -0.00206  -0.00104  -0.00311   2.08772
    A7        2.10562  -0.00068  -0.00205  -0.00207  -0.00407   2.10155
    A8        2.07733   0.00004  -0.00025  -0.00000  -0.00030   2.07703
    A9        2.10021   0.00064   0.00231   0.00212   0.00439   2.10460
   A10        2.07200   0.00129   0.00300   0.00346   0.00632   2.07832
   A11        2.12130  -0.00064  -0.00228  -0.00050  -0.00307   2.11823
   A12        2.08987  -0.00065  -0.00070  -0.00281  -0.00380   2.08607
   A13        2.10747  -0.00046  -0.00105  -0.00201  -0.00298   2.10448
   A14        2.09110  -0.00039  -0.00194  -0.00140  -0.00337   2.08773
   A15        2.08461   0.00085   0.00298   0.00341   0.00636   2.09097
   A16        2.09507   0.00007   0.00040   0.00041   0.00079   2.09586
   A17        2.09659   0.00021   0.00076   0.00081   0.00155   2.09814
   A18        2.09152  -0.00028  -0.00116  -0.00123  -0.00239   2.08913
   A19        1.95299   0.00130   0.00254  -0.00049   0.00195   1.95494
   A20        1.91830  -0.00051   0.00022  -0.00658  -0.00642   1.91188
   A21        1.87142  -0.00068  -0.00530   0.00165  -0.00368   1.86774
   A22        1.96538  -0.00140  -0.00342  -0.00956  -0.01299   1.95239
   A23        1.87763  -0.00070  -0.00564  -0.00155  -0.00713   1.87050
   A24        1.87345   0.00206   0.01178   0.01813   0.02995   1.90340
   A25        2.12119  -0.00034  -0.00131   0.00008  -0.00145   2.11974
   A26        2.08826  -0.00093  -0.00158  -0.00327  -0.00507   2.08319
   A27        2.07370   0.00128   0.00291   0.00343   0.00626   2.07996
   A28        2.15808  -0.00089   0.00262  -0.01008  -0.00747   2.15062
   A29        2.08349   0.00120   0.00701   0.00013   0.00713   2.09063
   A30        2.04112  -0.00031  -0.00961   0.00993   0.00032   2.04143
   A31        2.10515  -0.00067  -0.00195  -0.00232  -0.00423   2.10093
   A32        2.09641   0.00007   0.00045  -0.00078  -0.00040   2.09601
   A33        2.08156   0.00060   0.00148   0.00295   0.00436   2.08592
   A34        2.09632   0.00026   0.00133   0.00048   0.00182   2.09814
   A35        2.09190  -0.00042  -0.00205  -0.00107  -0.00313   2.08877
   A36        2.09495   0.00017   0.00072   0.00059   0.00130   2.09625
   A37        2.08969  -0.00043  -0.00162   0.00016  -0.00150   2.08819
   A38        2.09646   0.00021   0.00086  -0.00024   0.00062   2.09708
   A39        2.09703   0.00022   0.00076   0.00005   0.00080   2.09784
   A40        2.09480  -0.00006   0.00015  -0.00009   0.00004   2.09484
   A41        2.09578   0.00032   0.00095   0.00137   0.00230   2.09808
   A42        2.09261  -0.00026  -0.00110  -0.00129  -0.00242   2.09019
   A43        2.10667  -0.00037  -0.00083  -0.00169  -0.00247   2.10420
   A44        2.09057  -0.00037  -0.00188  -0.00118  -0.00309   2.08748
   A45        2.08595   0.00074   0.00272   0.00287   0.00556   2.09151
   A46        2.13528   0.00888   0.03283   0.01649   0.04931   2.18459
   A47        2.04943  -0.01095  -0.03507  -0.04434  -0.07940   1.97002
   A48        2.09848   0.00207   0.00224   0.02786   0.03009   2.12858
    D1       -0.00284  -0.00002  -0.00016  -0.00014  -0.00031  -0.00315
    D2        3.13750   0.00009   0.00051   0.00619   0.00670  -3.13898
    D3       -3.14151  -0.00002  -0.00017  -0.00153  -0.00170   3.13997
    D4       -0.00117   0.00008   0.00050   0.00481   0.00531   0.00414
    D5        0.00164  -0.00010  -0.00054  -0.00650  -0.00705  -0.00541
    D6       -3.13886   0.00006   0.00043   0.00219   0.00263  -3.13623
    D7        3.14031  -0.00010  -0.00053  -0.00512  -0.00565   3.13465
    D8       -0.00019   0.00007   0.00044   0.00357   0.00403   0.00383
    D9       -0.00021   0.00015   0.00089   0.00986   0.01075   0.01053
   D10        3.13480   0.00031   0.00180   0.01868   0.02047  -3.12792
   D11       -3.14056   0.00005   0.00022   0.00354   0.00377  -3.13679
   D12       -0.00555   0.00021   0.00113   0.01237   0.01349   0.00794
   D13        0.00440  -0.00016  -0.00089  -0.01267  -0.01361  -0.00921
   D14        3.14122   0.00035   0.00173   0.02535   0.02715  -3.11481
   D15       -3.13053  -0.00032  -0.00180  -0.02160  -0.02346   3.12919
   D16        0.00630   0.00019   0.00083   0.01642   0.01729   0.02359
   D17       -0.00561   0.00004   0.00019   0.00599   0.00623   0.00062
   D18        3.13885   0.00000  -0.00001   0.00348   0.00353  -3.14080
   D19        3.14066  -0.00046  -0.00238  -0.03134  -0.03376   3.10690
   D20        0.00194  -0.00049  -0.00258  -0.03385  -0.03646  -0.03452
   D21        1.27978  -0.00029   0.00190  -0.00212  -0.00017   1.27961
   D22       -0.91744   0.00096   0.00433   0.01571   0.02010  -0.89734
   D23       -2.94849  -0.00084  -0.00682  -0.00327  -0.01000  -2.95848
   D24       -1.86663   0.00022   0.00457   0.03630   0.04079  -1.82584
   D25        2.21934   0.00147   0.00700   0.05413   0.06106   2.28040
   D26        0.18829  -0.00032  -0.00415   0.03515   0.03096   0.21925
   D27        0.00264   0.00009   0.00052   0.00353   0.00405   0.00669
   D28       -3.14004  -0.00008  -0.00045  -0.00514  -0.00558   3.13757
   D29        3.14137   0.00012   0.00071   0.00602   0.00674  -3.13507
   D30       -0.00131  -0.00004  -0.00026  -0.00265  -0.00289  -0.00420
   D31       -1.34086  -0.00065  -0.00663  -0.09048  -0.09717  -1.43804
   D32        1.80963  -0.00109  -0.00879  -0.12358  -0.13231   1.67732
   D33        0.83033  -0.00139  -0.00700  -0.10699  -0.11405   0.71628
   D34       -2.30236  -0.00183  -0.00916  -0.14009  -0.14919  -2.45155
   D35        2.89112  -0.00012   0.00189  -0.09125  -0.08941   2.80171
   D36       -0.24157  -0.00055  -0.00027  -0.12435  -0.12455  -0.36612
   D37       -2.98290  -0.00027  -0.00162  -0.03608  -0.03768  -3.02058
   D38        0.12384  -0.00028  -0.00142  -0.03671  -0.03811   0.08573
   D39        1.11012  -0.00054  -0.00258  -0.02329  -0.02594   1.08418
   D40       -2.06632  -0.00055  -0.00238  -0.02392  -0.02638  -2.09270
   D41       -0.95312  -0.00020  -0.00125  -0.02746  -0.02866  -0.98178
   D42        2.15362  -0.00021  -0.00106  -0.02809  -0.02909   2.12453
   D43        3.14095  -0.00051  -0.00271  -0.03445  -0.03724   3.10371
   D44       -0.01286  -0.00074  -0.00381  -0.04853  -0.05240  -0.06526
   D45       -0.00948  -0.00009  -0.00060  -0.00165  -0.00222  -0.01169
   D46        3.11991  -0.00032  -0.00169  -0.01574  -0.01738   3.10253
   D47       -3.14083   0.00058   0.00310   0.03793   0.04104  -3.09980
   D48       -0.00165   0.00057   0.00302   0.03767   0.04072   0.03907
   D49        0.00942   0.00016   0.00102   0.00575   0.00674   0.01616
   D50       -3.13458   0.00015   0.00095   0.00549   0.00643  -3.12816
   D51        3.12396  -0.00002  -0.00028  -0.00103  -0.00131   3.12264
   D52       -0.01588  -0.00006   0.00042  -0.00532  -0.00490  -0.02077
   D53        0.01644  -0.00004  -0.00078  -0.00025  -0.00103   0.01541
   D54       -3.12340  -0.00008  -0.00008  -0.00453  -0.00461  -3.12801
   D55        0.00356  -0.00003  -0.00013  -0.00297  -0.00313   0.00044
   D56        3.14022  -0.00007  -0.00034  -0.00461  -0.00496   3.13526
   D57       -3.12592   0.00020   0.00096   0.01103   0.01198  -3.11394
   D58        0.01074   0.00017   0.00075   0.00939   0.01015   0.02088
   D59        0.00257   0.00007   0.00042   0.00351   0.00392   0.00650
   D60        3.14067  -0.00010  -0.00062  -0.00538  -0.00600   3.13467
   D61       -3.13408   0.00011   0.00064   0.00515   0.00578  -3.12830
   D62        0.00402  -0.00007  -0.00041  -0.00373  -0.00414  -0.00012
   D63       -0.00264   0.00000  -0.00000   0.00055   0.00057  -0.00207
   D64        3.13793  -0.00020  -0.00121  -0.01036  -0.01157   3.12636
   D65       -3.14073   0.00018   0.00104   0.00944   0.01050  -3.13024
   D66       -0.00017  -0.00003  -0.00017  -0.00147  -0.00164  -0.00182
   D67       -0.00344  -0.00011  -0.00072  -0.00522  -0.00592  -0.00936
   D68        3.14056  -0.00010  -0.00064  -0.00496  -0.00559   3.13497
   D69        3.13918   0.00009   0.00049   0.00567   0.00616  -3.13784
   D70       -0.00001   0.00010   0.00057   0.00593   0.00649   0.00648
         Item               Value     Threshold  Converged?
 Maximum Force            0.021242     0.000450     NO 
 RMS     Force            0.005479     0.000300     NO 
 Maximum Displacement     0.405132     0.001800     NO 
 RMS     Displacement     0.094915     0.001200     NO 
 Predicted change in Energy=-5.469453D-03
 GradGradGradGradGradGradGradGradGradGradGradGradGradGradGradGradGradGrad

                          Input orientation:                          
 ---------------------------------------------------------------------
 Center     Atomic      Atomic             Coordinates (Angstroms)
 Number     Number       Type             X           Y           Z
 ---------------------------------------------------------------------
      1          6           0        3.417130    3.409763   -1.717231
      2          6           0        2.236382    3.311749   -0.985911
      3          6           0        1.628681    2.075648   -0.801248
      4          6           0        2.201271    0.919898   -1.335323
      5          6           0        3.382994    1.024802   -2.064435
      6          6           0        3.987354    2.263317   -2.258901
      7          6           0        1.537339   -0.438455   -1.176035
      8          6           0        0.305249   -0.579740   -2.062893
      9          7           0        1.221964   -0.667367    0.236970
     10          6           0       -0.933738   -0.070396   -1.674014
     11          6           0       -2.031756   -0.172026   -2.519246
     12          6           0       -1.904104   -0.784991   -3.763963
     13          6           0       -0.673612   -1.301648   -4.152994
     14          6           0        0.424017   -1.203172   -3.301798
     15          6           0        0.753878   -1.834500    0.706227
     16          8           0        0.497543   -2.069957    1.876828
     17          1           0        3.889490    4.374799   -1.861903
     18          1           0        1.782922    4.200432   -0.561712
     19          1           0        0.701962    2.023615   -0.238744
     20          1           0        3.835376    0.131883   -2.484248
     21          1           0        4.909246    2.328042   -2.825761
     22          1           0        2.260665   -1.188800   -1.506462
     23          1           0        1.385192    0.067662    0.914350
     24          1           0       -1.051861    0.385928   -0.696912
     25          1           0       -2.990954    0.222540   -2.203105
     26          1           0       -2.763098   -0.869483   -4.420097
     27          1           0       -0.567306   -1.793071   -5.113656
     28          1           0        1.382259   -1.613313   -3.606256
     29          1           0        0.614515   -2.586062   -0.081627
 ---------------------------------------------------------------------
                    Distance matrix (angstroms):
                    1          2          3          4          5
     1  C    0.000000
     2  C    1.392337   0.000000
     3  C    2.411937   1.389729   0.000000
     4  C    2.797069   2.417492   1.396013   0.000000
     5  C    2.410343   2.776339   2.403650   1.392508   0.000000
     6  C    1.390288   2.405331   2.779085   2.418236   1.391757
     7  C    4.316861   3.819533   2.543525   1.520296   2.517303
     8  C    5.071432   4.475807   3.224020   2.524515   3.470889
     9  N    5.025997   4.284605   2.960987   2.439377   3.581892
    10  C    5.571663   4.686368   3.454449   3.305099   4.470577
    11  C    6.569841   5.718811   4.626268   4.529072   5.564060
    12  C    7.078179   6.453253   5.426003   5.065476   5.840989
    13  C    6.698097   6.307290   5.285913   4.597770   5.121572
    14  C    5.722652   5.388182   4.295885   3.396039   3.905186
    15  C    6.361474   5.616496   4.281007   3.721503   4.771208
    16  O    7.174161   6.338895   5.063359   4.707424   5.782466
    17  H    1.084135   2.151791   3.394458   3.881200   3.394118
    18  H    2.151981   1.084126   2.143800   3.396380   3.860445
    19  H    3.388137   2.138222   1.085323   2.160696   3.393922
    20  H    3.392306   3.861779   3.388246   2.147392   1.085448
    21  H    2.150667   3.390712   3.863219   3.396675   2.146508
    22  H    4.746432   4.530618   3.399022   2.116465   2.543815
    23  H    4.714195   3.854817   2.652276   2.540339   3.712208
    24  H    5.491494   4.410950   3.170385   3.357910   4.684678
    25  H    7.173424   6.192723   5.171097   5.310232   6.425735
    26  H    7.988283   7.366894   6.407620   6.112502   6.849227
    27  H    7.381119   7.138496   6.195661   5.413042   5.730884
    28  H    5.739374   5.643754   4.640822   3.499296   3.652369
    29  H    6.817608   6.183232   4.824721   4.047383   4.963300
                    6          7          8          9         10
     6  C    0.000000
     7  C    3.804569   0.000000
     8  C    4.656103   1.524639   0.000000
     9  N    4.739796   1.465758   2.477381   0.000000
    10  C    5.477724   2.547483   1.394900   2.941987   0.000000
    11  C    6.498336   3.822779   2.415798   4.292876   1.389385
    12  C    6.801961   4.319837   2.795891   5.078741   2.412497
    13  C    6.166131   3.807321   2.418231   4.823620   2.780105
    14  C    5.079523   2.518560   1.391997   3.666972   2.403405
    15  C    6.003287   2.470965   3.073063   1.342202   3.409642
    16  O    6.932554   3.614270   4.216530   2.276220   4.319176
    17  H    2.150707   5.400967   6.118385   6.078191   6.561905
    18  H    3.390043   4.685827   5.223707   4.964679   5.182416
    19  H    3.864233   2.763722   3.203492   2.781742   3.020000
    20  H    2.148694   2.705121   3.625706   3.856650   4.841677
    21  H    1.084160   4.663137   5.498540   5.652330   6.420240
    22  H    3.932523   1.093343   2.122315   2.095315   3.388673
    23  H    4.654210   2.156157   3.232550   1.012795   3.477948
    24  H    5.599829   2.759189   2.154105   2.674293   1.084856
    25  H    7.270810   4.690120   3.395331   4.949200   2.144269
    26  H    7.749439   5.404025   3.880092   6.132687   3.395007
    27  H    6.734155   4.665766   3.397158   5.753078   3.864326
    28  H    4.861085   2.703759   2.147135   3.961173   3.387918
    29  H    6.295478   2.580998   2.836616   2.037619   3.355795
                   11         12         13         14         15
    11  C    0.000000
    12  C    1.393320   0.000000
    13  C    2.406186   1.390104   0.000000
    14  C    2.776053   2.410108   1.392488   0.000000
    15  C    4.574632   5.305557   5.092513   4.070829   0.000000
    16  O    5.415253   6.263989   6.190368   5.251179   1.221251
    17  H    7.494456   7.987929   7.634988   6.722839   7.415036
    18  H    6.123896   6.978755   7.014610   6.209157   6.251960
    19  H    4.182672   5.206441   5.317042   4.457770   3.972495
    20  H    5.875102   5.951467   5.017041   3.753416   4.851950
    21  H    7.383888   7.549367   6.790029   5.728295   6.860669
    22  H    4.525973   4.754437   3.953081   2.568407   2.753784
    23  H    4.850007   5.782136   5.638409   4.507191   2.014967
    24  H    2.142991   3.391780   3.864646   3.389525   3.187443
    25  H    1.084292   2.152357   3.390471   3.860286   5.169081
    26  H    2.152798   1.084215   2.150363   3.394060   6.291231
    27  H    3.391661   2.150564   1.084283   2.147914   5.968106
    28  H    3.861916   3.392812   2.150038   1.085881   4.363633
    29  H    4.332702   4.811122   4.459262   3.509726   1.097717
                   16         17         18         19         20
    16  O    0.000000
    17  H    8.186471   0.000000
    18  H    6.849559   2.481639   0.000000
    19  H    4.612458   4.280543   2.451798   0.000000
    20  H    5.916774   4.288657   4.945888   4.294092   0.000000
    21  H    7.805117   2.481559   4.290183   4.948391   2.468388
    22  H    3.915569   5.808016   5.492233   3.788968   2.275958
    23  H    2.506731   5.703554   4.406443   2.371114   4.190226
    24  H    3.880227   6.456411   4.754441   2.442914   5.210008
    25  H    5.837037   8.043519   6.427106   4.554143   6.832719
    26  H    7.191953   8.848943   7.826716   6.153079   6.949108
    27  H    7.076541   8.275237   7.884533   6.320040   5.477485
    28  H    5.572742   6.722088   6.574908   5.003018   3.212848
    29  H    2.028692   7.896103   6.903055   4.613183   4.851161
                   21         22         23         24         25
    21  H    0.000000
    22  H    4.596054   0.000000
    23  H    5.613974   2.864520   0.000000
    24  H    6.621072   3.756057   2.938823   0.000000
    25  H    8.199634   5.482399   5.375236   2.460771   0.000000
    26  H    8.463506   5.816307   6.822234   4.285615   2.481832
    27  H    7.225694   4.623247   6.603895   4.948784   4.290463
    28  H    5.346315   2.315371   4.823024   4.287911   4.946128
    29  H    7.079788   2.586949   2.937374   3.462385   5.038683
                   26         27         28         29
    26  H    0.000000
    27  H    2.481037   0.000000
    28  H    4.289477   2.470905   0.000000
    29  H    5.759969   5.229422   3.736131   0.000000
 Symmetry turned off by external request.
 Stoichiometry    C14H13NO
 Framework group  C1[X(C14H13NO)]
 Deg. of freedom    81
 Full point group                 C1      NOp   1
 Rotational constants (GHZ):           0.6478357           0.4074099           0.3044022
 Standard basis: 6-311+G(d) (5D, 7F)
   391 basis functions,   641 primitive gaussians,   407 cartesian basis functions
    56 alpha electrons       56 beta electrons
       nuclear repulsion energy      1002.6760735599 Hartrees.
 NAtoms=   29 NActive=   29 NUniq=   29 SFac= 1.00D+00 NAtFMM=   60 NAOKFM=F Big=F
 Integral buffers will be    131072 words long.
 Raffenetti 2 integral format.
 Two-electron integral symmetry is turned off.
 ------------------------------------------------------------------------------
 Polarizable Continuum Model (PCM)
 =================================
 Model                : PCM.
 Atomic radii         : UFF (Universal Force Field).
 Polarization charges : Total charges.
 Charge compensation  : None.
 Solution method      : On-the-fly selection.
 Cavity type          : Scaled VdW (van der Waals Surface) (Alpha=1.100).
 Cavity algorithm     : GePol (No added spheres)
                        Default sphere list used, NSphG=   29.
                        Lebedev-Laikov grids with approx.  5.0 points / Ang**2.
                        Smoothing algorithm: York/Karplus (Gamma=1.0000).
                        Polarization charges: spherical gaussians, with
                                              point-specific exponents (IZeta= 3).
                        Self-potential: point-specific (ISelfS= 7).
                        Self-field    : sphere-specific E.n sum rule (ISelfD= 2).
 1st derivatives      : Analytical E(r).r(x)/FMM algorithm (CHGder, D1EAlg=3).
                        Cavity 1st derivative terms included.
 Solvent              : DiMethylSulfoxide, Eps=  46.826000 Eps(inf)=   2.007889
 ------------------------------------------------------------------------------
 One-electron integrals computed using PRISM.
 NBasis=   391 RedAO= T EigKep=  1.02D-06  NBF=   391
 NBsUse=   391 1.00D-06 EigRej= -1.00D+00 NBFU=   391
 Initial guess from the checkpoint file:  "BHFA_conf5.chk"
 B after Tr=    -0.025790    0.026359    0.003260
         Rot=    0.999988    0.003453    0.002784    0.002125 Ang=   0.56 deg.
 ExpMin= 4.38D-02 ExpMax= 8.59D+03 ExpMxC= 1.30D+03 IAcc=3 IRadAn=         5 AccDes= 0.00D+00
 Harris functional with IExCor= 1009 and IRadAn=       5 diagonalized for initial guess.
 HarFok:  IExCor= 1009 AccDes= 0.00D+00 IRadAn=         5 IDoV= 1 UseB2=F ITyADJ=14
 ICtDFT=  3500011 ScaDFX=  1.000000  1.000000  1.000000  1.000000
 FoFCou: FMM=F IPFlag=           0 FMFlag=      100000 FMFlg1=           0
         NFxFlg=           0 DoJE=T BraDBF=F KetDBF=T FulRan=T
         wScrn=  0.000000 ICntrl=       500 IOpCl=  0 I1Cent=   200000004 NGrid=           0
         NMat0=    1 NMatS0=      1 NMatT0=    0 NMatD0=    1 NMtDS0=    0 NMtDT0=    0
 Symmetry not used in FoFCou.
 Requested convergence on RMS density matrix=1.00D-08 within 128 cycles.
 Requested convergence on MAX density matrix=1.00D-06.
 Requested convergence on             energy=1.00D-06.
 No special actions if energy rises.
 Inv3:  Mode=1 IEnd=    14918700.
 Iteration    1 A*A^-1 deviation from unit magnitude is 6.22D-15 for    157.
 Iteration    1 A*A^-1 deviation from orthogonality  is 4.87D-15 for   1468    718.
 Iteration    1 A^-1*A deviation from unit magnitude is 6.00D-15 for    744.
 Iteration    1 A^-1*A deviation from orthogonality  is 2.09D-15 for   1175   1084.
 Error on total polarization charges =  0.01709
 SCF Done:  E(RM062X) =  -671.191085435     A.U. after   16 cycles
            NFock= 16  Conv=0.54D-08     -V/T= 2.0039
 D1PCM: PCM CHGder 1st derivatives, ID1Alg=3 FixD1E=F DoIter=F DoCFld=F I1PDM=0.
 Calling FoFJK, ICntrl=      2127 FMM=F ISym2X=0 I1Cent= 0 IOpClX= 0 NMat=1 NMatS=1 NMatT=0.
 -------------------------------------------------------------------
[truncated: 1,808,173 more chars]
