# Supplementary material for: Rotational Barriers in N-Benzhydrylformamides: An NMR and DFT Study
Source: Molecules. 2023 Jan 5;28(2):535. doi: 10.3390/molecules28020535 (PMC9863877; doi:10.3390/molecules28020535)
Supplement: Supplementary file 1 [file molecules-28-00535-s001.zip › Supplementary_Materials/Quantum_chemistry_output_files/Gaussian_output_files/Conformations/BHFA/BHFA_conf6.log]

 Entering Gaussian System, Link 0=g16
 Initial command:
 /home/aikhl/g16/l1.exe "/home/aikhl/Work/Gaussian_io/Conformations_VChem_optimized/Gau-124109.inp" -scrdir="/home/aikhl/Work/Gaussian_io/Conformations_VChem_optimized/"
 Entering Link 1 = /home/aikhl/g16/l1.exe PID=    124111.
  
 Copyright (c) 1988,1990,1992,1993,1995,1998,2003,2009,2016,
            Gaussian, Inc.  All Rights Reserved.
  
 This is part of the Gaussian(R) 16 program.  It is based on
 the Gaussian(R) 09 system (copyright 2009, Gaussian, Inc.),
 the Gaussian(R) 03 system (copyright 2003, Gaussian, Inc.),
 the Gaussian(R) 98 system (copyright 1998, Gaussian, Inc.),
 the Gaussian(R) 94 system (copyright 1995, Gaussian, Inc.),
 the Gaussian 92(TM) system (copyright 1992, Gaussian, Inc.),
 the Gaussian 90(TM) system (copyright 1990, Gaussian, Inc.),
 the Gaussian 88(TM) system (copyright 1988, Gaussian, Inc.),
 the Gaussian 86(TM) system (copyright 1986, Carnegie Mellon
 University), and the Gaussian 82(TM) system (copyright 1983,
 Carnegie Mellon University). Gaussian is a federally registered
 trademark of Gaussian, Inc.
  
 This software contains proprietary and confidential information,
 including trade secrets, belonging to Gaussian, Inc.
  
 This software is provided under written license and may be
 used, copied, transmitted, or stored only in accord with that
 written license.
  
 The following legend is applicable only to US Government
 contracts under FAR:
  
                    RESTRICTED RIGHTS LEGEND
  
 Use, reproduction and disclosure by the US Government is
 subject to restrictions as set forth in subparagraphs (a)
 and (c) of the Commercial Computer Software - Restricted
 Rights clause in FAR 52.227-19.
  
 Gaussian, Inc.
 340 Quinnipiac St., Bldg. 40, Wallingford CT 06492
  
  
 ---------------------------------------------------------------
 Warning -- This program may not be used in any manner that
 competes with the business of Gaussian, Inc. or will provide
 assistance to any competitor of Gaussian, Inc.  The licensee
 of this program is prohibited from giving any competitor of
 Gaussian, Inc. access to this program.  By using this program,
 the user acknowledges that Gaussian, Inc. is engaged in the
 business of creating and licensing software in the field of
 computational chemistry and represents and warrants to the
 licensee that it is not a competitor of Gaussian, Inc. and that
 it will not use this program in any manner prohibited above.
 ---------------------------------------------------------------
  

 Cite this work as:
 Gaussian 16, Revision A.03,
 M. J. Frisch, G. W. Trucks, H. B. Schlegel, G. E. Scuseria, 
 M. A. Robb, J. R. Cheeseman, G. Scalmani, V. Barone, 
 G. A. Petersson, H. Nakatsuji, X. Li, M. Caricato, A. V. Marenich, 
 J. Bloino, B. G. Janesko, R. Gomperts, B. Mennucci, H. P. Hratchian, 
 J. V. Ortiz, A. F. Izmaylov, J. L. Sonnenberg, D. Williams-Young, 
 F. Ding, F. Lipparini, F. Egidi, J. Goings, B. Peng, A. Petrone, 
 T. Henderson, D. Ranasinghe, V. G. Zakrzewski, J. Gao, N. Rega, 
 G. Zheng, W. Liang, M. Hada, M. Ehara, K. Toyota, R. Fukuda, 
 J. Hasegawa, M. Ishida, T. Nakajima, Y. Honda, O. Kitao, H. Nakai, 
 T. Vreven, K. Throssell, J. A. Montgomery, Jr., J. E. Peralta, 
 F. Ogliaro, M. J. Bearpark, J. J. Heyd, E. N. Brothers, K. N. Kudin, 
 V. N. Staroverov, T. A. Keith, R. Kobayashi, J. Normand, 
 K. Raghavachari, A. P. Rendell, J. C. Burant, S. S. Iyengar, 
 J. Tomasi, M. Cossi, J. M. Millam, M. Klene, C. Adamo, R. Cammi, 
 J. W. Ochterski, R. L. Martin, K. Morokuma, O. Farkas, 
 J. B. Foresman, and D. J. Fox, Gaussian, Inc., Wallingford CT, 2016.
 
 ******************************************
 Gaussian 16:  ES64L-G16RevA.03 25-Dec-2016
                14-Dec-2022 
 ******************************************
 %chk=BHFA_conf6.chk
 %nprocshared=8
 Will use up to    8 processors via shared memory.
 %mem=5GB
 ----------------------------------------------------------------------
 # opt freq M062X/6-311+G* nosymm Integral(Grid=SuperFine) scrf=(IEFPCM
 , solvent=dimethylsulfoxide) pop=(nboread,mk,dipole)
 ----------------------------------------------------------------------
 1/18=20,19=15,26=6,38=1/1,3;
 2/9=110,12=2,15=1,17=6,18=5,40=1/2;
 3/5=4,6=6,7=11,11=2,25=1,30=1,70=2201,71=1,72=21,74=-55,75=-7/1,2,3;
 4//1;
 5/5=2,38=5,53=21/2;
 6/7=2,8=2,9=2,10=2,15=24,20=1,28=1,40=2/1,2,7;
 7/30=1/1,2,3,16;
 1/18=20,19=15,26=6/3(2);
 2/9=110,15=1/2;
 99//99;
 2/9=110,15=1/2;
 3/5=4,6=6,7=11,11=2,25=1,30=1,70=2205,71=1,72=21,74=-55,75=-7/1,2,3;
 4/5=5,16=3,69=1/1;
 5/5=2,38=5,53=21/2;
 7/30=1/1,2,3,16;
 1/18=20,19=15,26=6/3(-5);
 2/9=110,15=1/2;
 6/7=2,8=2,9=2,10=2,15=24,19=2,20=1,28=1,40=2/1,2,7;
 99/9=1/99;
 ----------
 BHFA_conf6
 ----------
 Symbolic Z-matrix:
 Charge =  0 Multiplicity = 1
 C                     3.0789    3.5506   -1.2085 
 C                     1.9272    3.3989   -0.4192 
 C                     1.2974    2.1457   -0.3302 
 C                     1.8071    1.028    -1.0255 
 C                     2.9655    1.1983   -1.818 
 C                     3.5984    2.4498   -1.9079 
 C                     1.1124   -0.2825   -0.9153 
 C                     0.0795   -0.4397   -1.9724 
 N                     2.029    -1.3764   -0.9797 
 C                     0.4328   -0.5557   -3.3357 
 C                    -0.5556   -0.7076   -4.3228 
 C                    -1.911    -0.7473   -3.9599 
 C                    -2.277    -0.637    -2.6078 
 C                    -1.2868   -0.4853   -1.6226 
 C                     2.2255   -2.2466    0.0288 
 O                     3.0463   -3.1762   -0.1212 
 H                     3.5368    4.4597   -1.2744 
 H                     1.5472    4.198     0.0887 
 H                     0.4592    2.0481    0.2444 
 H                     3.3528    0.408    -2.3339 
 H                     4.4347    2.5579   -2.4818 
 H                     0.617    -0.3049    0.0608 
 H                     2.5386   -1.5057   -1.7944 
 H                     1.4148   -0.5326   -3.6125 
 H                    -0.2878   -0.7906   -5.304 
 H                    -2.6297   -0.8581   -4.6759 
 H                    -3.262    -0.6674   -2.3426 
 H                    -1.5661   -0.4064   -0.6436 
 H                     1.7139   -2.1561    0.907 
 

 GradGradGradGradGradGradGradGradGradGradGradGradGradGradGradGradGradGrad
 Berny optimization.
 Initialization pass.
                           ----------------------------
                           !    Initial Parameters    !
                           ! (Angstroms and Degrees)  !
 --------------------------                            --------------------------
 ! Name  Definition              Value          Derivative Info.                !
 --------------------------------------------------------------------------------
 ! R1    R(1,2)                  1.4044         estimate D2E/DX2                !
 ! R2    R(1,6)                  1.4039         estimate D2E/DX2                !
 ! R3    R(1,17)                 1.02           estimate D2E/DX2                !
 ! R4    R(2,3)                  1.4054         estimate D2E/DX2                !
 ! R5    R(2,18)                 1.0203         estimate D2E/DX2                !
 ! R6    R(3,4)                  1.4116         estimate D2E/DX2                !
 ! R7    R(3,19)                 1.0209         estimate D2E/DX2                !
 ! R8    R(4,5)                  1.4138         estimate D2E/DX2                !
 ! R9    R(4,7)                  1.4873         estimate D2E/DX2                !
 ! R10   R(5,6)                  1.4053         estimate D2E/DX2                !
 ! R11   R(5,20)                 1.0202         estimate D2E/DX2                !
 ! R12   R(6,21)                 1.02           estimate D2E/DX2                !
 ! R13   R(7,8)                  1.4863         estimate D2E/DX2                !
 ! R14   R(7,9)                  1.4286         estimate D2E/DX2                !
 ! R15   R(7,22)                 1.0948         estimate D2E/DX2                !
 ! R16   R(8,10)                 1.4131         estimate D2E/DX2                !
 ! R17   R(8,14)                 1.4111         estimate D2E/DX2                !
 ! R18   R(9,15)                 1.3465         estimate D2E/DX2                !
 ! R19   R(9,23)                 0.9696         estimate D2E/DX2                !
 ! R20   R(10,11)                1.4051         estimate D2E/DX2                !
 ! R21   R(10,24)                1.0205         estimate D2E/DX2                !
 ! R22   R(11,12)                1.4037         estimate D2E/DX2                !
 ! R23   R(11,25)                1.0205         estimate D2E/DX2                !
 ! R24   R(12,13)                1.4051         estimate D2E/DX2                !
 ! R25   R(12,26)                1.0205         estimate D2E/DX2                !
 ! R26   R(13,14)                1.405          estimate D2E/DX2                !
 ! R27   R(13,27)                1.0205         estimate D2E/DX2                !
 ! R28   R(14,28)                1.0211         estimate D2E/DX2                !
 ! R29   R(15,16)                1.2491         estimate D2E/DX2                !
 ! R30   R(15,29)                1.0204         estimate D2E/DX2                !
 ! A1    A(2,1,6)              119.9178         estimate D2E/DX2                !
 ! A2    A(2,1,17)             120.0463         estimate D2E/DX2                !
 ! A3    A(6,1,17)             120.0359         estimate D2E/DX2                !
 ! A4    A(1,2,3)              119.9606         estimate D2E/DX2                !
 ! A5    A(1,2,18)             120.0401         estimate D2E/DX2                !
 ! A6    A(3,2,18)             119.9992         estimate D2E/DX2                !
 ! A7    A(2,3,4)              120.8686         estimate D2E/DX2                !
 ! A8    A(2,3,19)             119.2633         estimate D2E/DX2                !
 ! A9    A(4,3,19)             119.868          estimate D2E/DX2                !
 ! A10   A(3,4,5)              118.4622         estimate D2E/DX2                !
 ! A11   A(3,4,7)              119.5067         estimate D2E/DX2                !
 ! A12   A(5,4,7)              122.0292         estimate D2E/DX2                !
 ! A13   A(4,5,6)              120.8053         estimate D2E/DX2                !
 ! A14   A(4,5,20)             120.0797         estimate D2E/DX2                !
 ! A15   A(6,5,20)             119.115          estimate D2E/DX2                !
 ! A16   A(1,6,5)              119.9852         estimate D2E/DX2                !
 ! A17   A(1,6,21)             120.0401         estimate D2E/DX2                !
 ! A18   A(5,6,21)             119.9747         estimate D2E/DX2                !
 ! A19   A(4,7,8)              111.4132         estimate D2E/DX2                !
 ! A20   A(4,7,9)              111.8177         estimate D2E/DX2                !
 ! A21   A(4,7,22)             107.1832         estimate D2E/DX2                !
 ! A22   A(8,7,9)              109.441          estimate D2E/DX2                !
 ! A23   A(8,7,22)             108.5103         estimate D2E/DX2                !
 ! A24   A(9,7,22)             108.351          estimate D2E/DX2                !
 ! A25   A(7,8,10)             121.4061         estimate D2E/DX2                !
 ! A26   A(7,8,14)             119.9997         estimate D2E/DX2                !
 ! A27   A(10,8,14)            118.5927         estimate D2E/DX2                !
 ! A28   A(7,9,15)             123.693          estimate D2E/DX2                !
 ! A29   A(7,9,23)             118.5023         estimate D2E/DX2                !
 ! A30   A(15,9,23)            117.8043         estimate D2E/DX2                !
 ! A31   A(8,10,11)            120.7136         estimate D2E/DX2                !
 ! A32   A(8,10,24)            120.026          estimate D2E/DX2                !
 ! A33   A(11,10,24)           119.2601         estimate D2E/DX2                !
 ! A34   A(10,11,12)           120.0436         estimate D2E/DX2                !
 ! A35   A(10,11,25)           119.9775         estimate D2E/DX2                !
 ! A36   A(12,11,25)           119.9788         estimate D2E/DX2                !
 ! A37   A(11,12,13)           119.8728         estimate D2E/DX2                !
 ! A38   A(11,12,26)           120.1125         estimate D2E/DX2                !
 ! A39   A(13,12,26)           120.0146         estimate D2E/DX2                !
 ! A40   A(12,13,14)           119.9766         estimate D2E/DX2                !
 ! A41   A(12,13,27)           119.9429         estimate D2E/DX2                !
 ! A42   A(14,13,27)           120.0805         estimate D2E/DX2                !
 ! A43   A(8,14,13)            120.8            estimate D2E/DX2                !
 ! A44   A(8,14,28)            120.0007         estimate D2E/DX2                !
 ! A45   A(13,14,28)           119.1992         estimate D2E/DX2                !
 ! A46   A(9,15,16)            119.138          estimate D2E/DX2                !
 ! A47   A(9,15,29)            120.9407         estimate D2E/DX2                !
 ! A48   A(16,15,29)           119.9213         estimate D2E/DX2                !
 ! D1    D(6,1,2,3)              0.0387         estimate D2E/DX2                !
 ! D2    D(6,1,2,18)          -179.9029         estimate D2E/DX2                !
 ! D3    D(17,1,2,3)           179.9697         estimate D2E/DX2                !
 ! D4    D(17,1,2,18)            0.0281         estimate D2E/DX2                !
 ! D5    D(2,1,6,5)              0.0297         estimate D2E/DX2                !
 ! D6    D(2,1,6,21)           179.9923         estimate D2E/DX2                !
 ! D7    D(17,1,6,5)          -179.9013         estimate D2E/DX2                !
 ! D8    D(17,1,6,21)            0.0613         estimate D2E/DX2                !
 ! D9    D(1,2,3,4)              0.034          estimate D2E/DX2                !
 ! D10   D(1,2,3,19)          -179.8176         estimate D2E/DX2                !
 ! D11   D(18,2,3,4)           179.9756         estimate D2E/DX2                !
 ! D12   D(18,2,3,19)            0.124          estimate D2E/DX2                !
 ! D13   D(2,3,4,5)             -0.1711         estimate D2E/DX2                !
 ! D14   D(2,3,4,7)           -179.6868         estimate D2E/DX2                !
 ! D15   D(19,3,4,5)           179.6796         estimate D2E/DX2                !
 ! D16   D(19,3,4,7)             0.1639         estimate D2E/DX2                !
 ! D17   D(3,4,5,6)              0.2401         estimate D2E/DX2                !
 ! D18   D(3,4,5,20)          -179.759          estimate D2E/DX2                !
 ! D19   D(7,4,5,6)            179.7429         estimate D2E/DX2                !
 ! D20   D(7,4,5,20)            -0.2563         estimate D2E/DX2                !
 ! D21   D(3,4,7,8)             90.2354         estimate D2E/DX2                !
 ! D22   D(3,4,7,9)           -146.9385         estimate D2E/DX2                !
 ! D23   D(3,4,7,22)           -28.3335         estimate D2E/DX2                !
 ! D24   D(5,4,7,8)            -89.2623         estimate D2E/DX2                !
 ! D25   D(5,4,7,9)             33.5638         estimate D2E/DX2                !
 ! D26   D(5,4,7,22)           152.1687         estimate D2E/DX2                !
 ! D27   D(4,5,6,1)             -0.1719         estimate D2E/DX2                !
 ! D28   D(4,5,6,21)           179.8655         estimate D2E/DX2                !
 ! D29   D(20,5,6,1)           179.8273         estimate D2E/DX2                !
 ! D30   D(20,5,6,21)           -0.1354         estimate D2E/DX2                !
 ! D31   D(4,7,8,10)            67.3356         estimate D2E/DX2                !
 ! D32   D(4,7,8,14)          -113.1172         estimate D2E/DX2                !
 ! D33   D(9,7,8,10)           -56.8424         estimate D2E/DX2                !
 ! D34   D(9,7,8,14)           122.7049         estimate D2E/DX2                !
 ! D35   D(22,7,8,10)         -174.8934         estimate D2E/DX2                !
 ! D36   D(22,7,8,14)            4.6538         estimate D2E/DX2                !
 ! D37   D(4,7,9,15)           116.9947         estimate D2E/DX2                !
 ! D38   D(4,7,9,23)           -63.2203         estimate D2E/DX2                !
 ! D39   D(8,7,9,15)          -119.0644         estimate D2E/DX2                !
 ! D40   D(8,7,9,23)            60.7206         estimate D2E/DX2                !
 ! D41   D(22,7,9,15)           -0.914          estimate D2E/DX2                !
 ! D42   D(22,7,9,23)          178.8711         estimate D2E/DX2                !
 ! D43   D(7,8,10,11)          179.8171         estimate D2E/DX2                !
 ! D44   D(7,8,10,24)            0.0124         estimate D2E/DX2                !
 ! D45   D(14,8,10,11)           0.2636         estimate D2E/DX2                !
 ! D46   D(14,8,10,24)        -179.5411         estimate D2E/DX2                !
 ! D47   D(7,8,14,13)         -179.8293         estimate D2E/DX2                !
 ! D48   D(7,8,14,28)            0.2541         estimate D2E/DX2                !
 ! D49   D(10,8,14,13)          -0.2693         estimate D2E/DX2                !
 ! D50   D(10,8,14,28)         179.8141         estimate D2E/DX2                !
 ! D51   D(7,9,15,16)          179.7711         estimate D2E/DX2                !
 ! D52   D(7,9,15,29)           -0.1407         estimate D2E/DX2                !
 ! D53   D(23,9,15,16)          -0.0153         estimate D2E/DX2                !
 ! D54   D(23,9,15,29)        -179.9272         estimate D2E/DX2                !
 ! D55   D(8,10,11,12)          -0.0812         estimate D2E/DX2                !
 ! D56   D(8,10,11,25)        -179.9839         estimate D2E/DX2                !
 ! D57   D(24,10,11,12)        179.725          estimate D2E/DX2                !
 ! D58   D(24,10,11,25)         -0.1777         estimate D2E/DX2                !
 ! D59   D(10,11,12,13)         -0.101          estimate D2E/DX2                !
 ! D60   D(10,11,12,26)       -179.9664         estimate D2E/DX2                !
 ! D61   D(25,11,12,13)        179.8017         estimate D2E/DX2                !
 ! D62   D(25,11,12,26)         -0.0637         estimate D2E/DX2                !
 ! D63   D(11,12,13,14)          0.0955         estimate D2E/DX2                !
 ! D64   D(11,12,13,27)       -179.8911         estimate D2E/DX2                !
 ! D65   D(26,12,13,14)        179.9611         estimate D2E/DX2                !
 ! D66   D(26,12,13,27)         -0.0256         estimate D2E/DX2                !
 ! D67   D(12,13,14,8)           0.0925         estimate D2E/DX2                !
 ! D68   D(12,13,14,28)       -179.9903         estimate D2E/DX2                !
 ! D69   D(27,13,14,8)        -179.9209         estimate D2E/DX2                !
 ! D70   D(27,13,14,28)         -0.0036         estimate D2E/DX2                !
 --------------------------------------------------------------------------------
 Trust Radius=3.00D-01 FncErr=5.00D-06 GrdErr=5.00D-06 EigMax=2.50D+02 EigMin=1.00D-04
 Number of steps in this run=    158 maximum allowed number of steps=    174.
 GradGradGradGradGradGradGradGradGradGradGradGradGradGradGradGradGradGrad

                          Input orientation:                          
 ---------------------------------------------------------------------
 Center     Atomic      Atomic             Coordinates (Angstroms)
 Number     Number       Type             X           Y           Z
 ---------------------------------------------------------------------
      1          6           0        3.078900    3.550600   -1.208500
      2          6           0        1.927200    3.398900   -0.419200
      3          6           0        1.297400    2.145700   -0.330200
      4          6           0        1.807100    1.028000   -1.025500
      5          6           0        2.965500    1.198300   -1.818000
      6          6           0        3.598400    2.449800   -1.907900
      7          6           0        1.112400   -0.282500   -0.915300
      8          6           0        0.079500   -0.439700   -1.972400
      9          7           0        2.029000   -1.376400   -0.979700
     10          6           0        0.432800   -0.555700   -3.335700
     11          6           0       -0.555600   -0.707600   -4.322800
     12          6           0       -1.911000   -0.747300   -3.959900
     13          6           0       -2.277000   -0.637000   -2.607800
     14          6           0       -1.286800   -0.485300   -1.622600
     15          6           0        2.225500   -2.246600    0.028800
     16          8           0        3.046300   -3.176200   -0.121200
     17          1           0        3.536800    4.459700   -1.274400
     18          1           0        1.547200    4.198000    0.088700
     19          1           0        0.459200    2.048100    0.244400
     20          1           0        3.352800    0.408000   -2.333900
     21          1           0        4.434700    2.557900   -2.481800
     22          1           0        0.617000   -0.304900    0.060800
     23          1           0        2.538600   -1.505700   -1.794400
     24          1           0        1.414800   -0.532600   -3.612500
     25          1           0       -0.287800   -0.790600   -5.304000
     26          1           0       -2.629700   -0.858100   -4.675900
     27          1           0       -3.262000   -0.667400   -2.342600
     28          1           0       -1.566100   -0.406400   -0.643600
     29          1           0        1.713900   -2.156100    0.907000
 ---------------------------------------------------------------------
                    Distance matrix (angstroms):
                    1          2          3          4          5
     1  C    0.000000
     2  C    1.404429   0.000000
     3  C    2.432878   1.405375   0.000000
     4  C    2.830985   2.450141   1.411556   0.000000
     5  C    2.432625   2.806661   2.427689   1.413842   0.000000
     6  C    1.403852   2.431034   2.806460   2.451306   1.405310
     7  C    4.318072   3.802988   2.504540   1.487334   2.538034
     8  C    5.049994   4.534454   3.296118   2.456698   3.322029
     9  N    5.042814   4.809159   3.655445   2.415052   2.865111
    10  C    5.328088   5.135958   4.132569   3.119909   3.434312
    11  C    6.406303   6.185930   5.245549   4.412125   4.722777
    12  C    7.137314   6.667782   5.642517   5.058326   5.670392
    13  C    6.941160   6.225252   5.070228   4.685699   5.610340
    14  C    5.959807   5.183144   3.907755   3.495543   4.577635
    15  C    5.988884   5.671098   4.503615   3.465489   3.978141
    16  O    6.814185   6.676311   5.605796   4.475341   4.692751
    17  H    1.020038   2.108904   3.355745   3.851023   3.355386
    18  H    2.109019   1.020256   2.109458   3.370147   3.826915
    19  H    3.351306   2.102391   1.020916   2.114257   3.355174
    20  H    3.349251   3.826734   3.355456   2.117900   1.020161
    21  H    2.108303   3.353976   3.826479   3.371303   2.108955
    22  H    4.747310   3.957924   2.573182   2.091174   3.362284
    23  H    5.118728   5.130311   4.125189   2.746987   2.737593
    24  H    5.022048   5.090816   4.237991   3.046628   2.936140
    25  H    6.852285   6.805836   5.989441   5.099164   5.166418
    26  H    8.002975   7.550290   6.582556   6.047147   6.610797
    27  H    7.699657   6.867464   5.722885   5.504989   6.522101
    28  H    6.128049   5.170475   3.848515   3.685353   4.948704
    29  H    6.237386   5.715097   4.495511   3.725820   4.499347
                    6          7          8          9         10
     6  C    0.000000
     7  C    3.825038   0.000000
     8  C    4.553683   1.486289   0.000000
     9  N    4.238441   1.428608   2.379792   0.000000
    10  C    4.592675   2.528800   1.413104   2.961780   0.000000
    11  C    5.749490   3.817590   2.449388   4.278290   1.405124
    12  C    6.692207   4.315852   2.829640   4.980056   2.433050
    13  C    6.673719   3.805031   2.448623   4.662516   2.807038
    14  C    5.706259   2.509494   1.411104   3.493123   2.428311
    15  C    5.262303   2.447040   3.446013   1.346452   4.170465
    16  O    5.928658   3.569883   4.440414   2.238571   4.902082
    17  H    2.108273   5.338083   6.036907   6.034929   6.248041
    18  H    3.354107   4.612152   5.283042   5.696275   5.963729
    19  H    3.827314   2.683891   3.353733   3.961047   4.426916
    20  H    2.100177   2.740184   3.400554   2.601997   3.233995
    21  H    1.020022   4.643218   5.311578   4.849991   5.141873
    22  H    4.511419   1.094849   2.107363   2.055358   3.410725
    23  H    4.096589   2.074387   2.686115   0.969612   2.777139
    24  H    4.070440   2.725598   2.116975   2.832115   1.020527
    25  H    6.093951   4.634589   3.370104   4.940678   2.109182
    26  H    7.575834   5.336360   3.850160   5.969423   3.356559
    27  H    7.547913   4.617435   3.369647   5.509524   3.827567
    28  H    6.035594   2.695094   2.115376   3.738798   3.356381
    29  H    5.717457   2.681969   3.729375   2.065637   4.712006
                   11         12         13         14         15
    11  C    0.000000
    12  C    1.403703   0.000000
    13  C    2.430931   1.405097   0.000000
    14  C    2.806270   2.433360   1.405037   0.000000
    15  C    5.388827   5.938709   5.460309   4.262106   0.000000
    16  O    6.059795   6.723838   6.400644   5.317039   1.249147
    17  H    7.262332   8.000205   7.845672   6.916747   6.956457
    18  H    6.924450   7.266794   6.728510   5.735277   6.480474
    19  H    5.429827   5.577477   4.778242   3.598933   4.648736
    20  H    4.525028   5.629048   5.732512   4.778056   3.728278
    21  H    6.241463   7.305959   7.434392   6.537190   5.853793
    22  H    4.555558   4.769961   3.950564   2.547712   2.521606
    23  H    4.074781   5.006346   4.960470   3.962880   1.992742
    24  H    2.101815   3.350780   3.827494   3.355679   4.105374
    25  H    1.020470   2.107904   3.354103   3.826737   6.072509
    26  H    2.109318   1.020521   2.109578   3.356337   6.901819
    27  H    3.353716   2.108849   1.020529   2.110207   6.183047
    28  H    3.827316   3.351569   2.101580   1.021114   4.267867
    29  H    5.882142   6.229874   5.530711   4.265519   1.020373
                   16         17         18         19         20
    16  O    0.000000
    17  H    7.738051   0.000000
    18  H    7.527960   2.425909   0.000000
    19  H    5.841238   4.194543   2.414551   0.000000
    20  H    4.223325   4.191977   4.846987   4.208382   0.000000
    21  H    6.354525   2.425053   4.199411   4.847336   2.411317
    22  H    3.765499   5.745381   4.598060   2.365421   3.705053
    23  H    2.418249   6.070651   6.087786   4.594573   2.148541
    24  H    4.673285   5.907000   6.007910   4.738023   2.505073
    25  H    6.608232   7.644010   7.571959   6.277019   4.848928
    26  H    7.637791   8.824677   8.106297   6.495895   6.548151
    27  H    7.143063   8.582068   7.260285   5.283355   6.701652
    28  H    5.405454   7.079296   5.606193   3.303779   5.264593
    29  H    1.968017   7.200714   6.408743   4.437185   4.445676
                   21         22         23         24         25
    21  H    0.000000
    22  H    5.406965   0.000000
    23  H    4.536580   2.928521   0.000000
    24  H    4.466483   3.765829   2.348476   0.000000
    25  H    6.440440   5.462202   4.562587   2.413832   0.000000
    26  H    8.147937   5.769178   5.952626   4.194610   2.425605
    27  H    8.346324   4.577595   5.886445   4.848018   4.198921
    28  H    6.940868   2.296172   4.402427   4.209045   4.847782
    29  H    6.411592   2.312182   2.898398   4.811558   6.666927
                   26         27         28         29
    26  H    0.000000
    27  H    2.424966   0.000000
    28  H    4.194606   2.414705   0.000000
    29  H    7.191692   6.126639   4.027929   0.000000
 Symmetry turned off by external request.
 Stoichiometry    C14H13NO
 Framework group  C1[X(C14H13NO)]
 Deg. of freedom    81
 Full point group                 C1      NOp   1
 Rotational constants (GHZ):           0.6162489           0.4174489           0.3031799
 Standard basis: 6-311+G(d) (5D, 7F)
   391 basis functions,   641 primitive gaussians,   407 cartesian basis functions
    56 alpha electrons       56 beta electrons
       nuclear repulsion energy      1003.0627676089 Hartrees.
 NAtoms=   29 NActive=   29 NUniq=   29 SFac= 1.00D+00 NAtFMM=   60 NAOKFM=F Big=F
 Integral buffers will be    131072 words long.
 Raffenetti 2 integral format.
 Two-electron integral symmetry is turned off.
 ------------------------------------------------------------------------------
 Polarizable Continuum Model (PCM)
 =================================
 Model                : PCM.
 Atomic radii         : UFF (Universal Force Field).
 Polarization charges : Total charges.
 Charge compensation  : None.
 Solution method      : On-the-fly selection.
 Cavity type          : Scaled VdW (van der Waals Surface) (Alpha=1.100).
 Cavity algorithm     : GePol (No added spheres)
                        Default sphere list used, NSphG=   29.
                        Lebedev-Laikov grids with approx.  5.0 points / Ang**2.
                        Smoothing algorithm: York/Karplus (Gamma=1.0000).
                        Polarization charges: spherical gaussians, with
                                              point-specific exponents (IZeta= 3).
                        Self-potential: point-specific (ISelfS= 7).
                        Self-field    : sphere-specific E.n sum rule (ISelfD= 2).
 1st derivatives      : Analytical E(r).r(x)/FMM algorithm (CHGder, D1EAlg=3).
                        Cavity 1st derivative terms included.
 Solvent              : DiMethylSulfoxide, Eps=  46.826000 Eps(inf)=   2.007889
 ------------------------------------------------------------------------------
 One-electron integrals computed using PRISM.
 NBasis=   391 RedAO= T EigKep=  1.18D-06  NBF=   391
 NBsUse=   390 1.00D-06 EigRej=  9.72D-07 NBFU=   390
 ExpMin= 4.38D-02 ExpMax= 8.59D+03 ExpMxC= 1.30D+03 IAcc=3 IRadAn=         7 AccDes= 0.00D+00
 Harris functional with IExCor= 1009 and IRadAn=       7 diagonalized for initial guess.
 HarFok:  IExCor= 1009 AccDes= 0.00D+00 IRadAn=         7 IDoV= 1 UseB2=F ITyADJ=14
 ICtDFT=  3500011 ScaDFX=  1.000000  1.000000  1.000000  1.000000
 FoFCou: FMM=F IPFlag=           0 FMFlag=      100000 FMFlg1=           0
         NFxFlg=           0 DoJE=T BraDBF=F KetDBF=T FulRan=T
         wScrn=  0.000000 ICntrl=       500 IOpCl=  0 I1Cent=   200000004 NGrid=           0
         NMat0=    1 NMatS0=      1 NMatT0=    0 NMatD0=    1 NMtDS0=    0 NMtDT0=    0
 Symmetry not used in FoFCou.
 Requested convergence on RMS density matrix=1.00D-08 within 128 cycles.
 Requested convergence on MAX density matrix=1.00D-06.
 Requested convergence on             energy=1.00D-06.
 No special actions if energy rises.
 Inv3:  Mode=1 IEnd=    15120075.
 Iteration    1 A*A^-1 deviation from unit magnitude is 1.01D-14 for    272.
 Iteration    1 A*A^-1 deviation from orthogonality  is 3.75D-15 for   1072    721.
 Iteration    1 A^-1*A deviation from unit magnitude is 9.44D-15 for    272.
 Iteration    1 A^-1*A deviation from orthogonality  is 3.91D-15 for   2202    120.
 Error on total polarization charges =  0.01685
 SCF Done:  E(RM062X) =  -671.145452819     A.U. after   15 cycles
            NFock= 15  Conv=0.58D-08     -V/T= 2.0026

 **********************************************************************

            Population analysis using the SCF density.

 **********************************************************************

 Alpha  occ. eigenvalues --  -19.60185 -14.78640 -10.65234 -10.60223 -10.56593
 Alpha  occ. eigenvalues --  -10.56574 -10.55100 -10.55092 -10.54891 -10.54879
 Alpha  occ. eigenvalues --  -10.54876 -10.54841 -10.54758 -10.54754 -10.54569
 Alpha  occ. eigenvalues --  -10.54520  -1.16489  -1.06916  -0.97355  -0.96475
 Alpha  occ. eigenvalues --   -0.89961  -0.85917  -0.85578  -0.85301  -0.79221
 Alpha  occ. eigenvalues --   -0.75526  -0.71160  -0.70531  -0.70138  -0.68213
 Alpha  occ. eigenvalues --   -0.62359  -0.61907  -0.61194  -0.57989  -0.56653
 Alpha  occ. eigenvalues --   -0.55474  -0.52639  -0.52266  -0.51899  -0.50856
 Alpha  occ. eigenvalues --   -0.50480  -0.50228  -0.47875  -0.47505  -0.44803
 Alpha  occ. eigenvalues --   -0.43967  -0.42963  -0.41944  -0.41823  -0.41342
 Alpha  occ. eigenvalues --   -0.35342  -0.33433  -0.32130  -0.31817  -0.31338
 Alpha  occ. eigenvalues --   -0.29699
 Alpha virt. eigenvalues --   -0.00702  -0.00110   0.00899   0.00949   0.01822
 Alpha virt. eigenvalues --    0.02034   0.02243   0.02680   0.03390   0.03971
 Alpha virt. eigenvalues --    0.04105   0.04331   0.04854   0.05211   0.05806
 Alpha virt. eigenvalues --    0.06248   0.06631   0.07349   0.08017   0.08122
 Alpha virt. eigenvalues --    0.09004   0.09793   0.10439   0.10566   0.10962
 Alpha virt. eigenvalues --    0.11048   0.11672   0.13042   0.13471   0.13820
 Alpha virt. eigenvalues --    0.14406   0.14612   0.14839   0.15217   0.15508
 Alpha virt. eigenvalues --    0.16346   0.16570   0.16880   0.17045   0.17600
 Alpha virt. eigenvalues --    0.18197   0.18649   0.19381   0.19758   0.20504
 Alpha virt. eigenvalues --    0.20668   0.20815   0.21259   0.21347   0.21845
 Alpha virt. eigenvalues --    0.21979   0.22109   0.22375   0.22989   0.23483
 Alpha virt. eigenvalues --    0.23879   0.24040   0.24773   0.24803   0.25203
 Alpha virt. eigenvalues --    0.25349   0.25541   0.26083   0.26309   0.26599
 Alpha virt. eigenvalues --    0.27186   0.27734   0.27896   0.28173   0.28388
 Alpha virt. eigenvalues --    0.28683   0.29409   0.29870   0.30318   0.30817
 Alpha virt. eigenvalues --    0.31403   0.31857   0.32452   0.33193   0.33588
 Alpha virt. eigenvalues --    0.33906   0.34463   0.35676   0.36137   0.36483
 Alpha virt. eigenvalues --    0.36733   0.38171   0.39072   0.39894   0.40150
 Alpha virt. eigenvalues --    0.41058   0.41542   0.42717   0.44344   0.45549
 Alpha virt. eigenvalues --    0.46879   0.51013   0.51865   0.54450   0.55845
 Alpha virt. eigenvalues --    0.56361   0.57024   0.57308   0.57870   0.58477
 Alpha virt. eigenvalues --    0.58895   0.59480   0.59784   0.60417   0.60577
 Alpha virt. eigenvalues --    0.61378   0.61695   0.63326   0.64105   0.65090
 Alpha virt. eigenvalues --    0.65328   0.66239   0.66958   0.67383   0.68767
 Alpha virt. eigenvalues --    0.70119   0.70726   0.71382   0.71906   0.72821
 Alpha virt. eigenvalues --    0.73459   0.74112   0.74446   0.75230   0.75660
 Alpha virt. eigenvalues --    0.75875   0.76203   0.76912   0.77484   0.78334
 Alpha virt. eigenvalues --    0.78663   0.79041   0.79392   0.81282   0.82398
 Alpha virt. eigenvalues --    0.82599   0.83416   0.85099   0.85640   0.86205
 Alpha virt. eigenvalues --    0.87041   0.87382   0.88090   0.88617   0.89711
 Alpha virt. eigenvalues --    0.89965   0.90557   0.90847   0.93815   0.94612
 Alpha virt. eigenvalues --    0.95367   0.95557   0.98024   0.99609   1.00151
 Alpha virt. eigenvalues --    1.02282   1.03386   1.05328   1.06631   1.07903
 Alpha virt. eigenvalues --    1.09171   1.10092   1.11330   1.14446   1.15463
 Alpha virt. eigenvalues --    1.15537   1.16720   1.18660   1.20136   1.20783
 Alpha virt. eigenvalues --    1.22363   1.23981   1.24416   1.26302   1.27203
 Alpha virt. eigenvalues --    1.27875   1.28505   1.29959   1.35579   1.35930
 Alpha virt. eigenvalues --    1.36623   1.38650   1.40488   1.41986   1.47261
 Alpha virt. eigenvalues --    1.49373   1.50093   1.53244   1.55629   1.56084
 Alpha virt. eigenvalues --    1.57939   1.58168   1.60178   1.61105   1.62776
 Alpha virt. eigenvalues --    1.63740   1.64126   1.66209   1.70073   1.76154
 Alpha virt. eigenvalues --    1.76818   1.77807   1.78586   1.81085   1.82331
 Alpha virt. eigenvalues --    1.82446   1.82546   1.86258   1.87113   1.88144
 Alpha virt. eigenvalues --    1.89469   1.91586   1.92505   1.92857   1.94260
 Alpha virt. eigenvalues --    1.95599   1.96322   1.97037   1.98376   2.00677
 Alpha virt. eigenvalues --    2.01622   2.02625   2.03218   2.03527   2.05082
 Alpha virt. eigenvalues --    2.14584   2.15881   2.20800   2.25419   2.27145
 Alpha virt. eigenvalues --    2.28053   2.28967   2.30865   2.31489   2.33005
 Alpha virt. eigenvalues --    2.33814   2.35083   2.35862   2.36773   2.38118
 Alpha virt. eigenvalues --    2.47203   2.48261   2.50769   2.51184   2.51413
 Alpha virt. eigenvalues --    2.51847   2.54404   2.62372   2.65709   2.68521
 Alpha virt. eigenvalues --    2.71152   2.73042   2.74543   2.76086   2.82641
 Alpha virt. eigenvalues --    2.83928   2.84535   2.85729   2.86394   2.87196
 Alpha virt. eigenvalues --    2.89695   2.91435   2.96517   2.97418   2.97917
 Alpha virt. eigenvalues --    2.98716   2.99947   3.00492   3.01541   3.04636
 Alpha virt. eigenvalues --    3.11424   3.12515   3.15744   3.21744   3.23334
 Alpha virt. eigenvalues --    3.25141   3.31642   3.35276   3.36683   3.36892
 Alpha virt. eigenvalues --    3.38815   3.39223   3.39856   3.40336   3.43022
 Alpha virt. eigenvalues --    3.43725   3.44186   3.46973   3.54552   3.57530
 Alpha virt. eigenvalues --    3.60986   3.68788   3.70388   3.71694   3.72260
 Alpha virt. eigenvalues --    3.73801   3.76685   3.78438   3.98451   3.99129
 Alpha virt. eigenvalues --    4.01185   4.08848   4.10349   4.11547   4.22533
 Alpha virt. eigenvalues --    4.36525   4.60122   4.78804   4.79170   4.98936
 Alpha virt. eigenvalues --    5.16795   5.26185   5.81003  23.45446  23.48410
 Alpha virt. eigenvalues --   23.84133  23.90229  23.90708  23.94742  23.95418
 Alpha virt. eigenvalues --   23.96327  24.07259  24.07510  24.08601  24.09750
 Alpha virt. eigenvalues --   24.17409  24.17859  35.61419  50.06663
          Condensed to atoms (all electrons):
               1          2          3          4          5          6
     1  C    6.804834  -0.218772   0.341051  -1.269789   1.820796  -0.472672
     2  C   -0.218772   7.803864  -1.590005   0.225320  -0.895169   0.795931
     3  C    0.341051  -1.590005  19.385556  -4.683365  -9.255581  -0.081307
     4  C   -1.269789   0.225320  -4.683365  17.118462  -1.594860  -0.653662
     5  C    1.820796  -0.895169  -9.255581  -1.594860  24.356705  -3.939906
     6  C   -0.472672   0.795931  -0.081307  -0.653662  -3.939906   9.607628
     7  C   -0.946391   0.401596   0.895615   0.300238  -4.744969   0.569987
     8  C    0.163127  -0.048248   2.619440  -5.760218  -0.208939   0.376530
     9  N    0.025298  -0.104424  -0.298025  -0.219200   0.384735   0.076895
    10  C   -0.032947  -0.257722   0.808313  -0.236324  -1.478924  -0.190501
    11  C    0.042621  -0.043891   0.221356   0.374369  -0.039218  -0.456315
    12  C   -0.005139  -0.016313  -0.106674   0.032381   0.046409   0.031894
    13  C    0.010570  -0.023781   0.192040  -0.263070   0.008925  -0.049116
    14  C   -0.020879   0.046402  -1.935341   1.551024   1.569319   0.364224
    15  C   -0.004765  -0.020092  -0.110872   0.099860   0.035469   0.032400
    16  O   -0.000423   0.003197   0.012846   0.025048  -0.029213  -0.005712
    17  H    0.270675   0.069941  -0.070918   0.041631  -0.035590   0.052913
    18  H    0.047699   0.284474  -0.038754   0.046949   0.021010  -0.024295
    19  H   -0.025999   0.059249   0.237265  -0.035049  -0.040392   0.009046
    20  H   -0.031717   0.002106   0.010656   0.089026   0.160038   0.022065
    21  H    0.055126  -0.018748  -0.000457   0.013555   0.006173   0.276066
    22  H    0.004831   0.005796   0.121625  -0.106508  -0.052043  -0.014079
    23  H   -0.002253   0.004565   0.015299   0.045033  -0.053067   0.003866
    24  H   -0.004418   0.005455   0.014186   0.052857  -0.057963   0.003731
    25  H   -0.000047  -0.000029  -0.000364   0.000741  -0.000939   0.000403
    26  H    0.000021  -0.000084  -0.000304   0.000159   0.000376  -0.000075
    27  H   -0.000031   0.000259   0.002588  -0.001997  -0.001273   0.000079
    28  H    0.000309   0.001566   0.010825   0.013114   0.001453  -0.000009
    29  H    0.000377   0.000949   0.041903   0.025856  -0.046211  -0.006058
               7          8          9         10         11         12
     1  C   -0.946391   0.163127   0.025298  -0.032947   0.042621  -0.005139
     2  C    0.401596  -0.048248  -0.104424  -0.257722  -0.043891  -0.016313
     3  C    0.895615   2.619440  -0.298025   0.808313   0.221356  -0.106674
     4  C    0.300238  -5.760218  -0.219200  -0.236324   0.374369   0.032381
     5  C   -4.744969  -0.208939   0.384735  -1.478924  -0.039218   0.046409
     6  C    0.569987   0.376530   0.076895  -0.190501  -0.456315   0.031894
     7  C   16.254288  -5.092092  -0.028450   2.957061  -0.006988  -0.290564
     8  C   -5.092092  22.117995  -0.780576  -5.772594   1.282437  -2.014222
     9  N   -0.028450  -0.780576   7.502006   0.546026   0.057865   0.034482
    10  C    2.957061  -5.772594   0.546026  19.789094  -4.891905   1.362752
    11  C   -0.006988   1.282437   0.057865  -4.891905  11.106825  -1.047746
    12  C   -0.290564  -2.014222   0.034482   1.362752  -1.047746   6.884649
    13  C   -0.554650   2.289452  -0.093795  -1.783540   1.729847  -0.927238
    14  C   -3.408619  -4.404478   0.026981  -5.157695  -1.740606   1.906932
    15  C   -0.153074  -0.025549   0.100384   0.003829  -0.003876   0.004005
    16  O   -0.004095   0.038822  -0.114803  -0.016490  -0.007390  -0.001375
    17  H    0.006065  -0.000684  -0.000046  -0.000137  -0.000075   0.000023
    18  H   -0.005943   0.001605   0.000419  -0.000506   0.000260  -0.000055
    19  H    0.084332   0.026610   0.000126  -0.010201  -0.001417   0.001339
    20  H    0.058282   0.015724   0.006425  -0.016334  -0.000244  -0.000647
    21  H   -0.001562  -0.001176   0.000585   0.003761   0.000557   0.000028
    22  H    0.378567   0.085755  -0.070703  -0.056119  -0.005690  -0.003890
    23  H    0.033705   0.102553   0.220922  -0.074626  -0.015745  -0.003200
    24  H    0.080034   0.058726   0.008645   0.189342   0.045284  -0.037646
    25  H    0.003195  -0.020270   0.000424   0.047195   0.245365   0.080467
    26  H    0.003377   0.048946  -0.000068  -0.060029   0.075688   0.252155
    27  H    0.004261   0.017136   0.000282   0.034333  -0.045727   0.073165
    28  H    0.047640   0.015377   0.000351  -0.053716   0.012574  -0.024511
    29  H    0.004288   0.084861  -0.211230  -0.040955  -0.004243  -0.000308
              13         14         15         16         17         18
     1  C    0.010570  -0.020879  -0.004765  -0.000423   0.270675   0.047699
     2  C   -0.023781   0.046402  -0.020092   0.003197   0.069941   0.284474
     3  C    0.192040  -1.935341  -0.110872   0.012846  -0.070918  -0.038754
     4  C   -0.263070   1.551024   0.099860   0.025048   0.041631   0.046949
     5  C    0.008925   1.569319   0.035469  -0.029213  -0.035590   0.021010
     6  C   -0.049116   0.364224   0.032400  -0.005712   0.052913  -0.024295
     7  C   -0.554650  -3.408619  -0.153074  -0.004095   0.006065  -0.005943
     8  C    2.289452  -4.404478  -0.025549   0.038822  -0.000684   0.001605
     9  N   -0.093795   0.026981   0.100384  -0.114803  -0.000046   0.000419
    10  C   -1.783540  -5.157695   0.003829  -0.016490  -0.000137  -0.000506
    11  C    1.729847  -1.740606  -0.003876  -0.007390  -0.000075   0.000260
    12  C   -0.927238   1.906932   0.004005  -0.001375   0.000023  -0.000055
    13  C    8.608070  -2.778724  -0.003747   0.004218  -0.000063   0.000157
    14  C   -2.778724  20.238381   0.027260  -0.017326   0.000105  -0.000029
    15  C   -0.003747   0.027260   5.015025   0.423866  -0.000010   0.000099
    16  O    0.004218  -0.017326   0.423866   8.181639  -0.000000   0.000000
    17  H   -0.000063   0.000105  -0.000010  -0.000000   0.391704  -0.004039
    18  H    0.000157  -0.000029   0.000099   0.000000  -0.004039   0.389443
    19  H    0.002676   0.028887   0.000077  -0.000011  -0.000254  -0.003127
    20  H    0.000319   0.009343   0.009302   0.000020  -0.000291   0.000090
    21  H   -0.000019  -0.000478   0.000163   0.000006  -0.004195  -0.000218
    22  H    0.028836  -0.010464   0.012440   0.002897  -0.000005  -0.000001
    23  H    0.004170   0.014431  -0.018564   0.022890  -0.000002   0.000000
    24  H    0.013087  -0.043993   0.006186   0.000482   0.000003   0.000001
    25  H   -0.031898   0.007212   0.000095  -0.000001   0.000000  -0.000000
    26  H    0.101893  -0.087297  -0.000047  -0.000000  -0.000000   0.000000
    27  H    0.223166   0.024827   0.000090   0.000000   0.000000  -0.000000
    28  H    0.092897   0.219944   0.000889  -0.000061   0.000000   0.000001
    29  H    0.003425   0.012455   0.426246  -0.031225  -0.000000   0.000001
              19         20         21         22         23         24
     1  C   -0.025999  -0.031717   0.055126   0.004831  -0.002253  -0.004418
     2  C    0.059249   0.002106  -0.018748   0.005796   0.004565   0.005455
     3  C    0.237265   0.010656  -0.000457   0.121625   0.015299   0.014186
     4  C   -0.035049   0.089026   0.013555  -0.106508   0.045033   0.052857
     5  C   -0.040392   0.160038   0.006173  -0.052043  -0.053067  -0.057963
     6  C    0.009046   0.022065   0.276066  -0.014079   0.003866   0.003731
     7  C    0.084332   0.058282  -0.001562   0.378567   0.033705   0.080034
     8  C    0.026610   0.015724  -0.001176   0.085755   0.102553   0.058726
     9  N    0.000126   0.006425   0.000585  -0.070703   0.220922   0.008645
    10  C   -0.010201  -0.016334   0.003761  -0.056119  -0.074626   0.189342
    11  C   -0.001417  -0.000244   0.000557  -0.005690  -0.015745   0.045284
    12  C    0.001339  -0.000647   0.000028  -0.003890  -0.003200  -0.037646
    13  C    0.002676   0.000319  -0.000019   0.028836   0.004170   0.013087
    14  C    0.028887   0.009343  -0.000478  -0.010464   0.014431  -0.043993
    15  C    0.000077   0.009302   0.000163   0.012440  -0.018564   0.006186
    16  O   -0.000011   0.000020   0.000006   0.002897   0.022890   0.000482
    17  H   -0.000254  -0.000291  -0.004195  -0.000005  -0.000002   0.000003
    18  H   -0.003127   0.000090  -0.000218  -0.000001   0.000000   0.000001
    19  H    0.395098  -0.000193   0.000079   0.001253   0.000014  -0.000010
    20  H   -0.000193   0.406580  -0.002845  -0.000158   0.003014  -0.001810
    21  H    0.000079  -0.002845   0.389406   0.000021   0.000020  -0.000023
    22  H    0.001253  -0.000158   0.000021   0.367444   0.003228   0.000132
    23  H    0.000014   0.003014   0.000020   0.003228   0.282727  -0.001209
    24  H   -0.000010  -0.001810  -0.000023   0.000132  -0.001209   0.401464
    25  H    0.000000   0.000006  -0.000000   0.000017   0.000008  -0.003704
    26  H    0.000000  -0.000000   0.000000  -0.000006   0.000001  -0.000294
    27  H    0.000000  -0.000000  -0.000000  -0.000017   0.000001   0.000092
    28  H   -0.000435   0.000000  -0.000000   0.003794  -0.000018  -0.000168
    29  H    0.000004  -0.000094   0.000001   0.009227   0.004247   0.000058
              25         26         27         28         29
     1  C   -0.000047   0.000021  -0.000031   0.000309   0.000377
     2  C   -0.000029  -0.000084   0.000259   0.001566   0.000949
     3  C   -0.000364  -0.000304   0.002588   0.010825   0.041903
     4  C    0.000741   0.000159  -0.001997   0.013114   0.025856
     5  C   -0.000939   0.000376  -0.001273   0.001453  -0.046211
     6  C    0.000403  -0.000075   0.000079  -0.000009  -0.006058
     7  C    0.003195   0.003377   0.004261   0.047640   0.004288
     8  C   -0.020270   0.048946   0.017136   0.015377   0.084861
     9  N    0.000424  -0.000068   0.000282   0.000351  -0.211230
    10  C    0.047195  -0.060029   0.034333  -0.053716  -0.040955
    11  C    0.245365   0.075688  -0.045727   0.012574  -0.004243
    12  C    0.080467   0.252155   0.073165  -0.024511  -0.000308
    13  C   -0.031898   0.101893   0.223166   0.092897   0.003425
    14  C    0.007212  -0.087297   0.024827   0.219944   0.012455
    15  C    0.000095  -0.000047   0.000090   0.000889   0.426246
    16  O   -0.000001  -0.000000   0.000000  -0.000061  -0.031225
    17  H    0.000000  -0.000000   0.000000   0.000000  -0.000000
    18  H   -0.000000   0.000000  -0.000000   0.000001   0.000001
    19  H    0.000000   0.000000   0.000000  -0.000435   0.000004
    20  H    0.000006  -0.000000  -0.000000   0.000000  -0.000094
    21  H   -0.000000   0.000000  -0.000000  -0.000000   0.000001
    22  H    0.000017  -0.000006  -0.000017   0.003794   0.009227
    23  H    0.000008   0.000001   0.000001  -0.000018   0.004247
    24  H   -0.003704  -0.000294   0.000092  -0.000168   0.000058
    25  H    0.390413  -0.004205  -0.000197   0.000066  -0.000000
    26  H   -0.004205   0.391710  -0.004274  -0.000234  -0.000000
    27  H   -0.000197  -0.004274   0.390689  -0.003369   0.000001
    28  H    0.000066  -0.000234  -0.003369   0.395301  -0.000122
    29  H   -0.000000  -0.000000   0.000001  -0.000122   0.474644
 Mulliken charges:
               1
     1  C   -0.551092
     2  C   -0.473388
     3  C   -0.758596
     4  C    0.768420
     5  C    0.062850
     6  C   -0.329950
     7  C   -0.845132
     8  C    0.783949
     9  N   -0.071529
    10  C    0.389561
    11  C   -0.883973
    12  C   -0.231157
    13  C   -0.804109
    14  C   -0.441795
    15  C    0.142911
    16  O   -0.487808
    17  H    0.283248
    18  H    0.284759
    19  H    0.271031
    20  H    0.261337
    21  H    0.284178
    22  H    0.293818
    23  H    0.407991
    24  H    0.271472
    25  H    0.286048
    26  H    0.282592
    27  H    0.285916
    28  H    0.266543
    29  H    0.251905
 Sum of Mulliken charges =  -0.00000
 Mulliken charges with hydrogens summed into heavy atoms:
               1
     1  C   -0.267844
     2  C   -0.188629
     3  C   -0.487565
     4  C    0.768420
     5  C    0.324188
     6  C   -0.045772
     7  C   -0.551314
     8  C    0.783949
     9  N    0.336461
    10  C    0.661033
    11  C   -0.597925
    12  C    0.051435
    13  C   -0.518193
    14  C   -0.175253
    15  C    0.394817
    16  O   -0.487808
 Electronic spatial extent (au):  <R**2>=           5402.9565
 Charge=             -0.0000 electrons
 Dipole moment (field-independent basis, Debye):
    X=             -3.4014    Y=              4.7136    Z=             -1.0215  Tot=              5.9018
 Quadrupole moment (field-independent basis, Debye-Ang):
   XX=            -99.5574   YY=           -110.6960   ZZ=            -82.4168
   XY=             20.6321   XZ=             -5.8996   YZ=              1.9088
 Traceless Quadrupole moment (field-independent basis, Debye-Ang):
   XX=             -2.0006   YY=            -13.1393   ZZ=             15.1399
   XY=             20.6321   XZ=             -5.8996   YZ=              1.9088
 Octapole moment (field-independent basis, Debye-Ang**2):
  XXX=           -358.8736  YYY=             62.5854  ZZZ=            405.1956  XYY=           -146.4430
  XXY=             53.8814  XXZ=            106.9227  XZZ=            -90.3913  YZZ=            -39.6935
  YYZ=            171.9405  XYZ=            -11.6795
 Hexadecapole moment (field-independent basis, Debye-Ang**3):
 XXXX=          -2712.2129 YYYY=          -2256.8472 ZZZZ=          -2315.4442 XXXY=            -65.9617
 XXXZ=             20.2058 YYYX=             -6.7801 YYYZ=            -18.4140 ZZZX=            123.2764
 ZZZY=            105.9532 XXYY=           -963.7245 XXZZ=           -743.1555 YYZZ=           -850.0345
 XXYZ=            -33.7254 YYXZ=             -1.7018 ZZXY=           -111.0373
 N-N= 1.003062767609D+03 E-N=-3.566833287000D+03  KE= 6.694209659399D+02
 Merz-Kollman atomic radii used.

 **********************************************************************

            Electrostatic Properties Using The SCF Density

 **********************************************************************

       Atomic Center    1 is at   3.078900  3.550600 -1.208500
       Atomic Center    2 is at   1.927200  3.398900 -0.419200
       Atomic Center    3 is at   1.297400  2.145700 -0.330200
       Atomic Center    4 is at   1.807100  1.028000 -1.025500
       Atomic Center    5 is at   2.965500  1.198300 -1.818000
       Atomic Center    6 is at   3.598400  2.449800 -1.907900
       Atomic Center    7 is at   1.112400 -0.282500 -0.915300
       Atomic Center    8 is at   0.079500 -0.439700 -1.972400
       Atomic Center    9 is at   2.029000 -1.376400 -0.979700
       Atomic Center   10 is at   0.432800 -0.555700 -3.335700
       Atomic Center   11 is at  -0.555600 -0.707600 -4.322800
       Atomic Center   12 is at  -1.911000 -0.747300 -3.959900
       Atomic Center   13 is at  -2.277000 -0.637000 -2.607800
       Atomic Center   14 is at  -1.286800 -0.485300 -1.622600
       Atomic Center   15 is at   2.225500 -2.246600  0.028800
       Atomic Center   16 is at   3.046300 -3.176200 -0.121200
       Atomic Center   17 is at   3.536800  4.459700 -1.274400
       Atomic Center   18 is at   1.547200  4.198000  0.088700
       Atomic Center   19 is at   0.459200  2.048100  0.244400
       Atomic Center   20 is at   3.352800  0.408000 -2.333900
       Atomic Center   21 is at   4.434700  2.557900 -2.481800
       Atomic Center   22 is at   0.617000 -0.304900  0.060800
       Atomic Center   23 is at   2.538600 -1.505700 -1.794400
       Atomic Center   24 is at   1.414800 -0.532600 -3.612500
       Atomic Center   25 is at  -0.287800 -0.790600 -5.304000
       Atomic Center   26 is at  -2.629700 -0.858100 -4.675900
       Atomic Center   27 is at  -3.262000 -0.667400 -2.342600
       Atomic Center   28 is at  -1.566100 -0.406400 -0.643600
       Atomic Center   29 is at   1.713900 -2.156100  0.907000
    1241 points will be used for fitting atomic charges
 Fitting point charges to electrostatic potential
 The dipole moment will be constrained to the correct value
 Charges from ESP fit, RMS=   0.00170 RRMS=   0.07662:
 ESP charges:
               1
     1  C   -0.262967
     2  C   -0.057193
     3  C   -0.339927
     4  C    0.303186
     5  C   -0.367376
     6  C   -0.061422
     7  C   -0.310987
     8  C    0.226232
     9  N   -0.366092
    10  C   -0.274700
    11  C   -0.140828
    12  C   -0.180128
    13  C   -0.140533
    14  C   -0.253330
    15  C    0.513936
    16  O   -0.690297
    17  H    0.182646
    18  H    0.151652
    19  H    0.191510
    20  H    0.213139
    21  H    0.155567
    22  H    0.202095
    23  H    0.339889
    24  H    0.195004
    25  H    0.169182
    26  H    0.166945
    27  H    0.166652
    28  H    0.173516
    29  H    0.094627
 Sum of ESP charges =   0.00000
 ESP charges with hydrogens summed into heavy atoms:
               1
     1  C   -0.080321
     2  C    0.094459
     3  C   -0.148417
     4  C    0.303186
     5  C   -0.154237
     6  C    0.094145
     7  C   -0.108892
     8  C    0.226232
     9  N   -0.026202
    10  C   -0.079696
    11  C    0.028354
    12  C   -0.013183
    13  C    0.026120
    14  C   -0.079814
    15  C    0.608563
    16  O   -0.690297
 Charge=   0.00000 Dipole=    -3.4014     4.7136    -1.0215 Tot=     5.9018
 -----------------------------------------------------------------

              Electrostatic Properties (Atomic Units)

 -----------------------------------------------------------------
    Center     Electric         -------- Electric Field --------
               Potential          X             Y             Z
 -----------------------------------------------------------------
    1 Atom    -14.766169
    2 Atom    -14.762670
    3 Atom    -14.759778
    4 Atom    -14.743420
    5 Atom    -14.759778
    6 Atom    -14.762893
    7 Atom    -14.694628
    8 Atom    -14.743666
    9 Atom    -18.350674
   10 Atom    -14.760421
   11 Atom    -14.762896
   12 Atom    -14.765598
   13 Atom    -14.762166
   14 Atom    -14.758406
   15 Atom    -14.671827
   16 Atom    -22.425754
   17 Atom     -1.094762
   18 Atom     -1.091218
   19 Atom     -1.083591
   20 Atom     -1.083539
   21 Atom     -1.092059
   22 Atom     -1.058711
   23 Atom     -0.992645
   24 Atom     -1.083927
   25 Atom     -1.092207
   26 Atom     -1.094251
   27 Atom     -1.090509
   28 Atom     -1.081361
   29 Atom     -1.062257
 -----------------------------------------------------------------
 ******************************Gaussian NBO Version 3.1******************************
             N A T U R A L   A T O M I C   O R B I T A L   A N D
          N A T U R A L   B O N D   O R B I T A L   A N A L Y S I S
 ******************************Gaussian NBO Version 3.1******************************

       /RESON  / : Allow strongly delocalized NBO set
       /BNDIDX / : Print bond indices based on the NAO density matrix

 Analyzing the SCF density

 Job title: BHFA_conf6                                                      

 Storage needed:    461586 in NPA,    613560 in NBO ( 671084145 available)
 GSVD:  LWork=       57841 too small for GESVD, short by      130295 words or      130295 for optimal perf.


 NATURAL POPULATIONS:  Natural atomic orbital occupancies 
                                                          
   NAO  Atom  No  lang   Type(AO)    Occupancy      Energy
 ----------------------------------------------------------
     1    C    1  S      Cor( 1S)     1.99929     -10.39250
     2    C    1  S      Val( 2S)     0.95009      -0.17457
     3    C    1  S      Ryd( 3S)     0.00110       0.75410
     4    C    1  S      Ryd( 4S)     0.00014       0.93310
     5    C    1  S      Ryd( 5S)     0.00000      22.98510
     6    C    1  px     Val( 2p)     1.06365      -0.07764
     7    C    1  px     Ryd( 4p)     0.00359       0.80512
     8    C    1  px     Ryd( 3p)     0.00045       0.35648
     9    C    1  px     Ryd( 5p)     0.00009       2.96469
    10    C    1  py     Val( 2p)     1.14903      -0.05568
    11    C    1  py     Ryd( 4p)     0.00540       1.01929
    12    C    1  py     Ryd( 3p)     0.00039       0.30365
    13    C    1  py     Ryd( 5p)     0.00007       3.12295
    14    C    1  pz     Val( 2p)     1.02203      -0.09692
    15    C    1  pz     Ryd( 4p)     0.00254       0.67622
    16    C    1  pz     Ryd( 3p)     0.00037       0.36291
    17    C    1  pz     Ryd( 5p)     0.00007       2.83433
    18    C    1  dxy    Ryd( 3d)     0.00073       2.09783
    19    C    1  dxz    Ryd( 3d)     0.00039       2.12158
    20    C    1  dyz    Ryd( 3d)     0.00040       1.92717
    21    C    1  dx2y2  Ryd( 3d)     0.00057       2.13746
    22    C    1  dz2    Ryd( 3d)     0.00056       1.80025

    23    C    2  S      Cor( 1S)     1.99929     -10.39469
    24    C    2  S      Val( 2S)     0.94898      -0.17534
    25    C    2  S      Ryd( 3S)     0.00108       0.82740
    26    C    2  S      Ryd( 4S)     0.00015       0.87142
    27    C    2  S      Ryd( 5S)     0.00000      22.94194
    28    C    2  px     Val( 2p)     1.05293      -0.07868
    29    C    2  px     Ryd( 4p)     0.00339       0.80151
    30    C    2  px     Ryd( 3p)     0.00034       0.35514
    31    C    2  px     Ryd( 5p)     0.00009       2.98059
    32    C    2  py     Val( 2p)     1.12319      -0.05578
    33    C    2  py     Ryd( 4p)     0.00520       0.98336
    34    C    2  py     Ryd( 3p)     0.00041       0.30883
    35    C    2  py     Ryd( 5p)     0.00009       3.10823
    36    C    2  pz     Val( 2p)     1.04453      -0.09524
    37    C    2  pz     Ryd( 4p)     0.00298       0.74085
    38    C    2  pz     Ryd( 3p)     0.00028       0.31551
    39    C    2  pz     Ryd( 5p)     0.00004       2.87508
    40    C    2  dxy    Ryd( 3d)     0.00064       2.13091
    41    C    2  dxz    Ryd( 3d)     0.00042       2.11213
    42    C    2  dyz    Ryd( 3d)     0.00071       1.87484
    43    C    2  dx2y2  Ryd( 3d)     0.00055       2.19562
    44    C    2  dz2    Ryd( 3d)     0.00038       1.76412

    45    C    3  S      Cor( 1S)     1.99918     -10.39201
    46    C    3  S      Val( 2S)     0.93620      -0.16714
    47    C    3  S      Ryd( 4S)     0.00095       0.90387
    48    C    3  S      Ryd( 3S)     0.00014       0.56681
    49    C    3  S      Ryd( 5S)     0.00001      23.24028
    50    C    3  px     Val( 2p)     1.12015      -0.07847
    51    C    3  px     Ryd( 4p)     0.00473       0.93963
    52    C    3  px     Ryd( 3p)     0.00023       0.43018
    53    C    3  px     Ryd( 5p)     0.00004       3.02010
    54    C    3  py     Val( 2p)     1.06343      -0.06855
    55    C    3  py     Ryd( 4p)     0.00309       0.90296
    56    C    3  py     Ryd( 3p)     0.00036       0.41948
    57    C    3  py     Ryd( 5p)     0.00014       3.16669
    58    C    3  pz     Val( 2p)     1.05974      -0.09714
    59    C    3  pz     Ryd( 4p)     0.00289       0.75383
    60    C    3  pz     Ryd( 3p)     0.00035       0.42168
    61    C    3  pz     Ryd( 5p)     0.00004       2.92976
    62    C    3  dxy    Ryd( 3d)     0.00047       2.23052
    63    C    3  dxz    Ryd( 3d)     0.00069       1.96945
    64    C    3  dyz    Ryd( 3d)     0.00045       2.01744
    65    C    3  dx2y2  Ryd( 3d)     0.00070       2.14680
    66    C    3  dz2    Ryd( 3d)     0.00038       1.77044

    67    C    4  S      Cor( 1S)     1.99911     -10.41588
    68    C    4  S      Val( 2S)     0.88273      -0.15672
    69    C    4  S      Ryd( 4S)     0.00134       0.89981
    70    C    4  S      Ryd( 3S)     0.00022       0.73611
    71    C    4  S      Ryd( 5S)     0.00001      23.37047
    72    C    4  px     Val( 2p)     1.04952      -0.08963
    73    C    4  px     Ryd( 4p)     0.00414       0.93951
    74    C    4  px     Ryd( 3p)     0.00012       0.75260
    75    C    4  px     Ryd( 5p)     0.00011       3.09866
    76    C    4  py     Val( 2p)     1.04417      -0.07229
    77    C    4  py     Ryd( 4p)     0.00569       1.13816
    78    C    4  py     Ryd( 3p)     0.00021       0.80537
    79    C    4  py     Ryd( 5p)     0.00012       3.31796
    80    C    4  pz     Val( 2p)     1.03607      -0.10580
    81    C    4  pz     Ryd( 3p)     0.00322       0.75439
    82    C    4  pz     Ryd( 4p)     0.00022       0.77085
    83    C    4  pz     Ryd( 5p)     0.00010       2.87929
    84    C    4  dxy    Ryd( 3d)     0.00061       2.29674
    85    C    4  dxz    Ryd( 3d)     0.00050       2.14583
    86    C    4  dyz    Ryd( 3d)     0.00051       2.07213
    87    C    4  dx2y2  Ryd( 3d)     0.00050       2.30718
    88    C    4  dz2    Ryd( 3d)     0.00053       1.87498

    89    C    5  S      Cor( 1S)     1.99916     -10.39450
    90    C    5  S      Val( 2S)     0.93366      -0.16815
    91    C    5  S      Ryd( 4S)     0.00101       0.87812
    92    C    5  S      Ryd( 3S)     0.00015       0.60183
    93    C    5  S      Ryd( 5S)     0.00001      23.29771
    94    C    5  px     Val( 2p)     1.06638      -0.08401
    95    C    5  px     Ryd( 4p)     0.00301       0.78338
    96    C    5  px     Ryd( 3p)     0.00041       0.45336
    97    C    5  px     Ryd( 5p)     0.00009       3.07477
    98    C    5  py     Val( 2p)     1.13498      -0.06947
    99    C    5  py     Ryd( 4p)     0.00458       1.07509
   100    C    5  py     Ryd( 3p)     0.00028       0.42369
   101    C    5  py     Ryd( 5p)     0.00009       3.17622
   102    C    5  pz     Val( 2p)     1.05517      -0.09915
   103    C    5  pz     Ryd( 4p)     0.00272       0.73974
   104    C    5  pz     Ryd( 3p)     0.00032       0.39773
   105    C    5  pz     Ryd( 5p)     0.00005       2.93641
   106    C    5  dxy    Ryd( 3d)     0.00062       2.15642
   107    C    5  dxz    Ryd( 3d)     0.00040       2.10778
   108    C    5  dyz    Ryd( 3d)     0.00071       1.89456
   109    C    5  dx2y2  Ryd( 3d)     0.00056       2.19526
   110    C    5  dz2    Ryd( 3d)     0.00040       1.79916

   111    C    6  S      Cor( 1S)     1.99929     -10.39526
   112    C    6  S      Val( 2S)     0.94749      -0.17479
   113    C    6  S      Ryd( 4S)     0.00111       0.83653
   114    C    6  S      Ryd( 3S)     0.00012       0.79951
   115    C    6  S      Ryd( 5S)     0.00000      23.02010
   116    C    6  px     Val( 2p)     1.11487      -0.07386
   117    C    6  px     Ryd( 4p)     0.00476       0.91959
   118    C    6  px     Ryd( 3p)     0.00032       0.28975
   119    C    6  px     Ryd( 5p)     0.00004       3.00641
   120    C    6  py     Val( 2p)     1.05370      -0.06264
   121    C    6  py     Ryd( 4p)     0.00378       0.84178
   122    C    6  py     Ryd( 3p)     0.00045       0.36446
   123    C    6  py     Ryd( 5p)     0.00014       3.09436
   124    C    6  pz     Val( 2p)     1.05230      -0.09487
   125    C    6  pz     Ryd( 4p)     0.00320       0.75702
   126    C    6  pz     Ryd( 3p)     0.00028       0.30606
   127    C    6  pz     Ryd( 5p)     0.00003       2.88622
   128    C    6  dxy    Ryd( 3d)     0.00047       2.22407
   129    C    6  dxz    Ryd( 3d)     0.00069       1.96982
   130    C    6  dyz    Ryd( 3d)     0.00049       2.01791
   131    C    6  dx2y2  Ryd( 3d)     0.00071       2.12386
   132    C    6  dz2    Ryd( 3d)     0.00036       1.74497

   133    C    7  S      Cor( 1S)     1.99903     -10.44745
   134    C    7  S      Val( 2S)     0.89776      -0.18715
   135    C    7  S      Ryd( 4S)     0.00213       1.19428
   136    C    7  S      Ryd( 3S)     0.00013       0.84038
   137    C    7  S      Ryd( 5S)     0.00001      23.43136
   138    C    7  px     Val( 2p)     1.01330      -0.11014
   139    C    7  px     Ryd( 4p)     0.00606       0.84059
   140    C    7  px     Ryd( 3p)     0.00181       0.48578
   141    C    7  px     Ryd( 5p)     0.00018       2.48094
   142    C    7  py     Val( 2p)     0.95479      -0.10031
   143    C    7  py     Ryd( 4p)     0.00342       0.69792
   144    C    7  py     Ryd( 3p)     0.00185       0.41680
   145    C    7  py     Ryd( 5p)     0.00025       2.53975
   146    C    7  pz     Val( 2p)     1.18138      -0.14417
   147    C    7  pz     Ryd( 4p)     0.00880       0.86658
   148    C    7  pz     Ryd( 3p)     0.00131       0.46807
   149    C    7  pz     Ryd( 5p)     0.00018       2.42059
   150    C    7  dxy    Ryd( 3d)     0.00120       2.32467
   151    C    7  dxz    Ryd( 3d)     0.00091       2.17917
   152    C    7  dyz    Ryd( 3d)     0.00063       1.79783
   153    C    7  dx2y2  Ryd( 3d)     0.00114       2.04262
   154    C    7  dz2    Ryd( 3d)     0.00093       2.12473

   155    C    8  S      Cor( 1S)     1.99910     -10.41572
   156    C    8  S      Val( 2S)     0.88206      -0.15704
   157    C    8  S      Ryd( 4S)     0.00126       0.93470
   158    C    8  S      Ryd( 3S)     0.00025       0.83188
   159    C    8  S      Ryd( 5S)     0.00001      23.28466
   160    C    8  px     Val( 2p)     1.06094      -0.07507
   161    C    8  px     Ryd( 4p)     0.00564       1.12615
   162    C    8  px     Ryd( 3p)     0.00019       0.74182
   163    C    8  px     Ryd( 5p)     0.00014       3.46532
   164    C    8  py     Val( 2p)     1.00955      -0.11997
   165    C    8  py     Ryd( 4p)     0.00296       0.62906
   166    C    8  py     Ryd( 3p)     0.00016       0.53651
   167    C    8  py     Ryd( 5p)     0.00005       2.79769
   168    C    8  pz     Val( 2p)     1.05966      -0.07216
   169    C    8  pz     Ryd( 4p)     0.00446       1.08774
   170    C    8  pz     Ryd( 3p)     0.00017       0.75060
   171    C    8  pz     Ryd( 5p)     0.00016       3.40320
   172    C    8  dxy    Ryd( 3d)     0.00062       1.79039
   173    C    8  dxz    Ryd( 3d)     0.00054       2.48545
   174    C    8  dyz    Ryd( 3d)     0.00047       1.75354
   175    C    8  dx2y2  Ryd( 3d)     0.00041       2.21764
   176    C    8  dz2    Ryd( 3d)     0.00063       2.45241

   177    N    9  S      Cor( 1S)     1.99940     -14.60807
   178    N    9  S      Val( 2S)     1.24256      -0.59037
   179    N    9  S      Ryd( 4S)     0.00162       1.21921
   180    N    9  S      Ryd( 3S)     0.00018       1.03598
   181    N    9  S      Ryd( 5S)     0.00000      35.30129
   182    N    9  px     Val( 2p)     1.51622      -0.29811
   183    N    9  px     Ryd( 3p)     0.00607       0.83116
   184    N    9  px     Ryd( 4p)     0.00024       0.92947
   185    N    9  px     Ryd( 5p)     0.00002       4.06393
   186    N    9  py     Val( 2p)     1.42059      -0.29320
   187    N    9  py     Ryd( 3p)     0.00508       0.88749
   188    N    9  py     Ryd( 4p)     0.00031       0.96852
   189    N    9  py     Ryd( 5p)     0.00004       4.25689
   190    N    9  pz     Val( 2p)     1.41320      -0.29369
   191    N    9  pz     Ryd( 4p)     0.00240       0.98768
   192    N    9  pz     Ryd( 3p)     0.00011       0.94794
   193    N    9  pz     Ryd( 5p)     0.00008       4.10302
   194    N    9  dxy    Ryd( 3d)     0.00051       2.67158
   195    N    9  dxz    Ryd( 3d)     0.00085       2.45905
   196    N    9  dyz    Ryd( 3d)     0.00062       2.67655
   197    N    9  dx2y2  Ryd( 3d)     0.00045       2.40759
   198    N    9  dz2    Ryd( 3d)     0.00055       2.51834

   199    C   10  S      Cor( 1S)     1.99916     -10.39433
   200    C   10  S      Val( 2S)     0.93455      -0.16863
   201    C   10  S      Ryd( 4S)     0.00105       0.90359
   202    C   10  S      Ryd( 3S)     0.00013       0.63478
   203    C   10  S      Ryd( 5S)     0.00001      23.29237
   204    C   10  px     Val( 2p)     1.17245      -0.06205
   205    C   10  px     Ryd( 4p)     0.00571       1.13641
   206    C   10  px     Ryd( 3p)     0.00023       0.41188
   207    C   10  px     Ryd( 5p)     0.00007       3.18142
   208    C   10  py     Val( 2p)     1.00463      -0.12390
   209    C   10  py     Ryd( 4p)     0.00129       0.60747
   210    C   10  py     Ryd( 3p)     0.00034       0.45921
   211    C   10  py     Ryd( 5p)     0.00002       2.75088
   212    C   10  pz     Val( 2p)     1.07649      -0.06716
   213    C   10  pz     Ryd( 4p)     0.00335       0.87323
   214    C   10  pz     Ryd( 3p)     0.00042       0.45796
   215    C   10  pz     Ryd( 5p)     0.00015       3.22944
   216    C   10  dxy    Ryd( 3d)     0.00032       1.56163
   217    C   10  dxz    Ryd( 3d)     0.00058       2.47938
   218    C   10  dyz    Ryd( 3d)     0.00050       1.71913
   219    C   10  dx2y2  Ryd( 3d)     0.00072       2.04403
   220    C   10  dz2    Ryd( 3d)     0.00058       2.35107

   221    C   11  S      Cor( 1S)     1.99929     -10.39576
   222    C   11  S      Val( 2S)     0.94784      -0.17545
   223    C   11  S      Ryd( 4S)     0.00111       0.84947
   224    C   11  S      Ryd( 3S)     0.00013       0.80475
   225    C   11  S      Ryd( 5S)     0.00000      22.99664
   226    C   11  px     Val( 2p)     1.06700      -0.06089
   227    C   11  px     Ryd( 4p)     0.00408       0.87311
   228    C   11  px     Ryd( 3p)     0.00041       0.37380
   229    C   11  px     Ryd( 5p)     0.00015       3.11103
   230    C   11  py     Val( 2p)     0.98832      -0.11873
   231    C   11  py     Ryd( 4p)     0.00144       0.57998
   232    C   11  py     Ryd( 3p)     0.00025       0.30270
   233    C   11  py     Ryd( 5p)     0.00001       2.74280
   234    C   11  pz     Val( 2p)     1.16516      -0.05249
   235    C   11  pz     Ryd( 4p)     0.00615       1.06689
   236    C   11  pz     Ryd( 3p)     0.00035       0.28869
   237    C   11  pz     Ryd( 5p)     0.00006       3.12733
   238    C   11  dxy    Ryd( 3d)     0.00050       1.69791
   239    C   11  dxz    Ryd( 3d)     0.00059       2.45662
   240    C   11  dyz    Ryd( 3d)     0.00037       1.54423
   241    C   11  dx2y2  Ryd( 3d)     0.00039       2.18314
   242    C   11  dz2    Ryd( 3d)     0.00087       2.19767

   243    C   12  S      Cor( 1S)     1.99929     -10.39310
   244    C   12  S      Val( 2S)     0.95057      -0.17538
   245    C   12  S      Ryd( 3S)     0.00110       0.75517
   246    C   12  S      Ryd( 4S)     0.00013       0.91659
   247    C   12  S      Ryd( 5S)     0.00000      23.00316
   248    C   12  px     Val( 2p)     1.11695      -0.05586
   249    C   12  px     Ryd( 4p)     0.00494       0.96399
   250    C   12  px     Ryd( 3p)     0.00048       0.34164
   251    C   12  px     Ryd( 5p)     0.00011       3.11698
   252    C   12  py     Val( 2p)     0.99938      -0.11875
   253    C   12  py     Ryd( 4p)     0.00172       0.57405
   254    C   12  py     Ryd( 3p)     0.00024       0.34167
   255    C   12  py     Ryd( 5p)     0.00001       2.69242
   256    C   12  pz     Val( 2p)     1.11684      -0.05647
   257    C   12  pz     Ryd( 4p)     0.00484       0.96188
   258    C   12  pz     Ryd( 3p)     0.00049       0.33685
   259    C   12  pz     Ryd( 5p)     0.00011       3.11346
   260    C   12  dxy    Ryd( 3d)     0.00041       1.61506
   261    C   12  dxz    Ryd( 3d)     0.00098       2.33688
   262    C   12  dyz    Ryd( 3d)     0.00041       1.62271
   263    C   12  dx2y2  Ryd( 3d)     0.00042       2.13992
   264    C   12  dz2    Ryd( 3d)     0.00044       2.36622

   265    C   13  S      Cor( 1S)     1.99929     -10.39466
   266    C   13  S      Val( 2S)     0.94915      -0.17552
   267    C   13  S      Ryd( 3S)     0.00109       0.81322
   268    C   13  S      Ryd( 4S)     0.00014       0.99808
   269    C   13  S      Ryd( 5S)     0.00000      22.82828
   270    C   13  px     Val( 2p)     1.16690      -0.05129
   271    C   13  px     Ryd( 4p)     0.00613       1.07186
   272    C   13  px     Ryd( 3p)     0.00037       0.27944
   273    C   13  px     Ryd( 5p)     0.00006       3.14376
   274    C   13  py     Val( 2p)     0.98805      -0.11843
   275    C   13  py     Ryd( 4p)     0.00145       0.57505
   276    C   13  py     Ryd( 3p)     0.00023       0.32669
   277    C   13  py     Ryd( 5p)     0.00001       2.72381
   278    C   13  pz     Val( 2p)     1.06560      -0.06032
   279    C   13  pz     Ryd( 4p)     0.00404       0.87287
   280    C   13  pz     Ryd( 3p)     0.00042       0.38186
   281    C   13  pz     Ryd( 5p)     0.00015       3.09391
   282    C   13  dxy    Ryd( 3d)     0.00036       1.53573
   283    C   13  dxz    Ryd( 3d)     0.00059       2.45596
   284    C   13  dyz    Ryd( 3d)     0.00047       1.70554
   285    C   13  dx2y2  Ryd( 3d)     0.00067       2.02572
   286    C   13  dz2    Ryd( 3d)     0.00060       2.35254

   287    C   14  S      Cor( 1S)     1.99917     -10.39194
   288    C   14  S      Val( 2S)     0.93702      -0.16772
   289    C   14  S      Ryd( 4S)     0.00098       0.90433
   290    C   14  S      Ryd( 3S)     0.00014       0.55945
   291    C   14  S      Ryd( 5S)     0.00001      23.24182
   292    C   14  px     Val( 2p)     1.07105      -0.06327
   293    C   14  px     Ryd( 4p)     0.00350       0.88351
   294    C   14  px     Ryd( 3p)     0.00037       0.39379
   295    C   14  px     Ryd( 5p)     0.00013       3.19648
   296    C   14  py     Val( 2p)     1.00056      -0.12040
   297    C   14  py     Ryd( 4p)     0.00135       0.60257
   298    C   14  py     Ryd( 3p)     0.00031       0.44633
   299    C   14  py     Ryd( 5p)     0.00001       2.76671
   300    C   14  pz     Val( 2p)     1.17136      -0.06009
   301    C   14  pz     Ryd( 4p)     0.00614       1.10920
   302    C   14  pz     Ryd( 3p)     0.00023       0.43080
   303    C   14  pz     Ryd( 5p)     0.00006       3.14941
   304    C   14  dxy    Ryd( 3d)     0.00051       1.71438
   305    C   14  dxz    Ryd( 3d)     0.00061       2.46511
   306    C   14  dyz    Ryd( 3d)     0.00033       1.56259
   307    C   14  dx2y2  Ryd( 3d)     0.00037       2.18684
   308    C   14  dz2    Ryd( 3d)     0.00089       2.20127

   309    C   15  S      Cor( 1S)     1.99948     -10.52095
   310    C   15  S      Val( 2S)     0.86173      -0.17668
   311    C   15  S      Ryd( 3S)     0.00837       0.70922
   312    C   15  S      Ryd( 4S)     0.00017       0.73535
   313    C   15  S      Ryd( 5S)     0.00003      22.85154
   314    C   15  px     Val( 2p)     0.81146      -0.08431
   315    C   15  px     Ryd( 4p)     0.00552       1.05735
   316    C   15  px     Ryd( 3p)     0.00039       0.41143
   317    C   15  px     Ryd( 5p)     0.00015       2.45341
   318    C   15  py     Val( 2p)     0.75570      -0.04985
   319    C   15  py     Ryd( 4p)     0.00745       1.04058
   320    C   15  py     Ryd( 3p)     0.00045       0.39902
   321    C   15  py     Ryd( 5p)     0.00013       2.54306
   322    C   15  pz     Val( 2p)     0.96241      -0.05519
   323    C   15  pz     Ryd( 4p)     0.00265       1.19479
   324    C   15  pz     Ryd( 3p)     0.00023       0.36378
   325    C   15  pz     Ryd( 5p)     0.00019       2.37466
   326    C   15  dxy    Ryd( 3d)     0.00145       2.15708
   327    C   15  dxz    Ryd( 3d)     0.00280       1.89719
   328    C   15  dyz    Ryd( 3d)     0.00244       2.15085
   329    C   15  dx2y2  Ryd( 3d)     0.00448       1.74484
   330    C   15  dz2    Ryd( 3d)     0.00126       2.03662

   331    O   16  S      Cor( 1S)     1.99981     -19.36348
   332    O   16  S      Val( 2S)     1.72610      -0.98201
   333    O   16  S      Ryd( 3S)     0.00431       0.72078
   334    O   16  S      Ryd( 4S)     0.00018       1.58894
   335    O   16  S      Ryd( 5S)     0.00000      49.84219
   336    O   16  px     Val( 2p)     1.54976      -0.31184
   337    O   16  px     Ryd( 3p)     0.00100       0.75046
   338    O   16  px     Ryd( 4p)     0.00004       0.80912
   339    O   16  px     Ryd( 5p)     0.00005       5.22278
   340    O   16  py     Val( 2p)     1.57654      -0.31945
   341    O   16  py     Ryd( 3p)     0.00130       0.79464
   342    O   16  py     Ryd( 4p)     0.00006       0.81062
   343    O   16  py     Ryd( 5p)     0.00005       5.27451
   344    O   16  pz     Val( 2p)     1.84872      -0.33521
   345    O   16  pz     Ryd( 3p)     0.00234       0.75166
   346    O   16  pz     Ryd( 4p)     0.00003       0.85970
   347    O   16  pz     Ryd( 5p)     0.00001       5.11767
   348    O   16  dxy    Ryd( 3d)     0.00115       3.53789
   349    O   16  dxz    Ryd( 3d)     0.00054       3.07983
   350    O   16  dyz    Ryd( 3d)     0.00076       3.11257
   351    O   16  dx2y2  Ryd( 3d)     0.00155       3.16928
   352    O   16  dz2    Ryd( 3d)     0.00046       3.16399

   353    H   17  S      Val( 1S)     0.79470       0.11005
   354    H   17  S      Ryd( 2S)     0.00039       0.83121
   355    H   17  S      Ryd( 3S)     0.00021       1.91062

   356    H   18  S      Val( 1S)     0.79358       0.10865
   357    H   18  S      Ryd( 2S)     0.00046       0.79907
   358    H   18  S      Ryd( 3S)     0.00022       1.94874

   359    H   19  S      Val( 1S)     0.79359       0.10520
   360    H   19  S      Ryd( 3S)     0.00057       1.53067
   361    H   19  S      Ryd( 2S)     0.00024       1.30247

   362    H   20  S      Val( 1S)     0.80142       0.09735
   363    H   20  S      Ryd( 2S)     0.00071       1.37862
   364    H   20  S      Ryd( 3S)     0.00017       1.45644

   365    H   21  S      Val( 1S)     0.79303       0.10833
   366    H   21  S      Ryd( 2S)     0.00047       0.81239
   367    H   21  S      Ryd( 3S)     0.00021       1.95158

   368    H   22  S      Val( 1S)     0.76266       0.03385
   369    H   22  S      Ryd( 2S)     0.00213       0.59526
   370    H   22  S      Ryd( 3S)     0.00014       2.40884

   371    H   23  S      Val( 1S)     0.59564       0.13592
   372    H   23  S      Ryd( 2S)     0.00240       0.61793
   373    H   23  S      Ryd( 3S)     0.00036       2.23828

   374    H   24  S      Val( 1S)     0.79842       0.09850
   375    H   24  S      Ryd( 2S)     0.00076       1.28905
   376    H   24  S      Ryd( 3S)     0.00016       1.51567

   377    H   25  S      Val( 1S)     0.79289       0.10796
   378    H   25  S      Ryd( 2S)     0.00048       0.80206
   379    H   25  S      Ryd( 3S)     0.00022       1.95920

   380    H   26  S      Val( 1S)     0.79442       0.10960
   381    H   26  S      Ryd( 2S)     0.00039       0.84411
   382    H   26  S      Ryd( 3S)     0.00021       1.89813

   383    H   27  S      Val( 1S)     0.79355       0.10832
   384    H   27  S      Ryd( 2S)     0.00046       0.79503
   385    H   27  S      Ryd( 3S)     0.00022       1.95491

   386    H   28  S      Val( 1S)     0.79368       0.10579
   387    H   28  S      Ryd( 3S)     0.00054       1.51875
   388    H   28  S      Ryd( 2S)     0.00026       1.30807

   389    H   29  S      Val( 1S)     0.84958       0.02790
   390    H   29  S      Ryd( 2S)     0.00076       1.14405
   391    H   29  S      Ryd( 3S)     0.00016       1.63427

 WARNING:  Population inversion found on atom  C    1
           Population inversion found on atom  C    2
           Population inversion found on atom  C    3
           Population inversion found on atom  C    4
           Population inversion found on atom  C    5
           Population inversion found on atom  C    6
           Population inversion found on atom  C    7
           Population inversion found on atom  C    8
           Population inversion found on atom  N    9
           Population inversion found on atom  C   10
           Population inversion found on atom  C   11
           Population inversion found on atom  C   12
           Population inversion found on atom  C   13
           Population inversion found on atom  C   14
           Population inversion found on atom  C   15
           Population inversion found on atom  O   16
           Population inversion found on atom  H   19
           Population inversion found on atom  H   28


 Summary of Natural Population Analysis:                  
                                                          
                                       Natural Population 
                Natural  -----------------------------------------------
    Atom  No    Charge         Core      Valence    Rydberg      Total
 -----------------------------------------------------------------------
      C    1   -0.20097      1.99929     4.18480    0.01688     6.20097
      C    2   -0.18568      1.99929     4.16963    0.01676     6.18568
      C    3   -0.19438      1.99918     4.17953    0.01568     6.19438
      C    4   -0.02974      1.99911     4.01249    0.01814     6.02974
      C    5   -0.20476      1.99916     4.19018    0.01542     6.20476
      C    6   -0.18460      1.99929     4.16836    0.01694     6.18460
      C    7   -0.07721      1.99903     4.04723    0.03095     6.07721
      C    8   -0.02943      1.99910     4.01221    0.01812     6.02943
      N    9   -0.61108      1.99940     5.59257    0.01912     7.61108
      C   10   -0.20272      1.99916     4.18812    0.01544     6.20272
      C   11   -0.18447      1.99929     4.16831    0.01686     6.18447
      C   12   -0.19988      1.99929     4.18375    0.01684     6.19988
      C   13   -0.18579      1.99929     4.16970    0.01680     6.18579
      C   14   -0.19511      1.99917     4.17999    0.01595     6.19511
      C   15    0.57105      1.99948     3.39130    0.03817     5.42895
      O   16   -0.71477      1.99981     6.70113    0.01383     8.71477
      H   17    0.20469      0.00000     0.79470    0.00061     0.79531
      H   18    0.20575      0.00000     0.79358    0.00067     0.79425
      H   19    0.20560      0.00000     0.79359    0.00081     0.79440
      H   20    0.19771      0.00000     0.80142    0.00087     0.80229
      H   21    0.20629      0.00000     0.79303    0.00068     0.79371
      H   22    0.23507      0.00000     0.76266    0.00227     0.76493
      H   23    0.40160      0.00000     0.59564    0.00276     0.59840
      H   24    0.20066      0.00000     0.79842    0.00092     0.79934
      H   25    0.20641      0.00000     0.79289    0.00070     0.79359
      H   26    0.20498      0.00000     0.79442    0.00060     0.79502
      H   27    0.20577      0.00000     0.79355    0.00068     0.79423
      H   28    0.20551      0.00000     0.79368    0.00080     0.79449
      H   29    0.14950      0.00000     0.84958    0.00092     0.85050
 =======================================================================
   * Total *   -0.00000     31.98836    79.69645    0.31519   112.00000

                                 Natural Population      
 --------------------------------------------------------
   Core                      31.98836 ( 99.9636% of  32)
   Valence                   79.69645 ( 99.6206% of  80)
   Natural Minimal Basis    111.68481 ( 99.7186% of 112)
   Natural Rydberg Basis      0.31519 (  0.2814% of 112)
 --------------------------------------------------------

    Atom  No          Natural Electron Configuration
 ----------------------------------------------------------------------------
      C    1      [core]2S( 0.95)2p( 3.23)4p( 0.01)
      C    2      [core]2S( 0.95)2p( 3.22)4p( 0.01)
      C    3      [core]2S( 0.94)2p( 3.24)4p( 0.01)
      C    4      [core]2S( 0.88)2p( 3.13)4p( 0.01)
      C    5      [core]2S( 0.93)2p( 3.26)4p( 0.01)
      C    6      [core]2S( 0.95)2p( 3.22)4p( 0.01)
      C    7      [core]2S( 0.90)2p( 3.15)4p( 0.02)
      C    8      [core]2S( 0.88)2p( 3.13)4p( 0.01)
      N    9      [core]2S( 1.24)2p( 4.35)3p( 0.01)
      C   10      [core]2S( 0.93)2p( 3.25)4p( 0.01)
      C   11      [core]2S( 0.95)2p( 3.22)4p( 0.01)
      C   12      [core]2S( 0.95)2p( 3.23)4p( 0.01)
      C   13      [core]2S( 0.95)2p( 3.22)4p( 0.01)
      C   14      [core]2S( 0.94)2p( 3.24)4p( 0.01)
      C   15      [core]2S( 0.86)2p( 2.53)3S( 0.01)3d( 0.01)4p( 0.02)
      O   16      [core]2S( 1.73)2p( 4.98)
      H   17            1S( 0.79)
      H   18            1S( 0.79)
      H   19            1S( 0.79)
      H   20            1S( 0.80)
      H   21            1S( 0.79)
      H   22            1S( 0.76)
      H   23            1S( 0.60)
      H   24            1S( 0.80)
      H   25            1S( 0.79)
      H   26            1S( 0.79)
      H   27            1S( 0.79)
      H   28            1S( 0.79)
      H   29            1S( 0.85)


 Wiberg bond index matrix in the NAO basis:                                    

     Atom    1       2       3       4       5       6       7       8       9
     ---- ------  ------  ------  ------  ------  ------  ------  ------  ------
   1.  C  0.0000  1.4353  0.0111  0.1089  0.0112  1.4341  0.0012  0.0032  0.0015
   2.  C  1.4353  0.0000  1.4363  0.0126  0.1118  0.0114  0.0078  0.0003  0.0007
   3.  C  0.0111  1.4363  0.0000  1.4035  0.0123  0.1121  0.0107  0.0073  0.0090
   4.  C  0.1089  0.0126  1.4035  0.0000  1.3993  0.0130  0.9847  0.0170  0.0168
   5.  C  0.0112  0.1118  0.0123  1.3993  0.0000  1.4363  0.0096  0.0085  0.0043
   6.  C  1.4341  0.0114  0.1121  0.0130  1.4363  0.0000  0.0080  0.0005  0.0009
   7.  C  0.0012  0.0078  0.0107  0.9847  0.0096  0.0080  0.0000  0.9814  0.9582
   8.  C  0.0032  0.0003  0.0073  0.0170  0.0085  0.0005  0.9814  0.0000  0.0185
   9.  N  0.0015  0.0007  0.0090  0.0168  0.0043  0.0009  0.9582  0.0185  0.0000
  10.  C  0.0009  0.0003  0.0023  0.0056  0.0013  0.0005  0.0101  1.3910  0.0063
  11.  C  0.0001  0.0003  0.0003  0.0006  0.0004  0.0002  0.0083  0.0129  0.0007
  12.  C  0.0008  0.0001  0.0010  0.0023  0.0009  0.0001  0.0013  0.1086  0.0033
  13.  C  0.0001  0.0001  0.0003  0.0004  0.0004  0.0002  0.0074  0.0127  0.0005
  14.  C  0.0012  0.0002  0.0013  0.0084  0.0024  0.0003  0.0110  1.4108  0.0107
  15.  C  0.0002  0.0004  0.0006  0.0076  0.0007  0.0002  0.0113  0.0079  1.2500
  16.  O  0.0002  0.0003  0.0009  0.0040  0.0006  0.0002  0.0141  0.0037  0.1675
  17.  H  0.9301  0.0037  0.0076  0.0003  0.0077  0.0036  0.0004  0.0000  0.0000
  18.  H  0.0037  0.9301  0.0036  0.0069  0.0004  0.0075  0.0003  0.0000  0.0002
  19.  H  0.0075  0.0038  0.9278  0.0038  0.0089  0.0004  0.0020  0.0001  0.0004
  20.  H  0.0075  0.0004  0.0089  0.0037  0.9305  0.0040  0.0020  0.0001  0.0005
  21.  H  0.0037  0.0076  0.0003  0.0070  0.0036  0.9297  0.0003  0.0000  0.0001
  22.  H  0.0013  0.0005  0.0035  0.0031  0.0107  0.0002  0.8947  0.0033  0.0012
  23.  H  0.0001  0.0000  0.0003  0.0004  0.0003  0.0001  0.0057  0.0005  0.8040
  24.  H  0.0001  0.0001  0.0001  0.0001  0.0007  0.0001  0.0019  0.0037  0.0002
  25.  H  0.0000  0.0000  0.0000  0.0000  0.0000  0.0000  0.0003  0.0069  0.0000
  26.  H  0.0000  0.0000  0.0000  0.0000  0.0000  0.0000  0.0004  0.0003  0.0000
  27.  H  0.0000  0.0000  0.0000  0.0001  0.0000  0.0000  0.0003  0.0069  0.0001
  28.  H  0.0000  0.0000  0.0001  0.0002  0.0001  0.0000  0.0019  0.0039  0.0003
  29.  H  0.0000  0.0000  0.0001  0.0001  0.0001  0.0000  0.0005  0.0002  0.0031

     Atom   10      11      12      13      14      15      16      17      18
     ---- ------  ------  ------  ------  ------  ------  ------  ------  ------
   1.  C  0.0009  0.0001  0.0008  0.0001  0.0012  0.0002  0.0002  0.9301  0.0037
   2.  C  0.0003  0.0003  0.0001  0.0001  0.0002  0.0004  0.0003  0.0037  0.9301
   3.  C  0.0023  0.0003  0.0010  0.0003  0.0013  0.0006  0.0009  0.0076  0.0036
   4.  C  0.0056  0.0006  0.0023  0.0004  0.0084  0.0076  0.0040  0.0003  0.0069
   5.  C  0.0013  0.0004  0.0009  0.0004  0.0024  0.0007  0.0006  0.0077  0.0004
   6.  C  0.0005  0.0002  0.0001  0.0002  0.0003  0.0002  0.0002  0.0036  0.0075
   7.  C  0.0101  0.0083  0.0013  0.0074  0.0110  0.0113  0.0141  0.0004  0.0003
   8.  C  1.3910  0.0129  0.1086  0.0127  1.4108  0.0079  0.0037  0.0000  0.0000
   9.  N  0.0063  0.0007  0.0033  0.0005  0.0107  1.2500  0.1675  0.0000  0.0002
  10.  C  0.0000  1.4450  0.0111  0.1141  0.0123  0.0011  0.0009  0.0000  0.0000
  11.  C  1.4450  0.0000  1.4277  0.0114  0.1099  0.0002  0.0002  0.0000  0.0000
  12.  C  0.0111  1.4277  0.0000  1.4417  0.0111  0.0005  0.0007  0.0000  0.0000
  13.  C  0.1141  0.0114  1.4417  0.0000  1.4281  0.0004  0.0002  0.0000  0.0000
  14.  C  0.0123  0.1099  0.0111  1.4281  0.0000  0.0009  0.0012  0.0000  0.0000
  15.  C  0.0011  0.0002  0.0005  0.0004  0.0009  0.0000  1.6039  0.0000  0.0000
  16.  O  0.0009  0.0002  0.0007  0.0002  0.0012  1.6039  0.0000  0.0000  0.0000
  17.  H  0.0000  0.0000  0.0000  0.0000  0.0000  0.0000  0.0000  0.0000  0.0026
  18.  H  0.0000  0.0000  0.0000  0.0000  0.0000  0.0000  0.0000  0.0026  0.0000
  19.  H  0.0001  0.0000  0.0000  0.0000  0.0002  0.0001  0.0001  0.0002  0.0026
  20.  H  0.0001  0.0000  0.0000  0.0000  0.0001  0.0001  0.0001  0.0002  0.0004
  21.  H  0.0000  0.0000  0.0000  0.0000  0.0000  0.0000  0.0000  0.0026  0.0002
  22.  H  0.0092  0.0002  0.0002  0.0007  0.0028  0.0017  0.0018  0.0000  0.0000
  23.  H  0.0003  0.0001  0.0000  0.0001  0.0004  0.0045  0.0046  0.0000  0.0000
  24.  H  0.9291  0.0041  0.0075  0.0004  0.0089  0.0001  0.0000  0.0000  0.0000
  25.  H  0.0036  0.9296  0.0037  0.0076  0.0003  0.0000  0.0000  0.0000  0.0000
  26.  H  0.0077  0.0036  0.9300  0.0037  0.0076  0.0000  0.0000  0.0000  0.0000
  27.  H  0.0004  0.0075  0.0037  0.9301  0.0036  0.0000  0.0000  0.0000  0.0000
  28.  H  0.0088  0.0004  0.0076  0.0037  0.9280  0.0001  0.0001  0.0000  0.0000
  29.  H  0.0001  0.0000  0.0000  0.0000  0.0001  0.9256  0.0383  0.0000  0.0000

     Atom   19      20      21      22      23      24      25      26      27
     ---- ------  ------  ------  ------  ------  ------  ------  ------  ------
   1.  C  0.0075  0.0075  0.0037  0.0013  0.0001  0.0001  0.0000  0.0000  0.0000
   2.  C  0.0038  0.0004  0.0076  0.0005  0.0000  0.0001  0.0000  0.0000  0.0000
   3.  C  0.9278  0.0089  0.0003  0.0035  0.0003  0.0001  0.0000  0.0000  0.0000
   4.  C  0.0038  0.0037  0.0070  0.0031  0.0004  0.0001  0.0000  0.0000  0.0001
   5.  C  0.0089  0.9305  0.0036  0.0107  0.0003  0.0007  0.0000  0.0000  0.0000
   6.  C  0.0004  0.0040  0.9297  0.0002  0.0001  0.0001  0.0000  0.0000  0.0000
   7.  C  0.0020  0.0020  0.0003  0.8947  0.0057  0.0019  0.0003  0.0004  0.0003
   8.  C  0.0001  0.0001  0.0000  0.0033  0.0005  0.0037  0.0069  0.0003  0.0069
   9.  N  0.0004  0.0005  0.0001  0.0012  0.8040  0.0002  0.0000  0.0000  0.0001
  10.  C  0.0001  0.0001  0.0000  0.0092  0.0003  0.9291  0.0036  0.0077  0.0004
  11.  C  0.0000  0.0000  0.0000  0.0002  0.0001  0.0041  0.9296  0.0036  0.0075
  12.  C  0.0000  0.0000  0.0000  0.0002  0.0000  0.0075  0.0037  0.9300  0.0037
  13.  C  0.0000  0.0000  0.0000  0.0007  0.0001  0.0004  0.0076  0.0037  0.9301
  14.  C  0.0002  0.0001  0.0000  0.0028  0.0004  0.0089  0.0003  0.0076  0.0036
  15.  C  0.0001  0.0001  0.0000  0.0017  0.0045  0.0001  0.0000  0.0000  0.0000
  16.  O  0.0001  0.0001  0.0000  0.0018  0.0046  0.0000  0.0000  0.0000  0.0000
  17.  H  0.0002  0.0002  0.0026  0.0000  0.0000  0.0000  0.0000  0.0000  0.0000
  18.  H  0.0026  0.0004  0.0002  0.0000  0.0000  0.0000  0.0000  0.0000  0.0000
  19.  H  0.0000  0.0002  0.0004  0.0003  0.0000  0.0000  0.0000  0.0000  0.0000
  20.  H  0.0002  0.0000  0.0026  0.0002  0.0004  0.0002  0.0000  0.0000  0.0000
  21.  H  0.0004  0.0026  0.0000  0.0003  0.0000  0.0000  0.0000  0.0000  0.0000
  22.  H  0.0003  0.0002  0.0003  0.0000  0.0100  0.0003  0.0004  0.0000  0.0001
  23.  H  0.0000  0.0004  0.0000  0.0100  0.0000  0.0003  0.0000  0.0000  0.0000
  24.  H  0.0000  0.0002  0.0000  0.0003  0.0003  0.0000  0.0026  0.0002  0.0004
  25.  H  0.0000  0.0000  0.0000  0.0004  0.0000  0.0026  0.0000  0.0026  0.0002
  26.  H  0.0000  0.0000  0.0000  0.0000  0.0000  0.0002  0.0026  0.0000  0.0026
  27.  H  0.0000  0.0000  0.0000  0.0001  0.0000  0.0004  0.0002  0.0026  0.0000
  28.  H  0.0000  0.0000  0.0000  0.0004  0.0000  0.0002  0.0004  0.0002  0.0026
  29.  H  0.0000  0.0000  0.0000  0.0011  0.0097  0.0000  0.0000  0.0000  0.0000

     Atom   28      29
     ---- ------  ------
   1.  C  0.0000  0.0000
   2.  C  0.0000  0.0000
   3.  C  0.0001  0.0001
   4.  C  0.0002  0.0001
   5.  C  0.0001  0.0001
   6.  C  0.0000  0.0000
   7.  C  0.0019  0.0005
   8.  C  0.0039  0.0002
   9.  N  0.0003  0.0031
  10.  C  0.0088  0.0001
  11.  C  0.0004  0.0000
  12.  C  0.0076  0.0000
  13.  C  0.0037  0.0000
  14.  C  0.9280  0.0001
  15.  C  0.0001  0.9256
  16.  O  0.0001  0.0383
  17.  H  0.0000  0.0000
  18.  H  0.0000  0.0000
  19.  H  0.0000  0.0000
  20.  H  0.0000  0.0000
  21.  H  0.0000  0.0000
  22.  H  0.0004  0.0011
  23.  H  0.0000  0.0097
  24.  H  0.0002  0.0000
  25.  H  0.0004  0.0000
  26.  H  0.0002  0.0000
  27.  H  0.0026  0.0000
  28.  H  0.0000  0.0000
  29.  H  0.0000  0.0000


 Wiberg bond index, Totals by atom:                                            

     Atom    1
     ---- ------
   1.  C  3.9643
   2.  C  3.9641
   3.  C  3.9613
   4.  C  4.0103
   5.  C  3.9631
   6.  C  3.9638
   7.  C  3.9358
   8.  C  4.0104
   9.  N  3.2593
  10.  C  3.9622
  11.  C  3.9638
  12.  C  3.9642
  13.  C  3.9642
  14.  C  3.9619
  15.  C  3.8181
  16.  O  1.8439
  17.  H  0.9591
  18.  H  0.9587
  19.  H  0.9590
  20.  H  0.9623
  21.  H  0.9585
  22.  H  0.9482
  23.  H  0.8420
  24.  H  0.9612
  25.  H  0.9585
  26.  H  0.9589
  27.  H  0.9587
  28.  H  0.9590
  29.  H  0.9792


 Atom-atom overlap-weighted NAO bond order:                                    

     Atom    1       2       3       4       5       6       7       8       9
     ---- ------  ------  ------  ------  ------  ------  ------  ------  ------
   1.  C  0.0000  1.1472  0.0131 -0.0453  0.0140  1.1467  0.0008 -0.0003 -0.0005
   2.  C  1.1472  0.0000  1.1415  0.0230 -0.0427  0.0163  0.0086 -0.0005 -0.0013
   3.  C  0.0131  1.1415  0.0000  1.1276  0.0125 -0.0406  0.0222 -0.0053  0.0036
   4.  C -0.0453  0.0230  1.1276  0.0000  1.1270  0.0238  0.8655  0.0287  0.0025
   5.  C  0.0140 -0.0427  0.0125  1.1270  0.0000  1.1414  0.0137 -0.0058 -0.0050
   6.  C  1.1467  0.0163 -0.0406  0.0238  1.1414  0.0000  0.0100 -0.0010 -0.0010
   7.  C  0.0008  0.0086  0.0222  0.8655  0.0137  0.0100  0.0000  0.8639  0.8156
   8.  C -0.0003 -0.0005 -0.0053  0.0287 -0.0058 -0.0010  0.8639  0.0000  0.0094
   9.  N -0.0005 -0.0013  0.0036  0.0025 -0.0050 -0.0010  0.8156  0.0094  0.0000
  10.  C  0.0002 -0.0000  0.0013 -0.0101 -0.0019  0.0004  0.0147  1.1234 -0.0049
  11.  C  0.0001  0.0000 -0.0002 -0.0004  0.0007 -0.0001  0.0095  0.0244 -0.0011
  12.  C -0.0000 -0.0000  0.0001 -0.0003 -0.0000  0.0000  0.0008 -0.0449 -0.0002
  13.  C -0.0000  0.0000  0.0005 -0.0010 -0.0001 -0.0000  0.0094  0.0218 -0.0013
  14.  C -0.0000  0.0004 -0.0000 -0.0002  0.0013 -0.0001  0.0237  1.1308  0.0026
  15.  C -0.0001 -0.0001  0.0009  0.0018  0.0012 -0.0001  0.0119  0.0026  1.0352
  16.  O  0.0000  0.0000 -0.0000 -0.0004 -0.0004 -0.0000  0.0056 -0.0002 -0.0348
  17.  H  0.8058  0.0176  0.0019  0.0003  0.0023  0.0177 -0.0002  0.0000  0.0000
  18.  H  0.0183  0.8062  0.0161  0.0014 -0.0005  0.0026 -0.0006  0.0000  0.0000
  19.  H  0.0028  0.0170  0.7994  0.0162  0.0026  0.0014 -0.0030  0.0003  0.0002
  20.  H  0.0028  0.0013  0.0027  0.0149  0.8021  0.0184 -0.0030  0.0008 -0.0013
  21.  H  0.0183  0.0029 -0.0005  0.0012  0.0164  0.8075 -0.0006  0.0000 -0.0000
  22.  H -0.0002 -0.0001 -0.0025  0.0168  0.0006 -0.0002  0.7613  0.0173 -0.0028
  23.  H -0.0000 -0.0001  0.0003 -0.0018  0.0027 -0.0002  0.0011 -0.0023  0.7113
  24.  H -0.0000  0.0000  0.0001  0.0001 -0.0006 -0.0001 -0.0016  0.0157 -0.0009
  25.  H -0.0000  0.0000  0.0000  0.0001 -0.0000  0.0000 -0.0006  0.0012  0.0000
  26.  H  0.0000  0.0000 -0.0000  0.0000 -0.0000 -0.0000 -0.0002  0.0004  0.0000
  27.  H  0.0000  0.0000 -0.0000  0.0000  0.0000 -0.0000 -0.0006  0.0015  0.0000
  28.  H  0.0000 -0.0000 -0.0000  0.0009 -0.0001 -0.0000 -0.0042  0.0164  0.0005
  29.  H  0.0000  0.0000  0.0002  0.0012  0.0004 -0.0000 -0.0029  0.0013 -0.0062

     Atom   10      11      12      13      14      15      16      17      18
     ---- ------  ------  ------  ------  ------  ------  ------  ------  ------
   1.  C  0.0002  0.0001 -0.0000 -0.0000 -0.0000 -0.0001  0.0000  0.8058  0.0183
   2.  C -0.0000  0.0000 -0.0000  0.0000  0.0004 -0.0001  0.0000  0.0176  0.8062
   3.  C  0.0013 -0.0002  0.0001  0.0005 -0.0000  0.0009 -0.0000  0.0019  0.0161
   4.  C -0.0101 -0.0004 -0.0003 -0.0010 -0.0002  0.0018 -0.0004  0.0003  0.0014
   5.  C -0.0019  0.0007 -0.0000 -0.0001  0.0013  0.0012 -0.0004  0.0023 -0.0005
   6.  C  0.0004 -0.0001  0.0000 -0.0000 -0.0001 -0.0001 -0.0000  0.0177  0.0026
   7.  C  0.0147  0.0095  0.0008  0.0094  0.0237  0.0119  0.0056 -0.0002 -0.0006
   8.  C  1.1234  0.0244 -0.0449  0.0218  1.1308  0.0026 -0.0002  0.0000  0.0000
   9.  N -0.0049 -0.0011 -0.0002 -0.0013  0.0026  1.0352 -0.0348  0.0000  0.0000
  10.  C  0.0000  1.1445  0.0147 -0.0424  0.0120  0.0009 -0.0001 -0.0000  0.0000
  11.  C  1.1445  0.0000  1.1447  0.0163 -0.0406 -0.0001  0.0000 -0.0000 -0.0000
  12.  C  0.0147  1.1447  0.0000  1.1488  0.0132 -0.0001  0.0000  0.0000  0.0000
  13.  C -0.0424  0.0163  1.1488  0.0000  1.1388  0.0001  0.0000  0.0000 -0.0000
  14.  C  0.0120 -0.0406  0.0132  1.1388  0.0000  0.0017  0.0000 -0.0000  0.0000
  15.  C  0.0009 -0.0001 -0.0001  0.0001  0.0017  0.0000  1.2237 -0.0000 -0.0000
  16.  O -0.0001  0.0000  0.0000  0.0000  0.0000  1.2237  0.0000 -0.0000  0.0000
  17.  H -0.0000 -0.0000  0.0000  0.0000 -0.0000 -0.0000 -0.0000  0.0000 -0.0034
  18.  H  0.0000 -0.0000  0.0000 -0.0000  0.0000 -0.0000  0.0000 -0.0034  0.0000
  19.  H  0.0000  0.0000  0.0000 -0.0000 -0.0002 -0.0002 -0.0000  0.0000 -0.0034
  20.  H -0.0009  0.0003 -0.0000  0.0000 -0.0000 -0.0001 -0.0000  0.0000 -0.0000
  21.  H -0.0000 -0.0000  0.0000  0.0000  0.0000 -0.0000  0.0000 -0.0034  0.0000
  22.  H  0.0007 -0.0003 -0.0002 -0.0001 -0.0014 -0.0075  0.0002 -0.0000 -0.0000
  23.  H  0.0045  0.0000 -0.0000 -0.0001  0.0006  0.0082  0.0074  0.0000  0.0000
  24.  H  0.8015  0.0187  0.0027  0.0012  0.0028 -0.0003 -0.0001  0.0000  0.0000
  25.  H  0.0163  0.8075  0.0183  0.0029 -0.0005 -0.0000  0.0000 -0.0000 -0.0000
  26.  H  0.0024  0.0176  0.8057  0.0175  0.0019  0.0000 -0.0000 -0.0000 -0.0000
  27.  H -0.0005  0.0026  0.0183  0.8062  0.0161 -0.0000  0.0000  0.0000 -0.0000
  28.  H  0.0025  0.0015  0.0029  0.0169  0.7996 -0.0003 -0.0000 -0.0000 -0.0000
  29.  H  0.0004 -0.0000  0.0000  0.0000  0.0003  0.8079 -0.0116 -0.0000 -0.0000

     Atom   19      20      21      22      23      24      25      26      27
     ---- ------  ------  ------  ------  ------  ------  ------  ------  ------
   1.  C  0.0028  0.0028  0.0183 -0.0002 -0.0000 -0.0000 -0.0000  0.0000  0.0000
   2.  C  0.0170  0.0013  0.0029 -0.0001 -0.0001  0.0000  0.0000  0.0000  0.0000
   3.  C  0.7994  0.0027 -0.0005 -0.0025  0.0003  0.0001  0.0000 -0.0000 -0.0000
   4.  C  0.0162  0.0149  0.0012  0.0168 -0.0018  0.0001  0.0001  0.0000  0.0000
   5.  C  0.0026  0.8021  0.0164  0.0006  0.0027 -0.0006 -0.0000 -0.0000  0.0000
   6.  C  0.0014  0.0184  0.8075 -0.0002 -0.0002 -0.0001  0.0000 -0.0000 -0.0000
   7.  C -0.0030 -0.0030 -0.0006  0.7613  0.0011 -0.0016 -0.0006 -0.0002 -0.0006
   8.  C  0.0003  0.0008  0.0000  0.0173 -0.0023  0.0157  0.0012  0.0004  0.0015
   9.  N  0.0002 -0.0013 -0.0000 -0.0028  0.7113 -0.0009  0.0000  0.0000  0.0000
  10.  C  0.0000 -0.0009 -0.0000  0.0007  0.0045  0.8015  0.0163  0.0024 -0.0005
  11.  C  0.0000  0.0003 -0.0000 -0.0003  0.0000  0.0187  0.8075  0.0176  0.0026
  12.  C  0.0000 -0.0000  0.0000 -0.0002 -0.0000  0.0027  0.0183  0.8057  0.0183
  13.  C -0.0000  0.0000  0.0000 -0.0001 -0.0001  0.0012  0.0029  0.0175  0.8062
  14.  C -0.0002 -0.0000  0.0000 -0.0014  0.0006  0.0028 -0.0005  0.0019  0.0161
  15.  C -0.0002 -0.0001 -0.0000 -0.0075  0.0082 -0.0003 -0.0000  0.0000 -0.0000
  16.  O -0.0000 -0.0000  0.0000  0.0002  0.0074 -0.0001  0.0000 -0.0000  0.0000
  17.  H  0.0000  0.0000 -0.0034 -0.0000  0.0000  0.0000 -0.0000 -0.0000  0.0000
  18.  H -0.0034 -0.0000  0.0000 -0.0000  0.0000  0.0000 -0.0000 -0.0000 -0.0000
  19.  H  0.0000  0.0000 -0.0000 -0.0024  0.0000  0.0000  0.0000 -0.0000 -0.0000
  20.  H  0.0000  0.0000 -0.0037 -0.0002  0.0018 -0.0013  0.0000  0.0000  0.0000
  21.  H -0.0000 -0.0037  0.0000 -0.0000 -0.0000 -0.0000 -0.0000 -0.0000 -0.0000
  22.  H -0.0024 -0.0002 -0.0000  0.0000  0.0018 -0.0002 -0.0000 -0.0000  0.0000
  23.  H  0.0000  0.0018 -0.0000  0.0018  0.0000  0.0007 -0.0000  0.0000  0.0000
  24.  H  0.0000 -0.0013 -0.0000 -0.0002  0.0007  0.0000 -0.0036  0.0000 -0.0000
  25.  H  0.0000  0.0000 -0.0000 -0.0000 -0.0000 -0.0036  0.0000 -0.0034  0.0000
  26.  H -0.0000  0.0000 -0.0000 -0.0000  0.0000  0.0000 -0.0034  0.0000 -0.0034
  27.  H -0.0000  0.0000 -0.0000  0.0000  0.0000 -0.0000  0.0000 -0.0034  0.0000
  28.  H -0.0004  0.0000  0.0000 -0.0024 -0.0000  0.0000 -0.0000  0.0000 -0.0033
  29.  H -0.0000 -0.0000 -0.0000 -0.0031  0.0037 -0.0000 -0.0000 -0.0000 -0.0000

     Atom   28      29
     ---- ------  ------
   1.  C  0.0000  0.0000
   2.  C -0.0000  0.0000
   3.  C -0.0000  0.0002
   4.  C  0.0009  0.0012
   5.  C -0.0001  0.0004
   6.  C -0.0000 -0.0000
   7.  C -0.0042 -0.0029
   8.  C  0.0164  0.0013
   9.  N  0.0005 -0.0062
  10.  C  0.0025  0.0004
  11.  C  0.0015 -0.0000
  12.  C  0.0029  0.0000
  13.  C  0.0169  0.0000
  14.  C  0.7996  0.0003
  15.  C -0.0003  0.8079
  16.  O -0.0000 -0.0116
  17.  H -0.0000 -0.0000
  18.  H -0.0000 -0.0000
  19.  H -0.0004 -0.0000
  20.  H  0.0000 -0.0000
  21.  H  0.0000 -0.0000
  22.  H -0.0024 -0.0031
  23.  H -0.0000  0.0037
  24.  H  0.0000 -0.0000
  25.  H -0.0000 -0.0000
  26.  H  0.0000 -0.0000
  27.  H -0.0033 -0.0000
  28.  H  0.0000 -0.0000
  29.  H -0.0000  0.0000


 Atom-atom overlap-weighted NAO bond order, Totals by atom:                    

     Atom    1
     ---- ------
   1.  C  3.1238
   2.  C  3.1371
   3.  C  3.0949
   4.  C  3.1936
   5.  C  3.0820
   6.  C  3.1429
   7.  C  3.4209
   8.  C  3.2000
   9.  N  2.5196
  10.  C  3.0795
  11.  C  3.1455
  12.  C  3.1243
  13.  C  3.1352
  14.  C  3.1027
  15.  C  3.0872
  16.  O  1.1893
  17.  H  0.8388
  18.  H  0.8369
  19.  H  0.8304
  20.  H  0.8345
  21.  H  0.8381
  22.  H  0.7752
  23.  H  0.7397
  24.  H  0.8351
  25.  H  0.8381
  26.  H  0.8386
  27.  H  0.8369
  28.  H  0.8303
  29.  H  0.7913


 MO bond order:                                                                

     Atom    1       2       3       4       5       6       7       8       9
     ---- ------  ------  ------  ------  ------  ------  ------  ------  ------
   1.  C  0.0000  1.1762  0.1884 -0.4190  0.0877  0.8161  0.0176 -0.1316  0.0474
   2.  C  1.1762  0.0000  0.1701  0.0335 -0.4872  0.2800 -0.1045  0.0088  0.0391
   3.  C  0.1884  0.1701  0.0000  0.6450 -0.1319 -0.5144  0.0516  0.2267 -0.1438
   4.  C -0.4190  0.0335  0.6450  0.0000  1.0944 -0.1075 -0.7172  0.0162  0.1116
   5.  C  0.0877 -0.4872 -0.1319  1.0944  0.0000  0.2316  0.0832  0.2723 -0.0771
   6.  C  0.8161  0.2800 -0.5144 -0.1075  0.2316  0.0000 -0.1132 -0.0106 -0.0275
   7.  C  0.0176 -0.1045  0.0516 -0.7172  0.0832 -0.1132  0.0000 -1.1257  0.6778
   8.  C -0.1316  0.0088  0.2267  0.0162  0.2723 -0.0106 -1.1257  0.0000  0.6287
   9.  N  0.0474  0.0391 -0.1438  0.1116 -0.0771 -0.0275  0.6778  0.6287  0.0000
  10.  C -0.0257  0.0074  0.0135  0.1091 -0.0430  0.0007 -0.0582  0.4032  0.0454
  11.  C -0.0255  0.0049  0.0404 -0.0001  0.0055 -0.0165 -0.1433  0.0635 -0.0048
  12.  C  0.0354 -0.0168 -0.0229 -0.0290 -0.0116  0.0028 -0.0012 -0.1413  0.0599
  13.  C -0.0131  0.0084 -0.0014  0.0444  0.0241 -0.0101 -0.1200  0.1169  0.0573
  14.  C -0.0169 -0.0089 -0.0214  0.0471  0.0081  0.0085 -0.0361  0.4041 -0.0194
  15.  C -0.0001  0.0264 -0.0273  0.0955 -0.0011 -0.0172 -0.0924  0.2811  1.7343
  16.  O -0.0265 -0.0390  0.0247 -0.0757  0.0431  0.0278 -0.0626 -0.2299 -1.0565
  17.  H  1.5692 -0.0025  0.1189  0.0405  0.1311  0.0568  0.0346  0.0078  0.0023
  18.  H -0.0242  1.2495  0.0849  0.1049  0.0181  0.0941 -0.0011  0.0099  0.0204
  19.  H  0.0037 -0.0583  0.1950  0.0787  0.0292  0.0130 -0.0526  0.0112  0.0258
  20.  H -0.0266  0.0070 -0.0142  0.0496 -0.2696 -0.0509 -0.0588  0.0105  0.0132
  21.  H -0.0533  0.0617  0.0079  0.0700  0.1021  0.8279  0.0003  0.0099  0.0041
  22.  H  0.0364 -0.0198 -0.0447 -0.0857 -0.0533  0.0081  0.7679  0.1103 -0.0061
  23.  H  0.0015  0.0023 -0.0278 -0.0052 -0.0178  0.0103  0.0555 -0.0308  0.1152
  24.  H  0.0044 -0.0096 -0.0027 -0.0146 -0.0363  0.0031  0.0292 -0.0553 -0.0128
  25.  H  0.0037  0.0002 -0.0073 -0.0019 -0.0012  0.0011  0.0007 -0.0318 -0.0060
  26.  H -0.0011  0.0037  0.0016 -0.0035  0.0031 -0.0006 -0.0113 -0.0246 -0.0010
  27.  H  0.0051  0.0022 -0.0044 -0.0071 -0.0103 -0.0002  0.0019 -0.0322 -0.0098
  28.  H  0.0044  0.0014 -0.0128 -0.0100 -0.0002 -0.0018  0.0151 -0.0604  0.0047
  29.  H -0.0005  0.0013 -0.0013 -0.0068  0.0014 -0.0038 -0.0071  0.0167 -0.0543

     Atom   10      11      12      13      14      15      16      17      18
     ---- ------  ------  ------  ------  ------  ------  ------  ------  ------
   1.  C -0.0257 -0.0255  0.0354 -0.0131 -0.0169 -0.0001 -0.0265  1.5692 -0.0242
   2.  C  0.0074  0.0049 -0.0168  0.0084 -0.0089  0.0264 -0.0390 -0.0025  1.2495
   3.  C  0.0135  0.0404 -0.0229 -0.0014 -0.0214 -0.0273  0.0247  0.1189  0.0849
   4.  C  0.1091 -0.0001 -0.0290  0.0444  0.0471  0.0955 -0.0757  0.0405  0.1049
   5.  C -0.0430  0.0055 -0.0116  0.0241  0.0081 -0.0011  0.0431  0.1311  0.0181
   6.  C  0.0007 -0.0165  0.0028 -0.0101  0.0085 -0.0172  0.0278  0.0568  0.0941
   7.  C -0.0582 -0.1433 -0.0012 -0.1200 -0.0361 -0.0924 -0.0626  0.0346 -0.0011
   8.  C  0.4032  0.0635 -0.1413  0.1169  0.4041  0.2811 -0.2299  0.0078  0.0099
   9.  N  0.0454 -0.0048  0.0599  0.0573 -0.0194  1.7343 -1.0565  0.0023  0.0204
  10.  C  0.0000 -0.4345  0.0122 -0.2583  0.2352 -0.0561  0.0379  0.0014  0.0075
  11.  C -0.4345  0.0000  0.5324 -0.0590 -0.2603  0.0277 -0.0055  0.0006  0.0017
  12.  C  0.0122  0.5324  0.0000  0.4268  0.0313  0.0398 -0.0507  0.0040  0.0000
  13.  C -0.2583 -0.0590  0.4268  0.0000 -0.4714  0.0609 -0.0601  0.0006  0.0022
  14.  C  0.2352 -0.2603  0.0313 -0.4714  0.0000 -0.0481  0.0533 -0.0005 -0.0008
  15.  C -0.0561  0.0277  0.0398  0.0609 -0.0481  0.0000  2.5165  0.0012  0.0083
  16.  O  0.0379 -0.0055 -0.0507 -0.0601  0.0533  2.5165  0.0000 -0.0012 -0.0085
  17.  H  0.0014  0.0006  0.0040  0.0006 -0.0005  0.0012 -0.0012  0.0000 -0.0559
  18.  H  0.0075  0.0017  0.0000  0.0022 -0.0008  0.0083 -0.0085 -0.0559  0.0000
  19.  H  0.0027  0.0081 -0.0002  0.0020  0.0109  0.0063 -0.0095 -0.0102 -0.0547
  20.  H  0.0161  0.0007 -0.0089  0.0067  0.0015  0.0002  0.0106 -0.0098  0.0098
  21.  H  0.0080 -0.0000 -0.0016  0.0048  0.0059  0.0008 -0.0044 -0.0560 -0.0097
  22.  H  0.1016 -0.0062 -0.0055  0.0407 -0.0287 -0.0400  0.0037  0.0012 -0.0048
  23.  H  0.0130  0.0042  0.0030  0.0060  0.0369  0.0953 -0.0098  0.0005  0.0063
  24.  H  1.0776  0.1299  0.1005  0.0385  0.0857 -0.0104  0.0077  0.0004 -0.0011
  25.  H -0.0774 -0.0925  0.0927  0.0089  0.0024 -0.0018  0.0049 -0.0004 -0.0002
  26.  H -0.0686  0.0065 -0.6679  0.0382 -0.0724  0.0034 -0.0007 -0.0003 -0.0003
  27.  H -0.0000  0.0138  0.0944 -0.0613 -0.0863 -0.0067  0.0085 -0.0001 -0.0005
  28.  H  0.0899  0.0373  0.1080  0.1118  1.1355 -0.0100  0.0111  0.0007  0.0006
  29.  H -0.0014  0.0129  0.0013  0.0010  0.0062  0.9926 -0.0376  0.0010 -0.0001

     Atom   19      20      21      22      23      24      25      26      27
     ---- ------  ------  ------  ------  ------  ------  ------  ------  ------
   1.  C  0.0037 -0.0266 -0.0533  0.0364  0.0015  0.0044  0.0037 -0.0011  0.0051
   2.  C -0.0583  0.0070  0.0617 -0.0198  0.0023 -0.0096  0.0002  0.0037  0.0022
   3.  C  0.1950 -0.0142  0.0079 -0.0447 -0.0278 -0.0027 -0.0073  0.0016 -0.0044
   4.  C  0.0787  0.0496  0.0700 -0.0857 -0.0052 -0.0146 -0.0019 -0.0035 -0.0071
   5.  C  0.0292 -0.2696  0.1021 -0.0533 -0.0178 -0.0363 -0.0012  0.0031 -0.0103
   6.  C  0.0130 -0.0509  0.8279  0.0081  0.0103  0.0031  0.0011 -0.0006 -0.0002
   7.  C -0.0526 -0.0588  0.0003  0.7679  0.0555  0.0292  0.0007 -0.0113  0.0019
   8.  C  0.0112  0.0105  0.0099  0.1103 -0.0308 -0.0553 -0.0318 -0.0246 -0.0322
   9.  N  0.0258  0.0132  0.0041 -0.0061  0.1152 -0.0128 -0.0060 -0.0010 -0.0098
  10.  C  0.0027  0.0161  0.0080  0.1016  0.0130  1.0776 -0.0774 -0.0686 -0.0000
  11.  C  0.0081  0.0007 -0.0000 -0.0062  0.0042  0.1299 -0.0925  0.0065  0.0138
  12.  C -0.0002 -0.0089 -0.0016 -0.0055  0.0030  0.1005  0.0927 -0.6679  0.0944
  13.  C  0.0020  0.0067  0.0048  0.0407  0.0060  0.0385  0.0089  0.0382 -0.0613
  14.  C  0.0109  0.0015  0.0059 -0.0287  0.0369  0.0857  0.0024 -0.0724 -0.0863
  15.  C  0.0063  0.0002  0.0008 -0.0400  0.0953 -0.0104 -0.0018  0.0034 -0.0067
  16.  O -0.0095  0.0106 -0.0044  0.0037 -0.0098  0.0077  0.0049 -0.0007  0.0085
  17.  H -0.0102 -0.0098 -0.0560  0.0012  0.0005  0.0004 -0.0004 -0.0003 -0.0001
  18.  H -0.0547  0.0098 -0.0097 -0.0048  0.0063 -0.0011 -0.0002 -0.0003 -0.0005
  19.  H  0.0000 -0.0141  0.0103 -0.0041 -0.0008  0.0008 -0.0013  0.0001 -0.0005
  20.  H -0.0141  0.0000 -0.0551  0.0089  0.0172  0.0015  0.0012  0.0012 -0.0016
  21.  H  0.0103 -0.0551  0.0000  0.0072 -0.0000 -0.0010 -0.0001  0.0001 -0.0002
  22.  H -0.0041  0.0089  0.0072  0.0000  0.0987  0.0096  0.0083  0.0008 -0.0057
  23.  H -0.0008  0.0172 -0.0000  0.0987  0.0000  0.0115  0.0017  0.0009  0.0064
  24.  H  0.0008  0.0015 -0.0010  0.0096  0.0115  0.0000 -0.0552 -0.0097  0.0096
  25.  H -0.0013  0.0012 -0.0001  0.0083  0.0017 -0.0552  0.0000 -0.0561 -0.0098
  26.  H  0.0001  0.0012  0.0001  0.0008  0.0009 -0.0097 -0.0561  0.0000 -0.0558
  27.  H -0.0005 -0.0016 -0.0002 -0.0057  0.0064  0.0096 -0.0098 -0.0558  0.0000
  28.  H -0.0047  0.0005 -0.0015 -0.0015 -0.0005 -0.0137  0.0102 -0.0103 -0.0545
  29.  H -0.0011 -0.0058  0.0000  0.0039  0.1140 -0.0048 -0.0005  0.0008  0.0003

     Atom   28      29
     ---- ------  ------
   1.  C  0.0044 -0.0005
   2.  C  0.0014  0.0013
   3.  C -0.0128 -0.0013
   4.  C -0.0100 -0.0068
   5.  C -0.0002  0.0014
   6.  C -0.0018 -0.0038
   7.  C  0.0151 -0.0071
   8.  C -0.0604  0.0167
   9.  N  0.0047 -0.0543
  10.  C  0.0899 -0.0014
  11.  C  0.0373  0.0129
  12.  C  0.1080  0.0013
  13.  C  0.1118  0.0010
  14.  C  1.1355  0.0062
  15.  C -0.0100  0.9926
  16.  O  0.0111 -0.0376
  17.  H  0.0007  0.0010
  18.  H  0.0006 -0.0001
  19.  H -0.0047 -0.0011
  20.  H  0.0005 -0.0058
  21.  H -0.0015  0.0000
  22.  H -0.0015  0.0039
  23.  H -0.0005  0.1140
  24.  H -0.0137 -0.0048
  25.  H  0.0102 -0.0005
  26.  H -0.0103  0.0008
  27.  H -0.0545  0.0003
  28.  H  0.0000 -0.0029
  29.  H -0.0029  0.0000


 MO atomic valencies:                                                          

     Atom    1
     ---- ------
   1.  C  3.2331
   2.  C  2.3375
   3.  C  0.7903
   4.  C  1.0570
   5.  C  0.9941
   6.  C  1.5075
   7.  C -0.9700
   8.  C  0.7235
   9.  N  2.1682
  10.  C  1.1591
  11.  C -0.1583
  12.  C  0.5870
  13.  C -0.0549
  14.  C  1.0015
  15.  C  5.5791
  16.  O  1.0716
  17.  H  1.8357
  18.  H  1.4563
  19.  H  0.1856
  20.  H -0.3588
  21.  H  0.9379
  22.  H  0.9012
  23.  H  0.5077
  24.  H  1.2828
  25.  H -0.2073
  26.  H -0.9238
  27.  H -0.2049
  28.  H  1.3461
  29.  H  1.0253


 NATURAL BOND ORBITAL ANALYSIS:

                       Occupancies       Lewis Structure    Low   High
           Occ.    -------------------  -----------------   occ   occ
  Cycle   Thresh.   Lewis   Non-Lewis     CR  BD  3C  LP    (L)   (NL)   Dev
 =============================================================================
   1(1)    1.90   104.97893   7.02107     16  31   0   9     7      7    0.44
   2(2)    1.90   104.97893   7.02107     16  31   0   9     7      7    0.44
   3(1)    1.80   104.97893   7.02107     16  31   0   9     7      7    0.44
   4(2)    1.80   104.97893   7.02107     16  31   0   9     7      7    0.44
   5(1)    1.70   104.57547   7.42453     16  32   0   8     6      8    0.44
   6(2)    1.70   104.57547   7.42453     16  32   0   8     6      8    0.44
   7(1)    1.60   108.92382   3.07618     16  37   0   3     0      7    0.44
   8(2)    1.60   108.92634   3.07366     16  37   0   3     0      7    0.44
   9(3)    1.60   108.27971   3.72029     16  36   0   4     1      7    0.44
  10(4)    1.60   108.92634   3.07366     16  37   0   3     0      7    0.44
  11(5)    1.60   108.92382   3.07618     16  37   0   3     0      7    0.44
  12(6)    1.60   108.27971   3.72029     16  36   0   4     1      7    0.44
  13(7)    1.60   108.92634   3.07366     16  37   0   3     0      7    0.44
  14(8)    1.60   108.92382   3.07618     16  37   0   3     0      7    0.44
  15(9)    1.60   108.27971   3.72029     16  36   0   4     1      7    0.44
  16(1)    1.50   108.47018   3.52982     16  36   0   4     0      7    0.60
  17(2)    1.50   108.47018   3.52982     16  36   0   4     0      7    0.60
  18(1)    1.60   108.92634   3.07366     16  37   0   3     0      7    0.44
 -----------------------------------------------------------------------------

 Structure accepted: RESONANCE keyword permits strongly delocalized structure

 --------------------------------------------------------
   Core                     31.98835 ( 99.964% of  32)
   Valence Lewis            76.93799 ( 96.172% of  80)
  ==================       ============================
   Total Lewis             108.92634 ( 97.256% of 112)
  -----------------------------------------------------
   Valence non-Lewis         2.85385 (  2.548% of 112)
   Rydberg non-Lewis         0.21981 (  0.196% of 112)
  ==================       ============================
   Total non-Lewis           3.07366 (  2.744% of 112)
 --------------------------------------------------------


       (Occupancy)   Bond orbital/ Coefficients/ Hybrids
 ---------------------------------------------------------------------------------
     1. (1.98158) BD ( 1) C   1 - C   2  
                ( 49.94%)   0.7067* C   1 s( 34.68%)p 1.88( 65.29%)d 0.00(  0.03%)
                                            0.0000  0.5887 -0.0116 -0.0001 -0.0001
                                           -0.6611  0.0129  0.0116  0.0001 -0.0718
                                           -0.0348  0.0057 -0.0001  0.4568 -0.0196
                                           -0.0067 -0.0001  0.0047 -0.0152 -0.0013
                                            0.0077 -0.0025
                ( 50.06%)   0.7075* C   2 s( 34.71%)p 1.88( 65.26%)d 0.00(  0.03%)
                                            0.0000  0.5890 -0.0131 -0.0018 -0.0005
                                            0.6617 -0.0161  0.0104  0.0003  0.1031
                                           -0.0394 -0.0031 -0.0003 -0.4496  0.0001
                                           -0.0085 -0.0003  0.0018 -0.0156  0.0005
                                            0.0080 -0.0017
     2. (1.65922) BD ( 2) C   1 - C   2  
                ( 50.43%)   0.7101* C   1 s(  0.00%)p 1.00( 99.96%)d 0.00(  0.04%)
                                            0.0000  0.0002 -0.0004 -0.0007 -0.0001
                                            0.5698  0.0153  0.0075 -0.0001 -0.2302
                                           -0.0060 -0.0025  0.0002  0.7881  0.0208
                                            0.0103 -0.0006 -0.0036 -0.0071 -0.0110
                                           -0.0108  0.0090
                ( 49.57%)   0.7041* C   2 s(  0.00%)p 1.00( 99.96%)d 0.00(  0.04%)
                                            0.0000  0.0018  0.0001 -0.0003 -0.0000
                                            0.5698  0.0143 -0.0078 -0.0008 -0.2317
                                           -0.0056  0.0024  0.0005  0.7877  0.0195
                                           -0.0099 -0.0012 -0.0078  0.0037 -0.0036
                                            0.0056 -0.0163
     3. (1.98149) BD ( 1) C   1 - C   6  
                ( 49.88%)   0.7063* C   1 s( 34.67%)p 1.88( 65.29%)d 0.00(  0.03%)
                                            0.0000  0.5887 -0.0110  0.0004 -0.0000
                                            0.3103 -0.0342 -0.0017  0.0000 -0.6239
                                           -0.0075  0.0137 -0.0000 -0.4068  0.0225
                                            0.0053 -0.0000 -0.0063 -0.0072  0.0117
                                           -0.0087 -0.0043
                ( 50.12%)   0.7079* C   6 s( 34.73%)p 1.88( 65.24%)d 0.00(  0.03%)
                                            0.0000  0.5892 -0.0123 -0.0022 -0.0003
                                           -0.2860 -0.0222  0.0085 -0.0006  0.6415
                                           -0.0359 -0.0072  0.0003  0.3964  0.0056
                                           -0.0084  0.0005 -0.0074 -0.0089  0.0116
                                           -0.0061 -0.0031
     4. (1.98159) BD ( 1) C   1 - H  17  
                ( 60.25%)   0.7762* C   1 s( 30.57%)p 2.27( 69.37%)d 0.00(  0.07%)
                                           -0.0003  0.5526  0.0180 -0.0004  0.0001
                                            0.3740  0.0018  0.0035  0.0007  0.7422
                                            0.0036  0.0072  0.0016 -0.0537 -0.0002
                                           -0.0004 -0.0001  0.0181  0.0004 -0.0034
                                           -0.0132 -0.0123
                ( 39.75%)   0.6305* H  17 s(100.00%)
                                            1.0000  0.0005  0.0012
     5. (1.97946) BD ( 1) C   2 - C   3  
                ( 49.58%)   0.7041* C   2 s( 34.64%)p 1.89( 65.33%)d 0.00(  0.03%)
                                            0.0000  0.5885 -0.0094  0.0008  0.0003
                                           -0.3726  0.0332 -0.0031  0.0002 -0.7135
                                           -0.0016 -0.0140 -0.0008  0.0582 -0.0250
                                           -0.0014 -0.0004  0.0107 -0.0032  0.0007
                                           -0.0101 -0.0096
                ( 50.42%)   0.7101* C   3 s( 34.71%)p 1.88( 65.26%)d 0.00(  0.03%)
                                           -0.0001  0.5890  0.0138 -0.0018 -0.0001
                                            0.3512  0.0217 -0.0076  0.0001  0.7247
                                           -0.0272 -0.0065  0.0007 -0.0465 -0.0230
                                            0.0033 -0.0000  0.0121 -0.0045 -0.0014
                                           -0.0075 -0.0094
     6. (1.98161) BD ( 1) C   2 - H  18  
                ( 60.29%)   0.7765* C   2 s( 30.56%)p 2.27( 69.37%)d 0.00(  0.07%)
                                           -0.0003  0.5525  0.0178  0.0007  0.0002
                                           -0.3108 -0.0019  0.0027 -0.0005  0.6516
                                            0.0032 -0.0067  0.0012  0.4152  0.0025
                                           -0.0040  0.0007 -0.0143 -0.0070  0.0175
                                           -0.0104 -0.0023
                ( 39.71%)   0.6302* H  18 s(100.00%)
                                            1.0000  0.0006  0.0012
     7. (1.97380) BD ( 1) C   3 - C   4  
                ( 49.13%)   0.7010* C   3 s( 35.10%)p 1.85( 64.87%)d 0.00(  0.03%)
                                            0.0001  0.5924  0.0068  0.0038  0.0003
                                            0.2791  0.0157 -0.0041  0.0015 -0.6423
                                            0.0194  0.0082  0.0001 -0.3967 -0.0076
                                            0.0055 -0.0013 -0.0063 -0.0083  0.0111
                                           -0.0060 -0.0030
                ( 50.87%)   0.7132* C   4 s( 34.05%)p 1.94( 65.92%)d 0.00(  0.03%)
                                           -0.0000  0.5835  0.0052  0.0006  0.0003
                                           -0.3063  0.0116  0.0018 -0.0022  0.6362
                                           -0.0019 -0.0009  0.0023  0.4005 -0.0108
                                           -0.0011  0.0021 -0.0079 -0.0069  0.0116
                                           -0.0080 -0.0042
     8. (1.65587) BD ( 2) C   3 - C   4  
                ( 49.69%)   0.7049* C   3 s(  0.00%)p 1.00( 99.96%)d 0.00(  0.04%)
                                            0.0000  0.0063 -0.0002  0.0018  0.0000
                                            0.5717  0.0077  0.0025 -0.0012 -0.2316
                                            0.0001 -0.0033  0.0001  0.7867  0.0094
                                            0.0055 -0.0012 -0.0079  0.0038 -0.0029
                                            0.0061 -0.0166
                ( 50.31%)   0.7093* C   4 s(  0.01%)p 1.00( 99.96%)d 0.00(  0.03%)
                                           -0.0001  0.0070  0.0040 -0.0001 -0.0000
                                            0.5705  0.0069  0.0050 -0.0024 -0.2282
                                            0.0031 -0.0014  0.0019  0.7886  0.0078
                                            0.0072 -0.0031  0.0099  0.0031  0.0128
                                            0.0033  0.0071
     9. (1.98029) BD ( 1) C   3 - H  19  
                ( 60.30%)   0.7765* C   3 s( 30.09%)p 2.32( 69.84%)d 0.00(  0.07%)
                                            0.0004 -0.5483  0.0165  0.0020  0.0000
                                            0.6861  0.0021  0.0031  0.0009  0.0830
                                            0.0092 -0.0022 -0.0013 -0.4698  0.0014
                                           -0.0042 -0.0013 -0.0040  0.0202  0.0033
                                           -0.0156 -0.0000
                ( 39.70%)   0.6301* H  19 s(100.00%)
                                           -1.0000 -0.0015 -0.0008
    10. (1.97377) BD ( 1) C   4 - C   5  
                ( 50.73%)   0.7122* C   4 s( 33.86%)p 1.95( 66.11%)d 0.00(  0.03%)
                                           -0.0000  0.5819  0.0071  0.0015  0.0001
                                            0.6637 -0.0109 -0.0019  0.0019  0.0776
                                            0.0071  0.0010 -0.0007 -0.4629  0.0088
                                            0.0036 -0.0019  0.0039 -0.0151 -0.0015
                                            0.0082 -0.0009
                ( 49.27%)   0.7019* C   5 s( 34.90%)p 1.86( 65.07%)d 0.00(  0.03%)
                                            0.0001  0.5907  0.0055  0.0038  0.0003
                                           -0.6619  0.0049  0.0102 -0.0002 -0.1108
                                            0.0219  0.0017  0.0016  0.4468  0.0017
                                           -0.0053  0.0011  0.0028 -0.0146  0.0003
                                            0.0070 -0.0020
    11. (1.96520) BD ( 1) C   4 - C   7  
                ( 48.87%)   0.6991* C   4 s( 32.05%)p 2.12( 67.92%)d 0.00(  0.03%)
                                            0.0002  0.5661 -0.0095 -0.0033 -0.0004
                                           -0.3732 -0.0117  0.0022 -0.0011 -0.7324
                                           -0.0159  0.0039 -0.0019  0.0533 -0.0139
                                            0.0018 -0.0000  0.0111 -0.0022 -0.0008
                                           -0.0080 -0.0080
                ( 51.13%)   0.7150* C   7 s( 28.59%)p 2.50( 71.38%)d 0.00(  0.03%)
                                            0.0002  0.5346  0.0071 -0.0001  0.0001
                                            0.4203 -0.0054  0.0001  0.0013  0.7299
                                           -0.0004 -0.0053  0.0036 -0.0606 -0.0258
                                            0.0013 -0.0032  0.0130 -0.0033 -0.0040
                                           -0.0051 -0.0074
    12. (1.97932) BD ( 1) C   5 - C   6  
                ( 50.54%)   0.7109* C   5 s( 35.00%)p 1.86( 64.97%)d 0.00(  0.03%)
                                           -0.0001  0.5914  0.0149 -0.0009 -0.0001
                                            0.3687 -0.0316 -0.0001  0.0010  0.7131
                                            0.0045 -0.0089  0.0006 -0.0591  0.0250
                                           -0.0019 -0.0006  0.0105 -0.0035  0.0009
                                           -0.0099 -0.0093
                ( 49.46%)   0.7033* C   6 s( 34.66%)p 1.88( 65.31%)d 0.00(  0.03%)
                                            0.0000  0.5886 -0.0109  0.0010  0.0001
                                           -0.3539 -0.0203  0.0086 -0.0009 -0.7240
                                            0.0285  0.0106 -0.0003  0.0421  0.0227
                                           -0.0035  0.0005  0.0123 -0.0045 -0.0014
                                           -0.0075 -0.0090
    13. (1.66704) BD ( 2) C   5 - C   6  
                ( 50.84%)   0.7130* C   5 s(  0.00%)p 1.00( 99.97%)d 0.00(  0.03%)
                                            0.0000  0.0022  0.0001  0.0027 -0.0000
                                            0.5718  0.0112  0.0077 -0.0010 -0.2323
                                           -0.0015 -0.0048  0.0012  0.7862  0.0144
                                            0.0115 -0.0020  0.0097  0.0032  0.0130
                                            0.0044  0.0059
                ( 49.16%)   0.7012* C   6 s(  0.00%)p 1.00( 99.96%)d 0.00(  0.04%)
                                            0.0000  0.0008  0.0002  0.0017  0.0000
                                            0.5706  0.0123  0.0059 -0.0005 -0.2326
                                           -0.0050 -0.0035  0.0002  0.7869  0.0170
                                            0.0092 -0.0005 -0.0034 -0.0075 -0.0110
                                           -0.0113  0.0101
    14. (1.98037) BD ( 1) C   5 - H  20  
                ( 59.91%)   0.7740* C   5 s( 30.00%)p 2.33( 69.93%)d 0.00(  0.07%)
                                            0.0003 -0.5475  0.0162  0.0028  0.0000
                                           -0.3128  0.0104 -0.0053 -0.0014  0.6510
                                            0.0088  0.0007  0.0014  0.4213 -0.0037
                                            0.0034  0.0014  0.0135  0.0075 -0.0179
                                            0.0107  0.0025
                ( 40.09%)   0.6331* H  20 s(100.00%)
                                           -1.0000 -0.0014 -0.0008
    15. (1.98143) BD ( 1) C   6 - H  21  
                ( 60.32%)   0.7766* C   6 s( 30.52%)p 2.27( 69.41%)d 0.00(  0.07%)
                                           -0.0003  0.5522  0.0184  0.0010  0.0003
                                            0.6825  0.0040  0.0066  0.0012  0.0876
                                            0.0000  0.0013  0.0003 -0.4695 -0.0030
                                           -0.0044 -0.0008  0.0032 -0.0198 -0.0033
                                            0.0161  0.0004
                ( 39.68%)   0.6299* H  21 s(100.00%)
                                            1.0000  0.0006  0.0012
    16. (1.96220) BD ( 1) C   7 - C   8  
                ( 51.13%)   0.7151* C   7 s( 28.34%)p 2.53( 71.63%)d 0.00(  0.03%)
                                           -0.0002 -0.5323 -0.0064 -0.0007 -0.0001
                                            0.5875 -0.0126 -0.0043  0.0018  0.1016
                                           -0.0156  0.0017 -0.0015  0.6002  0.0108
                                           -0.0041  0.0045 -0.0024 -0.0135 -0.0040
                                           -0.0049 -0.0080
                ( 48.87%)   0.6991* C   8 s( 31.96%)p 2.13( 68.01%)d 0.00(  0.03%)
                                           -0.0002 -0.5653  0.0089  0.0030  0.0005
                                           -0.5788 -0.0219  0.0033 -0.0019 -0.0906
                                           -0.0105  0.0019 -0.0005 -0.5799 -0.0038
                                            0.0017 -0.0017 -0.0017 -0.0129 -0.0020
                                           -0.0078 -0.0047
    17. (1.98125) BD ( 1) C   7 - N   9  
                ( 38.63%)   0.6216* C   7 s( 21.69%)p 3.61( 78.22%)d 0.00(  0.09%)
                                           -0.0001  0.4651  0.0241  0.0008 -0.0004
                                            0.5719 -0.0146  0.0035 -0.0005 -0.6731
                                            0.0243 -0.0028 -0.0005 -0.0331 -0.0099
                                           -0.0002  0.0018 -0.0264 -0.0038  0.0032
                                           -0.0037 -0.0140
                ( 61.37%)   0.7834* N   9 s( 35.32%)p 1.83( 64.65%)d 0.00(  0.03%)
                                           -0.0000  0.5943 -0.0026 -0.0043  0.0001
                                           -0.5170 -0.0004  0.0035 -0.0012  0.6148
                                           -0.0001 -0.0049  0.0012  0.0344  0.0013
                                           -0.0004  0.0001 -0.0154 -0.0048 -0.0005
                                           -0.0026 -0.0041
    18. (1.96655) BD ( 1) C   7 - H  22  
                ( 61.85%)   0.7865* C   7 s( 21.43%)p 3.66( 78.49%)d 0.00(  0.07%)
                                           -0.0003  0.4623 -0.0258 -0.0006  0.0002
                                           -0.3863 -0.0167 -0.0005  0.0026 -0.0491
                                            0.0011  0.0003 -0.0007  0.7953  0.0233
                                            0.0023 -0.0025  0.0004 -0.0184 -0.0034
                                            0.0042  0.0195
                ( 38.15%)   0.6177* H  22 s(100.00%)
                                            1.0000  0.0040 -0.0000
    19. (1.97346) BD ( 1) C   8 - C  10  
                ( 50.65%)   0.7117* C   8 s( 33.81%)p 1.96( 66.16%)d 0.00(  0.03%)
                                           -0.0000  0.5814  0.0063  0.0008  0.0001
                                            0.2233 -0.0096 -0.0026  0.0024 -0.0637
                                            0.0010 -0.0003 -0.0002 -0.7794  0.0102
                                            0.0020 -0.0033 -0.0007 -0.0066  0.0026
                                            0.0027  0.0166
                ( 49.35%)   0.7025* C  10 s( 34.91%)p 1.86( 65.06%)d 0.00(  0.03%)
                                            0.0001  0.5908  0.0058  0.0041  0.0003
                                           -0.1876 -0.0188  0.0028 -0.0015  0.0681
                                           -0.0018 -0.0013 -0.0001  0.7811 -0.0105
                                           -0.0109  0.0000 -0.0004 -0.0068  0.0023
                                            0.0046  0.0144
    20. (1.97435) BD ( 1) C   8 - C  14  
                ( 50.86%)   0.7132* C   8 s( 34.19%)p 1.92( 65.77%)d 0.00(  0.03%)
                                           -0.0000  0.5847  0.0053  0.0008  0.0003
                                           -0.7819  0.0078  0.0012 -0.0030 -0.0209
                                           -0.0014 -0.0001  0.0003  0.2136 -0.0162
                                           -0.0015  0.0019  0.0009 -0.0062  0.0002
                                            0.0154 -0.0058
                ( 49.14%)   0.7010* C  14 s( 35.18%)p 1.84( 64.79%)d 0.00(  0.03%)
                                            0.0001  0.5931  0.0064  0.0046  0.0004
                                            0.7813 -0.0127 -0.0103  0.0005  0.0310
                                           -0.0031 -0.0005 -0.0003 -0.1890 -0.0242
                                            0.0032 -0.0020  0.0012 -0.0071  0.0004
                                            0.0144 -0.0031
    21. (1.66278) BD ( 2) C   8 - C  14  
                ( 50.39%)   0.7099* C   8 s(  0.00%)p 1.00( 99.97%)d 0.00(  0.03%)
                                            0.0001 -0.0020 -0.0031  0.0004  0.0000
                                           -0.0550  0.0011 -0.0005  0.0007  0.9934
                                            0.0086  0.0074 -0.0052 -0.0985  0.0017
                                            0.0005  0.0011 -0.0177  0.0018 -0.0030
                                            0.0022  0.0010
                ( 49.61%)   0.7043* C  14 s(  0.00%)p 1.00( 99.96%)d 0.00(  0.04%)
                                           -0.0000 -0.0041  0.0001 -0.0019  0.0000
                                           -0.0593  0.0006 -0.0009  0.0001  0.9934
                                            0.0131  0.0063 -0.0017 -0.0953  0.0005
                                           -0.0016  0.0001  0.0140 -0.0005 -0.0140
                                           -0.0006  0.0024
    22. (1.99101) BD ( 1) N   9 - C  15  
                ( 63.17%)   0.7948* N   9 s( 35.64%)p 1.80( 64.32%)d 0.00(  0.05%)
                                            0.0000  0.5968  0.0106  0.0052  0.0000
                                            0.1158 -0.0163  0.0031 -0.0000 -0.5135
                                            0.0220 -0.0034 -0.0010  0.6044 -0.0037
                                           -0.0005  0.0018 -0.0063  0.0011 -0.0175
                                           -0.0071  0.0084
                ( 36.83%)   0.6069* C  15 s( 32.60%)p 2.06( 67.32%)d 0.00(  0.08%)
                                            0.0001  0.5706 -0.0200  0.0026 -0.0023
                                           -0.1103  0.0028  0.0049  0.0003  0.5253
                                           -0.0178 -0.0081  0.0018 -0.6197  0.0232
                                            0.0033 -0.0037 -0.0016  0.0063 -0.0232
                                           -0.0092  0.0101
    23. (1.98471) BD ( 1) N   9 - H  23  
                ( 70.61%)   0.8403* N   9 s( 28.93%)p 2.45( 71.00%)d 0.00(  0.06%)
                                           -0.0002  0.5379 -0.0038 -0.0025 -0.0001
                                            0.4415 -0.0117 -0.0003 -0.0017 -0.1094
                                            0.0052 -0.0008  0.0017 -0.7090  0.0152
                                            0.0017  0.0008 -0.0071 -0.0194  0.0025
                                            0.0040  0.0135
                ( 29.39%)   0.5421* H  23 s(100.00%)
                                            1.0000 -0.0067  0.0020
    24. (1.97929) BD ( 1) C  10 - C  11  
                ( 50.55%)   0.7110* C  10 s( 34.96%)p 1.86( 65.00%)d 0.00(  0.03%)
                                           -0.0001  0.5911  0.0150 -0.0015 -0.0001
                                           -0.5581 -0.0193  0.0092  0.0000 -0.0904
                                            0.0025  0.0005  0.0001 -0.5733  0.0353
                                            0.0025 -0.0011  0.0026  0.0129  0.0026
                                            0.0107  0.0038
                ( 49.45%)   0.7032* C  11 s( 34.66%)p 1.88( 65.31%)d 0.00(  0.03%)
                                            0.0000  0.5886 -0.0105  0.0013  0.0002
                                            0.5780 -0.0380 -0.0068 -0.0001  0.0842
                                           -0.0005 -0.0014  0.0000  0.5568  0.0174
                                           -0.0120  0.0011  0.0022  0.0129  0.0027
                                            0.0088  0.0073
    25. (1.67024) BD ( 2) C  10 - C  11  
                ( 50.60%)   0.7113* C  10 s(  0.00%)p 1.00( 99.97%)d 0.00(  0.03%)
                                           -0.0000  0.0027  0.0003 -0.0004  0.0000
                                           -0.0537 -0.0018 -0.0023 -0.0002  0.9929
                                            0.0180  0.0154 -0.0018 -0.1015 -0.0017
                                           -0.0011 -0.0000 -0.0175  0.0020 -0.0048
                                            0.0025  0.0011
                ( 49.40%)   0.7028* C  11 s(  0.00%)p 1.00( 99.96%)d 0.00(  0.04%)
                                            0.0000  0.0017 -0.0010 -0.0009 -0.0002
                                           -0.0522 -0.0011 -0.0006  0.0001  0.9933
                                            0.0218  0.0110 -0.0007 -0.0977 -0.0024
                                           -0.0008 -0.0001  0.0051 -0.0016  0.0193
                                           -0.0025 -0.0034
    26. (1.97996) BD ( 1) C  10 - H  24  
                ( 60.05%)   0.7749* C  10 s( 30.03%)p 2.33( 69.90%)d 0.00(  0.07%)
                                           -0.0003  0.5477 -0.0164 -0.0024 -0.0000
                                            0.8056  0.0053  0.0027  0.0020  0.0194
                                            0.0008 -0.0010 -0.0004 -0.2222  0.0134
                                           -0.0050 -0.0012  0.0004 -0.0116 -0.0006
                                            0.0206 -0.0113
                ( 39.95%)   0.6320* H  24 s(100.00%)
                                            1.0000  0.0014  0.0008
    27. (1.98156) BD ( 1) C  11 - C  12  
                ( 50.12%)   0.7080* C  11 s( 34.76%)p 1.88( 65.21%)d 0.00(  0.03%)
                                            0.0000  0.5894 -0.0127 -0.0025 -0.0004
                                           -0.7825  0.0265  0.0109 -0.0005 -0.0231
                                            0.0047 -0.0004  0.0000  0.1931  0.0329
                                           -0.0082  0.0006  0.0009 -0.0082  0.0005
                                            0.0153 -0.0035
                ( 49.88%)   0.7062* C  12 s( 34.68%)p 1.88( 65.29%)d 0.00(  0.03%)
                                            0.0000  0.5888 -0.0111  0.0003  0.0000
                                            0.7748 -0.0079 -0.0149  0.0000  0.0222
                                            0.0035 -0.0009 -0.0000 -0.2237  0.0409
                                           -0.0008  0.0001  0.0013 -0.0052  0.0005
                                            0.0164 -0.0051
    28. (1.98152) BD ( 1) C  11 - H  25  
                ( 60.33%)   0.7767* C  11 s( 30.50%)p 2.28( 69.44%)d 0.00(  0.07%)
                                            0.0003 -0.5519 -0.0183 -0.0011 -0.0002
                                           -0.2198 -0.0018 -0.0016 -0.0003  0.0681
                                            0.0004  0.0008  0.0001  0.8008  0.0046
                                            0.0078  0.0014  0.0012  0.0120 -0.0033
                                            0.0005 -0.0226
                ( 39.67%)   0.6299* H  25 s(100.00%)
                                           -1.0000 -0.0006 -0.0012
    29. (1.98154) BD ( 1) C  12 - C  13  
                ( 49.94%)   0.7067* C  12 s( 34.65%)p 1.89( 65.32%)d 0.00(  0.03%)
                                            0.0000  0.5885 -0.0115 -0.0002 -0.0001
                                           -0.2254  0.0412 -0.0007  0.0001  0.0630
                                            0.0016 -0.0015  0.0000  0.7723 -0.0074
                                           -0.0143 -0.0000 -0.0000 -0.0051  0.0028
                                            0.0038  0.0164
                ( 50.06%)   0.7075* C  13 s( 34.66%)p 1.88( 65.31%)d 0.00(  0.03%)
                                            0.0000  0.5886 -0.0130 -0.0016 -0.0004
                                            0.1945  0.0328  0.0078  0.0003 -0.0637
                                            0.0045 -0.0006  0.0000 -0.7805  0.0268
                                           -0.0113 -0.0002 -0.0003 -0.0082  0.0025
                                            0.0046  0.0148
    30. (1.66327) BD ( 2) C  12 - C  13  
                ( 50.39%)   0.7098* C  12 s(  0.00%)p 1.00( 99.96%)d 0.00(  0.04%)
                                            0.0000 -0.0003  0.0002  0.0003  0.0000
                                           -0.0563 -0.0015 -0.0006 -0.0000  0.9930
                                            0.0265  0.0128 -0.0005 -0.0972 -0.0026
                                           -0.0013  0.0001  0.0057 -0.0017  0.0182
                                           -0.0025 -0.0031
                ( 49.61%)   0.7044* C  13 s(  0.00%)p 1.00( 99.96%)d 0.00(  0.04%)
                                           -0.0000 -0.0009  0.0002  0.0000  0.0001
                                           -0.0571 -0.0013  0.0008  0.0002  0.9932
                                            0.0250 -0.0127 -0.0013 -0.0960 -0.0024
                                            0.0011  0.0002  0.0142 -0.0006 -0.0133
                                           -0.0003  0.0024
    31. (1.98162) BD ( 1) C  12 - H  26  
                ( 60.26%)   0.7763* C  12 s( 30.59%)p 2.27( 69.35%)d 0.00(  0.07%)
                                            0.0003 -0.5528 -0.0180  0.0002 -0.0001
                                            0.5860  0.0029  0.0057  0.0013  0.0903
                                            0.0004  0.0009  0.0002  0.5846  0.0029
                                            0.0056  0.0012 -0.0034 -0.0230 -0.0032
                                           -0.0092 -0.0053
                ( 39.74%)   0.6304* H  26 s(100.00%)
                                           -1.0000 -0.0005 -0.0012
    32. (1.97942) BD ( 1) C  13 - C  14  
                ( 49.61%)   0.7044* C  13 s( 34.71%)p 1.88( 65.26%)d 0.00(  0.03%)
                                            0.0000  0.5891 -0.0094  0.0007  0.0003
                                            0.5581  0.0170  0.0125  0.0007  0.0882
                                           -0.0026  0.0011 -0.0000  0.5756 -0.0381
                                            0.0069 -0.0001  0.0025  0.0132  0.0025
                                            0.0110  0.0040
                ( 50.39%)   0.7098* C  14 s( 34.59%)p 1.89( 65.38%)d 0.00(  0.03%)
                                           -0.0001  0.5879  0.0145 -0.0023 -0.0002
                                           -0.5779  0.0376  0.0031 -0.0006 -0.0856
                                            0.0003  0.0012  0.0000 -0.5574 -0.0186
                                            0.0101 -0.0003  0.0023  0.0131  0.0030
                                            0.0089  0.0073
    33. (1.98155) BD ( 1) C  13 - H  27  
                ( 60.29%)   0.7765* C  13 s( 30.54%)p 2.27( 69.40%)d 0.00(  0.07%)
                                            0.0003 -0.5523 -0.0177 -0.0006 -0.0001
                                            0.8036  0.0042 -0.0082  0.0016  0.0246
                                            0.0001 -0.0004  0.0000 -0.2180 -0.0017
                                            0.0018 -0.0004 -0.0011  0.0120  0.0008
                                           -0.0197  0.0118
                ( 39.71%)   0.6302* H  27 s(100.00%)
                                           -1.0000 -0.0006 -0.0012
    34. (1.98051) BD ( 1) C  14 - H  28  
                ( 60.29%)   0.7765* C  14 s( 30.14%)p 2.32( 69.79%)d 0.00(  0.07%)
                                           -0.0004  0.5487 -0.0165 -0.0022 -0.0001
                                           -0.2248  0.0082 -0.0038 -0.0018  0.0657
                                            0.0010 -0.0004 -0.0002  0.8018  0.0044
                                            0.0041  0.0012 -0.0010 -0.0116  0.0031
                                            0.0002  0.0229
                ( 39.71%)   0.6301* H  28 s(100.00%)
                                            1.0000  0.0014  0.0008
    35. (1.99758) BD ( 1) C  15 - O  16  
                ( 26.57%)   0.5155* C  15 s(  0.01%)p99.99( 99.39%)d48.79(  0.60%)
                                            0.0000 -0.0111  0.0009 -0.0004  0.0001
                                            0.7132  0.0355  0.0164 -0.0045  0.5914
                                            0.0267  0.0129 -0.0034  0.3642  0.0178
                                            0.0085 -0.0023 -0.0119  0.0124 -0.0260
                                            0.0708 -0.0050
                ( 73.43%)   0.8569* O  16 s(  0.01%)p99.99( 99.88%)d 8.34(  0.11%)
                                           -0.0000 -0.0114  0.0009  0.0000  0.0000
                                            0.7359  0.0009  0.0011 -0.0025  0.5715
                                            0.0015  0.0012 -0.0021  0.3613  0.0007
                                            0.0006 -0.0013  0.0056 -0.0048  0.0113
                                           -0.0301  0.0030
    36. (1.99401) BD ( 2) C  15 - O  16  
                ( 36.13%)   0.6011* C  15 s( 31.93%)p 2.13( 67.91%)d 0.00(  0.16%)
                                            0.0001 -0.5616  0.0623  0.0022  0.0013
                                           -0.5534  0.0331  0.0037 -0.0031  0.6007
                                           -0.0494 -0.0011  0.0043  0.0911  0.0107
                                           -0.0064 -0.0007  0.0340  0.0081 -0.0069
                                            0.0018  0.0173
                ( 63.87%)   0.7992* O  16 s( 36.99%)p 1.70( 62.90%)d 0.00(  0.11%)
                                           -0.0000 -0.6065  0.0444  0.0016  0.0001
                                            0.5094 -0.0169 -0.0012  0.0003 -0.5967
                                            0.0189  0.0024 -0.0001 -0.1130  0.0033
                                           -0.0016 -0.0002  0.0275  0.0038 -0.0059
                                            0.0040  0.0167
    37. (1.98783) BD ( 1) C  15 - H  29  
                ( 58.36%)   0.7639* C  15 s( 35.83%)p 1.79( 64.08%)d 0.00(  0.09%)
                                           -0.0002  0.5968  0.0459 -0.0007  0.0020
                                           -0.4052 -0.0158  0.0056  0.0038  0.0776
                                            0.0138 -0.0072 -0.0033  0.6856  0.0095
                                            0.0004 -0.0025  0.0023 -0.0214  0.0089
                                            0.0086  0.0163
                ( 41.64%)   0.6453* H  29 s(100.00%)
                                            1.0000  0.0042 -0.0004
    38. (1.99929) CR ( 1) C   1           s(100.00%)p 0.00(  0.00%)
                                            1.0000  0.0002  0.0000 -0.0000  0.0000
                                            0.0001  0.0000  0.0000  0.0000  0.0003
                                            0.0000  0.0000  0.0000 -0.0000 -0.0000
                                           -0.0000 -0.0000  0.0000  0.0000 -0.0000
                                           -0.0000 -0.0000
    39. (1.99929) CR ( 1) C   2           s(100.00%)p 0.00(  0.00%)
                                            1.0000  0.0001  0.0000  0.0000  0.0000
                                           -0.0001 -0.0000  0.0000 -0.0000  0.0002
                                            0.0000 -0.0000  0.0000  0.0001  0.0000
                                           -0.0000  0.0000 -0.0000 -0.0000  0.0000
                                           -0.0000  0.0000
    40. (1.99918) CR ( 1) C   3           s(100.00%)p 0.00(  0.00%)
                                            1.0000  0.0002 -0.0000 -0.0000 -0.0000
                                           -0.0003 -0.0000 -0.0000 -0.0000  0.0001
                                           -0.0000 -0.0000  0.0000  0.0002 -0.0000
                                            0.0000  0.0000  0.0000 -0.0000 -0.0000
                                            0.0000 -0.0000
    41. (1.99911) CR ( 1) C   4           s(100.00%)p 0.00(  0.00%)
                                            1.0000 -0.0001  0.0000  0.0000  0.0000
                                            0.0001  0.0000  0.0000 -0.0000  0.0001
                                            0.0000 -0.0000  0.0000  0.0001  0.0000
                                            0.0000 -0.0000 -0.0000  0.0000  0.0000
                                            0.0000  0.0000
    42. (1.99916) CR ( 1) C   5           s(100.00%)p 0.00(  0.00%)
                                            1.0000  0.0002 -0.0000 -0.0000 -0.0000
                                            0.0002 -0.0000  0.0000  0.0000 -0.0002
                                           -0.0000 -0.0000 -0.0000 -0.0002  0.0000
                                           -0.0000 -0.0000 -0.0000 -0.0000  0.0000
                                           -0.0000 -0.0000
    43. (1.99929) CR ( 1) C   6           s(100.00%)p 0.00(  0.00%)
                                            1.0000  0.0001  0.0000  0.0000  0.0000
                                            0.0002  0.0000  0.0000  0.0000  0.0000
                                            0.0000  0.0000  0.0000 -0.0002 -0.0000
                                           -0.0000 -0.0000  0.0000 -0.0000 -0.0000
                                            0.0000  0.0000
    44. (1.99904) CR ( 1) C   7           s(100.00%)p 0.00(  0.00%)
                                            1.0000 -0.0000 -0.0000 -0.0000  0.0000
                                           -0.0001 -0.0000 -0.0000  0.0000 -0.0002
                                           -0.0000  0.0000 -0.0000  0.0003  0.0000
                                           -0.0000  0.0000 -0.0000 -0.0000 -0.0000
                                            0.0000  0.0000
    45. (1.99910) CR ( 1) C   8           s(100.00%)p 0.00(  0.00%)
                                            1.0000 -0.0001  0.0000  0.0000  0.0000
                                           -0.0001 -0.0000  0.0000 -0.0000 -0.0001
                                           -0.0000  0.0000  0.0000 -0.0001 -0.0000
                                            0.0000 -0.0000  0.0000 -0.0000 -0.0000
                                           -0.0000 -0.0000
    46. (1.99940) CR ( 1) N   9           s(100.00%)p 0.00(  0.00%)
                                            1.0000  0.0001 -0.0000 -0.0000 -0.0000
                                            0.0001 -0.0000  0.0000 -0.0000  0.0000
                                            0.0000 -0.0000  0.0000 -0.0001  0.0000
                                            0.0000  0.0000 -0.0000 -0.0000  0.0000
                                            0.0000  0.0000
    47. (1.99916) CR ( 1) C  10           s(100.00%)p 0.00(  0.00%)
                                            1.0000  0.0002 -0.0000 -0.0000 -0.0000
                                            0.0003  0.0000  0.0000  0.0000  0.0000
                                            0.0000  0.0000 -0.0000 -0.0002  0.0000
                                           -0.0000 -0.0000  0.0000 -0.0000 -0.0000
                                            0.0000 -0.0000
    48. (1.99929) CR ( 1) C  11           s(100.00%)p 0.00(  0.00%)
                                            1.0000  0.0001  0.0000  0.0000  0.0000
                                            0.0001  0.0000  0.0000  0.0000 -0.0000
                                           -0.0000 -0.0000 -0.0000 -0.0003 -0.0000
                                           -0.0000 -0.0000 -0.0000 -0.0000  0.0000
                                           -0.0000  0.0000
    49. (1.99929) CR ( 1) C  12           s(100.00%)p 0.00(  0.00%)
                                            1.0000  0.0002  0.0000 -0.0000  0.0000
                                           -0.0002 -0.0000 -0.0000 -0.0000 -0.0000
                                           -0.0000 -0.0000 -0.0000 -0.0002 -0.0000
                                           -0.0000 -0.0000  0.0000  0.0000  0.0000
                                            0.0000  0.0000
    50. (1.99929) CR ( 1) C  13           s(100.00%)p 0.00(  0.00%)
                                            1.0000  0.0001  0.0000  0.0000  0.0000
                                           -0.0003 -0.0000  0.0000 -0.0000 -0.0000
                                            0.0000 -0.0000 -0.0000  0.0001  0.0000
                                           -0.0000  0.0000  0.0000 -0.0000 -0.0000
                                            0.0000 -0.0000
    51. (1.99917) CR ( 1) C  14           s(100.00%)p 0.00(  0.00%)
                                            1.0000  0.0002 -0.0000 -0.0000 -0.0000
                                           -0.0002  0.0000 -0.0000 -0.0000  0.0000
                                            0.0000  0.0000 -0.0000  0.0003  0.0000
                                            0.0000  0.0000 -0.0000 -0.0000  0.0000
                                           -0.0000  0.0000
    52. (1.99947) CR ( 1) C  15           s(100.00%)p 0.00(  0.00%)
                                            1.0000  0.0001  0.0000 -0.0000  0.0000
                                           -0.0000 -0.0000  0.0000  0.0000 -0.0001
                                            0.0000 -0.0000 -0.0000  0.0002 -0.0000
                                            0.0000  0.0000 -0.0000 -0.0000  0.0000
                                            0.0000  0.0000
    53. (1.99981) CR ( 1) O  16           s(100.00%)p 0.00(  0.00%)
                                            1.0000  0.0002  0.0000 -0.0000  0.0000
                                            0.0001 -0.0000 -0.0000  0.0000 -0.0002
                                            0.0000  0.0000 -0.0000  0.0001  0.0000
                                            0.0000 -0.0000  0.0000 -0.0000  0.0000
                                            0.0000  0.0000
    54. (1.68619) LP ( 1) N   9           s(  0.00%)p 1.00( 99.99%)d 0.00(  0.01%)
                                           -0.0000  0.0005  0.0004  0.0001  0.0000
                                            0.7236  0.0207  0.0026 -0.0002  0.5879
                                            0.0158  0.0017 -0.0003  0.3603  0.0098
                                            0.0017 -0.0002 -0.0045  0.0074  0.0035
                                            0.0039  0.0062
    55. (1.98867) LP ( 1) O  16           s( 63.21%)p 0.58( 36.78%)d 0.00(  0.01%)
                                           -0.0003  0.7947  0.0216  0.0008  0.0000
                                            0.4010 -0.0058 -0.0016  0.0036 -0.4468
                                            0.0067  0.0014 -0.0041 -0.0850  0.0010
                                            0.0010 -0.0006  0.0078  0.0018 -0.0009
                                            0.0010  0.0034
    56. (1.90489) LP ( 2) O  16           s(  0.00%)p 1.00( 99.93%)d 0.00(  0.06%)
                                            0.0001 -0.0033  0.0012  0.0055 -0.0001
                                            0.1889  0.0023  0.0015  0.0007  0.3391
                                            0.0049 -0.0007 -0.0013 -0.9211 -0.0124
                                           -0.0018  0.0007 -0.0025  0.0156 -0.0162
                                           -0.0095 -0.0051
    57. (0.00549) RY*( 1) C   1           s(  1.26%)p73.83( 93.37%)d 4.25(  5.37%)
                                            0.0000 -0.0240  0.1085  0.0083  0.0150
                                            0.0113 -0.4277  0.0553 -0.0248  0.0212
                                           -0.8558  0.0927 -0.0479 -0.0017  0.0552
                                           -0.0053  0.0029 -0.1611 -0.0693  0.0608
                                            0.1101  0.0844
    58. (0.00193) RY*( 2) C   1           s(  0.02%)p99.99( 98.09%)d99.99(  1.90%)
                                           -0.0000 -0.0001  0.0126  0.0032  0.0002
                                           -0.0285 -0.6520  0.1167  0.1649  0.0159
                                            0.3669 -0.0569 -0.0904  0.0254  0.5794
                                           -0.1027 -0.1450  0.0580 -0.0442 -0.0719
                                            0.0917  0.0089
    59. (0.00090) RY*( 3) C   1           s(  0.09%)p99.99( 90.81%)d99.99(  9.10%)
                                           -0.0000  0.0004 -0.0067  0.0288  0.0036
                                            0.0119 -0.5293 -0.1417 -0.0689 -0.0044
                                            0.2138  0.0317  0.0195  0.0170 -0.7245
                                           -0.1508 -0.0882 -0.0767 -0.1079 -0.1816
                                           -0.1639  0.1170
    60. (0.00054) RY*( 4) C   1           s(  0.24%)p 8.76(  2.08%)d99.99( 97.68%)
                                           -0.0000  0.0005  0.0445  0.0199  0.0008
                                            0.0074 -0.0473  0.0488 -0.0240 -0.0044
                                            0.0238 -0.0498  0.0129  0.0076 -0.0908
                                           -0.0630  0.0090 -0.3843  0.1674 -0.1914
                                            0.2960 -0.8227
    61. (0.00042) RY*( 5) C   1           s(  0.03%)p99.99( 94.42%)d99.99(  5.55%)
                                           -0.0000  0.0002  0.0180 -0.0043  0.0026
                                           -0.0152 -0.0794 -0.6340  0.1950  0.0082
                                            0.0409  0.3436 -0.1220  0.0140  0.0756
                                            0.5691 -0.1821 -0.1300  0.0886  0.0982
                                           -0.1085 -0.0965
    62. (0.00042) RY*( 6) C   1           s( 91.31%)p 0.07(  6.08%)d 0.03(  2.61%)
                                           -0.0000  0.0046  0.9519  0.0743 -0.0389
                                           -0.0103  0.0635  0.0079  0.0856 -0.0205
                                            0.1036  0.0151  0.1941  0.0011 -0.0137
                                           -0.0030 -0.0036 -0.0337 -0.1408  0.0611
                                            0.0165  0.0333
    63. (0.00017) RY*( 7) C   1           s( 78.57%)p 0.04(  2.78%)d 0.24( 18.66%)
                                            0.0000 -0.0054 -0.1760  0.8687 -0.0049
                                            0.0039  0.0277 -0.0027  0.0690  0.0089
                                            0.0271  0.0351  0.1401  0.0001  0.0207
                                           -0.0109  0.0009 -0.0923 -0.3620  0.2059
                                            0.0309 -0.0603
    64. (0.00007) RY*( 8) C   1           s(  0.13%)p99.99( 23.53%)d99.99( 76.34%)
    65. (0.00006) RY*( 9) C   1           s(  4.42%)p15.49( 68.49%)d 6.13( 27.09%)
    66. (0.00002) RY*(10) C   1           s( 10.69%)p 1.67( 17.89%)d 6.68( 71.41%)
    67. (0.00000) RY*(11) C   1           s(  1.16%)p81.50( 94.69%)d 3.57(  4.15%)
    68. (0.00000) RY*(12) C   1           s(  0.00%)p 1.00( 95.08%)d 0.05(  4.91%)
    69. (0.00000) RY*(13) C   1           s(  1.25%)p73.09( 91.03%)d 6.21(  7.73%)
    70. (0.00000) RY*(14) C   1           s(  6.67%)p 3.05( 20.37%)d10.94( 72.96%)
    71. (0.00000) RY*(15) C   1           s(  0.82%)p11.81(  9.70%)d99.99( 89.48%)
    72. (0.00000) RY*(16) C   1           s(  4.66%)p19.45( 90.72%)d 0.99(  4.62%)
    73. (0.00000) RY*(17) C   1           s( 98.75%)p 0.01(  0.97%)d 0.00(  0.28%)
    74. (0.00569) RY*( 1) C   2           s(  0.45%)p99.99( 94.61%)d10.85(  4.93%)
                                            0.0000 -0.0257  0.0573 -0.0228  0.0091
                                           -0.0085  0.3667 -0.0021  0.0106  0.0222
                                           -0.7496 -0.0867 -0.0506  0.0127 -0.4870
                                           -0.0309 -0.0240  0.1524  0.0061 -0.1386
                                            0.0819 -0.0127
    75. (0.00199) RY*( 2) C   2           s(  0.11%)p99.99( 98.00%)d17.53(  1.89%)
                                           -0.0000 -0.0013  0.0230 -0.0227 -0.0059
                                           -0.0299 -0.6873 -0.1198  0.1691 -0.0232
                                           -0.5538 -0.0835  0.1254  0.0146  0.3496
                                            0.0640 -0.0855  0.0557  0.0684 -0.0069
                                           -0.0972 -0.0404
    76. (0.00080) RY*( 3) C   2           s(  0.29%)p99.99( 88.43%)d39.05( 11.28%)
                                            0.0000  0.0001 -0.0270  0.0464  0.0029
                                            0.0113 -0.5231  0.1664 -0.0402 -0.0048
                                            0.1922 -0.0143  0.0154  0.0180 -0.7062
                                            0.1980 -0.0754 -0.1869 -0.0503 -0.2331
                                           -0.0726 -0.1253
    77. (0.00060) RY*( 4) C   2           s(  0.61%)p 6.14(  3.72%)d99.99( 95.67%)
                                            0.0000 -0.0000 -0.0238  0.0740  0.0042
                                            0.0021  0.0831  0.0620  0.0609 -0.0019
                                           -0.0468  0.0505 -0.0125  0.0060  0.1177
                                           -0.0279  0.0567 -0.1291 -0.3662 -0.5070
                                           -0.5291  0.5185
    78. (0.00047) RY*( 5) C   2           s( 89.92%)p 0.08(  7.48%)d 0.03(  2.60%)
                                           -0.0000  0.0042  0.9476 -0.0213 -0.0285
                                            0.0135 -0.0195 -0.1070 -0.1175 -0.0130
                                            0.0954 -0.1370  0.0851 -0.0128  0.0081
                                            0.0506  0.1043  0.1036 -0.0736 -0.0873
                                           -0.0205 -0.0425
    79. (0.00027) RY*( 6) C   2           s(  5.26%)p16.49( 86.65%)d 1.54(  8.09%)
                                           -0.0000  0.0020  0.2053 -0.1017 -0.0087
                                           -0.0136 -0.0459  0.6009  0.2487 -0.0147
                                           -0.0781  0.5205  0.2201  0.0045  0.0288
                                           -0.3164 -0.1207 -0.0992 -0.0623  0.0226
                                            0.2476  0.0736
    80. (0.00017) RY*( 7) C   2           s( 80.56%)p 0.05(  4.18%)d 0.19( 15.26%)
                                            0.0000 -0.0025 -0.0364  0.8966 -0.0203
                                           -0.0033 -0.0157  0.0581 -0.0307  0.0043
                                           -0.0066  0.0879  0.1383  0.0022  0.0328
                                           -0.0676  0.0681  0.2924 -0.1734 -0.0296
                                            0.0486 -0.1837
    81. (0.00008) RY*( 8) C   2           s(  3.30%)p12.75( 42.05%)d16.58( 54.66%)
    82. (0.00005) RY*( 9) C   2           s(  5.26%)p10.46( 54.98%)d 7.57( 39.77%)
    83. (0.00003) RY*(10) C   2           s(  8.55%)p 1.76( 15.06%)d 8.94( 76.39%)
    84. (0.00001) RY*(11) C   2           s(  0.02%)p99.99( 99.24%)d30.90(  0.74%)
    85. (0.00000) RY*(12) C   2           s(  1.50%)p63.16( 94.75%)d 2.50(  3.75%)
    86. (0.00001) RY*(13) C   2           s(  1.73%)p31.16( 53.81%)d25.74( 44.46%)
    87. (0.00001) RY*(14) C   2           s(  2.18%)p24.59( 53.73%)d20.18( 44.09%)
    88. (0.00000) RY*(15) C   2           s(  2.36%)p36.17( 85.22%)d 5.27( 12.43%)
    89. (0.00000) RY*(16) C   2           s( 97.07%)p 0.02(  1.93%)d 0.01(  0.99%)
    90. (0.00000) RY*(17) C   2           s(  0.93%)p17.50( 16.23%)d89.33( 82.84%)
    91. (0.00579) RY*( 1) C   3           s(  0.08%)p99.99( 94.89%)d65.96(  5.04%)
                                           -0.0000  0.0230 -0.0130 -0.0070 -0.0045
                                            0.0214 -0.8067  0.0140 -0.0293  0.0034
                                           -0.2125 -0.0529 -0.0025 -0.0126  0.4965
                                           -0.0406  0.0173  0.0143 -0.1212 -0.0576
                                            0.1744  0.0415
    92. (0.00196) RY*( 2) C   3           s(  0.17%)p99.99( 97.30%)d14.97(  2.53%)
                                            0.0000  0.0151  0.0212  0.0299 -0.0110
                                           -0.0017 -0.0159  0.0107 -0.0343  0.0290
                                            0.8994 -0.1700 -0.1375  0.0048  0.3372
                                           -0.0096 -0.0056  0.1280 -0.0006 -0.0718
                                           -0.0194 -0.0585
    93. (0.00121) RY*( 3) C   3           s(  0.05%)p99.99( 73.88%)d99.99( 26.08%)
                                            0.0000  0.0007 -0.0137  0.0161  0.0011
                                            0.0012 -0.4472 -0.1502 -0.0182  0.0012
                                            0.2277  0.0726 -0.0162  0.0040 -0.6228
                                           -0.2615 -0.0473 -0.2699 -0.0139 -0.3034
                                           -0.0588 -0.3037
    94. (0.00051) RY*( 4) C   3           s(  0.83%)p42.90( 35.74%)d76.14( 63.43%)
                                            0.0000 -0.0006  0.0820 -0.0400 -0.0011
                                            0.0037 -0.3006  0.1253 -0.0191 -0.0006
                                            0.1451  0.0157 -0.0171  0.0086 -0.4049
                                            0.2392 -0.0904  0.4227  0.2193  0.5629
                                            0.2731  0.1270
    95. (0.00045) RY*( 5) C   3           s( 88.45%)p 0.10(  8.64%)d 0.03(  2.91%)
                                           -0.0000 -0.0042  0.9253 -0.1677  0.0145
                                           -0.0160  0.0260 -0.0472  0.1174 -0.0129
                                           -0.0497 -0.2239  0.1194  0.0072 -0.0121
                                           -0.0302 -0.0358  0.0520 -0.0153 -0.1521
                                            0.0527 -0.0172
    96. (0.00023) RY*( 6) C   3           s( 19.49%)p 3.86( 75.27%)d 0.27(  5.24%)
                                            0.0000 -0.0038  0.3139  0.3055 -0.0547
                                           -0.0060 -0.0406 -0.0452 -0.0502  0.0102
                                            0.0255  0.6782 -0.4415  0.0067  0.0867
                                            0.2807 -0.0662 -0.1149 -0.1152  0.0655
                                           -0.1390 -0.0484
    97. (0.00016) RY*( 7) C   3           s(  0.35%)p99.99( 66.05%)d95.50( 33.59%)
                                           -0.0000  0.0101 -0.0102 -0.0194  0.0542
                                           -0.0005  0.0109  0.3485  0.1673 -0.0115
                                           -0.1270  0.1161 -0.3666  0.0036  0.0280
                                           -0.5242 -0.2669  0.4319  0.2791 -0.2063
                                           -0.1674  0.0306
    98. (0.00012) RY*( 8) C   3           s( 46.13%)p 1.02( 47.22%)d 0.14(  6.64%)
                                           -0.0000 -0.0031 -0.0147  0.6763  0.0604
                                           -0.0020  0.0262 -0.5142  0.0751 -0.0085
                                           -0.1120 -0.3603 -0.1741 -0.0007 -0.0341
                                            0.0082 -0.1659  0.1423  0.1394 -0.0751
                                            0.1080  0.0972
    99. (0.00008) RY*( 9) C   3           s( 30.44%)p 1.60( 48.76%)d 0.68( 20.80%)
   100. (0.00008) RY*(10) C   3           s(  2.64%)p28.51( 75.25%)d 8.38( 22.11%)
   101. (0.00007) RY*(11) C   3           s( 10.29%)p 2.58( 26.52%)d 6.14( 63.19%)
   102. (0.00004) RY*(12) C   3           s(  0.21%)p99.99( 23.89%)d99.99( 75.90%)
   103. (0.00001) RY*(13) C   3           s(  2.02%)p40.79( 82.57%)d 7.61( 15.41%)
   104. (0.00001) RY*(14) C   3           s(  1.70%)p19.37( 32.92%)d38.46( 65.38%)
   105. (0.00000) RY*(15) C   3           s( 95.43%)p 0.02(  1.53%)d 0.03(  3.04%)
   106. (0.00001) RY*(16) C   3           s(  0.49%)p99.99( 94.11%)d10.95(  5.40%)
   107. (0.00001) RY*(17) C   3           s(  1.32%)p11.73( 15.53%)d62.80( 83.14%)
   108. (0.00673) RY*( 1) C   4           s(  1.13%)p84.79( 95.51%)d 2.99(  3.37%)
                                            0.0000 -0.0099  0.0753 -0.0741  0.0030
                                            0.0123 -0.4816  0.0009 -0.0100  0.0177
                                           -0.8419  0.0251 -0.0335  0.0049 -0.1089
                                            0.0124  0.0005  0.1307  0.0232 -0.0751
                                           -0.0786 -0.0651
   109. (0.00343) RY*( 2) C   4           s( 13.43%)p 6.02( 80.87%)d 0.43(  5.71%)
                                            0.0000  0.0075  0.3647  0.0342 -0.0048
                                           -0.0126  0.4559 -0.0207  0.0212 -0.0063
                                           -0.3133 -0.0697  0.0085 -0.0087  0.7035
                                            0.0319  0.0265  0.1399  0.1385  0.1176
                                            0.0605 -0.0286
   110. (0.00295) RY*( 3) C   4           s(  0.69%)p99.99( 95.80%)d 5.08(  3.51%)
                                            0.0000  0.0027  0.0804  0.0206  0.0022
                                           -0.0153 -0.7161 -0.0052  0.0581  0.0031
                                            0.3409 -0.0394 -0.0366  0.0112  0.5660
                                            0.0026 -0.0438 -0.0718  0.0684  0.0787
                                           -0.1291 -0.0493
   111. (0.00085) RY*( 4) C   4           s( 75.17%)p 0.28( 20.95%)d 0.05(  3.87%)
                                           -0.0000 -0.0015  0.8637 -0.0760 -0.0021
                                           -0.0019 -0.0610 -0.0605  0.0155 -0.0100
                                            0.1538 -0.2021  0.0824  0.0019 -0.3020
                                           -0.1891 -0.0597 -0.0677  0.0102 -0.1712
                                           -0.0620  0.0297
   112. (0.00066) RY*( 5) C   4           s(  0.16%)p 3.00(  0.49%)d99.99( 99.34%)
                                           -0.0000  0.0002 -0.0139  0.0373  0.0073
                                            0.0082  0.0264 -0.0089 -0.0318 -0.0033
                                           -0.0179 -0.0013  0.0299  0.0063 -0.0156
                                            0.0001  0.0396 -0.3887  0.2123 -0.1542
                                            0.2553 -0.8416
   113. (0.00032) RY*( 6) C   4           s( 16.50%)p 2.39( 39.46%)d 2.67( 44.04%)
                                            0.0000  0.0027 -0.0528  0.4027 -0.0056
                                           -0.0019  0.0255  0.0361  0.2048 -0.0028
                                           -0.0945  0.2618  0.1635  0.0127  0.1844
                                           -0.3689 -0.2760 -0.1979 -0.3162 -0.5280
                                            0.0707  0.1323
   114. (0.00027) RY*( 7) C   4           s( 13.29%)p 2.57( 34.10%)d 3.96( 52.62%)
                                            0.0000 -0.0023  0.1784  0.3173  0.0185
                                           -0.0133 -0.1449 -0.0416  0.2820  0.0062
                                            0.1042  0.3211  0.1032  0.0017 -0.1253
                                            0.3133 -0.0028  0.4396  0.0445  0.1086
                                            0.5634 -0.0412
   115. (0.00019) RY*( 8) C   4           s( 35.55%)p 1.22( 43.28%)d 0.60( 21.17%)
                                           -0.0000  0.0003  0.0133  0.5947  0.0404
                                            0.0063 -0.0359  0.1443 -0.2376 -0.0044
                                           -0.0542 -0.0255  0.5074 -0.0090 -0.0910
                                           -0.0951  0.2751 -0.1036  0.2348  0.2898
                                           -0.2444  0.0465
   116. (0.00014) RY*( 9) C   4           s(  1.15%)p72.76( 83.55%)d13.33( 15.31%)
                                            0.0000 -0.0035  0.0995 -0.0333  0.0212
                                           -0.0007  0.0080 -0.5635 -0.3815 -0.0016
                                            0.0392  0.3801  0.1106  0.0059  0.0788
                                            0.3370  0.3069 -0.0420 -0.2507 -0.2375
                                           -0.1777 -0.0209
   117. (0.00011) RY*(10) C   4           s(  6.74%)p11.04( 74.37%)d 2.80( 18.89%)
                                            0.0000 -0.0031 -0.0597  0.2481 -0.0474
                                           -0.0060 -0.0289 -0.0762  0.1027 -0.0032
                                           -0.0644 -0.7062  0.0874  0.0034  0.0208
                                            0.4638  0.0217 -0.1216 -0.3853 -0.1128
                                            0.1104  0.0269
   118. (0.00007) RY*(11) C   4           s(  9.76%)p 4.69( 45.79%)d 4.55( 44.44%)
   119. (0.00007) RY*(12) C   4           s(  2.47%)p 7.06( 17.43%)d32.43( 80.10%)
   120. (0.00007) RY*(13) C   4           s(  6.34%)p 5.21( 33.00%)d 9.57( 60.66%)
   121. (0.00004) RY*(14) C   4           s( 21.64%)p 3.30( 71.34%)d 0.32(  7.02%)
   122. (0.00002) RY*(15) C   4           s(  8.35%)p 7.47( 62.32%)d 3.51( 29.33%)
   123. (0.00001) RY*(16) C   4           s(  0.57%)p99.99( 97.15%)d 3.98(  2.28%)
   124. (0.00000) RY*(17) C   4           s( 87.10%)p 0.05(  4.69%)d 0.09(  8.22%)
   125. (0.00558) RY*( 1) C   5           s(  0.19%)p99.99( 94.55%)d27.69(  5.26%)
                                           -0.0000 -0.0220  0.0275  0.0251  0.0054
                                            0.0048 -0.3077  0.0545 -0.0074 -0.0209
                                            0.8096  0.0061  0.0367 -0.0118  0.4346
                                           -0.0372  0.0138  0.1609 -0.0010 -0.1404
                                            0.0830 -0.0098
   126. (0.00187) RY*( 2) C   5           s(  0.65%)p99.99( 96.18%)d 4.83(  3.16%)
                                            0.0000  0.0176  0.0776  0.0055 -0.0138
                                            0.0214  0.7005 -0.1300 -0.0957  0.0103
                                            0.4999 -0.0544 -0.0977 -0.0137 -0.4192
                                            0.0677  0.0396  0.0822  0.0338 -0.0160
                                           -0.1491 -0.0354
   127. (0.00113) RY*( 3) C   5           s(  0.23%)p99.99( 82.55%)d74.46( 17.22%)
                                            0.0000  0.0001  0.0434 -0.0205 -0.0026
                                           -0.0108  0.5131  0.1877  0.0338  0.0029
                                           -0.1510 -0.1333 -0.0322 -0.0171  0.6470
                                            0.2502  0.0517 -0.0417  0.1381  0.0970
                                            0.1939 -0.3230
   128. (0.00061) RY*( 4) C   5           s(  0.17%)p99.99( 25.90%)d99.99( 73.94%)
                                            0.0000  0.0004  0.0260  0.0313 -0.0024
                                            0.0026  0.2281 -0.1776  0.0599 -0.0029
                                           -0.0983  0.0534  0.0206  0.0047  0.3561
                                           -0.1772  0.0249 -0.2272 -0.3148 -0.5196
                                           -0.4555  0.3336
   129. (0.00052) RY*( 5) C   5           s( 87.46%)p 0.12( 10.59%)d 0.02(  1.95%)
                                            0.0000 -0.0056  0.9136 -0.1992  0.0116
                                           -0.0031 -0.1015 -0.0415  0.0636 -0.0214
                                           -0.0358 -0.2391  0.1738 -0.0038 -0.0158
                                            0.0158 -0.0143 -0.0058  0.0645  0.0509
                                           -0.1123  0.0093
   130. (0.00026) RY*( 6) C   5           s( 14.01%)p 5.85( 81.96%)d 0.29(  4.04%)
                                            0.0000 -0.0058  0.2819  0.2393 -0.0577
                                            0.0114  0.0876  0.6334 -0.2188  0.0019
                                           -0.0342  0.3922 -0.2367 -0.0068 -0.0472
                                           -0.3672  0.1206  0.0526 -0.1821 -0.0201
                                            0.0553 -0.0319
   131. (0.00016) RY*( 7) C   5           s(  1.85%)p39.49( 73.19%)d13.47( 24.96%)
                                            0.0000  0.0015  0.1128 -0.0739 -0.0186
                                            0.0094  0.1294 -0.1207  0.4595  0.0076
                                            0.0828  0.5852  0.2594 -0.0056 -0.0188
                                            0.1721 -0.2066 -0.0961 -0.3616  0.1592
                                            0.2877  0.0384
   132. (0.00011) RY*( 8) C   5           s( 16.15%)p 4.18( 67.52%)d 1.01( 16.33%)
                                            0.0000  0.0108  0.1544  0.3481  0.1279
                                            0.0003 -0.0146 -0.4937 -0.3282 -0.0076
                                           -0.0716  0.4610  0.1334  0.0021  0.0994
                                           -0.0165  0.2790 -0.0079  0.3865 -0.0362
                                            0.0562 -0.0971
   133. (0.00010) RY*( 9) C   5           s(  0.26%)p99.99( 82.47%)d65.35( 17.27%)
   134. (0.00009) RY*(10) C   5           s( 67.65%)p 0.34( 23.09%)d 0.14(  9.26%)
   135. (0.00007) RY*(11) C   5           s(  5.08%)p 3.42( 17.39%)d15.27( 77.54%)
   136. (0.00003) RY*(12) C   5           s(  4.67%)p 2.90( 13.57%)d17.50( 81.76%)
   137. (0.00002) RY*(13) C   5           s(  6.09%)p14.12( 85.97%)d 1.30(  7.94%)
   138. (0.00002) RY*(14) C   5           s(  0.93%)p14.62( 13.66%)d91.42( 85.40%)
   139. (0.00000) RY*(15) C   5           s(  0.10%)p99.99( 94.15%)d58.24(  5.75%)
   140. (0.00000) RY*(16) C   5           s( 93.00%)p 0.04(  3.26%)d 0.04(  3.74%)
   141. (0.00001) RY*(17) C   5           s(  1.61%)p21.19( 34.07%)d39.99( 64.32%)
   142. (0.00580) RY*( 1) C   6           s(  0.42%)p99.99( 94.75%)d11.64(  4.84%)
                                            0.0000 -0.0258  0.0559 -0.0155  0.0111
                                            0.0226 -0.7882  0.0643 -0.0444  0.0058
                                           -0.0723  0.0520 -0.0203 -0.0148  0.5563
                                           -0.0261  0.0286 -0.0143  0.1236  0.0587
                                           -0.1677 -0.0364
   143. (0.00203) RY*( 2) C   6           s(  0.39%)p99.99( 97.60%)d 5.12(  2.01%)
                                            0.0000 -0.0018  0.0461 -0.0420 -0.0053
                                           -0.0017 -0.0520  0.0010  0.0050 -0.0386
                                           -0.9193  0.1773  0.2083 -0.0101 -0.2156
                                            0.0408  0.0603  0.1125  0.0352 -0.0662
                                           -0.0220 -0.0364
   144. (0.00096) RY*( 3) C   6           s(  0.34%)p99.99( 74.59%)d73.14( 25.06%)
                                            0.0000 -0.0000 -0.0356  0.0465 -0.0001
                                            0.0076 -0.4812 -0.1658 -0.0320 -0.0033
                                            0.1726  0.0365  0.0122  0.0082 -0.6478
                                           -0.1829 -0.0357 -0.2038 -0.1540 -0.3576
                                           -0.2336  0.0544
   145. (0.00055) RY*( 4) C   6           s(  1.51%)p12.19( 18.39%)d53.09( 80.10%)
                                           -0.0000 -0.0003  0.1157 -0.0412  0.0028
                                            0.0068 -0.2165 -0.0018 -0.0466 -0.0019
                                            0.1112  0.0916  0.0122  0.0148 -0.3175
                                           -0.0537 -0.0999  0.5156  0.1051  0.5862
                                            0.1403  0.4009
   146. (0.00046) RY*( 5) C   6           s( 87.86%)p 0.08(  7.41%)d 0.05(  4.72%)
                                           -0.0000  0.0043  0.9360 -0.0327 -0.0376
                                           -0.0186  0.0912  0.0345  0.1567  0.0037
                                            0.0635  0.1485 -0.0417  0.0124 -0.0116
                                           -0.0166 -0.1064 -0.0462 -0.0151 -0.0371
                                           -0.1737 -0.1154
   147. (0.00026) RY*( 6) C   6           s(  8.84%)p 9.50( 83.99%)d 0.81(  7.18%)
                                           -0.0000 -0.0008 -0.1760  0.2393 -0.0100
                                            0.0042  0.0519  0.0405 -0.0257  0.0199
                                            0.0887  0.8006 -0.3622  0.0021  0.0107
                                            0.2149 -0.0904  0.1882  0.0093 -0.1194
                                           -0.0860 -0.1210
   148. (0.00013) RY*( 7) C   6           s( 65.52%)p 0.18( 11.98%)d 0.34( 22.49%)
                                            0.0000 -0.0062 -0.0437  0.8077 -0.0311
                                            0.0042  0.0174  0.0539  0.1739 -0.0042
                                           -0.0644 -0.2185  0.1051 -0.0051 -0.0177
                                           -0.1064 -0.1083  0.0780 -0.1460  0.2650
                                           -0.2852 -0.2145
   149. (0.00008) RY*( 8) C   6           s(  6.59%)p 6.56( 43.24%)d 7.61( 50.17%)
   150. (0.00006) RY*( 9) C   6           s(  5.38%)p 9.53( 51.30%)d 8.05( 43.31%)
   151. (0.00002) RY*(10) C   6           s(  0.10%)p99.99( 91.17%)d88.92(  8.74%)
   152. (0.00003) RY*(11) C   6           s( 11.35%)p 1.43( 16.24%)d 6.38( 72.41%)
   153. (0.00000) RY*(12) C   6           s(  3.11%)p30.61( 95.28%)d 0.51(  1.60%)
   154. (0.00000) RY*(13) C   6           s(  3.22%)p22.74( 73.14%)d 7.35( 23.65%)
   155. (0.00000) RY*(14) C   6           s(  1.87%)p15.06( 28.13%)d37.47( 70.00%)
   156. (0.00000) RY*(15) C   6           s( 98.34%)p 0.01(  0.79%)d 0.01(  0.87%)
   157. (0.00000) RY*(16) C   6           s(  3.04%)p31.61( 96.22%)d 0.24(  0.73%)
   158. (0.00000) RY*(17) C   6           s(  2.20%)p 7.20( 15.86%)d37.21( 81.94%)
   159. (0.01149) RY*( 1) C   7           s(  3.89%)p24.28( 94.31%)d 0.46(  1.80%)
                                            0.0000 -0.0058  0.1969 -0.0048 -0.0044
                                           -0.0154  0.5720  0.0195 -0.0087 -0.0098
                                            0.0134 -0.0360  0.0259  0.0410 -0.7810
                                            0.0176 -0.0328 -0.0204  0.0796 -0.0019
                                           -0.0295 -0.1021
   160. (0.00370) RY*( 2) C   7           s(  2.50%)p36.66( 91.67%)d 2.33(  5.83%)
                                            0.0000 -0.0253  0.1552 -0.0162  0.0019
                                           -0.0147 -0.4474  0.0720  0.0014  0.0134
                                            0.7789 -0.0249 -0.0212  0.0110 -0.2625
                                            0.1842  0.0147  0.0320  0.1195 -0.1953
                                            0.0643  0.0267
   161. (0.00344) RY*( 3) C   7           s(  0.29%)p99.99( 70.86%)d98.61( 28.85%)
                                           -0.0000 -0.0045  0.0467  0.0269  0.0003
                                           -0.0162 -0.4042 -0.4609  0.0311 -0.0092
                                           -0.1692 -0.3996  0.0297 -0.0035 -0.2816
                                           -0.2508  0.0075  0.1067 -0.1181  0.0863
                                           -0.5057  0.0009
   162. (0.00182) RY*( 4) C   7           s(  0.83%)p99.99( 89.51%)d11.58(  9.66%)
                                           -0.0000  0.0027 -0.0345  0.0845  0.0017
                                           -0.0014  0.1656 -0.5975 -0.0425  0.0091
                                            0.2728  0.5272 -0.0375 -0.0032  0.0655
                                           -0.3855  0.0452 -0.2028 -0.1376 -0.1792
                                            0.0148 -0.0648
   163. (0.00165) RY*( 5) C   7           s(  0.31%)p99.99( 91.25%)d27.56(  8.44%)
                                           -0.0000 -0.0005  0.0344  0.0433 -0.0011
                                           -0.0099 -0.4451  0.2270  0.0570 -0.0010
                                           -0.3917  0.6191  0.0474 -0.0022 -0.3406
                                            0.0482  0.0471 -0.2356  0.0902 -0.0155
                                           -0.1039  0.0985
   164. (0.00100) RY*( 6) C   7           s(  6.44%)p11.91( 76.66%)d 2.63( 16.90%)
                                            0.0000  0.0022  0.2515 -0.0334 -0.0049
                                            0.0022 -0.0058 -0.5059 -0.0709 -0.0051
                                           -0.0898  0.1999  0.1074  0.0066  0.0565
                                            0.6641 -0.0426  0.2521  0.0860  0.3016
                                            0.0842 -0.0057
   165. (0.00086) RY*( 7) C   7           s( 10.76%)p 3.55( 38.23%)d 4.74( 51.01%)
                                            0.0000 -0.0004  0.3274  0.0135  0.0146
                                           -0.0009 -0.0565  0.1789  0.0280 -0.0058
                                            0.0954  0.2189  0.1047  0.0121  0.0270
                                           -0.4999 -0.1661  0.5388  0.0752  0.4469
                                            0.1188 -0.0178
   166. (0.00031) RY*( 8) C   7           s( 51.45%)p 0.76( 38.87%)d 0.19(  9.67%)
                                           -0.0000  0.0001  0.6492 -0.2980  0.0649
                                           -0.0131 -0.0161 -0.0494  0.2278  0.0130
                                           -0.1299 -0.0836 -0.5081  0.0104  0.1539
                                           -0.0662 -0.1536 -0.2582  0.1016 -0.1339
                                            0.0398  0.0147
   167. (0.00028) RY*( 9) C   7           s( 22.97%)p 2.04( 46.77%)d 1.32( 30.27%)
                                           -0.0000 -0.0037  0.3155  0.3587  0.0375
                                           -0.0042 -0.1111 -0.0894 -0.2159  0.0033
                                           -0.1683 -0.2173  0.4943  0.0030  0.0019
                                           -0.1052 -0.2641 -0.2056 -0.0042 -0.2565
                                            0.4237  0.1229
   168. (0.00023) RY*(10) C   7           s( 12.81%)p 2.68( 34.29%)d 4.13( 52.91%)
                                           -0.0000 -0.0046  0.2862  0.2074  0.0561
                                           -0.0038  0.1903  0.2369 -0.2150  0.0090
                                            0.1766  0.1288  0.1430  0.0020  0.2174
                                            0.1472 -0.2590 -0.1065 -0.2463 -0.0029
                                           -0.6593  0.1495
   169. (0.00016) RY*(11) C   7           s(  4.92%)p17.98( 88.46%)d 1.34(  6.62%)
                                           -0.0000 -0.0004  0.2052 -0.0706  0.0459
                                           -0.0032  0.0940  0.0260  0.6880 -0.0003
                                            0.0283  0.0094  0.4680 -0.0022  0.0863
                                            0.0336  0.4162  0.0551 -0.1904 -0.1413
                                           -0.0572  0.0602
   170. (0.00014) RY*(12) C   7           s(  1.02%)p 9.36(  9.52%)d87.90( 89.46%)
                                           -0.0000  0.0002  0.0767 -0.0609  0.0241
                                           -0.0118 -0.1014  0.0943 -0.1103 -0.0130
                                           -0.1474  0.0937 -0.1102 -0.0083 -0.0630
                                            0.0980 -0.0853  0.3816 -0.5760 -0.4122
                                            0.0907 -0.4889
   171. (0.00011) RY*(13) C   7           s( 25.18%)p 2.40( 60.54%)d 0.57( 14.28%)
                                            0.0000 -0.0053 -0.2154  0.4352  0.1264
                                            0.0089 -0.0047 -0.0432  0.5280 -0.0036
                                            0.0482  0.0009 -0.2681 -0.0111 -0.1115
                                            0.1102 -0.4750  0.0067 -0.2670  0.1384
                                            0.1344  0.1851
   172. (0.00005) RY*(14) C   7           s(  1.89%)p 3.03(  5.74%)d48.78( 92.37%)
   173. (0.00003) RY*(15) C   7           s( 26.83%)p 0.26(  6.96%)d 2.47( 66.22%)
   174. (0.00002) RY*(16) C   7           s( 36.14%)p 1.55( 55.93%)d 0.22(  7.94%)
   175. (0.00001) RY*(17) C   7           s( 91.74%)p 0.01(  0.70%)d 0.08(  7.56%)
   176. (0.00697) RY*( 1) C   8           s(  1.07%)p89.36( 95.52%)d 3.19(  3.41%)
                                           -0.0000  0.0100 -0.0552  0.0868 -0.0033
                                            0.0170 -0.7615  0.0158 -0.0321  0.0057
                                           -0.2040  0.0025  0.0005  0.0131 -0.5757
                                            0.0108 -0.0160 -0.0151 -0.1718 -0.0223
                                           -0.0112 -0.0613
   177. (0.00334) RY*( 2) C   8           s(  8.93%)p 9.49( 84.69%)d 0.71(  6.38%)
                                           -0.0000  0.0084  0.2980  0.0195 -0.0030
                                           -0.0019 -0.3492  0.0544 -0.0009  0.0096
                                           -0.5677 -0.0212 -0.0239  0.0152  0.6285
                                            0.0433 -0.0376  0.1543  0.0785  0.0647
                                            0.0362 -0.1683
   178. (0.00264) RY*( 3) C   8           s(  0.25%)p99.99( 95.33%)d17.50(  4.42%)
                                            0.0000 -0.0021  0.0501 -0.0011 -0.0038
                                            0.0089  0.4980 -0.0210 -0.0661  0.0091
                                           -0.7244 -0.0283 -0.0216 -0.0104 -0.4152
                                           -0.0005  0.0420  0.1461 -0.0143  0.0913
                                           -0.0876  0.0816
   179. (0.00096) RY*( 4) C   8           s( 80.78%)p 0.19( 15.43%)d 0.05(  3.79%)
                                           -0.0000 -0.0008  0.8985 -0.0236 -0.0012
                                            0.0094  0.0467  0.1880 -0.1498 -0.0001
                                            0.1995  0.0413  0.0081  0.0030 -0.2232
                                            0.0368 -0.0385 -0.1247  0.0964 -0.0448
                                           -0.0933 -0.0484
   180. (0.00064) RY*( 5) C   8           s(  0.87%)p 1.56(  1.36%)d99.99( 97.77%)
                                           -0.0000 -0.0003  0.0566  0.0740 -0.0036
                                           -0.0006 -0.0051  0.0106  0.0050  0.0108
                                            0.1086  0.0095 -0.0267 -0.0003 -0.0173
                                            0.0189 -0.0045  0.7655 -0.0602 -0.6074
                                           -0.0411  0.1325
   181. (0.00034) RY*( 6) C   8           s( 15.75%)p 2.80( 44.10%)d 2.55( 40.14%)
                                           -0.0000 -0.0000  0.0386  0.3948 -0.0116
                                           -0.0046 -0.0007  0.0570  0.0914 -0.0031
                                           -0.1059  0.0574  0.0212  0.0130  0.1156
                                           -0.3950 -0.4949 -0.2713 -0.1747 -0.1850
                                           -0.1679  0.4846
   182. (0.00025) RY*( 7) C   8           s(  3.97%)p 4.62( 18.35%)d19.54( 77.67%)
                                            0.0000 -0.0028  0.1127  0.1642 -0.0089
                                           -0.0045 -0.0514 -0.2557 -0.0171  0.0101
                                            0.2083 -0.1514 -0.1168  0.0053 -0.0089
                                           -0.0210 -0.1860  0.4548 -0.1289  0.7023
                                           -0.1781  0.1683
   183. (0.00022) RY*( 8) C   8           s( 40.92%)p 1.31( 53.68%)d 0.13(  5.40%)
                                           -0.0000 -0.0004  0.0225  0.6375  0.0483
                                            0.0038  0.0573 -0.4737 -0.4295 -0.0041
                                            0.0084  0.2567  0.0757 -0.0022  0.0405
                                            0.1240  0.1895 -0.0874  0.0186 -0.0853
                                            0.0967 -0.1714
   184. (0.00015) RY*( 9) C   8           s( 14.58%)p 5.10( 74.42%)d 0.75( 11.00%)
                                            0.0000  0.0004 -0.1048  0.3669 -0.0138
                                            0.0060  0.0823  0.4969 -0.2706  0.0043
                                            0.0565 -0.5784 -0.0274 -0.0084 -0.0031
                                           -0.2717  0.0695  0.0541 -0.0488  0.0341
                                            0.1238 -0.2970
   185. (0.00011) RY*(10) C   8           s(  3.87%)p20.88( 80.84%)d 3.95( 15.28%)
                                           -0.0000 -0.0006 -0.0413  0.1923 -0.0045
                                           -0.0051 -0.0126  0.1569  0.0036 -0.0003
                                           -0.0173 -0.3407 -0.0229  0.0078  0.0458
                                            0.8144 -0.0365 -0.1397 -0.0041 -0.0540
                                           -0.0800  0.3521
   186. (0.00008) RY*(11) C   8           s(  4.14%)p14.38( 59.56%)d 8.76( 36.30%)
   187. (0.00008) RY*(12) C   8           s( 10.35%)p 2.81( 29.05%)d 5.85( 60.60%)
   188. (0.00007) RY*(13) C   8           s(  1.84%)p 6.14( 11.32%)d47.08( 86.83%)
   189. (0.00004) RY*(14) C   8           s(  9.74%)p 6.16( 60.00%)d 3.11( 30.26%)
   190. (0.00003) RY*(15) C   8           s(  8.84%)p 8.52( 75.27%)d 1.80( 15.89%)
   191. (0.00001) RY*(16) C   8           s( 92.78%)p 0.04(  3.72%)d 0.04(  3.49%)
   192. (0.00001) RY*(17) C   8           s(  1.34%)p72.98( 97.44%)d 0.92(  1.23%)
   193. (0.00585) RY*( 1) N   9           s(  0.04%)p99.99( 96.80%)d74.22(  3.16%)
                                           -0.0000  0.0010  0.0202  0.0039 -0.0003
                                           -0.0204  0.7368  0.0216  0.0040 -0.0175
                                            0.5339  0.0096 -0.0006 -0.0098  0.3721
                                            0.0133  0.0057 -0.0397  0.0563 -0.0451
                                            0.1572  0.0095
   194. (0.00388) RY*( 2) N   9           s(  4.38%)p21.37( 93.63%)d 0.45(  1.99%)
                                           -0.0000 -0.0233  0.2040  0.0402  0.0064
                                           -0.0076 -0.6255  0.0788  0.0084  0.0145
                                            0.6947 -0.0508 -0.0098 -0.0094  0.2239
                                           -0.0542 -0.0061 -0.0592  0.0761 -0.0261
                                           -0.0317 -0.0945
   195. (0.00198) RY*( 3) N   9           s( 56.26%)p 0.71( 40.20%)d 0.06(  3.54%)
                                            0.0000  0.0012  0.7498 -0.0223 -0.0022
                                            0.0020  0.0329  0.0987 -0.0145 -0.0012
                                           -0.3875 -0.1770 -0.0287 -0.0002  0.4390
                                            0.0583  0.1118 -0.0704  0.1131 -0.0230
                                           -0.0422 -0.1237
   196. (0.00098) RY*( 4) N   9           s( 25.74%)p 2.21( 56.81%)d 0.68( 17.45%)
                                            0.0000  0.0007  0.4637 -0.2059  0.0015
                                            0.0032  0.1548  0.0616 -0.0106 -0.0004
                                            0.2323 -0.1332 -0.0588 -0.0070 -0.6632
                                           -0.0516  0.1501 -0.0939 -0.2069  0.3123
                                            0.1436 -0.0688
   197. (0.00034) RY*( 5) N   9           s(  0.58%)p87.61( 50.96%)d83.32( 48.46%)
                                            0.0000 -0.0007 -0.0245  0.0722 -0.0003
                                            0.0035  0.1051 -0.4695  0.0932  0.0021
                                            0.0856 -0.4772  0.0475 -0.0001  0.0394
                                           -0.1713  0.0339  0.1729 -0.2223  0.0696
                                           -0.6195 -0.1293
   198. (0.00024) RY*( 6) N   9           s(  7.87%)p 9.57( 75.32%)d 2.14( 16.81%)
                                           -0.0000 -0.0002  0.2444 -0.1364 -0.0197
                                           -0.0055 -0.0412 -0.4000  0.0195  0.0035
                                           -0.0210  0.5615  0.1100  0.0093  0.1537
                                           -0.4672 -0.1460  0.1237 -0.3133  0.0751
                                            0.0910  0.2018
   199. (0.00017) RY*( 7) N   9           s(  5.36%)p 5.54( 29.68%)d12.12( 64.96%)
                                            0.0000  0.0057  0.1970 -0.1207 -0.0135
                                            0.0037  0.0598 -0.3870  0.0514  0.0070
                                            0.0777  0.1643  0.0257 -0.0210 -0.3218
                                            0.0545  0.0134  0.0077  0.5919 -0.5310
                                           -0.1310  0.0083
   200. (0.00009) RY*( 8) N   9           s( 15.56%)p 3.11( 48.32%)d 2.32( 36.12%)
   201. (0.00007) RY*( 9) N   9           s( 46.69%)p 0.66( 31.01%)d 0.48( 22.30%)
   202. (0.00004) RY*(10) N   9           s( 20.78%)p 0.44(  9.12%)d 3.37( 70.10%)
   203. (0.00005) RY*(11) N   9           s(  7.06%)p 5.58( 39.40%)d 7.58( 53.53%)
   204. (0.00001) RY*(12) N   9           s(  1.19%)p43.74( 52.17%)d39.11( 46.64%)
   205. (0.00001) RY*(13) N   9           s(  0.88%)p99.99( 95.79%)d 3.81(  3.33%)
   206. (0.00001) RY*(14) N   9           s(  4.43%)p17.66( 78.26%)d 3.90( 17.31%)
   207. (0.00001) RY*(15) N   9           s(  3.26%)p 4.79( 15.63%)d24.88( 81.11%)
   208. (0.00000) RY*(16) N   9           s( 98.86%)p 0.01(  0.89%)d 0.00(  0.25%)
   209. (0.00001) RY*(17) N   9           s(  1.15%)p74.68( 86.06%)d11.09( 12.78%)
   210. (0.00562) RY*( 1) C  10           s(  0.30%)p99.99( 94.57%)d17.13(  5.13%)
                                            0.0000 -0.0214  0.0445  0.0229  0.0055
                                            0.0250 -0.9543  0.0158 -0.0379  0.0004
                                           -0.0186 -0.0124  0.0005 -0.0015  0.1677
                                           -0.0639  0.0008  0.0018  0.1102  0.0232
                                           -0.1161  0.1585
   211. (0.00191) RY*( 2) C  10           s(  1.41%)p67.99( 95.70%)d 2.06(  2.89%)
                                            0.0000  0.0173  0.1165 -0.0069 -0.0128
                                            0.0006 -0.1707 -0.0028  0.0599 -0.0037
                                           -0.0465  0.0092  0.0107 -0.0268 -0.9424
                                            0.1369  0.1197  0.0343  0.1424 -0.0114
                                            0.0779 -0.0361
   212. (0.00118) RY*( 3) C  10           s(  0.40%)p99.99( 79.19%)d50.63( 20.41%)
                                           -0.0000 -0.0005  0.0608  0.0180 -0.0034
                                            0.0032 -0.0163 -0.0349 -0.0249 -0.0205
                                            0.8346  0.2902  0.0621  0.0029 -0.0312
                                           -0.0521 -0.0332  0.0648  0.0159 -0.4368
                                            0.0325  0.0881
   213. (0.00058) RY*( 4) C  10           s( 15.27%)p 1.80( 27.40%)d 3.76( 57.33%)
                                           -0.0000 -0.0026  0.3774 -0.1010 -0.0008
                                            0.0080  0.0073  0.0744 -0.0584  0.0067
                                            0.4194 -0.2868  0.0202  0.0026  0.0068
                                            0.0281 -0.0742  0.3079 -0.0631  0.6686
                                           -0.0714 -0.1494
   214. (0.00050) RY*( 5) C  10           s( 72.41%)p 0.21( 15.35%)d 0.17( 12.25%)
                                           -0.0000 -0.0052  0.8380 -0.1471  0.0145
                                            0.0183  0.0355  0.1284 -0.1456  0.0004
                                           -0.2216  0.0983 -0.0461  0.0079  0.1181
                                            0.1394 -0.1409 -0.1419  0.0503 -0.2950
                                            0.0979 -0.0563
   215. (0.00028) RY*( 6) C  10           s( 16.18%)p 5.05( 81.66%)d 0.13(  2.16%)
                                            0.0000 -0.0068  0.2598  0.3023 -0.0539
                                            0.0035  0.0776  0.1260  0.1495 -0.0004
                                           -0.0574  0.0124  0.0409 -0.0110 -0.0515
                                           -0.8105  0.3279  0.0066 -0.0193  0.0378
                                            0.0430  0.1338
   216. (0.00015) RY*( 7) C  10           s(  2.22%)p28.65( 63.62%)d15.38( 34.16%)
                                            0.0000 -0.0013  0.0917  0.1034 -0.0558
                                           -0.0045 -0.0300 -0.5579 -0.0043 -0.0023
                                           -0.0387 -0.0813 -0.1101 -0.0152 -0.1355
                                           -0.1449 -0.5139 -0.0482 -0.4403  0.0435
                                            0.1710  0.3381
   217. (0.00012) RY*( 8) C  10           s(  4.18%)p19.73( 82.41%)d 3.21( 13.41%)
                                           -0.0000  0.0103  0.1346  0.1104  0.1067
                                            0.0058  0.0555 -0.7443 -0.2675 -0.0018
                                            0.0136  0.0012 -0.0359  0.0031  0.0881
                                            0.0504  0.4285 -0.0389  0.3124  0.0442
                                           -0.1421 -0.1133
   218. (0.00008) RY*( 9) C  10           s( 11.46%)p 5.35( 61.29%)d 2.38( 27.25%)
   219. (0.00006) RY*(10) C  10           s( 58.28%)p 0.53( 30.65%)d 0.19( 11.07%)
   220. (0.00007) RY*(11) C  10           s(  2.40%)p10.52( 25.26%)d30.12( 72.33%)
   221. (0.00003) RY*(12) C  10           s(  0.66%)p17.07( 11.24%)d99.99( 88.10%)
   222. (0.00004) RY*(13) C  10           s( 14.11%)p 0.99( 13.96%)d 5.10( 71.94%)
   223. (0.00001) RY*(14) C  10           s(  3.16%)p23.32( 73.63%)d 7.35( 23.21%)
   224. (0.00002) RY*(15) C  10           s(  1.54%)p30.32( 46.84%)d33.42( 51.62%)
   225. (0.00000) RY*(16) C  10           s( 96.06%)p 0.02(  2.12%)d 0.02(  1.83%)
   226. (0.00000) RY*(17) C  10           s(  0.05%)p99.99( 95.18%)d89.36(  4.76%)
   227. (0.00578) RY*( 1) C  11           s(  0.40%)p99.99( 94.74%)d12.21(  4.86%)
                                            0.0000 -0.0259  0.0529 -0.0206  0.0098
                                            0.0043 -0.2834 -0.0263  0.0011 -0.0020
                                            0.0754 -0.0092  0.0063 -0.0274  0.9220
                                           -0.0809  0.0565  0.0162  0.1104 -0.0174
                                            0.0721 -0.1752
   228. (0.00202) RY*( 2) C  11           s(  0.38%)p99.99( 97.54%)d 5.41(  2.07%)
                                           -0.0000 -0.0019  0.0485 -0.0382 -0.0045
                                            0.0383  0.9059 -0.1737 -0.2131  0.0030
                                            0.0722 -0.0113 -0.0177  0.0101  0.2589
                                           -0.0493 -0.0492  0.0114  0.1309  0.0143
                                           -0.0305  0.0482
   229. (0.00092) RY*( 3) C  11           s(  0.03%)p99.99( 76.29%)d99.99( 23.68%)
                                           -0.0000  0.0001  0.0119  0.0126  0.0019
                                            0.0008 -0.0407 -0.0069 -0.0047 -0.0121
                                            0.8246  0.2669  0.0520  0.0015 -0.0810
                                           -0.0227 -0.0038 -0.3181  0.0501 -0.3526
                                            0.0713  0.0609
   230. (0.00057) RY*( 4) C  11           s(  3.77%)p 4.21( 15.86%)d21.34( 80.37%)
                                           -0.0000  0.0006  0.1937  0.0114  0.0005
                                           -0.0035  0.0145 -0.0227  0.0290  0.0159
                                           -0.3777 -0.0447 -0.1057  0.0026  0.0149
                                           -0.0260 -0.0073 -0.8746  0.1098 -0.0963
                                            0.1317  0.0129
   231. (0.00047) RY*( 5) C  11           s( 84.06%)p 0.11(  9.34%)d 0.08(  6.60%)
                                           -0.0000  0.0036  0.9151 -0.0450 -0.0348
                                           -0.0126 -0.0524 -0.1524  0.1033 -0.0010
                                            0.0479  0.0109  0.0087  0.0188 -0.1084
                                           -0.1235 -0.1637  0.2122  0.0811  0.0258
                                            0.1058 -0.0501
   232. (0.00025) RY*( 6) C  11           s( 11.16%)p 7.37( 82.25%)d 0.59(  6.59%)
                                            0.0000 -0.0011 -0.2011  0.2668 -0.0033
                                           -0.0171 -0.0681 -0.7915  0.3615 -0.0016
                                           -0.0161 -0.0311  0.0259 -0.0095 -0.0607
                                           -0.2008  0.1200  0.0323  0.2302  0.0163
                                            0.0258  0.1045
   233. (0.00014) RY*( 7) C  11           s( 66.25%)p 0.22( 14.37%)d 0.29( 19.38%)
                                            0.0000 -0.0055 -0.0291  0.8128 -0.0296
                                            0.0053  0.0538  0.2686 -0.0520  0.0000
                                            0.0356 -0.0802 -0.0076 -0.0042 -0.0024
                                           -0.0082 -0.2410  0.0555  0.1292  0.0831
                                            0.4053 -0.0541
   234. (0.00008) RY*( 8) C  11           s(  3.37%)p10.06( 33.88%)d18.63( 62.76%)
   235. (0.00005) RY*( 9) C  11           s(  5.60%)p 9.66( 54.10%)d 7.19( 40.30%)
   236. (0.00002) RY*(10) C  11           s(  3.48%)p24.82( 86.33%)d 2.93( 10.19%)
   237. (0.00003) RY*(11) C  11           s( 13.44%)p 1.64( 22.06%)d 4.80( 64.50%)
   238. (0.00001) RY*(12) C  11           s(  1.94%)p47.56( 92.46%)d 2.88(  5.60%)
   239. (0.00000) RY*(13) C  11           s(  0.04%)p99.99( 99.22%)d19.07(  0.74%)
   240. (0.00000) RY*(14) C  11           s( 98.33%)p 0.01(  0.63%)d 0.01(  1.04%)
   241. (0.00000) RY*(15) C  11           s(  0.10%)p99.99( 15.23%)d99.99( 84.67%)
   242. (0.00001) RY*(16) C  11           s(  2.35%)p14.16( 33.29%)d27.38( 64.36%)
   243. (0.00001) RY*(17) C  11           s(  5.39%)p13.46( 72.50%)d 4.11( 22.12%)
   244. (0.00547) RY*( 1) C  12           s(  1.43%)p65.08( 93.16%)d 3.78(  5.41%)
                                            0.0000 -0.0240  0.1148  0.0169  0.0166
                                           -0.0165  0.6784 -0.0733  0.0381 -0.0026
                                            0.1042 -0.0156  0.0058 -0.0173  0.6675
                                           -0.0759  0.0381 -0.0241 -0.2296 -0.0175
                                           -0.0187 -0.0130
   245. (0.00193) RY*( 2) C  12           s(  0.01%)p99.99( 98.08%)d99.99(  1.91%)
                                           -0.0000 -0.0003  0.0113  0.0010  0.0004
                                           -0.0292 -0.6672  0.1131  0.1663  0.0012
                                            0.0253 -0.0072 -0.0079  0.0292  0.6695
                                           -0.1275 -0.1680 -0.0086 -0.0032  0.0150
                                           -0.0678  0.1189
   246. (0.00089) RY*( 3) C  12           s(  0.05%)p99.99( 91.61%)d99.99(  8.33%)
                                           -0.0000  0.0002  0.0133  0.0191  0.0016
                                            0.0009 -0.0587 -0.0265 -0.0036 -0.0217
                                            0.9202  0.2112  0.1125  0.0029 -0.0854
                                            0.0007 -0.0097 -0.1485  0.0267 -0.2393
                                            0.0441  0.0367
   247. (0.00054) RY*( 4) C  12           s(  0.08%)p11.42(  0.87%)d99.99( 99.05%)
                                           -0.0000  0.0002  0.0275 -0.0028  0.0009
                                           -0.0012 -0.0058 -0.0375  0.0063  0.0104
                                           -0.0674  0.0099 -0.0073  0.0005  0.0116
                                            0.0463 -0.0129  0.7150 -0.0345 -0.6832
                                           -0.0038  0.1063
   248. (0.00043) RY*( 5) C  12           s( 13.33%)p 6.15( 82.00%)d 0.35(  4.67%)
                                           -0.0000  0.0020  0.3646  0.0115 -0.0132
                                           -0.0086 -0.1089 -0.5953  0.1407  0.0015
                                           -0.0245  0.0219 -0.0172  0.0208  0.0483
                                            0.6119 -0.2352 -0.0355 -0.0414  0.0381
                                            0.1254 -0.1630
   249. (0.00041) RY*( 6) C  12           s( 77.76%)p 0.25( 19.38%)d 0.04(  2.87%)
                                           -0.0000  0.0040  0.8801  0.0319 -0.0438
                                            0.0214 -0.0456  0.2127 -0.2318  0.0019
                                           -0.0174 -0.0141 -0.0175  0.0090 -0.1237
                                           -0.2696 -0.0585 -0.0083 -0.1030  0.0204
                                            0.0366  0.1275
   250. (0.00017) RY*( 7) C  12           s( 76.73%)p 0.05(  3.46%)d 0.26( 19.81%)
                                            0.0000 -0.0056 -0.1468  0.8635 -0.0129
                                           -0.0069 -0.0365 -0.0361 -0.1297 -0.0010
                                           -0.0194  0.0022 -0.0213 -0.0052 -0.0268
                                           -0.0283 -0.1127  0.0186 -0.2641  0.0483
                                            0.3203  0.1520
   251. (0.00007) RY*( 8) C  12           s(  0.13%)p99.99( 23.69%)d99.99( 76.19%)
   252. (0.00005) RY*( 9) C  12           s(  3.72%)p16.83( 62.60%)d 9.05( 33.68%)
   253. (0.00002) RY*(10) C  12           s( 14.18%)p 1.35( 19.14%)d 4.70( 66.68%)
   254. (0.00000) RY*(11) C  12           s(  1.24%)p52.84( 65.67%)d26.62( 33.08%)
   255. (0.00000) RY*(12) C  12           s(  2.65%)p21.94( 58.10%)d14.82( 39.25%)
   256. (0.00000) RY*(13) C  12           s(  0.17%)p55.25(  9.31%)d99.99( 90.52%)
   257. (0.00000) RY*(14) C  12           s( 98.68%)p 0.01(  1.10%)d 0.00(  0.22%)
   258. (0.00000) RY*(15) C  12           s(  0.82%)p99.99( 97.06%)d 2.57(  2.11%)
   259. (0.00000) RY*(16) C  12           s(  0.06%)p99.99( 99.69%)d 4.24(  0.25%)
   260. (0.00000) RY*(17) C  12           s(  9.05%)p 8.31( 75.16%)d 1.75( 15.79%)
   261. (0.00573) RY*( 1) C  13           s(  0.52%)p99.99( 94.57%)d 9.49(  4.92%)
                                            0.0000 -0.0258  0.0618 -0.0246  0.0096
                                           -0.0265  0.9291  0.0934  0.0559 -0.0011
                                            0.0250  0.0090  0.0025  0.0049 -0.2622
                                            0.0201 -0.0027 -0.0035  0.1114  0.0208
                                           -0.1181  0.1496
   262. (0.00198) RY*( 2) C  13           s(  0.09%)p99.99( 98.05%)d21.43(  1.86%)
                                           -0.0000 -0.0013  0.0207 -0.0199 -0.0062
                                            0.0103  0.2468  0.0296 -0.0513  0.0045
                                            0.0935  0.0166 -0.0236  0.0392  0.9127
                                            0.1495 -0.2223  0.0159  0.1218 -0.0017
                                            0.0264 -0.0531
   263. (0.00082) RY*( 3) C  13           s(  0.05%)p99.99( 86.45%)d99.99( 13.50%)
                                           -0.0000  0.0003  0.0184 -0.0136 -0.0018
                                           -0.0008  0.0441 -0.0157 -0.0042  0.0225
                                           -0.8868  0.2495 -0.0827 -0.0027  0.0767
                                           -0.0168  0.0075  0.3342 -0.0418  0.1358
                                           -0.0515 -0.0215
   264. (0.00058) RY*( 4) C  13           s(  0.33%)p15.71(  5.25%)d99.99( 94.41%)
                                           -0.0000  0.0002  0.0423  0.0392  0.0044
                                            0.0012  0.0098 -0.0123  0.0044 -0.0051
                                           -0.2068  0.0016 -0.0855  0.0008  0.0231
                                           -0.0391  0.0092 -0.1640  0.0773 -0.9322
                                            0.1117  0.1724
   265. (0.00048) RY*( 5) C  13           s( 89.44%)p 0.09(  7.88%)d 0.03(  2.68%)
                                           -0.0000  0.0041  0.9454 -0.0022 -0.0248
                                            0.0190 -0.0992  0.0951 -0.1314 -0.0003
                                            0.0147  0.0091  0.0136 -0.0120 -0.0083
                                            0.1629  0.1227  0.0032  0.0886  0.0608
                                            0.0163  0.1223
   266. (0.00027) RY*( 6) C  13           s(  4.87%)p18.05( 87.83%)d 1.50(  7.30%)
                                           -0.0000  0.0016  0.2048 -0.0807 -0.0147
                                            0.0088  0.0487 -0.2271 -0.1275  0.0023
                                            0.0189 -0.0942 -0.0377  0.0180  0.0726
                                           -0.8266 -0.3294 -0.0246 -0.2217  0.0318
                                           -0.1122  0.0983
   267. (0.00016) RY*( 7) C  13           s( 77.85%)p 0.06(  4.62%)d 0.23( 17.53%)
                                            0.0000 -0.0042 -0.0795  0.8786 -0.0160
                                           -0.0069 -0.0146  0.0203 -0.1835  0.0000
                                            0.0083  0.0110 -0.0087  0.0022  0.0240
                                           -0.1046  0.0072  0.0560  0.1695  0.1178
                                            0.1274  0.3367
   268. (0.00008) RY*( 8) C  13           s(  2.45%)p14.44( 35.38%)d25.37( 62.17%)
   269. (0.00005) RY*( 9) C  13           s(  7.42%)p 8.29( 61.51%)d 4.19( 31.07%)
   270. (0.00002) RY*(10) C  13           s( 11.82%)p 1.16( 13.73%)d 6.30( 74.46%)
   271. (0.00002) RY*(11) C  13           s(  0.12%)p99.99( 98.94%)d 7.79(  0.94%)
   272. (0.00000) RY*(12) C  13           s(  5.13%)p16.31( 83.64%)d 2.19( 11.23%)
   273. (0.00001) RY*(13) C  13           s(  1.25%)p57.60( 72.06%)d21.33( 26.69%)
   274. (0.00000) RY*(14) C  13           s( 97.21%)p 0.01(  1.22%)d 0.02(  1.57%)
   275. (0.00000) RY*(15) C  13           s(  0.01%)p99.99( 99.44%)d51.96(  0.55%)
   276. (0.00000) RY*(16) C  13           s(  0.16%)p65.75( 10.75%)d99.99( 89.09%)
   277. (0.00001) RY*(17) C  13           s(  1.38%)p28.16( 38.74%)d43.52( 59.88%)
   278. (0.00588) RY*( 1) C  14           s(  0.12%)p99.99( 94.85%)d42.62(  5.04%)
                                           -0.0000  0.0231 -0.0225 -0.0114 -0.0041
                                            0.0074 -0.1138  0.0683 -0.0110 -0.0035
                                            0.0896  0.0104  0.0038 -0.0246  0.9595
                                           -0.0163  0.0308 -0.0167 -0.1169  0.0147
                                           -0.0782  0.1735
   279. (0.00202) RY*( 2) C  14           s(  0.17%)p99.99( 97.34%)d14.29(  2.49%)
                                            0.0000  0.0153  0.0272  0.0251 -0.0118
                                           -0.0295 -0.9541  0.1496  0.1199 -0.0005
                                           -0.0641 -0.0035  0.0105 -0.0075 -0.1178
                                            0.0461  0.0724 -0.0021  0.1314  0.0196
                                           -0.0095  0.0843
   280. (0.00120) RY*( 3) C  14           s(  0.02%)p99.99( 76.14%)d99.99( 23.84%)
                                            0.0000  0.0004  0.0133  0.0012 -0.0005
                                            0.0007 -0.0396 -0.0063  0.0084 -0.0049
                                            0.8110  0.3027  0.0481  0.0013 -0.0782
                                           -0.0435 -0.0087 -0.4789  0.0574  0.0484
                                            0.0570 -0.0149
   281. (0.00053) RY*( 4) C  14           s(  1.64%)p19.73( 32.36%)d40.25( 66.00%)
                                            0.0000 -0.0005  0.1267 -0.0185  0.0016
                                            0.0012 -0.0263  0.0152  0.0044 -0.0098
                                            0.5023 -0.2519  0.0570  0.0039 -0.0460
                                            0.0248 -0.0271  0.7231 -0.0554  0.3417
                                           -0.1239 -0.0441
   282. (0.00046) RY*( 5) C  14           s( 88.66%)p 0.08(  7.11%)d 0.05(  4.23%)
                                            0.0000 -0.0038  0.9272 -0.1636  0.0115
                                            0.0070  0.0627  0.1850 -0.0545  0.0036
                                           -0.0631 -0.0053 -0.0393  0.0212  0.0105
                                            0.0577 -0.1432 -0.1057  0.1037 -0.0442
                                           -0.0700  0.1162
   283. (0.00024) RY*( 6) C  14           s( 18.27%)p 4.25( 77.60%)d 0.23(  4.13%)
                                            0.0000 -0.0032  0.2804  0.3178 -0.0556
                                           -0.0126 -0.0607 -0.7420  0.3915  0.0006
                                            0.0091 -0.1544  0.0071  0.0038  0.0735
                                           -0.1086  0.1650 -0.0372 -0.0251 -0.0209
                                            0.1932 -0.0387
   284. (0.00016) RY*( 7) C  14           s(  1.81%)p35.29( 63.88%)d18.96( 34.31%)
                                           -0.0000 -0.0108  0.0730  0.0982 -0.0549
                                           -0.0096 -0.1078 -0.1321 -0.4871  0.0022
                                            0.0310 -0.1281 -0.0378 -0.0056 -0.0559
                                            0.5744  0.1432 -0.1122 -0.5400  0.0322
                                            0.1945  0.0063
   285. (0.00010) RY*( 8) C  14           s( 38.11%)p 1.42( 54.27%)d 0.20(  7.61%)
                                            0.0000 -0.0025  0.0433  0.6132  0.0568
                                            0.0045  0.0893  0.1472  0.2583 -0.0026
                                           -0.0510  0.4972  0.0546  0.0044  0.0048
                                            0.4247 -0.1146  0.1662  0.0065 -0.0208
                                           -0.2185  0.0174
   286. (0.00008) RY*( 9) C  14           s(  2.08%)p19.15( 39.81%)d27.95( 58.11%)
   287. (0.00008) RY*(10) C  14           s(  3.82%)p12.26( 46.78%)d12.95( 49.40%)
   288. (0.00006) RY*(11) C  14           s( 39.04%)p 1.27( 49.69%)d 0.29( 11.27%)
   289. (0.00002) RY*(12) C  14           s(  0.21%)p58.03( 12.42%)d99.99( 87.37%)
   290. (0.00002) RY*(13) C  14           s(  6.94%)p 6.92( 48.05%)d 6.49( 45.01%)
   291. (0.00002) RY*(14) C  14           s(  2.01%)p16.20( 32.54%)d32.59( 65.45%)
   292. (0.00001) RY*(15) C  14           s(  1.71%)p42.31( 72.49%)d15.06( 25.80%)
   293. (0.00000) RY*(16) C  14           s( 95.45%)p 0.01(  1.14%)d 0.04(  3.41%)
   294. (0.00000) RY*(17) C  14           s(  0.03%)p99.99( 93.61%)d99.99(  6.36%)
   295. (0.00943) RY*( 1) C  15           s(  9.70%)p 8.78( 85.17%)d 0.53(  5.13%)
                                            0.0000  0.0419  0.3056 -0.0202 -0.0382
                                            0.0359  0.5854 -0.0383  0.0330 -0.0495
                                           -0.7047  0.0354 -0.0546  0.0075 -0.0323
                                            0.0187  0.0212 -0.0128  0.1523 -0.1268
                                           -0.0839 -0.0696
   296. (0.00691) RY*( 2) C  15           s(  0.63%)p12.34(  7.73%)d99.99( 91.64%)
                                           -0.0000  0.0014  0.0791  0.0028  0.0005
                                            0.0601 -0.0882 -0.1673  0.0232  0.0454
                                           -0.0584 -0.1136  0.0000  0.0208 -0.0975
                                           -0.0947 -0.0085  0.2979 -0.4530  0.1627
                                           -0.7518 -0.1753
   297. (0.00672) RY*( 3) C  15           s( 28.42%)p 0.61( 17.32%)d 1.91( 54.26%)
                                           -0.0000  0.0115  0.5327 -0.0173 -0.0046
                                            0.0181  0.0943 -0.0399  0.0881 -0.0058
                                            0.1077  0.1552 -0.0408 -0.0559 -0.3081
                                           -0.0786 -0.1141  0.0194 -0.3889  0.4697
                                            0.3834  0.1528
   298. (0.00243) RY*( 4) C  15           s( 17.36%)p 3.93( 68.30%)d 0.83( 14.33%)
                                           -0.0000 -0.0048  0.3885  0.1475 -0.0304
                                            0.0398 -0.2619  0.1463  0.1162 -0.0378
                                           -0.1205 -0.1420 -0.0946 -0.0191  0.7206
                                           -0.0747 -0.0878  0.2791 -0.0340 -0.0539
                                            0.0543  0.2417
   299. (0.00079) RY*( 5) C  15           s( 31.41%)p 1.08( 34.00%)d 1.10( 34.59%)
                                           -0.0000  0.0028  0.5530 -0.0690 -0.0593
                                            0.0172 -0.1053  0.0287 -0.0140 -0.0095
                                            0.3153 -0.1684  0.1257 -0.0189 -0.3342
                                            0.2089 -0.1682  0.0188  0.2832 -0.4677
                                           -0.1998  0.0814
   300. (0.00035) RY*( 6) C  15           s(  0.13%)p99.99( 96.70%)d24.73(  3.17%)
                                           -0.0000  0.0005  0.0046  0.0341  0.0099
                                           -0.0286  0.7054  0.1396 -0.0841 -0.0236
                                            0.5741  0.0487 -0.0822 -0.0148  0.3187
                                            0.0003 -0.0314  0.0749 -0.0798 -0.0196
                                           -0.1253 -0.0599
   301. (0.00014) RY*( 7) C  15           s( 53.02%)p 0.61( 32.31%)d 0.28( 14.67%)
                                            0.0000  0.0117 -0.0071  0.7222  0.0923
                                            0.0047  0.0375 -0.3101 -0.1767 -0.0049
                                            0.0246  0.1359  0.1035  0.0005 -0.0948
                                            0.3057  0.2490  0.3447  0.1090  0.0326
                                            0.0634  0.1046
   302. (0.00008) RY*( 8) C  15           s( 25.47%)p 2.57( 65.40%)d 0.36(  9.13%)
   303. (0.00004) RY*( 9) C  15           s( 18.25%)p 2.99( 54.66%)d 1.48( 27.09%)
   304. (0.00003) RY*(10) C  15           s(  2.75%)p33.79( 92.92%)d 1.57(  4.33%)
   305. (0.00003) RY*(11) C  15           s(  4.00%)p22.99( 92.04%)d 0.99(  3.95%)
   306. (0.00003) RY*(12) C  15           s( 12.81%)p 3.14( 40.18%)d 3.67( 47.00%)
   307. (0.00001) RY*(13) C  15           s(  3.61%)p22.93( 82.76%)d 3.78( 13.63%)
   308. (0.00001) RY*(14) C  15           s(  3.13%)p28.07( 87.82%)d 2.89(  9.05%)
   309. (0.00000) RY*(15) C  15           s(  0.62%)p 8.28(  5.16%)d99.99( 94.22%)
   310. (0.00000) RY*(16) C  15           s( 82.50%)p 0.04(  3.31%)d 0.17( 14.19%)
   311. (0.00000) RY*(17) C  15           s(  5.80%)p 6.12( 35.49%)d10.12( 58.71%)
   312. (0.00244) RY*( 1) O  16           s(  4.76%)p19.73( 94.01%)d 0.26(  1.23%)
                                           -0.0000  0.0021  0.2021  0.0825 -0.0019
                                           -0.0095  0.1503  0.0393  0.0357  0.0046
                                            0.3725 -0.0654 -0.0121  0.0117 -0.8763
                                            0.0314 -0.0496 -0.0054 -0.0750  0.0670
                                            0.0398  0.0235
   313. (0.00091) RY*( 2) O  16           s(  1.72%)p55.91( 96.13%)d 1.25(  2.15%)
                                           -0.0000  0.0012  0.1260 -0.0364 -0.0005
                                           -0.0055 -0.6945  0.0708 -0.0463  0.0028
                                           -0.5909  0.0336 -0.0437 -0.0001 -0.3447
                                            0.0140 -0.0234  0.0555 -0.0684 -0.0105
                                           -0.1111 -0.0365
   314. (0.00089) RY*( 3) O  16           s( 91.91%)p 0.08(  6.97%)d 0.01(  1.12%)
                                           -0.0000  0.0095  0.9332 -0.2194 -0.0042
                                           -0.0296  0.0992  0.0739  0.0252  0.0337
                                           -0.0224 -0.0918 -0.0187  0.0059  0.2033
                                           -0.0336  0.0055  0.0273  0.0463 -0.0771
                                           -0.0112  0.0473
   315. (0.00012) RY*( 4) O  16           s( 27.32%)p 2.60( 71.02%)d 0.06(  1.66%)
                                           -0.0000  0.0093  0.1391  0.5037  0.0010
                                           -0.0213 -0.5815  0.0337  0.0599  0.0235
                                            0.5547 -0.0010 -0.0494  0.0037  0.2318
                                            0.0079 -0.0478  0.1019 -0.0185  0.0641
                                            0.0360  0.0224
   316. (0.00004) RY*( 5) O  16           s(  1.66%)p57.22( 95.16%)d 1.91(  3.18%)
   317. (0.00004) RY*( 6) O  16           s( 57.09%)p 0.49( 27.88%)d 0.26( 15.04%)
   318. (0.00001) RY*( 7) O  16           s(  1.77%)p55.27( 98.00%)d 0.13(  0.23%)
   319. (0.00001) RY*( 8) O  16           s(  0.37%)p99.99( 99.50%)d 0.37(  0.14%)
   320. (0.00000) RY*( 9) O  16           s(  1.60%)p61.50( 98.22%)d 0.11(  0.18%)
   321. (0.00000) RY*(10) O  16           s(  1.46%)p67.16( 98.36%)d 0.12(  0.17%)
   322. (0.00000) RY*(11) O  16           s( 99.94%)p 0.00(  0.06%)d 0.00(  0.00%)
   323. (0.00000) RY*(12) O  16           s(  0.07%)p99.99( 99.92%)d 0.12(  0.01%)
   324. (0.00001) RY*(13) O  16           s(  5.39%)p 1.32(  7.12%)d16.25( 87.50%)
   325. (0.00000) RY*(14) O  16           s(  0.48%)p 2.47(  1.19%)d99.99( 98.32%)
   326. (0.00000) RY*(15) O  16           s(  1.79%)p 1.54(  2.75%)d53.32( 95.46%)
   327. (0.00000) RY*(16) O  16           s(  0.08%)p28.27(  2.20%)d99.99( 97.72%)
   328. (0.00000) RY*(17) O  16           s(  2.38%)p 0.85(  2.02%)d40.16( 95.60%)
   329. (0.00039) RY*( 1) H  17           s(100.00%)
                                           -0.0005  1.0000  0.0025
   330. (0.00021) RY*( 2) H  17           s(100.00%)
                                           -0.0012 -0.0025  1.0000
   331. (0.00046) RY*( 1) H  18           s(100.00%)
                                           -0.0006  1.0000  0.0022
   332. (0.00022) RY*( 2) H  18           s(100.00%)
                                           -0.0012 -0.0022  1.0000
   333. (0.00058) RY*( 1) H  19           s(100.00%)
                                           -0.0015  1.0000  0.0028
   334. (0.00024) RY*( 2) H  19           s(100.00%)
                                           -0.0008 -0.0028  1.0000
   335. (0.00071) RY*( 1) H  20           s(100.00%)
                                           -0.0014  1.0000  0.0016
   336. (0.00017) RY*( 2) H  20           s(100.00%)
                                           -0.0008 -0.0016  1.0000
   337. (0.00047) RY*( 1) H  21           s(100.00%)
                                           -0.0006  1.0000  0.0021
   338. (0.00022) RY*( 2) H  21           s(100.00%)
                                           -0.0012 -0.0021  1.0000
   339. (0.00214) RY*( 1) H  22           s(100.00%)
                                           -0.0040  1.0000 -0.0000
   340. (0.00014) RY*( 2) H  22           s(100.00%)
                                            0.0000  0.0000  1.0000
   341. (0.00243) RY*( 1) H  23           s(100.00%)
                                            0.0067  1.0000 -0.0039
   342. (0.00036) RY*( 2) H  23           s(100.00%)
                                           -0.0020  0.0039  1.0000
   343. (0.00076) RY*( 1) H  24           s(100.00%)
                                           -0.0014  1.0000  0.0015
   344. (0.00016) RY*( 2) H  24           s(100.00%)
                                           -0.0008 -0.0015  1.0000
   345. (0.00048) RY*( 1) H  25           s(100.00%)
                                           -0.0006  1.0000  0.0021
   346. (0.00022) RY*( 2) H  25           s(100.00%)
                                           -0.0012 -0.0021  1.0000
   347. (0.00039) RY*( 1) H  26           s(100.00%)
                                           -0.0005  1.0000  0.0027
   348. (0.00021) RY*( 2) H  26           s(100.00%)
                                           -0.0012 -0.0027  1.0000
   349. (0.00046) RY*( 1) H  27           s(100.00%)
                                           -0.0006  1.0000  0.0022
   350. (0.00022) RY*( 2) H  27           s(100.00%)
                                           -0.0012 -0.0022  1.0000
   351. (0.00055) RY*( 1) H  28           s(100.00%)
                                           -0.0014  1.0000  0.0032
   352. (0.00026) RY*( 2) H  28           s(100.00%)
                                           -0.0008 -0.0032  1.0000
   353. (0.00077) RY*( 1) H  29           s(100.00%)
                                           -0.0042  1.0000 -0.0021
   354. (0.00016) RY*( 2) H  29           s(100.00%)
                                            0.0004  0.0021  1.0000
   355. (0.01543) BD*( 1) C   1 - C   2  
                ( 50.06%)   0.7075* C   1 s( 34.68%)p 1.88( 65.29%)d 0.00(  0.03%)
                                            0.0000  0.5887 -0.0116 -0.0001 -0.0001
                                           -0.6611  0.0129  0.0116  0.0001 -0.0718
                                           -0.0348  0.0057 -0.0001  0.4568 -0.0196
                                           -0.0067 -0.0001  0.0047 -0.0152 -0.0013
                                            0.0077 -0.0025
                ( 49.94%)  -0.7067* C   2 s( 34.71%)p 1.88( 65.26%)d 0.00(  0.03%)
                                            0.0000  0.5890 -0.0131 -0.0018 -0.0005
                                            0.6617 -0.0161  0.0104  0.0003  0.1031
                                           -0.0394 -0.0031 -0.0003 -0.4496  0.0001
                                           -0.0085 -0.0003  0.0018 -0.0156  0.0005
                                            0.0080 -0.0017
   356. (0.32906) BD*( 2) C   1 - C   2  
                ( 49.57%)   0.7041* C   1 s(  0.00%)p 1.00( 99.96%)d 0.00(  0.04%)
                                           -0.0000 -0.0002  0.0004  0.0007  0.0001
                                           -0.5698 -0.0153 -0.0075  0.0001  0.2302
                                            0.0060  0.0025 -0.0002 -0.7881 -0.0208
                                           -0.0103  0.0006  0.0036  0.0071  0.0110
                                            0.0108 -0.0090
                ( 50.43%)  -0.7101* C   2 s(  0.00%)p 1.00( 99.96%)d 0.00(  0.04%)
                                           -0.0000 -0.0018 -0.0001  0.0003  0.0000
                                           -0.5698 -0.0143  0.0078  0.0008  0.2317
                                            0.0056 -0.0024 -0.0005 -0.7877 -0.0195
                                            0.0099  0.0012  0.0078 -0.0037  0.0036
                                           -0.0056  0.0163
   357. (0.01537) BD*( 1) C   1 - C   6  
                ( 50.12%)   0.7079* C   1 s( 34.67%)p 1.88( 65.29%)d 0.00(  0.03%)
                                            0.0000  0.5887 -0.0110  0.0004 -0.0000
                                            0.3103 -0.0342 -0.0017  0.0000 -0.6239
                                           -0.0075  0.0137 -0.0000 -0.4068  0.0225
                                            0.0053 -0.0000 -0.0063 -0.0072  0.0117
                                           -0.0087 -0.0043
                ( 49.88%)  -0.7063* C   6 s( 34.73%)p 1.88( 65.24%)d 0.00(  0.03%)
                                            0.0000  0.5892 -0.0123 -0.0022 -0.0003
                                           -0.2860 -0.0222  0.0085 -0.0006  0.6415
                                           -0.0359 -0.0072  0.0003  0.3964  0.0056
                                           -0.0084  0.0005 -0.0074 -0.0089  0.0116
                                           -0.0061 -0.0031
   358. (0.01149) BD*( 1) C   1 - H  17  
                ( 39.75%)   0.6305* C   1 s( 30.57%)p 2.27( 69.37%)d 0.00(  0.07%)
                                            0.0003 -0.5526 -0.0180  0.0004 -0.0001
                                           -0.3740 -0.0018 -0.0035 -0.0007 -0.7422
                                           -0.0036 -0.0072 -0.0016  0.0537  0.0002
                                            0.0004  0.0001 -0.0181 -0.0004  0.0034
                                            0.0132  0.0123
                ( 60.25%)  -0.7762* H  17 s(100.00%)
                                           -1.0000 -0.0005 -0.0012
   359. (0.01490) BD*( 1) C   2 - C   3  
                ( 50.42%)   0.7101* C   2 s( 34.64%)p 1.89( 65.33%)d 0.00(  0.03%)
                                            0.0000  0.5885 -0.0094  0.0008  0.0003
                                           -0.3726  0.0332 -0.0031  0.0002 -0.7135
                                           -0.0016 -0.0140 -0.0008  0.0582 -0.0250
                                           -0.0014 -0.0004  0.0107 -0.0032  0.0007
                                           -0.0101 -0.0096
                ( 49.58%)  -0.7041* C   3 s( 34.71%)p 1.88( 65.26%)d 0.00(  0.03%)
                                           -0.0001  0.5890  0.0138 -0.0018 -0.0001
                                            0.3512  0.0217 -0.0076  0.0001  0.7247
                                           -0.0272 -0.0065  0.0007 -0.0465 -0.0230
                                            0.0033 -0.0000  0.0121 -0.0045 -0.0014
                                           -0.0075 -0.0094
   360. (0.01108) BD*( 1) C   2 - H  18  
                ( 39.71%)   0.6302* C   2 s( 30.56%)p 2.27( 69.37%)d 0.00(  0.07%)
                                            0.0003 -0.5525 -0.0178 -0.0007 -0.0002
                                            0.3108  0.0019 -0.0027  0.0005 -0.6516
                                           -0.0032  0.0067 -0.0012 -0.4152 -0.0025
                                            0.0040 -0.0007  0.0143  0.0070 -0.0175
                                            0.0104  0.0023
                ( 60.29%)  -0.7765* H  18 s(100.00%)
                                           -1.0000 -0.0006 -0.0012
   361. (0.02233) BD*( 1) C   3 - C   4  
                ( 50.87%)   0.7132* C   3 s( 35.10%)p 1.85( 64.87%)d 0.00(  0.03%)
                                            0.0001  0.5924  0.0068  0.0038  0.0003
                                            0.2791  0.0157 -0.0041  0.0015 -0.6423
                                            0.0194  0.0082  0.0001 -0.3967 -0.0076
                                            0.0055 -0.0013 -0.0063 -0.0083  0.0111
                                           -0.0060 -0.0030
                ( 49.13%)  -0.7010* C   4 s( 34.05%)p 1.94( 65.92%)d 0.00(  0.03%)
                                           -0.0000  0.5835  0.0052  0.0006  0.0003
                                           -0.3063  0.0116  0.0018 -0.0022  0.6362
                                           -0.0019 -0.0009  0.0023  0.4005 -0.0108
                                           -0.0011  0.0021 -0.0079 -0.0069  0.0116
                                           -0.0080 -0.0042
   362. (0.35030) BD*( 2) C   3 - C   4  
                ( 50.31%)   0.7093* C   3 s(  0.00%)p 1.00( 99.96%)d 0.00(  0.04%)
                                            0.0000  0.0063 -0.0002  0.0018  0.0000
                                            0.5717  0.0077  0.0025 -0.0012 -0.2316
                                            0.0001 -0.0033  0.0001  0.7867  0.0094
                                            0.0055 -0.0012 -0.0079  0.0038 -0.0029
                                            0.0061 -0.0166
                ( 49.69%)  -0.7049* C   4 s(  0.01%)p 1.00( 99.96%)d 0.00(  0.03%)
                                           -0.0001  0.0070  0.0040 -0.0001 -0.0000
                                            0.5705  0.0069  0.0050 -0.0024 -0.2282
                                            0.0031 -0.0014  0.0019  0.7886  0.0078
                                            0.0072 -0.0031  0.0099  0.0031  0.0128
                                            0.0033  0.0071
   363. (0.01215) BD*( 1) C   3 - H  19  
                ( 39.70%)   0.6301* C   3 s( 30.09%)p 2.32( 69.84%)d 0.00(  0.07%)
                                           -0.0004  0.5483 -0.0165 -0.0020 -0.0000
                                           -0.6861 -0.0021 -0.0031 -0.0009 -0.0830
                                           -0.0092  0.0022  0.0013  0.4698 -0.0014
                                            0.0042  0.0013  0.0040 -0.0202 -0.0033
                                            0.0156  0.0000
                ( 60.30%)  -0.7765* H  19 s(100.00%)
                                            1.0000  0.0015  0.0008
   364. (0.02503) BD*( 1) C   4 - C   5  
                ( 49.27%)   0.7019* C   4 s( 33.86%)p 1.95( 66.11%)d 0.00(  0.03%)
                                            0.0000 -0.5819 -0.0071 -0.0015 -0.0001
                                           -0.6637  0.0109  0.0019 -0.0019 -0.0776
                                           -0.0071 -0.0010  0.0007  0.4629 -0.0088
                                           -0.0036  0.0019 -0.0039  0.0151  0.0015
                                           -0.0082  0.0009
                ( 50.73%)  -0.7122* C   5 s( 34.90%)p 1.86( 65.07%)d 0.00(  0.03%)
                                           -0.0001 -0.5907 -0.0055 -0.0038 -0.0003
                                            0.6619 -0.0049 -0.0102  0.0002  0.1108
                                           -0.0219 -0.0017 -0.0016 -0.4468 -0.0017
                                            0.0053 -0.0011 -0.0028  0.0146 -0.0003
                                           -0.0070  0.0020
   365. (0.03626) BD*( 1) C   4 - C   7  
                ( 51.13%)   0.7150* C   4 s( 32.05%)p 2.12( 67.92%)d 0.00(  0.03%)
                                            0.0002  0.5661 -0.0095 -0.0033 -0.0004
                                           -0.3732 -0.0117  0.0022 -0.0011 -0.7324
                                           -0.0159  0.0039 -0.0019  0.0533 -0.0139
                                            0.0018 -0.0000  0.0111 -0.0022 -0.0008
                                           -0.0080 -0.0080
                ( 48.87%)  -0.6991* C   7 s( 28.59%)p 2.50( 71.38%)d 0.00(  0.03%)
                                            0.0002  0.5346  0.0071 -0.0001  0.0001
                                            0.4203 -0.0054  0.0001  0.0013  0.7299
                                           -0.0004 -0.0053  0.0036 -0.0606 -0.0258
                                            0.0013 -0.0032  0.0130 -0.0033 -0.0040
                                           -0.0051 -0.0074
   366. (0.01540) BD*( 1) C   5 - C   6  
                ( 49.46%)   0.7033* C   5 s( 35.00%)p 1.86( 64.97%)d 0.00(  0.03%)
                                            0.0001 -0.5914 -0.0149  0.0009  0.0001
                                           -0.3687  0.0316  0.0001 -0.0010 -0.7131
                                           -0.0045  0.0089 -0.0006  0.0591 -0.0250
                                            0.0019  0.0006 -0.0105  0.0035 -0.0009
                                            0.0099  0.0093
                ( 50.54%)  -0.7109* C   6 s( 34.66%)p 1.88( 65.31%)d 0.00(  0.03%)
                                           -0.0000 -0.5886  0.0109 -0.0010 -0.0001
                                            0.3539  0.0203 -0.0086  0.0009  0.7240
                                           -0.0285 -0.0106  0.0003 -0.0421 -0.0227
                                            0.0035 -0.0005 -0.0123  0.0045  0.0014
                                            0.0075  0.0090
   367. (0.33109) BD*( 2) C   5 - C   6  
                ( 49.16%)   0.7012* C   5 s(  0.00%)p 1.00( 99.97%)d 0.00(  0.03%)
                                           -0.0000 -0.0022 -0.0001 -0.0027  0.0000
                                           -0.5718 -0.0112 -0.0077  0.0010  0.2323
                                            0.0015  0.0048 -0.0012 -0.7862 -0.0144
                                           -0.0115  0.0020 -0.0097 -0.0032 -0.0130
                                           -0.0044 -0.0059
                ( 50.84%)  -0.7130* C   6 s(  0.00%)p 1.00( 99.96%)d 0.00(  0.04%)
                                           -0.0000 -0.0008 -0.0002 -0.0017 -0.0000
                                           -0.5706 -0.0123 -0.0059  0.0005  0.2326
                                            0.0050  0.0035 -0.0002 -0.7869 -0.0170
                                           -0.0092  0.0005  0.0034  0.0075  0.0110
                                            0.0113 -0.0101
   368. (0.01257) BD*( 1) C   5 - H  20  
                ( 40.09%)   0.6331* C   5 s( 30.00%)p 2.33( 69.93%)d 0.00(  0.07%)
                                           -0.0003  0.5475 -0.0162 -0.0028 -0.0000
                                            0.3128 -0.0104  0.0053  0.0014 -0.6510
                                           -0.0088 -0.0007 -0.0014 -0.4213  0.0037
                                           -0.0034 -0.0014 -0.0135 -0.0075  0.0179
                                           -0.0107 -0.0025
                ( 59.91%)  -0.7740* H  20 s(100.00%)
                                            1.0000  0.0014  0.0008
   369. (0.01119) BD*( 1) C   6 - H  21  
                ( 39.68%)   0.6299* C   6 s( 30.52%)p 2.27( 69.41%)d 0.00(  0.07%)
                                            0.0003 -0.5522 -0.0184 -0.0010 -0.0003
                                           -0.6825 -0.0040 -0.0066 -0.0012 -0.0876
                                           -0.0000 -0.0013 -0.0003  0.4695  0.0030
                                            0.0044  0.0008 -0.0032  0.0198  0.0033
                                           -0.0161 -0.0004
                ( 60.32%)  -0.7766* H  21 s(100.00%)
                                           -1.0000 -0.0006 -0.0012
   370. (0.03577) BD*( 1) C   7 - C   8  
                ( 48.87%)   0.6991* C   7 s( 28.34%)p 2.53( 71.63%)d 0.00(  0.03%)
                                            0.0002  0.5323  0.0064  0.0007  0.0001
                                           -0.5875  0.0126  0.0043 -0.0018 -0.1016
                                            0.0156 -0.0017  0.0015 -0.6002 -0.0108
                                            0.0041 -0.0045  0.0024  0.0135  0.0040
                                            0.0049  0.0080
                ( 51.13%)  -0.7151* C   8 s( 31.96%)p 2.13( 68.01%)d 0.00(  0.03%)
                                            0.0002  0.5653 -0.0089 -0.0030 -0.0005
                                            0.5788  0.0219 -0.0033  0.0019  0.0906
                                            0.0105 -0.0019  0.0005  0.5799  0.0038
                                           -0.0017  0.0017  0.0017  0.0129  0.0020
                                            0.0078  0.0047
   371. (0.03286) BD*( 1) C   7 - N   9  
                ( 61.37%)   0.7834* C   7 s( 21.69%)p 3.61( 78.22%)d 0.00(  0.09%)
                                           -0.0001  0.4651  0.0241  0.0008 -0.0004
                                            0.5719 -0.0146  0.0035 -0.0005 -0.6731
                                            0.0243 -0.0028 -0.0005 -0.0331 -0.0099
                                           -0.0002  0.0018 -0.0264 -0.0038  0.0032
                                           -0.0037 -0.0140
                ( 38.63%)  -0.6216* N   9 s( 35.32%)p 1.83( 64.65%)d 0.00(  0.03%)
                                           -0.0000  0.5943 -0.0026 -0.0043  0.0001
                                           -0.5170 -0.0004  0.0035 -0.0012  0.6148
                                           -0.0001 -0.0049  0.0012  0.0344  0.0013
                                           -0.0004  0.0001 -0.0154 -0.0048 -0.0005
                                           -0.0026 -0.0041
   372. (0.02008) BD*( 1) C   7 - H  22  
                ( 38.15%)   0.6177* C   7 s( 21.43%)p 3.66( 78.49%)d 0.00(  0.07%)
                                            0.0003 -0.4623  0.0258  0.0006 -0.0002
                                            0.3863  0.0167  0.0005 -0.0026  0.0491
                                           -0.0011 -0.0003  0.0007 -0.7953 -0.0233
                                           -0.0023  0.0025 -0.0004  0.0184  0.0034
                                           -0.0042 -0.0195
                ( 61.85%)  -0.7865* H  22 s(100.00%)
                                           -1.0000 -0.0040  0.0000
   373. (0.02536) BD*( 1) C   8 - C  10  
                ( 49.35%)   0.7025* C   8 s( 33.81%)p 1.96( 66.16%)d 0.00(  0.03%)
                                            0.0000 -0.5814 -0.0063 -0.0008 -0.0001
                                           -0.2233  0.0096  0.0026 -0.0024  0.0637
                                           -0.0010  0.0003  0.0002  0.7794 -0.0102
                                           -0.0020  0.0033  0.0007  0.0066 -0.0026
                                           -0.0027 -0.0166
                ( 50.65%)  -0.7117* C  10 s( 34.91%)p 1.86( 65.06%)d 0.00(  0.03%)
                                           -0.0001 -0.5908 -0.0058 -0.0041 -0.0003
                                            0.1876  0.0188 -0.0028  0.0015 -0.0681
                                            0.0018  0.0013  0.0001 -0.7811  0.0105
                                            0.0109 -0.0000  0.0004  0.0068 -0.0023
                                           -0.0046 -0.0144
   374. (0.02274) BD*( 1) C   8 - C  14  
                ( 49.14%)   0.7010* C   8 s( 34.19%)p 1.92( 65.77%)d 0.00(  0.03%)
                                            0.0000 -0.5847 -0.0053 -0.0008 -0.0003
                                            0.7819 -0.0078 -0.0012  0.0030  0.0209
                                            0.0014  0.0001 -0.0003 -0.2136  0.0162
                                            0.0015 -0.0019 -0.0009  0.0062 -0.0002
                                           -0.0154  0.0058
                ( 50.86%)  -0.7132* C  14 s( 35.18%)p 1.84( 64.79%)d 0.00(  0.03%)
                                           -0.0001 -0.5931 -0.0064 -0.0046 -0.0004
                                           -0.7813  0.0127  0.0103 -0.0005 -0.0310
                                            0.0031  0.0005  0.0003  0.1890  0.0242
                                           -0.0032  0.0020 -0.0012  0.0071 -0.0004
                                           -0.0144  0.0031
   375. (0.34664) BD*( 2) C   8 - C  14  
                ( 49.61%)   0.7043* C   8 s(  0.00%)p 1.00( 99.97%)d 0.00(  0.03%)
                                           -0.0001  0.0020  0.0031 -0.0004 -0.0000
                                            0.0550 -0.0011  0.0005 -0.0007 -0.9934
                                           -0.0086 -0.0074  0.0052  0.0985 -0.0017
                                           -0.0005 -0.0011  0.0177 -0.0018  0.0030
                                           -0.0022 -0.0010
                ( 50.39%)  -0.7099* C  14 s(  0.00%)p 1.00( 99.96%)d 0.00(  0.04%)
                                            0.0000  0.0041 -0.0001  0.0019 -0.0000
                                            0.0593 -0.0006  0.0009 -0.0001 -0.9934
                                           -0.0131 -0.0063  0.0017  0.0953 -0.0005
                                            0.0016 -0.0001 -0.0140  0.0005  0.0140
                                            0.0006 -0.0024
   376. (0.05178) BD*( 1) N   9 - C  15  
                ( 36.83%)   0.6069* N   9 s( 35.64%)p 1.80( 64.32%)d 0.00(  0.05%)
                                           -0.0000 -0.5968 -0.0106 -0.0052 -0.0000
                                           -0.1158  0.0163 -0.0031  0.0000  0.5135
                                           -0.0220  0.0034  0.0010 -0.6044  0.0037
                                            0.0005 -0.0018  0.0063 -0.0011  0.0175
                                            0.0071 -0.0084
                ( 63.17%)  -0.7948* C  15 s( 32.60%)p 2.06( 67.32%)d 0.00(  0.08%)
                                           -0.0001 -0.5706  0.0200 -0.0026  0.0023
                                            0.1103 -0.0028 -0.0049 -0.0003 -0.5253
                                            0.0178  0.0081 -0.0018  0.6197 -0.0232
                                           -0.0033  0.0037  0.0016 -0.0063  0.0232
                                            0.0092 -0.0101
   377. (0.01738) BD*( 1) N   9 - H  23  
                ( 29.39%)   0.5421* N   9 s( 28.93%)p 2.45( 71.00%)d 0.00(  0.06%)
                                            0.0002 -0.5379  0.0038  0.0025  0.0001
                                           -0.4415  0.0117  0.0003  0.0017  0.1094
                                           -0.0052  0.0008 -0.0017  0.7090 -0.0152
                                           -0.0017 -0.0008  0.0071  0.0194 -0.0025
                                           -0.0040 -0.0135
                ( 70.61%)  -0.8403* H  23 s(100.00%)
                                           -1.0000  0.0067 -0.0020
   378. (0.01527) BD*( 1) C  10 - C  11  
                ( 49.45%)   0.7032* C  10 s( 34.96%)p 1.86( 65.00%)d 0.00(  0.03%)
                                            0.0001 -0.5911 -0.0150  0.0015  0.0001
                                            0.5581  0.0193 -0.0092 -0.0000  0.0904
                                           -0.0025 -0.0005 -0.0001  0.5733 -0.0353
                                           -0.0025  0.0011 -0.0026 -0.0129 -0.0026
                                           -0.0107 -0.0038
                ( 50.55%)  -0.7110* C  11 s( 34.66%)p 1.88( 65.31%)d 0.00(  0.03%)
                                           -0.0000 -0.5886  0.0105 -0.0013 -0.0002
                                           -0.5780  0.0380  0.0068  0.0001 -0.0842
                                            0.0005  0.0014 -0.0000 -0.5568 -0.0174
                                            0.0120 -0.0011 -0.0022 -0.0129 -0.0027
                                           -0.0088 -0.0073
   379. (0.32145) BD*( 2) C  10 - C  11  
                ( 49.40%)   0.7028* C  10 s(  0.00%)p 1.00( 99.97%)d 0.00(  0.03%)
                                            0.0000 -0.0027 -0.0003  0.0004 -0.0000
                                            0.0537  0.0018  0.0023  0.0002 -0.9929
                                           -0.0180 -0.0154  0.0018  0.1015  0.0017
                                            0.0011  0.0000  0.0175 -0.0020  0.0048
                                           -0.0025 -0.0011
                ( 50.60%)  -0.7113* C  11 s(  0.00%)p 1.00( 99.96%)d 0.00(  0.04%)
                                           -0.0000 -0.0017  0.0010  0.0009  0.0002
                                            0.0522  0.0011  0.0006 -0.0001 -0.9933
                                           -0.0218 -0.0110  0.0007  0.0977  0.0024
                                            0.0008  0.0001 -0.0051  0.0016 -0.0193
                                            0.0025  0.0034
   380. (0.01245) BD*( 1) C  10 - H  24  
                ( 39.95%)   0.6320* C  10 s( 30.03%)p 2.33( 69.90%)d 0.00(  0.07%)
                                            0.0003 -0.5477  0.0164  0.0024  0.0000
                                           -0.8056 -0.0053 -0.0027 -0.0020 -0.0194
                                           -0.0008  0.0010  0.0004  0.2222 -0.0134
                                            0.0050  0.0012 -0.0004  0.0116  0.0006
                                           -0.0206  0.0113
                ( 60.05%)  -0.7749* H  24 s(100.00%)
                                           -1.0000 -0.0014 -0.0008
   381. (0.01530) BD*( 1) C  11 - C  12  
                ( 49.88%)   0.7062* C  11 s( 34.76%)p 1.88( 65.21%)d 0.00(  0.03%)
                                           -0.0000 -0.5894  0.0127  0.0025  0.0004
                                            0.7825 -0.0265 -0.0109  0.0005  0.0231
                                           -0.0047  0.0004 -0.0000 -0.1931 -0.0329
                                            0.0082 -0.0006 -0.0009  0.0082 -0.0005
                                           -0.0153  0.0035
                ( 50.12%)  -0.7080* C  12 s( 34.68%)p 1.88( 65.29%)d 0.00(  0.03%)
                                           -0.0000 -0.5888  0.0111 -0.0003 -0.0000
                                           -0.7748  0.0079  0.0149 -0.0000 -0.0222
                                           -0.0035  0.0009  0.0000  0.2237 -0.0409
                                            0.0008 -0.0001 -0.0013  0.0052 -0.0005
                                           -0.0164  0.0051
   382. (0.01122) BD*( 1) C  11 - H  25  
                ( 39.67%)   0.6299* C  11 s( 30.50%)p 2.28( 69.44%)d 0.00(  0.07%)
                                           -0.0003  0.5519  0.0183  0.0011  0.0002
                                            0.2198  0.0018  0.0016  0.0003 -0.0681
                                           -0.0004 -0.0008 -0.0001 -0.8008 -0.0046
                                           -0.0078 -0.0014 -0.0012 -0.0120  0.0033
                                           -0.0005  0.0226
                ( 60.33%)  -0.7767* H  25 s(100.00%)
                                            1.0000  0.0006  0.0012
   383. (0.01545) BD*( 1) C  12 - C  13  
                ( 50.06%)   0.7075* C  12 s( 34.65%)p 1.89( 65.32%)d 0.00(  0.03%)
                                            0.0000  0.5885 -0.0115 -0.0002 -0.0001
                                           -0.2254  0.0412 -0.0007  0.0001  0.0630
                                            0.0016 -0.0015  0.0000  0.7723 -0.0074
                                           -0.0143 -0.0000 -0.0000 -0.0051  0.0028
                                            0.0038  0.0164
                ( 49.94%)  -0.7067* C  13 s( 34.66%)p 1.88( 65.31%)d 0.00(  0.03%)
                                            0.0000  0.5886 -0.0130 -0.0016 -0.0004
                                            0.1945  0.0328  0.0078  0.0003 -0.0637
                                            0.0045 -0.0006  0.0000 -0.7805  0.0268
                                           -0.0113 -0.0002 -0.0003 -0.0082  0.0025
                                            0.0046  0.0148
   384. (0.32328) BD*( 2) C  12 - C  13  
                ( 49.61%)   0.7044* C  12 s(  0.00%)p 1.00( 99.96%)d 0.00(  0.04%)
                                           -0.0000  0.0003 -0.0002 -0.0003 -0.0000
                                            0.0563  0.0015  0.0006  0.0000 -0.9930
                                           -0.0265 -0.0128  0.0005  0.0972  0.0026
                                            0.0013 -0.0001 -0.0057  0.0017 -0.0182
                                            0.0025  0.0031
                ( 50.39%)  -0.7098* C  13 s(  0.00%)p 1.00( 99.96%)d 0.00(  0.04%)
                                            0.0000  0.0009 -0.0002 -0.0000 -0.0001
                                            0.0571  0.0013 -0.0008 -0.0002 -0.9932
                                           -0.0250  0.0127  0.0013  0.0960  0.0024
                                           -0.0011 -0.0002 -0.0142  0.0006  0.0133
                                            0.0003 -0.0024
   385. (0.01147) BD*( 1) C  12 - H  26  
                ( 39.74%)   0.6304* C  12 s( 30.59%)p 2.27( 69.35%)d 0.00(  0.07%)
                                           -0.0003  0.5528  0.0180 -0.0002  0.0001
                                           -0.5860 -0.0029 -0.0057 -0.0013 -0.0903
                                           -0.0004 -0.0009 -0.0002 -0.5846 -0.0029
                                           -0.0056 -0.0012  0.0034  0.0230  0.0032
                                            0.0092  0.0053
                ( 60.26%)  -0.7763* H  26 s(100.00%)
                                            1.0000  0.0005  0.0012
   386. (0.01496) BD*( 1) C  13 - C  14  
                ( 50.39%)   0.7098* C  13 s( 34.71%)p 1.88( 65.26%)d 0.00(  0.03%)
                                            0.0000  0.5891 -0.0094  0.0007  0.0003
                                            0.5581  0.0170  0.0125  0.0007  0.0882
                                           -0.0026  0.0011 -0.0000  0.5756 -0.0381
                                            0.0069 -0.0001  0.0025  0.0132  0.0025
                                            0.0110  0.0040
                ( 49.61%)  -0.7044* C  14 s( 34.59%)p 1.89( 65.38%)d 0.00(  0.03%)
                                           -0.0001  0.5879  0.0145 -0.0023 -0.0002
                                           -0.5779  0.0376  0.0031 -0.0006 -0.0856
                                            0.0003  0.0012  0.0000 -0.5574 -0.0186
                                            0.0101 -0.0003  0.0023  0.0131  0.0030
                                            0.0089  0.0073
   387. (0.01110) BD*( 1) C  13 - H  27  
                ( 39.71%)   0.6302* C  13 s( 30.54%)p 2.27( 69.40%)d 0.00(  0.07%)
                                           -0.0003  0.5523  0.0177  0.0006  0.0001
                                           -0.8036 -0.0042  0.0082 -0.0016 -0.0246
                                           -0.0001  0.0004 -0.0000  0.2180  0.0017
                                           -0.0018  0.0004  0.0011 -0.0120 -0.0008
                                            0.0197 -0.0118
                ( 60.29%)  -0.7765* H  27 s(100.00%)
                                            1.0000  0.0006  0.0012
   388. (0.01210) BD*( 1) C  14 - H  28  
                ( 39.71%)   0.6301* C  14 s( 30.14%)p 2.32( 69.79%)d 0.00(  0.07%)
                                            0.0004 -0.5487  0.0165  0.0022  0.0001
                                            0.2248 -0.0082  0.0038  0.0018 -0.0657
                                           -0.0010  0.0004  0.0002 -0.8018 -0.0044
                                           -0.0041 -0.0012  0.0010  0.0116 -0.0031
                                           -0.0002 -0.0229
                ( 60.29%)  -0.7765* H  28 s(100.00%)
                                           -1.0000 -0.0014 -0.0008
   389. (0.28052) BD*( 1) C  15 - O  16  
                ( 73.43%)   0.8569* C  15 s(  0.01%)p99.99( 99.39%)d48.79(  0.60%)
                                            0.0000 -0.0111  0.0009 -0.0004  0.0001
                                            0.7132  0.0355  0.0164 -0.0045  0.5914
                                            0.0267  0.0129 -0.0034  0.3642  0.0178
                                            0.0085 -0.0023 -0.0119  0.0124 -0.0260
                                            0.0708 -0.0050
                ( 26.57%)  -0.5155* O  16 s(  0.01%)p99.99( 99.88%)d 8.34(  0.11%)
                                           -0.0000 -0.0114  0.0009  0.0000  0.0000
                                            0.7359  0.0009  0.0011 -0.0025  0.5715
                                            0.0015  0.0012 -0.0021  0.3613  0.0007
                                            0.0006 -0.0013  0.0056 -0.0048  0.0113
                                           -0.0301  0.0030
   390. (0.00565) BD*( 2) C  15 - O  16  
                ( 63.87%)   0.7992* C  15 s( 31.93%)p 2.13( 67.91%)d 0.00(  0.16%)
                                            0.0001 -0.5616  0.0623  0.0022  0.0013
                                           -0.5534  0.0331  0.0037 -0.0031  0.6007
                                           -0.0494 -0.0011  0.0043  0.0911  0.0107
                                           -0.0064 -0.0007  0.0340  0.0081 -0.0069
                                            0.0018  0.0173
                ( 36.13%)  -0.6011* O  16 s( 36.99%)p 1.70( 62.90%)d 0.00(  0.11%)
                                           -0.0000 -0.6065  0.0444  0.0016  0.0001
                                            0.5094 -0.0169 -0.0012  0.0003 -0.5967
                                            0.0189  0.0024 -0.0001 -0.1130  0.0033
                                           -0.0016 -0.0002  0.0275  0.0038 -0.0059
                                            0.0040  0.0167
   391. (0.03736) BD*( 1) C  15 - H  29  
                ( 41.64%)   0.6453* C  15 s( 35.83%)p 1.79( 64.08%)d 0.00(  0.09%)
                                            0.0002 -0.5968 -0.0459  0.0007 -0.0020
                                            0.4052  0.0158 -0.0056 -0.0038 -0.0776
                                           -0.0138  0.0072  0.0033 -0.6856 -0.0095
                                           -0.0004  0.0025 -0.0023  0.0214 -0.0089
                                           -0.0086 -0.0163
                ( 58.36%)  -0.7639* H  29 s(100.00%)
                                           -1.0000 -0.0042  0.0004


 NHO Directionality and "Bond Bending" (deviations from line of nuclear centers)

         [Thresholds for printing:  angular deviation  >  1.0 degree]
                                    hybrid p-character > 25.0%
                                    orbital occupancy  >  0.10e

                                Line of Centers        Hybrid 1              Hybrid 2
                                ---------------  -------------------   ------------------
                NBO               Theta   Phi    Theta   Phi    Dev    Theta   Phi    Dev
 ========================================================================================
     1. BD (   1) C   1 - C   2    55.8  187.5    56.3  189.0   1.3    124.8    5.3   2.0
     2. BD (   2) C   1 - C   2    55.8  187.5   142.0  158.1  90.0     38.0  337.8  90.0
     3. BD (   1) C   1 - C   6   119.9  295.3   119.3  294.0   1.3     59.5  116.6   1.3
     5. BD (   1) C   2 - C   3    86.4  243.3    87.8  244.9   2.1     94.8   62.1   1.7
     7. BD (   1) C   3 - C   4   119.5  294.5   120.4  295.4   1.2      --     --    --
     8. BD (   2) C   3 - C   4   119.5  294.5    38.0  338.0  89.9     37.8  338.8  89.6
    11. BD (   1) C   4 - C   7    85.8  242.1    87.2  242.8   1.6     96.0   60.2   2.5
    12. BD (   1) C   5 - C   6    93.7   63.2    92.7   64.5   1.7     85.5  241.9   1.6
    13. BD (   2) C   5 - C   6    93.7   63.2    38.1  338.1  89.9     38.0  337.7  89.9
    16. BD (   1) C   7 - C   8   135.3  188.7   136.6  188.6   1.2     46.1    9.4   1.6
    18. BD (   1) C   7 - H  22    26.9  182.6    26.3  186.9   2.0      --     --    --
    20. BD (   1) C   8 - C  14    75.6  181.9     --     --    --     105.6    2.0   1.3
    21. BD (   2) C   8 - C  14    75.6  181.9    84.6  273.1  89.8     84.6  273.4  89.9
    22. BD (   1) N   9 - C  15    41.5  282.7    40.1  281.7   1.6    139.4  101.5   1.2
    24. BD (   1) C  10 - C  11   134.6  188.7   133.0  188.7   1.6     43.8    8.8   1.6
    25. BD (   2) C  10 - C  11   134.6  188.7    95.8   93.2  89.8     95.6   93.0  89.9
    27. BD (   1) C  11 - C  12    75.0  181.7    73.7  181.4   1.4    103.7    1.9   1.3
    29. BD (   1) C  12 - C  13    15.8  163.2    14.6  161.1   1.3    162.4  345.7   2.0
    30. BD (   2) C  12 - C  13    15.8  163.2    84.4  273.2  89.9     84.5  273.3  90.0
    32. BD (   1) C  13 - C  14    45.5    8.7    47.5    8.4   2.1    136.1  188.9   1.6
    35. BD (   1) C  15 - O  16    96.9  311.4   111.5  219.5  89.3    111.2  217.9  89.2
    36. BD (   2) C  15 - O  16    96.9  311.4    97.1  313.1   1.7     81.6  130.5   1.7
    54. LP (   1) N   9             --     --     68.9   39.0   --       --     --    --
    55. LP (   1) O  16             --     --     98.0  311.9   --       --     --    --
    56. LP (   2) O  16             --     --    157.2   60.5   --       --     --    --
   356. BD*(   2) C   1 - C   2    55.8  187.5   142.0  158.1  90.0     38.0  337.8  90.0
   362. BD*(   2) C   3 - C   4   119.5  294.5    38.0  338.0  89.9     37.8  338.8  89.6
   367. BD*(   2) C   5 - C   6    93.7   63.2    38.1  338.1  89.9     38.0  337.7  89.9
   375. BD*(   2) C   8 - C  14    75.6  181.9    84.6  273.1  89.8     84.6  273.4  89.9
   379. BD*(   2) C  10 - C  11   134.6  188.7    95.8   93.2  89.8     95.6   93.0  89.9
   384. BD*(   2) C  12 - C  13    15.8  163.2    84.4  273.2  89.9     84.5  273.3  90.0
   389. BD*(   1) C  15 - O  16    96.9  311.4   111.5  219.5  89.3    111.2  217.9  89.2


 Second Order Perturbation Theory Analysis of Fock Matrix in NBO Basis

     Threshold for printing:   0.50 kcal/mol
                                                                              E(2)  E(j)-E(i) F(i,j)
         Donor NBO (i)                     Acceptor NBO (j)                 kcal/mol   a.u.    a.u. 
 ===================================================================================================

 within unit  1
   1. BD (   1) C   1 - C   2        / 91. RY*(   1) C   3                    0.85    1.86    0.035
   1. BD (   1) C   1 - C   2        / 92. RY*(   2) C   3                    1.66    1.98    0.051
   1. BD (   1) C   1 - C   2        /142. RY*(   1) C   6                    1.01    1.86    0.039
   1. BD (   1) C   1 - C   2        /143. RY*(   2) C   6                    1.47    2.16    0.050
   1. BD (   1) C   1 - C   2        /357. BD*(   1) C   1 - C   6            2.53    1.39    0.053
   1. BD (   1) C   1 - C   2        /358. BD*(   1) C   1 - H  17            1.35    1.39    0.039
   1. BD (   1) C   1 - C   2        /359. BD*(   1) C   2 - C   3            2.55    1.38    0.053
   1. BD (   1) C   1 - C   2        /360. BD*(   1) C   2 - H  18            1.34    1.38    0.039
   1. BD (   1) C   1 - C   2        /363. BD*(   1) C   3 - H  19            2.45    1.38    0.052
   1. BD (   1) C   1 - C   2        /369. BD*(   1) C   6 - H  21            2.37    1.38    0.051
   2. BD (   2) C   1 - C   2        / 94. RY*(   4) C   3                    1.15    1.60    0.042
   2. BD (   2) C   1 - C   2        /145. RY*(   4) C   6                    0.87    1.75    0.038
   2. BD (   2) C   1 - C   2        /362. BD*(   2) C   3 - C   4           28.10    0.35    0.089
   2. BD (   2) C   1 - C   2        /367. BD*(   2) C   5 - C   6           29.39    0.35    0.090
   3. BD (   1) C   1 - C   6        / 74. RY*(   1) C   2                    1.04    1.86    0.039
   3. BD (   1) C   1 - C   6        / 75. RY*(   2) C   2                    1.43    2.18    0.050
   3. BD (   1) C   1 - C   6        /125. RY*(   1) C   5                    0.96    1.86    0.038
   3. BD (   1) C   1 - C   6        /126. RY*(   2) C   5                    1.47    1.98    0.048
   3. BD (   1) C   1 - C   6        /355. BD*(   1) C   1 - C   2            2.52    1.39    0.053
   3. BD (   1) C   1 - C   6        /358. BD*(   1) C   1 - H  17            1.33    1.39    0.038
   3. BD (   1) C   1 - C   6        /360. BD*(   1) C   2 - H  18            2.35    1.38    0.051
   3. BD (   1) C   1 - C   6        /366. BD*(   1) C   5 - C   6            2.65    1.38    0.054
   3. BD (   1) C   1 - C   6        /368. BD*(   1) C   5 - H  20            2.54    1.38    0.053
   3. BD (   1) C   1 - C   6        /369. BD*(   1) C   6 - H  21            1.35    1.38    0.039
   4. BD (   1) C   1 - H  17        / 74. RY*(   1) C   2                    1.33    1.71    0.043
   4. BD (   1) C   1 - H  17        /142. RY*(   1) C   6                    1.33    1.71    0.043
   4. BD (   1) C   1 - H  17        /355. BD*(   1) C   1 - C   2            0.95    1.24    0.031
   4. BD (   1) C   1 - H  17        /357. BD*(   1) C   1 - C   6            0.96    1.24    0.031
   4. BD (   1) C   1 - H  17        /359. BD*(   1) C   2 - C   3            3.78    1.23    0.061
   4. BD (   1) C   1 - H  17        /360. BD*(   1) C   2 - H  18            0.56    1.23    0.023
   4. BD (   1) C   1 - H  17        /366. BD*(   1) C   5 - C   6            3.88    1.23    0.062
   4. BD (   1) C   1 - H  17        /369. BD*(   1) C   6 - H  21            0.56    1.23    0.024
   5. BD (   1) C   2 - C   3        / 57. RY*(   1) C   1                    0.98    1.87    0.038
   5. BD (   1) C   2 - C   3        / 58. RY*(   2) C   1                    1.42    2.18    0.050
   5. BD (   1) C   2 - C   3        /108. RY*(   1) C   4                    0.99    2.00    0.040
   5. BD (   1) C   2 - C   3        /110. RY*(   3) C   4                    1.35    1.98    0.046
   5. BD (   1) C   2 - C   3        /355. BD*(   1) C   1 - C   2            2.50    1.39    0.053
   5. BD (   1) C   2 - C   3        /358. BD*(   1) C   1 - H  17            2.32    1.38    0.051
   5. BD (   1) C   2 - C   3        /360. BD*(   1) C   2 - H  18            1.30    1.38    0.038
   5. BD (   1) C   2 - C   3        /361. BD*(   1) C   3 - C   4            3.51    1.38    0.062
   5. BD (   1) C   2 - C   3        /363. BD*(   1) C   3 - H  19            1.45    1.38    0.040
   5. BD (   1) C   2 - C   3        /365. BD*(   1) C   4 - C   7            3.70    1.26    0.061
   6. BD (   1) C   2 - H  18        / 57. RY*(   1) C   1                    1.24    1.73    0.041
   6. BD (   1) C   2 - H  18        / 91. RY*(   1) C   3                    1.20    1.71    0.041
   6. BD (   1) C   2 - H  18        /355. BD*(   1) C   1 - C   2            0.94    1.24    0.031
   6. BD (   1) C   2 - H  18        /357. BD*(   1) C   1 - C   6            3.70    1.24    0.061
   6. BD (   1) C   2 - H  18        /358. BD*(   1) C   1 - H  17            0.56    1.24    0.024
   6. BD (   1) C   2 - H  18        /359. BD*(   1) C   2 - C   3            0.95    1.24    0.031
   6. BD (   1) C   2 - H  18        /361. BD*(   1) C   3 - C   4            3.94    1.23    0.062
   6. BD (   1) C   2 - H  18        /363. BD*(   1) C   3 - H  19            0.56    1.23    0.024
   7. BD (   1) C   3 - C   4        / 74. RY*(   1) C   2                    1.16    1.86    0.042
   7. BD (   1) C   3 - C   4        / 75. RY*(   2) C   2                    1.59    2.18    0.053
   7. BD (   1) C   3 - C   4        /125. RY*(   1) C   5                    0.71    1.86    0.032
   7. BD (   1) C   3 - C   4        /126. RY*(   2) C   5                    0.50    1.98    0.028
   7. BD (   1) C   3 - C   4        /159. RY*(   1) C   7                    1.65    1.80    0.049
   7. BD (   1) C   3 - C   4        /359. BD*(   1) C   2 - C   3            3.06    1.38    0.058
   7. BD (   1) C   3 - C   4        /360. BD*(   1) C   2 - H  18            1.96    1.38    0.047
   7. BD (   1) C   3 - C   4        /363. BD*(   1) C   3 - H  19            1.61    1.38    0.042
   7. BD (   1) C   3 - C   4        /364. BD*(   1) C   4 - C   5            3.50    1.37    0.062
   7. BD (   1) C   3 - C   4        /365. BD*(   1) C   4 - C   7            2.11    1.26    0.046
   7. BD (   1) C   3 - C   4        /368. BD*(   1) C   5 - H  20            2.54    1.38    0.053
   7. BD (   1) C   3 - C   4        /371. BD*(   1) C   7 - N   9            1.52    1.19    0.038
   8. BD (   2) C   3 - C   4        / 76. RY*(   3) C   2                    1.86    0.81    0.038
   8. BD (   2) C   3 - C   4        /127. RY*(   3) C   5                    2.14    0.95    0.044
   8. BD (   2) C   3 - C   4        /356. BD*(   2) C   1 - C   2           28.74    0.35    0.090
   8. BD (   2) C   3 - C   4        /367. BD*(   2) C   5 - C   6           27.38    0.35    0.087
   8. BD (   2) C   3 - C   4        /370. BD*(   1) C   7 - C   8            3.29    0.79    0.049
   8. BD (   2) C   3 - C   4        /371. BD*(   1) C   7 - N   9            1.90    0.72    0.036
   8. BD (   2) C   3 - C   4        /372. BD*(   1) C   7 - H  22            0.65    0.73    0.021
   8. BD (   2) C   3 - C   4        /375. BD*(   2) C   8 - C  14            1.39    0.35    0.020
   9. BD (   1) C   3 - H  19        / 74. RY*(   1) C   2                    1.11    1.71    0.039
   9. BD (   1) C   3 - H  19        /108. RY*(   1) C   4                    1.77    1.86    0.051
   9. BD (   1) C   3 - H  19        /355. BD*(   1) C   1 - C   2            3.59    1.24    0.060
   9. BD (   1) C   3 - H  19        /359. BD*(   1) C   2 - C   3            1.05    1.24    0.032
   9. BD (   1) C   3 - H  19        /360. BD*(   1) C   2 - H  18            0.55    1.24    0.023
   9. BD (   1) C   3 - H  19        /361. BD*(   1) C   3 - C   4            1.31    1.23    0.036
   9. BD (   1) C   3 - H  19        /364. BD*(   1) C   4 - C   5            4.90    1.22    0.069
  10. BD (   1) C   4 - C   5        / 91. RY*(   1) C   3                    0.80    1.86    0.035
  10. BD (   1) C   4 - C   5        / 92. RY*(   2) C   3                    0.52    1.98    0.029
  10. BD (   1) C   4 - C   5        /142. RY*(   1) C   6                    1.22    1.86    0.043
  10. BD (   1) C   4 - C   5        /143. RY*(   2) C   6                    1.57    2.16    0.052
  10. BD (   1) C   4 - C   5        /159. RY*(   1) C   7                    1.10    1.80    0.040
  10. BD (   1) C   4 - C   5        /361. BD*(   1) C   3 - C   4            3.40    1.38    0.061
  10. BD (   1) C   4 - C   5        /363. BD*(   1) C   3 - H  19            2.37    1.38    0.051
  10. BD (   1) C   4 - C   5        /365. BD*(   1) C   4 - C   7            2.04    1.26    0.045
  10. BD (   1) C   4 - C   5        /366. BD*(   1) C   5 - C   6            3.23    1.38    0.060
  10. BD (   1) C   4 - C   5        /368. BD*(   1) C   5 - H  20            1.53    1.38    0.041
  10. BD (   1) C   4 - C   5        /369. BD*(   1) C   6 - H  21            1.97    1.38    0.047
  10. BD (   1) C   4 - C   5        /372. BD*(   1) C   7 - H  22            1.06    1.21    0.032
  11. BD (   1) C   4 - C   7        / 91. RY*(   1) C   3                    1.70    1.82    0.050
  11. BD (   1) C   4 - C   7        /125. RY*(   1) C   5                    1.46    1.82    0.046
  11. BD (   1) C   4 - C   7        /177. RY*(   2) C   8                    1.55    1.76    0.047
  11. BD (   1) C   4 - C   7        /193. RY*(   1) N   9                    1.14    1.43    0.036
  11. BD (   1) C   4 - C   7        /359. BD*(   1) C   2 - C   3            2.16    1.34    0.048
  11. BD (   1) C   4 - C   7        /361. BD*(   1) C   3 - C   4            2.05    1.34    0.047
  11. BD (   1) C   4 - C   7        /364. BD*(   1) C   4 - C   5            2.10    1.33    0.047
  11. BD (   1) C   4 - C   7        /366. BD*(   1) C   5 - C   6            2.17    1.34    0.048
  11. BD (   1) C   4 - C   7        /370. BD*(   1) C   7 - C   8            2.86    1.22    0.053
  11. BD (   1) C   4 - C   7        /371. BD*(   1) C   7 - N   9            0.83    1.15    0.028
  11. BD (   1) C   4 - C   7        /372. BD*(   1) C   7 - H  22            0.96    1.17    0.030
  11. BD (   1) C   4 - C   7        /374. BD*(   1) C   8 - C  14            1.64    1.34    0.042
  11. BD (   1) C   4 - C   7        /375. BD*(   2) C   8 - C  14            2.10    0.79    0.039
  11. BD (   1) C   4 - C   7        /376. BD*(   1) N   9 - C  15            1.55    1.27    0.040
  12. BD (   1) C   5 - C   6        / 57. RY*(   1) C   1                    0.96    1.88    0.038
  12. BD (   1) C   5 - C   6        / 58. RY*(   2) C   1                    1.42    2.18    0.050
  12. BD (   1) C   5 - C   6        /108. RY*(   1) C   4                    1.19    2.01    0.044
  12. BD (   1) C   5 - C   6        /110. RY*(   3) C   4                    1.15    1.98    0.043
  12. BD (   1) C   5 - C   6        /357. BD*(   1) C   1 - C   6            2.55    1.39    0.053
  12. BD (   1) C   5 - C   6        /358. BD*(   1) C   1 - H  17            2.31    1.39    0.051
  12. BD (   1) C   5 - C   6        /364. BD*(   1) C   4 - C   5            3.72    1.37    0.064
  12. BD (   1) C   5 - C   6        /365. BD*(   1) C   4 - C   7            3.89    1.26    0.063
  12. BD (   1) C   5 - C   6        /368. BD*(   1) C   5 - H  20            1.59    1.38    0.042
  12. BD (   1) C   5 - C   6        /369. BD*(   1) C   6 - H  21            1.33    1.38    0.038
  13. BD (   2) C   5 - C   6        / 59. RY*(   3) C   1                    1.27    0.79    0.031
  13. BD (   2) C   5 - C   6        /356. BD*(   2) C   1 - C   2           27.57    0.35    0.088
  13. BD (   2) C   5 - C   6        /362. BD*(   2) C   3 - C   4           29.58    0.35    0.092
  14. BD (   1) C   5 - H  20        /108. RY*(   1) C   4                    1.68    1.86    0.050
  14. BD (   1) C   5 - H  20        /142. RY*(   1) C   6                    1.20    1.72    0.041
  14. BD (   1) C   5 - H  20        /357. BD*(   1) C   1 - C   6            3.53    1.24    0.059
  14. BD (   1) C   5 - H  20        /361. BD*(   1) C   3 - C   4            4.79    1.24    0.069
  14. BD (   1) C   5 - H  20        /364. BD*(   1) C   4 - C   5            1.25    1.23    0.035
  14. BD (   1) C   5 - H  20        /366. BD*(   1) C   5 - C   6            1.11    1.24    0.033
  14. BD (   1) C   5 - H  20        /369. BD*(   1) C   6 - H  21            0.53    1.24    0.023
  15. BD (   1) C   6 - H  21        / 57. RY*(   1) C   1                    1.24    1.73    0.041
  15. BD (   1) C   6 - H  21        /125. RY*(   1) C   5                    1.17    1.71    0.040
  15. BD (   1) C   6 - H  21        /355. BD*(   1) C   1 - C   2            3.71    1.24    0.061
  15. BD (   1) C   6 - H  21        /357. BD*(   1) C   1 - C   6            0.96    1.24    0.031
  15. BD (   1) C   6 - H  21        /358. BD*(   1) C   1 - H  17            0.57    1.24    0.024
  15. BD (   1) C   6 - H  21        /364. BD*(   1) C   4 - C   5            4.03    1.22    0.063
  15. BD (   1) C   6 - H  21        /366. BD*(   1) C   5 - C   6            0.97    1.24    0.031
  15. BD (   1) C   6 - H  21        /368. BD*(   1) C   5 - H  20            0.55    1.23    0.023
  16. BD (   1) C   7 - C   8        /109. RY*(   2) C   4                    1.89    1.48    0.048
  16. BD (   1) C   7 - C   8        /193. RY*(   1) N   9                    1.37    1.43    0.040
  16. BD (   1) C   7 - C   8        /210. RY*(   1) C  10                    1.43    1.82    0.046
  16. BD (   1) C   7 - C   8        /278. RY*(   1) C  14                    1.83    1.82    0.052
  16. BD (   1) C   7 - C   8        /361. BD*(   1) C   3 - C   4            0.62    1.34    0.026
  16. BD (   1) C   7 - C   8        /362. BD*(   2) C   3 - C   4            2.53    0.79    0.043
  16. BD (   1) C   7 - C   8        /364. BD*(   1) C   4 - C   5            0.85    1.33    0.030
  16. BD (   1) C   7 - C   8        /365. BD*(   1) C   4 - C   7            2.88    1.22    0.053
  16. BD (   1) C   7 - C   8        /371. BD*(   1) C   7 - N   9            0.84    1.15    0.028
  16. BD (   1) C   7 - C   8        /372. BD*(   1) C   7 - H  22            0.98    1.17    0.030
  16. BD (   1) C   7 - C   8        /373. BD*(   1) C   8 - C  10            2.03    1.33    0.047
  16. BD (   1) C   7 - C   8        /374. BD*(   1) C   8 - C  14            2.10    1.34    0.048
  16. BD (   1) C   7 - C   8        /376. BD*(   1) N   9 - C  15            1.76    1.27    0.042
  16. BD (   1) C   7 - C   8        /378. BD*(   1) C  10 - C  11            2.17    1.34    0.048
  16. BD (   1) C   7 - C   8        /386. BD*(   1) C  13 - C  14            2.17    1.34    0.048
  17. BD (   1) C   7 - N   9        /110. RY*(   3) C   4                    0.66    2.08    0.033
  17. BD (   1) C   7 - N   9        /178. RY*(   3) C   8                    0.74    1.80    0.033
  17. BD (   1) C   7 - N   9        /298. RY*(   4) C  15                    1.69    1.90    0.051
  17. BD (   1) C   7 - N   9        /299. RY*(   5) C  15                    0.59    3.27    0.040
  17. BD (   1) C   7 - N   9        /361. BD*(   1) C   3 - C   4            2.05    1.48    0.049
  17. BD (   1) C   7 - N   9        /362. BD*(   2) C   3 - C   4            0.61    0.92    0.023
  17. BD (   1) C   7 - N   9        /365. BD*(   1) C   4 - C   7            0.95    1.36    0.032
  17. BD (   1) C   7 - N   9        /370. BD*(   1) C   7 - C   8            1.04    1.36    0.034
  17. BD (   1) C   7 - N   9        /374. BD*(   1) C   8 - C  14            1.42    1.48    0.041
  17. BD (   1) C   7 - N   9        /375. BD*(   2) C   8 - C  14            1.53    0.92    0.037
  17. BD (   1) C   7 - N   9        /376. BD*(   1) N   9 - C  15            0.93    1.41    0.032
  17. BD (   1) C   7 - N   9        /377. BD*(   1) N   9 - H  23            0.61    1.40    0.026
  17. BD (   1) C   7 - N   9        /390. BD*(   2) C  15 - O  16            1.77    1.49    0.046
  18. BD (   1) C   7 - H  22        /362. BD*(   2) C   3 - C   4            1.07    0.64    0.025
  18. BD (   1) C   7 - H  22        /364. BD*(   1) C   4 - C   5            4.62    1.19    0.066
  18. BD (   1) C   7 - H  22        /365. BD*(   1) C   4 - C   7            0.91    1.08    0.028
  18. BD (   1) C   7 - H  22        /370. BD*(   1) C   7 - C   8            0.89    1.08    0.028
  18. BD (   1) C   7 - H  22        /373. BD*(   1) C   8 - C  10            5.38    1.19    0.072
  18. BD (   1) C   7 - H  22        /377. BD*(   1) N   9 - H  23            4.71    1.12    0.065
  19. BD (   1) C   8 - C  10        /159. RY*(   1) C   7                    1.71    1.80    0.050
  19. BD (   1) C   8 - C  10        /227. RY*(   1) C  11                    1.22    1.86    0.043
  19. BD (   1) C   8 - C  10        /228. RY*(   2) C  11                    1.55    2.17    0.052
  19. BD (   1) C   8 - C  10        /278. RY*(   1) C  14                    0.81    1.86    0.035
  19. BD (   1) C   8 - C  10        /279. RY*(   2) C  14                    0.53    1.96    0.029
  19. BD (   1) C   8 - C  10        /370. BD*(   1) C   7 - C   8            2.07    1.26    0.046
  19. BD (   1) C   8 - C  10        /372. BD*(   1) C   7 - H  22            1.30    1.21    0.035
  19. BD (   1) C   8 - C  10        /374. BD*(   1) C   8 - C  14            3.36    1.38    0.061
  19. BD (   1) C   8 - C  10        /378. BD*(   1) C  10 - C  11            3.25    1.38    0.060
  19. BD (   1) C   8 - C  10        /380. BD*(   1) C  10 - H  24            1.53    1.38    0.041
  19. BD (   1) C   8 - C  10        /382. BD*(   1) C  11 - H  25            1.99    1.38    0.047
  19. BD (   1) C   8 - C  10        /388. BD*(   1) C  14 - H  28            2.36    1.38    0.051
  20. BD (   1) C   8 - C  14        /159. RY*(   1) C   7                    1.83    1.80    0.051
  20. BD (   1) C   8 - C  14        /210. RY*(   1) C  10                    0.76    1.86    0.034
  20. BD (   1) C   8 - C  14        /261. RY*(   1) C  13                    1.15    1.87    0.041
  20. BD (   1) C   8 - C  14        /262. RY*(   2) C  13                    1.57    2.18    0.052
  20. BD (   1) C   8 - C  14        /365. BD*(   1) C   4 - C   7            0.63    1.26    0.025
  20. BD (   1) C   8 - C  14        /370. BD*(   1) C   7 - C   8            2.16    1.26    0.047
  20. BD (   1) C   8 - C  14        /371. BD*(   1) C   7 - N   9            0.68    1.19    0.026
  20. BD (   1) C   8 - C  14        /372. BD*(   1) C   7 - H  22            0.53    1.21    0.023
  20. BD (   1) C   8 - C  14        /373. BD*(   1) C   8 - C  10            3.45    1.37    0.061
  20. BD (   1) C   8 - C  14        /380. BD*(   1) C  10 - H  24            2.51    1.38    0.053
  20. BD (   1) C   8 - C  14        /386. BD*(   1) C  13 - C  14            3.08    1.38    0.058
  20. BD (   1) C   8 - C  14        /387. BD*(   1) C  13 - H  27            1.97    1.38    0.047
  20. BD (   1) C   8 - C  14        /388. BD*(   1) C  14 - H  28            1.64    1.38    0.043
  21. BD (   2) C   8 - C  14        /212. RY*(   3) C  10                    2.06    1.01    0.045
  21. BD (   2) C   8 - C  14        /263. RY*(   3) C  13                    1.93    0.84    0.039
  21. BD (   2) C   8 - C  14        /365. BD*(   1) C   4 - C   7            3.01    0.79    0.047
  21. BD (   2) C   8 - C  14        /371. BD*(   1) C   7 - N   9            4.43    0.72    0.055
  21. BD (   2) C   8 - C  14        /379. BD*(   2) C  10 - C  11           26.93    0.35    0.087
  21. BD (   2) C   8 - C  14        /384. BD*(   2) C  12 - C  13           28.41    0.35    0.089
  22. BD (   1) N   9 - C  15        /159. RY*(   1) C   7                    2.18    1.97    0.059
  22. BD (   1) N   9 - C  15        /314. RY*(   3) O  16                    0.61    1.51    0.027
  22. BD (   1) N   9 - C  15        /371. BD*(   1) C   7 - N   9            1.85    1.36    0.045
  22. BD (   1) N   9 - C  15        /372. BD*(   1) C   7 - H  22            0.59    1.38    0.025
  22. BD (   1) N   9 - C  15        /377. BD*(   1) N   9 - H  23            0.69    1.47    0.029
  22. BD (   1) N   9 - C  15        /390. BD*(   2) C  15 - O  16            0.50    1.56    0.025
  23. BD (   1) N   9 - H  23        /159. RY*(   1) C   7                    0.63    1.81    0.030
  23. BD (   1) N   9 - H  23        /160. RY*(   2) C   7                    1.23    1.62    0.040
  23. BD (   1) N   9 - H  23        /295. RY*(   1) C  15                    0.90    2.10    0.039
  23. BD (   1) N   9 - H  23        /299. RY*(   5) C  15                    0.72    3.19    0.043
  23. BD (   1) N   9 - H  23        /372. BD*(   1) C   7 - H  22            1.77    1.22    0.041
  23. BD (   1) N   9 - H  23        /376. BD*(   1) N   9 - C  15            0.52    1.32    0.024
  23. BD (   1) N   9 - H  23        /390. BD*(   2) C  15 - O  16            1.08    1.40    0.035
  23. BD (   1) N   9 - H  23        /391. BD*(   1) C  15 - H  29            2.34    1.31    0.050
  24. BD (   1) C  10 - C  11        /176. RY*(   1) C   8                    1.34    2.02    0.047
  24. BD (   1) C  10 - C  11        /177. RY*(   2) C   8                    0.56    1.80    0.029
  24. BD (   1) C  10 - C  11        /178. RY*(   3) C   8                    0.66    1.71    0.030
  24. BD (   1) C  10 - C  11        /244. RY*(   1) C  12                    0.95    1.88    0.038
  24. BD (   1) C  10 - C  11        /245. RY*(   2) C  12                    1.42    2.18    0.050
  24. BD (   1) C  10 - C  11        /370. BD*(   1) C   7 - C   8            3.92    1.26    0.063
  24. BD (   1) C  10 - C  11        /373. BD*(   1) C   8 - C  10            3.70    1.37    0.064
  24. BD (   1) C  10 - C  11        /380. BD*(   1) C  10 - H  24            1.60    1.38    0.042
  24. BD (   1) C  10 - C  11        /381. BD*(   1) C  11 - C  12            2.54    1.39    0.053
  24. BD (   1) C  10 - C  11        /382. BD*(   1) C  11 - H  25            1.32    1.38    0.038
  24. BD (   1) C  10 - C  11        /385. BD*(   1) C  12 - H  26            2.31    1.39    0.051
  25. BD (   2) C  10 - C  11        /246. RY*(   3) C  12                    1.40    0.77    0.032
  25. BD (   2) C  10 - C  11        /375. BD*(   2) C   8 - C  14           29.30    0.35    0.091
  25. BD (   2) C  10 - C  11        /384. BD*(   2) C  12 - C  13           27.57    0.35    0.088
  26. BD (   1) C  10 - H  24        /176. RY*(   1) C   8                    1.64    1.88    0.050
  26. BD (   1) C  10 - H  24        /227. RY*(   1) C  11                    1.18    1.72    0.040
  26. BD (   1) C  10 - H  24        /373. BD*(   1) C   8 - C  10            1.27    1.23    0.035
  26. BD (   1) C  10 - H  24        /374. BD*(   1) C   8 - C  14            4.82    1.24    0.069
  26. BD (   1) C  10 - H  24        /378. BD*(   1) C  10 - C  11            1.12    1.24    0.033
  26. BD (   1) C  10 - H  24        /381. BD*(   1) C  11 - C  12            3.53    1.24    0.059
  26. BD (   1) C  10 - H  24        /382. BD*(   1) C  11 - H  25            0.53    1.24    0.023
  27. BD (   1) C  11 - C  12        /210. RY*(   1) C  10                    0.97    1.86    0.038
  27. BD (   1) C  11 - C  12        /211. RY*(   2) C  10                    1.45    1.97    0.048
  27. BD (   1) C  11 - C  12        /261. RY*(   1) C  13                    1.05    1.87    0.040
  27. BD (   1) C  11 - C  12        /262. RY*(   2) C  13                    1.43    2.18    0.050
  27. BD (   1) C  11 - C  12        /378. BD*(   1) C  10 - C  11            2.64    1.38    0.054
  27. BD (   1) C  11 - C  12        /380. BD*(   1) C  10 - H  24            2.53    1.38    0.053
  27. BD (   1) C  11 - C  12        /382. BD*(   1) C  11 - H  25            1.34    1.38    0.039
  27. BD (   1) C  11 - C  12        /383. BD*(   1) C  12 - C  13            2.51    1.39    0.053
  27. BD (   1) C  11 - C  12        /385. BD*(   1) C  12 - H  26            1.33    1.39    0.038
  27. BD (   1) C  11 - C  12        /387. BD*(   1) C  13 - H  27            2.34    1.38    0.051
  28. BD (   1) C  11 - H  25        /210. RY*(   1) C  10                    1.15    1.71    0.040
  28. BD (   1) C  11 - H  25        /244. RY*(   1) C  12                    1.25    1.73    0.042
  28. BD (   1) C  11 - H  25        /373. BD*(   1) C   8 - C  10            3.97    1.23    0.062
  28. BD (   1) C  11 - H  25        /378. BD*(   1) C  10 - C  11            0.95    1.24    0.031
  28. BD (   1) C  11 - H  25        /380. BD*(   1) C  10 - H  24            0.55    1.23    0.023
  28. BD (   1) C  11 - H  25        /381. BD*(   1) C  11 - C  12            0.95    1.24    0.031
  28. BD (   1) C  11 - H  25        /383. BD*(   1) C  12 - C  13            3.72    1.24    0.061
  28. BD (   1) C  11 - H  25        /385. BD*(   1) C  12 - H  26            0.57    1.24    0.024
  29. BD (   1) C  12 - C  13        /227. RY*(   1) C  11                    1.01    1.86    0.039
  29. BD (   1) C  12 - C  13        /228. RY*(   2) C  11                    1.46    2.17    0.050
  29. BD (   1) C  12 - C  13        /278. RY*(   1) C  14                    0.79    1.86    0.034
  29. BD (   1) C  12 - C  13        /279. RY*(   2) C  14                    1.73    1.96    0.052
  29. BD (   1) C  12 - C  13        /381. BD*(   1) C  11 - C  12            2.51    1.39    0.053
  29. BD (   1) C  12 - C  13        /382. BD*(   1) C  11 - H  25            2.38    1.38    0.051
  29. BD (   1) C  12 - C  13        /385. BD*(   1) C  12 - H  26            1.33    1.38    0.038
  29. BD (   1) C  12 - C  13        /386. BD*(   1) C  13 - C  14            2.54    1.38    0.053
  29. BD (   1) C  12 - C  13        /387. BD*(   1) C  13 - H  27            1.33    1.38    0.038
  29. BD (   1) C  12 - C  13        /388. BD*(   1) C  14 - H  28            2.46    1.38    0.052
  30. BD (   2) C  12 - C  13        /230. RY*(   4) C  11                    0.82    1.77    0.037
  30. BD (   2) C  12 - C  13        /281. RY*(   4) C  14                    1.10    1.64    0.042
  30. BD (   2) C  12 - C  13        /375. BD*(   2) C   8 - C  14           27.96    0.35    0.089
  30. BD (   2) C  12 - C  13        /379. BD*(   2) C  10 - C  11           29.00    0.35    0.090
  31. BD (   1) C  12 - H  26        /227. RY*(   1) C  11                    1.34    1.71    0.043
  31. BD (   1) C  12 - H  26        /261. RY*(   1) C  13                    1.33    1.72    0.043
  31. BD (   1) C  12 - H  26        /378. BD*(   1) C  10 - C  11            3.89    1.23    0.062
  31. BD (   1) C  12 - H  26        /381. BD*(   1) C  11 - C  12            0.95    1.24    0.031
  31. BD (   1) C  12 - H  26        /382. BD*(   1) C  11 - H  25            0.57    1.23    0.024
  31. BD (   1) C  12 - H  26        /383. BD*(   1) C  12 - C  13            0.94    1.24    0.030
  31. BD (   1) C  12 - H  26        /386. BD*(   1) C  13 - C  14            3.77    1.24    0.061
  31. BD (   1) C  12 - H  26        /387. BD*(   1) C  13 - H  27            0.56    1.23    0.023
  32. BD (   1) C  13 - C  14        /176. RY*(   1) C   8                    0.92    2.02    0.039
  32. BD (   1) C  13 - C  14        /177. RY*(   2) C   8                    0.78    1.80    0.033
  32. BD (   1) C  13 - C  14        /178. RY*(   3) C   8                    0.71    1.71    0.031
  32. BD (   1) C  13 - C  14        /244. RY*(   1) C  12                    0.97    1.88    0.038
  32. BD (   1) C  13 - C  14        /245. RY*(   2) C  12                    1.42    2.18    0.050
  32. BD (   1) C  13 - C  14        /370. BD*(   1) C   7 - C   8            3.74    1.26    0.061
  32. BD (   1) C  13 - C  14        /374. BD*(   1) C   8 - C  14            3.47    1.38    0.062
  32. BD (   1) C  13 - C  14        /383. BD*(   1) C  12 - C  13            2.50    1.38    0.053
  32. BD (   1) C  13 - C  14        /385. BD*(   1) C  12 - H  26            2.31    1.38    0.051
  32. BD (   1) C  13 - C  14        /387. BD*(   1) C  13 - H  27            1.32    1.38    0.038
  32. BD (   1) C  13 - C  14        /388. BD*(   1) C  14 - H  28            1.41    1.38    0.039
  33. BD (   1) C  13 - H  27        /244. RY*(   1) C  12                    1.24    1.73    0.041
  33. BD (   1) C  13 - H  27        /278. RY*(   1) C  14                    1.21    1.71    0.041
  33. BD (   1) C  13 - H  27        /374. BD*(   1) C   8 - C  14            3.95    1.23    0.062
  33. BD (   1) C  13 - H  27        /381. BD*(   1) C  11 - C  12            3.70    1.24    0.060
  33. BD (   1) C  13 - H  27        /383. BD*(   1) C  12 - C  13            0.93    1.24    0.030
  33. BD (   1) C  13 - H  27        /385. BD*(   1) C  12 - H  26            0.56    1.24    0.024
  33. BD (   1) C  13 - H  27        /386. BD*(   1) C  13 - C  14            0.96    1.24    0.031
  33. BD (   1) C  13 - H  27        /388. BD*(   1) C  14 - H  28            0.57    1.23    0.024
  34. BD (   1) C  14 - H  28        /176. RY*(   1) C   8                    1.82    1.87    0.052
  34. BD (   1) C  14 - H  28        /261. RY*(   1) C  13                    1.11    1.72    0.039
  34. BD (   1) C  14 - H  28        /373. BD*(   1) C   8 - C  10            4.89    1.23    0.069
  34. BD (   1) C  14 - H  28        /374. BD*(   1) C   8 - C  14            1.34    1.23    0.036
  34. BD (   1) C  14 - H  28        /383. BD*(   1) C  12 - C  13            3.61    1.24    0.060
  34. BD (   1) C  14 - H  28        /386. BD*(   1) C  13 - C  14            1.05    1.24    0.032
  34. BD (   1) C  14 - H  28        /387. BD*(   1) C  13 - H  27            0.54    1.23    0.023
  35. BD (   1) C  15 - O  16        /193. RY*(   1) N   9                    0.57    1.14    0.023
  35. BD (   1) C  15 - O  16        /389. BD*(   1) C  15 - O  16            1.28    0.47    0.024
  36. BD (   2) C  15 - O  16        /194. RY*(   2) N   9                    1.48    2.15    0.050
  36. BD (   2) C  15 - O  16        /295. RY*(   1) C  15                    0.88    2.43    0.041
  36. BD (   2) C  15 - O  16        /371. BD*(   1) C   7 - N   9            2.62    1.53    0.057
  36. BD (   2) C  15 - O  16        /376. BD*(   1) N   9 - C  15            0.57    1.65    0.028
  37. BD (   1) C  15 - H  29        /194. RY*(   2) N   9                    1.35    1.72    0.043
  37. BD (   1) C  15 - H  29        /312. RY*(   1) O  16                    0.97    1.51    0.034
  37. BD (   1) C  15 - H  29        /377. BD*(   1) N   9 - H  23            3.75    1.21    0.060
  38. CR (   1) C   1                / 75. RY*(   2) C   2                    1.28   11.80    0.110
  38. CR (   1) C   1                /143. RY*(   2) C   6                    1.24   11.78    0.108
  38. CR (   1) C   1                /330. RY*(   2) H  17                    0.60   12.30    0.077
  38. CR (   1) C   1                /359. BD*(   1) C   2 - C   3            0.65   11.01    0.076
  38. CR (   1) C   1                /366. BD*(   1) C   5 - C   6            0.68   11.01    0.077
  39. CR (   1) C   2                / 58. RY*(   2) C   1                    1.33   11.80    0.112
  39. CR (   1) C   2                / 92. RY*(   2) C   3                    1.13   11.60    0.102
  39. CR (   1) C   2                /332. RY*(   2) H  18                    0.63   12.34    0.079
  39. CR (   1) C   2                /357. BD*(   1) C   1 - C   6            0.64   11.01    0.075
  39. CR (   1) C   2                /361. BD*(   1) C   3 - C   4            0.76   11.00    0.082
  40. CR (   1) C   3                / 75. RY*(   2) C   2                    1.32   11.80    0.111
  40. CR (   1) C   3                /108. RY*(   1) C   4                    0.59   11.63    0.074
  40. CR (   1) C   3                /110. RY*(   3) C   4                    1.41   11.60    0.114
  40. CR (   1) C   3                /333. RY*(   1) H  19                    0.69   11.93    0.081
  40. CR (   1) C   3                /355. BD*(   1) C   1 - C   2            0.64   11.01    0.075
  40. CR (   1) C   3                /364. BD*(   1) C   4 - C   5            0.83   10.99    0.086
  40. CR (   1) C   3                /365. BD*(   1) C   4 - C   7            0.79   10.88    0.083
  41. CR (   1) C   4                / 92. RY*(   2) C   3                    1.23   11.62    0.107
  41. CR (   1) C   4                /126. RY*(   2) C   5                    1.23   11.63    0.107
  41. CR (   1) C   4                /163. RY*(   5) C   7                    0.68   11.32    0.079
  41. CR (   1) C   4                /359. BD*(   1) C   2 - C   3            0.62   11.03    0.074
  41. CR (   1) C   4                /366. BD*(   1) C   5 - C   6            0.62   11.03    0.074
  42. CR (   1) C   5                /110. RY*(   3) C   4                    1.85   11.60    0.131
  42. CR (   1) C   5                /143. RY*(   2) C   6                    1.38   11.78    0.114
  42. CR (   1) C   5                /335. RY*(   1) H  20                    0.64   11.77    0.077
  42. CR (   1) C   5                /357. BD*(   1) C   1 - C   6            0.64   11.01    0.075
  42. CR (   1) C   5                /361. BD*(   1) C   3 - C   4            0.76   11.00    0.082
  42. CR (   1) C   5                /365. BD*(   1) C   4 - C   7            0.82   10.88    0.085
  43. CR (   1) C   6                / 58. RY*(   2) C   1                    1.30   11.80    0.110
  43. CR (   1) C   6                /126. RY*(   2) C   5                    1.05   11.61    0.098
  43. CR (   1) C   6                /338. RY*(   2) H  21                    0.63   12.34    0.079
  43. CR (   1) C   6                /355. BD*(   1) C   1 - C   2            0.65   11.01    0.076
  43. CR (   1) C   6                /364. BD*(   1) C   4 - C   5            0.78   11.00    0.083
  44. CR (   1) C   7                /108. RY*(   1) C   4                    1.08   11.68    0.100
  44. CR (   1) C   7                /176. RY*(   1) C   8                    1.09   11.69    0.101
  44. CR (   1) C   7                /361. BD*(   1) C   3 - C   4            0.54   11.06    0.069
  44. CR (   1) C   7                /364. BD*(   1) C   4 - C   5            0.70   11.05    0.079
  44. CR (   1) C   7                /373. BD*(   1) C   8 - C  10            0.68   11.05    0.078
  44. CR (   1) C   7                /374. BD*(   1) C   8 - C  14            0.55   11.06    0.070
  44. CR (   1) C   7                /376. BD*(   1) N   9 - C  15            0.69   10.99    0.079
  45. CR (   1) C   8                /163. RY*(   5) C   7                    0.66   11.32    0.077
  45. CR (   1) C   8                /211. RY*(   2) C  10                    1.26   11.61    0.108
  45. CR (   1) C   8                /279. RY*(   2) C  14                    1.28   11.61    0.109
  45. CR (   1) C   8                /378. BD*(   1) C  10 - C  11            0.61   11.03    0.073
  45. CR (   1) C   8                /386. BD*(   1) C  13 - C  14            0.63   11.03    0.075
  46. CR (   1) N   9                /160. RY*(   2) C   7                    1.62   15.45    0.141
  46. CR (   1) N   9                /297. RY*(   3) C  15                    0.71   16.23    0.096
  46. CR (   1) N   9                /299. RY*(   5) C  15                    0.96   17.01    0.114
  46. CR (   1) N   9                /342. RY*(   2) H  23                    0.89   16.84    0.109
  47. CR (   1) C  10                /177. RY*(   2) C   8                    1.32   11.42    0.110
  47. CR (   1) C  10                /178. RY*(   3) C   8                    0.76   11.33    0.083
  47. CR (   1) C  10                /228. RY*(   2) C  11                    1.38   11.79    0.114
  47. CR (   1) C  10                /343. RY*(   1) H  24                    0.61   11.68    0.075
  47. CR (   1) C  10                /370. BD*(   1) C   7 - C   8            0.81   10.88    0.085
  47. CR (   1) C  10                /374. BD*(   1) C   8 - C  14            0.76   11.00    0.082
  47. CR (   1) C  10                /381. BD*(   1) C  11 - C  12            0.65   11.01    0.076
  48. CR (   1) C  11                /211. RY*(   2) C  10                    0.99   11.59    0.095
  48. CR (   1) C  11                /245. RY*(   2) C  12                    1.30   11.80    0.111
  48. CR (   1) C  11                /346. RY*(   2) H  25                    0.63   12.35    0.079
  48. CR (   1) C  11                /373. BD*(   1) C   8 - C  10            0.77   11.00    0.083
  48. CR (   1) C  11                /383. BD*(   1) C  12 - C  13            0.64   11.01    0.075
  49. CR (   1) C  12                /228. RY*(   2) C  11                    1.24   11.79    0.108
  49. CR (   1) C  12                /262. RY*(   2) C  13                    1.29   11.80    0.110
  49. CR (   1) C  12                /348. RY*(   2) H  26                    0.59   12.29    0.076
  49. CR (   1) C  12                /378. BD*(   1) C  10 - C  11            0.68   11.01    0.077
  49. CR (   1) C  12                /386. BD*(   1) C  13 - C  14            0.65   11.01    0.076
  50. CR (   1) C  13                /245. RY*(   2) C  12                    1.33   11.80    0.112
  50. CR (   1) C  13                /279. RY*(   2) C  14                    1.12   11.59    0.102
  50. CR (   1) C  13                /350. RY*(   2) H  27                    0.63   12.35    0.079
  50. CR (   1) C  13                /374. BD*(   1) C   8 - C  14            0.75   11.00    0.081
  50. CR (   1) C  13                /381. BD*(   1) C  11 - C  12            0.64   11.01    0.075
  51. CR (   1) C  14                /176. RY*(   1) C   8                    0.69   11.64    0.080
  51. CR (   1) C  14                /178. RY*(   3) C   8                    0.84   11.33    0.087
  51. CR (   1) C  14                /179. RY*(   4) C   8                    0.51   11.46    0.068
  51. CR (   1) C  14                /262. RY*(   2) C  13                    1.32   11.80    0.111
  51. CR (   1) C  14                /351. RY*(   1) H  28                    0.68   11.91    0.080
  51. CR (   1) C  14                /370. BD*(   1) C   7 - C   8            0.80   10.88    0.084
  51. CR (   1) C  14                /373. BD*(   1) C   8 - C  10            0.84   11.00    0.086
  51. CR (   1) C  14                /383. BD*(   1) C  12 - C  13            0.65   11.01    0.076
  52. CR (   1) C  15                /371. BD*(   1) C   7 - N   9            1.29   10.94    0.107
  53. CR (   1) O  16                /295. RY*(   1) C  15                    4.33   20.68    0.268
  54. LP (   1) N   9                /161. RY*(   3) C   7                    0.86    1.08    0.030
  54. LP (   1) N   9                /296. RY*(   2) C  15                    2.98    1.86    0.072
  54. LP (   1) N   9                /300. RY*(   6) C  15                    0.71    1.01    0.026
  54. LP (   1) N   9                /309. RY*(  15) C  15                    0.56    1.94    0.032
  54. LP (   1) N   9                /362. BD*(   2) C   3 - C   4            0.59    0.38    0.013
  54. LP (   1) N   9                /365. BD*(   1) C   4 - C   7            5.95    0.81    0.067
  54. LP (   1) N   9                /370. BD*(   1) C   7 - C   8            5.11    0.81    0.062
  54. LP (   1) N   9                /375. BD*(   2) C   8 - C  14            1.80    0.38    0.023
  54. LP (   1) N   9                /389. BD*(   1) C  15 - O  16           87.07    0.35    0.157
  55. LP (   1) O  16                /295. RY*(   1) C  15                   11.27    2.14    0.139
  55. LP (   1) O  16                /297. RY*(   3) C  15                    0.92    2.44    0.042
  55. LP (   1) O  16                /304. RY*(  10) C  15                    0.88    1.95    0.037
  55. LP (   1) O  16                /305. RY*(  11) C  15                    0.93    1.84    0.037
  55. LP (   1) O  16                /391. BD*(   1) C  15 - H  29            0.58    1.35    0.025
  56. LP (   2) O  16                /297. RY*(   3) C  15                    3.10    1.96    0.071
  56. LP (   2) O  16                /371. BD*(   1) C   7 - N   9            0.99    0.76    0.025
  56. LP (   2) O  16                /376. BD*(   1) N   9 - C  15           23.20    0.88    0.129
  56. LP (   2) O  16                /391. BD*(   1) C  15 - H  29           17.27    0.87    0.111
 356. BD*(   2) C   1 - C   2        / 59. RY*(   3) C   1                    3.38    0.43    0.084
 356. BD*(   2) C   1 - C   2        / 76. RY*(   3) C   2                    2.20    0.46    0.070
 356. BD*(   2) C   1 - C   2        / 84. RY*(  11) C   2                    0.76    0.38    0.037
 362. BD*(   2) C   3 - C   4        / 76. RY*(   3) C   2                    0.64    0.46    0.036
 362. BD*(   2) C   3 - C   4        / 93. RY*(   3) C   3                    2.69    0.72    0.094
 362. BD*(   2) C   3 - C   4        /109. RY*(   2) C   4                    0.56    0.70    0.042
 362. BD*(   2) C   3 - C   4        /127. RY*(   3) C   5                    0.78    0.60    0.046
 362. BD*(   2) C   3 - C   4        /370. BD*(   1) C   7 - C   8            1.59    0.44    0.054
 362. BD*(   2) C   3 - C   4        /371. BD*(   1) C   7 - N   9            0.72    0.37    0.033
 362. BD*(   2) C   3 - C   4        /372. BD*(   1) C   7 - H  22            0.70    0.38    0.034
 367. BD*(   2) C   5 - C   6        /127. RY*(   3) C   5                    0.92    0.60    0.052
 367. BD*(   2) C   5 - C   6        /128. RY*(   4) C   5                    1.04    1.40    0.084
 367. BD*(   2) C   5 - C   6        /144. RY*(   3) C   6                    2.67    0.65    0.092
 375. BD*(   2) C   8 - C  14        /212. RY*(   3) C  10                    0.74    0.66    0.047
 375. BD*(   2) C   8 - C  14        /263. RY*(   3) C  13                    0.68    0.49    0.039
 375. BD*(   2) C   8 - C  14        /280. RY*(   3) C  14                    2.86    0.69    0.095
 375. BD*(   2) C   8 - C  14        /365. BD*(   1) C   4 - C   7            1.09    0.43    0.044
 375. BD*(   2) C   8 - C  14        /371. BD*(   1) C   7 - N   9            1.58    0.37    0.049
 379. BD*(   2) C  10 - C  11        /212. RY*(   3) C  10                    0.70    0.66    0.048
 379. BD*(   2) C  10 - C  11        /213. RY*(   4) C  10                    0.97    1.25    0.077
 379. BD*(   2) C  10 - C  11        /229. RY*(   3) C  11                    2.65    0.62    0.090
 384. BD*(   2) C  12 - C  13        /246. RY*(   3) C  12                    3.27    0.42    0.082
 384. BD*(   2) C  12 - C  13        /258. RY*(  15) C  12                    0.68    0.40    0.036
 384. BD*(   2) C  12 - C  13        /263. RY*(   3) C  13                    1.79    0.49    0.066
 384. BD*(   2) C  12 - C  13        /264. RY*(   4) C  13                    0.51    1.58    0.063
 389. BD*(   1) C  15 - O  16        /296. RY*(   2) C  15                    2.04    1.51    0.131
 389. BD*(   1) C  15 - O  16        /300. RY*(   6) C  15                    2.21    0.66    0.091
 389. BD*(   1) C  15 - O  16        /309. RY*(  15) C  15                    0.72    1.59    0.081
 389. BD*(   1) C  15 - O  16        /313. RY*(   2) O  16                    1.87    0.71    0.087


 Natural Bond Orbitals (Summary):

                                                            Principal Delocalizations
           NBO                        Occupancy    Energy   (geminal,vicinal,remote)
 ====================================================================================
 Molecular unit  1  (C14H13NO)
     1. BD (   1) C   1 - C   2          1.98158    -0.77049  359(g),357(g),363(v),369(v)
                                                    92(v),143(v),358(g),360(g)
                                                    142(v),91(v)
     2. BD (   2) C   1 - C   2          1.65922    -0.29568  367(v),362(v),94(v),145(v)
     3. BD (   1) C   1 - C   6          1.98149    -0.77100  366(g),368(v),355(g),360(v)
                                                    126(v),75(v),369(g),358(g)
                                                    74(v),125(v)
     4. BD (   1) C   1 - H  17          1.98159    -0.62183  366(v),359(v),142(v),74(v)
                                                    357(g),355(g),369(v),360(v)
     5. BD (   1) C   2 - C   3          1.97946    -0.76945  365(v),361(g),355(g),358(v)
                                                    363(g),58(v),110(v),360(g)
                                                    108(v),57(v)
     6. BD (   1) C   2 - H  18          1.98161    -0.62298  361(v),357(v),57(v),91(v)
                                                    359(g),355(g),358(v),363(v)
     7. BD (   1) C   3 - C   4          1.97380    -0.77055  364(g),359(g),368(v),365(g)
                                                    360(v),159(v),363(g),75(v)
                                                    371(v),74(v),125(v),126(v)
     8. BD (   2) C   3 - C   4          1.65587    -0.29680  356(v),367(v),370(v),127(v)
                                                    371(v),76(v),375(r),372(v)
     9. BD (   1) C   3 - H  19          1.98029    -0.62275  364(v),355(v),108(v),361(g)
                                                    74(v),359(g),360(v)
    10. BD (   1) C   4 - C   5          1.97377    -0.77168  361(g),366(g),363(v),365(g)
                                                    369(v),143(v),368(g),142(v)
                                                    159(v),372(v),91(v),92(v)
    11. BD (   1) C   4 - C   7          1.96520    -0.73214  370(g),375(v),366(v),359(v)
                                                    364(g),361(g),91(v),374(v)
                                                    177(v),376(v),125(v),193(v)
                                                    372(g),371(g)
    12. BD (   1) C   5 - C   6          1.97932    -0.77126  365(v),364(g),357(g),358(v)
                                                    368(g),58(v),369(g),108(v)
                                                    110(v),57(v)
    13. BD (   2) C   5 - C   6          1.66704    -0.29820  362(v),356(v),59(v)
    14. BD (   1) C   5 - H  20          1.98037    -0.62884  361(v),357(v),108(v),364(g)
                                                    142(v),366(g),369(v)
    15. BD (   1) C   6 - H  21          1.98143    -0.62316  364(v),355(v),57(v),125(v)
                                                    366(g),357(g),358(v),368(v)
    16. BD (   1) C   7 - C   8          1.96220    -0.73107  362(v),365(g),378(v),386(v)
                                                    374(g),373(g),109(v),278(v)
                                                    376(v),210(v),193(v),372(g)
                                                    364(v),371(g),361(v)
    17. BD (   1) C   7 - N   9          1.98125    -0.86718  361(v),375(v),390(v),298(v)
                                                    374(v),370(g),365(g),376(g)
                                                    178(v),362(v),110(v),377(g)
                                                    299(v)
    18. BD (   1) C   7 - H  22          1.96655    -0.58601  373(v),377(v),364(v),362(v)
                                                    365(g),370(g)
    19. BD (   1) C   8 - C  10          1.97346    -0.77176  374(g),378(g),388(v),370(g)
                                                    382(v),159(v),228(v),380(g)
                                                    372(v),227(v),278(v),279(v)
    20. BD (   1) C   8 - C  14          1.97435    -0.77149  373(g),386(g),380(v),370(g)
                                                    387(v),159(v),388(g),262(v)
                                                    261(v),210(v),371(v),365(v)
                                                    372(v)
    21. BD (   2) C   8 - C  14          1.66278    -0.29771  384(v),379(v),371(v),365(v)
                                                    212(v),263(v)
    22. BD (   1) N   9 - C  15          1.99101    -0.94202  159(v),371(g),377(g),314(v)
                                                    372(v)
    23. BD (   1) N   9 - H  23          1.98471    -0.78342  391(v),372(v),160(v),390(v)
                                                    295(v),299(v),159(v),376(g)
    24. BD (   1) C  10 - C  11          1.97929    -0.77123  370(v),373(g),381(g),385(v)
                                                    380(g),245(v),176(v),382(g)
                                                    244(v),178(v),177(v)
    25. BD (   2) C  10 - C  11          1.67024    -0.29869  375(v),384(v),246(v)
    26. BD (   1) C  10 - H  24          1.97996    -0.62818  374(v),381(v),176(v),373(g)
                                                    227(v),378(g),382(v)
    27. BD (   1) C  11 - C  12          1.98156    -0.77179  378(g),380(v),383(g),387(v)
                                                    211(v),262(v),382(g),385(g)
                                                    261(v),210(v)
    28. BD (   1) C  11 - H  25          1.98152    -0.62313  373(v),383(v),244(v),210(v)
                                                    378(g),381(g),385(v),380(v)
    29. BD (   1) C  12 - C  13          1.98154    -0.76994  386(g),381(g),388(v),382(v)
                                                    279(v),228(v),387(g),385(g)
                                                    227(v),278(v)
    30. BD (   2) C  12 - C  13          1.66327    -0.29604  379(v),375(v),281(v),230(v)
    31. BD (   1) C  12 - H  26          1.98162    -0.62200  378(v),386(v),227(v),261(v)
                                                    381(g),383(g),382(v),387(v)
    32. BD (   1) C  13 - C  14          1.97942    -0.76997  370(v),374(g),383(g),385(v)
                                                    245(v),388(g),387(g),244(v)
                                                    176(v),177(v),178(v)
    33. BD (   1) C  13 - H  27          1.98155    -0.62279  374(v),381(v),244(v),278(v)
                                                    386(g),383(g),388(v),385(v)
    34. BD (   1) C  14 - H  28          1.98051    -0.62275  373(v),383(v),176(v),374(g)
                                                    261(v),386(g),387(v)
    35. BD (   1) C  15 - O  16          1.99758    -0.44170  389(g),193(v)
    36. BD (   2) C  15 - O  16          1.99401    -1.10830  371(v),194(v),295(g),376(g)
    37. BD (   1) C  15 - H  29          1.98783    -0.67995  377(v),194(v),312(v)
    38. CR (   1) C   1                  1.99929   -10.39275  75(v),143(v),366(v),359(v)
                                                    330(v)
    39. CR (   1) C   2                  1.99929   -10.39492  58(v),92(v),361(v),357(v)
                                                    332(v)
    40. CR (   1) C   3                  1.99918   -10.39228  110(v),75(v),364(v),365(v)
                                                    333(v),355(v),108(v)
    41. CR (   1) C   4                  1.99911   -10.41575  126(v),92(v),163(v),359(v)
                                                    366(v)
    42. CR (   1) C   5                  1.99916   -10.39477  110(v),143(v),365(v),361(v)
                                                    357(v),335(v)
    43. CR (   1) C   6                  1.99929   -10.39548  58(v),126(v),364(v),355(v)
                                                    338(v)
    44. CR (   1) C   7                  1.99904   -10.44741  176(v),108(v),364(v),376(v)
                                                    373(v),374(v),361(v)
    45. CR (   1) C   8                  1.99910   -10.41555  279(v),211(v),163(v),386(v)
                                                    378(v)
    46. CR (   1) N   9                  1.99940   -14.60833  160(v),299(v),342(v),297(v)
    47. CR (   1) C  10                  1.99916   -10.39460  228(v),177(v),370(v),374(v)
                                                    178(v),381(v),343(v)
    48. CR (   1) C  11                  1.99929   -10.39598  245(v),211(v),373(v),383(v)
                                                    346(v)
    49. CR (   1) C  12                  1.99929   -10.39335  262(v),228(v),378(v),386(v)
                                                    348(v)
    50. CR (   1) C  13                  1.99929   -10.39489  245(v),279(v),374(v),381(v)
                                                    350(v)
    51. CR (   1) C  14                  1.99917   -10.39224  262(v),373(v),178(v),370(v)
                                                    176(v),351(v),383(v),179(v)
    52. CR (   1) C  15                  1.99947   -10.52105  371(v)
    53. CR (   1) O  16                  1.99981   -19.36435  295(v)
    54. LP (   1) N   9                  1.68619    -0.32180  389(v),365(v),370(v),296(v)
                                                    375(r),161(v),300(v),309(v)
                                                    362(r)
    55. LP (   1) O  16                  1.98867    -0.81942  295(v),305(v),297(v),304(v)
                                                    391(v)
    56. LP (   2) O  16                  1.90489    -0.34243  376(v),391(v),297(v),371(r)
    57. RY*(   1) C   1                  0.00549     1.10536   
    58. RY*(   2) C   1                  0.00193     1.40910   
    59. RY*(   3) C   1                  0.00090     0.48746   
    60. RY*(   4) C   1                  0.00054     1.67262   
    61. RY*(   5) C   1                  0.00042     0.91849   
    62. RY*(   6) C   1                  0.00042     1.07515   
    63. RY*(   7) C   1                  0.00017     1.29848   
    64. RY*(   8) C   1                  0.00007     2.79193   
    65. RY*(   9) C   1                  0.00006     1.42334   
    66. RY*(  10) C   1                  0.00002     1.90717   
    67. RY*(  11) C   1                  0.00000     0.58561   
    68. RY*(  12) C   1                  0.00000     2.38727   
    69. RY*(  13) C   1                  0.00000     2.07053   
    70. RY*(  14) C   1                  0.00000     1.63738   
    71. RY*(  15) C   1                  0.00000     1.46997   
    72. RY*(  16) C   1                  0.00000     2.27164   
    73. RY*(  17) C   1                  0.00000    22.67810   
    74. RY*(   1) C   2                  0.00569     1.09193   
    75. RY*(   2) C   2                  0.00199     1.41024   
    76. RY*(   3) C   2                  0.00080     0.51247   
    77. RY*(   4) C   2                  0.00060     1.65488   
    78. RY*(   5) C   2                  0.00047     1.08861   
    79. RY*(   6) C   2                  0.00027     1.03419   
    80. RY*(   7) C   2                  0.00017     1.33148   
    81. RY*(   8) C   2                  0.00008     2.02789   
    82. RY*(   9) C   2                  0.00005     2.63293   
    83. RY*(  10) C   2                  0.00003     1.92626   
    84. RY*(  11) C   2                  0.00001     0.43100   
    85. RY*(  12) C   2                  0.00000     2.67599   
    86. RY*(  13) C   2                  0.00001     1.98437   
    87. RY*(  14) C   2                  0.00001     1.35637   
    88. RY*(  15) C   2                  0.00000     2.25606   
    89. RY*(  16) C   2                  0.00000    22.26900   
    90. RY*(  17) C   2                  0.00000     1.49185   
    91. RY*(   1) C   3                  0.00579     1.08694   
    92. RY*(   2) C   3                  0.00196     1.20808   
    93. RY*(   3) C   3                  0.00121     0.77651   
    94. RY*(   4) C   3                  0.00051     1.30663   
    95. RY*(   5) C   3                  0.00045     1.02249   
    96. RY*(   6) C   3                  0.00023     1.30865   
    97. RY*(   7) C   3                  0.00016     2.01876   
    98. RY*(   8) C   3                  0.00012     0.85240   
    99. RY*(   9) C   3                  0.00008     1.17387   
   100. RY*(  10) C   3                  0.00008     1.40563   
   101. RY*(  11) C   3                  0.00007     2.80298   
   102. RY*(  12) C   3                  0.00004     2.17405   
   103. RY*(  13) C   3                  0.00001     2.40600   
   104. RY*(  14) C   3                  0.00001     2.01199   
   105. RY*(  15) C   3                  0.00000    22.00876   
   106. RY*(  16) C   3                  0.00001     2.60818   
   107. RY*(  17) C   3                  0.00001     1.64576   
   108. RY*(   1) C   4                  0.00673     1.23550   
   109. RY*(   2) C   4                  0.00343     0.75309   
   110. RY*(   3) C   4                  0.00295     1.20958   
   111. RY*(   4) C   4                  0.00085     0.92787   
   112. RY*(   5) C   4                  0.00066     1.72618   
   113. RY*(   6) C   4                  0.00032     1.36880   
   114. RY*(   7) C   4                  0.00027     1.64730   
   115. RY*(   8) C   4                  0.00019     1.91799   
   116. RY*(   9) C   4                  0.00014     1.14908   
   117. RY*(  10) C   4                  0.00011     1.19762   
   118. RY*(  11) C   4                  0.00007     2.95917   
   119. RY*(  12) C   4                  0.00007     2.44425   
   120. RY*(  13) C   4                  0.00007     3.01553   
   121. RY*(  14) C   4                  0.00004     2.89168   
   122. RY*(  15) C   4                  0.00002     2.83265   
   123. RY*(  16) C   4                  0.00001     2.98186   
   124. RY*(  17) C   4                  0.00000    19.89508   
   125. RY*(   1) C   5                  0.00558     1.08993   
   126. RY*(   2) C   5                  0.00187     1.21322   
   127. RY*(   3) C   5                  0.00113     0.65068   
   128. RY*(   4) C   5                  0.00061     1.44741   
   129. RY*(   5) C   5                  0.00052     0.95723   
   130. RY*(   6) C   5                  0.00026     1.09092   
   131. RY*(   7) C   5                  0.00016     1.92285   
   132. RY*(   8) C   5                  0.00011     1.96403   
   133. RY*(   9) C   5                  0.00010     0.92715   
   134. RY*(  10) C   5                  0.00009     0.97144   
   135. RY*(  11) C   5                  0.00007     2.72008   
   136. RY*(  12) C   5                  0.00003     2.11102   
   137. RY*(  13) C   5                  0.00002     2.80462   
   138. RY*(  14) C   5                  0.00002     1.80123   
   139. RY*(  15) C   5                  0.00000     2.68808   
   140. RY*(  16) C   5                  0.00000    21.52045   
   141. RY*(  17) C   5                  0.00001     2.09981   
   142. RY*(   1) C   6                  0.00580     1.08755   
   143. RY*(   2) C   6                  0.00203     1.38558   
   144. RY*(   3) C   6                  0.00096     0.70574   
   145. RY*(   4) C   6                  0.00055     1.45511   
   146. RY*(   5) C   6                  0.00046     1.19941   
   147. RY*(   6) C   6                  0.00026     1.06490   
   148. RY*(   7) C   6                  0.00013     1.48044   
   149. RY*(   8) C   6                  0.00008     1.84661   
   150. RY*(   9) C   6                  0.00006     2.15525   
   151. RY*(  10) C   6                  0.00002     0.65871   
   152. RY*(  11) C   6                  0.00003     1.95208   
   153. RY*(  12) C   6                  0.00000     2.52466   
   154. RY*(  13) C   6                  0.00000     1.52605   
   155. RY*(  14) C   6                  0.00000     1.61602   
   156. RY*(  15) C   6                  0.00000    22.60772   
   157. RY*(  16) C   6                  0.00000     2.48279   
   158. RY*(  17) C   6                  0.00000     1.44170   
   159. RY*(   1) C   7                  0.01149     1.02644   
   160. RY*(   2) C   7                  0.00370     0.83807   
   161. RY*(   3) C   7                  0.00344     0.76281   
   162. RY*(   4) C   7                  0.00182     0.62159   
   163. RY*(   5) C   7                  0.00165     0.90119   
   164. RY*(   6) C   7                  0.00100     0.91175   
   165. RY*(   7) C   7                  0.00086     1.49569   
   166. RY*(   8) C   7                  0.00031     1.63312   
   167. RY*(   9) C   7                  0.00028     1.91187   
   168. RY*(  10) C   7                  0.00023     1.90504   
   169. RY*(  11) C   7                  0.00016     2.25987   
   170. RY*(  12) C   7                  0.00014     2.11219   
   171. RY*(  13) C   7                  0.00011     2.14971   
   172. RY*(  14) C   7                  0.00005     2.25082   
   173. RY*(  15) C   7                  0.00003     3.24078   
   174. RY*(  16) C   7                  0.00002     1.79989   
   175. RY*(  17) C   7                  0.00001    21.31459   
   176. RY*(   1) C   8                  0.00697     1.24710   
   177. RY*(   2) C   8                  0.00334     1.02510   
   178. RY*(   3) C   8                  0.00264     0.93757   
   179. RY*(   4) C   8                  0.00096     1.06487   
   180. RY*(   5) C   8                  0.00064     1.72274   
   181. RY*(   6) C   8                  0.00034     1.66267   
   182. RY*(   7) C   8                  0.00025     1.70761   
   183. RY*(   8) C   8                  0.00022     1.10844   
   184. RY*(   9) C   8                  0.00015     1.13255   
   185. RY*(  10) C   8                  0.00011     0.95296   
   186. RY*(  11) C   8                  0.00008     3.50118   
   187. RY*(  12) C   8                  0.00008     3.42815   
   188. RY*(  13) C   8                  0.00007     2.38114   
   189. RY*(  14) C   8                  0.00004     2.95015   
   190. RY*(  15) C   8                  0.00003     1.32679   
   191. RY*(  16) C   8                  0.00001    21.22796   
   192. RY*(  17) C   8                  0.00001     2.90504   
   193. RY*(   1) N   9                  0.00585     0.70285   
   194. RY*(   2) N   9                  0.00388     1.03950   
   195. RY*(   3) N   9                  0.00198     1.11139   
   196. RY*(   4) N   9                  0.00098     1.57111   
   197. RY*(   5) N   9                  0.00034     1.71258   
   198. RY*(   6) N   9                  0.00024     1.61854   
   199. RY*(   7) N   9                  0.00017     2.23133   
   200. RY*(   8) N   9                  0.00009     2.32394   
   201. RY*(   9) N   9                  0.00007     1.61010   
   202. RY*(  10) N   9                  0.00004     2.27029   
   203. RY*(  11) N   9                  0.00005     2.79268   
   204. RY*(  12) N   9                  0.00001     3.31244   
   205. RY*(  13) N   9                  0.00001     3.91021   
   206. RY*(  14) N   9                  0.00001     3.87568   
   207. RY*(  15) N   9                  0.00001     2.17626   
   208. RY*(  16) N   9                  0.00000    34.85452   
   209. RY*(  17) N   9                  0.00001     1.14498   
   210. RY*(   1) C  10                  0.00562     1.08976   
   211. RY*(   2) C  10                  0.00191     1.19550   
   212. RY*(   3) C  10                  0.00118     0.71518   
   213. RY*(   4) C  10                  0.00058     1.30237   
   214. RY*(   5) C  10                  0.00050     1.15114   
   215. RY*(   6) C  10                  0.00028     1.08351   
   216. RY*(   7) C  10                  0.00015     2.07226   
   217. RY*(   8) C  10                  0.00012     1.85472   
   218. RY*(   9) C  10                  0.00008     1.24298   
   219. RY*(  10) C  10                  0.00006     0.82184   
   220. RY*(  11) C  10                  0.00007     2.60885   
   221. RY*(  12) C  10                  0.00003     1.54518   
   222. RY*(  13) C  10                  0.00004     2.00830   
   223. RY*(  14) C  10                  0.00001     2.68924   
   224. RY*(  15) C  10                  0.00002     1.75685   
   225. RY*(  16) C  10                  0.00000    22.20862   
   226. RY*(  17) C  10                  0.00000     2.73632   
   227. RY*(   1) C  11                  0.00578     1.08827   
   228. RY*(   2) C  11                  0.00202     1.39532   
   229. RY*(   3) C  11                  0.00092     0.67607   
   230. RY*(   4) C  11                  0.00057     1.47258   
   231. RY*(   5) C  11                  0.00047     1.20635   
   232. RY*(   6) C  11                  0.00025     1.08695   
   233. RY*(   7) C  11                  0.00014     1.46537   
   234. RY*(   8) C  11                  0.00008     2.18287   
   235. RY*(   9) C  11                  0.00005     1.73523   
   236. RY*(  10) C  11                  0.00002     0.74644   
   237. RY*(  11) C  11                  0.00003     1.93538   
   238. RY*(  12) C  11                  0.00001     2.43840   
   239. RY*(  13) C  11                  0.00000     2.78555   
   240. RY*(  14) C  11                  0.00000    22.61216   
   241. RY*(  15) C  11                  0.00000     1.33603   
   242. RY*(  16) C  11                  0.00001     1.44216   
   243. RY*(  17) C  11                  0.00001     1.57964   
   244. RY*(   1) C  12                  0.00547     1.10663   
   245. RY*(   2) C  12                  0.00193     1.40534   
   246. RY*(   3) C  12                  0.00089     0.47619   
   247. RY*(   4) C  12                  0.00054     1.68706   
   248. RY*(   5) C  12                  0.00043     0.90897   
   249. RY*(   6) C  12                  0.00041     1.11198   
   250. RY*(   7) C  12                  0.00017     1.35725   
   251. RY*(   8) C  12                  0.00007     2.80292   
   252. RY*(   9) C  12                  0.00005     1.47553   
   253. RY*(  10) C  12                  0.00002     1.83460   
   254. RY*(  11) C  12                  0.00000     2.22862   
   255. RY*(  12) C  12                  0.00000     1.82513   
   256. RY*(  13) C  12                  0.00000     1.45984   
   257. RY*(  14) C  12                  0.00000    22.65014   
   258. RY*(  15) C  12                  0.00000     0.44790   
   259. RY*(  16) C  12                  0.00000     2.77082   
   260. RY*(  17) C  12                  0.00000     1.63719   
   261. RY*(   1) C  13                  0.00573     1.09439   
   262. RY*(   2) C  13                  0.00198     1.40810   
   263. RY*(   3) C  13                  0.00082     0.54229   
   264. RY*(   4) C  13                  0.00058     1.63284   
   265. RY*(   5) C  13                  0.00048     1.06393   
   266. RY*(   6) C  13                  0.00027     1.05160   
   267. RY*(   7) C  13                  0.00016     1.47713   
   268. RY*(   8) C  13                  0.00008     2.18011   
   269. RY*(   9) C  13                  0.00005     2.36097   
   270. RY*(  10) C  13                  0.00002     1.95316   
   271. RY*(  11) C  13                  0.00002     0.54694   
   272. RY*(  12) C  13                  0.00000     2.00381   
   273. RY*(  13) C  13                  0.00001     2.01429   
   274. RY*(  14) C  13                  0.00000    22.32603   
   275. RY*(  15) C  13                  0.00000     2.71754   
   276. RY*(  16) C  13                  0.00000     1.43378   
   277. RY*(  17) C  13                  0.00001     1.36555   
   278. RY*(   1) C  14                  0.00588     1.09217   
   279. RY*(   2) C  14                  0.00202     1.19200   
   280. RY*(   3) C  14                  0.00120     0.74691   
   281. RY*(   4) C  14                  0.00053     1.34488   
   282. RY*(   5) C  14                  0.00046     1.03332   
   283. RY*(   6) C  14                  0.00024     1.28885   
   284. RY*(   7) C  14                  0.00016     2.08418   
   285. RY*(   8) C  14                  0.00010     0.92672   
   286. RY*(   9) C  14                  0.00008     2.25919   
   287. RY*(  10) C  14                  0.00008     2.43590   
   288. RY*(  11) C  14                  0.00006     0.76291   
   289. RY*(  12) C  14                  0.00002     1.65503   
   290. RY*(  13) C  14                  0.00002     1.75665   
   291. RY*(  14) C  14                  0.00002     1.95403   
   292. RY*(  15) C  14                  0.00001     2.58626   
   293. RY*(  16) C  14                  0.00000    22.00538   
   294. RY*(  17) C  14                  0.00000     2.67817   
   295. RY*(   1) C  15                  0.00943     1.32015   
   296. RY*(   2) C  15                  0.00691     1.54041   
   297. RY*(   3) C  15                  0.00672     1.61798   
   298. RY*(   4) C  15                  0.00243     1.03397   
   299. RY*(   5) C  15                  0.00079     2.40363   
   300. RY*(   6) C  15                  0.00035     0.69181   
   301. RY*(   7) C  15                  0.00014     1.65411   
   302. RY*(   8) C  15                  0.00008     0.66152   
   303. RY*(   9) C  15                  0.00004     2.58332   
   304. RY*(  10) C  15                  0.00003     1.13216   
   305. RY*(  11) C  15                  0.00003     1.02360   
   306. RY*(  12) C  15                  0.00003     2.32885   
   307. RY*(  13) C  15                  0.00001     1.86991   
   308. RY*(  14) C  15                  0.00001     2.52702   
   309. RY*(  15) C  15                  0.00000     1.62019   
   310. RY*(  16) C  15                  0.00000    18.65864   
   311. RY*(  17) C  15                  0.00000     3.40629   
   312. RY*(   1) O  16                  0.00244     0.83021   
   313. RY*(   2) O  16                  0.00091     0.73882   
   314. RY*(   3) O  16                  0.00089     0.57280   
   315. RY*(   4) O  16                  0.00012     1.32203   
   316. RY*(   5) O  16                  0.00004     1.28131   
   317. RY*(   6) O  16                  0.00004     1.92234   
   318. RY*(   7) O  16                  0.00001     0.82924   
   319. RY*(   8) O  16                  0.00001     0.78223   
   320. RY*(   9) O  16                  0.00000     5.06849   
   321. RY*(  10) O  16                  0.00000     4.98209   
   322. RY*(  11) O  16                  0.00000    49.77333   
   323. RY*(  12) O  16                  0.00000     5.09947   
   324. RY*(  13) O  16                  0.00001     3.20743   
   325. RY*(  14) O  16                  0.00000     3.05141   
   326. RY*(  15) O  16                  0.00000     3.00721   
   327. RY*(  16) O  16                  0.00000     3.13801   
   328. RY*(  17) O  16                  0.00000     2.99398   
   329. RY*(   1) H  17                  0.00039     0.83393   
   330. RY*(   2) H  17                  0.00021     1.90709   
   331. RY*(   1) H  18                  0.00046     0.80128   
   332. RY*(   2) H  18                  0.00022     1.94566   
   333. RY*(   1) H  19                  0.00058     1.53380   
   334. RY*(   2) H  19                  0.00024     1.29817   
   335. RY*(   1) H  20                  0.00071     1.38007   
   336. RY*(   2) H  20                  0.00017     1.45383   
   337. RY*(   1) H  21                  0.00047     0.81449   
   338. RY*(   2) H  21                  0.00022     1.94860   
   339. RY*(   1) H  22                  0.00214     0.59374   
   340. RY*(   2) H  22                  0.00014     2.40888   
   341. RY*(   1) H  23                  0.00243     0.61691   
   342. RY*(   2) H  23                  0.00036     2.23452   
   343. RY*(   1) H  24                  0.00076     1.29032   
   344. RY*(   2) H  24                  0.00016     1.51327   
   345. RY*(   1) H  25                  0.00048     0.80403   
   346. RY*(   2) H  25                  0.00022     1.95634   
   347. RY*(   1) H  26                  0.00039     0.84705   
   348. RY*(   2) H  26                  0.00021     1.89438   
   349. RY*(   1) H  27                  0.00046     0.79714   
   350. RY*(   2) H  27                  0.00022     1.95193   
   351. RY*(   1) H  28                  0.00055     1.52250   
   352. RY*(   2) H  28                  0.00026     1.30316   
   353. RY*(   1) H  29                  0.00077     1.13815   
   354. RY*(   2) H  29                  0.00016     1.63778   
   355. BD*(   1) C   1 - C   2          0.01543     0.61560   
   356. BD*(   2) C   1 - C   2          0.32906     0.05276  362(v),367(v),59(g),76(g)
                                                    84(g)
   357. BD*(   1) C   1 - C   6          0.01537     0.61616   
   358. BD*(   1) C   1 - H  17          0.01149     0.61477   
   359. BD*(   1) C   2 - C   3          0.01490     0.61253   
   360. BD*(   1) C   2 - H  18          0.01108     0.61237   
   361. BD*(   1) C   3 - C   4          0.02233     0.60952   
   362. BD*(   2) C   3 - C   4          0.35030     0.05408  356(v),367(v),375(r),379(r)
                                                    93(g),370(v),127(v),371(v)
                                                    372(v),76(v),109(g)
   363. BD*(   1) C   3 - H  19          0.01215     0.60615   
   364. BD*(   1) C   4 - C   5          0.02503     0.60165   
   365. BD*(   1) C   4 - C   7          0.03626     0.48938   
   366. BD*(   1) C   5 - C   6          0.01540     0.61285   
   367. BD*(   2) C   5 - C   6          0.33109     0.05093  356(v),362(v),379(r),144(g)
                                                    128(g),127(g)
   368. BD*(   1) C   5 - H  20          0.01257     0.60490   
   369. BD*(   1) C   6 - H  21          0.01119     0.61140   
   370. BD*(   1) C   7 - C   8          0.03577     0.48974   
   371. BD*(   1) C   7 - N   9          0.03286     0.42215   
   372. BD*(   1) C   7 - H  22          0.02008     0.43557   
   373. BD*(   1) C   8 - C  10          0.02536     0.60323   
   374. BD*(   1) C   8 - C  14          0.02274     0.60900   
   375. BD*(   2) C   8 - C  14          0.34664     0.05496  384(v),379(v),362(r),280(g)
                                                    371(v),365(v),212(v),263(v)
   376. BD*(   1) N   9 - C  15          0.05178     0.53796   
   377. BD*(   1) N   9 - H  23          0.01738     0.53164   
   378. BD*(   1) C  10 - C  11          0.01527     0.61258   
   379. BD*(   2) C  10 - C  11          0.32145     0.05149  384(v),375(v),367(r),362(r)
                                                    229(g),213(g),212(g)
   380. BD*(   1) C  10 - H  24          0.01245     0.60393   
   381. BD*(   1) C  11 - C  12          0.01530     0.61612   
   382. BD*(   1) C  11 - H  25          0.01122     0.61046   
   383. BD*(   1) C  12 - C  13          0.01545     0.61449   
   384. BD*(   2) C  12 - C  13          0.32328     0.05279  379(v),375(v),246(g),263(g)
                                                    258(g),264(g)
   385. BD*(   1) C  12 - H  26          0.01147     0.61378   
   386. BD*(   1) C  13 - C  14          0.01496     0.61305   
   387. BD*(   1) C  13 - H  27          0.01110     0.61169   
   388. BD*(   1) C  14 - H  28          0.01210     0.60674   
   389. BD*(   1) C  15 - O  16          0.28052     0.02861  300(g),296(g),313(g),309(g)
   390. BD*(   2) C  15 - O  16          0.00565     0.62053   
   391. BD*(   1) C  15 - H  29          0.03736     0.53066   
       -------------------------------
              Total Lewis  108.92634  ( 97.2557%)
        Valence non-Lewis    2.85385  (  2.5481%)
        Rydberg non-Lewis    0.21981  (  0.1963%)
       -------------------------------
            Total unit  1  112.00000  (100.0000%)
           Charge unit  1    0.00000
 D1PCM: PCM CHGder 1st derivatives, ID1Alg=3 FixD1E=F DoIter=F DoCFld=F I1PDM=0.
 Calling FoFJK, ICntrl=      2127 FMM=F ISym2X=0 I1Cent= 0 IOpClX= 0 NMat=1 NMatS=1 NMatT=0.
 -------------------------------------------------------------------
 Center     Atomic                   Forces (Hartrees/Bohr)
 Number     Number              X              Y              Z
 -------------------------------------------------------------------
      1        6          -0.028437702   -0.055457887    0.004234037
      2        6           0.023980384   -0.051730555   -0.033473633
      3        6           0.052491924    0.005756404   -0.037576895
      4        6           0.018852588    0.035960691   -0.000346932
      5        6          -0.027665994    0.048328694    0.033664642
      6        6          -0.054706950   -0.007716638    0.036423750
      7        6          -0.006379156    0.002851584    0.008649304
      8        6          -0.033807376   -0.002715058   -0.024230985
      9        7          -0.021065576   -0.003153798    0.054156782
     10        6          -0.062100728   -0.001066914    0.019503178
     11        6          -0.014437801    0.004997762    0.063326103
     12        6           0.042081553    0.006941865    0.045947169
     13        6           0.062490825    0.001921348   -0.019524691
     14        6           0.019194500   -0.003985407   -0.061420501
     15        6           0.068814664   -0.039127332   -0.074273366
     16        8          -0.019896616    0.017129348    0.012175171
     17        1           0.024072953    0.047359693   -0.003249713
     18        1          -0.019902986    0.041110021    0.026803260
     19        1          -0.043731317   -0.006137297    0.030415251
     20        1           0.022137985   -0.040477287   -0.026774453
     21        1           0.043552348    0.005001464   -0.030029005
     22        1           0.001125525   -0.003540339   -0.001070587
     23        1           0.023397618   -0.011035419   -0.033058723
     24        1           0.051641451    0.002155088   -0.015803300
     25        1           0.014531189   -0.004260272   -0.050505702
     26        1          -0.037045014   -0.005675285   -0.037095784
     27        1          -0.050722668   -0.001618524    0.014293340
     28        1          -0.013330687    0.004065525    0.051276369
     29        1          -0.035134935    0.014118524    0.047565916
 -------------------------------------------------------------------
 Cartesian Forces:  Max     0.074273366 RMS     0.033080128

 GradGradGradGradGradGradGradGradGradGradGradGradGradGradGradGradGradGrad
 Berny optimization.
 FormGI is forming the generalized inverse of G from B-inverse, IUseBI=4.
 Internal  Forces:  Max     0.059798056 RMS     0.016306789
 Search for a local minimum.
 Step number   1 out of a maximum of  158
 All quantities printed in internal units (Hartrees-Bohrs-Radians)
 Mixed Optimization -- RFO/linear search
 Second derivative matrix not updated -- first step.
 ITU=  0
     Eigenvalues ---    0.00933   0.00947   0.01313   0.01522   0.01533
     Eigenvalues ---    0.01745   0.01932   0.01939   0.01962   0.01968
     Eigenvalues ---    0.01977   0.01982   0.02002   0.02005   0.02022
     Eigenvalues ---    0.02024   0.02027   0.02028   0.02029   0.02030
     Eigenvalues ---    0.02033   0.02034   0.02400   0.02400   0.05354
     Eigenvalues ---    0.06558   0.06803   0.16000   0.16000   0.16000
     Eigenvalues ---    0.16000   0.16000   0.16000   0.16000   0.16000
     Eigenvalues ---    0.16000   0.16000   0.16000   0.16000   0.18513
     Eigenvalues ---    0.18830   0.22000   0.22000   0.22000   0.22000
     Eigenvalues ---    0.22000   0.22000   0.23470   0.23472   0.24999
     Eigenvalues ---    0.24999   0.33743   0.33859   0.34258   0.40439
     Eigenvalues ---    0.40475   0.40587   0.40628   0.41190   0.43825
     Eigenvalues ---    0.43895   0.44161   0.44192   0.44254   0.44254
     Eigenvalues ---    0.44255   0.44263   0.44279   0.44297   0.44312
     Eigenvalues ---    0.44332   0.44335   0.44374   0.44374   0.44746
     Eigenvalues ---    0.44789   0.44892   0.44907   0.53456   0.55783
     Eigenvalues ---    0.83553
 RFO step:  Lambda=-7.76466322D-02 EMin= 9.33494635D-03
 Linear search not attempted -- first point.
 Maximum step size (   0.300) exceeded in Quadratic search.
    -- Step size scaled by   0.759
 Iteration  1 RMS(Cart)=  0.03607394 RMS(Int)=  0.00074803
 Iteration  2 RMS(Cart)=  0.00084574 RMS(Int)=  0.00003565
 Iteration  3 RMS(Cart)=  0.00000142 RMS(Int)=  0.00003562
 Iteration  4 RMS(Cart)=  0.00000000 RMS(Int)=  0.00003562
 Variable       Old X    -DE/DX   Delta X   Delta X   Delta X     New X
                                 (Linear)    (Quad)   (Total)
    R1        2.65399  -0.01145   0.00000  -0.01640  -0.01641   2.63758
    R2        2.65290  -0.01071   0.00000  -0.01530  -0.01530   2.63759
    R3        1.92759   0.05323   0.00000   0.07758   0.07758   2.00517
    R4        2.65577  -0.01218   0.00000  -0.01762  -0.01762   2.63815
    R5        1.92801   0.05296   0.00000   0.07724   0.07724   2.00525
    R6        2.66745  -0.01379   0.00000  -0.02045  -0.02045   2.64700
    R7        1.92925   0.05361   0.00000   0.07835   0.07835   2.00761
    R8        2.67177  -0.01418   0.00000  -0.02116  -0.02115   2.65062
    R9        2.81065   0.02435   0.00000   0.04454   0.04454   2.85519
   R10        2.65565  -0.01211   0.00000  -0.01750  -0.01750   2.63815
   R11        1.92782   0.05330   0.00000   0.07771   0.07771   2.00554
   R12        1.92756   0.05313   0.00000   0.07744   0.07744   2.00500
   R13        2.80868   0.02498   0.00000   0.04558   0.04558   2.85425
   R14        2.69968   0.02696   0.00000   0.04182   0.04182   2.74150
   R15        2.06896  -0.00139   0.00000  -0.00252  -0.00252   2.06645
   R16        2.67038  -0.01351   0.00000  -0.02013  -0.02013   2.65025
   R17        2.66660  -0.01432   0.00000  -0.02118  -0.02118   2.64542
   R18        2.54443  -0.00379   0.00000  -0.00453  -0.00453   2.53990
   R19        1.83230   0.04155   0.00000   0.05154   0.05154   1.88384
   R20        2.65530  -0.01319   0.00000  -0.01909  -0.01909   2.63621
   R21        1.92852   0.05403   0.00000   0.07887   0.07887   2.00738
   R22        2.65261  -0.00931   0.00000  -0.01329  -0.01329   2.63932
   R23        1.92841   0.05272   0.00000   0.07695   0.07695   2.00536
   R24        2.65525  -0.01257   0.00000  -0.01802  -0.01803   2.63722
   R25        1.92850   0.05273   0.00000   0.07697   0.07697   2.00548
   R26        2.65513  -0.01050   0.00000  -0.01514  -0.01514   2.63999
   R27        1.92852   0.05272   0.00000   0.07696   0.07696   2.00548
   R28        1.92963   0.05312   0.00000   0.07768   0.07768   2.00731
   R29        2.36055  -0.02728   0.00000  -0.02268  -0.02268   2.33786
   R30        1.92822   0.05980   0.00000   0.08725   0.08725   2.01547
    A1        2.09296  -0.00164   0.00000  -0.00372  -0.00372   2.08924
    A2        2.09520   0.00085   0.00000   0.00195   0.00195   2.09715
    A3        2.09502   0.00079   0.00000   0.00177   0.00177   2.09680
    A4        2.09371   0.00025   0.00000   0.00085   0.00085   2.09456
    A5        2.09510   0.00037   0.00000   0.00115   0.00115   2.09624
    A6        2.09438  -0.00061   0.00000  -0.00200  -0.00200   2.09239
    A7        2.10955   0.00002   0.00000  -0.00016  -0.00015   2.10940
    A8        2.08154   0.00087   0.00000   0.00288   0.00288   2.08441
    A9        2.09209  -0.00088   0.00000  -0.00272  -0.00272   2.08937
   A10        2.06756   0.00122   0.00000   0.00247   0.00247   2.07003
   A11        2.08579  -0.00301   0.00000  -0.00682  -0.00683   2.07896
   A12        2.12981   0.00179   0.00000   0.00432   0.00431   2.13412
   A13        2.10845  -0.00085   0.00000  -0.00229  -0.00229   2.10616
   A14        2.09579   0.00216   0.00000   0.00669   0.00669   2.10248
   A15        2.07895  -0.00131   0.00000  -0.00440  -0.00440   2.07455
   A16        2.09414   0.00100   0.00000   0.00285   0.00284   2.09698
   A17        2.09509   0.00011   0.00000   0.00053   0.00053   2.09563
   A18        2.09395  -0.00111   0.00000  -0.00338  -0.00338   2.09057
   A19        1.94453  -0.00386   0.00000  -0.00597  -0.00624   1.93829
   A20        1.95159   0.00279   0.00000   0.01278   0.01269   1.96427
   A21        1.87070   0.00120   0.00000   0.00065   0.00067   1.87137
   A22        1.91011   0.00579   0.00000   0.02074   0.02069   1.93080
   A23        1.89386  -0.00125   0.00000  -0.00856  -0.00848   1.88538
   A24        1.89108  -0.00501   0.00000  -0.02147  -0.02137   1.86971
   A25        2.11894  -0.00163   0.00000  -0.00360  -0.00361   2.11533
   A26        2.09439   0.00015   0.00000   0.00052   0.00052   2.09491
   A27        2.06983   0.00149   0.00000   0.00310   0.00311   2.07294
   A28        2.15885   0.00321   0.00000   0.00819   0.00819   2.16704
   A29        2.06826   0.00374   0.00000   0.01297   0.01297   2.08123
   A30        2.05607  -0.00695   0.00000  -0.02117  -0.02117   2.03490
   A31        2.10685  -0.00064   0.00000  -0.00186  -0.00185   2.10499
   A32        2.09485   0.00137   0.00000   0.00430   0.00429   2.09914
   A33        2.08148  -0.00073   0.00000  -0.00243  -0.00244   2.07905
   A34        2.09516   0.00063   0.00000   0.00180   0.00180   2.09696
   A35        2.09400  -0.00101   0.00000  -0.00312  -0.00311   2.09089
   A36        2.09402   0.00038   0.00000   0.00131   0.00132   2.09534
   A37        2.09218  -0.00118   0.00000  -0.00253  -0.00254   2.08964
   A38        2.09636   0.00047   0.00000   0.00086   0.00087   2.09722
   A39        2.09465   0.00072   0.00000   0.00167   0.00167   2.09632
   A40        2.09399   0.00003   0.00000   0.00040   0.00040   2.09439
   A41        2.09340   0.00057   0.00000   0.00167   0.00167   2.09507
   A42        2.09580  -0.00060   0.00000  -0.00208  -0.00208   2.09372
   A43        2.10836  -0.00032   0.00000  -0.00091  -0.00091   2.10745
   A44        2.09441  -0.00104   0.00000  -0.00338  -0.00338   2.09103
   A45        2.08042   0.00136   0.00000   0.00429   0.00429   2.08471
   A46        2.07935   0.02219   0.00000   0.05662   0.05662   2.13597
   A47        2.11081  -0.02163   0.00000  -0.06197  -0.06197   2.04885
   A48        2.09302  -0.00056   0.00000   0.00535   0.00535   2.09837
    D1        0.00068  -0.00000   0.00000  -0.00003  -0.00003   0.00065
    D2       -3.13990  -0.00022   0.00000  -0.00165  -0.00165  -3.14155
    D3        3.14106   0.00018   0.00000   0.00139   0.00139  -3.14073
    D4        0.00049  -0.00003   0.00000  -0.00023  -0.00023   0.00026
    D5        0.00052  -0.00007   0.00000  -0.00056  -0.00056  -0.00004
    D6        3.14146   0.00015   0.00000   0.00110   0.00110  -3.14062
    D7       -3.13987  -0.00025   0.00000  -0.00198  -0.00198   3.14134
    D8        0.00107  -0.00004   0.00000  -0.00032  -0.00032   0.00075
    D9        0.00059  -0.00001   0.00000   0.00001   0.00001   0.00060
   D10       -3.13841  -0.00011   0.00000  -0.00084  -0.00085  -3.13926
   D11        3.14117   0.00021   0.00000   0.00164   0.00164  -3.14038
   D12        0.00216   0.00010   0.00000   0.00078   0.00078   0.00294
   D13       -0.00299   0.00008   0.00000   0.00057   0.00057  -0.00242
   D14       -3.13613   0.00066   0.00000   0.00536   0.00534  -3.13078
   D15        3.13600   0.00020   0.00000   0.00144   0.00144   3.13744
   D16        0.00286   0.00077   0.00000   0.00622   0.00621   0.00907
   D17        0.00419  -0.00016   0.00000  -0.00117  -0.00116   0.00303
   D18       -3.13739  -0.00034   0.00000  -0.00257  -0.00257  -3.13996
   D19        3.13710  -0.00078   0.00000  -0.00614  -0.00615   3.13095
   D20       -0.00447  -0.00095   0.00000  -0.00754  -0.00756  -0.01203
   D21        1.57490  -0.00388   0.00000  -0.02056  -0.02053   1.55437
   D22       -2.56456   0.00285   0.00000   0.01128   0.01126  -2.55330
   D23       -0.49451  -0.00091   0.00000  -0.00719  -0.00719  -0.50170
   D24       -1.55792  -0.00327   0.00000  -0.01559  -0.01557  -1.57349
   D25        0.58580   0.00346   0.00000   0.01625   0.01623   0.60202
   D26        2.65585  -0.00031   0.00000  -0.00222  -0.00222   2.65362
   D27       -0.00300   0.00015   0.00000   0.00117   0.00117  -0.00183
   D28        3.13925  -0.00006   0.00000  -0.00049  -0.00049   3.13876
   D29        3.13858   0.00033   0.00000   0.00256   0.00255   3.14113
   D30       -0.00236   0.00012   0.00000   0.00090   0.00090  -0.00147
   D31        1.17523   0.00163   0.00000   0.00690   0.00688   1.18211
   D32       -1.97427   0.00207   0.00000   0.01039   0.01037  -1.96390
   D33       -0.99209  -0.00339   0.00000  -0.02010  -0.02010  -1.01219
   D34        2.14160  -0.00296   0.00000  -0.01660  -0.01661   2.12499
   D35       -3.05247   0.00007   0.00000  -0.00110  -0.00107  -3.05353
   D36        0.08122   0.00050   0.00000   0.00240   0.00243   0.08365
   D37        2.04194  -0.00062   0.00000  -0.00907  -0.00920   2.03275
   D38       -1.10340  -0.00104   0.00000  -0.01240  -0.01255  -1.11595
   D39       -2.07807   0.00054   0.00000   0.00709   0.00725  -2.07082
   D40        1.05977   0.00012   0.00000   0.00376   0.00390   1.06367
   D41       -0.01595  -0.00058   0.00000  -0.00388  -0.00388  -0.01984
   D42        3.12189  -0.00100   0.00000  -0.00721  -0.00723   3.11466
   D43        3.13840   0.00002   0.00000   0.00024   0.00024   3.13864
   D44        0.00022  -0.00025   0.00000  -0.00191  -0.00192  -0.00170
   D45        0.00460  -0.00040   0.00000  -0.00320  -0.00320   0.00140
   D46       -3.13358  -0.00067   0.00000  -0.00535  -0.00535  -3.13894
   D47       -3.13861  -0.00011   0.00000  -0.00093  -0.00093  -3.13955
   D48        0.00444  -0.00027   0.00000  -0.00220  -0.00220   0.00223
   D49       -0.00470   0.00030   0.00000   0.00244   0.00244  -0.00226
   D50        3.13835   0.00014   0.00000   0.00117   0.00118   3.13952
   D51        3.13760  -0.00026   0.00000  -0.00209  -0.00207   3.13553
   D52       -0.00246  -0.00020   0.00000  -0.00159  -0.00157  -0.00403
   D53       -0.00027   0.00014   0.00000   0.00115   0.00113   0.00086
   D54       -3.14032   0.00020   0.00000   0.00165   0.00163  -3.13869
   D55       -0.00142   0.00025   0.00000   0.00198   0.00198   0.00056
   D56       -3.14131   0.00004   0.00000   0.00036   0.00036  -3.14095
   D57        3.13679   0.00053   0.00000   0.00413   0.00412   3.14092
   D58       -0.00310   0.00032   0.00000   0.00250   0.00250  -0.00060
   D59       -0.00176   0.00001   0.00000   0.00007   0.00007  -0.00170
   D60       -3.14101  -0.00010   0.00000  -0.00078  -0.00078   3.14140
   D61        3.13813   0.00022   0.00000   0.00169   0.00169   3.13982
   D62       -0.00111   0.00011   0.00000   0.00084   0.00084  -0.00027
   D63        0.00167  -0.00010   0.00000  -0.00082  -0.00082   0.00085
   D64       -3.13969  -0.00002   0.00000  -0.00015  -0.00015  -3.13984
   D65        3.14091   0.00000   0.00000   0.00003   0.00003   3.14094
   D66       -0.00045   0.00009   0.00000   0.00070   0.00070   0.00026
   D67        0.00161  -0.00006   0.00000  -0.00047  -0.00046   0.00115
   D68       -3.14142   0.00010   0.00000   0.00079   0.00079  -3.14063
   D69       -3.14021  -0.00014   0.00000  -0.00114  -0.00114  -3.14135
   D70       -0.00006   0.00002   0.00000   0.00011   0.00012   0.00005
         Item               Value     Threshold  Converged?
 Maximum Force            0.059798     0.000450     NO 
 RMS     Force            0.016307     0.000300     NO 
 Maximum Displacement     0.177605     0.001800     NO 
 RMS     Displacement     0.036130     0.001200     NO 
 Predicted change in Energy=-4.016991D-02
 GradGradGradGradGradGradGradGradGradGradGradGradGradGradGradGradGradGrad

                          Input orientation:                          
 ---------------------------------------------------------------------
 Center     Atomic      Atomic             Coordinates (Angstroms)
 Number     Number       Type             X           Y           Z
 ---------------------------------------------------------------------
      1          6           0        3.060578    3.557568   -1.211254
      2          6           0        1.915575    3.389322   -0.431016
      3          6           0        1.306861    2.135877   -0.345564
      4          6           0        1.830298    1.034460   -1.034730
      5          6           0        2.980011    1.216511   -1.817313
      6          6           0        3.591482    2.468509   -1.904236
      7          6           0        1.131721   -0.300790   -0.925553
      8          6           0        0.071862   -0.447496   -1.991623
      9          7           0        2.056763   -1.417565   -0.967449
     10          6           0        0.414849   -0.553058   -3.347384
     11          6           0       -0.574067   -0.691659   -4.321512
     12          6           0       -1.921007   -0.726034   -3.953735
     13          6           0       -2.273582   -0.623194   -2.607372
     14          6           0       -1.281034   -0.485502   -1.633942
     15          6           0        2.246135   -2.279180    0.046574
     16          8           0        3.040084   -3.225080   -0.027216
     17          1           0        3.525608    4.509044   -1.277256
     18          1           0        1.506534    4.212933    0.098463
     19          1           0        0.434468    2.018726    0.249295
     20          1           0        3.400666    0.402634   -2.353020
     21          1           0        4.462159    2.589646   -2.498345
     22          1           0        0.637170   -0.328686    0.049341
     23          1           0        2.591109   -1.576628   -1.793857
     24          1           0        1.434213   -0.529457   -3.645273
     25          1           0       -0.300042   -0.771050   -5.343631
     26          1           0       -2.673525   -0.831286   -4.694609
     27          1           0       -3.295452   -0.650346   -2.322237
     28          1           0       -1.559275   -0.408848   -0.611678
     29          1           0        1.678840   -2.122470    0.936029
 ---------------------------------------------------------------------
                    Distance matrix (angstroms):
                    1          2          3          4          5
     1  C    0.000000
     2  C    1.395747   0.000000
     3  C    2.417881   1.396051   0.000000
     4  C    2.812619   2.432512   1.400734   0.000000
     5  C    2.419576   2.788539   2.410542   1.402647   0.000000
     6  C    1.395755   2.413904   2.785605   2.431934   1.396049
     7  C    4.323083   3.804723   2.510858   1.510902   2.552178
     8  C    5.057860   4.533866   3.302809   2.490770   3.355091
     9  N    5.081243   4.838786   3.684568   2.463380   2.917706
    10  C    5.334809   5.128327   4.127587   3.141986   3.471678
    11  C    6.398460   6.163496   5.228863   4.423053   4.748010
    12  C    7.119455   6.638152   5.623927   5.068749   5.688388
    13  C    6.919623   6.195631   5.054485   4.697111   5.622184
    14  C    5.947662   5.165230   3.902403   3.514218   4.592056
    15  C    6.026033   5.698182   4.530865   3.510321   4.028958
    16  O    6.885251   6.721449   5.643161   4.541184   4.789132
    17  H    1.061091   2.135909   3.379765   3.873709   3.380845
    18  H    2.135395   1.061131   2.133352   3.389932   3.849660
    19  H    3.376047   2.129562   1.062380   2.136782   3.375531
    20  H    3.372372   3.849661   3.379057   2.145495   1.061285
    21  H    2.134925   3.376154   3.846593   3.389316   2.132150
    22  H    4.750261   3.960889   2.584281   2.111145   3.370599
    23  H    5.188429   5.193682   4.186829   2.823631   2.820181
    24  H    5.027255   5.091167   4.243619   3.068820   2.962994
    25  H    6.863472   6.808189   6.001086   5.134671   5.209997
    26  H    8.017216   7.553251   6.600130   6.095912   6.665941
    27  H    7.703243   6.859332   5.731628   5.547032   6.566700
    28  H    6.118414   5.151049   3.842027   3.708276   4.969956
    29  H    6.227589   5.683723   4.462552   3.724653   4.519151
                    6          7          8          9         10
     6  C    0.000000
     7  C    3.831091   0.000000
     8  C    4.571482   1.510407   0.000000
     9  N    4.281881   1.450739   2.435117   0.000000
    10  C    4.615576   2.538268   1.402451   3.017837   0.000000
    11  C    5.760355   3.820344   2.430066   4.324112   1.395023
    12  C    6.692763   4.320864   2.810515   5.021830   2.419464
    13  C    6.667234   3.811633   2.431281   4.698113   2.789301
    14  C    5.704441   2.521373   1.399896   3.529000   2.411735
    15  C    5.306239   2.470015   3.498110   1.344055   4.225169
    16  O    6.020316   3.605597   4.514887   2.262315   5.005504
    17  H    2.135702   5.384133   6.083253   6.113769   6.291830
    18  H    3.376510   4.643576   5.305313   5.756859   5.981664
    19  H    3.847952   2.691948   3.351933   3.990037   4.421601
    20  H    2.122653   2.771385   3.454600   2.653112   3.288953
    21  H    1.060999   4.681891   5.362434   4.918059   5.194052
    22  H    4.513172   1.093517   2.121138   2.057854   3.411379
    23  H    4.168461   2.124035   2.767788   0.996884   2.863083
    24  H    4.083237   2.746027   2.144125   2.889125   1.062261
    25  H    6.121123   4.668029   3.388061   5.012333   2.131570
    26  H    7.610857   5.382110   3.871767   6.050708   3.380899
    27  H    7.571780   4.655403   3.389581   5.574072   3.850549
    28  H    6.039882   2.711393   2.136902   3.770916   3.376691
    29  H    5.727337   2.661456   3.736183   2.064690   4.733746
                   11         12         13         14         15
    11  C    0.000000
    12  C    1.396670   0.000000
    13  C    2.414812   1.395557   0.000000
    14  C    2.786635   2.418442   1.397024   0.000000
    15  C    5.436353   5.981622   5.496686   4.299109   0.000000
    16  O    6.158026   6.802588   6.454616   5.362734   1.237144
    17  H    7.288494   8.014686   7.857460   6.940931   7.033460
    18  H    6.922435   7.249948   6.708126   5.731235   6.534312
    19  H    5.408845   5.545037   4.740657   3.572211   4.668536
    20  H    4.568473   5.670660   5.771838   4.819147   3.779301
    21  H    6.281279   7.338712   7.463540   6.571757   5.923920
    22  H    4.550077   4.767261   3.951878   2.556862   2.528478
    23  H    4.146148   5.074226   5.023551   4.026117   1.999943
    24  H    2.125276   3.375099   3.851463   3.379341   4.165390
    25  H    1.061188   2.135735   3.376957   3.847814   6.149128
    26  H    2.136918   1.061252   2.135373   3.380278   6.984144
    27  H    3.377091   2.134623   1.061253   2.135136   6.242880
    28  H    3.848828   3.376507   2.130486   1.062223   4.290988
    29  H    5.896147   6.230468   5.515901   4.247973   1.066542
                   16         17         18         19         20
    16  O    0.000000
    17  H    7.849522   0.000000
    18  H    7.595499   2.461086   0.000000
    19  H    5.862012   4.252903   2.446757   0.000000
    20  H    4.324314   4.246819   4.910792   4.264050   0.000000
    21  H    6.476095   2.460137   4.256076   4.908947   2.435345
    22  H    3.764167   5.788485   4.624339   2.364617   3.734043
    23  H    2.457640   6.178638   6.186776   4.663919   2.210323
    24  H    4.789106   5.947094   6.042438   4.760293   2.530939
    25  H    6.741140   7.684425   7.597381   6.293106   4.900666
    26  H    7.756297   8.867168   8.117301   6.498029   6.625813
    27  H    7.213556   8.616157   7.250542   5.258235   6.778474
    28  H    5.424653   7.105257   5.591453   3.257207   5.319002
    29  H    1.999143   7.230917   6.392851   4.378307   4.489842
                   21         22         23         24         25
    21  H    0.000000
    22  H    5.444070   0.000000
    23  H    4.621143   2.961860   0.000000
    24  H    4.495854   3.784938   2.421304   0.000000
    25  H    6.486022   5.491648   4.648505   2.439350   0.000000
    26  H    8.212450   5.806752   6.056919   4.250379   2.461357
    27  H    8.408870   4.603625   5.982373   4.912715   4.256275
    28  H    6.986282   2.295156   4.470675   4.263591   4.910013
    29  H    6.461100   2.255871   2.929583   4.856527   6.721342
                   26         27         28         29
    26  H    0.000000
    27  H    2.459204   0.000000
    28  H    4.253273   2.449213   0.000000
    29  H    7.232865   6.125931   3.977096   0.000000
 Symmetry turned off by external request.
 Stoichiometry    C14H13NO
 Framework group  C1[X(C14H13NO)]
 Deg. of freedom    81
 Full point group                 C1      NOp   1
 Rotational constants (GHZ):           0.6029732           0.4180515           0.2996397
 Standard basis: 6-311+G(d) (5D, 7F)
   391 basis functions,   641 primitive gaussians,   407 cartesian basis functions
    56 alpha electrons       56 beta electrons
       nuclear repulsion energy       998.7943757584 Hartrees.
 NAtoms=   29 NActive=   29 NUniq=   29 SFac= 1.00D+00 NAtFMM=   60 NAOKFM=F Big=F
 Integral buffers will be    131072 words long.
 Raffenetti 2 integral format.
 Two-electron integral symmetry is turned off.
 ------------------------------------------------------------------------------
 Polarizable Continuum Model (PCM)
 =================================
 Model                : PCM.
 Atomic radii         : UFF (Universal Force Field).
 Polarization charges : Total charges.
 Charge compensation  : None.
 Solution method      : On-the-fly selection.
 Cavity type          : Scaled VdW (van der Waals Surface) (Alpha=1.100).
 Cavity algorithm     : GePol (No added spheres)
                        Default sphere list used, NSphG=   29.
                        Lebedev-Laikov grids with approx.  5.0 points / Ang**2.
                        Smoothing algorithm: York/Karplus (Gamma=1.0000).
                        Polarization charges: spherical gaussians, with
                                              point-specific exponents (IZeta= 3).
                        Self-potential: point-specific (ISelfS= 7).
                        Self-field    : sphere-specific E.n sum rule (ISelfD= 2).
 1st derivatives      : Analytical E(r).r(x)/FMM algorithm (CHGder, D1EAlg=3).
                        Cavity 1st derivative terms included.
 Solvent              : DiMethylSulfoxide, Eps=  46.826000 Eps(inf)=   2.007889
 ------------------------------------------------------------------------------
 One-electron integrals computed using PRISM.
 NBasis=   391 RedAO= T EigKep=  1.00D-06  NBF=   391
 NBsUse=   391 1.00D-06 EigRej= -1.00D+00 NBFU=   391
 Initial guess from the checkpoint file:  "BHFA_conf6.chk"
 B after Tr=    -0.003163    0.002775    0.004225
         Rot=    0.999999    0.001206    0.000852    0.000727 Ang=   0.19 deg.
 ExpMin= 4.38D-02 ExpMax= 8.59D+03 ExpMxC= 1.30D+03 IAcc=3 IRadAn=         5 AccDes= 0.00D+00
 Harris functional with IExCor= 1009 and IRadAn=       5 diagonalized for initial guess.
 HarFok:  IExCor= 1009 AccDes= 0.00D+00 IRadAn=         5 IDoV= 1 UseB2=F ITyADJ=14
 ICtDFT=  3500011 ScaDFX=  1.000000  1.000000  1.000000  1.000000
 FoFCou: FMM=F IPFlag=           0 FMFlag=      100000 FMFlg1=           0
         NFxFlg=           0 DoJE=T BraDBF=F KetDBF=T FulRan=T
         wScrn=  0.000000 ICntrl=       500 IOpCl=  0 I1Cent=   200000004 NGrid=           0
         NMat0=    1 NMatS0=      1 NMatT0=    0 NMatD0=    1 NMtDS0=    0 NMtDT0=    0
 Symmetry not used in FoFCou.
 Requested convergence on RMS density matrix=1.00D-08 within 128 cycles.
 Requested convergence on MAX density matrix=1.00D-06.
 Requested convergence on             energy=1.00D-06.
 No special actions if energy rises.
 Inv3:  Mode=1 IEnd=    15268608.
 Iteration    1 A*A^-1 deviation from unit magnitude is 7.77D-15 for   2251.
 Iteration    1 A*A^-1 deviation from orthogonality  is 3.12D-15 for    275    246.
 Iteration    1 A^-1*A deviation from unit magnitude is 7.77D-15 for   2251.
 Iteration    1 A^-1*A deviation from orthogonality  is 3.14D-15 for    829    177.
 Error on total polarization charges =  0.01714
 SCF Done:  E(RM062X) =  -671.184208600     A.U. after   14 cycles
            NFock= 14  Conv=0.80D-08     -V/T= 2.0035
 D1PCM: PCM CHGder 1st derivatives, ID1Alg=3 FixD1E=F DoIter=F DoCFld=F I1PDM=0.
 Calling FoFJK, ICntrl=      2127 FMM=F ISym2X=0 I1Cent= 0 IOpClX= 0 NMat=1 NMatS=1 NMatT=0.
 -------------------------------------------------------------------
 Center     Atomic                   Forces (Hartrees/Bohr)
 Number     Number              X              Y              Z
 -------------------------------------------------------------------
      1        6          -0.008710210   -0.017604698    0.001198417
      2        6           0.007777627   -0.016522611   -0.011122523
      3        6           0.016099578    0.001904582   -0.012283819
      4        6           0.008560472    0.012362426    0.000602156
      5        6          -0.010518967    0.014382250    0.011109275
      6        6          -0.017741951   -0.002382221    0.011517155
      7        6          -0.001739268    0.001176888    0.001245730
      8        6          -0.012648854   -0.002071839   -0.008075163
      9        7          -0.008915470    0.002386515    0.019011718
     10        6          -0.019487356   -0.000141780    0.007080173
     11        6          -0.004194376    0.001316228    0.020257309
     12        6           0.013155663    0.002088611    0.015006337
     13        6           0.020081611    0.000703040   -0.007184855
     14        6           0.006537550   -0.000823115   -0.019218713
     15        6           0.032078084   -0.024994913   -0.024170765
     16        8          -0.012430706    0.013337603    0.003588753
     17        1           0.007552909    0.015128109   -0.000936399
     18        1          -0.006595338    0.012921146    0.008737121
     19        1          -0.013968555   -0.002414557    0.009934951
     20        1           0.007910105   -0.013069596   -0.008283793
     21        1           0.013944508    0.001640440   -0.009604984
     22        1           0.000805172   -0.002249435   -0.000613956
     23        1           0.007301004   -0.004331767   -0.011170885
     24        1           0.016630229    0.001124491   -0.005248860
     25        1           0.004615849   -0.001286335   -0.016188517
     26        1          -0.011826207   -0.001652607   -0.011818433
     27        1          -0.016112622   -0.000446284    0.004909572
     28        1          -0.003971132    0.001130900    0.016627725
     29        1          -0.014189348    0.008388529    0.015095275
 -------------------------------------------------------------------
 Cartesian Forces:  Max     0.032078084 RMS     0.011442824

 GradGradGradGradGradGradGradGradGradGradGradGradGradGradGradGradGradGrad
 Berny optimization.
 Using GEDIIS/GDIIS optimizer.
 FormGI is forming the generalized inverse of G from B-inverse, IUseBI=4.
 Internal  Forces:  Max     0.021363529 RMS     0.005527331
 Search for a local minimum.
 Step number   2 out of a maximum of  158
 All quantities printed in internal units (Hartrees-Bohrs-Radians)
 Mixed Optimization -- RFO/linear search
 Update second derivatives using D2CorX and points    1    2
 DE= -3.88D-02 DEPred=-4.02D-02 R= 9.65D-01
 TightC=F SS=  1.41D+00  RLast= 3.04D-01 DXNew= 5.0454D-01 9.1288D-01
 Trust test= 9.65D-01 RLast= 3.04D-01 DXMaxT set to 5.05D-01
 ITU=  1  0
 Use linear search instead of GDIIS.
     Eigenvalues ---    0.00933   0.00947   0.01313   0.01523   0.01534
     Eigenvalues ---    0.01735   0.01932   0.01939   0.01962   0.01968
     Eigenvalues ---    0.01977   0.01982   0.02002   0.02005   0.02022
     Eigenvalues ---    0.02024   0.02027   0.02028   0.02029   0.02030
     Eigenvalues ---    0.02033   0.02034   0.02400   0.02400   0.05188
     Eigenvalues ---    0.06624   0.06818   0.15905   0.16000   0.16000
     Eigenvalues ---    0.16000   0.16000   0.16000   0.16000   0.16000
     Eigenvalues ---    0.16000   0.16000   0.16000   0.16025   0.18756
     Eigenvalues ---    0.19052   0.21972   0.22000   0.22000   0.22000
     Eigenvalues ---    0.22000   0.22121   0.23463   0.23473   0.24996
     Eigenvalues ---    0.25000   0.33784   0.33999   0.34256   0.40355
     Eigenvalues ---    0.40428   0.40527   0.40575   0.41244   0.43794
     Eigenvalues ---    0.43893   0.44069   0.44169   0.44202   0.44254
     Eigenvalues ---    0.44255   0.44261   0.44285   0.44306   0.44322
     Eigenvalues ---    0.44333   0.44367   0.44373   0.44739   0.44784
     Eigenvalues ---    0.44886   0.44906   0.46294   0.53380   0.55782
     Eigenvalues ---    0.83107
 RFO step:  Lambda=-1.53889683D-03 EMin= 9.33411302D-03
 Quartic linear search produced a step of  0.58147.
 Iteration  1 RMS(Cart)=  0.06197723 RMS(Int)=  0.00135332
 Iteration  2 RMS(Cart)=  0.00215180 RMS(Int)=  0.00008043
 Iteration  3 RMS(Cart)=  0.00000250 RMS(Int)=  0.00008041
 Iteration  4 RMS(Cart)=  0.00000000 RMS(Int)=  0.00008041
 Variable       Old X    -DE/DX   Delta X   Delta X   Delta X     New X
                                 (Linear)    (Quad)   (Total)
    R1        2.63758  -0.00345  -0.00954   0.00143  -0.00814   2.62944
    R2        2.63759  -0.00332  -0.00890   0.00099  -0.00794   2.62965
    R3        2.00517   0.01693   0.04511  -0.00290   0.04221   2.04738
    R4        2.63815  -0.00404  -0.01025   0.00010  -0.01014   2.62801
    R5        2.00525   0.01693   0.04491  -0.00258   0.04233   2.04758
    R6        2.64700  -0.00485  -0.01189  -0.00103  -0.01289   2.63412
    R7        2.00761   0.01730   0.04556  -0.00204   0.04352   2.05113
    R8        2.65062  -0.00580  -0.01230  -0.00406  -0.01632   2.63430
    R9        2.85519   0.00754   0.02590  -0.00181   0.02409   2.87928
   R10        2.63815  -0.00371  -0.01018   0.00114  -0.00904   2.62911
   R11        2.00554   0.01734   0.04519  -0.00155   0.04364   2.04917
   R12        2.00500   0.01701   0.04503  -0.00253   0.04250   2.04750
   R13        2.85425   0.00778   0.02650  -0.00166   0.02484   2.87909
   R14        2.74150   0.00641   0.02432  -0.00968   0.01464   2.75614
   R15        2.06645  -0.00086  -0.00146  -0.00184  -0.00331   2.06314
   R16        2.65025  -0.00500  -0.01171  -0.00193  -0.01362   2.63662
   R17        2.64542  -0.00541  -0.01232  -0.00240  -0.01470   2.63072
   R18        2.53990  -0.00128  -0.00263   0.00001  -0.00262   2.53727
   R19        1.88384   0.01387   0.02997  -0.00052   0.02945   1.91329
   R20        2.63621  -0.00439  -0.01110   0.00003  -0.01107   2.62514
   R21        2.00738   0.01746   0.04586  -0.00199   0.04387   2.05125
   R22        2.63932  -0.00265  -0.00773   0.00171  -0.00604   2.63329
   R23        2.00536   0.01688   0.04474  -0.00249   0.04225   2.04761
   R24        2.63722  -0.00417  -0.01048   0.00019  -0.01030   2.62692
   R25        2.00548   0.01680   0.04476  -0.00279   0.04197   2.04745
   R26        2.63999  -0.00322  -0.00880   0.00101  -0.00779   2.63220
   R27        2.00548   0.01684   0.04475  -0.00261   0.04214   2.04761
   R28        2.00731   0.01712   0.04517  -0.00209   0.04308   2.05039
   R29        2.33786  -0.01839  -0.01319  -0.01688  -0.03006   2.30780
   R30        2.01547   0.02136   0.05073   0.00507   0.05580   2.07127
    A1        2.08924  -0.00067  -0.00216  -0.00047  -0.00267   2.08657
    A2        2.09715   0.00037   0.00113   0.00050   0.00163   2.09878
    A3        2.09680   0.00030   0.00103  -0.00003   0.00101   2.09780
    A4        2.09456   0.00003   0.00049   0.00016   0.00065   2.09520
    A5        2.09624   0.00027   0.00067   0.00131   0.00196   2.09820
    A6        2.09239  -0.00031  -0.00116  -0.00147  -0.00265   2.08974
    A7        2.10940  -0.00036  -0.00009  -0.00268  -0.00269   2.10671
    A8        2.08441   0.00061   0.00167   0.00294   0.00457   2.08899
    A9        2.08937  -0.00024  -0.00158  -0.00026  -0.00188   2.08749
   A10        2.07003   0.00128   0.00144   0.00519   0.00652   2.07655
   A11        2.07896  -0.00153  -0.00397  -0.00360  -0.00784   2.07112
   A12        2.13412   0.00024   0.00251  -0.00201   0.00022   2.13434
   A13        2.10616  -0.00065  -0.00133  -0.00295  -0.00422   2.10194
   A14        2.10248   0.00105   0.00389   0.00349   0.00731   2.10979
   A15        2.07455  -0.00040  -0.00256  -0.00055  -0.00318   2.07137
   A16        2.09698   0.00037   0.00165   0.00075   0.00241   2.09939
   A17        2.09563   0.00012   0.00031   0.00085   0.00114   2.09677
   A18        2.09057  -0.00049  -0.00196  -0.00161  -0.00359   2.08699
   A19        1.93829  -0.00089  -0.00363   0.00988   0.00582   1.94411
   A20        1.96427   0.00053   0.00738   0.00195   0.00903   1.97330
   A21        1.87137   0.00081   0.00039   0.00545   0.00591   1.87728
   A22        1.93080   0.00207   0.01203   0.00580   0.01762   1.94842
   A23        1.88538  -0.00054  -0.00493  -0.00515  -0.00995   1.87544
   A24        1.86971  -0.00212  -0.01243  -0.01947  -0.03175   1.83797
   A25        2.11533  -0.00141  -0.00210  -0.00542  -0.00764   2.10769
   A26        2.09491   0.00009   0.00030   0.00047   0.00063   2.09554
   A27        2.07294   0.00131   0.00181   0.00505   0.00677   2.07971
   A28        2.16704   0.00003   0.00476  -0.00695  -0.00227   2.16477
   A29        2.08123   0.00165   0.00754   0.00412   0.01157   2.09280
   A30        2.03490  -0.00168  -0.01231   0.00270  -0.00970   2.02521
   A31        2.10499  -0.00045  -0.00108  -0.00189  -0.00298   2.10202
   A32        2.09914   0.00052   0.00250   0.00081   0.00327   2.10242
   A33        2.07905  -0.00008  -0.00142   0.00109  -0.00036   2.07868
   A34        2.09696   0.00003   0.00105  -0.00084   0.00018   2.09714
   A35        2.09089  -0.00028  -0.00181  -0.00014  -0.00196   2.08892
   A36        2.09534   0.00025   0.00077   0.00099   0.00174   2.09708
   A37        2.08964  -0.00039  -0.00148   0.00043  -0.00107   2.08856
   A38        2.09722   0.00007   0.00050  -0.00105  -0.00054   2.09669
   A39        2.09632   0.00032   0.00097   0.00062   0.00161   2.09793
   A40        2.09439   0.00006   0.00023   0.00074   0.00095   2.09534
   A41        2.09507   0.00037   0.00097   0.00182   0.00280   2.09787
   A42        2.09372  -0.00043  -0.00121  -0.00256  -0.00376   2.08996
   A43        2.10745  -0.00057  -0.00053  -0.00347  -0.00398   2.10347
   A44        2.09103  -0.00024  -0.00196   0.00004  -0.00194   2.08909
   A45        2.08471   0.00082   0.00249   0.00343   0.00591   2.09062
   A46        2.13597   0.00855   0.03292   0.01183   0.04475   2.18072
   A47        2.04885  -0.01088  -0.03603  -0.03988  -0.07591   1.97293
   A48        2.09837   0.00233   0.00311   0.02806   0.03116   2.12953
    D1        0.00065  -0.00001  -0.00001  -0.00043  -0.00042   0.00023
    D2       -3.14155  -0.00017  -0.00096  -0.00832  -0.00928   3.13235
    D3       -3.14073   0.00013   0.00081   0.00672   0.00754  -3.13319
    D4        0.00026  -0.00003  -0.00014  -0.00117  -0.00132  -0.00107
    D5       -0.00004  -0.00002  -0.00033  -0.00127  -0.00161  -0.00165
    D6       -3.14062   0.00012   0.00064   0.00555   0.00615  -3.13447
    D7        3.14134  -0.00017  -0.00115  -0.00841  -0.00956   3.13178
    D8        0.00075  -0.00003  -0.00018  -0.00160  -0.00180  -0.00105
    D9        0.00060  -0.00003   0.00001  -0.00054  -0.00052   0.00009
   D10       -3.13926  -0.00008  -0.00049  -0.00293  -0.00344   3.14049
   D11       -3.14038   0.00013   0.00095   0.00734   0.00830  -3.13208
   D12        0.00294   0.00008   0.00045   0.00495   0.00537   0.00832
   D13       -0.00242   0.00010   0.00033   0.00312   0.00341   0.00100
   D14       -3.13078   0.00058   0.00311   0.03800   0.04106  -3.08973
   D15        3.13744   0.00015   0.00084   0.00552   0.00634  -3.13940
   D16        0.00907   0.00063   0.00361   0.04040   0.04399   0.05306
   D17        0.00303  -0.00014  -0.00068  -0.00482  -0.00544  -0.00242
   D18       -3.13996  -0.00032  -0.00149  -0.01651  -0.01798   3.12525
   D19        3.13095  -0.00065  -0.00358  -0.04087  -0.04458   3.08638
   D20       -0.01203  -0.00083  -0.00439  -0.05256  -0.05711  -0.06914
   D21        1.55437  -0.00169  -0.01194  -0.07320  -0.08506   1.46931
   D22       -2.55330   0.00075   0.00655  -0.05646  -0.04984  -2.60314
   D23       -0.50170  -0.00103  -0.00418  -0.07572  -0.07984  -0.58154
   D24       -1.57349  -0.00120  -0.00905  -0.03704  -0.04615  -1.61964
   D25        0.60202   0.00125   0.00943  -0.02030  -0.01093   0.59109
   D26        2.65362  -0.00054  -0.00129  -0.03955  -0.04093   2.61269
   D27       -0.00183   0.00010   0.00068   0.00395   0.00459   0.00277
   D28        3.13876  -0.00004  -0.00028  -0.00284  -0.00312   3.13564
   D29        3.14113   0.00028   0.00148   0.01545   0.01685  -3.12520
   D30       -0.00147   0.00014   0.00052   0.00866   0.00913   0.00766
   D31        1.18211   0.00003   0.00400  -0.03966  -0.03556   1.14654
   D32       -1.96390   0.00040   0.00603  -0.01307  -0.00704  -1.97093
   D33       -1.01219  -0.00154  -0.01169  -0.05384  -0.06555  -1.07774
   D34        2.12499  -0.00117  -0.00966  -0.02725  -0.03702   2.08797
   D35       -3.05353   0.00018  -0.00062  -0.03058  -0.03114  -3.08467
   D36        0.08365   0.00055   0.00141  -0.00399  -0.00261   0.08104
   D37        2.03275  -0.00048  -0.00535  -0.02811  -0.03355   1.99919
   D38       -1.11595  -0.00085  -0.00729  -0.05120  -0.05871  -1.17466
   D39       -2.07082   0.00033   0.00421  -0.00919  -0.00473  -2.07555
   D40        1.06367  -0.00003   0.00227  -0.03228  -0.02989   1.03379
   D41       -0.01984  -0.00044  -0.00226  -0.02361  -0.02584  -0.04567
   D42        3.11466  -0.00080  -0.00421  -0.04669  -0.05099   3.06366
   D43        3.13864   0.00008   0.00014   0.00864   0.00876  -3.13579
   D44       -0.00170  -0.00015  -0.00111  -0.00381  -0.00496  -0.00666
   D45        0.00140  -0.00028  -0.00186  -0.01761  -0.01950  -0.01810
   D46       -3.13894  -0.00051  -0.00311  -0.03006  -0.03322   3.11103
   D47       -3.13955  -0.00018  -0.00054  -0.01460  -0.01525   3.12839
   D48        0.00223  -0.00026  -0.00128  -0.01853  -0.01989  -0.01765
   D49       -0.00226   0.00018   0.00142   0.01132   0.01278   0.01053
   D50        3.13952   0.00010   0.00068   0.00738   0.00815  -3.13551
   D51        3.13553  -0.00015  -0.00120  -0.00931  -0.01042   3.12511
   D52       -0.00403  -0.00020  -0.00091  -0.01305  -0.01386  -0.01789
   D53        0.00086   0.00019   0.00066   0.01321   0.01377   0.01463
   D54       -3.13869   0.00014   0.00095   0.00947   0.01032  -3.12837
   D55        0.00056   0.00020   0.00115   0.01195   0.01306   0.01363
   D56       -3.14095   0.00004   0.00021   0.00314   0.00335  -3.13761
   D57        3.14092   0.00042   0.00240   0.02426   0.02660  -3.11567
   D58       -0.00060   0.00027   0.00145   0.01545   0.01688   0.01628
   D59       -0.00170  -0.00000   0.00004   0.00031   0.00033  -0.00137
   D60        3.14140  -0.00008  -0.00045  -0.00427  -0.00472   3.13668
   D61        3.13982   0.00015   0.00098   0.00913   0.01009  -3.13327
   D62       -0.00027   0.00008   0.00049   0.00456   0.00505   0.00477
   D63        0.00085  -0.00010  -0.00048  -0.00656  -0.00703  -0.00618
   D64       -3.13984  -0.00002  -0.00008  -0.00191  -0.00197   3.14138
   D65        3.14094  -0.00003   0.00002  -0.00199  -0.00198   3.13896
   D66        0.00026   0.00006   0.00041   0.00266   0.00308   0.00333
   D67        0.00115   0.00001  -0.00027   0.00066   0.00040   0.00155
   D68       -3.14063   0.00009   0.00046   0.00458   0.00504  -3.13560
   D69       -3.14135  -0.00007  -0.00066  -0.00399  -0.00463   3.13720
   D70        0.00005   0.00001   0.00007  -0.00007   0.00001   0.00006
         Item               Value     Threshold  Converged?
 Maximum Force            0.021364     0.000450     NO 
 RMS     Force            0.005527     0.000300     NO 
 Maximum Displacement     0.226978     0.001800     NO 
 RMS     Displacement     0.062615     0.001200     NO 
 Predicted change in Energy=-5.357105D-03
 GradGradGradGradGradGradGradGradGradGradGradGradGradGradGradGradGradGrad

                          Input orientation:                          
 ---------------------------------------------------------------------
 Center     Atomic      Atomic             Coordinates (Angstroms)
 Number     Number       Type             X           Y           Z
 ---------------------------------------------------------------------
      1          6           0        3.026930    3.553443   -1.249631
      2          6           0        1.865859    3.378934   -0.502930
      3          6           0        1.290544    2.117461   -0.394772
      4          6           0        1.864677    1.016615   -1.028419
      5          6           0        3.028576    1.197628   -1.773965
      6          6           0        3.605224    2.458870   -1.885167
      7          6           0        1.158576   -0.330371   -0.935929
      8          6           0        0.073685   -0.463060   -1.997349
      9          7           0        2.079277   -1.461176   -0.963721
     10          6           0        0.402456   -0.503052   -3.352713
     11          6           0       -0.592725   -0.617259   -4.315182
     12          6           0       -1.931740   -0.676596   -3.934011
     13          6           0       -2.266368   -0.622574   -2.585865
     14          6           0       -1.265916   -0.517121   -1.622461
     15          6           0        2.266894   -2.302891    0.065391
     16          8           0        3.020545   -3.263782    0.054741
     17          1           0        3.482278    4.533270   -1.329723
     18          1           0        1.411248    4.222116    0.003443
     19          1           0        0.385397    1.987727    0.190028
     20          1           0        3.509514    0.360180   -2.267171
     21          1           0        4.512993    2.582744   -2.463576
     22          1           0        0.670374   -0.380081    0.039337
     23          1           0        2.603305   -1.664938   -1.805722
     24          1           0        1.438219   -0.433750   -3.669964
     25          1           0       -0.323415   -0.650939   -5.364188
     26          1           0       -2.707854   -0.761082   -4.685276
     27          1           0       -3.304813   -0.667816   -2.279813
     28          1           0       -1.531752   -0.480920   -0.571132
     29          1           0        1.667012   -2.044680    0.945640
 ---------------------------------------------------------------------
                    Distance matrix (angstroms):
                    1          2          3          4          5
     1  C    0.000000
     2  C    1.391439   0.000000
     3  C    2.409951   1.390683   0.000000
     4  C    2.799154   2.420060   1.393915   0.000000
     5  C    2.413461   2.779485   2.401878   1.394010   0.000000
     6  C    1.391553   2.404681   2.774091   2.417358   1.391266
     7  C    4.321246   3.800878   2.510408   1.523648   2.556165
     8  C    5.041135   4.495119   3.272322   2.517125   3.396935
     9  N    5.111379   4.866676   3.708429   2.487908   2.937158
    10  C    5.269343   5.033153   4.050334   3.138443   3.504464
    11  C    6.316190   6.045450   5.137608   4.417146   4.781780
    12  C    7.048939   6.530038   5.542209   5.071707   5.725666
    13  C    6.873401   6.117678   4.996029   4.709365   5.657628
    14  C    5.927649   5.122559   3.870883   3.536360   4.626659
    15  C    6.050090   5.724242   4.550222   3.518141   4.027036
    16  O    6.940892   6.765350   5.670338   4.564106   4.821660
    17  H    1.083429   2.151485   3.393223   3.882561   3.395542
    18  H    2.151220   1.083532   2.145395   3.397878   3.862960
    19  H    3.391427   2.146488   1.085409   2.148474   3.386431
    20  H    3.386031   3.863551   3.393779   2.161227   1.084377
    21  H    2.150419   3.389008   3.857540   3.394999   2.144203
    22  H    4.763130   3.981637   2.609747   2.125376   3.367246
    23  H    5.264998   5.261344   4.245075   2.887992   2.894158
    24  H    4.927446   4.974891   4.154199   3.043548   2.964025
    25  H    6.769875   6.683160   5.913036   5.134917   5.248118
    26  H    7.956540   7.453227   6.533117   6.118893   6.724500
    27  H    7.679276   6.802158   5.694599   5.579151   6.621750
    28  H    6.125196   5.142653   3.840318   3.739980   5.006088
    29  H    6.165028   5.617248   4.388832   3.647945   4.445522
                    6          7          8          9         10
     6  C    0.000000
     7  C    3.829752   0.000000
     8  C    4.584979   1.523551   0.000000
     9  N    4.306314   1.458486   2.467189   0.000000
    10  C    4.602651   2.538184   1.395242   3.071972   0.000000
    11  C    5.743720   3.816898   2.416656   4.368533   1.389163
    12  C    6.684825   4.319540   2.796066   5.052370   2.411741
    13  C    6.667974   3.812862   2.418190   4.713728   2.779382
    14  C    5.714328   2.526730   1.392118   3.537724   2.403629
    15  C    5.316970   2.474237   3.528462   1.342668   4.289403
    16  O    6.070736   3.612929   4.554020   2.274343   5.107519
    17  H    2.150993   5.404597   6.085026   6.167313   6.240379
    18  H    3.389604   4.655255   5.267174   5.803574   5.882912
    19  H    3.859494   2.690569   3.299718   4.011894   4.330737
    20  H    2.135319   2.788543   3.543367   2.657423   3.402555
    21  H    1.083488   4.698091   5.403865   4.952356   5.216246
    22  H    4.514056   1.091767   2.123915   2.039582   3.404835
    23  H    4.244520   2.150547   2.807171   1.012467   2.930341
    24  H    4.030963   2.750242   2.158808   2.964845   1.085475
    25  H    6.099894   4.680655   3.395377   5.078732   2.143546
    26  H    7.619951   5.402999   3.879526   6.103829   3.393572
    27  H    7.594770   4.673515   3.396463   5.599102   3.862914
    28  H    6.062803   2.719119   2.147519   3.762254   3.388043
    29  H    5.661457   2.595701   3.701540   2.038651   4.738307
                   11         12         13         14         15
    11  C    0.000000
    12  C    1.393476   0.000000
    13  C    2.406584   1.390105   0.000000
    14  C    2.777402   2.410813   1.392901   0.000000
    15  C    5.496198   6.022340   5.513900   4.303320   0.000000
    16  O    6.257477   6.865042   6.473038   5.360121   1.221235
    17  H    7.214331   7.952145   7.823526   6.938119   7.082133
    18  H    6.788666   7.118743   6.610628   5.680769   6.581161
    19  H    5.295243   5.429129   4.642318   3.505170   4.686680
    20  H    4.688080   5.784506   5.867554   4.897963   3.751919
    21  H    6.303715   7.370215   7.499918   6.611538   5.942228
    22  H    4.540210   4.758825   3.946510   2.555302   2.499350
    23  H    4.196383   5.106180   5.040721   4.040042   2.005298
    24  H    2.138858   3.389000   3.864569   3.392870   4.258317
    25  H    1.083547   2.152388   3.390420   3.860924   6.238507
    26  H    2.152075   1.083462   2.149795   3.394045   7.049407
    27  H    3.391269   2.149832   1.083551   2.147539   6.262378
    28  H    3.862417   3.392231   2.149157   1.085021   4.260804
    29  H    5.900863   6.215599   5.474065   4.186961   1.096070
                   16         17         18         19         20
    16  O    0.000000
    17  H    7.932462   0.000000
    18  H    7.657097   2.482602   0.000000
    19  H    5.877130   4.287202   2.465700   0.000000
    20  H    4.331682   4.277176   4.947015   4.294978   0.000000
    21  H    6.538439   2.480433   4.288887   4.942945   2.446495
    22  H    3.720116   5.824273   4.661588   2.389652   3.732114
    23  H    2.488315   6.278293   6.273077   4.716365   2.266110
    24  H    4.938244   5.858856   5.930576   4.676700   2.624579
    25  H    6.882863   7.591853   7.454340   6.189853   5.030429
    26  H    7.845114   8.809519   7.986448   6.394743   6.764623
    27  H    7.224911   8.603405   7.167003   5.173942   6.891443
    28  H    5.372098   7.131484   5.577628   3.216994   5.385012
    29  H    2.027797   7.193184   6.342388   4.298115   4.415917
                   21         22         23         24         25
    21  H    0.000000
    22  H    5.459728   0.000000
    23  H    4.703455   2.965016   0.000000
    24  H    4.473125   3.788321   2.519652   0.000000
    25  H    6.500854   5.500823   4.717686   2.453756   0.000000
    26  H    8.261826   5.820614   6.108781   4.281113   2.481654
    27  H    8.468649   4.611221   6.010397   4.948096   4.289800
    28  H    7.036073   2.287400   4.474908   4.292518   4.945944
    29  H    6.413690   2.141392   2.931013   4.894000   6.761526
                   26         27         28         29
    26  H    0.000000
    27  H    2.480183   0.000000
    28  H    4.288109   2.469467   0.000000
    29  H    7.245294   6.084270   3.870146   0.000000
 Symmetry turned off by external request.
 Stoichiometry    C14H13NO
 Framework group  C1[X(C14H13NO)]
 Deg. of freedom    81
 Full point group                 C1      NOp   1
 Rotational constants (GHZ):           0.5915007           0.4243654           0.2984467
 Standard basis: 6-311+G(d) (5D, 7F)
   391 basis functions,   641 primitive gaussians,   407 cartesian basis functions
    56 alpha electrons       56 beta electrons
       nuclear repulsion energy       997.7913780368 Hartrees.
 NAtoms=   29 NActive=   29 NUniq=   29 SFac= 1.00D+00 NAtFMM=   60 NAOKFM=F Big=F
 Integral buffers will be    131072 words long.
 Raffenetti 2 integral format.
 Two-electron integral symmetry is turned off.
 ------------------------------------------------------------------------------
 Polarizable Continuum Model (PCM)
 =================================
 Model                : PCM.
 Atomic radii         : UFF (Universal Force Field).
 Polarization charges : Total charges.
 Charge compensation  : None.
 Solution method      : On-the-fly selection.
 Cavity type          : Scaled VdW (van der Waals Surface) (Alpha=1.100).
 Cavity algorithm     : GePol (No added spheres)
                        Default sphere list used, NSphG=   29.
                        Lebedev-Laikov grids with approx.  5.0 points / Ang**2.
                        Smoothing algorithm: York/Karplus (Gamma=1.0000).
                        Polarization charges: spherical gaussians, with
                                              point-specific exponents (IZeta= 3).
                        Self-potential: point-specific (ISelfS= 7).
                        Self-field    : sphere-specific E.n sum rule (ISelfD= 2).
 1st derivatives      : Analytical E(r).r(x)/FMM algorithm (CHGder, D1EAlg=3).
                        Cavity 1st derivative terms included.
 Solvent              : DiMethylSulfoxide, Eps=  46.826000 Eps(inf)=   2.007889
 ------------------------------------------------------------------------------
 One-electron integrals computed using PRISM.
 NBasis=   391 RedAO= T EigKep=  1.19D-06  NBF=   391
 NBsUse=   390 1.00D-06 EigRej=  9.95D-07 NBFU=   390
 Initial guess from the checkpoint file:  "BHFA_conf6.chk"
 B after Tr=    -0.001161    0.003328    0.005975
         Rot=    0.999998    0.001245    0.000444    0.001196 Ang=   0.20 deg.
 ExpMin= 4.38D-02 ExpMax= 8.59D+03 ExpMxC= 1.30D+03 IAcc=3 IRadAn=         5 AccDes= 0.00D+00
 Harris functional with IExCor= 1009 and IRadAn=       5 diagonalized for initial guess.
 HarFok:  IExCor= 1009 AccDes= 0.00D+00 IRadAn=         5 IDoV= 1 UseB2=F ITyADJ=14
 ICtDFT=  3500011 ScaDFX=  1.000000  1.000000  1.000000  1.000000
 FoFCou: FMM=F IPFlag=           0 FMFlag=      100000 FMFlg1=           0
         NFxFlg=           0 DoJE=T BraDBF=F KetDBF=T FulRan=T
         wScrn=  0.000000 ICntrl=       500 IOpCl=  0 I1Cent=   200000004 NGrid=           0
         NMat0=    1 NMatS0=      1 NMatT0=    0 NMatD0=    1 NMtDS0=    0 NMtDT0=    0
 Symmetry not used in FoFCou.
 Requested convergence on RMS density matrix=1.00D-08 within 128 cycles.
 Requested convergence on MAX density matrix=1.00D-06.
 Requested convergence on             energy=1.00D-06.
 No special actions if energy rises.
 Inv3:  Mode=1 IEnd=    15322800.
 Iteration    1 A*A^-1 deviation from unit magnitude is 6.11D-15 for    278.
 Iteration    1 A*A^-1 deviation from orthogonality  is 3.25D-15 for   1462    725.
 Iteration    1 A^-1*A deviation from unit magnitude is 6.22D-15 for    283.
[truncated: 1,289,003 more chars]
