# Supplementary material for: Rotational Barriers in N-Benzhydrylformamides: An NMR and DFT Study
Source: Molecules. 2023 Jan 5;28(2):535. doi: 10.3390/molecules28020535 (PMC9863877; doi:10.3390/molecules28020535)
Supplement: Supplementary file 1 [file molecules-28-00535-s001.zip › Supplementary_Materials/Quantum_chemistry_output_files/Gaussian_output_files/Conformations/BHFA/BHFA_conf7.log]

 Entering Gaussian System, Link 0=g16
 Initial command:
 /home/aikhl/g16/l1.exe "/home/aikhl/Work/Gaussian_io/Conformations_VChem_optimized/Gau-133369.inp" -scrdir="/home/aikhl/Work/Gaussian_io/Conformations_VChem_optimized/"
 Entering Link 1 = /home/aikhl/g16/l1.exe PID=    133371.
  
 Copyright (c) 1988,1990,1992,1993,1995,1998,2003,2009,2016,
            Gaussian, Inc.  All Rights Reserved.
  
 This is part of the Gaussian(R) 16 program.  It is based on
 the Gaussian(R) 09 system (copyright 2009, Gaussian, Inc.),
 the Gaussian(R) 03 system (copyright 2003, Gaussian, Inc.),
 the Gaussian(R) 98 system (copyright 1998, Gaussian, Inc.),
 the Gaussian(R) 94 system (copyright 1995, Gaussian, Inc.),
 the Gaussian 92(TM) system (copyright 1992, Gaussian, Inc.),
 the Gaussian 90(TM) system (copyright 1990, Gaussian, Inc.),
 the Gaussian 88(TM) system (copyright 1988, Gaussian, Inc.),
 the Gaussian 86(TM) system (copyright 1986, Carnegie Mellon
 University), and the Gaussian 82(TM) system (copyright 1983,
 Carnegie Mellon University). Gaussian is a federally registered
 trademark of Gaussian, Inc.
  
 This software contains proprietary and confidential information,
 including trade secrets, belonging to Gaussian, Inc.
  
 This software is provided under written license and may be
 used, copied, transmitted, or stored only in accord with that
 written license.
  
 The following legend is applicable only to US Government
 contracts under FAR:
  
                    RESTRICTED RIGHTS LEGEND
  
 Use, reproduction and disclosure by the US Government is
 subject to restrictions as set forth in subparagraphs (a)
 and (c) of the Commercial Computer Software - Restricted
 Rights clause in FAR 52.227-19.
  
 Gaussian, Inc.
 340 Quinnipiac St., Bldg. 40, Wallingford CT 06492
  
  
 ---------------------------------------------------------------
 Warning -- This program may not be used in any manner that
 competes with the business of Gaussian, Inc. or will provide
 assistance to any competitor of Gaussian, Inc.  The licensee
 of this program is prohibited from giving any competitor of
 Gaussian, Inc. access to this program.  By using this program,
 the user acknowledges that Gaussian, Inc. is engaged in the
 business of creating and licensing software in the field of
 computational chemistry and represents and warrants to the
 licensee that it is not a competitor of Gaussian, Inc. and that
 it will not use this program in any manner prohibited above.
 ---------------------------------------------------------------
  

 Cite this work as:
 Gaussian 16, Revision A.03,
 M. J. Frisch, G. W. Trucks, H. B. Schlegel, G. E. Scuseria, 
 M. A. Robb, J. R. Cheeseman, G. Scalmani, V. Barone, 
 G. A. Petersson, H. Nakatsuji, X. Li, M. Caricato, A. V. Marenich, 
 J. Bloino, B. G. Janesko, R. Gomperts, B. Mennucci, H. P. Hratchian, 
 J. V. Ortiz, A. F. Izmaylov, J. L. Sonnenberg, D. Williams-Young, 
 F. Ding, F. Lipparini, F. Egidi, J. Goings, B. Peng, A. Petrone, 
 T. Henderson, D. Ranasinghe, V. G. Zakrzewski, J. Gao, N. Rega, 
 G. Zheng, W. Liang, M. Hada, M. Ehara, K. Toyota, R. Fukuda, 
 J. Hasegawa, M. Ishida, T. Nakajima, Y. Honda, O. Kitao, H. Nakai, 
 T. Vreven, K. Throssell, J. A. Montgomery, Jr., J. E. Peralta, 
 F. Ogliaro, M. J. Bearpark, J. J. Heyd, E. N. Brothers, K. N. Kudin, 
 V. N. Staroverov, T. A. Keith, R. Kobayashi, J. Normand, 
 K. Raghavachari, A. P. Rendell, J. C. Burant, S. S. Iyengar, 
 J. Tomasi, M. Cossi, J. M. Millam, M. Klene, C. Adamo, R. Cammi, 
 J. W. Ochterski, R. L. Martin, K. Morokuma, O. Farkas, 
 J. B. Foresman, and D. J. Fox, Gaussian, Inc., Wallingford CT, 2016.
 
 ******************************************
 Gaussian 16:  ES64L-G16RevA.03 25-Dec-2016
                14-Dec-2022 
 ******************************************
 %chk=BHFA_conf7.chk
 %nprocshared=8
 Will use up to    8 processors via shared memory.
 %mem=5GB
 ----------------------------------------------------------------------
 # opt freq M062X/6-311+G* nosymm Integral(Grid=SuperFine) scrf=(IEFPCM
 , solvent=dimethylsulfoxide) pop=(nboread,mk,dipole)
 ----------------------------------------------------------------------
 1/18=20,19=15,26=6,38=1/1,3;
 2/9=110,12=2,15=1,17=6,18=5,40=1/2;
 3/5=4,6=6,7=11,11=2,25=1,30=1,70=2201,71=1,72=21,74=-55,75=-7/1,2,3;
 4//1;
 5/5=2,38=5,53=21/2;
 6/7=2,8=2,9=2,10=2,15=24,20=1,28=1,40=2/1,2,7;
 7/30=1/1,2,3,16;
 1/18=20,19=15,26=6/3(2);
 2/9=110,15=1/2;
 99//99;
 2/9=110,15=1/2;
 3/5=4,6=6,7=11,11=2,25=1,30=1,70=2205,71=1,72=21,74=-55,75=-7/1,2,3;
 4/5=5,16=3,69=1/1;
 5/5=2,38=5,53=21/2;
 7/30=1/1,2,3,16;
 1/18=20,19=15,26=6/3(-5);
 2/9=110,15=1/2;
 6/7=2,8=2,9=2,10=2,15=24,19=2,20=1,28=1,40=2/1,2,7;
 99/9=1/99;
 ----------
 BHFA_conf7
 ----------
 Symbolic Z-matrix:
 Charge =  0 Multiplicity = 1
 C                     3.2467    3.4303   -1.3389 
 C                     2.4926    3.1692   -0.1837 
 C                     1.8027    1.951    -0.0552 
 C                     1.854     0.9803   -1.0785 
 C                     2.6206    1.2558   -2.2338 
 C                     3.3116    2.4724   -2.3647 
 C                     1.122    -0.3035   -0.9284 
 C                     0.0223   -0.4175   -1.9223 
 N                     2.0482   -1.3872   -1.0243 
 C                     0.2009   -1.0551   -3.1713 
 C                    -0.8576   -1.1422   -4.0924 
 C                    -2.1097   -0.5911   -3.7773 
 C                    -2.3028    0.0495   -2.5425 
 C                    -1.2424    0.1365   -1.6232 
 C                     2.2638   -2.2765   -0.0358 
 O                     3.0951   -3.1915   -0.2128 
 H                     3.7471    4.3149   -1.4333 
 H                     2.4461    3.8634    0.563 
 H                     1.2578    1.7726    0.7897 
 H                     2.6771    0.567    -2.9844 
 H                     3.8609    2.6604   -3.2033 
 H                     0.6624   -0.3309    0.0657 
 H                     2.5528   -1.4917   -1.8452 
 H                     1.1062   -1.4563   -3.4159 
 H                    -0.7154   -1.6053   -4.9901 
 H                    -2.8788   -0.6546   -4.4452 
 H                    -3.211     0.452    -2.313 
 H                    -1.3932    0.6071   -0.7304 
 H                     1.7585   -2.2118    0.8477 
 

 GradGradGradGradGradGradGradGradGradGradGradGradGradGradGradGradGradGrad
 Berny optimization.
 Initialization pass.
                           ----------------------------
                           !    Initial Parameters    !
                           ! (Angstroms and Degrees)  !
 --------------------------                            --------------------------
 ! Name  Definition              Value          Derivative Info.                !
 --------------------------------------------------------------------------------
 ! R1    R(1,2)                  1.404          estimate D2E/DX2                !
 ! R2    R(1,6)                  1.405          estimate D2E/DX2                !
 ! R3    R(1,17)                 1.0207         estimate D2E/DX2                !
 ! R4    R(2,3)                  1.4059         estimate D2E/DX2                !
 ! R5    R(2,18)                 1.0206         estimate D2E/DX2                !
 ! R6    R(3,4)                  1.4114         estimate D2E/DX2                !
 ! R7    R(3,19)                 1.0211         estimate D2E/DX2                !
 ! R8    R(4,5)                  1.4136         estimate D2E/DX2                !
 ! R9    R(4,7)                  1.4854         estimate D2E/DX2                !
 ! R10   R(5,6)                  1.4053         estimate D2E/DX2                !
 ! R11   R(5,20)                 1.0203         estimate D2E/DX2                !
 ! R12   R(6,21)                 1.02           estimate D2E/DX2                !
 ! R13   R(7,8)                  1.4867         estimate D2E/DX2                !
 ! R14   R(7,9)                  1.4288         estimate D2E/DX2                !
 ! R15   R(7,22)                 1.0955         estimate D2E/DX2                !
 ! R16   R(8,10)                 1.4137         estimate D2E/DX2                !
 ! R17   R(8,14)                 1.4127         estimate D2E/DX2                !
 ! R18   R(9,15)                 1.347          estimate D2E/DX2                !
 ! R19   R(9,23)                 0.9692         estimate D2E/DX2                !
 ! R20   R(10,11)                1.4059         estimate D2E/DX2                !
 ! R21   R(10,24)                1.02           estimate D2E/DX2                !
 ! R22   R(11,12)                1.4038         estimate D2E/DX2                !
 ! R23   R(11,25)                1.0201         estimate D2E/DX2                !
 ! R24   R(12,13)                1.4044         estimate D2E/DX2                !
 ! R25   R(12,26)                1.0206         estimate D2E/DX2                !
 ! R26   R(13,14)                1.4061         estimate D2E/DX2                !
 ! R27   R(13,27)                1.0196         estimate D2E/DX2                !
 ! R28   R(14,28)                1.0204         estimate D2E/DX2                !
 ! R29   R(15,16)                1.2488         estimate D2E/DX2                !
 ! R30   R(15,29)                1.0198         estimate D2E/DX2                !
 ! A1    A(2,1,6)              119.916          estimate D2E/DX2                !
 ! A2    A(2,1,17)             120.0379         estimate D2E/DX2                !
 ! A3    A(6,1,17)             120.0462         estimate D2E/DX2                !
 ! A4    A(1,2,3)              119.9939         estimate D2E/DX2                !
 ! A5    A(1,2,18)             119.9959         estimate D2E/DX2                !
 ! A6    A(3,2,18)             120.0102         estimate D2E/DX2                !
 ! A7    A(2,3,4)              120.7866         estimate D2E/DX2                !
 ! A8    A(2,3,19)             119.2685         estimate D2E/DX2                !
 ! A9    A(4,3,19)             119.9447         estimate D2E/DX2                !
 ! A10   A(3,4,5)              118.5689         estimate D2E/DX2                !
 ! A11   A(3,4,7)              120.214          estimate D2E/DX2                !
 ! A12   A(5,4,7)              121.2155         estimate D2E/DX2                !
 ! A13   A(4,5,6)              120.7651         estimate D2E/DX2                !
 ! A14   A(4,5,20)             119.9796         estimate D2E/DX2                !
 ! A15   A(6,5,20)             119.2553         estimate D2E/DX2                !
 ! A16   A(1,6,5)              119.9686         estimate D2E/DX2                !
 ! A17   A(1,6,21)             119.9664         estimate D2E/DX2                !
 ! A18   A(5,6,21)             120.065          estimate D2E/DX2                !
 ! A19   A(4,7,8)              111.2991         estimate D2E/DX2                !
 ! A20   A(4,7,9)              109.2259         estimate D2E/DX2                !
 ! A21   A(4,7,22)             108.6653         estimate D2E/DX2                !
 ! A22   A(8,7,9)              112.1155         estimate D2E/DX2                !
 ! A23   A(8,7,22)             107.1215         estimate D2E/DX2                !
 ! A24   A(9,7,22)             108.2934         estimate D2E/DX2                !
 ! A25   A(7,8,10)             122.1275         estimate D2E/DX2                !
 ! A26   A(7,8,14)             119.3789         estimate D2E/DX2                !
 ! A27   A(10,8,14)            118.4912         estimate D2E/DX2                !
 ! A28   A(7,9,15)             123.7273         estimate D2E/DX2                !
 ! A29   A(7,9,23)             118.4315         estimate D2E/DX2                !
 ! A30   A(15,9,23)            117.8412         estimate D2E/DX2                !
 ! A31   A(8,10,11)            120.7767         estimate D2E/DX2                !
 ! A32   A(8,10,24)            120.0939         estimate D2E/DX2                !
 ! A33   A(11,10,24)           119.1291         estimate D2E/DX2                !
 ! A34   A(10,11,12)           120.0105         estimate D2E/DX2                !
 ! A35   A(10,11,25)           119.9839         estimate D2E/DX2                !
 ! A36   A(12,11,25)           120.0056         estimate D2E/DX2                !
 ! A37   A(11,12,13)           119.9368         estimate D2E/DX2                !
 ! A38   A(11,12,26)           120.0535         estimate D2E/DX2                !
 ! A39   A(13,12,26)           120.0097         estimate D2E/DX2                !
 ! A40   A(12,13,14)           119.9579         estimate D2E/DX2                !
 ! A41   A(12,13,27)           120.0304         estimate D2E/DX2                !
 ! A42   A(14,13,27)           120.0117         estimate D2E/DX2                !
 ! A43   A(8,14,13)            120.8259         estimate D2E/DX2                !
 ! A44   A(8,14,28)            119.8925         estimate D2E/DX2                !
 ! A45   A(13,14,28)           119.2816         estimate D2E/DX2                !
 ! A46   A(9,15,16)            119.0941         estimate D2E/DX2                !
 ! A47   A(9,15,29)            120.967          estimate D2E/DX2                !
 ! A48   A(16,15,29)           119.9388         estimate D2E/DX2                !
 ! D1    D(6,1,2,3)             -0.0602         estimate D2E/DX2                !
 ! D2    D(6,1,2,18)           179.8799         estimate D2E/DX2                !
 ! D3    D(17,1,2,3)           179.9396         estimate D2E/DX2                !
 ! D4    D(17,1,2,18)           -0.1203         estimate D2E/DX2                !
 ! D5    D(2,1,6,5)              0.0837         estimate D2E/DX2                !
 ! D6    D(2,1,6,21)          -179.8616         estimate D2E/DX2                !
 ! D7    D(17,1,6,5)          -179.9161         estimate D2E/DX2                !
 ! D8    D(17,1,6,21)            0.1386         estimate D2E/DX2                !
 ! D9    D(1,2,3,4)             -0.1573         estimate D2E/DX2                !
 ! D10   D(1,2,3,19)           179.9878         estimate D2E/DX2                !
 ! D11   D(18,2,3,4)           179.9027         estimate D2E/DX2                !
 ! D12   D(18,2,3,19)            0.0477         estimate D2E/DX2                !
 ! D13   D(2,3,4,5)              0.3435         estimate D2E/DX2                !
 ! D14   D(2,3,4,7)            179.8963         estimate D2E/DX2                !
 ! D15   D(19,3,4,5)          -179.8025         estimate D2E/DX2                !
 ! D16   D(19,3,4,7)            -0.2498         estimate D2E/DX2                !
 ! D17   D(3,4,5,6)             -0.3196         estimate D2E/DX2                !
 ! D18   D(3,4,5,20)           179.6431         estimate D2E/DX2                !
 ! D19   D(7,4,5,6)           -179.8677         estimate D2E/DX2                !
 ! D20   D(7,4,5,20)             0.095          estimate D2E/DX2                !
 ! D21   D(3,4,7,8)            114.0232         estimate D2E/DX2                !
 ! D22   D(3,4,7,9)           -121.6505         estimate D2E/DX2                !
 ! D23   D(3,4,7,22)            -3.7015         estimate D2E/DX2                !
 ! D24   D(5,4,7,8)            -66.4361         estimate D2E/DX2                !
 ! D25   D(5,4,7,9)             57.8903         estimate D2E/DX2                !
 ! D26   D(5,4,7,22)           175.8393         estimate D2E/DX2                !
 ! D27   D(4,5,6,1)              0.1094         estimate D2E/DX2                !
 ! D28   D(4,5,6,21)          -179.9454         estimate D2E/DX2                !
 ! D29   D(20,5,6,1)          -179.8536         estimate D2E/DX2                !
 ! D30   D(20,5,6,21)            0.0916         estimate D2E/DX2                !
 ! D31   D(4,7,8,10)            93.2767         estimate D2E/DX2                !
 ! D32   D(4,7,8,14)           -86.1458         estimate D2E/DX2                !
 ! D33   D(9,7,8,10)           -29.4024         estimate D2E/DX2                !
 ! D34   D(9,7,8,14)           151.1751         estimate D2E/DX2                !
 ! D35   D(22,7,8,10)         -148.0686         estimate D2E/DX2                !
 ! D36   D(22,7,8,14)           32.509          estimate D2E/DX2                !
 ! D37   D(4,7,9,15)           119.1923         estimate D2E/DX2                !
 ! D38   D(4,7,9,23)           -60.7492         estimate D2E/DX2                !
 ! D39   D(8,7,9,15)          -116.9617         estimate D2E/DX2                !
 ! D40   D(8,7,9,23)            63.0969         estimate D2E/DX2                !
 ! D41   D(22,7,9,15)            1.0101         estimate D2E/DX2                !
 ! D42   D(22,7,9,23)         -178.9313         estimate D2E/DX2                !
 ! D43   D(7,8,10,11)         -179.7485         estimate D2E/DX2                !
 ! D44   D(7,8,10,24)            0.0362         estimate D2E/DX2                !
 ! D45   D(14,8,10,11)          -0.3211         estimate D2E/DX2                !
 ! D46   D(14,8,10,24)         179.4636         estimate D2E/DX2                !
 ! D47   D(7,8,14,13)          179.8207         estimate D2E/DX2                !
 ! D48   D(7,8,14,28)           -0.1489         estimate D2E/DX2                !
 ! D49   D(10,8,14,13)           0.3772         estimate D2E/DX2                !
 ! D50   D(10,8,14,28)        -179.5924         estimate D2E/DX2                !
 ! D51   D(7,9,15,16)         -179.989          estimate D2E/DX2                !
 ! D52   D(7,9,15,29)            0.1036         estimate D2E/DX2                !
 ! D53   D(23,9,15,16)          -0.0472         estimate D2E/DX2                !
 ! D54   D(23,9,15,29)        -179.9547         estimate D2E/DX2                !
 ! D55   D(8,10,11,12)           0.0704         estimate D2E/DX2                !
 ! D56   D(8,10,11,25)        -179.9785         estimate D2E/DX2                !
 ! D57   D(24,10,11,12)       -179.7163         estimate D2E/DX2                !
 ! D58   D(24,10,11,25)          0.2348         estimate D2E/DX2                !
 ! D59   D(10,11,12,13)          0.1316         estimate D2E/DX2                !
 ! D60   D(10,11,12,26)       -179.9521         estimate D2E/DX2                !
 ! D61   D(25,11,12,13)       -179.8195         estimate D2E/DX2                !
 ! D62   D(25,11,12,26)          0.0969         estimate D2E/DX2                !
 ! D63   D(11,12,13,14)         -0.0761         estimate D2E/DX2                !
 ! D64   D(11,12,13,27)        179.869          estimate D2E/DX2                !
 ! D65   D(26,12,13,14)       -179.9925         estimate D2E/DX2                !
 ! D66   D(26,12,13,27)         -0.0474         estimate D2E/DX2                !
 ! D67   D(12,13,14,8)          -0.1827         estimate D2E/DX2                !
 ! D68   D(12,13,14,28)        179.7872         estimate D2E/DX2                !
 ! D69   D(27,13,14,8)         179.8722         estimate D2E/DX2                !
 ! D70   D(27,13,14,28)         -0.158          estimate D2E/DX2                !
 --------------------------------------------------------------------------------
 Trust Radius=3.00D-01 FncErr=5.00D-06 GrdErr=5.00D-06 EigMax=2.50D+02 EigMin=1.00D-04
 Number of steps in this run=    158 maximum allowed number of steps=    174.
 GradGradGradGradGradGradGradGradGradGradGradGradGradGradGradGradGradGrad

                          Input orientation:                          
 ---------------------------------------------------------------------
 Center     Atomic      Atomic             Coordinates (Angstroms)
 Number     Number       Type             X           Y           Z
 ---------------------------------------------------------------------
      1          6           0        3.246700    3.430300   -1.338900
      2          6           0        2.492600    3.169200   -0.183700
      3          6           0        1.802700    1.951000   -0.055200
      4          6           0        1.854000    0.980300   -1.078500
      5          6           0        2.620600    1.255800   -2.233800
      6          6           0        3.311600    2.472400   -2.364700
      7          6           0        1.122000   -0.303500   -0.928400
      8          6           0        0.022300   -0.417500   -1.922300
      9          7           0        2.048200   -1.387200   -1.024300
     10          6           0        0.200900   -1.055100   -3.171300
     11          6           0       -0.857600   -1.142200   -4.092400
     12          6           0       -2.109700   -0.591100   -3.777300
     13          6           0       -2.302800    0.049500   -2.542500
     14          6           0       -1.242400    0.136500   -1.623200
     15          6           0        2.263800   -2.276500   -0.035800
     16          8           0        3.095100   -3.191500   -0.212800
     17          1           0        3.747100    4.314900   -1.433300
     18          1           0        2.446100    3.863400    0.563000
     19          1           0        1.257800    1.772600    0.789700
     20          1           0        2.677100    0.567000   -2.984400
     21          1           0        3.860900    2.660400   -3.203300
     22          1           0        0.662400   -0.330900    0.065700
     23          1           0        2.552800   -1.491700   -1.845200
     24          1           0        1.106200   -1.456300   -3.415900
     25          1           0       -0.715400   -1.605300   -4.990100
     26          1           0       -2.878800   -0.654600   -4.445200
     27          1           0       -3.211000    0.452000   -2.313000
     28          1           0       -1.393200    0.607100   -0.730400
     29          1           0        1.758500   -2.211800    0.847700
 ---------------------------------------------------------------------
                    Distance matrix (angstroms):
                    1          2          3          4          5
     1  C    0.000000
     2  C    1.404040   0.000000
     3  C    2.433382   1.405875   0.000000
     4  C    2.830180   2.449441   1.411394   0.000000
     5  C    2.433372   2.807204   2.428695   1.413610   0.000000
     6  C    1.405009   2.431677   2.807566   2.450565   1.405251
     7  C    4.315567   3.806937   2.511693   1.485428   2.526121
     8  C    5.053976   4.689299   3.502239   2.453766   3.106144
     9  N    4.974302   4.654555   3.484681   2.376070   2.962428
    10  C    5.723059   5.658830   4.616544   3.354908   3.474782
    11  C    6.733112   6.714905   5.739692   4.576175   4.615482
    12  C    7.128006   6.945141   5.968515   5.046161   5.307464
    13  C    6.608738   6.188079   5.163090   4.504295   5.078417
    14  C    5.575120   5.021917   3.876038   3.255210   4.067977
    15  C    5.935632   5.452511   4.252616   3.444112   4.175602
    16  O    6.718580   6.389238   5.304757   4.437756   4.907960
    17  H    1.020700   2.109004   3.356765   3.850879   3.356769
    18  H    2.108497   1.020606   2.110310   3.370070   3.827809
    19  H    3.351810   2.103029   1.021077   2.115033   3.356465
    20  H    3.351209   3.827454   3.355629   2.116782   1.020313
    21  H    2.108548   3.353969   3.827528   3.371225   2.109781
    22  H    4.774739   3.957592   2.553815   2.109111   3.411725
    23  H    4.996391   4.948555   3.952080   2.680846   2.775673
    24  H    5.724904   5.810720   4.836229   3.458275   3.323591
    25  H    7.374738   7.495905   6.583414   5.346752   5.187676
    26  H    7.991074   7.850718   6.926593   6.033818   6.227625
    27  H    7.177815   6.666944   5.699285   5.239973   5.887268
    28  H    5.465291   4.686436   3.532101   3.287059   4.334929
    29  H    6.231312   5.527915   4.259822   3.729460   4.718380
                    6          7          8          9         10
     6  C    0.000000
     7  C    3.816140   0.000000
     8  C    4.400765   1.486665   0.000000
     9  N    4.276607   1.428793   2.418883   0.000000
    10  C    4.771825   2.538489   1.413659   2.851739   0.000000
    11  C    5.782085   3.825327   2.451275   4.232840   1.405857
    12  C    6.385215   4.317734   2.831358   5.049843   2.433394
    13  C    6.117479   3.802523   2.451291   4.827032   2.807854
    14  C    5.171573   2.503345   1.412743   3.675376   2.428917
    15  C    5.392004   2.448095   3.469739   1.347023   3.946991
    16  O    6.062781   3.570119   4.478791   2.238310   4.657609
    17  H    2.109970   5.336262   6.042257   5.963848   6.665814
    18  H    3.354907   4.619586   5.511590   5.499695   6.570964
    19  H    3.828584   2.698240   3.698370   3.728225   4.980205
    20  H    2.101706   2.720890   3.024113   2.838381   2.966093
    21  H    1.019963   4.632650   5.084219   4.941355   5.215512
    22  H    4.558903   1.095544   2.090304   2.055313   3.348973
    23  H    4.069367   2.073531   2.750142   0.969236   2.735068
    24  H    4.626391   2.741688   2.117731   2.571359   1.019980
    25  H    6.303736   4.644150   3.371419   4.838659   2.109587
    26  H    7.240695   5.338310   3.851963   6.042730   3.356750
    27  H    6.828543   4.611159   3.370891   5.718618   3.827413
    28  H    5.318404   2.682280   2.115200   3.988338   3.355899
    29  H    5.888409   2.683519   3.729183   2.065980   4.462783
                   11         12         13         14         15
    11  C    0.000000
    12  C    1.403835   0.000000
    13  C    2.431243   1.404417   0.000000
    14  C    2.807150   2.433466   1.406104   0.000000
    15  C    5.242688   5.997241   5.705055   4.542670   0.000000
    16  O    5.905486   6.823319   6.713338   5.646124   1.248845
    17  H    7.619319   7.991575   7.485002   6.510776   6.899256
    18  H    7.592313   7.709480   6.836813   5.681046   6.171723
    19  H    6.066785   6.146920   5.172089   3.840561   4.253081
    20  H    4.079600   4.988320   5.026180   4.171412   4.117105
    21  H    6.124909   6.822741   6.726415   5.908507   6.079208
    22  H    4.500934   4.745618   3.967345   2.588264   2.521933
    23  H    4.099132   5.126695   5.141826   4.135682   1.993329
    24  H    2.100672   3.349805   3.827733   3.356592   3.665766
    25  H    1.020072   2.107975   3.353945   3.827220   5.819900
    26  H    2.108903   1.020606   2.108981   3.356684   6.965609
    27  H    3.353540   2.108339   1.019561   2.109680   6.527158
    28  H    3.827527   3.351515   2.102854   1.020440   4.708638
    29  H    5.691451   6.243418   5.753355   4.541504   1.019846
                   16         17         18         19         20
    16  O    0.000000
    17  H    7.632874   0.000000
    18  H    7.127039   2.425215   0.000000
    19  H    5.387297   4.195430   2.415553   0.000000
    20  H    4.688583   4.194945   4.848057   4.208529   0.000000
    21  H    6.616213   2.425535   4.199272   4.848543   2.414875
    22  H    3.765451   5.774585   4.584871   2.302909   3.764087
    23  H    2.418293   5.942442   5.872641   4.390373   2.356156
    24  H    4.150481   6.649196   6.776886   5.304324   2.597626
    25  H    6.313362   8.222743   8.410629   6.979242   4.500086
    26  H    7.748326   8.813060   8.593541   7.099784   5.873182
    27  H    7.579764   8.006936   7.204985   5.598295   5.927371
    28  H    5.902720   6.376875   5.197749   3.270611   4.652899
    29  H    1.967479   7.194116   6.120613   4.016156   4.821882
                   21         22         23         24         25
    21  H    0.000000
    22  H    5.464855   0.000000
    23  H    4.560208   2.927902   0.000000
    24  H    4.957902   3.685787   2.135651   0.000000
    25  H    6.506256   5.392916   4.537007   2.412164   0.000000
    26  H    7.612824   5.743962   6.079722   4.193138   2.425087
    27  H    7.461999   4.612415   6.100672   4.847289   4.198496
    28  H    6.159289   2.395644   4.606371   4.209101   4.847594
    29  H    6.676003   2.313168   2.898477   4.378877   6.369296
                   26         27         28         29
    26  H    0.000000
    27  H    2.425118   0.000000
    28  H    4.195073   2.415176   0.000000
    29  H    7.207233   6.463883   4.513293   0.000000
 Symmetry turned off by external request.
 Stoichiometry    C14H13NO
 Framework group  C1[X(C14H13NO)]
 Deg. of freedom    81
 Full point group                 C1      NOp   1
 Rotational constants (GHZ):           0.6156803           0.4195176           0.3026512
 Standard basis: 6-311+G(d) (5D, 7F)
   391 basis functions,   641 primitive gaussians,   407 cartesian basis functions
    56 alpha electrons       56 beta electrons
       nuclear repulsion energy      1003.2327983906 Hartrees.
 NAtoms=   29 NActive=   29 NUniq=   29 SFac= 1.00D+00 NAtFMM=   60 NAOKFM=F Big=F
 Integral buffers will be    131072 words long.
 Raffenetti 2 integral format.
 Two-electron integral symmetry is turned off.
 ------------------------------------------------------------------------------
 Polarizable Continuum Model (PCM)
 =================================
 Model                : PCM.
 Atomic radii         : UFF (Universal Force Field).
 Polarization charges : Total charges.
 Charge compensation  : None.
 Solution method      : On-the-fly selection.
 Cavity type          : Scaled VdW (van der Waals Surface) (Alpha=1.100).
 Cavity algorithm     : GePol (No added spheres)
                        Default sphere list used, NSphG=   29.
                        Lebedev-Laikov grids with approx.  5.0 points / Ang**2.
                        Smoothing algorithm: York/Karplus (Gamma=1.0000).
                        Polarization charges: spherical gaussians, with
                                              point-specific exponents (IZeta= 3).
                        Self-potential: point-specific (ISelfS= 7).
                        Self-field    : sphere-specific E.n sum rule (ISelfD= 2).
 1st derivatives      : Analytical E(r).r(x)/FMM algorithm (CHGder, D1EAlg=3).
                        Cavity 1st derivative terms included.
 Solvent              : DiMethylSulfoxide, Eps=  46.826000 Eps(inf)=   2.007889
 ------------------------------------------------------------------------------
 One-electron integrals computed using PRISM.
 NBasis=   391 RedAO= T EigKep=  1.23D-06  NBF=   391
 NBsUse=   390 1.00D-06 EigRej=  9.26D-07 NBFU=   390
 ExpMin= 4.38D-02 ExpMax= 8.59D+03 ExpMxC= 1.30D+03 IAcc=3 IRadAn=         7 AccDes= 0.00D+00
 Harris functional with IExCor= 1009 and IRadAn=       7 diagonalized for initial guess.
 HarFok:  IExCor= 1009 AccDes= 0.00D+00 IRadAn=         7 IDoV= 1 UseB2=F ITyADJ=14
 ICtDFT=  3500011 ScaDFX=  1.000000  1.000000  1.000000  1.000000
 FoFCou: FMM=F IPFlag=           0 FMFlag=      100000 FMFlg1=           0
         NFxFlg=           0 DoJE=T BraDBF=F KetDBF=T FulRan=T
         wScrn=  0.000000 ICntrl=       500 IOpCl=  0 I1Cent=   200000004 NGrid=           0
         NMat0=    1 NMatS0=      1 NMatT0=    0 NMatD0=    1 NMtDS0=    0 NMtDT0=    0
 Symmetry not used in FoFCou.
 Requested convergence on RMS density matrix=1.00D-08 within 128 cycles.
 Requested convergence on MAX density matrix=1.00D-06.
 Requested convergence on             energy=1.00D-06.
 No special actions if energy rises.
 Inv3:  Mode=1 IEnd=    14878587.
 Iteration    1 A*A^-1 deviation from unit magnitude is 8.44D-15 for    479.
 Iteration    1 A*A^-1 deviation from orthogonality  is 3.64D-15 for   1870    467.
 Iteration    1 A^-1*A deviation from unit magnitude is 7.55D-15 for    479.
 Iteration    1 A^-1*A deviation from orthogonality  is 2.78D-15 for   2207     97.
 Error on total polarization charges =  0.01670
 SCF Done:  E(RM062X) =  -671.145246241     A.U. after   15 cycles
            NFock= 15  Conv=0.68D-08     -V/T= 2.0026

 **********************************************************************

            Population analysis using the SCF density.

 **********************************************************************

 Alpha  occ. eigenvalues --  -19.60203 -14.78636 -10.65246 -10.60226 -10.56608
 Alpha  occ. eigenvalues --  -10.56573 -10.55091 -10.55077 -10.54901 -10.54887
 Alpha  occ. eigenvalues --  -10.54886 -10.54837 -10.54766 -10.54756 -10.54573
 Alpha  occ. eigenvalues --  -10.54519  -1.16513  -1.06922  -0.97340  -0.96452
 Alpha  occ. eigenvalues --   -0.89969  -0.85892  -0.85560  -0.85296  -0.79210
 Alpha  occ. eigenvalues --   -0.75530  -0.71154  -0.70560  -0.70126  -0.68185
 Alpha  occ. eigenvalues --   -0.62338  -0.61909  -0.61221  -0.57975  -0.56672
 Alpha  occ. eigenvalues --   -0.55447  -0.52620  -0.52303  -0.51874  -0.50819
 Alpha  occ. eigenvalues --   -0.50494  -0.50197  -0.47965  -0.47521  -0.44767
 Alpha  occ. eigenvalues --   -0.43936  -0.42937  -0.41939  -0.41871  -0.41304
 Alpha  occ. eigenvalues --   -0.35348  -0.33489  -0.32091  -0.31773  -0.31346
 Alpha  occ. eigenvalues --   -0.29701
 Alpha virt. eigenvalues --   -0.00650  -0.00104   0.00844   0.00937   0.01787
 Alpha virt. eigenvalues --    0.02039   0.02257   0.02660   0.03303   0.03986
 Alpha virt. eigenvalues --    0.04081   0.04310   0.04841   0.05245   0.05820
 Alpha virt. eigenvalues --    0.06211   0.06663   0.07366   0.07951   0.08173
 Alpha virt. eigenvalues --    0.08919   0.09806   0.10464   0.10646   0.10941
 Alpha virt. eigenvalues --    0.11113   0.11628   0.13043   0.13439   0.13786
 Alpha virt. eigenvalues --    0.14408   0.14588   0.14887   0.15213   0.15538
 Alpha virt. eigenvalues --    0.16253   0.16511   0.16915   0.17065   0.17636
 Alpha virt. eigenvalues --    0.18206   0.18651   0.19470   0.19877   0.20295
 Alpha virt. eigenvalues --    0.20639   0.20724   0.21250   0.21376   0.21858
 Alpha virt. eigenvalues --    0.22011   0.22114   0.22419   0.22893   0.23536
 Alpha virt. eigenvalues --    0.23875   0.23991   0.24664   0.24856   0.25269
 Alpha virt. eigenvalues --    0.25330   0.25582   0.26147   0.26245   0.26600
 Alpha virt. eigenvalues --    0.27185   0.27694   0.27870   0.28170   0.28393
 Alpha virt. eigenvalues --    0.28757   0.29376   0.29840   0.30360   0.30697
 Alpha virt. eigenvalues --    0.31393   0.31821   0.32504   0.33379   0.33582
 Alpha virt. eigenvalues --    0.33876   0.34416   0.35654   0.36098   0.36347
 Alpha virt. eigenvalues --    0.36509   0.38105   0.39201   0.39977   0.40507
 Alpha virt. eigenvalues --    0.41316   0.41695   0.42810   0.44086   0.45603
 Alpha virt. eigenvalues --    0.46891   0.51037   0.52064   0.54421   0.55793
 Alpha virt. eigenvalues --    0.56365   0.57014   0.57281   0.57990   0.58504
 Alpha virt. eigenvalues --    0.59038   0.59340   0.59709   0.60291   0.60686
 Alpha virt. eigenvalues --    0.61525   0.61704   0.63126   0.63892   0.64823
 Alpha virt. eigenvalues --    0.65297   0.66275   0.67019   0.67182   0.69101
 Alpha virt. eigenvalues --    0.70084   0.70944   0.71276   0.71941   0.72771
 Alpha virt. eigenvalues --    0.73588   0.74032   0.74411   0.75309   0.75676
 Alpha virt. eigenvalues --    0.75777   0.76085   0.76969   0.77611   0.78536
 Alpha virt. eigenvalues --    0.78724   0.78981   0.79488   0.81591   0.82401
 Alpha virt. eigenvalues --    0.82535   0.83366   0.85013   0.85821   0.86231
 Alpha virt. eigenvalues --    0.87013   0.87339   0.88082   0.88575   0.89789
 Alpha virt. eigenvalues --    0.90056   0.90562   0.91188   0.94005   0.94454
 Alpha virt. eigenvalues --    0.95356   0.95768   0.97979   0.99766   1.00621
 Alpha virt. eigenvalues --    1.02319   1.03147   1.05414   1.06450   1.07638
 Alpha virt. eigenvalues --    1.09019   1.09847   1.11407   1.14366   1.15277
 Alpha virt. eigenvalues --    1.15429   1.16815   1.18719   1.19972   1.20859
 Alpha virt. eigenvalues --    1.22366   1.24036   1.24656   1.26267   1.27343
 Alpha virt. eigenvalues --    1.28096   1.28627   1.30263   1.35352   1.35746
 Alpha virt. eigenvalues --    1.36815   1.38454   1.40877   1.41950   1.46623
 Alpha virt. eigenvalues --    1.49377   1.50113   1.53047   1.55689   1.56113
 Alpha virt. eigenvalues --    1.57885   1.58001   1.60030   1.61252   1.62855
 Alpha virt. eigenvalues --    1.63650   1.64148   1.66229   1.69992   1.76003
 Alpha virt. eigenvalues --    1.76788   1.77791   1.78787   1.81169   1.82195
 Alpha virt. eigenvalues --    1.82381   1.82540   1.86143   1.87010   1.88136
 Alpha virt. eigenvalues --    1.89622   1.91336   1.92546   1.92847   1.94243
 Alpha virt. eigenvalues --    1.95685   1.96275   1.96873   1.98528   2.00599
 Alpha virt. eigenvalues --    2.01774   2.02627   2.03164   2.03396   2.05153
 Alpha virt. eigenvalues --    2.14542   2.16025   2.20930   2.25343   2.26988
 Alpha virt. eigenvalues --    2.28117   2.29151   2.30917   2.31457   2.32783
 Alpha virt. eigenvalues --    2.33653   2.35112   2.35976   2.36461   2.38141
 Alpha virt. eigenvalues --    2.47149   2.48444   2.50720   2.51109   2.51346
 Alpha virt. eigenvalues --    2.51710   2.54495   2.62315   2.65799   2.69033
 Alpha virt. eigenvalues --    2.70739   2.73354   2.74610   2.76327   2.82484
 Alpha virt. eigenvalues --    2.83978   2.84470   2.85580   2.86133   2.87157
 Alpha virt. eigenvalues --    2.89953   2.91423   2.96493   2.97169   2.97785
 Alpha virt. eigenvalues --    2.98830   2.99788   3.00644   3.01476   3.04608
 Alpha virt. eigenvalues --    3.11424   3.12480   3.15774   3.21588   3.23249
 Alpha virt. eigenvalues --    3.25229   3.31687   3.35530   3.36253   3.36867
 Alpha virt. eigenvalues --    3.38823   3.39121   3.39861   3.40339   3.43000
 Alpha virt. eigenvalues --    3.43921   3.44200   3.46870   3.54652   3.57426
 Alpha virt. eigenvalues --    3.61023   3.68619   3.70259   3.71669   3.72318
 Alpha virt. eigenvalues --    3.73766   3.76907   3.78522   3.98517   3.99102
 Alpha virt. eigenvalues --    4.01437   4.08821   4.10679   4.11295   4.22567
 Alpha virt. eigenvalues --    4.36613   4.60496   4.78711   4.79120   4.99276
 Alpha virt. eigenvalues --    5.16786   5.26211   5.81022  23.45774  23.48526
 Alpha virt. eigenvalues --   23.84195  23.90307  23.90573  23.94593  23.95252
 Alpha virt. eigenvalues --   23.96479  24.07189  24.07448  24.08330  24.09648
 Alpha virt. eigenvalues --   24.17334  24.17700  35.61586  50.06674
          Condensed to atoms (all electrons):
               1          2          3          4          5          6
     1  C    6.879241  -0.930913   1.896205  -2.031320   1.310844  -0.960289
     2  C   -0.930913   8.567768  -2.687881   2.258603  -1.776413   1.654210
     3  C    1.896205  -2.687881  19.496002  -3.835626  -4.718117  -1.541835
     4  C   -2.031320   2.258603  -3.835626  21.840827  -6.211656   1.165914
     5  C    1.310844  -1.776413  -4.718117  -6.211656  19.474318  -4.962346
     6  C   -0.960289   1.654210  -1.541835   1.165914  -4.962346  11.081902
     7  C   -0.369301  -0.420504  -4.606588  -4.870807   3.359316   0.184286
     8  C    0.118043  -0.369496   2.202967  -5.550879  -0.481979   0.184331
     9  N    0.041611  -0.111187   0.072453  -0.859440   0.584832   0.044894
    10  C    0.086298  -0.020174   1.384183  -0.555131  -0.677661  -0.048912
    11  C    0.032119  -0.051534   0.405328   0.425409  -0.222609  -0.458383
    12  C   -0.005538   0.012517  -0.039623   0.137368  -0.000095   0.045823
    13  C   -0.016582  -0.018335   0.096861   0.093093  -0.331462  -0.051961
    14  C   -0.147460   0.251466  -1.873782   2.779768   0.388552   0.201080
    15  C    0.003008  -0.002109   0.022818  -0.054543   0.007149  -0.000795
    16  O   -0.001682   0.004321  -0.017419   0.042740  -0.024229  -0.009201
    17  H    0.254836   0.097209  -0.084483   0.047016  -0.058145   0.074473
    18  H    0.071470   0.222704   0.025407   0.017944   0.033898  -0.045706
    19  H   -0.021354   0.090596   0.233853   0.011192  -0.053377   0.011047
    20  H   -0.037869   0.013631  -0.044522   0.061588   0.195410   0.035221
    21  H    0.080048  -0.032011   0.007918  -0.018886   0.038044   0.253039
    22  H   -0.003139   0.027978   0.005622   0.084445  -0.065126  -0.009706
    23  H   -0.003412   0.004165   0.013691   0.105675  -0.075947  -0.017040
    24  H   -0.000474   0.000222   0.008387   0.012379  -0.015453   0.000044
    25  H    0.000013  -0.000009  -0.000694  -0.002006   0.004032   0.000658
    26  H    0.000020  -0.000054   0.000082  -0.000552  -0.000192  -0.000036
    27  H   -0.000081   0.000216  -0.000652   0.001826  -0.000321   0.000358
    28  H    0.001405   0.001728   0.024362   0.025299  -0.007716  -0.001292
    29  H   -0.000176   0.003786   0.021167   0.087393  -0.047822  -0.005291
               7          8          9         10         11         12
     1  C   -0.369301   0.118043   0.041611   0.086298   0.032119  -0.005538
     2  C   -0.420504  -0.369496  -0.111187  -0.020174  -0.051534   0.012517
     3  C   -4.606588   2.202967   0.072453   1.384183   0.405328  -0.039623
     4  C   -4.870807  -5.550879  -0.859440  -0.555131   0.425409   0.137368
     5  C    3.359316  -0.481979   0.584832  -0.677661  -0.222609  -0.000095
     6  C    0.184286   0.184331   0.044894  -0.048912  -0.458383   0.045823
     7  C   17.645899  -0.682034  -0.134316  -5.831602   0.128294  -0.839511
     8  C   -0.682034  18.168579  -0.113327  -0.443307  -0.743919  -1.260018
     9  N   -0.134316  -0.113327   7.534098   0.453412   0.090604   0.023810
    10  C   -5.831602  -0.443307   0.453412  24.699345  -3.516402   1.620674
    11  C    0.128294  -0.743919   0.090604  -3.516402   9.763810  -0.339418
    12  C   -0.839511  -1.260018   0.023810   1.620674  -0.339418   6.684348
    13  C    0.196121   0.130535  -0.105376  -0.761683   0.808074  -0.148674
    14  C    2.497985  -6.161085  -0.394969 -10.425129  -0.276363   0.309395
    15  C   -0.132665   0.085839   0.106661   0.086616   0.045706  -0.005131
    16  O    0.005760   0.019346  -0.125266  -0.025973  -0.003553  -0.000240
    17  H    0.004266  -0.000095  -0.000092   0.000289  -0.000085   0.000021
    18  H    0.005087  -0.002059   0.000288  -0.001116   0.000073  -0.000025
    19  H    0.049270   0.003408   0.000035   0.000145  -0.000044   0.000272
    20  H    0.085317   0.039574   0.009224  -0.049227   0.002076  -0.003192
    21  H    0.003110   0.001095   0.000417  -0.000994   0.000426  -0.000059
    22  H    0.378823  -0.118608  -0.074713  -0.046970  -0.011808   0.005147
    23  H    0.035228   0.040929   0.217253  -0.048757   0.005858  -0.002132
    24  H    0.053980   0.071876   0.007105   0.180693   0.023915  -0.027508
    25  H   -0.000226   0.017804   0.000475   0.008944   0.267321   0.053994
    26  H    0.005357   0.042532  -0.000034  -0.036750   0.055459   0.268644
    27  H   -0.004411   0.040669   0.000390   0.018156  -0.023943   0.051723
    28  H    0.081113  -0.019175   0.000398  -0.034618   0.008374  -0.025906
    29  H    0.001780   0.023860  -0.211563  -0.042575  -0.005497   0.000360
              13         14         15         16         17         18
     1  C   -0.016582  -0.147460   0.003008  -0.001682   0.254836   0.071470
     2  C   -0.018335   0.251466  -0.002109   0.004321   0.097209   0.222704
     3  C    0.096861  -1.873782   0.022818  -0.017419  -0.084483   0.025407
     4  C    0.093093   2.779768  -0.054543   0.042740   0.047016   0.017944
     5  C   -0.331462   0.388552   0.007149  -0.024229  -0.058145   0.033898
     6  C   -0.051961   0.201080  -0.000795  -0.009201   0.074473  -0.045706
     7  C    0.196121   2.497985  -0.132665   0.005760   0.004266   0.005087
     8  C    0.130535  -6.161085   0.085839   0.019346  -0.000095  -0.002059
     9  N   -0.105376  -0.394969   0.106661  -0.125266  -0.000092   0.000288
    10  C   -0.761683 -10.425129   0.086616  -0.025973   0.000289  -0.001116
    11  C    0.808074  -0.276363   0.045706  -0.003553  -0.000085   0.000073
    12  C   -0.148674   0.309395  -0.005131  -0.000240   0.000021  -0.000025
    13  C    7.994819  -1.747293  -0.025488   0.003093  -0.000095   0.000268
    14  C   -1.747293  21.042700  -0.159587   0.014867  -0.000310   0.002714
    15  C   -0.025488  -0.159587   5.013008   0.425711  -0.000045   0.000090
    16  O    0.003093   0.014867   0.425711   8.183708  -0.000000   0.000001
    17  H   -0.000095  -0.000310  -0.000045  -0.000000   0.391642  -0.004269
    18  H    0.000268   0.002714   0.000090   0.000001  -0.004269   0.390693
    19  H    0.001577   0.012305   0.000895  -0.000059  -0.000240  -0.003314
    20  H    0.004936   0.015564   0.006178   0.000431  -0.000289   0.000089
    21  H   -0.000021  -0.000548   0.000082  -0.000001  -0.004182  -0.000196
    22  H    0.005575   0.127867   0.011850   0.003098  -0.000006  -0.000014
    23  H    0.004678   0.014203  -0.018348   0.023553   0.000000   0.000001
    24  H   -0.000162   0.008775   0.009600  -0.000190   0.000000  -0.000000
    25  H   -0.022447   0.005436   0.000174   0.000006   0.000000  -0.000000
    26  H    0.072961  -0.073371  -0.000010  -0.000000  -0.000000   0.000000
    27  H    0.287620  -0.038824   0.000092   0.000000   0.000000  -0.000000
    28  H    0.053353   0.230001   0.000126  -0.000008   0.000000  -0.000001
    29  H    0.001116   0.040496   0.423732  -0.030979  -0.000000   0.000001
              19         20         21         22         23         24
     1  C   -0.021354  -0.037869   0.080048  -0.003139  -0.003412  -0.000474
     2  C    0.090596   0.013631  -0.032011   0.027978   0.004165   0.000222
     3  C    0.233853  -0.044522   0.007918   0.005622   0.013691   0.008387
     4  C    0.011192   0.061588  -0.018886   0.084445   0.105675   0.012379
     5  C   -0.053377   0.195410   0.038044  -0.065126  -0.075947  -0.015453
     6  C    0.011047   0.035221   0.253039  -0.009706  -0.017040   0.000044
     7  C    0.049270   0.085317   0.003110   0.378823   0.035228   0.053980
     8  C    0.003408   0.039574   0.001095  -0.118608   0.040929   0.071876
     9  N    0.000035   0.009224   0.000417  -0.074713   0.217253   0.007105
    10  C    0.000145  -0.049227  -0.000994  -0.046970  -0.048757   0.180693
    11  C   -0.000044   0.002076   0.000426  -0.011808   0.005858   0.023915
    12  C    0.000272  -0.003192  -0.000059   0.005147  -0.002132  -0.027508
    13  C    0.001577   0.004936  -0.000021   0.005575   0.004678  -0.000162
    14  C    0.012305   0.015564  -0.000548   0.127867   0.014203   0.008775
    15  C    0.000895   0.006178   0.000082   0.011850  -0.018348   0.009600
    16  O   -0.000059   0.000431  -0.000001   0.003098   0.023553  -0.000190
    17  H   -0.000240  -0.000289  -0.004182  -0.000006   0.000000   0.000000
    18  H   -0.003314   0.000089  -0.000196  -0.000014   0.000001  -0.000000
    19  H    0.394613  -0.000165   0.000066   0.003625  -0.000018   0.000002
    20  H   -0.000165   0.397913  -0.003611   0.000066  -0.001400  -0.002009
    21  H    0.000066  -0.003611   0.389982   0.000017   0.000010   0.000008
    22  H    0.003625   0.000066   0.000017   0.368397   0.003356  -0.000284
    23  H   -0.000018  -0.001400   0.000010   0.003356   0.282231   0.003398
    24  H    0.000002  -0.002009   0.000008  -0.000284   0.003398   0.406652
    25  H   -0.000000  -0.000019  -0.000000   0.000022   0.000020  -0.002846
    26  H    0.000000   0.000003   0.000000  -0.000003  -0.000002  -0.000288
    27  H    0.000002   0.000002  -0.000000   0.000002   0.000000   0.000090
    28  H   -0.000393  -0.000012   0.000000   0.000626   0.000016  -0.000191
    29  H   -0.000126   0.000049  -0.000000   0.009706   0.004366  -0.000149
              25         26         27         28         29
     1  C    0.000013   0.000020  -0.000081   0.001405  -0.000176
     2  C   -0.000009  -0.000054   0.000216   0.001728   0.003786
     3  C   -0.000694   0.000082  -0.000652   0.024362   0.021167
     4  C   -0.002006  -0.000552   0.001826   0.025299   0.087393
     5  C    0.004032  -0.000192  -0.000321  -0.007716  -0.047822
     6  C    0.000658  -0.000036   0.000358  -0.001292  -0.005291
     7  C   -0.000226   0.005357  -0.004411   0.081113   0.001780
     8  C    0.017804   0.042532   0.040669  -0.019175   0.023860
     9  N    0.000475  -0.000034   0.000390   0.000398  -0.211563
    10  C    0.008944  -0.036750   0.018156  -0.034618  -0.042575
    11  C    0.267321   0.055459  -0.023943   0.008374  -0.005497
    12  C    0.053994   0.268644   0.051723  -0.025906   0.000360
    13  C   -0.022447   0.072961   0.287620   0.053353   0.001116
    14  C    0.005436  -0.073371  -0.038824   0.230001   0.040496
    15  C    0.000174  -0.000010   0.000092   0.000126   0.423732
    16  O    0.000006  -0.000000   0.000000  -0.000008  -0.030979
    17  H    0.000000  -0.000000   0.000000   0.000000  -0.000000
    18  H   -0.000000   0.000000  -0.000000  -0.000001   0.000001
    19  H   -0.000000   0.000000   0.000002  -0.000393  -0.000126
    20  H   -0.000019   0.000003   0.000002  -0.000012   0.000049
    21  H   -0.000000   0.000000  -0.000000   0.000000  -0.000000
    22  H    0.000022  -0.000003   0.000002   0.000626   0.009706
    23  H    0.000020  -0.000002   0.000000   0.000016   0.004366
    24  H   -0.002846  -0.000288   0.000090  -0.000191  -0.000149
    25  H    0.389569  -0.004229  -0.000217   0.000078   0.000001
    26  H   -0.004229   0.391891  -0.004047  -0.000253  -0.000000
    27  H   -0.000217  -0.004047   0.389071  -0.003052   0.000001
    28  H    0.000078  -0.000253  -0.003052   0.393199   0.000010
    29  H    0.000001  -0.000000   0.000001   0.000010   0.474063
 Mulliken charges:
               1
     1  C   -0.245571
     2  C   -0.790498
     3  C   -0.466086
     4  C    0.792367
     5  C    0.334273
     6  C   -0.824486
     7  C   -0.829030
     8  C    0.754593
     9  N   -0.057679
    10  C    0.028225
    11  C   -0.409286
    12  C   -0.517025
    13  C   -0.525101
    14  C   -0.644449
    15  C    0.149385
    16  O   -0.487836
    17  H    0.282582
    18  H    0.285971
    19  H    0.266188
    20  H    0.275044
    21  H    0.286247
    22  H    0.294157
    23  H    0.408423
    24  H    0.262428
    25  H    0.284147
    26  H    0.282873
    27  H    0.285332
    28  H    0.272526
    29  H    0.252289
 Sum of Mulliken charges =  -0.00000
 Mulliken charges with hydrogens summed into heavy atoms:
               1
     1  C    0.037011
     2  C   -0.504527
     3  C   -0.199899
     4  C    0.792367
     5  C    0.609318
     6  C   -0.538239
     7  C   -0.534873
     8  C    0.754593
     9  N    0.350744
    10  C    0.290652
    11  C   -0.125139
    12  C   -0.234152
    13  C   -0.239769
    14  C   -0.371924
    15  C    0.401673
    16  O   -0.487836
 Electronic spatial extent (au):  <R**2>=           5408.3175
 Charge=             -0.0000 electrons
 Dipole moment (field-independent basis, Debye):
    X=             -3.3280    Y=              4.7885    Z=             -0.8155  Tot=              5.8882
 Quadrupole moment (field-independent basis, Debye-Ang):
   XX=           -103.4603   YY=           -109.6282   ZZ=            -80.1278
   XY=             20.0470   XZ=             -3.3940   YZ=              3.3932
 Traceless Quadrupole moment (field-independent basis, Debye-Ang):
   XX=             -5.7216   YY=            -11.8894   ZZ=             17.6110
   XY=             20.0470   XZ=             -3.3940   YZ=              3.3932
 Octapole moment (field-independent basis, Debye-Ang**2):
  XXX=           -383.6005  YYY=             49.7891  ZZZ=            407.9023  XYY=           -140.0187
  XXY=             67.4793  XXZ=            116.5283  XZZ=            -86.0237  YZZ=            -41.7392
  YYZ=            165.6447  XYZ=             -8.9262
 Hexadecapole moment (field-independent basis, Debye-Ang**3):
 XXXX=          -2952.9761 YYYY=          -2248.4879 ZZZZ=          -2355.7927 XXXY=            -76.4312
 XXXZ=             75.0373 YYYX=             39.0187 YYYZ=             -0.6887 ZZZX=             88.2913
 ZZZY=            140.7114 XXYY=           -952.1678 XXZZ=           -737.2804 YYZZ=           -763.3020
 XXYZ=            -51.8222 YYXZ=              0.4206 ZZXY=            -83.5190
 N-N= 1.003232798391D+03 E-N=-3.567170107306D+03  KE= 6.694146003435D+02
 Merz-Kollman atomic radii used.

 **********************************************************************

            Electrostatic Properties Using The SCF Density

 **********************************************************************

       Atomic Center    1 is at   3.246700  3.430300 -1.338900
       Atomic Center    2 is at   2.492600  3.169200 -0.183700
       Atomic Center    3 is at   1.802700  1.951000 -0.055200
       Atomic Center    4 is at   1.854000  0.980300 -1.078500
       Atomic Center    5 is at   2.620600  1.255800 -2.233800
       Atomic Center    6 is at   3.311600  2.472400 -2.364700
       Atomic Center    7 is at   1.122000 -0.303500 -0.928400
       Atomic Center    8 is at   0.022300 -0.417500 -1.922300
       Atomic Center    9 is at   2.048200 -1.387200 -1.024300
       Atomic Center   10 is at   0.200900 -1.055100 -3.171300
       Atomic Center   11 is at  -0.857600 -1.142200 -4.092400
       Atomic Center   12 is at  -2.109700 -0.591100 -3.777300
       Atomic Center   13 is at  -2.302800  0.049500 -2.542500
       Atomic Center   14 is at  -1.242400  0.136500 -1.623200
       Atomic Center   15 is at   2.263800 -2.276500 -0.035800
       Atomic Center   16 is at   3.095100 -3.191500 -0.212800
       Atomic Center   17 is at   3.747100  4.314900 -1.433300
       Atomic Center   18 is at   2.446100  3.863400  0.563000
       Atomic Center   19 is at   1.257800  1.772600  0.789700
       Atomic Center   20 is at   2.677100  0.567000 -2.984400
       Atomic Center   21 is at   3.860900  2.660400 -3.203300
       Atomic Center   22 is at   0.662400 -0.330900  0.065700
       Atomic Center   23 is at   2.552800 -1.491700 -1.845200
       Atomic Center   24 is at   1.106200 -1.456300 -3.415900
       Atomic Center   25 is at  -0.715400 -1.605300 -4.990100
       Atomic Center   26 is at  -2.878800 -0.654600 -4.445200
       Atomic Center   27 is at  -3.211000  0.452000 -2.313000
       Atomic Center   28 is at  -1.393200  0.607100 -0.730400
       Atomic Center   29 is at   1.758500 -2.211800  0.847700
    1242 points will be used for fitting atomic charges
 Fitting point charges to electrostatic potential
 The dipole moment will be constrained to the correct value
 Charges from ESP fit, RMS=   0.00195 RRMS=   0.08872:
 ESP charges:
               1
     1  C   -0.230443
     2  C   -0.147907
     3  C   -0.247374
     4  C    0.346377
     5  C   -0.346683
     6  C   -0.077243
     7  C   -0.538686
     8  C    0.372317
     9  N   -0.328599
    10  C   -0.370010
    11  C   -0.059769
    12  C   -0.275385
    13  C   -0.055543
    14  C   -0.337104
    15  C    0.518868
    16  O   -0.692718
    17  H    0.179773
    18  H    0.172683
    19  H    0.166146
    20  H    0.210797
    21  H    0.154766
    22  H    0.255577
    23  H    0.341178
    24  H    0.214281
    25  H    0.155141
    26  H    0.184983
    27  H    0.151485
    28  H    0.185949
    29  H    0.097144
 Sum of ESP charges =  -0.00000
 ESP charges with hydrogens summed into heavy atoms:
               1
     1  C   -0.050669
     2  C    0.024776
     3  C   -0.081228
     4  C    0.346377
     5  C   -0.135887
     6  C    0.077523
     7  C   -0.283109
     8  C    0.372317
     9  N    0.012578
    10  C   -0.155729
    11  C    0.095371
    12  C   -0.090402
    13  C    0.095942
    14  C   -0.151156
    15  C    0.616013
    16  O   -0.692718
 Charge=  -0.00000 Dipole=    -3.3280     4.7885    -0.8155 Tot=     5.8882
 -----------------------------------------------------------------

              Electrostatic Properties (Atomic Units)

 -----------------------------------------------------------------
    Center     Electric         -------- Electric Field --------
               Potential          X             Y             Z
 -----------------------------------------------------------------
    1 Atom    -14.765537
    2 Atom    -14.762070
    3 Atom    -14.758104
    4 Atom    -14.743617
    5 Atom    -14.760692
    6 Atom    -14.762885
    7 Atom    -14.694530
    8 Atom    -14.743189
    9 Atom    -18.350547
   10 Atom    -14.759977
   11 Atom    -14.763047
   12 Atom    -14.766277
   13 Atom    -14.762778
   14 Atom    -14.759881
   15 Atom    -14.671530
   16 Atom    -22.425323
   17 Atom     -1.094306
   18 Atom     -1.090450
   19 Atom     -1.081204
   20 Atom     -1.084700
   21 Atom     -1.092297
   22 Atom     -1.058467
   23 Atom     -0.992686
   24 Atom     -1.084460
   25 Atom     -1.092370
   26 Atom     -1.094865
   27 Atom     -1.091417
   28 Atom     -1.084097
   29 Atom     -1.062016
 -----------------------------------------------------------------
 ******************************Gaussian NBO Version 3.1******************************
             N A T U R A L   A T O M I C   O R B I T A L   A N D
          N A T U R A L   B O N D   O R B I T A L   A N A L Y S I S
 ******************************Gaussian NBO Version 3.1******************************

       /RESON  / : Allow strongly delocalized NBO set
       /BNDIDX / : Print bond indices based on the NAO density matrix

 Analyzing the SCF density

 Job title: BHFA_conf7                                                      

 Storage needed:    461586 in NPA,    613560 in NBO ( 671084145 available)
 GSVD:  LWork=       57841 too small for GESVD, short by      130295 words or      130295 for optimal perf.


 NATURAL POPULATIONS:  Natural atomic orbital occupancies 
                                                          
   NAO  Atom  No  lang   Type(AO)    Occupancy      Energy
 ----------------------------------------------------------
     1    C    1  S      Cor( 1S)     1.99929     -10.39320
     2    C    1  S      Val( 2S)     0.95068      -0.17553
     3    C    1  S      Ryd( 3S)     0.00110       0.75527
     4    C    1  S      Ryd( 4S)     0.00013       0.91579
     5    C    1  S      Ryd( 5S)     0.00000      23.00423
     6    C    1  px     Val( 2p)     1.04778      -0.09646
     7    C    1  px     Ryd( 4p)     0.00293       0.72318
     8    C    1  px     Ryd( 3p)     0.00032       0.33449
     9    C    1  px     Ryd( 5p)     0.00004       2.84597
    10    C    1  py     Val( 2p)     1.13704      -0.06325
    11    C    1  py     Ryd( 4p)     0.00503       0.97555
    12    C    1  py     Ryd( 3p)     0.00036       0.30269
    13    C    1  py     Ryd( 5p)     0.00006       3.07340
    14    C    1  pz     Val( 2p)     1.04828      -0.07140
    15    C    1  pz     Ryd( 4p)     0.00353       0.79906
    16    C    1  pz     Ryd( 3p)     0.00053       0.38332
    17    C    1  pz     Ryd( 5p)     0.00013       3.00510
    18    C    1  dxy    Ryd( 3d)     0.00067       1.89196
    19    C    1  dxz    Ryd( 3d)     0.00042       2.06620
    20    C    1  dyz    Ryd( 3d)     0.00045       2.24490
    21    C    1  dx2y2  Ryd( 3d)     0.00046       1.80892
    22    C    1  dz2    Ryd( 3d)     0.00066       2.06725

    23    C    2  S      Cor( 1S)     1.99929     -10.39465
    24    C    2  S      Val( 2S)     0.94909      -0.17547
    25    C    2  S      Ryd( 3S)     0.00109       0.81269
    26    C    2  S      Ryd( 4S)     0.00014       1.00345
    27    C    2  S      Ryd( 5S)     0.00000      22.82285
    28    C    2  px     Val( 2p)     1.01265      -0.09815
    29    C    2  px     Ryd( 4p)     0.00229       0.67292
    30    C    2  px     Ryd( 3p)     0.00031       0.35234
    31    C    2  px     Ryd( 5p)     0.00006       2.85203
    32    C    2  py     Val( 2p)     1.09807      -0.06424
    33    C    2  py     Ryd( 4p)     0.00459       0.91288
    34    C    2  py     Ryd( 3p)     0.00040       0.32106
    35    C    2  py     Ryd( 5p)     0.00009       3.05758
    36    C    2  pz     Val( 2p)     1.11033      -0.06785
    37    C    2  pz     Ryd( 4p)     0.00475       0.93303
    38    C    2  pz     Ryd( 3p)     0.00032       0.31408
    39    C    2  pz     Ryd( 5p)     0.00007       3.05258
    40    C    2  dxy    Ryd( 3d)     0.00041       1.99911
    41    C    2  dxz    Ryd( 3d)     0.00038       2.00756
    42    C    2  dyz    Ryd( 3d)     0.00092       2.11634
    43    C    2  dx2y2  Ryd( 3d)     0.00053       1.91239
    44    C    2  dz2    Ryd( 3d)     0.00046       2.04047

    45    C    3  S      Cor( 1S)     1.99917     -10.39217
    46    C    3  S      Val( 2S)     0.93729      -0.16809
    47    C    3  S      Ryd( 4S)     0.00098       0.90501
    48    C    3  S      Ryd( 3S)     0.00014       0.55808
    49    C    3  S      Ryd( 5S)     0.00001      23.24187
    50    C    3  px     Val( 2p)     1.05636      -0.09992
    51    C    3  px     Ryd( 4p)     0.00297       0.77606
    52    C    3  px     Ryd( 3p)     0.00027       0.45210
    53    C    3  px     Ryd( 5p)     0.00003       2.89472
    54    C    3  py     Val( 2p)     1.05850      -0.07509
    55    C    3  py     Ryd( 4p)     0.00313       0.87080
    56    C    3  py     Ryd( 3p)     0.00033       0.41654
    57    C    3  py     Ryd( 5p)     0.00011       3.11922
    58    C    3  pz     Val( 2p)     1.12764      -0.06857
    59    C    3  pz     Ryd( 4p)     0.00491       0.94562
    60    C    3  pz     Ryd( 3p)     0.00031       0.39995
    61    C    3  pz     Ryd( 5p)     0.00006       3.09928
    62    C    3  dxy    Ryd( 3d)     0.00047       2.06796
    63    C    3  dxz    Ryd( 3d)     0.00073       1.90792
    64    C    3  dyz    Ryd( 3d)     0.00046       2.22796
    65    C    3  dx2y2  Ryd( 3d)     0.00047       1.91849
    66    C    3  dz2    Ryd( 3d)     0.00058       2.00338

    67    C    4  S      Cor( 1S)     1.99910     -10.41571
    68    C    4  S      Val( 2S)     0.88216      -0.15719
    69    C    4  S      Ryd( 4S)     0.00129       0.93451
    70    C    4  S      Ryd( 3S)     0.00025       0.82891
    71    C    4  S      Ryd( 5S)     0.00001      23.28407
    72    C    4  px     Val( 2p)     1.02380      -0.10265
    73    C    4  px     Ryd( 4p)     0.00391       0.80163
    74    C    4  px     Ryd( 3p)     0.00016       0.55973
    75    C    4  px     Ryd( 5p)     0.00008       3.04136
    76    C    4  py     Val( 2p)     1.03741      -0.07794
    77    C    4  py     Ryd( 4p)     0.00569       1.09685
    78    C    4  py     Ryd( 3p)     0.00020       0.65626
    79    C    4  py     Ryd( 5p)     0.00011       3.39057
    80    C    4  pz     Val( 2p)     1.06894      -0.08681
    81    C    4  pz     Ryd( 4p)     0.00347       0.94834
    82    C    4  pz     Ryd( 3p)     0.00016       0.76142
    83    C    4  pz     Ryd( 5p)     0.00017       3.30288
    84    C    4  dxy    Ryd( 3d)     0.00055       2.11099
    85    C    4  dxz    Ryd( 3d)     0.00057       2.09879
    86    C    4  dyz    Ryd( 3d)     0.00055       2.33927
    87    C    4  dx2y2  Ryd( 3d)     0.00047       2.03353
    88    C    4  dz2    Ryd( 3d)     0.00054       2.11633

    89    C    5  S      Cor( 1S)     1.99916     -10.39428
    90    C    5  S      Val( 2S)     0.93481      -0.16879
    91    C    5  S      Ryd( 4S)     0.00105       0.90308
    92    C    5  S      Ryd( 3S)     0.00012       0.63943
    93    C    5  S      Ryd( 5S)     0.00001      23.28977
    94    C    5  px     Val( 2p)     1.02924      -0.10437
    95    C    5  px     Ryd( 4p)     0.00186       0.70925
    96    C    5  px     Ryd( 3p)     0.00035       0.48967
    97    C    5  px     Ryd( 5p)     0.00006       2.92299
    98    C    5  py     Val( 2p)     1.11292      -0.07775
    99    C    5  py     Ryd( 4p)     0.00402       1.00955
   100    C    5  py     Ryd( 3p)     0.00028       0.45763
   101    C    5  py     Ryd( 5p)     0.00009       3.13162
   102    C    5  pz     Val( 2p)     1.11106      -0.07067
   103    C    5  pz     Ryd( 4p)     0.00445       0.89651
   104    C    5  pz     Ryd( 3p)     0.00036       0.38858
   105    C    5  pz     Ryd( 5p)     0.00008       3.11279
   106    C    5  dxy    Ryd( 3d)     0.00040       2.03490
   107    C    5  dxz    Ryd( 3d)     0.00037       2.02034
   108    C    5  dyz    Ryd( 3d)     0.00094       2.12009
   109    C    5  dx2y2  Ryd( 3d)     0.00054       1.93214
   110    C    5  dz2    Ryd( 3d)     0.00046       2.04711

   111    C    6  S      Cor( 1S)     1.99929     -10.39597
   112    C    6  S      Val( 2S)     0.94819      -0.17578
   113    C    6  S      Ryd( 4S)     0.00110       0.84948
   114    C    6  S      Ryd( 3S)     0.00013       0.80944
   115    C    6  S      Ryd( 5S)     0.00000      22.99500
   116    C    6  px     Val( 2p)     1.04515      -0.09553
   117    C    6  px     Ryd( 4p)     0.00298       0.74173
   118    C    6  px     Ryd( 3p)     0.00029       0.30299
   119    C    6  px     Ryd( 5p)     0.00003       2.87859
   120    C    6  py     Val( 2p)     1.04781      -0.06907
   121    C    6  py     Ryd( 4p)     0.00349       0.81474
   122    C    6  py     Ryd( 3p)     0.00042       0.35824
   123    C    6  py     Ryd( 5p)     0.00013       3.05111
   124    C    6  pz     Val( 2p)     1.12687      -0.06725
   125    C    6  pz     Ryd( 4p)     0.00518       0.96155
   126    C    6  pz     Ryd( 3p)     0.00030       0.30428
   127    C    6  pz     Ryd( 5p)     0.00006       3.05223
   128    C    6  dxy    Ryd( 3d)     0.00044       2.05254
   129    C    6  dxz    Ryd( 3d)     0.00070       1.90026
   130    C    6  dyz    Ryd( 3d)     0.00050       2.23323
   131    C    6  dx2y2  Ryd( 3d)     0.00052       1.90591
   132    C    6  dz2    Ryd( 3d)     0.00056       1.98428

   133    C    7  S      Cor( 1S)     1.99903     -10.44737
   134    C    7  S      Val( 2S)     0.89751      -0.18700
   135    C    7  S      Ryd( 4S)     0.00213       1.19663
   136    C    7  S      Ryd( 3S)     0.00014       0.83466
   137    C    7  S      Ryd( 5S)     0.00001      23.42802
   138    C    7  px     Val( 2p)     1.01019      -0.10965
   139    C    7  px     Ryd( 4p)     0.00380       0.72809
   140    C    7  px     Ryd( 3p)     0.00175       0.45166
   141    C    7  px     Ryd( 5p)     0.00022       2.47952
   142    C    7  py     Val( 2p)     0.95338      -0.10042
   143    C    7  py     Ryd( 4p)     0.00394       0.73656
   144    C    7  py     Ryd( 3p)     0.00199       0.41749
   145    C    7  py     Ryd( 5p)     0.00023       2.55872
   146    C    7  pz     Val( 2p)     1.18688      -0.14514
   147    C    7  pz     Ryd( 4p)     0.01052       0.93696
   148    C    7  pz     Ryd( 3p)     0.00123       0.51257
   149    C    7  pz     Ryd( 5p)     0.00016       2.39233
   150    C    7  dxy    Ryd( 3d)     0.00122       2.32714
   151    C    7  dxz    Ryd( 3d)     0.00085       2.18208
   152    C    7  dyz    Ryd( 3d)     0.00052       1.88386
   153    C    7  dx2y2  Ryd( 3d)     0.00118       1.99682
   154    C    7  dz2    Ryd( 3d)     0.00104       2.07987

   155    C    8  S      Cor( 1S)     1.99911     -10.41604
   156    C    8  S      Val( 2S)     0.88303      -0.15693
   157    C    8  S      Ryd( 4S)     0.00138       0.89338
   158    C    8  S      Ryd( 3S)     0.00022       0.73000
   159    C    8  S      Ryd( 5S)     0.00001      23.37743
   160    C    8  px     Val( 2p)     1.05003      -0.07733
   161    C    8  px     Ryd( 4p)     0.00573       1.07953
   162    C    8  px     Ryd( 3p)     0.00024       0.77872
   163    C    8  px     Ryd( 5p)     0.00012       3.30521
   164    C    8  py     Val( 2p)     1.02676      -0.11042
   165    C    8  py     Ryd( 4p)     0.00339       0.73251
   166    C    8  py     Ryd( 3p)     0.00014       0.67091
   167    C    8  py     Ryd( 5p)     0.00008       2.84377
   168    C    8  pz     Val( 2p)     1.05306      -0.08038
   169    C    8  pz     Ryd( 4p)     0.00392       1.02057
   170    C    8  pz     Ryd( 3p)     0.00018       0.81361
   171    C    8  pz     Ryd( 5p)     0.00013       3.19656
   172    C    8  dxy    Ryd( 3d)     0.00057       2.02438
   173    C    8  dxz    Ryd( 3d)     0.00053       2.34017
   174    C    8  dyz    Ryd( 3d)     0.00043       2.03287
   175    C    8  dx2y2  Ryd( 3d)     0.00047       2.08467
   176    C    8  dz2    Ryd( 3d)     0.00063       2.21282

   177    N    9  S      Cor( 1S)     1.99940     -14.60812
   178    N    9  S      Val( 2S)     1.24250      -0.59031
   179    N    9  S      Ryd( 4S)     0.00163       1.22250
   180    N    9  S      Ryd( 3S)     0.00019       1.04451
   181    N    9  S      Ryd( 5S)     0.00000      35.30282
   182    N    9  px     Val( 2p)     1.51677      -0.29793
   183    N    9  px     Ryd( 3p)     0.00582       0.83794
   184    N    9  px     Ryd( 4p)     0.00024       0.90251
   185    N    9  px     Ryd( 5p)     0.00002       4.06449
   186    N    9  py     Val( 2p)     1.41657      -0.29273
   187    N    9  py     Ryd( 3p)     0.00543       0.86622
   188    N    9  py     Ryd( 4p)     0.00030       0.95772
   189    N    9  py     Ryd( 5p)     0.00004       4.27211
   190    N    9  pz     Val( 2p)     1.41703      -0.29422
   191    N    9  pz     Ryd( 4p)     0.00235       1.00557
   192    N    9  pz     Ryd( 3p)     0.00012       0.95071
   193    N    9  pz     Ryd( 5p)     0.00007       4.10880
   194    N    9  dxy    Ryd( 3d)     0.00052       2.67389
   195    N    9  dxz    Ryd( 3d)     0.00081       2.46996
   196    N    9  dyz    Ryd( 3d)     0.00061       2.66972
   197    N    9  dx2y2  Ryd( 3d)     0.00047       2.41138
   198    N    9  dz2    Ryd( 3d)     0.00056       2.50690

   199    C   10  S      Cor( 1S)     1.99916     -10.39437
   200    C   10  S      Val( 2S)     0.93379      -0.16802
   201    C   10  S      Ryd( 4S)     0.00101       0.87655
   202    C   10  S      Ryd( 3S)     0.00015       0.59283
   203    C   10  S      Ryd( 5S)     0.00001      23.29680
   204    C   10  px     Val( 2p)     1.15258      -0.06740
   205    C   10  px     Ryd( 4p)     0.00509       1.08962
   206    C   10  px     Ryd( 3p)     0.00022       0.39155
   207    C   10  px     Ryd( 5p)     0.00007       3.15999
   208    C   10  py     Val( 2p)     1.04221      -0.10891
   209    C   10  py     Ryd( 4p)     0.00223       0.68091
   210    C   10  py     Ryd( 3p)     0.00038       0.42882
   211    C   10  py     Ryd( 5p)     0.00003       2.86649
   212    C   10  pz     Val( 2p)     1.06226      -0.07574
   213    C   10  pz     Ryd( 4p)     0.00297       0.82961
   214    C   10  pz     Ryd( 3p)     0.00042       0.45347
   215    C   10  pz     Ryd( 5p)     0.00013       3.16145
   216    C   10  dxy    Ryd( 3d)     0.00055       1.79137
   217    C   10  dxz    Ryd( 3d)     0.00054       2.30669
   218    C   10  dyz    Ryd( 3d)     0.00044       2.00509
   219    C   10  dx2y2  Ryd( 3d)     0.00055       1.93658
   220    C   10  dz2    Ryd( 3d)     0.00061       2.11223

   221    C   11  S      Cor( 1S)     1.99929     -10.39526
   222    C   11  S      Val( 2S)     0.94759      -0.17485
   223    C   11  S      Ryd( 4S)     0.00111       0.83663
   224    C   11  S      Ryd( 3S)     0.00012       0.81523
   225    C   11  S      Ryd( 5S)     0.00000      23.00595
   226    C   11  px     Val( 2p)     1.05523      -0.06500
   227    C   11  px     Ryd( 4p)     0.00377       0.83980
   228    C   11  px     Ryd( 3p)     0.00042       0.36894
   229    C   11  px     Ryd( 5p)     0.00014       3.08406
   230    C   11  py     Val( 2p)     1.02951      -0.10359
   231    C   11  py     Ryd( 4p)     0.00257       0.69087
   232    C   11  py     Ryd( 3p)     0.00027       0.29830
   233    C   11  py     Ryd( 5p)     0.00002       2.83433
   234    C   11  pz     Val( 2p)     1.13602      -0.06252
   235    C   11  pz     Ryd( 4p)     0.00541       0.98617
   236    C   11  pz     Ryd( 3p)     0.00035       0.29564
   237    C   11  pz     Ryd( 5p)     0.00005       3.06903
   238    C   11  dxy    Ryd( 3d)     0.00047       1.94635
   239    C   11  dxz    Ryd( 3d)     0.00048       2.30966
   240    C   11  dyz    Ryd( 3d)     0.00064       1.82903
   241    C   11  dx2y2  Ryd( 3d)     0.00046       2.01747
   242    C   11  dz2    Ryd( 3d)     0.00066       1.97627

   243    C   12  S      Cor( 1S)     1.99929     -10.39253
   244    C   12  S      Val( 2S)     0.95022      -0.17473
   245    C   12  S      Ryd( 3S)     0.00111       0.75314
   246    C   12  S      Ryd( 4S)     0.00014       0.92903
   247    C   12  S      Ryd( 5S)     0.00000      22.99067
   248    C   12  px     Val( 2p)     1.12165      -0.05952
   249    C   12  px     Ryd( 4p)     0.00493       0.95918
   250    C   12  px     Ryd( 3p)     0.00045       0.32986
   251    C   12  px     Ryd( 5p)     0.00009       3.09625
   252    C   12  py     Val( 2p)     1.01406      -0.10491
   253    C   12  py     Ryd( 4p)     0.00225       0.63679
   254    C   12  py     Ryd( 3p)     0.00033       0.35472
   255    C   12  py     Ryd( 5p)     0.00005       2.78270
   256    C   12  pz     Val( 2p)     1.09949      -0.06603
   257    C   12  pz     Ryd( 4p)     0.00437       0.90259
   258    C   12  pz     Ryd( 3p)     0.00044       0.33820
   259    C   12  pz     Ryd( 5p)     0.00009       3.04559
   260    C   12  dxy    Ryd( 3d)     0.00040       1.86187
   261    C   12  dxz    Ryd( 3d)     0.00093       2.17312
   262    C   12  dyz    Ryd( 3d)     0.00038       1.95107
   263    C   12  dx2y2  Ryd( 3d)     0.00052       1.99889
   264    C   12  dz2    Ryd( 3d)     0.00043       2.09833

   265    C   13  S      Cor( 1S)     1.99929     -10.39478
   266    C   13  S      Val( 2S)     0.94904      -0.17543
   267    C   13  S      Ryd( 3S)     0.00108       0.82811
   268    C   13  S      Ryd( 4S)     0.00016       0.84542
   269    C   13  S      Ryd( 5S)     0.00000      22.96851
   270    C   13  px     Val( 2p)     1.14516      -0.05639
   271    C   13  px     Ryd( 4p)     0.00559       1.01851
   272    C   13  px     Ryd( 3p)     0.00038       0.29196
   273    C   13  px     Ryd( 5p)     0.00007       3.10564
   274    C   13  py     Val( 2p)     1.02356      -0.10362
   275    C   13  py     Ryd( 4p)     0.00236       0.67989
   276    C   13  py     Ryd( 3p)     0.00026       0.32116
   277    C   13  py     Ryd( 5p)     0.00003       2.82064
   278    C   13  pz     Val( 2p)     1.05171      -0.06960
   279    C   13  pz     Ryd( 4p)     0.00361       0.82542
   280    C   13  pz     Ryd( 3p)     0.00039       0.36517
   281    C   13  pz     Ryd( 5p)     0.00013       3.04109
   282    C   13  dxy    Ryd( 3d)     0.00061       1.78208
   283    C   13  dxz    Ryd( 3d)     0.00053       2.27586
   284    C   13  dyz    Ryd( 3d)     0.00044       1.99993
   285    C   13  dx2y2  Ryd( 3d)     0.00051       1.91463
   286    C   13  dz2    Ryd( 3d)     0.00061       2.10336

   287    C   14  S      Cor( 1S)     1.99918     -10.39234
   288    C   14  S      Val( 2S)     0.93643      -0.16761
   289    C   14  S      Ryd( 4S)     0.00095       0.90007
   290    C   14  S      Ryd( 3S)     0.00015       0.56736
   291    C   14  S      Ryd( 5S)     0.00001      23.24594
   292    C   14  px     Val( 2p)     1.06180      -0.06863
   293    C   14  px     Ryd( 4p)     0.00311       0.87015
   294    C   14  px     Ryd( 3p)     0.00037       0.41275
   295    C   14  px     Ryd( 5p)     0.00013       3.19075
   296    C   14  py     Val( 2p)     1.03716      -0.10518
   297    C   14  py     Ryd( 4p)     0.00240       0.70571
   298    C   14  py     Ryd( 3p)     0.00029       0.41441
   299    C   14  py     Ryd( 5p)     0.00003       2.86150
   300    C   14  pz     Val( 2p)     1.14374      -0.07028
   301    C   14  pz     Ryd( 4p)     0.00514       1.02148
   302    C   14  pz     Ryd( 3p)     0.00030       0.44871
   303    C   14  pz     Ryd( 5p)     0.00005       3.07160
   304    C   14  dxy    Ryd( 3d)     0.00046       1.94421
   305    C   14  dxz    Ryd( 3d)     0.00049       2.32178
   306    C   14  dyz    Ryd( 3d)     0.00062       1.84252
   307    C   14  dx2y2  Ryd( 3d)     0.00045       2.04040
   308    C   14  dz2    Ryd( 3d)     0.00066       1.98293

   309    C   15  S      Cor( 1S)     1.99948     -10.52105
   310    C   15  S      Val( 2S)     0.86176      -0.17674
   311    C   15  S      Ryd( 4S)     0.00834       0.71094
   312    C   15  S      Ryd( 3S)     0.00017       0.70585
   313    C   15  S      Ryd( 5S)     0.00003      22.88047
   314    C   15  px     Val( 2p)     0.80993      -0.08350
   315    C   15  px     Ryd( 4p)     0.00556       1.05366
   316    C   15  px     Ryd( 3p)     0.00038       0.39699
   317    C   15  px     Ryd( 5p)     0.00015       2.45551
   318    C   15  py     Val( 2p)     0.75364      -0.04946
   319    C   15  py     Ryd( 4p)     0.00741       1.04098
   320    C   15  py     Ryd( 3p)     0.00045       0.41330
   321    C   15  py     Ryd( 5p)     0.00013       2.54540
   322    C   15  pz     Val( 2p)     0.96563      -0.05654
   323    C   15  pz     Ryd( 4p)     0.00265       1.19749
   324    C   15  pz     Ryd( 3p)     0.00024       0.36567
   325    C   15  pz     Ryd( 5p)     0.00019       2.36525
   326    C   15  dxy    Ryd( 3d)     0.00143       2.15701
   327    C   15  dxz    Ryd( 3d)     0.00283       1.90491
   328    C   15  dyz    Ryd( 3d)     0.00235       2.14955
   329    C   15  dx2y2  Ryd( 3d)     0.00453       1.75058
   330    C   15  dz2    Ryd( 3d)     0.00129       2.02470

   331    O   16  S      Cor( 1S)     1.99981     -19.36352
   332    O   16  S      Val( 2S)     1.72598      -0.98217
   333    O   16  S      Ryd( 3S)     0.00431       0.72248
   334    O   16  S      Ryd( 4S)     0.00018       1.58671
   335    O   16  S      Ryd( 5S)     0.00000      49.84172
   336    O   16  px     Val( 2p)     1.54785      -0.31218
   337    O   16  px     Ryd( 3p)     0.00102       0.75288
   338    O   16  px     Ryd( 4p)     0.00004       0.80486
   339    O   16  px     Ryd( 5p)     0.00005       5.22636
   340    O   16  py     Val( 2p)     1.58147      -0.31966
   341    O   16  py     Ryd( 3p)     0.00128       0.79615
   342    O   16  py     Ryd( 4p)     0.00006       0.81482
   343    O   16  py     Ryd( 5p)     0.00005       5.26970
   344    O   16  pz     Val( 2p)     1.84518      -0.33514
   345    O   16  pz     Ryd( 3p)     0.00233       0.75188
   346    O   16  pz     Ryd( 4p)     0.00003       0.85702
   347    O   16  pz     Ryd( 5p)     0.00001       5.11855
   348    O   16  dxy    Ryd( 3d)     0.00115       3.53563
   349    O   16  dxz    Ryd( 3d)     0.00056       3.08765
   350    O   16  dyz    Ryd( 3d)     0.00075       3.11307
   351    O   16  dx2y2  Ryd( 3d)     0.00154       3.16583
   352    O   16  dz2    Ryd( 3d)     0.00047       3.16158

   353    H   17  S      Val( 1S)     0.79444       0.10948
   354    H   17  S      Ryd( 2S)     0.00039       0.84545
   355    H   17  S      Ryd( 3S)     0.00021       1.89740

   356    H   18  S      Val( 1S)     0.79349       0.10826
   357    H   18  S      Ryd( 2S)     0.00046       0.79455
   358    H   18  S      Ryd( 3S)     0.00022       1.95554

   359    H   19  S      Val( 1S)     0.79367       0.10595
   360    H   19  S      Ryd( 3S)     0.00054       1.52535
   361    H   19  S      Ryd( 2S)     0.00026       1.30185

   362    H   20  S      Val( 1S)     0.79812       0.09927
   363    H   20  S      Ryd( 2S)     0.00076       1.31028
   364    H   20  S      Ryd( 3S)     0.00016       1.49902

   365    H   21  S      Val( 1S)     0.79302       0.10832
   366    H   21  S      Ryd( 2S)     0.00048       0.79883
   367    H   21  S      Ryd( 3S)     0.00022       1.96094

   368    H   22  S      Val( 1S)     0.76194       0.03360
   369    H   22  S      Ryd( 2S)     0.00211       0.59675
   370    H   22  S      Ryd( 3S)     0.00015       2.40542

   371    H   23  S      Val( 1S)     0.59585       0.13609
   372    H   23  S      Ryd( 2S)     0.00240       0.62163
   373    H   23  S      Ryd( 3S)     0.00036       2.23902

   374    H   24  S      Val( 1S)     0.80068       0.09852
   375    H   24  S      Ryd( 2S)     0.00071       1.38569
   376    H   24  S      Ryd( 3S)     0.00017       1.44645

   377    H   25  S      Val( 1S)     0.79311       0.10837
   378    H   25  S      Ryd( 2S)     0.00047       0.80619
   379    H   25  S      Ryd( 3S)     0.00022       1.95721

   380    H   26  S      Val( 1S)     0.79460       0.10964
   381    H   26  S      Ryd( 2S)     0.00039       0.83061
   382    H   26  S      Ryd( 3S)     0.00021       1.91147

   383    H   27  S      Val( 1S)     0.79377       0.10915
   384    H   27  S      Ryd( 2S)     0.00046       0.79867
   385    H   27  S      Ryd( 3S)     0.00022       1.94870

   386    H   28  S      Val( 1S)     0.79364       0.10549
   387    H   28  S      Ryd( 3S)     0.00059       1.52245
   388    H   28  S      Ryd( 2S)     0.00023       1.31223

   389    H   29  S      Val( 1S)     0.84959       0.02813
   390    H   29  S      Ryd( 2S)     0.00076       1.14570
   391    H   29  S      Ryd( 3S)     0.00016       1.63314

 WARNING:  Population inversion found on atom  C    1
           Population inversion found on atom  C    2
           Population inversion found on atom  C    3
           Population inversion found on atom  C    4
           Population inversion found on atom  C    5
           Population inversion found on atom  C    6
           Population inversion found on atom  C    7
           Population inversion found on atom  C    8
           Population inversion found on atom  N    9
           Population inversion found on atom  C   10
           Population inversion found on atom  C   11
           Population inversion found on atom  C   12
           Population inversion found on atom  C   13
           Population inversion found on atom  C   14
           Population inversion found on atom  C   15
           Population inversion found on atom  O   16
           Population inversion found on atom  H   19
           Population inversion found on atom  H   28


 Summary of Natural Population Analysis:                  
                                                          
                                       Natural Population 
                Natural  -----------------------------------------------
    Atom  No    Charge         Core      Valence    Rydberg      Total
 -----------------------------------------------------------------------
      C    1   -0.19992      1.99929     4.18379    0.01684     6.19992
      C    2   -0.18624      1.99929     4.17014    0.01681     6.18624
      C    3   -0.19493      1.99917     4.17979    0.01597     6.19493
      C    4   -0.02958      1.99910     4.01230    0.01818     6.02958
      C    5   -0.20263      1.99916     4.18803    0.01544     6.20263
      C    6   -0.18416      1.99929     4.16802    0.01684     6.18416
      C    7   -0.07793      1.99903     4.04796    0.03094     6.07793
      C    8   -0.03017      1.99911     4.01289    0.01817     6.03017
      N    9   -0.61146      1.99940     5.59288    0.01918     7.61146
      C   10   -0.20540      1.99916     4.19084    0.01540     6.20540
      C   11   -0.18461      1.99929     4.16836    0.01696     6.18461
      C   12   -0.20160      1.99929     4.18541    0.01690     6.20160
      C   13   -0.18551      1.99929     4.16947    0.01675     6.18551
      C   14   -0.19391      1.99918     4.17912    0.01562     6.19391
      C   15    0.57143      1.99948     3.39095    0.03814     5.42857
      O   16   -0.71412      1.99981     6.70048    0.01383     8.71412
      H   17    0.20496      0.00000     0.79444    0.00060     0.79504
      H   18    0.20582      0.00000     0.79349    0.00068     0.79418
      H   19    0.20553      0.00000     0.79367    0.00080     0.79447
      H   20    0.20096      0.00000     0.79812    0.00092     0.79904
      H   21    0.20629      0.00000     0.79302    0.00070     0.79371
      H   22    0.23580      0.00000     0.76194    0.00226     0.76420
      H   23    0.40138      0.00000     0.59585    0.00277     0.59862
      H   24    0.19844      0.00000     0.80068    0.00088     0.80156
      H   25    0.20620      0.00000     0.79311    0.00068     0.79380
      H   26    0.20479      0.00000     0.79460    0.00061     0.79521
      H   27    0.20556      0.00000     0.79377    0.00067     0.79444
      H   28    0.20554      0.00000     0.79364    0.00082     0.79446
      H   29    0.14949      0.00000     0.84959    0.00092     0.85051
 =======================================================================
   * Total *   -0.00000     31.98837    79.69636    0.31528   112.00000

                                 Natural Population      
 --------------------------------------------------------
   Core                      31.98837 ( 99.9636% of  32)
   Valence                   79.69636 ( 99.6204% of  80)
   Natural Minimal Basis    111.68472 ( 99.7185% of 112)
   Natural Rydberg Basis      0.31528 (  0.2815% of 112)
 --------------------------------------------------------

    Atom  No          Natural Electron Configuration
 ----------------------------------------------------------------------------
      C    1      [core]2S( 0.95)2p( 3.23)4p( 0.01)
      C    2      [core]2S( 0.95)2p( 3.22)4p( 0.01)
      C    3      [core]2S( 0.94)2p( 3.24)4p( 0.01)
      C    4      [core]2S( 0.88)2p( 3.13)4p( 0.01)
      C    5      [core]2S( 0.93)2p( 3.25)4p( 0.01)
      C    6      [core]2S( 0.95)2p( 3.22)4p( 0.01)
      C    7      [core]2S( 0.90)2p( 3.15)4p( 0.02)
      C    8      [core]2S( 0.88)2p( 3.13)4p( 0.01)
      N    9      [core]2S( 1.24)2p( 4.35)3p( 0.01)
      C   10      [core]2S( 0.93)2p( 3.26)4p( 0.01)
      C   11      [core]2S( 0.95)2p( 3.22)4p( 0.01)
      C   12      [core]2S( 0.95)2p( 3.24)4p( 0.01)
      C   13      [core]2S( 0.95)2p( 3.22)4p( 0.01)
      C   14      [core]2S( 0.94)2p( 3.24)4p( 0.01)
      C   15      [core]2S( 0.86)2p( 2.53)4S( 0.01)3d( 0.01)4p( 0.02)
      O   16      [core]2S( 1.73)2p( 4.97)
      H   17            1S( 0.79)
      H   18            1S( 0.79)
      H   19            1S( 0.79)
      H   20            1S( 0.80)
      H   21            1S( 0.79)
      H   22            1S( 0.76)
      H   23            1S( 0.60)
      H   24            1S( 0.80)
      H   25            1S( 0.79)
      H   26            1S( 0.79)
      H   27            1S( 0.79)
      H   28            1S( 0.79)
      H   29            1S( 0.85)


 Wiberg bond index matrix in the NAO basis:                                    

     Atom    1       2       3       4       5       6       7       8       9
     ---- ------  ------  ------  ------  ------  ------  ------  ------  ------
   1.  C  0.0000  1.4440  0.0111  0.1085  0.0111  1.4257  0.0013  0.0023  0.0034
   2.  C  1.4440  0.0000  1.4262  0.0127  0.1139  0.0114  0.0074  0.0004  0.0005
   3.  C  0.0111  1.4262  0.0000  1.4123  0.0123  0.1102  0.0110  0.0085  0.0109
   4.  C  0.1085  0.0127  1.4123  0.0000  1.3894  0.0129  0.9813  0.0170  0.0187
   5.  C  0.0111  0.1139  0.0123  1.3894  0.0000  1.4468  0.0102  0.0055  0.0065
   6.  C  1.4257  0.0114  0.1102  0.0129  1.4468  0.0000  0.0082  0.0006  0.0007
   7.  C  0.0013  0.0074  0.0110  0.9813  0.0102  0.0082  0.0000  0.9851  0.9588
   8.  C  0.0023  0.0004  0.0085  0.0170  0.0055  0.0006  0.9851  0.0000  0.0166
   9.  N  0.0034  0.0005  0.0109  0.0187  0.0065  0.0007  0.9588  0.0166  0.0000
  10.  C  0.0009  0.0004  0.0023  0.0090  0.0013  0.0003  0.0096  1.4022  0.0041
  11.  C  0.0001  0.0002  0.0004  0.0005  0.0005  0.0001  0.0079  0.0131  0.0009
  12.  C  0.0008  0.0002  0.0011  0.0033  0.0009  0.0001  0.0011  0.1088  0.0012
  13.  C  0.0001  0.0001  0.0002  0.0004  0.0003  0.0003  0.0079  0.0125  0.0007
  14.  C  0.0010  0.0003  0.0014  0.0071  0.0021  0.0003  0.0107  1.4006  0.0086
  15.  C  0.0005  0.0004  0.0009  0.0079  0.0011  0.0002  0.0113  0.0076  1.2489
  16.  O  0.0007  0.0002  0.0013  0.0037  0.0010  0.0002  0.0141  0.0040  0.1675
  17.  H  0.9300  0.0037  0.0076  0.0003  0.0076  0.0036  0.0004  0.0000  0.0000
  18.  H  0.0037  0.9300  0.0036  0.0069  0.0004  0.0076  0.0003  0.0001  0.0001
  19.  H  0.0075  0.0037  0.9281  0.0039  0.0088  0.0004  0.0019  0.0002  0.0003
  20.  H  0.0075  0.0004  0.0089  0.0037  0.9290  0.0040  0.0019  0.0001  0.0002
  21.  H  0.0037  0.0075  0.0003  0.0069  0.0036  0.9298  0.0003  0.0000  0.0000
  22.  H  0.0001  0.0007  0.0027  0.0033  0.0092  0.0002  0.8934  0.0031  0.0012
  23.  H  0.0000  0.0001  0.0004  0.0005  0.0004  0.0001  0.0057  0.0005  0.8042
  24.  H  0.0000  0.0000  0.0001  0.0001  0.0001  0.0000  0.0021  0.0037  0.0005
  25.  H  0.0000  0.0000  0.0000  0.0000  0.0000  0.0000  0.0003  0.0069  0.0001
  26.  H  0.0000  0.0000  0.0000  0.0000  0.0000  0.0000  0.0004  0.0003  0.0000
  27.  H  0.0000  0.0000  0.0000  0.0000  0.0000  0.0000  0.0003  0.0069  0.0002
  28.  H  0.0000  0.0000  0.0002  0.0001  0.0001  0.0000  0.0020  0.0038  0.0004
  29.  H  0.0000  0.0000  0.0001  0.0002  0.0001  0.0000  0.0005  0.0001  0.0031

     Atom   10      11      12      13      14      15      16      17      18
     ---- ------  ------  ------  ------  ------  ------  ------  ------  ------
   1.  C  0.0009  0.0001  0.0008  0.0001  0.0010  0.0005  0.0007  0.9300  0.0037
   2.  C  0.0004  0.0002  0.0002  0.0001  0.0003  0.0004  0.0002  0.0037  0.9300
   3.  C  0.0023  0.0004  0.0011  0.0002  0.0014  0.0009  0.0013  0.0076  0.0036
   4.  C  0.0090  0.0005  0.0033  0.0004  0.0071  0.0079  0.0037  0.0003  0.0069
   5.  C  0.0013  0.0005  0.0009  0.0003  0.0021  0.0011  0.0010  0.0076  0.0004
   6.  C  0.0003  0.0001  0.0001  0.0003  0.0003  0.0002  0.0002  0.0036  0.0076
   7.  C  0.0096  0.0079  0.0011  0.0079  0.0107  0.0113  0.0141  0.0004  0.0003
   8.  C  1.4022  0.0131  0.1088  0.0125  1.4006  0.0076  0.0040  0.0000  0.0001
   9.  N  0.0041  0.0009  0.0012  0.0007  0.0086  1.2489  0.1675  0.0000  0.0001
  10.  C  0.0000  1.4333  0.0112  0.1112  0.0123  0.0007  0.0007  0.0000  0.0000
  11.  C  1.4333  0.0000  1.4366  0.0114  0.1128  0.0002  0.0002  0.0000  0.0000
  12.  C  0.0112  1.4366  0.0000  1.4330  0.0111  0.0002  0.0002  0.0000  0.0000
  13.  C  0.1112  0.0114  1.4330  0.0000  1.4390  0.0004  0.0003  0.0000  0.0000
  14.  C  0.0123  0.1128  0.0111  1.4390  0.0000  0.0006  0.0008  0.0000  0.0000
  15.  C  0.0007  0.0002  0.0002  0.0004  0.0006  0.0000  1.6049  0.0000  0.0000
  16.  O  0.0007  0.0002  0.0002  0.0003  0.0008  1.6049  0.0000  0.0000  0.0000
  17.  H  0.0000  0.0000  0.0000  0.0000  0.0000  0.0000  0.0000  0.0000  0.0026
  18.  H  0.0000  0.0000  0.0000  0.0000  0.0000  0.0000  0.0000  0.0026  0.0000
  19.  H  0.0001  0.0000  0.0000  0.0000  0.0001  0.0001  0.0001  0.0002  0.0026
  20.  H  0.0007  0.0001  0.0001  0.0001  0.0001  0.0001  0.0000  0.0002  0.0004
  21.  H  0.0000  0.0000  0.0000  0.0000  0.0000  0.0000  0.0000  0.0026  0.0002
  22.  H  0.0112  0.0002  0.0017  0.0005  0.0037  0.0017  0.0018  0.0000  0.0001
  23.  H  0.0003  0.0001  0.0001  0.0000  0.0003  0.0045  0.0045  0.0000  0.0000
  24.  H  0.9302  0.0040  0.0075  0.0004  0.0089  0.0001  0.0001  0.0000  0.0000
  25.  H  0.0036  0.9297  0.0037  0.0076  0.0003  0.0000  0.0000  0.0000  0.0000
  26.  H  0.0077  0.0036  0.9300  0.0037  0.0076  0.0000  0.0000  0.0000  0.0000
  27.  H  0.0004  0.0075  0.0037  0.9303  0.0036  0.0000  0.0000  0.0000  0.0000
  28.  H  0.0088  0.0004  0.0075  0.0038  0.9279  0.0001  0.0001  0.0000  0.0000
  29.  H  0.0001  0.0000  0.0000  0.0000  0.0001  0.9257  0.0383  0.0000  0.0000

     Atom   19      20      21      22      23      24      25      26      27
     ---- ------  ------  ------  ------  ------  ------  ------  ------  ------
   1.  C  0.0075  0.0075  0.0037  0.0001  0.0000  0.0000  0.0000  0.0000  0.0000
   2.  C  0.0037  0.0004  0.0075  0.0007  0.0001  0.0000  0.0000  0.0000  0.0000
   3.  C  0.9281  0.0089  0.0003  0.0027  0.0004  0.0001  0.0000  0.0000  0.0000
   4.  C  0.0039  0.0037  0.0069  0.0033  0.0005  0.0001  0.0000  0.0000  0.0000
   5.  C  0.0088  0.9290  0.0036  0.0092  0.0004  0.0001  0.0000  0.0000  0.0000
   6.  C  0.0004  0.0040  0.9298  0.0002  0.0001  0.0000  0.0000  0.0000  0.0000
   7.  C  0.0019  0.0019  0.0003  0.8934  0.0057  0.0021  0.0003  0.0004  0.0003
   8.  C  0.0002  0.0001  0.0000  0.0031  0.0005  0.0037  0.0069  0.0003  0.0069
   9.  N  0.0003  0.0002  0.0000  0.0012  0.8042  0.0005  0.0001  0.0000  0.0002
  10.  C  0.0001  0.0007  0.0000  0.0112  0.0003  0.9302  0.0036  0.0077  0.0004
  11.  C  0.0000  0.0001  0.0000  0.0002  0.0001  0.0040  0.9297  0.0036  0.0075
  12.  C  0.0000  0.0001  0.0000  0.0017  0.0001  0.0075  0.0037  0.9300  0.0037
  13.  C  0.0000  0.0001  0.0000  0.0005  0.0000  0.0004  0.0076  0.0037  0.9303
  14.  C  0.0001  0.0001  0.0000  0.0037  0.0003  0.0089  0.0003  0.0076  0.0036
  15.  C  0.0001  0.0001  0.0000  0.0017  0.0045  0.0001  0.0000  0.0000  0.0000
  16.  O  0.0001  0.0000  0.0000  0.0018  0.0045  0.0001  0.0000  0.0000  0.0000
  17.  H  0.0002  0.0002  0.0026  0.0000  0.0000  0.0000  0.0000  0.0000  0.0000
  18.  H  0.0026  0.0004  0.0002  0.0001  0.0000  0.0000  0.0000  0.0000  0.0000
  19.  H  0.0000  0.0002  0.0004  0.0004  0.0000  0.0000  0.0000  0.0000  0.0000
  20.  H  0.0002  0.0000  0.0026  0.0003  0.0003  0.0001  0.0000  0.0000  0.0000
  21.  H  0.0004  0.0026  0.0000  0.0004  0.0000  0.0000  0.0000  0.0000  0.0000
  22.  H  0.0004  0.0003  0.0004  0.0000  0.0100  0.0002  0.0003  0.0000  0.0000
  23.  H  0.0000  0.0003  0.0000  0.0100  0.0000  0.0004  0.0000  0.0000  0.0000
  24.  H  0.0000  0.0001  0.0000  0.0002  0.0004  0.0000  0.0026  0.0002  0.0004
  25.  H  0.0000  0.0000  0.0000  0.0003  0.0000  0.0026  0.0000  0.0026  0.0002
  26.  H  0.0000  0.0000  0.0000  0.0000  0.0000  0.0002  0.0026  0.0000  0.0026
  27.  H  0.0000  0.0000  0.0000  0.0000  0.0000  0.0004  0.0002  0.0026  0.0000
  28.  H  0.0000  0.0000  0.0000  0.0003  0.0000  0.0002  0.0004  0.0002  0.0026
  29.  H  0.0000  0.0000  0.0000  0.0011  0.0097  0.0000  0.0000  0.0000  0.0000

     Atom   28      29
     ---- ------  ------
   1.  C  0.0000  0.0000
   2.  C  0.0000  0.0000
   3.  C  0.0002  0.0001
   4.  C  0.0001  0.0002
   5.  C  0.0001  0.0001
   6.  C  0.0000  0.0000
   7.  C  0.0020  0.0005
   8.  C  0.0038  0.0001
   9.  N  0.0004  0.0031
  10.  C  0.0088  0.0001
  11.  C  0.0004  0.0000
  12.  C  0.0075  0.0000
  13.  C  0.0038  0.0000
  14.  C  0.9279  0.0001
  15.  C  0.0001  0.9257
  16.  O  0.0001  0.0383
  17.  H  0.0000  0.0000
  18.  H  0.0000  0.0000
  19.  H  0.0000  0.0000
  20.  H  0.0000  0.0000
  21.  H  0.0000  0.0000
  22.  H  0.0003  0.0011
  23.  H  0.0000  0.0097
  24.  H  0.0002  0.0000
  25.  H  0.0004  0.0000
  26.  H  0.0002  0.0000
  27.  H  0.0026  0.0000
  28.  H  0.0000  0.0000
  29.  H  0.0000  0.0000


 Wiberg bond index, Totals by atom:                                            

     Atom    1
     ---- ------
   1.  C  3.9642
   2.  C  3.9642
   3.  C  3.9621
   4.  C  4.0105
   5.  C  3.9622
   6.  C  3.9639
   7.  C  3.9355
   8.  C  4.0104
   9.  N  3.2586
  10.  C  3.9627
  11.  C  3.9639
  12.  C  3.9643
  13.  C  3.9642
  14.  C  3.9614
  15.  C  3.8179
  16.  O  1.8447
  17.  H  0.9589
  18.  H  0.9587
  19.  H  0.9590
  20.  H  0.9611
  21.  H  0.9586
  22.  H  0.9478
  23.  H  0.8422
  24.  H  0.9620
  25.  H  0.9586
  26.  H  0.9590
  27.  H  0.9588
  28.  H  0.9591
  29.  H  0.9792


 Atom-atom overlap-weighted NAO bond order:                                    

     Atom    1       2       3       4       5       6       7       8       9
     ---- ------  ------  ------  ------  ------  ------  ------  ------  ------
   1.  C  0.0000  1.1506  0.0133 -0.0449  0.0146  1.1429  0.0008 -0.0004 -0.0001
   2.  C  1.1506  0.0000  1.1376  0.0217 -0.0424  0.0163  0.0094 -0.0010 -0.0013
   3.  C  0.0133  1.1376  0.0000  1.1314  0.0120 -0.0405  0.0235  0.0000  0.0025
   4.  C -0.0449  0.0217  1.1314  0.0000  1.1224  0.0244  0.8642  0.0289  0.0098
   5.  C  0.0146 -0.0424  0.0120  1.1224  0.0000  1.1452  0.0148 -0.0103 -0.0051
   6.  C  1.1429  0.0163 -0.0405  0.0244  1.1452  0.0000  0.0094 -0.0003 -0.0011
   7.  C  0.0008  0.0094  0.0235  0.8642  0.0148  0.0094  0.0000  0.8660  0.8156
   8.  C -0.0004 -0.0010  0.0000  0.0289 -0.0103 -0.0003  0.8660  0.0000  0.0017
   9.  N -0.0001 -0.0013  0.0025  0.0098 -0.0051 -0.0011  0.8156  0.0017  0.0000
  10.  C -0.0001 -0.0001  0.0012 -0.0047 -0.0017  0.0006  0.0136  1.1284 -0.0051
  11.  C -0.0000 -0.0000 -0.0001 -0.0010  0.0003 -0.0001  0.0102  0.0238 -0.0010
  12.  C -0.0000 -0.0000 -0.0000 -0.0003  0.0003  0.0001  0.0009 -0.0453 -0.0005
  13.  C -0.0000  0.0000  0.0004 -0.0004  0.0000  0.0000  0.0084  0.0231 -0.0012
  14.  C  0.0001  0.0005 -0.0003 -0.0063  0.0011 -0.0002  0.0217  1.1257  0.0037
  15.  C -0.0001  0.0001  0.0018  0.0026  0.0009 -0.0001  0.0119  0.0018  1.0343
  16.  O  0.0000  0.0000  0.0000 -0.0002 -0.0001  0.0000  0.0057 -0.0004 -0.0348
  17.  H  0.8056  0.0176  0.0019  0.0004  0.0024  0.0175 -0.0002  0.0000  0.0000
  18.  H  0.0184  0.8061  0.0161  0.0015 -0.0005  0.0026 -0.0005  0.0000  0.0000
  19.  H  0.0029  0.0167  0.7997  0.0164  0.0025  0.0015 -0.0042  0.0009  0.0005
  20.  H  0.0028  0.0012  0.0028  0.0157  0.8014  0.0185 -0.0016 -0.0002 -0.0009
  21.  H  0.0183  0.0029 -0.0005  0.0012  0.0162  0.8078 -0.0006  0.0001  0.0000
  22.  H -0.0002 -0.0001 -0.0013  0.0173  0.0008 -0.0002  0.7605  0.0166 -0.0028
  23.  H -0.0000 -0.0001  0.0007 -0.0024  0.0046  0.0000  0.0010 -0.0018  0.7115
  24.  H -0.0000  0.0000 -0.0000  0.0006 -0.0007  0.0002 -0.0033  0.0149 -0.0014
  25.  H  0.0000  0.0000  0.0000  0.0000 -0.0000 -0.0000 -0.0006  0.0012 -0.0000
  26.  H  0.0000  0.0000 -0.0000  0.0000 -0.0000 -0.0000 -0.0002  0.0003  0.0000
  27.  H  0.0000 -0.0000  0.0000  0.0000  0.0000 -0.0000 -0.0006  0.0014  0.0000
  28.  H  0.0000 -0.0000 -0.0003  0.0001  0.0000  0.0000 -0.0027  0.0160  0.0001
  29.  H  0.0000  0.0000  0.0003  0.0013  0.0004 -0.0000 -0.0030  0.0012 -0.0062

     Atom   10      11      12      13      14      15      16      17      18
     ---- ------  ------  ------  ------  ------  ------  ------  ------  ------
   1.  C -0.0001 -0.0000 -0.0000 -0.0000  0.0001 -0.0001  0.0000  0.8056  0.0184
   2.  C -0.0001 -0.0000 -0.0000  0.0000  0.0005  0.0001  0.0000  0.0176  0.8061
   3.  C  0.0012 -0.0001 -0.0000  0.0004 -0.0003  0.0018  0.0000  0.0019  0.0161
   4.  C -0.0047 -0.0010 -0.0003 -0.0004 -0.0063  0.0026 -0.0002  0.0004  0.0015
   5.  C -0.0017  0.0003  0.0003  0.0000  0.0011  0.0009 -0.0001  0.0024 -0.0005
   6.  C  0.0006 -0.0001  0.0001  0.0000 -0.0002 -0.0001  0.0000  0.0175  0.0026
   7.  C  0.0136  0.0102  0.0009  0.0084  0.0217  0.0119  0.0057 -0.0002 -0.0005
   8.  C  1.1284  0.0238 -0.0453  0.0231  1.1257  0.0018 -0.0004  0.0000  0.0000
   9.  N -0.0051 -0.0010 -0.0005 -0.0012  0.0037  1.0343 -0.0348  0.0000  0.0000
  10.  C  0.0000  1.1401  0.0138 -0.0426  0.0125  0.0012 -0.0005 -0.0000  0.0000
  11.  C  1.1401  0.0000  1.1477  0.0163 -0.0407 -0.0001 -0.0000 -0.0000 -0.0000
  12.  C  0.0138  1.1477  0.0000  1.1465  0.0131 -0.0001  0.0000  0.0000  0.0000
  13.  C -0.0426  0.0163  1.1465  0.0000  1.1421 -0.0002  0.0000  0.0000  0.0000
  14.  C  0.0125 -0.0407  0.0131  1.1421  0.0000  0.0008 -0.0000 -0.0000 -0.0000
  15.  C  0.0012 -0.0001 -0.0001 -0.0002  0.0008  0.0000  1.2241  0.0000 -0.0000
  16.  O -0.0005 -0.0000  0.0000  0.0000 -0.0000  1.2241  0.0000 -0.0000  0.0000
  17.  H -0.0000 -0.0000  0.0000  0.0000 -0.0000  0.0000 -0.0000  0.0000 -0.0034
  18.  H  0.0000 -0.0000  0.0000  0.0000 -0.0000 -0.0000  0.0000 -0.0034  0.0000
  19.  H -0.0001 -0.0000  0.0000 -0.0000 -0.0000 -0.0003 -0.0000  0.0000 -0.0033
  20.  H -0.0005 -0.0001 -0.0000  0.0001  0.0001 -0.0003 -0.0001  0.0000 -0.0000
  21.  H  0.0000  0.0000 -0.0000  0.0000  0.0000 -0.0000  0.0000 -0.0034  0.0000
  22.  H  0.0006 -0.0002 -0.0002 -0.0001 -0.0027 -0.0074  0.0002 -0.0000  0.0000
  23.  H  0.0026 -0.0002 -0.0000 -0.0001  0.0003  0.0081  0.0074  0.0000  0.0000
  24.  H  0.8020  0.0183  0.0028  0.0013  0.0026 -0.0001 -0.0000  0.0000  0.0000
  25.  H  0.0163  0.8076  0.0183  0.0029 -0.0005 -0.0000  0.0000 -0.0000 -0.0000
  26.  H  0.0023  0.0177  0.8057  0.0175  0.0019 -0.0000 -0.0000 -0.0000  0.0000
  27.  H -0.0005  0.0026  0.0183  0.8065  0.0160 -0.0000  0.0000 -0.0000 -0.0000
  28.  H  0.0026  0.0014  0.0028  0.0170  0.7997 -0.0002 -0.0000 -0.0000 -0.0000
  29.  H  0.0004 -0.0000  0.0000  0.0000  0.0002  0.8080 -0.0116 -0.0000 -0.0000

     Atom   19      20      21      22      23      24      25      26      27
     ---- ------  ------  ------  ------  ------  ------  ------  ------  ------
   1.  C  0.0029  0.0028  0.0183 -0.0002 -0.0000 -0.0000  0.0000  0.0000  0.0000
   2.  C  0.0167  0.0012  0.0029 -0.0001 -0.0001  0.0000  0.0000  0.0000 -0.0000
   3.  C  0.7997  0.0028 -0.0005 -0.0013  0.0007 -0.0000  0.0000 -0.0000  0.0000
   4.  C  0.0164  0.0157  0.0012  0.0173 -0.0024  0.0006  0.0000  0.0000  0.0000
   5.  C  0.0025  0.8014  0.0162  0.0008  0.0046 -0.0007 -0.0000 -0.0000  0.0000
   6.  C  0.0015  0.0185  0.8078 -0.0002  0.0000  0.0002 -0.0000 -0.0000 -0.0000
   7.  C -0.0042 -0.0016 -0.0006  0.7605  0.0010 -0.0033 -0.0006 -0.0002 -0.0006
   8.  C  0.0009 -0.0002  0.0001  0.0166 -0.0018  0.0149  0.0012  0.0003  0.0014
   9.  N  0.0005 -0.0009  0.0000 -0.0028  0.7115 -0.0014 -0.0000  0.0000  0.0000
  10.  C -0.0001 -0.0005  0.0000  0.0006  0.0026  0.8020  0.0163  0.0023 -0.0005
  11.  C -0.0000 -0.0001  0.0000 -0.0002 -0.0002  0.0183  0.8076  0.0177  0.0026
  12.  C  0.0000 -0.0000 -0.0000 -0.0002 -0.0000  0.0028  0.0183  0.8057  0.0183
  13.  C -0.0000  0.0001  0.0000 -0.0001 -0.0001  0.0013  0.0029  0.0175  0.8065
  14.  C -0.0000  0.0001  0.0000 -0.0027  0.0003  0.0026 -0.0005  0.0019  0.0160
  15.  C -0.0003 -0.0003 -0.0000 -0.0074  0.0081 -0.0001 -0.0000 -0.0000 -0.0000
  16.  O -0.0000 -0.0001  0.0000  0.0002  0.0074 -0.0000  0.0000 -0.0000  0.0000
  17.  H  0.0000  0.0000 -0.0034 -0.0000  0.0000  0.0000 -0.0000 -0.0000 -0.0000
  18.  H -0.0033 -0.0000  0.0000  0.0000  0.0000  0.0000 -0.0000  0.0000 -0.0000
  19.  H  0.0000  0.0000 -0.0000 -0.0024 -0.0000  0.0000  0.0000 -0.0000 -0.0000
  20.  H  0.0000  0.0000 -0.0036 -0.0002  0.0007 -0.0011 -0.0000  0.0000 -0.0000
  21.  H -0.0000 -0.0036  0.0000 -0.0000 -0.0000  0.0000 -0.0000 -0.0000 -0.0000
  22.  H -0.0024 -0.0002 -0.0000  0.0000  0.0018 -0.0002 -0.0000 -0.0000 -0.0000
  23.  H -0.0000  0.0007 -0.0000  0.0018  0.0000  0.0019 -0.0000  0.0000  0.0000
  24.  H  0.0000 -0.0011  0.0000 -0.0002  0.0019  0.0000 -0.0036  0.0000 -0.0000
  25.  H  0.0000 -0.0000 -0.0000 -0.0000 -0.0000 -0.0036  0.0000 -0.0034  0.0000
  26.  H -0.0000  0.0000 -0.0000 -0.0000  0.0000  0.0000 -0.0034  0.0000 -0.0034
  27.  H -0.0000 -0.0000 -0.0000 -0.0000  0.0000 -0.0000  0.0000 -0.0034  0.0000
  28.  H -0.0004  0.0000  0.0000 -0.0023  0.0000  0.0000 -0.0000  0.0000 -0.0033
  29.  H -0.0000 -0.0000 -0.0000 -0.0032  0.0037 -0.0000 -0.0000 -0.0000 -0.0000

     Atom   28      29
     ---- ------  ------
   1.  C  0.0000  0.0000
   2.  C -0.0000  0.0000
   3.  C -0.0003  0.0003
   4.  C  0.0001  0.0013
   5.  C  0.0000  0.0004
   6.  C  0.0000 -0.0000
   7.  C -0.0027 -0.0030
   8.  C  0.0160  0.0012
   9.  N  0.0001 -0.0062
  10.  C  0.0026  0.0004
  11.  C  0.0014 -0.0000
  12.  C  0.0028  0.0000
  13.  C  0.0170  0.0000
  14.  C  0.7997  0.0002
  15.  C -0.0002  0.8080
  16.  O -0.0000 -0.0116
  17.  H -0.0000 -0.0000
  18.  H -0.0000 -0.0000
  19.  H -0.0004 -0.0000
  20.  H  0.0000 -0.0000
  21.  H  0.0000 -0.0000
  22.  H -0.0023 -0.0032
  23.  H  0.0000  0.0037
  24.  H  0.0000 -0.0000
  25.  H -0.0000 -0.0000
  26.  H  0.0000 -0.0000
  27.  H -0.0033 -0.0000
  28.  H  0.0000 -0.0000
  29.  H -0.0000  0.0000


 Atom-atom overlap-weighted NAO bond order, Totals by atom:                    

     Atom    1
     ---- ------
   1.  C  3.1243
   2.  C  3.1356
   3.  C  3.1019
   4.  C  3.1997
   5.  C  3.0791
   6.  C  3.1444
   7.  C  3.4199
   8.  C  3.1923
   9.  N  2.5180
  10.  C  3.0824
  11.  C  3.1424
  12.  C  3.1238
  13.  C  3.1375
  14.  C  3.0915
  15.  C  3.0868
  16.  O  1.1897
  17.  H  0.8385
  18.  H  0.8370
  19.  H  0.8302
  20.  H  0.8348
  21.  H  0.8384
  22.  H  0.7740
  23.  H  0.7398
  24.  H  0.8342
  25.  H  0.8382
  26.  H  0.8386
  27.  H  0.8371
  28.  H  0.8306
  29.  H  0.7913


 MO bond order:                                                                

     Atom    1       2       3       4       5       6       7       8       9
     ---- ------  ------  ------  ------  ------  ------  ------  ------  ------
   1.  C  0.0000  0.8825  0.2560 -0.1687  0.0846 -0.1768  0.0286 -0.0774  0.0693
   2.  C  0.8825  0.0000 -0.1901  0.1501 -0.2136  0.3190 -0.0867  0.0093  0.0248
   3.  C  0.2560 -0.1901  0.0000 -0.3321 -0.0662 -0.2657  0.0198  0.1260 -0.1641
   4.  C -0.1687  0.1501 -0.3321  0.0000  0.7503 -0.0834 -0.7974  0.0360  0.1792
   5.  C  0.0846 -0.2136 -0.0662  0.7503  0.0000 -0.1524  0.1715  0.1534 -0.1236
   6.  C -0.1768  0.3190 -0.2657 -0.0834 -0.1524  0.0000 -0.0971 -0.0120 -0.0087
   7.  C  0.0286 -0.0867  0.0198 -0.7974  0.1715 -0.0971  0.0000 -1.0884  0.6538
   8.  C -0.0774  0.0093  0.1260  0.0360  0.1534 -0.0120 -1.0884  0.0000  0.5675
   9.  N  0.0693  0.0248 -0.1641  0.1792 -0.1236 -0.0087  0.6538  0.5675  0.0000
  10.  C -0.0115  0.0012 -0.0348  0.0865 -0.0147  0.0022  0.0095 -0.1967  0.0706
  11.  C -0.0082  0.0133  0.0219  0.0149 -0.0171 -0.0099 -0.1421  0.0323 -0.0350
  12.  C  0.0268  0.0106 -0.0064 -0.0301 -0.0180 -0.0152 -0.0048 -0.0888  0.0623
  13.  C -0.0175  0.0077  0.0014  0.0384  0.0205 -0.0095 -0.1239  0.1685  0.0771
  14.  C -0.0208 -0.0104 -0.0432  0.0603  0.0354  0.0104 -0.0162  0.6118 -0.0110
  15.  C  0.0123  0.0340 -0.0474  0.1075 -0.0422 -0.0090 -0.1029  0.2742  1.7513
  16.  O -0.0385 -0.0341  0.0484 -0.0845  0.0607  0.0093 -0.0564 -0.2173 -1.0596
  17.  H  1.5582 -0.0422  0.1160  0.0403  0.1328  0.0959  0.0313  0.0081  0.0025
  18.  H  0.0094  1.6506  0.0843  0.1351  0.0261  0.1276 -0.0032  0.0148  0.0157
  19.  H  0.0376 -0.0823  0.5769  0.1080  0.0547  0.0177 -0.0448  0.0192  0.0131
  20.  H -0.0502  0.0044 -0.0516  0.0347 -0.6062 -0.0314 -0.0586  0.0038  0.0110
  21.  H -0.0729  0.0232  0.0006  0.0446  0.1019  0.4480  0.0007  0.0062  0.0051
  22.  H  0.0005 -0.0279  0.0007 -0.0935  0.0254  0.0042  0.8346  0.1046 -0.0209
  23.  H -0.0067  0.0049 -0.0343  0.0201 -0.0125  0.0123  0.0522 -0.0081  0.1409
  24.  H  0.0088 -0.0038  0.0018 -0.0172 -0.0126 -0.0018  0.0325 -0.0795 -0.0186
  25.  H  0.0029 -0.0013 -0.0065 -0.0050 -0.0032  0.0017  0.0022 -0.0575 -0.0077
  26.  H -0.0011  0.0008  0.0025 -0.0030 -0.0006  0.0013 -0.0144 -0.0264 -0.0012
  27.  H  0.0019 -0.0000  0.0015 -0.0049 -0.0057  0.0002 -0.0031 -0.0042 -0.0111
  28.  H  0.0006  0.0009 -0.0215 -0.0068 -0.0033 -0.0053  0.0285 -0.0379  0.0010
  29.  H  0.0018  0.0024 -0.0095 -0.0064 -0.0003 -0.0041 -0.0084  0.0100 -0.0513

     Atom   10      11      12      13      14      15      16      17      18
     ---- ------  ------  ------  ------  ------  ------  ------  ------  ------
   1.  C -0.0115 -0.0082  0.0268 -0.0175 -0.0208  0.0123 -0.0385  1.5582  0.0094
   2.  C  0.0012  0.0133  0.0106  0.0077 -0.0104  0.0340 -0.0341 -0.0422  1.6506
   3.  C -0.0348  0.0219 -0.0064  0.0014 -0.0432 -0.0474  0.0484  0.1160  0.0843
   4.  C  0.0865  0.0149 -0.0301  0.0384  0.0603  0.1075 -0.0845  0.0403  0.1351
   5.  C -0.0147 -0.0171 -0.0180  0.0205  0.0354 -0.0422  0.0607  0.1328  0.0261
   6.  C  0.0022 -0.0099 -0.0152 -0.0095  0.0104 -0.0090  0.0093  0.0959  0.1276
   7.  C  0.0095 -0.1421 -0.0048 -0.1239 -0.0162 -0.1029 -0.0564  0.0313 -0.0032
   8.  C -0.1967  0.0323 -0.0888  0.1685  0.6118  0.2742 -0.2173  0.0081  0.0148
   9.  N  0.0706 -0.0350  0.0623  0.0771 -0.0110  1.7513 -1.0596  0.0025  0.0157
  10.  C  0.0000 -0.4887 -0.0116 -0.2236  0.2384 -0.0153  0.0011  0.0010  0.0084
  11.  C -0.4887  0.0000  0.6881 -0.0499 -0.1526  0.0139  0.0073  0.0013  0.0042
  12.  C -0.0116  0.6881  0.0000 -0.1773  0.0824  0.0312 -0.0413  0.0028 -0.0009
  13.  C -0.2236 -0.0499 -0.1773  0.0000 -0.4847  0.0560 -0.0566 -0.0017  0.0019
  14.  C  0.2384 -0.1526  0.0824 -0.4847  0.0000 -0.0356  0.0410  0.0015  0.0039
  15.  C -0.0153  0.0139  0.0312  0.0560 -0.0356  0.0000  2.5254 -0.0009  0.0078
  16.  O  0.0011  0.0073 -0.0413 -0.0566  0.0410  2.5254  0.0000  0.0014 -0.0065
  17.  H  0.0010  0.0013  0.0028 -0.0017  0.0015 -0.0009  0.0014  0.0000 -0.0559
  18.  H  0.0084  0.0042 -0.0009  0.0019  0.0039  0.0078 -0.0065 -0.0559  0.0000
  19.  H -0.0057  0.0105 -0.0014  0.0048 -0.0016  0.0056 -0.0076 -0.0103 -0.0544
  20.  H  0.0314  0.0058 -0.0016  0.0074  0.0058  0.0080  0.0015 -0.0097  0.0096
  21.  H  0.0029 -0.0016 -0.0011  0.0011  0.0049  0.0001 -0.0016 -0.0559 -0.0097
  22.  H  0.1401 -0.0019 -0.0291  0.0303  0.0042 -0.0467  0.0128  0.0008 -0.0058
  23.  H  0.0211  0.0089 -0.0044  0.0055  0.0274  0.0993 -0.0176  0.0008  0.0065
  24.  H  0.6865  0.1298  0.0750  0.0316  0.0466 -0.0031  0.0004  0.0012 -0.0016
  25.  H -0.0655 -0.4249  0.0646 -0.0201 -0.0038 -0.0015  0.0075  0.0001 -0.0003
  26.  H -0.0568  0.0348 -0.6348  0.0087 -0.0761  0.0017  0.0018 -0.0003 -0.0001
  27.  H  0.0066  0.0442  0.1149  0.2945 -0.0939 -0.0078  0.0103 -0.0003 -0.0005
  28.  H  0.1223  0.0417  0.1333  0.0951  1.4875 -0.0067  0.0108  0.0000 -0.0007
  29.  H  0.0030  0.0106  0.0038  0.0013  0.0016  0.9832 -0.0355  0.0008  0.0003

     Atom   19      20      21      22      23      24      25      26      27
     ---- ------  ------  ------  ------  ------  ------  ------  ------  ------
   1.  C  0.0376 -0.0502 -0.0729  0.0005 -0.0067  0.0088  0.0029 -0.0011  0.0019
   2.  C -0.0823  0.0044  0.0232 -0.0279  0.0049 -0.0038 -0.0013  0.0008 -0.0000
   3.  C  0.5769 -0.0516  0.0006  0.0007 -0.0343  0.0018 -0.0065  0.0025  0.0015
   4.  C  0.1080  0.0347  0.0446 -0.0935  0.0201 -0.0172 -0.0050 -0.0030 -0.0049
   5.  C  0.0547 -0.6062  0.1019  0.0254 -0.0125 -0.0126 -0.0032 -0.0006 -0.0057
   6.  C  0.0177 -0.0314  0.4480  0.0042  0.0123 -0.0018  0.0017  0.0013  0.0002
   7.  C -0.0448 -0.0586  0.0007  0.8346  0.0522  0.0325  0.0022 -0.0144 -0.0031
   8.  C  0.0192  0.0038  0.0062  0.1046 -0.0081 -0.0795 -0.0575 -0.0264 -0.0042
   9.  N  0.0131  0.0110  0.0051 -0.0209  0.1409 -0.0186 -0.0077 -0.0012 -0.0111
  10.  C -0.0057  0.0314  0.0029  0.1401  0.0211  0.6865 -0.0655 -0.0568  0.0066
  11.  C  0.0105  0.0058 -0.0016 -0.0019  0.0089  0.1298 -0.4249  0.0348  0.0442
  12.  C -0.0014 -0.0016 -0.0011 -0.0291 -0.0044  0.0750  0.0646 -0.6348  0.1149
  13.  C  0.0048  0.0074  0.0011  0.0303  0.0055  0.0316 -0.0201  0.0087  0.2945
  14.  C -0.0016  0.0058  0.0049  0.0042  0.0274  0.0466 -0.0038 -0.0761 -0.0939
  15.  C  0.0056  0.0080  0.0001 -0.0467  0.0993 -0.0031 -0.0015  0.0017 -0.0078
  16.  O -0.0076  0.0015 -0.0016  0.0128 -0.0176  0.0004  0.0075  0.0018  0.0103
  17.  H -0.0103 -0.0097 -0.0559  0.0008  0.0008  0.0012  0.0001 -0.0003 -0.0003
  18.  H -0.0544  0.0096 -0.0097 -0.0058  0.0065 -0.0016 -0.0003 -0.0001 -0.0005
  19.  H  0.0000 -0.0136  0.0102 -0.0015 -0.0006  0.0005 -0.0016  0.0007  0.0007
  20.  H -0.0136  0.0000 -0.0550  0.0097  0.0116 -0.0002 -0.0013  0.0002 -0.0011
  21.  H  0.0102 -0.0550  0.0000  0.0084  0.0018  0.0011 -0.0001 -0.0004 -0.0002
  22.  H -0.0015  0.0097  0.0084  0.0000  0.0989  0.0084  0.0069  0.0013 -0.0046
  23.  H -0.0006  0.0116  0.0018  0.0989  0.0000  0.0176 -0.0001  0.0004  0.0063
  24.  H  0.0005 -0.0002  0.0011  0.0084  0.0176  0.0000 -0.0551 -0.0099  0.0098
  25.  H -0.0016 -0.0013 -0.0001  0.0069 -0.0001 -0.0551  0.0000 -0.0560 -0.0097
  26.  H  0.0007  0.0002 -0.0004  0.0013  0.0004 -0.0099 -0.0560  0.0000 -0.0558
  27.  H  0.0007 -0.0011 -0.0002 -0.0046  0.0063  0.0098 -0.0097 -0.0558  0.0000
  28.  H -0.0047  0.0009 -0.0013 -0.0049 -0.0007 -0.0140  0.0103 -0.0101 -0.0545
  29.  H -0.0029 -0.0048 -0.0005  0.0037  0.1138 -0.0060  0.0001  0.0009 -0.0001

     Atom   28      29
     ---- ------  ------
   1.  C  0.0006  0.0018
   2.  C  0.0009  0.0024
   3.  C -0.0215 -0.0095
   4.  C -0.0068 -0.0064
   5.  C -0.0033 -0.0003
   6.  C -0.0053 -0.0041
   7.  C  0.0285 -0.0084
   8.  C -0.0379  0.0100
   9.  N  0.0010 -0.0513
  10.  C  0.1223  0.0030
  11.  C  0.0417  0.0106
  12.  C  0.1333  0.0038
  13.  C  0.0951  0.0013
  14.  C  1.4875  0.0016
  15.  C -0.0067  0.9832
  16.  O  0.0108 -0.0355
  17.  H  0.0000  0.0008
  18.  H -0.0007  0.0003
  19.  H -0.0047 -0.0029
  20.  H  0.0009 -0.0048
  21.  H -0.0013 -0.0005
  22.  H -0.0049  0.0037
  23.  H -0.0007  0.1138
  24.  H -0.0140 -0.0060
  25.  H  0.0103  0.0001
  26.  H -0.0101  0.0009
  27.  H -0.0545 -0.0001
  28.  H  0.0000 -0.0007
  29.  H -0.0007  0.0000


 MO atomic valencies:                                                          

     Atom    1
     ---- ------
   1.  C  2.3312
   2.  C  2.4475
   3.  C -0.0154
   4.  C  0.1728
   5.  C  0.3251
   6.  C  0.1674
   7.  C -0.7832
   8.  C  0.2514
   9.  N  2.1322
  10.  C  0.3081
  11.  C -0.2487
  12.  C  0.2291
  13.  C -0.3133
  14.  C  1.7131
  15.  C  5.5925
  16.  O  1.0825
  17.  H  1.8197
  18.  H  1.9666
  19.  H  0.6272
  20.  H -0.7392
  21.  H  0.4602
  22.  H  1.0588
  23.  H  0.5652
  24.  H  0.8285
  25.  H -0.6250
  26.  H -0.8919
  27.  H  0.2332
  28.  H  1.7600
  29.  H  1.0069


 NATURAL BOND ORBITAL ANALYSIS:

                       Occupancies       Lewis Structure    Low   High
           Occ.    -------------------  -----------------   occ   occ
  Cycle   Thresh.   Lewis   Non-Lewis     CR  BD  3C  LP    (L)   (NL)   Dev
 =============================================================================
   1(1)    1.90   104.98017   7.01983     16  31   0   9     7      7    0.45
   2(2)    1.90   104.98017   7.01983     16  31   0   9     7      7    0.45
   3(1)    1.80   104.98017   7.01983     16  31   0   9     7      7    0.45
   4(2)    1.80   104.98017   7.01983     16  31   0   9     7      7    0.45
   5(1)    1.70   104.57607   7.42393     16  32   0   8     6      8    0.45
   6(2)    1.70   104.57607   7.42393     16  32   0   8     6      8    0.45
   7(1)    1.60   108.89050   3.10950     16  37   0   3     0      7    0.45
   8(2)    1.60   108.93465   3.06535     16  37   0   3     0      7    0.43
   9(3)    1.60   108.92510   3.07490     16  37   0   3     0      7    0.44
  10(4)    1.60   108.28409   3.71591     16  36   0   4     1      7    0.44
  11(5)    1.60   108.93465   3.06535     16  37   0   3     0      7    0.43
  12(1)    1.50   108.47784   3.52216     16  36   0   4     0      7    0.60
  13(2)    1.50   108.47784   3.52216     16  36   0   4     0      7    0.60
  14(1)    1.60   108.93465   3.06535     16  37   0   3     0      7    0.43
 -----------------------------------------------------------------------------

 Structure accepted: RESONANCE keyword permits strongly delocalized structure

 --------------------------------------------------------
   Core                     31.98835 ( 99.964% of  32)
   Valence Lewis            76.94629 ( 96.183% of  80)
  ==================       ============================
   Total Lewis             108.93465 ( 97.263% of 112)
  -----------------------------------------------------
   Valence non-Lewis         2.84553 (  2.541% of 112)
   Rydberg non-Lewis         0.21982 (  0.196% of 112)
  ==================       ============================
   Total non-Lewis           3.06535 (  2.737% of 112)
 --------------------------------------------------------


       (Occupancy)   Bond orbital/ Coefficients/ Hybrids
 ---------------------------------------------------------------------------------
     1. (1.98159) BD ( 1) C   1 - C   2  
                ( 49.94%)   0.7067* C   1 s( 34.71%)p 1.88( 65.26%)d 0.00(  0.03%)
                                            0.0000  0.5890 -0.0116 -0.0001 -0.0001
                                           -0.4297 -0.0002  0.0085 -0.0000 -0.1358
                                           -0.0306  0.0065 -0.0001  0.6690 -0.0287
                                           -0.0096 -0.0000  0.0059 -0.0142 -0.0041
                                            0.0017  0.0079
                ( 50.06%)   0.7075* C   2 s( 34.71%)p 1.88( 65.26%)d 0.00(  0.03%)
                                            0.0000  0.5890 -0.0131 -0.0015 -0.0004
                                            0.4366 -0.0195  0.0057  0.0001  0.1647
                                           -0.0379 -0.0017 -0.0002 -0.6579  0.0002
                                           -0.0123 -0.0003  0.0040 -0.0141 -0.0017
                                            0.0018  0.0097
     2. (1.66489) BD ( 2) C   1 - C   2  
                ( 50.38%)   0.7098* C   1 s(  0.00%)p 1.00( 99.96%)d 0.00(  0.04%)
                                            0.0000 -0.0007  0.0001  0.0003  0.0000
                                           -0.8030 -0.0214 -0.0103  0.0004  0.4090
                                            0.0109  0.0052 -0.0002 -0.4321 -0.0115
                                           -0.0057  0.0003  0.0052 -0.0028  0.0094
                                            0.0144 -0.0073
                ( 49.62%)   0.7044* C   2 s(  0.00%)p 1.00( 99.96%)d 0.00(  0.04%)
                                           -0.0000 -0.0004  0.0001  0.0000  0.0000
                                           -0.8033 -0.0203  0.0104  0.0010  0.4096
                                            0.0102 -0.0052 -0.0007 -0.4310 -0.0109
                                            0.0054  0.0006  0.0075  0.0113 -0.0047
                                           -0.0026  0.0131
     3. (1.98157) BD ( 1) C   1 - C   6  
                ( 49.89%)   0.7063* C   1 s( 34.64%)p 1.89( 65.33%)d 0.00(  0.03%)
                                            0.0000  0.5885 -0.0110  0.0003  0.0000
                                            0.0458 -0.0231  0.0021 -0.0000 -0.5404
                                           -0.0106  0.0125 -0.0000 -0.5977  0.0331
                                            0.0079  0.0001  0.0021 -0.0024  0.0148
                                           -0.0087  0.0043
                ( 50.11%)   0.7079* C   6 s( 34.70%)p 1.88( 65.27%)d 0.00(  0.03%)
                                            0.0000  0.5889 -0.0126 -0.0026 -0.0004
                                           -0.0287 -0.0223  0.0038 -0.0003  0.5599
                                           -0.0352 -0.0056  0.0002  0.5800  0.0081
                                           -0.0119  0.0007  0.0008 -0.0041  0.0143
                                           -0.0070  0.0066
     4. (1.98161) BD ( 1) C   1 - H  17  
                ( 60.26%)   0.7763* C   1 s( 30.57%)p 2.27( 69.36%)d 0.00(  0.07%)
                                           -0.0003  0.5526  0.0181 -0.0002  0.0001
                                            0.4086  0.0021  0.0040  0.0008  0.7215
                                            0.0036  0.0070  0.0015 -0.0773 -0.0004
                                           -0.0007 -0.0001  0.0184 -0.0007 -0.0044
                                           -0.0109 -0.0136
                ( 39.74%)   0.6304* H  17 s(100.00%)
                                            1.0000  0.0005  0.0012
     5. (1.97939) BD ( 1) C   2 - C   3  
                ( 49.62%)   0.7044* C   2 s( 34.67%)p 1.88( 65.30%)d 0.00(  0.03%)
                                            0.0000  0.5887 -0.0093  0.0007  0.0003
                                           -0.4010  0.0203 -0.0052  0.0000 -0.6948
                                            0.0019 -0.0132 -0.0005  0.0865 -0.0364
                                           -0.0022 -0.0005  0.0133 -0.0028  0.0006
                                           -0.0094 -0.0070
                ( 50.38%)   0.7098* C   3 s( 34.58%)p 1.89( 65.39%)d 0.00(  0.03%)
                                           -0.0001  0.5879  0.0145 -0.0022 -0.0002
                                            0.3914  0.0068 -0.0063  0.0001  0.7035
                                           -0.0231 -0.0067  0.0006 -0.0628 -0.0345
                                            0.0053  0.0001  0.0139 -0.0046 -0.0023
                                           -0.0076 -0.0063
     6. (1.98151) BD ( 1) C   2 - H  18  
                ( 60.29%)   0.7765* C   2 s( 30.53%)p 2.27( 69.41%)d 0.00(  0.07%)
                                           -0.0003  0.5522  0.0177  0.0006  0.0001
                                           -0.0389 -0.0005  0.0000 -0.0001  0.5660
                                            0.0028 -0.0059  0.0011  0.6100  0.0036
                                           -0.0059  0.0011 -0.0029 -0.0002  0.0225
                                           -0.0096  0.0079
                ( 39.71%)   0.6301* H  18 s(100.00%)
                                            1.0000  0.0006  0.0012
     7. (1.97443) BD ( 1) C   3 - C   4  
                ( 49.13%)   0.7009* C   3 s( 35.17%)p 1.84( 64.80%)d 0.00(  0.03%)
                                           -0.0001 -0.5930 -0.0064 -0.0046 -0.0004
                                           -0.0200 -0.0158  0.0005 -0.0013  0.5584
                                           -0.0204 -0.0070 -0.0004  0.5787  0.0097
                                           -0.0083  0.0016 -0.0012  0.0036 -0.0131
                                            0.0067 -0.0060
                ( 50.87%)   0.7132* C   4 s( 34.22%)p 1.92( 65.75%)d 0.00(  0.03%)
                                            0.0000 -0.5849 -0.0055 -0.0009 -0.0003
                                            0.0405 -0.0091 -0.0008  0.0010 -0.5504
                                           -0.0004  0.0004 -0.0017 -0.5938  0.0160
                                            0.0016 -0.0030 -0.0008  0.0020 -0.0147
                                            0.0080 -0.0047
     8. (1.66400) BD ( 2) C   3 - C   4  
                ( 49.60%)   0.7043* C   3 s(  0.00%)p 1.00( 99.96%)d 0.00(  0.04%)
                                            0.0000  0.0039 -0.0001  0.0019 -0.0000
                                            0.8034  0.0117  0.0047 -0.0014 -0.4119
                                           -0.0036 -0.0035  0.0007  0.4293  0.0052
                                            0.0032 -0.0006 -0.0072 -0.0116  0.0051
                                            0.0028 -0.0133
                ( 50.40%)   0.7099* C   4 s(  0.00%)p 1.00( 99.97%)d 0.00(  0.03%)
                                           -0.0000  0.0016  0.0032 -0.0005 -0.0000
                                            0.8017  0.0084  0.0064 -0.0040 -0.4107
                                           -0.0013 -0.0027  0.0028  0.4337  0.0027
                                            0.0021 -0.0025  0.0110  0.0083  0.0039
                                            0.0095  0.0057
     9. (1.98056) BD ( 1) C   3 - H  19  
                ( 60.29%)   0.7765* C   3 s( 30.15%)p 2.31( 69.78%)d 0.00(  0.07%)
                                           -0.0004  0.5488 -0.0165 -0.0023 -0.0001
                                           -0.4473 -0.0036 -0.0015 -0.0003 -0.1483
                                           -0.0084  0.0012  0.0009  0.6897 -0.0016
                                            0.0053  0.0019  0.0037 -0.0194 -0.0076
                                            0.0064  0.0135
                ( 39.71%)   0.6301* H  19 s(100.00%)
                                            1.0000  0.0014  0.0008
    10. (1.97339) BD ( 1) C   4 - C   5  
                ( 50.64%)   0.7116* C   4 s( 33.75%)p 1.96( 66.21%)d 0.00(  0.03%)
                                            0.0000 -0.5809 -0.0062 -0.0008 -0.0001
                                           -0.4351  0.0054  0.0006 -0.0017 -0.1410
                                           -0.0036 -0.0011  0.0006  0.6729 -0.0123
                                           -0.0028  0.0038 -0.0045  0.0146  0.0044
                                           -0.0025 -0.0087
                ( 49.36%)   0.7026* C   5 s( 34.92%)p 1.86( 65.05%)d 0.00(  0.03%)
                                           -0.0001 -0.5909 -0.0057 -0.0041 -0.0003
                                            0.4409 -0.0079 -0.0064 -0.0002  0.1694
                                           -0.0196 -0.0021 -0.0012 -0.6533 -0.0033
                                            0.0091 -0.0008 -0.0043  0.0135  0.0021
                                           -0.0011 -0.0087
    11. (1.96203) BD ( 1) C   4 - C   7  
                ( 48.86%)   0.6990* C   4 s( 32.00%)p 2.12( 67.98%)d 0.00(  0.03%)
                                            0.0002  0.5656 -0.0089 -0.0030 -0.0005
                                           -0.4069 -0.0122  0.0026 -0.0015 -0.7126
                                           -0.0167  0.0028 -0.0023  0.0756 -0.0135
                                            0.0014  0.0001  0.0119 -0.0025 -0.0018
                                           -0.0077 -0.0070
                ( 51.14%)   0.7151* C   7 s( 28.34%)p 2.53( 71.63%)d 0.00(  0.03%)
                                            0.0002  0.5323  0.0064  0.0007  0.0001
                                            0.4253 -0.0090 -0.0009  0.0013  0.7272
                                           -0.0005 -0.0060  0.0039 -0.0779 -0.0208
                                            0.0015 -0.0029  0.0134 -0.0040 -0.0046
                                           -0.0045 -0.0075
    12. (1.97936) BD ( 1) C   5 - C   6  
                ( 50.55%)   0.7110* C   5 s( 34.96%)p 1.86( 65.01%)d 0.00(  0.03%)
                                            0.0001 -0.5911 -0.0151  0.0015  0.0001
                                           -0.4029  0.0188  0.0022 -0.0004 -0.6921
                                           -0.0012  0.0087 -0.0005  0.0834 -0.0357
                                            0.0034  0.0009 -0.0132  0.0026 -0.0007
                                            0.0090  0.0068
                ( 49.45%)   0.7032* C   6 s( 34.66%)p 1.88( 65.31%)d 0.00(  0.03%)
                                           -0.0000 -0.5886  0.0106 -0.0013 -0.0002
                                            0.3890  0.0059 -0.0076  0.0006  0.7042
                                           -0.0238 -0.0105  0.0005 -0.0633 -0.0338
                                            0.0047 -0.0009 -0.0136  0.0045  0.0025
                                            0.0077  0.0061
    13. (1.67125) BD ( 2) C   5 - C   6  
                ( 50.59%)   0.7112* C   5 s(  0.00%)p 1.00( 99.97%)d 0.00(  0.03%)
                                            0.0000 -0.0027 -0.0004  0.0002 -0.0001
                                            0.8001  0.0147  0.0127 -0.0015 -0.4109
                                           -0.0082 -0.0073  0.0004  0.4360  0.0073
                                            0.0056 -0.0008  0.0111  0.0076  0.0045
                                            0.0107  0.0048
                ( 49.41%)   0.7029* C   6 s(  0.00%)p 1.00( 99.96%)d 0.00(  0.04%)
                                           -0.0000 -0.0021  0.0010  0.0008  0.0002
                                            0.8033  0.0176  0.0090 -0.0006 -0.4064
                                           -0.0091 -0.0044  0.0002  0.4342  0.0098
                                            0.0046 -0.0001 -0.0051  0.0033 -0.0098
                                           -0.0149  0.0081
    14. (1.97999) BD ( 1) C   5 - H  20  
                ( 60.07%)   0.7750* C   5 s( 30.02%)p 2.33( 69.91%)d 0.00(  0.07%)
                                            0.0003 -0.5477  0.0164  0.0024  0.0000
                                           -0.0441  0.0076 -0.0031 -0.0009  0.5674
                                            0.0100  0.0002  0.0011  0.6123 -0.0068
                                            0.0048  0.0019  0.0026  0.0012 -0.0226
                                            0.0106 -0.0075
                ( 39.93%)   0.6319* H  20 s(100.00%)
                                           -1.0000 -0.0014 -0.0008
    15. (1.98160) BD ( 1) C   6 - H  21  
                ( 60.32%)   0.7767* C   6 s( 30.55%)p 2.27( 69.38%)d 0.00(  0.07%)
                                            0.0003 -0.5524 -0.0183 -0.0011 -0.0003
                                           -0.4486 -0.0025 -0.0045 -0.0008 -0.1520
                                           -0.0004 -0.0019 -0.0003  0.6851  0.0041
                                            0.0064  0.0011 -0.0031  0.0193  0.0076
                                           -0.0070 -0.0135
                ( 39.68%)   0.6299* H  21 s(100.00%)
                                           -1.0000 -0.0006 -0.0012
    16. (1.96548) BD ( 1) C   7 - C   8  
                ( 51.14%)   0.7151* C   7 s( 28.65%)p 2.49( 71.32%)d 0.00(  0.03%)
                                           -0.0002 -0.5352 -0.0073  0.0001 -0.0001
                                            0.6140 -0.0142 -0.0038  0.0014  0.0941
                                           -0.0162  0.0024 -0.0013  0.5714  0.0162
                                           -0.0029  0.0046 -0.0022 -0.0137 -0.0029
                                           -0.0058 -0.0065
                ( 48.86%)   0.6990* C   8 s( 32.08%)p 2.12( 67.89%)d 0.00(  0.03%)
                                           -0.0002 -0.5663  0.0095  0.0035  0.0004
                                           -0.6170 -0.0209  0.0044 -0.0018 -0.0489
                                           -0.0112  0.0014 -0.0004 -0.5434 -0.0028
                                            0.0014 -0.0014 -0.0009 -0.0130 -0.0023
                                           -0.0087 -0.0028
    17. (1.98137) BD ( 1) C   7 - N   9  
                ( 38.65%)   0.6217* C   7 s( 21.69%)p 3.61( 78.22%)d 0.00(  0.09%)
                                           -0.0001  0.4651  0.0241  0.0008 -0.0003
                                            0.5647 -0.0149  0.0023 -0.0005 -0.6774
                                            0.0238 -0.0038 -0.0005 -0.0591 -0.0092
                                           -0.0009  0.0018 -0.0262 -0.0047  0.0039
                                           -0.0032 -0.0139
                ( 61.35%)   0.7833* N   9 s( 35.32%)p 1.83( 64.66%)d 0.00(  0.03%)
                                           -0.0000  0.5943 -0.0027 -0.0044  0.0001
                                           -0.5196 -0.0005  0.0043 -0.0010  0.6112
                                           -0.0002 -0.0043  0.0014  0.0540  0.0011
                                           -0.0002  0.0003 -0.0155 -0.0049 -0.0003
                                           -0.0017 -0.0039
    18. (1.96577) BD ( 1) C   7 - H  22  
                ( 61.88%)   0.7867* C   7 s( 21.37%)p 3.68( 78.56%)d 0.00(  0.07%)
                                           -0.0003  0.4615 -0.0259 -0.0005  0.0002
                                           -0.3486 -0.0116 -0.0017  0.0017 -0.0459
                                            0.0044 -0.0004 -0.0013  0.8131  0.0258
                                            0.0018 -0.0029  0.0003 -0.0170 -0.0030
                                            0.0028  0.0210
                ( 38.12%)   0.6174* H  22 s(100.00%)
                                            1.0000  0.0040 -0.0000
    19. (1.97384) BD ( 1) C   8 - C  10  
                ( 50.75%)   0.7124* C   8 s( 33.92%)p 1.95( 66.05%)d 0.00(  0.03%)
                                           -0.0000  0.5823  0.0072  0.0017  0.0001
                                            0.1236 -0.0101 -0.0025  0.0014 -0.3680
                                            0.0084  0.0004 -0.0011 -0.7138  0.0090
                                            0.0033 -0.0021 -0.0024 -0.0025  0.0121
                                           -0.0007  0.0123
                ( 49.25%)   0.7018* C  10 s( 34.89%)p 1.87( 65.08%)d 0.00(  0.03%)
                                            0.0001  0.5907  0.0056  0.0039  0.0003
                                           -0.0872 -0.0199  0.0006 -0.0019  0.3634
                                            0.0026 -0.0062  0.0003  0.7145 -0.0107
                                           -0.0098  0.0003 -0.0034 -0.0025  0.0124
                                            0.0004  0.0101
    20. (1.66260) BD ( 2) C   8 - C  10  
                ( 49.86%)   0.7061* C   8 s(  0.00%)p 1.00( 99.96%)d 0.00(  0.03%)
                                           -0.0000 -0.0043 -0.0038 -0.0012 -0.0002
                                            0.2885  0.0077  0.0036  0.0001  0.8688
                                            0.0070  0.0075 -0.0039 -0.4016 -0.0019
                                           -0.0033  0.0020 -0.0061 -0.0026 -0.0116
                                            0.0031  0.0116
                ( 50.14%)   0.7081* C  10 s(  0.00%)p 1.00( 99.96%)d 0.00(  0.04%)
                                           -0.0001 -0.0038 -0.0005 -0.0033  0.0001
                                            0.2825  0.0072  0.0012  0.0003  0.8695
                                            0.0106  0.0051 -0.0021 -0.4044 -0.0017
                                           -0.0040  0.0020 -0.0070  0.0079  0.0069
                                           -0.0117 -0.0087
    21. (1.97372) BD ( 1) C   8 - C  14  
                ( 50.87%)   0.7133* C   8 s( 33.97%)p 1.94( 66.00%)d 0.00(  0.03%)
                                           -0.0000  0.5828  0.0052  0.0006  0.0003
                                           -0.7211  0.0066  0.0012 -0.0029  0.3265
                                           -0.0062 -0.0015  0.0018  0.1820 -0.0127
                                           -0.0015  0.0016 -0.0117 -0.0042  0.0039
                                            0.0105 -0.0068
                ( 49.13%)   0.7009* C  14 s( 35.07%)p 1.85( 64.91%)d 0.00(  0.03%)
                                            0.0001  0.5921  0.0067  0.0039  0.0003
                                            0.7261 -0.0132 -0.0096  0.0005 -0.3078
                                           -0.0039  0.0042 -0.0008 -0.1623 -0.0217
                                            0.0028 -0.0017 -0.0102 -0.0049  0.0052
                                            0.0100 -0.0046
    22. (1.99101) BD ( 1) N   9 - C  15  
                ( 63.17%)   0.7948* N   9 s( 35.63%)p 1.81( 64.33%)d 0.00(  0.05%)
                                            0.0000  0.5968  0.0107  0.0053  0.0000
                                            0.1223 -0.0161  0.0030 -0.0001 -0.5284
                                            0.0223 -0.0034 -0.0011  0.5901 -0.0028
                                           -0.0007  0.0017 -0.0066  0.0012 -0.0176
                                           -0.0073  0.0076
                ( 36.83%)   0.6069* C  15 s( 32.58%)p 2.07( 67.34%)d 0.00(  0.08%)
                                            0.0001  0.5705 -0.0198  0.0026 -0.0022
                                           -0.1250  0.0031  0.0050  0.0003  0.5348
                                           -0.0183 -0.0082  0.0020 -0.6089  0.0226
                                            0.0031 -0.0036 -0.0021  0.0068 -0.0233
                                           -0.0094  0.0091
    23. (1.98477) BD ( 1) N   9 - H  23  
                ( 70.60%)   0.8402* N   9 s( 28.95%)p 2.45( 70.99%)d 0.00(  0.06%)
                                           -0.0002  0.5380 -0.0038 -0.0024 -0.0001
                                            0.4371 -0.0119 -0.0001 -0.0017 -0.0887
                                            0.0047 -0.0007  0.0016 -0.7145  0.0154
                                            0.0019  0.0008 -0.0066 -0.0193  0.0018
                                            0.0041  0.0140
                ( 29.40%)   0.5422* H  23 s(100.00%)
                                            1.0000 -0.0067  0.0020
    24. (1.97930) BD ( 1) C  10 - C  11  
                ( 50.54%)   0.7109* C  10 s( 34.96%)p 1.86( 65.00%)d 0.00(  0.03%)
                                           -0.0001  0.5911  0.0148 -0.0010 -0.0001
                                           -0.5990 -0.0141  0.0086 -0.0002 -0.0519
                                            0.0192 -0.0022 -0.0005 -0.5355  0.0329
                                            0.0025 -0.0011 -0.0013  0.0134  0.0029
                                            0.0107  0.0019
                ( 49.46%)   0.7033* C  11 s( 34.66%)p 1.88( 65.31%)d 0.00(  0.03%)
                                            0.0000  0.5886 -0.0109  0.0009  0.0002
                                            0.6164 -0.0343 -0.0078  0.0001  0.0442
                                            0.0185 -0.0025  0.0005  0.5189  0.0151
                                           -0.0115  0.0009  0.0002  0.0140  0.0041
                                            0.0089  0.0047
    25. (1.98038) BD ( 1) C  10 - H  24  
                ( 59.95%)   0.7743* C  10 s( 30.04%)p 2.33( 69.89%)d 0.00(  0.07%)
                                           -0.0003  0.5479 -0.0162 -0.0027 -0.0000
                                            0.7432  0.0060  0.0020  0.0017 -0.3295
                                            0.0046 -0.0034 -0.0010 -0.1943  0.0114
                                           -0.0048 -0.0013 -0.0151 -0.0098  0.0033
                                            0.0145 -0.0116
                ( 40.05%)   0.6328* H  24 s(100.00%)
                                            1.0000  0.0015  0.0008
    26. (1.98153) BD ( 1) C  11 - C  12  
                ( 50.11%)   0.7079* C  11 s( 34.73%)p 1.88( 65.24%)d 0.00(  0.03%)
                                            0.0000  0.5892 -0.0124 -0.0021 -0.0004
                                           -0.7250  0.0292  0.0098 -0.0005  0.3113
                                            0.0048 -0.0065  0.0004  0.1669  0.0307
                                           -0.0074  0.0006 -0.0112 -0.0057  0.0054
                                            0.0101 -0.0048
                ( 49.89%)   0.7063* C  12 s( 34.69%)p 1.88( 65.27%)d 0.00(  0.03%)
                                            0.0000  0.5889 -0.0110  0.0004 -0.0000
                                            0.7139 -0.0027 -0.0142  0.0000 -0.3213
                                            0.0183  0.0041 -0.0000 -0.1946  0.0373
                                           -0.0011 -0.0000 -0.0109 -0.0033  0.0040
                                            0.0117 -0.0062
    27. (1.66016) BD ( 2) C  11 - C  12  
                ( 49.54%)   0.7039* C  11 s(  0.00%)p 1.00( 99.96%)d 0.00(  0.04%)
                                           -0.0000 -0.0008 -0.0009 -0.0005 -0.0001
                                            0.2795  0.0069  0.0037 -0.0005  0.8698
                                            0.0215  0.0114 -0.0016 -0.4052 -0.0102
                                           -0.0052  0.0006 -0.0071  0.0081  0.0072
                                           -0.0116 -0.0090
                ( 50.46%)   0.7103* C  12 s(  0.00%)p 1.00( 99.96%)d 0.00(  0.04%)
                                           -0.0000 -0.0001  0.0001  0.0005  0.0001
                                            0.2806  0.0074  0.0037 -0.0002  0.8690
                                            0.0231  0.0115 -0.0004 -0.4060 -0.0107
                                           -0.0050  0.0003  0.0151 -0.0059  0.0062
                                            0.0081 -0.0039
    28. (1.98144) BD ( 1) C  11 - H  25  
                ( 60.31%)   0.7766* C  11 s( 30.52%)p 2.27( 69.41%)d 0.00(  0.07%)
                                            0.0003 -0.5522 -0.0184 -0.0010 -0.0003
                                           -0.1172 -0.0012 -0.0007 -0.0001  0.3785
                                            0.0023  0.0036  0.0006  0.7328  0.0042
                                            0.0072  0.0013  0.0021  0.0065 -0.0173
                                            0.0057 -0.0171
                ( 39.69%)   0.6300* H  25 s(100.00%)
                                           -1.0000 -0.0006 -0.0012
    29. (1.98161) BD ( 1) C  12 - C  13  
                ( 49.94%)   0.7067* C  12 s( 34.67%)p 1.88( 65.29%)d 0.00(  0.03%)
                                            0.0000  0.5887 -0.0117 -0.0001 -0.0001
                                           -0.1259  0.0385 -0.0023  0.0001  0.3704
                                           -0.0155 -0.0055 -0.0000  0.7057 -0.0064
                                           -0.0133 -0.0000 -0.0026 -0.0010  0.0130
                                           -0.0002  0.0119
                ( 50.06%)   0.7076* C  13 s( 34.71%)p 1.88( 65.26%)d 0.00(  0.03%)
                                            0.0000  0.5890 -0.0132 -0.0018 -0.0005
                                            0.0955  0.0344  0.0062  0.0004 -0.3652
                                            0.0005 -0.0067 -0.0002 -0.7128  0.0250
                                           -0.0103 -0.0003 -0.0041 -0.0038  0.0131
                                           -0.0002  0.0104
    30. (1.98158) BD ( 1) C  12 - H  26  
                ( 60.25%)   0.7762* C  12 s( 30.55%)p 2.27( 69.38%)d 0.00(  0.07%)
                                            0.0003 -0.5524 -0.0181  0.0004 -0.0001
                                            0.6275  0.0032  0.0061  0.0014  0.0520
                                            0.0002  0.0005  0.0001  0.5452  0.0026
                                            0.0052  0.0011 -0.0032 -0.0224 -0.0005
                                           -0.0118 -0.0032
                ( 39.75%)   0.6305* H  26 s(100.00%)
                                           -1.0000 -0.0005 -0.0012
    31. (1.97950) BD ( 1) C  13 - C  14  
                ( 49.58%)   0.7041* C  13 s( 34.61%)p 1.89( 65.36%)d 0.00(  0.03%)
                                            0.0000  0.5882 -0.0093  0.0009  0.0003
                                            0.6014  0.0118  0.0128  0.0009  0.0605
                                           -0.0195 -0.0015 -0.0003  0.5351 -0.0347
                                            0.0065 -0.0001 -0.0011  0.0138  0.0029
                                            0.0107  0.0017
                ( 50.42%)   0.7101* C  14 s( 34.71%)p 1.88( 65.26%)d 0.00(  0.03%)
                                           -0.0001  0.5890  0.0138 -0.0018 -0.0001
                                           -0.6140  0.0330  0.0043 -0.0006 -0.0401
                                           -0.0191  0.0031  0.0001 -0.5216 -0.0165
                                            0.0091 -0.0004 -0.0001  0.0140  0.0042
                                            0.0087  0.0045
    32. (1.66324) BD ( 2) C  13 - C  14  
                ( 49.60%)   0.7043* C  13 s(  0.00%)p 1.00( 99.96%)d 0.00(  0.04%)
                                           -0.0000 -0.0022 -0.0002 -0.0009 -0.0001
                                            0.2790  0.0068 -0.0033 -0.0000  0.8681
                                            0.0205 -0.0101 -0.0003 -0.4092 -0.0096
                                            0.0049  0.0003  0.0156 -0.0064  0.0059
                                            0.0089 -0.0034
                ( 50.40%)   0.7099* C  14 s(  0.00%)p 1.00( 99.96%)d 0.00(  0.04%)
                                            0.0000 -0.0056 -0.0001 -0.0010  0.0001
                                            0.2823  0.0070  0.0036 -0.0007  0.8689
                                            0.0170  0.0123 -0.0018 -0.4053 -0.0072
                                           -0.0079  0.0006 -0.0074 -0.0018 -0.0122
                                            0.0032  0.0118
    33. (1.98164) BD ( 1) C  13 - H  27  
                ( 60.28%)   0.7764* C  13 s( 30.59%)p 2.27( 69.35%)d 0.00(  0.07%)
                                            0.0003 -0.5528 -0.0177 -0.0007 -0.0002
                                            0.7414  0.0037 -0.0075  0.0014 -0.3287
                                           -0.0017  0.0030 -0.0006 -0.1888 -0.0014
                                            0.0015 -0.0003  0.0155  0.0101 -0.0028
                                           -0.0135  0.0119
                ( 39.72%)   0.6302* H  27 s(100.00%)
                                           -1.0000 -0.0006 -0.0012
    34. (1.98034) BD ( 1) C  14 - H  28  
                ( 60.29%)   0.7765* C  14 s( 30.13%)p 2.32( 69.80%)d 0.00(  0.07%)
                                           -0.0004  0.5486 -0.0164 -0.0020 -0.0000
                                           -0.1206  0.0088 -0.0039 -0.0017  0.3841
                                           -0.0009  0.0018  0.0008  0.7320  0.0037
                                            0.0036  0.0008 -0.0021 -0.0058  0.0177
                                           -0.0052  0.0174
                ( 39.71%)   0.6301* H  28 s(100.00%)
                                            1.0000  0.0015  0.0008
    35. (1.99757) BD ( 1) C  15 - O  16  
                ( 26.60%)   0.5158* C  15 s(  0.01%)p99.99( 99.38%)d42.86(  0.60%)
                                           -0.0000  0.0118 -0.0008  0.0003 -0.0001
                                            0.7291  0.0338  0.0162 -0.0042  0.5720
                                            0.0291  0.0133 -0.0036  0.3637  0.0172
                                            0.0080 -0.0022 -0.0118  0.0115 -0.0269
                                            0.0705 -0.0067
                ( 73.40%)   0.8567* O  16 s(  0.01%)p99.99( 99.88%)d 8.54(  0.11%)
                                            0.0000  0.0113 -0.0009 -0.0001 -0.0000
                                            0.7119  0.0017  0.0014 -0.0026  0.5961
                                            0.0006  0.0008 -0.0020  0.3696  0.0006
                                            0.0006 -0.0013  0.0040 -0.0046  0.0119
                                           -0.0302  0.0029
    36. (1.99400) BD ( 2) C  15 - O  16  
                ( 36.12%)   0.6010* C  15 s( 31.92%)p 2.13( 67.92%)d 0.00(  0.16%)
                                            0.0001 -0.5616  0.0623  0.0021  0.0014
                                           -0.5332  0.0351  0.0040 -0.0032  0.6133
                                           -0.0482 -0.0006  0.0042  0.1225  0.0101
                                           -0.0063 -0.0006  0.0334  0.0095 -0.0088
                                            0.0035  0.0166
                ( 63.88%)   0.7992* O  16 s( 37.01%)p 1.70( 62.88%)d 0.00(  0.11%)
                                           -0.0000 -0.6067  0.0444  0.0016  0.0000
                                            0.5433 -0.0170 -0.0012  0.0002 -0.5652
                                            0.0187  0.0024 -0.0002 -0.1164  0.0040
                                           -0.0015 -0.0002  0.0276  0.0045 -0.0063
                                            0.0021  0.0165
    37. (1.98784) BD ( 1) C  15 - H  29  
                ( 58.36%)   0.7639* C  15 s( 35.85%)p 1.79( 64.06%)d 0.00(  0.09%)
                                           -0.0002  0.5970  0.0457 -0.0007  0.0020
                                           -0.3997 -0.0158  0.0056  0.0039  0.0581
                                            0.0133 -0.0071 -0.0031  0.6905  0.0098
                                            0.0003 -0.0026  0.0030 -0.0213  0.0077
                                            0.0086  0.0169
                ( 41.64%)   0.6453* H  29 s(100.00%)
                                            1.0000  0.0042 -0.0004
    38. (1.99929) CR ( 1) C   1           s(100.00%)p 0.00(  0.00%)
                                            1.0000  0.0002  0.0000 -0.0000  0.0000
                                            0.0001  0.0000  0.0000  0.0000  0.0003
                                            0.0000  0.0000  0.0000 -0.0000 -0.0000
                                           -0.0000 -0.0000  0.0000  0.0000 -0.0000
                                           -0.0000 -0.0000
    39. (1.99929) CR ( 1) C   2           s(100.00%)p 0.00(  0.00%)
                                            1.0000  0.0001  0.0000  0.0000  0.0000
                                           -0.0000 -0.0000  0.0000 -0.0000  0.0002
                                            0.0000 -0.0000  0.0000  0.0002  0.0000
                                           -0.0000  0.0000 -0.0000  0.0000  0.0000
                                           -0.0000  0.0000
    40. (1.99917) CR ( 1) C   3           s(100.00%)p 0.00(  0.00%)
                                            1.0000  0.0002 -0.0000 -0.0000 -0.0000
                                           -0.0002 -0.0000 -0.0000 -0.0000  0.0001
                                           -0.0000 -0.0000  0.0000  0.0003 -0.0000
                                            0.0000  0.0000  0.0000 -0.0000 -0.0000
                                            0.0000  0.0000
    41. (1.99910) CR ( 1) C   4           s(100.00%)p 0.00(  0.00%)
                                            1.0000 -0.0001  0.0000  0.0000  0.0000
                                            0.0001  0.0000 -0.0000  0.0000  0.0002
                                            0.0000 -0.0000  0.0000  0.0000  0.0000
                                           -0.0000 -0.0000 -0.0000  0.0000  0.0000
                                            0.0000  0.0000
    42. (1.99916) CR ( 1) C   5           s(100.00%)p 0.00(  0.00%)
                                            1.0000  0.0002 -0.0000 -0.0000 -0.0000
                                            0.0001 -0.0000  0.0000  0.0000 -0.0001
                                           -0.0000 -0.0000 -0.0000 -0.0003  0.0000
                                           -0.0000 -0.0000 -0.0000  0.0000  0.0000
                                           -0.0000  0.0000
    43. (1.99929) CR ( 1) C   6           s(100.00%)p 0.00(  0.00%)
                                            1.0000  0.0001  0.0000  0.0000  0.0000
                                            0.0002  0.0000  0.0000  0.0000  0.0001
                                            0.0000  0.0000  0.0000 -0.0002 -0.0000
                                           -0.0000 -0.0000  0.0000 -0.0000 -0.0000
                                            0.0000  0.0000
    44. (1.99903) CR ( 1) C   7           s(100.00%)p 0.00(  0.00%)
                                            1.0000 -0.0000 -0.0000 -0.0000  0.0000
                                           -0.0000 -0.0000 -0.0000  0.0000 -0.0001
                                           -0.0000  0.0000 -0.0000  0.0003  0.0000
                                           -0.0000  0.0000 -0.0000 -0.0000 -0.0000
                                            0.0000  0.0000
    45. (1.99911) CR ( 1) C   8           s(100.00%)p 0.00(  0.00%)
                                            1.0000 -0.0001  0.0000  0.0000  0.0000
                                           -0.0001 -0.0000  0.0000 -0.0000  0.0000
                                           -0.0000  0.0000 -0.0000 -0.0001 -0.0000
                                            0.0000 -0.0000 -0.0000 -0.0000 -0.0000
                                           -0.0000 -0.0000
    46. (1.99940) CR ( 1) N   9           s(100.00%)p 0.00(  0.00%)
                                            1.0000  0.0001 -0.0000 -0.0000 -0.0000
                                            0.0000 -0.0000  0.0000 -0.0000 -0.0000
                                            0.0000 -0.0000  0.0000 -0.0001  0.0000
                                            0.0000  0.0000 -0.0000 -0.0000  0.0000
                                            0.0000  0.0000
    47. (1.99916) CR ( 1) C  10           s(100.00%)p 0.00(  0.00%)
                                            1.0000  0.0002 -0.0000 -0.0000 -0.0000
                                            0.0002  0.0000  0.0000  0.0000 -0.0001
                                            0.0000 -0.0000 -0.0000 -0.0002  0.0000
                                           -0.0000 -0.0000 -0.0000 -0.0000  0.0000
                                            0.0000 -0.0000
    48. (1.99929) CR ( 1) C  11           s(100.00%)p 0.00(  0.00%)
                                            1.0000  0.0001  0.0000  0.0000  0.0000
                                            0.0000  0.0000  0.0000  0.0000 -0.0001
                                           -0.0000 -0.0000 -0.0000 -0.0003 -0.0000
                                           -0.0000 -0.0000 -0.0000 -0.0000  0.0000
                                           -0.0000  0.0000
    49. (1.99929) CR ( 1) C  12           s(100.00%)p 0.00(  0.00%)
                                            1.0000  0.0002  0.0000 -0.0000  0.0000
                                           -0.0002 -0.0000 -0.0000 -0.0000 -0.0000
                                            0.0000 -0.0000 -0.0000 -0.0002 -0.0000
                                           -0.0000 -0.0000  0.0000  0.0000 -0.0000
                                            0.0000  0.0000
    50. (1.99929) CR ( 1) C  13           s(100.00%)p 0.00(  0.00%)
                                            1.0000  0.0001  0.0000  0.0000  0.0000
                                           -0.0003 -0.0000  0.0000 -0.0000  0.0001
                                            0.0000 -0.0000  0.0000  0.0001  0.0000
                                           -0.0000  0.0000 -0.0000 -0.0000  0.0000
                                            0.0000 -0.0000
    51. (1.99918) CR ( 1) C  14           s(100.00%)p 0.00(  0.00%)
                                            1.0000  0.0002 -0.0000 -0.0000 -0.0000
                                           -0.0002  0.0000 -0.0000 -0.0000  0.0001
                                           -0.0000 -0.0000  0.0000  0.0003  0.0000
                                            0.0000  0.0000  0.0000 -0.0000  0.0000
                                           -0.0000  0.0000
    52. (1.99947) CR ( 1) C  15           s(100.00%)p 0.00(  0.00%)
                                            1.0000  0.0001  0.0000 -0.0000  0.0000
                                           -0.0000 -0.0000  0.0000  0.0000 -0.0001
                                            0.0000 -0.0000 -0.0000  0.0002 -0.0000
                                           -0.0000  0.0000 -0.0000 -0.0000  0.0000
                                            0.0000  0.0000
    53. (1.99981) CR ( 1) O  16           s(100.00%)p 0.00(  0.00%)
                                            1.0000  0.0002  0.0000 -0.0000  0.0000
                                            0.0001 -0.0000 -0.0000  0.0000 -0.0002
                                            0.0000  0.0000 -0.0000  0.0000  0.0000
                                            0.0000 -0.0000  0.0000 -0.0000  0.0000
                                            0.0000  0.0000
    54. (1.68695) LP ( 1) N   9           s(  0.00%)p 1.00( 99.99%)d 0.00(  0.01%)
                                           -0.0000 -0.0004  0.0005  0.0001  0.0000
                                           -0.7234 -0.0196 -0.0025  0.0004 -0.5818
                                           -0.0169 -0.0024  0.0001 -0.3706 -0.0107
                                           -0.0008  0.0001  0.0047 -0.0070 -0.0032
                                           -0.0041 -0.0063
    55. (1.98867) LP ( 1) O  16           s( 63.19%)p 0.58( 36.81%)d 0.00(  0.01%)
                                           -0.0003  0.7946  0.0216  0.0008  0.0000
                                            0.4064 -0.0059 -0.0016  0.0036 -0.4395
                                            0.0066  0.0013 -0.0040 -0.0981  0.0012
                                            0.0010 -0.0007  0.0077  0.0020 -0.0011
                                            0.0008  0.0034
    56. (1.90482) LP ( 2) O  16           s(  0.00%)p 1.00( 99.93%)d 0.00(  0.06%)
                                            0.0001 -0.0033  0.0012  0.0055 -0.0001
                                            0.1744  0.0020  0.0015  0.0007  0.3598
                                            0.0051 -0.0007 -0.0013 -0.9161 -0.0124
                                           -0.0018  0.0007 -0.0032  0.0158 -0.0156
                                           -0.0096 -0.0060
    57. (0.00548) RY*( 1) C   1           s(  1.43%)p65.18( 93.16%)d 3.79(  5.41%)
                                            0.0000 -0.0239  0.1147  0.0169  0.0166
                                            0.0120 -0.4687  0.0561 -0.0266  0.0207
                                           -0.8308  0.0903 -0.0470 -0.0026  0.0825
                                           -0.0096  0.0049 -0.1351 -0.0428  0.0715
                                            0.0725  0.1538
    58. (0.00193) RY*( 2) C   1           s(  0.02%)p99.99( 98.07%)d85.95(  1.91%)
                                           -0.0000 -0.0001  0.0149  0.0005  0.0002
                                           -0.0140 -0.3177  0.0637  0.0816  0.0116
                                            0.2676 -0.0402 -0.0657  0.0370  0.8494
                                           -0.1528 -0.2122  0.0203 -0.0675 -0.1016
                                            0.0580  0.0209
    59. (0.00089) RY*( 3) C   1           s(  0.07%)p99.99( 91.59%)d99.99(  8.34%)
                                           -0.0000  0.0002  0.0181  0.0196  0.0018
                                            0.0170 -0.7456 -0.1818 -0.0913 -0.0091
                                            0.3830  0.0888  0.0439  0.0102 -0.3932
                                           -0.0669 -0.0500 -0.1143  0.0017 -0.1274
                                           -0.2231  0.0656
    60. (0.00054) RY*( 4) C   1           s(  0.04%)p18.74(  0.80%)d99.99( 99.16%)
                                           -0.0000  0.0002  0.0202 -0.0043  0.0009
                                           -0.0091  0.0540 -0.0267  0.0122  0.0043
                                           -0.0241  0.0109 -0.0028 -0.0033  0.0381
                                            0.0437 -0.0074  0.3749  0.5781 -0.2233
                                           -0.1431  0.6681
    61. (0.00043) RY*( 5) C   1           s( 13.98%)p 5.83( 81.50%)d 0.32(  4.52%)
                                           -0.0000  0.0021  0.3735  0.0095 -0.0139
                                           -0.0115  0.0077 -0.2893  0.1264 -0.0017
                                            0.0609  0.2306 -0.0165  0.0194  0.1041
                                            0.7666 -0.2431 -0.0528  0.0285  0.1899
                                           -0.0670 -0.0321
    62. (0.00041) RY*( 6) C   1           s( 77.09%)p 0.26( 20.01%)d 0.04(  2.89%)
                                           -0.0000  0.0040  0.8763  0.0349 -0.0436
                                           -0.0075  0.0843  0.1383  0.0584 -0.0212
                                            0.0843 -0.0637  0.2140 -0.0061 -0.0623
                                           -0.3172  0.0922  0.0170 -0.1284 -0.0070
                                            0.0268  0.1067
    63. (0.00017) RY*( 7) C   1           s( 77.12%)p 0.04(  3.31%)d 0.25( 19.57%)
                                            0.0000 -0.0054 -0.1477  0.8656 -0.0124
                                            0.0039  0.0316  0.0091  0.0832  0.0078
                                            0.0358  0.0375  0.1491  0.0004  0.0093
                                           -0.0004 -0.0050  0.0682 -0.2644  0.2229
                                           -0.0816  0.2546
    64. (0.00007) RY*( 8) C   1           s(  0.12%)p99.99( 23.51%)d99.99( 76.37%)
    65. (0.00005) RY*( 9) C   1           s(  3.81%)p16.76( 63.81%)d 8.50( 32.38%)
    66. (0.00002) RY*(10) C   1           s( 13.29%)p 1.45( 19.29%)d 5.07( 67.42%)
    67. (0.00000) RY*(11) C   1           s( 98.69%)p 0.01(  0.98%)d 0.00(  0.33%)
    68. (0.00000) RY*(12) C   1           s(  0.02%)p99.99( 88.55%)d99.99( 11.43%)
    69. (0.00000) RY*(13) C   1           s(  6.79%)p 5.63( 38.26%)d 8.09( 54.95%)
    70. (0.00000) RY*(14) C   1           s(  3.40%)p24.65( 83.81%)d 3.76( 12.79%)
    71. (0.00001) RY*(15) C   1           s(  3.29%)p26.08( 85.76%)d 3.33( 10.96%)
    72. (0.00000) RY*(16) C   1           s(  0.20%)p59.42( 11.66%)d99.99( 88.14%)
    73. (0.00000) RY*(17) C   1           s(  0.72%)p99.99( 96.01%)d 4.52(  3.27%)
    74. (0.00574) RY*( 1) C   2           s(  0.52%)p99.99( 94.56%)d 9.39(  4.91%)
                                            0.0000 -0.0258  0.0617 -0.0259  0.0095
                                            0.0002  0.0533 -0.0238 -0.0040  0.0196
                                           -0.6511 -0.0845 -0.0448  0.0185 -0.7111
                                           -0.0396 -0.0334  0.0715 -0.0461 -0.1878
                                            0.0586 -0.0565
    75. (0.00198) RY*( 2) C   2           s(  0.07%)p99.99( 98.07%)d26.94(  1.86%)
                                            0.0000  0.0014 -0.0173  0.0188  0.0061
                                            0.0243  0.5562  0.0912 -0.1359  0.0245
                                            0.5834  0.0859 -0.1342 -0.0217 -0.5031
                                           -0.0882  0.1276 -0.0536 -0.0629 -0.0013
                                            0.0577  0.0920
    76. (0.00082) RY*( 3) C   2           s(  0.06%)p99.99( 86.55%)d99.99( 13.39%)
                                           -0.0000  0.0003  0.0197 -0.0143 -0.0017
                                           -0.0179  0.7229 -0.2050  0.0684  0.0091
                                           -0.3562  0.0998 -0.0270 -0.0105  0.3823
                                           -0.1020  0.0404  0.2194  0.1252  0.1048
                                            0.2320  0.0726
    77. (0.00058) RY*( 4) C   2           s(  0.35%)p14.93(  5.15%)d99.99( 94.50%)
                                           -0.0000  0.0003  0.0438  0.0389  0.0043
                                            0.0041  0.1652  0.0167  0.0673 -0.0029
                                           -0.0840  0.0281 -0.0348  0.0019  0.0922
                                           -0.0191  0.0386 -0.1838  0.1981 -0.4723
                                           -0.6851  0.4238
    78. (0.00048) RY*( 5) C   2           s( 89.48%)p 0.09(  7.84%)d 0.03(  2.68%)
                                           -0.0000  0.0041  0.9456 -0.0005 -0.0250
                                            0.0051 -0.0052 -0.0936 -0.0650 -0.0107
                                            0.0893 -0.1498  0.0608 -0.0192  0.0436
                                            0.0645  0.1570  0.1081 -0.0895 -0.0665
                                            0.0020 -0.0518
    79. (0.00027) RY*( 6) C   2           s(  4.81%)p18.26( 87.89%)d 1.52(  7.29%)
                                           -0.0000  0.0016  0.2035 -0.0807 -0.0151
                                           -0.0116 -0.0561  0.5118  0.2084 -0.0147
                                           -0.0678  0.5294  0.2413  0.0076  0.0194
                                           -0.4488 -0.1587 -0.1091 -0.1041 -0.0301
                                            0.1641  0.1496
    80. (0.00016) RY*( 7) C   2           s( 77.81%)p 0.06(  4.63%)d 0.23( 17.55%)
                                            0.0000 -0.0042 -0.0809  0.8783 -0.0150
                                           -0.0007 -0.0155  0.0457  0.0164  0.0049
                                            0.0041  0.0351  0.1497  0.0054  0.0208
                                           -0.0891  0.1079  0.3164 -0.2380 -0.1254
                                           -0.0417 -0.0367
    81. (0.00008) RY*( 8) C   2           s(  2.38%)p15.01( 35.77%)d25.95( 61.85%)
    82. (0.00005) RY*( 9) C   2           s(  7.37%)p 8.35( 61.56%)d 4.22( 31.07%)
    83. (0.00002) RY*(10) C   2           s(  0.43%)p99.99( 96.24%)d 7.67(  3.32%)
    84. (0.00002) RY*(11) C   2           s( 11.21%)p 1.12( 12.51%)d 6.80( 76.28%)
    85. (0.00000) RY*(12) C   2           s(  4.25%)p19.72( 83.78%)d 2.82( 11.98%)
    86. (0.00000) RY*(13) C   2           s(  1.99%)p 9.86( 19.63%)d39.37( 78.38%)
    87. (0.00001) RY*(14) C   2           s(  1.02%)p18.24( 18.53%)d79.19( 80.45%)
    88. (0.00001) RY*(15) C   2           s(  0.37%)p99.99( 92.86%)d18.37(  6.77%)
    89. (0.00000) RY*(16) C   2           s( 97.37%)p 0.02(  2.09%)d 0.01(  0.53%)
    90. (0.00000) RY*(17) C   2           s(  0.59%)p99.99( 92.40%)d11.88(  7.01%)
    91. (0.00588) RY*( 1) C   3           s(  0.12%)p99.99( 94.86%)d42.04(  5.02%)
                                           -0.0000  0.0231 -0.0230 -0.0106 -0.0040
                                            0.0150 -0.5528 -0.0037 -0.0177  0.0036
                                           -0.3068 -0.0456 -0.0032 -0.0208  0.7363
                                           -0.0542  0.0269 -0.0189 -0.1294 -0.0972
                                            0.1031  0.1140
    92. (0.00203) RY*( 2) C   3           s(  0.16%)p99.99( 97.35%)d15.15(  2.48%)
                                            0.0000  0.0153  0.0289  0.0208 -0.0117
                                            0.0062  0.1660 -0.0325 -0.0528  0.0279
                                            0.8318 -0.1452 -0.1280  0.0108  0.4575
                                           -0.0478 -0.0162  0.0898 -0.0328 -0.0951
                                           -0.0242 -0.0778
    93. (0.00120) RY*( 3) C   3           s(  0.01%)p 1.00( 76.53%)d 0.31( 23.47%)
                                            0.0000  0.0003  0.0035  0.0089  0.0006
                                            0.0038 -0.6593 -0.2401 -0.0377 -0.0030
                                            0.3212  0.1236  0.0161  0.0022 -0.3588
                                           -0.1520 -0.0294 -0.2839 -0.2516 -0.0310
                                           -0.1815 -0.2384
    94. (0.00053) RY*( 4) C   3           s(  1.23%)p26.05( 31.92%)d54.55( 66.85%)
                                            0.0000 -0.0005  0.1097 -0.0147  0.0014
                                            0.0067 -0.4072  0.1998 -0.0402 -0.0058
                                            0.2028 -0.0991  0.0265  0.0059 -0.2164
                                            0.1073 -0.0425  0.5002  0.2633  0.2306
                                            0.5328  0.1093
    95. (0.00046) RY*( 5) C   3           s( 89.35%)p 0.07(  6.68%)d 0.04(  3.97%)
                                            0.0000 -0.0040  0.9301 -0.1680  0.0117
                                           -0.0141  0.0296 -0.0362  0.1078 -0.0142
                                           -0.0710 -0.1801  0.0970  0.0104 -0.0096
                                           -0.0438 -0.0599 -0.0102 -0.0630 -0.1756
                                           -0.0341 -0.0604
    96. (0.00025) RY*( 6) C   3           s( 17.64%)p 4.44( 78.26%)d 0.23(  4.11%)
                                            0.0000 -0.0032  0.2738  0.3135 -0.0559
                                           -0.0016 -0.0452  0.2393 -0.1110  0.0090
                                            0.0241  0.6200 -0.3966  0.0095  0.0830
                                            0.3906 -0.0955  0.0081 -0.0478  0.1262
                                           -0.1496  0.0202
    97. (0.00015) RY*( 7) C   3           s(  1.07%)p60.25( 64.18%)d32.62( 34.75%)
                                           -0.0000 -0.0107  0.0615  0.0591 -0.0571
                                            0.0018  0.0043 -0.1439 -0.0105  0.0116
                                            0.1301 -0.1740  0.3330 -0.0000  0.0070
                                            0.5546  0.3939 -0.2510 -0.2625  0.3097
                                            0.0304  0.3447
    98. (0.00011) RY*( 8) C   3           s( 39.60%)p 1.34( 53.03%)d 0.19(  7.37%)
                                            0.0000 -0.0025  0.0589  0.6241  0.0545
                                            0.0002  0.0482 -0.6600 -0.0033 -0.0050
                                           -0.0807 -0.1318 -0.1163  0.0025 -0.0142
                                            0.0317 -0.2319  0.0227  0.1403 -0.0829
                                            0.1979  0.0863
    99. (0.00008) RY*( 9) C   3           s(  3.16%)p 8.30( 26.22%)d22.35( 70.62%)
   100. (0.00007) RY*(10) C   3           s(  3.19%)p18.83( 60.06%)d11.52( 36.75%)
   101. (0.00006) RY*(11) C   3           s( 39.04%)p 1.29( 50.21%)d 0.28( 10.75%)
   102. (0.00001) RY*(12) C   3           s(  6.45%)p 7.99( 51.53%)d 6.52( 42.02%)
   103. (0.00002) RY*(13) C   3           s(  0.82%)p29.97( 24.52%)d91.27( 74.66%)
   104. (0.00002) RY*(14) C   3           s(  0.09%)p99.99( 24.13%)d99.99( 75.78%)
   105. (0.00000) RY*(15) C   3           s( 95.84%)p 0.02(  1.45%)d 0.03(  2.71%)
   106. (0.00001) RY*(16) C   3           s(  1.78%)p39.97( 71.19%)d15.18( 27.03%)
   107. (0.00000) RY*(17) C   3           s(  0.56%)p99.99( 87.95%)d20.53( 11.49%)
   108. (0.00699) RY*( 1) C   4           s(  1.10%)p86.62( 95.47%)d 3.11(  3.43%)
                                           -0.0000  0.0100 -0.0567  0.0877 -0.0031
                                           -0.0123  0.5092 -0.0085  0.0091 -0.0183
                                            0.8299 -0.0151  0.0346 -0.0020  0.0679
                                           -0.0012  0.0058 -0.1218  0.0055  0.0807
                                            0.0433  0.1050
   109. (0.00335) RY*( 2) C   4           s(  9.00%)p 9.40( 84.55%)d 0.72(  6.45%)
                                           -0.0000  0.0086  0.2992  0.0192 -0.0028
                                           -0.0159  0.1966 -0.0051  0.0384 -0.0023
                                           -0.1682 -0.0705  0.0121  0.0084  0.8782
                                            0.0087 -0.0169  0.1027  0.1676  0.1404
                                            0.0252 -0.0744
   110. (0.00263) RY*( 3) C   4           s(  0.23%)p99.99( 95.42%)d18.91(  4.35%)
                                            0.0000 -0.0023  0.0474 -0.0057 -0.0041
                                           -0.0033  0.8050  0.0257 -0.0000  0.0002
                                           -0.4606  0.0091  0.0269 -0.0163 -0.2929
                                            0.0258  0.0760  0.1166  0.0011 -0.0321
                                            0.1657  0.0379
   111. (0.00098) RY*( 4) C   4           s( 81.08%)p 0.19( 15.23%)d 0.05(  3.69%)
                                           -0.0000 -0.0009  0.9002 -0.0196 -0.0015
                                           -0.0022 -0.0605 -0.0570  0.0239 -0.0093
                                            0.1229 -0.1551  0.1459 -0.0032 -0.2712
                                           -0.0890  0.0525 -0.1038  0.0438 -0.1021
                                           -0.0407 -0.1102
   112. (0.00064) RY*( 5) C   4           s(  0.75%)p 2.00(  1.50%)d99.99( 97.74%)
                                           -0.0000 -0.0003  0.0477  0.0722 -0.0041
                                           -0.0090 -0.0873 -0.0162  0.0256  0.0042
                                            0.0485 -0.0151 -0.0118 -0.0044 -0.0565
                                            0.0162  0.0147  0.4164  0.5607 -0.2037
                                           -0.0457  0.6679
   113. (0.00034) RY*( 6) C   4           s( 15.42%)p 2.90( 44.70%)d 2.59( 39.88%)
                                           -0.0000  0.0001  0.0360  0.3909 -0.0122
                                           -0.0041  0.0310  0.1584  0.2282 -0.0029
                                           -0.0832  0.1452  0.1474  0.0133  0.1276
                                           -0.3555 -0.4198 -0.1621 -0.3468 -0.4315
                                            0.0138  0.2565
   114. (0.00026) RY*( 7) C   4           s(  3.05%)p 5.69( 17.35%)d26.12( 79.61%)
                                           -0.0000 -0.0027  0.1096  0.1353 -0.0121
                                           -0.0110 -0.1681  0.1730  0.1929  0.0046
                                            0.1142  0.1660  0.0559  0.0018 -0.0619
                                            0.1516 -0.0860  0.4233 -0.1577  0.2284
                                            0.7314 -0.0702
   115. (0.00022) RY*( 8) C   4           s( 40.62%)p 1.36( 55.24%)d 0.10(  4.14%)
                                           -0.0000 -0.0004  0.0286  0.6347  0.0504
                                            0.0041 -0.0334 -0.2714 -0.1249 -0.0034
                                           -0.0628  0.4567  0.2844 -0.0017 -0.0050
                                            0.2551  0.3217 -0.0990  0.0696  0.0957
                                           -0.1244 -0.0463
   116. (0.00015) RY*( 9) C   4           s( 16.87%)p 4.43( 74.69%)d 0.50(  8.44%)
                                            0.0000  0.0005 -0.1160  0.3937 -0.0167
                                            0.0002 -0.0499  0.5861 -0.0032  0.0002
                                           -0.0542 -0.5168  0.2141 -0.0102 -0.0614
                                           -0.1589  0.2366 -0.0653  0.1347  0.2402
                                           -0.0520 -0.0398
   117. (0.00011) RY*(10) C   4           s(  3.21%)p25.14( 80.78%)d 4.98( 16.01%)
                                           -0.0000 -0.0008 -0.0234  0.1776 -0.0058
                                           -0.0035 -0.0052 -0.1882  0.0501  0.0008
                                           -0.0073 -0.5438 -0.0127  0.0095  0.0486
                                            0.6818 -0.0810  0.0199 -0.2592 -0.2962
                                            0.0111  0.0683
   118. (0.00007) RY*(11) C   4           s(  8.43%)p 4.05( 34.19%)d 6.80( 57.37%)
   119. (0.00007) RY*(12) C   4           s(  3.70%)p14.82( 54.78%)d11.23( 41.52%)
   120. (0.00008) RY*(13) C   4           s(  4.71%)p 2.25( 10.57%)d18.00( 84.72%)
   121. (0.00004) RY*(14) C   4           s( 15.46%)p 4.36( 67.44%)d 1.11( 17.10%)
   122. (0.00003) RY*(15) C   4           s(  2.17%)p30.99( 67.28%)d14.07( 30.54%)
   123. (0.00001) RY*(16) C   4           s(  1.25%)p78.21( 97.50%)d 1.00(  1.25%)
   124. (0.00001) RY*(17) C   4           s( 92.98%)p 0.04(  3.40%)d 0.04(  3.61%)
   125. (0.00562) RY*( 1) C   5           s(  0.29%)p99.99( 94.59%)d17.54(  5.12%)
                                            0.0000 -0.0213  0.0443  0.0216  0.0056
                                           -0.0011 -0.0075  0.0413  0.0018 -0.0201
                                            0.7173  0.0106  0.0306 -0.0147  0.6520
                                           -0.0488  0.0215  0.0794 -0.0508 -0.1894
                                            0.0611 -0.0519
   126. (0.00192) RY*( 2) C   5           s(  1.48%)p64.61( 95.60%)d 1.97(  2.92%)
                                            0.0000  0.0174  0.1195 -0.0081 -0.0125
                                            0.0165  0.5276 -0.0754 -0.0709  0.0102
                                            0.5453 -0.0575 -0.0992 -0.0185 -0.5852
                                            0.1022  0.0518  0.0973  0.0540  0.0160
                                           -0.0970 -0.0845
   127. (0.00117) RY*( 3) C   5           s(  0.48%)p99.99( 77.93%)d44.59( 21.59%)
                                            0.0000 -0.0005  0.0663  0.0209 -0.0028
                                            0.0162 -0.6931 -0.2272 -0.0373 -0.0108
                                            0.2950  0.1452  0.0541  0.0084 -0.3396
                                           -0.1332 -0.0353 -0.0045  0.1603 -0.2140
                                           -0.2660  0.2714
   128. (0.00058) RY*( 4) C   5           s( 23.65%)p 1.10( 26.00%)d 2.13( 50.35%)
                                            0.0000 -0.0033  0.4714 -0.1193  0.0002
                                           -0.0080 -0.3575  0.2168  0.0364 -0.0077
                                            0.1106 -0.1746  0.1045 -0.0055 -0.1494
                                            0.0814 -0.0334  0.2360 -0.0270  0.3763
                                            0.5087 -0.2163
   129. (0.00050) RY*( 5) C   5           s( 63.94%)p 0.28( 18.11%)d 0.28( 17.95%)
                                            0.0000 -0.0050  0.7891 -0.1285  0.0145
                                           -0.0048  0.1752 -0.1812  0.1215 -0.0178
                                           -0.1718 -0.1254  0.1604 -0.0037  0.1770
                                           -0.0148 -0.0028 -0.1599  0.0754 -0.1150
                                           -0.3597  0.0746
   130. (0.00029) RY*( 6) C   5           s( 15.05%)p 5.50( 82.82%)d 0.14(  2.13%)
                                            0.0000 -0.0068  0.2488  0.2924 -0.0551
                                            0.0056  0.0742  0.3970 -0.2099  0.0018
                                           -0.0589  0.2386 -0.2654 -0.0098 -0.0576
                                           -0.6841  0.1370  0.0676 -0.1152 -0.0397
                                           -0.0029  0.0435
   131. (0.00013) RY*( 7) C   5           s(  1.31%)p40.05( 52.64%)d35.04( 46.05%)
                                            0.0000  0.0074  0.0168 -0.0019  0.1131
                                           -0.0079 -0.1115 -0.1530 -0.3792 -0.0119
                                           -0.1081 -0.0016 -0.1223  0.0060  0.0740
                                            0.0808  0.5549  0.0560  0.4294 -0.1227
                                           -0.0368 -0.5065
   132. (0.00013) RY*( 8) C   5           s(  6.81%)p13.28( 90.40%)d 0.41(  2.79%)
                                            0.0000  0.0072  0.1767  0.1874  0.0413
                                            0.0065  0.0317  0.0638  0.0736  0.0008
                                           -0.0213  0.8065  0.1367 -0.0052 -0.0141
                                            0.4477  0.1526  0.0009 -0.1480 -0.0234
                                            0.0726  0.0135
   133. (0.00008) RY*( 9) C   5           s(  8.66%)p 7.73( 66.99%)d 2.81( 24.35%)
   134. (0.00006) RY*(10) C   5           s( 62.31%)p 0.46( 28.41%)d 0.15(  9.28%)
   135. (0.00007) RY*(11) C   5           s(  2.14%)p10.54( 22.57%)d35.15( 75.29%)
   136. (0.00004) RY*(12) C   5           s( 12.04%)p 1.11( 13.43%)d 6.19( 74.53%)
   137. (0.00002) RY*(13) C   5           s(  2.27%)p 8.81( 19.96%)d34.33( 77.78%)
   138. (0.00002) RY*(14) C   5           s(  0.75%)p37.91( 28.58%)d93.74( 70.67%)
   139. (0.00001) RY*(15) C   5           s(  5.53%)p15.27( 84.37%)d 1.83( 10.10%)
   140. (0.00000) RY*(16) C   5           s(  1.00%)p91.29( 91.30%)d 7.70(  7.70%)
   141. (0.00000) RY*(17) C   5           s( 92.38%)p 0.07(  6.36%)d 0.01(  1.26%)
   142. (0.00577) RY*( 1) C   6           s(  0.39%)p99.99( 94.75%)d12.33(  4.86%)
                                            0.0000 -0.0260  0.0518 -0.0223  0.0095
                                            0.0152 -0.5122  0.0505 -0.0341  0.0080
                                           -0.1500  0.0555 -0.0240 -0.0217  0.8070
                                           -0.0415  0.0388  0.0126  0.1320  0.0961
                                           -0.0992 -0.1093
   143. (0.00202) RY*( 2) C   6           s(  0.41%)p99.99( 97.51%)d 5.07(  2.08%)
                                            0.0000 -0.0018  0.0516 -0.0377 -0.0044
                                           -0.0101 -0.2496  0.0464  0.0537 -0.0355
                                           -0.8486  0.1640  0.1939 -0.0145 -0.3320
                                            0.0629  0.0864  0.0782  0.0070 -0.0872
                                           -0.0103 -0.0833
   144. (0.00092) RY*( 3) C   6           s(  0.03%)p99.99( 76.78%)d99.99( 23.19%)
                                           -0.0000  0.0001  0.0118  0.0130  0.0018
                                            0.0098 -0.6688 -0.2194 -0.0431 -0.0053
                                            0.3370  0.1020  0.0226  0.0055 -0.3629
                                           -0.1169 -0.0210 -0.2276 -0.0498 -0.2053
                                           -0.3641  0.0541
   145. (0.00057) RY*( 4) C   6           s(  3.62%)p 4.28( 15.49%)d22.32( 80.88%)
                                           -0.0000  0.0006  0.1902  0.0080  0.0004
                                           -0.0147  0.3131  0.0527  0.0927  0.0070
                                           -0.1365  0.0194 -0.0553 -0.0025  0.1504
                                            0.0101  0.0212 -0.5370 -0.4151 -0.1476
                                           -0.4644 -0.3327
   146. (0.00047) RY*( 5) C   6           s( 83.94%)p 0.11(  9.50%)d 0.08(  6.55%)
                                           -0.0000  0.0036  0.9143 -0.0465 -0.0351
                                           -0.0077  0.0186  0.0654  0.0679  0.0020
                                            0.1099  0.1882 -0.0123  0.0211 -0.0681
                                           -0.0108 -0.1814  0.2057  0.1110  0.1026
                                           -0.0190  0.0045
   147. (0.00025) RY*( 6) C   6           s( 11.95%)p 6.82( 81.50%)d 0.55(  6.55%)
                                           -0.0000 -0.0012 -0.2037  0.2794 -0.0011
                                            0.0073  0.0489  0.1757 -0.1077  0.0179
                                            0.0770  0.7381 -0.3480  0.0029 -0.0014
                                            0.2898 -0.1176  0.1801 -0.0143 -0.1177
                                           -0.0698 -0.1190
   148. (0.00014) RY*( 7) C   6           s( 65.58%)p 0.23( 14.96%)d 0.30( 19.46%)
                                            0.0000 -0.0052 -0.0249  0.8088 -0.0307
                                            0.0017 -0.0337  0.0548  0.1343 -0.0027
                                           -0.0337 -0.2568  0.1527 -0.0061 -0.0446
                                           -0.1126 -0.1493  0.2190 -0.0638  0.2681
                                           -0.2543 -0.0780
   149. (0.00008) RY*( 8) C   6           s(  3.42%)p10.09( 34.54%)d18.13( 62.04%)
   150. (0.00005) RY*( 9) C   6           s(  5.04%)p10.67( 53.81%)d 8.16( 41.15%)
   151. (0.00002) RY*(10) C   6           s(  1.01%)p95.96( 97.15%)d 1.81(  1.83%)
   152. (0.00002) RY*(11) C   6           s( 14.12%)p 0.65(  9.20%)d 5.43( 76.68%)
   153. (0.00001) RY*(12) C   6           s(  3.58%)p26.12( 93.57%)d 0.80(  2.85%)
   154. (0.00000) RY*(13) C   6           s( 97.97%)p 0.01(  0.64%)d 0.01(  1.39%)
   155. (0.00001) RY*(14) C   6           s(  1.41%)p20.09( 28.28%)d49.94( 70.31%)
   156. (0.00001) RY*(15) C   6           s(  0.21%)p99.99( 89.23%)d50.45( 10.56%)
   157. (0.00000) RY*(16) C   6           s(  0.31%)p99.99( 95.42%)d13.79(  4.27%)
   158. (0.00001) RY*(17) C   6           s(  7.07%)p 1.10(  7.75%)d12.04( 85.17%)
   159. (0.01138) RY*( 1) C   7           s(  3.76%)p25.10( 94.39%)d 0.49(  1.85%)
                                            0.0000 -0.0056  0.1938 -0.0043 -0.0043
                                           -0.0117  0.3430  0.0235 -0.0044 -0.0082
                                           -0.1477 -0.0389  0.0303  0.0423 -0.8935
                                            0.0170 -0.0295 -0.0311  0.0888  0.0070
                                           -0.0218 -0.0958
   160. (0.00384) RY*( 2) C   7           s(  2.64%)p35.05( 92.50%)d 1.84(  4.87%)
                                            0.0000 -0.0257  0.1593 -0.0188  0.0017
                                           -0.0152 -0.4697 -0.0451  0.0079  0.0119
                                            0.7763 -0.1256 -0.0134  0.0118 -0.2622
                                            0.1193  0.0144  0.0672  0.0955 -0.0957
                                           -0.1544  0.0451
   161. (0.00337) RY*( 3) C   7           s(  0.29%)p99.99( 70.06%)d99.99( 29.65%)
                                            0.0000 -0.0028  0.0408  0.0355  0.0002
                                            0.0118  0.3451  0.5032 -0.0328  0.0111
                                            0.3500  0.3831 -0.0167  0.0097  0.0880
                                            0.2211 -0.0270 -0.1202  0.1486 -0.1890
                                            0.4728  0.0253
   162. (0.00182) RY*( 4) C   7           s(  0.92%)p98.68( 90.37%)d 9.51(  8.71%)
                                           -0.0000  0.0026 -0.0294  0.0910  0.0021
                                           -0.0058 -0.2610 -0.2450  0.0066  0.0054
                                           -0.0587  0.8426  0.0040 -0.0051 -0.1468
                                           -0.1880  0.0713 -0.2448 -0.0220 -0.0056
                                           -0.1348  0.0923
   163. (0.00160) RY*( 5) C   7           s(  0.46%)p99.99( 91.27%)d18.14(  8.28%)
                                            0.0000 -0.0007  0.0492  0.0463 -0.0014
                                            0.0030  0.5540 -0.5443 -0.0714  0.0089
                                            0.3917 -0.0418 -0.0527  0.0052  0.1457
                                           -0.3528 -0.0245 -0.1182 -0.1046 -0.1991
                                           -0.0293 -0.1318
   164. (0.00101) RY*( 6) C   7           s(  6.99%)p10.59( 74.05%)d 2.71( 18.97%)
                                            0.0000  0.0022  0.2621 -0.0340 -0.0044
                                            0.0003  0.0573 -0.4884 -0.0619 -0.0065
                                           -0.0462  0.1884  0.1175  0.0062  0.0836
                                            0.6590 -0.0452  0.3195 -0.0112  0.1902
                                            0.1812 -0.1358
   165. (0.00089) RY*( 7) C   7           s( 10.60%)p 3.73( 39.50%)d 4.71( 49.90%)
                                            0.0000 -0.0003  0.3248  0.0167  0.0137
                                           -0.0018 -0.1033  0.0813 -0.0014 -0.0062
                                            0.0472  0.1122  0.0773  0.0117  0.0100
                                           -0.5691 -0.1809  0.5216  0.0662  0.3220
                                            0.3351 -0.0816
   166. (0.00032) RY*( 8) C   7           s( 50.94%)p 0.75( 38.23%)d 0.21( 10.83%)
                                           -0.0000 -0.0002  0.6554 -0.2755  0.0633
                                           -0.0170  0.0082  0.1060  0.5144  0.0107
                                           -0.1062  0.0394 -0.2504  0.0098  0.1712
                                            0.0094 -0.0314 -0.1685 -0.0633 -0.1538
                                           -0.1976 -0.1150
   167. (0.00028) RY*( 9) C   7           s( 24.85%)p 1.87( 46.41%)d 1.16( 28.73%)
                                           -0.0000 -0.0036  0.3297  0.3719  0.0389
                                           -0.0044  0.1389  0.2414 -0.2829  0.0032
                                            0.0266  0.0422  0.4537  0.0033  0.1264
                                            0.0562 -0.2811 -0.0211 -0.2085  0.0412
                                           -0.4693  0.1465
   168. (0.00023) RY*(10) C   7           s( 10.11%)p 3.59( 36.34%)d 5.30( 53.55%)
                                           -0.0000 -0.0047  0.2119  0.2323  0.0471
                                           -0.0093 -0.3003 -0.1969  0.0299  0.0041
                                           -0.1845 -0.2142  0.3723 -0.0015 -0.0332
                                           -0.0632 -0.0990 -0.3157 -0.0226 -0.4242
                                            0.5032  0.0462
   169. (0.00016) RY*(11) C   7           s(  7.46%)p11.04( 82.32%)d 1.37( 10.22%)
                                            0.0000 -0.0005  0.2452 -0.1086  0.0516
                                            0.0017 -0.0910 -0.0454 -0.6436  0.0033
                                           -0.1279 -0.0429 -0.5749  0.0001  0.0029
                                            0.0044 -0.2234 -0.0715  0.0208 -0.1000
                                            0.0707  0.2858
   170. (0.00015) RY*(12) C   7           s(  1.63%)p 7.02( 11.44%)d53.41( 86.94%)
                                            0.0000 -0.0000  0.1078 -0.0596  0.0331
                                            0.0157  0.1485 -0.1551  0.1728  0.0090
                                            0.0450 -0.1056  0.1336  0.0053  0.0669
                                           -0.0179  0.0467 -0.2479  0.4897  0.4033
                                            0.0290  0.6361
   171. (0.00011) RY*(13) C   7           s( 23.84%)p 2.56( 60.93%)d 0.64( 15.23%)
                                            0.0000 -0.0055 -0.1991  0.4252  0.1340
                                            0.0079  0.0118 -0.0594  0.4125 -0.0027
                                            0.0661 -0.0208 -0.3484 -0.0113 -0.0981
                                            0.1031 -0.5375  0.0052 -0.2925  0.1471
                                            0.1055  0.1842
   172. (0.00006) RY*(14) C   7           s(  1.56%)p 4.23(  6.61%)d58.71( 91.82%)
   173. (0.00003) RY*(15) C   7           s( 31.61%)p 0.24(  7.74%)d 1.92( 60.65%)
   174. (0.00002) RY*(16) C   7           s( 31.12%)p 1.84( 57.23%)d 0.37( 11.65%)
   175. (0.00001) RY*(17) C   7           s( 91.17%)p 0.01(  0.90%)d 0.09(  7.92%)
   176. (0.00670) RY*( 1) C   8           s(  1.22%)p78.31( 95.40%)d 2.78(  3.39%)
                                            0.0000 -0.0098  0.0816 -0.0737  0.0026
                                           -0.0180  0.8010 -0.0287  0.0280 -0.0064
                                            0.1794  0.0011 -0.0027 -0.0101  0.5268
                                           -0.0002  0.0210  0.0411  0.1635 -0.0340
                                            0.0448  0.0478
   177. (0.00349) RY*( 2) C   8           s( 13.30%)p 6.11( 81.30%)d 0.41(  5.41%)
                                           -0.0000  0.0074  0.3630  0.0339 -0.0048
                                            0.0124 -0.0603  0.0400 -0.0262  0.0098
                                           -0.8396 -0.0153 -0.0192  0.0008  0.3121
                                            0.0613  0.0102  0.1915  0.0506  0.0810
                                            0.0081 -0.0904
   178. (0.00295) RY*( 3) C   8           s(  1.75%)p54.06( 94.63%)d 2.07(  3.62%)
                                           -0.0000  0.0029  0.1284  0.0317  0.0018
                                           -0.0053 -0.5551  0.0346  0.0431  0.0133
                                            0.3686 -0.0170 -0.0510  0.0138  0.7022
                                            0.0294 -0.0455 -0.0360  0.0313 -0.0430
                                            0.0828 -0.1589
   179. (0.00085) RY*( 4) C   8           s( 73.12%)p 0.29( 21.47%)d 0.07(  5.41%)
                                           -0.0000 -0.0015  0.8501 -0.0922 -0.0034
                                            0.0066  0.0231  0.2815 -0.0220 -0.0037
                                            0.2328  0.0715  0.0329  0.0078 -0.2511
                                           -0.0392 -0.0968 -0.0480 -0.0197 -0.1869
                                           -0.0113  0.1278
   180. (0.00068) RY*( 5) C   8           s(  1.26%)p 1.21(  1.53%)d77.08( 97.21%)
                                           -0.0000 -0.0007  0.1039  0.0417  0.0085
                                            0.0052  0.0390  0.0136 -0.0523  0.0077
                                            0.0558 -0.0108  0.0063 -0.0057 -0.0775
                                            0.0275  0.0268 -0.3215  0.4267  0.3629
                                           -0.5519 -0.5004
   181. (0.00031) RY*( 6) C   8           s( 19.87%)p 1.97( 39.11%)d 2.06( 41.01%)
                                           -0.0000  0.0031 -0.0582  0.4420 -0.0018
                                           -0.0032 -0.0115 -0.0302 -0.0436 -0.0035
                                           -0.1215  0.2213  0.0059  0.0102  0.1584
                                           -0.4178 -0.3530 -0.3158 -0.0208 -0.1502
                                           -0.3506  0.4056
   182. (0.00027) RY*( 7) C   8           s( 10.53%)p 3.39( 35.68%)d 5.11( 53.79%)
                                            0.0000 -0.0022  0.1820  0.2681  0.0162
                                           -0.0058 -0.0185 -0.4388 -0.0585  0.0135
                                            0.2046  0.0061 -0.2354  0.0061 -0.0647
                                            0.1237 -0.2086  0.5546 -0.0052  0.4173
                                           -0.1488  0.1846
   183. (0.00019) RY*( 8) C   8           s( 33.14%)p 1.31( 43.40%)d 0.71( 23.47%)
                                           -0.0000  0.0000  0.0318  0.5734  0.0394
                                            0.0077  0.1000  0.0750 -0.5503 -0.0023
                                            0.0735 -0.1569  0.2378 -0.0080 -0.0474
                                           -0.1472  0.0701  0.1160 -0.0864 -0.1058
                                            0.2577 -0.3690
   184. (0.00014) RY*( 9) C   8           s(  1.50%)p56.50( 84.75%)d 9.16( 13.75%)
                                            0.0000 -0.0041  0.1199  0.0055  0.0240
                                           -0.0007 -0.0709 -0.4684 -0.2955 -0.0018
                                           -0.0123  0.4170  0.2787  0.0046  0.0329
                                            0.3563  0.3949 -0.2708  0.0939 -0.0586
                                            0.0514  0.2219
   185. (0.00011) RY*(10) C   8           s(  6.97%)p10.51( 73.27%)d 2.84( 19.76%)
                                           -0.0000 -0.0031 -0.0596  0.2516 -0.0534
                                            0.0015  0.0473  0.3703 -0.1079  0.0026
                                           -0.0040 -0.3381 -0.0679  0.0072  0.0587
                                            0.6716 -0.0905 -0.2497 -0.1452  0.1481
                                           -0.0792  0.2932
   186. (0.00007) RY*(11) C   8           s(  6.54%)p 2.73( 17.83%)d11.57( 75.64%)
   187. (0.00007) RY*(12) C   8           s(  6.48%)p 8.46( 54.83%)d 5.97( 38.68%)
   188. (0.00007) RY*(13) C   8           s(  5.95%)p 4.16( 24.74%)d11.65( 69.31%)
   189. (0.00003) RY*(14) C   8           s( 19.10%)p 3.31( 63.26%)d 0.92( 17.64%)
   190. (0.00003) RY*(15) C   8           s( 12.66%)p 5.29( 66.97%)d 1.61( 20.37%)
   191. (0.00000) RY*(16) C   8           s( 86.00%)p 0.05(  4.64%)d 0.11(  9.36%)
   192. (0.00001) RY*(17) C   8           s(  0.64%)p99.99( 97.30%)d 3.24(  2.07%)
   193. (0.00584) RY*( 1) N   9           s(  0.06%)p99.99( 96.79%)d50.07(  3.15%)
                                            0.0000  0.0014  0.0246  0.0044 -0.0005
                                            0.0211 -0.6725 -0.0147 -0.0030  0.0158
                                           -0.6285 -0.0215 -0.0068  0.0114 -0.3451
                                           -0.0038  0.0030  0.0407 -0.0436  0.0395
                                           -0.1620 -0.0107
   194. (0.00392) RY*( 2) N   9           s(  4.69%)p19.89( 93.33%)d 0.42(  1.98%)
                                           -0.0000 -0.0233  0.2114  0.0404  0.0064
                                           -0.0070 -0.6888  0.0668  0.0114  0.0154
                                            0.6334 -0.0589 -0.0077 -0.0085  0.2129
                                           -0.0621 -0.0041 -0.0594  0.0719 -0.0131
                                           -0.0464 -0.0936
   195. (0.00196) RY*( 3) N   9           s( 55.32%)p 0.74( 41.16%)d 0.06(  3.52%)
                                            0.0000  0.0014  0.7435 -0.0198 -0.0023
                                            0.0008  0.1136  0.1155 -0.0335 -0.0021
                                           -0.3443 -0.1638 -0.0484 -0.0007  0.4723
                                            0.0600  0.0995 -0.0652  0.0978 -0.0203
                                           -0.0542 -0.1342
   196. (0.00099) RY*( 4) N   9           s( 26.88%)p 2.09( 56.11%)d 0.63( 17.01%)
                                            0.0000  0.0008  0.4720 -0.2144  0.0013
                                            0.0040  0.1384  0.1428 -0.0276  0.0003
                                            0.2324 -0.0595 -0.0775 -0.0067 -0.6612
                                           -0.0192  0.1401 -0.0726 -0.2273  0.3080
                                            0.1218 -0.0595
   197. (0.00034) RY*( 5) N   9           s(  0.76%)p68.56( 52.18%)d61.84( 47.06%)
                                           -0.0000 -0.0009 -0.0299  0.0819 -0.0006
                                           -0.0017 -0.0957  0.5331 -0.0595 -0.0023
                                           -0.0762  0.3001 -0.0777 -0.0031 -0.0646
                                            0.3416 -0.0460 -0.2073  0.2837 -0.1569
                                            0.5640  0.0667
   198. (0.00025) RY*( 6) N   9           s(  8.17%)p 9.32( 76.18%)d 1.92( 15.65%)
                                           -0.0000 -0.0001  0.2385 -0.1564 -0.0195
                                           -0.0075 -0.0620 -0.2065 -0.0229  0.0016
                                           -0.0446  0.7350  0.0848  0.0079  0.1427
                                           -0.3461 -0.1587  0.0672 -0.1779  0.0859
                                            0.1475  0.3020
   199. (0.00017) RY*( 7) N   9           s(  4.74%)p 5.84( 27.72%)d14.23( 67.53%)
                                            0.0000  0.0053  0.1886 -0.1080 -0.0134
                                            0.0048  0.1009 -0.1161 -0.0388  0.0086
                                            0.1180  0.3343 -0.0342 -0.0203 -0.2963
                                            0.1891 -0.0346  0.1292  0.3883 -0.5344
                                           -0.4491 -0.1433
   200. (0.00010) RY*( 8) N   9           s( 14.61%)p 3.33( 48.68%)d 2.51( 36.71%)
   201. (0.00006) RY*( 9) N   9           s( 50.12%)p 0.58( 28.86%)d 0.42( 21.01%)
   202. (0.00006) RY*(10) N   9           s( 19.64%)p 2.10( 41.33%)d 1.99( 39.03%)
   203. (0.00004) RY*(11) N   9           s(  4.77%)p 1.64(  7.81%)d18.32( 87.42%)
   204. (0.00001) RY*(12) N   9           s(  2.76%)p30.05( 82.86%)d 5.22( 14.39%)
   205. (0.00001) RY*(13) N   9           s(  0.81%)p99.99( 95.85%)d 4.14(  3.34%)
   206. (0.00001) RY*(14) N   9           s(  0.84%)p99.99( 86.02%)d15.71( 13.14%)
   207. (0.00002) RY*(15) N   9           s(  0.11%)p99.99( 18.78%)d99.99( 81.10%)
   208. (0.00001) RY*(16) N   9           s(  6.93%)p 6.57( 45.55%)d 6.86( 47.52%)
   209. (0.00000) RY*(17) N   9           s( 98.89%)p 0.01(  0.83%)d 0.00(  0.28%)
   210. (0.00556) RY*( 1) C  10           s(  0.18%)p99.99( 94.55%)d29.29(  5.27%)
                                           -0.0000 -0.0221  0.0246  0.0260  0.0056
                                            0.0234 -0.8855  0.0093 -0.0374 -0.0058
                                            0.3699 -0.0317  0.0126 -0.0029  0.1346
                                           -0.0570 -0.0011  0.1176  0.1110  0.0260
                                           -0.0781  0.1406
   211. (0.00187) RY*( 2) C  10           s(  0.57%)p99.99( 96.21%)d 5.63(  3.22%)
                                            0.0000  0.0174  0.0722  0.0052 -0.0134
                                           -0.0028 -0.2554  0.0264  0.0680 -0.0068
                                           -0.2713  0.0669  0.0356 -0.0268 -0.8809
                                            0.1445  0.1203  0.0066  0.1232 -0.0753
                                            0.1061 -0.0040
   212. (0.00122) RY*( 3) C  10           s(  0.22%)p99.99( 79.67%)d93.54( 20.11%)
                                           -0.0000  0.0004  0.0447 -0.0119 -0.0037
                                            0.0034 -0.2595 -0.0529 -0.0075  0.0032
                                           -0.7228 -0.3103 -0.0597 -0.0027  0.2811
                                            0.1549  0.0333  0.0280  0.1394  0.2665
                                           -0.1697 -0.2847
   213. (0.00057) RY*( 4) C  10           s(  2.79%)p 9.71( 27.12%)d25.09( 70.09%)
                                           -0.0000 -0.0006  0.1670 -0.0064 -0.0028
                                            0.0074 -0.1323  0.1035 -0.0577  0.0082
                                           -0.3811  0.2074 -0.0593 -0.0016  0.2125
                                           -0.0316 -0.0402 -0.4255 -0.0401 -0.5415
                                            0.0534  0.4714
   214. (0.00052) RY*( 5) C  10           s( 83.79%)p 0.15( 12.61%)d 0.04(  3.60%)
                                           -0.0000 -0.0056  0.8941 -0.1956  0.0129
                                            0.0196  0.0675  0.1990 -0.1370 -0.0040
                                            0.1444 -0.0900  0.0242  0.0082  0.0223
                                            0.1481 -0.1034  0.0712  0.0313 -0.0025
                                            0.0767 -0.1552
   215. (0.00026) RY*( 6) C  10           s( 13.97%)p 5.86( 81.82%)d 0.30(  4.22%)
                                            0.0000 -0.0055  0.2900  0.2283 -0.0585
                                            0.0013  0.0441 -0.2103  0.1531 -0.0064
                                           -0.0687 -0.2775  0.0599 -0.0120 -0.0707
                                           -0.7535  0.3004 -0.0545 -0.0013  0.1259
                                            0.0195  0.1515
   216. (0.00016) RY*( 7) C  10           s(  3.17%)p23.66( 75.00%)d 6.89( 21.83%)
                                            0.0000  0.0023  0.1374 -0.1130 -0.0064
                                           -0.0040 -0.0748 -0.5971 -0.1433 -0.0035
                                           -0.0743  0.2914 -0.2092 -0.0112 -0.1068
                                           -0.0564 -0.4674 -0.0914 -0.2915  0.3340
                                           -0.0295  0.1120
   217. (0.00012) RY*( 8) C  10           s(  9.74%)p 7.25( 70.59%)d 2.02( 19.68%)
                                           -0.0000  0.0112  0.1394  0.2469  0.1297
                                            0.0051  0.0190 -0.3930 -0.2075 -0.0036
                                           -0.0234  0.5289  0.2284  0.0067  0.1236
                                            0.0581  0.3960  0.1584  0.1959 -0.1914
                                           -0.1689 -0.2611
   218. (0.00009) RY*( 9) C  10           s( 34.61%)p 1.65( 57.19%)d 0.24(  8.20%)
   219. (0.00010) RY*(10) C  10           s( 38.92%)p 1.12( 43.64%)d 0.45( 17.44%)
   220. (0.00007) RY*(11) C  10           s(  5.25%)p 3.21( 16.88%)d14.82( 77.86%)
   221. (0.00003) RY*(12) C  10           s(  4.81%)p 2.72( 13.07%)d17.08( 82.12%)
   222. (0.00002) RY*(13) C  10           s(  0.31%)p57.80( 17.70%)d99.99( 81.99%)
   223. (0.00001) RY*(14) C  10           s(  9.62%)p 8.53( 82.07%)d 0.86(  8.31%)
   224. (0.00001) RY*(15) C  10           s(  2.65%)p13.14( 34.82%)d23.59( 62.53%)
   225. (0.00000) RY*(16) C  10           s( 88.93%)p 0.10(  8.55%)d 0.03(  2.52%)
   226. (0.00000) RY*(17) C  10           s(  0.57%)p99.99( 88.58%)d18.94( 10.85%)
   227. (0.00581) RY*( 1) C  11           s(  0.43%)p99.99( 94.74%)d11.34(  4.84%)
                                            0.0000 -0.0258  0.0565 -0.0169  0.0109
                                            0.0010 -0.1675 -0.0352  0.0054 -0.0115
                                            0.4420 -0.0286  0.0202 -0.0250  0.8440
                                           -0.0743  0.0523 -0.0133  0.0725 -0.1131
                                            0.1007 -0.1414
   228. (0.00203) RY*( 2) C  11           s(  0.36%)p99.99( 97.64%)d 5.46(  1.99%)
                                           -0.0000 -0.0018  0.0453 -0.0395 -0.0054
                                            0.0381  0.8920 -0.1698 -0.2072 -0.0074
                                           -0.1820  0.0439  0.0431  0.0097  0.2578
                                           -0.0444 -0.0462  0.0635  0.1176 -0.0168
                                            0.0022  0.0419
   229. (0.00088) RY*( 3) C  11           s(  0.35%)p99.99( 83.23%)d47.02( 16.42%)
                                            0.0000 -0.0001 -0.0387  0.0446  0.0007
                                           -0.0058  0.2574  0.0726  0.0179 -0.0206
                                            0.7632  0.2276  0.0587  0.0082 -0.3409
                                           -0.0746 -0.0220 -0.2290  0.0084 -0.2521
                                           -0.0140  0.2189
   230. (0.00060) RY*( 4) C  11           s(  1.66%)p 5.84(  9.71%)d53.34( 88.63%)
                                           -0.0000 -0.0005  0.1192 -0.0487  0.0046
                                           -0.0016  0.0625 -0.0549  0.0449  0.0049
                                            0.2373  0.0242  0.0744  0.0007 -0.1302
                                           -0.0778 -0.0519  0.7233 -0.3069  0.2188
                                            0.4626 -0.0843
   231. (0.00046) RY*( 5) C  11           s( 87.93%)p 0.08(  7.21%)d 0.06(  4.87%)
                                           -0.0000  0.0045  0.9366 -0.0237 -0.0379
                                           -0.0087 -0.0472 -0.1170  0.0819  0.0105
                                           -0.0367  0.0298 -0.1064  0.0179 -0.0885
                                           -0.0874 -0.1410 -0.1522  0.1250 -0.0664
                                            0.0658 -0.0343
   232. (0.00026) RY*( 6) C  11           s(  8.42%)p10.00( 84.27%)d 0.87(  7.30%)
                                            0.0000 -0.0009 -0.1760  0.2307 -0.0078
                                           -0.0185 -0.0864 -0.7934  0.3531  0.0019
                                           -0.0188  0.1479 -0.0631 -0.0088 -0.0554
                                           -0.2033  0.1004  0.0470  0.2509 -0.0012
                                            0.0347  0.0816
   233. (0.00013) RY*( 7) C  11           s( 66.51%)p 0.17( 11.48%)d 0.33( 22.01%)
                                            0.0000 -0.0062 -0.0497  0.8135 -0.0283
                                            0.0058  0.0571  0.2323 -0.0447 -0.0029
                                           -0.0346 -0.0666 -0.0744 -0.0044  0.0091
                                           -0.0152 -0.2099 -0.1550  0.1377  0.1305
                                            0.3846 -0.1102
   234. (0.00008) RY*( 8) C  11           s(  6.22%)p 7.00( 43.55%)d 8.07( 50.22%)
   235. (0.00006) RY*( 9) C  11           s(  5.05%)p10.32( 52.12%)d 8.48( 42.83%)
   236. (0.00002) RY*(10) C  11           s(  1.72%)p49.69( 85.43%)d 7.48( 12.85%)
   237. (0.00003) RY*(11) C  11           s(  9.65%)p 2.28( 21.99%)d 7.08( 68.36%)
   238. (0.00000) RY*(12) C  11           s(  3.29%)p29.11( 95.75%)d 0.29(  0.96%)
   239. (0.00000) RY*(13) C  11           s(  1.30%)p74.88( 97.40%)d 1.00(  1.30%)
   240. (0.00000) RY*(14) C  11           s( 97.87%)p 0.00(  0.39%)d 0.02(  1.74%)
   241. (0.00000) RY*(15) C  11           s(  2.04%)p10.94( 22.29%)d37.16( 75.68%)
   242. (0.00000) RY*(16) C  11           s(  5.66%)p12.71( 71.92%)d 3.96( 22.42%)
   243. (0.00000) RY*(17) C  11           s(  1.63%)p12.86( 20.96%)d47.49( 77.41%)
   244. (0.00550) RY*( 1) C  12           s(  1.27%)p73.80( 93.38%)d 4.23(  5.35%)
                                            0.0000 -0.0240  0.1085  0.0091  0.0151
                                           -0.0179  0.7262 -0.0797  0.0409 -0.0017
                                            0.0587 -0.0143  0.0044 -0.0161  0.6228
                                           -0.0709  0.0350 -0.0681 -0.2051  0.0466
                                           -0.0671 -0.0129
   245. (0.00193) RY*( 2) C  12           s(  0.02%)p99.99( 98.10%)d99.99(  1.89%)
                                           -0.0000 -0.0001  0.0119  0.0034  0.0003
                                           -0.0244 -0.5609  0.0928  0.1389  0.0203
                                            0.4624 -0.0808 -0.1170  0.0266  0.6058
                                           -0.1110 -0.1527  0.0452  0.0116  0.0500
                                           -0.0670  0.0986
   246. (0.00090) RY*( 3) C  12           s(  0.08%)p99.99( 91.12%)d99.99(  8.80%)
                                           -0.0000  0.0005 -0.0039  0.0281  0.0038
                                           -0.0065  0.2579  0.0737  0.0381 -0.0184
                                            0.8063  0.1853  0.1001  0.0089 -0.3719
                                           -0.0563 -0.0382 -0.2263  0.0702 -0.1212
                                           -0.1000  0.0847
   247. (0.00055) RY*( 4) C  12           s(  0.45%)p 3.69(  1.67%)d99.99( 97.88%)
                                           -0.0000  0.0006  0.0659  0.0138 -0.0004
                                            0.0056 -0.0228  0.0552 -0.0224  0.0088
                                           -0.0798 -0.0653 -0.0004 -0.0048  0.0198
                                           -0.0336  0.0189 -0.3585  0.4099  0.3779
                                           -0.5870 -0.4414
   248. (0.00042) RY*( 5) C  12           s(  0.02%)p99.99( 94.52%)d99.99(  5.46%)
                                            0.0000 -0.0000  0.0132  0.0049 -0.0032
                                            0.0132  0.0687  0.5383 -0.1865 -0.0118
                                           -0.0432 -0.4429  0.1416 -0.0135 -0.0867
                                           -0.5982  0.1788  0.0978 -0.0199  0.0426
                                           -0.0487  0.2012
   249. (0.00043) RY*( 6) C  12           s( 91.18%)p 0.07(  6.08%)d 0.03(  2.75%)
                                           -0.0000  0.0046  0.9512  0.0738 -0.0388
                                            0.0170 -0.0850 -0.0284 -0.1606  0.0011
                                           -0.0055  0.0156 -0.0120  0.0157 -0.0865
                                            0.0072 -0.1359 -0.0638 -0.1034  0.0647
                                            0.0689  0.0613
   250. (0.00017) RY*( 7) C  12           s( 78.73%)p 0.03(  2.70%)d 0.24( 18.57%)
                                            0.0000 -0.0053 -0.1747  0.8699 -0.0056
                                           -0.0077 -0.0354 -0.0186 -0.1230 -0.0006
                                           -0.0209  0.0182 -0.0124 -0.0058 -0.0123
                                           -0.0200 -0.0933 -0.2243 -0.1651  0.2820
                                            0.1537  0.0707
   251. (0.00007) RY*( 8) C  12           s(  0.13%)p99.99( 23.29%)d99.99( 76.59%)
   252. (0.00006) RY*( 9) C  12           s(  4.53%)p15.38( 69.76%)d 5.67( 25.71%)
   253. (0.00000) RY*(10) C  12           s(  2.21%)p39.39( 87.09%)d 4.84( 10.70%)
   254. (0.00001) RY*(11) C  12           s( 12.50%)p 0.57(  7.17%)d 6.42( 80.32%)
   255. (0.00001) RY*(12) C  12           s(  0.97%)p89.01( 86.65%)d12.71( 12.37%)
   256. (0.00000) RY*(13) C  12           s( 98.72%)p 0.01(  0.93%)d 0.00(  0.35%)
   257. (0.00001) RY*(14) C  12           s(  0.08%)p99.99( 99.35%)d 6.78(  0.57%)
   258. (0.00001) RY*(15) C  12           s(  6.46%)p 1.48(  9.54%)d13.01( 84.01%)
   259. (0.00000) RY*(16) C  12           s(  2.69%)p12.37( 33.34%)d23.74( 63.97%)
   260. (0.00000) RY*(17) C  12           s(  0.03%)p99.99( 95.42%)d99.99(  4.55%)
   261. (0.00569) RY*( 1) C  13           s(  0.45%)p99.99( 94.62%)d10.98(  4.93%)
                                            0.0000 -0.0258  0.0566 -0.0233  0.0089
                                           -0.0247  0.8569  0.0890  0.0543  0.0097
                                           -0.3835 -0.0152 -0.0171  0.0043 -0.2292
                                            0.0146 -0.0019  0.1144  0.1093  0.0230
                                           -0.0820  0.1306
   262. (0.00199) RY*( 2) C  13           s(  0.11%)p99.99( 97.97%)d17.01(  1.91%)
                                           -0.0000 -0.0013  0.0236 -0.0231 -0.0056
                                            0.0142  0.3396  0.0472 -0.0741  0.0125
                                            0.2744  0.0502 -0.0708  0.0357  0.8428
                                            0.1456 -0.2018  0.0221  0.1019 -0.0587
                                            0.0564 -0.0404
   263. (0.00084) RY*( 3) C  13           s(  0.47%)p99.99( 77.30%)d47.34( 22.23%)
                                            0.0000  0.0002 -0.0217  0.0649  0.0035
                                           -0.0043  0.2490 -0.1163  0.0238 -0.0114
                                            0.7290 -0.2236  0.0495  0.0069 -0.3287
                                            0.0589 -0.0361 -0.3326  0.0782 -0.2376
                                           -0.1107  0.1918
   264. (0.00057) RY*( 4) C  13           s(  0.44%)p33.86( 14.81%)d99.99( 84.75%)
                                           -0.0000 -0.0000 -0.0061  0.0658  0.0023
                                            0.0049 -0.0943 -0.0058 -0.0346  0.0147
                                           -0.3133  0.0277 -0.0909 -0.0054  0.1500
                                           -0.0856  0.0266 -0.2803 -0.1471 -0.5898
                                            0.2056  0.5976
   265. (0.00047) RY*( 5) C  13           s( 89.93%)p 0.08(  7.59%)d 0.03(  2.48%)
                                           -0.0000  0.0042  0.9476 -0.0228 -0.0294
                                            0.0167 -0.0842  0.0975 -0.1182 -0.0105
                                            0.0401  0.0297  0.0900 -0.0113 -0.0249
                                            0.1528  0.1012  0.0073  0.1067  0.0353
                                            0.0158  0.1092
   266. (0.00027) RY*( 6) C  13           s(  5.62%)p15.35( 86.32%)d 1.43(  8.05%)
                                           -0.0000  0.0022  0.2083 -0.1130 -0.0080
                                            0.0110  0.0557 -0.3266 -0.1404  0.0043
                                            0.0057 -0.2175 -0.0958  0.0167  0.0771
                                           -0.7579 -0.3106  0.0175 -0.1977  0.1184
                                           -0.1622  0.0287
   267. (0.00017) RY*( 7) C  13           s( 80.98%)p 0.05(  4.37%)d 0.18( 14.65%)
                                            0.0000 -0.0021 -0.0299  0.8992 -0.0200
                                           -0.0045 -0.0076 -0.0621 -0.1438  0.0029
                                           -0.0018  0.0087  0.0430  0.0018  0.0370
                                           -0.1253  0.0067  0.0691  0.2218  0.2418
                                            0.0795  0.1666
   268. (0.00008) RY*( 8) C  13           s(  3.39%)p12.87( 43.67%)d15.60( 52.94%)
   269. (0.00006) RY*( 9) C  13           s(  4.57%)p11.62( 53.07%)d 9.27( 42.36%)
   270. (0.00003) RY*(10) C  13           s(  8.01%)p 1.87( 14.97%)d 9.61( 77.01%)
   271. (0.00000) RY*(11) C  13           s( 97.61%)p 0.01(  1.17%)d 0.01(  1.22%)
   272. (0.00000) RY*(12) C  13           s(  4.20%)p17.52( 73.61%)d 5.28( 22.19%)
   273. (0.00000) RY*(13) C  13           s(  0.80%)p67.67( 54.37%)d55.79( 44.83%)
   274. (0.00001) RY*(14) C  13           s(  0.17%)p99.99( 90.85%)d52.08(  8.97%)
   275. (0.00000) RY*(15) C  13           s(  0.80%)p99.99( 96.98%)d 2.78(  2.22%)
   276. (0.00000) RY*(16) C  13           s(  1.69%)p 9.85( 16.62%)d48.40( 81.70%)
   277. (0.00001) RY*(17) C  13           s(  0.84%)p85.50( 71.78%)d32.61( 27.38%)
   278. (0.00576) RY*( 1) C  14           s(  0.08%)p99.99( 94.90%)d65.23(  5.03%)
                                           -0.0000  0.0230 -0.0130 -0.0074 -0.0045
                                            0.0018 -0.0202  0.0635 -0.0045 -0.0117
                                            0.4317 -0.0141  0.0180 -0.0218  0.8695
                                           -0.0149  0.0285  0.0204 -0.0782  0.1143
                                           -0.1041  0.1408
   279. (0.00195) RY*( 2) C  14           s(  0.18%)p99.99( 97.23%)d14.52(  2.60%)
                                            0.0000  0.0152  0.0242  0.0291 -0.0110
                                           -0.0267 -0.9309  0.1493  0.1207  0.0086
                                            0.1961 -0.0604 -0.0154 -0.0074 -0.1314
                                            0.0581  0.0715  0.0433  0.1392  0.0127
                                            0.0062  0.0671
   280. (0.00108) RY*( 3) C  14           s(  0.08%)p99.99( 74.37%)d99.99( 25.55%)
                                           -0.0000 -0.0006  0.0211 -0.0183 -0.0020
                                            0.0083 -0.1976 -0.0863 -0.0419  0.0182
                                           -0.6996 -0.2577 -0.0298 -0.0092  0.3379
                                            0.1537  0.0206  0.3593 -0.2236  0.0557
                                            0.2685  0.0354
   281. (0.00055) RY*( 4) C  14           s(  0.62%)p56.08( 34.71%)d99.99( 64.67%)
                                            0.0000 -0.0006  0.0705 -0.0347 -0.0028
                                           -0.0011  0.1174 -0.1550  0.0625  0.0046
                                            0.4563 -0.1892  0.0540 -0.0007 -0.2129
                                            0.1037 -0.0490  0.6257 -0.1631  0.3195
                                            0.2568 -0.2462
   282. (0.00045) RY*( 5) C  14           s( 88.62%)p 0.10(  8.69%)d 0.03(  2.68%)
                                            0.0000 -0.0044  0.9259 -0.1694  0.0154
                                            0.0081  0.0502  0.1991 -0.0972  0.0058
                                           -0.0217 -0.0113 -0.0449  0.0192 -0.0064
                                            0.1152 -0.1376  0.0211  0.0695  0.0012
                                           -0.1027  0.1049
   283. (0.00023) RY*( 6) C  14           s( 18.33%)p 4.17( 76.44%)d 0.29(  5.24%)
                                            0.0000 -0.0041  0.3074  0.2927 -0.0556
                                           -0.0118 -0.0677 -0.7182  0.4130  0.0055
                                            0.0072  0.1825 -0.0770  0.0039  0.0762
                                           -0.0407  0.1627 -0.1917 -0.0266  0.0011
                                            0.1180 -0.0316
   284. (0.00016) RY*( 7) C  14           s(  0.37%)p99.99( 66.72%)d89.38( 32.91%)
                                            0.0000  0.0100  0.0164  0.0125  0.0562
                                            0.0079  0.0908  0.1640  0.4391 -0.0042
                                           -0.0665 -0.0491 -0.1667  0.0080  0.0687
                                           -0.6183 -0.1321  0.3667  0.3527 -0.2371
                                            0.0665  0.0982
   285. (0.00012) RY*( 8) C  14           s( 49.95%)p 0.88( 43.99%)d 0.12(  6.07%)
                                           -0.0000 -0.0028 -0.0168  0.7040  0.0601
                                            0.0072  0.1074  0.3403  0.2092 -0.0000
                                           -0.0437  0.2686 -0.0593  0.0035  0.0049
                                            0.4292 -0.0827  0.2110  0.0016 -0.0480
                                           -0.1129  0.0331
   286. (0.00009) RY*( 9) C  14           s( 10.91%)p 5.92( 64.59%)d 2.25( 24.50%)
   287. (0.00007) RY*(10) C  14           s( 28.57%)p 1.64( 46.94%)d 0.86( 24.50%)
   288. (0.00007) RY*(11) C  14           s(  1.69%)p24.23( 40.96%)d33.92( 57.35%)
   289. (0.00004) RY*(12) C  14           s(  0.08%)p99.99( 23.86%)d99.99( 76.06%)
   290. (0.00001) RY*(13) C  14           s(  0.52%)p15.82(  8.25%)d99.99( 91.23%)
   291. (0.00000) RY*(14) C  14           s(  0.36%)p99.99( 91.65%)d22.01(  7.98%)
   292. (0.00001) RY*(15) C  14           s(  2.39%)p16.60( 39.74%)d24.18( 57.87%)
   293. (0.00001) RY*(16) C  14           s(  1.63%)p52.23( 85.34%)d 7.97( 13.03%)
   294. (0.00000) RY*(17) C  14           s( 95.72%)p 0.02(  1.71%)d 0.03(  2.57%)
   295. (0.00943) RY*( 1) C  15           s(  9.69%)p 8.79( 85.14%)d 0.53(  5.17%)
                                            0.0000  0.0418  0.3055 -0.0190 -0.0383
                                            0.0363  0.5902 -0.0371  0.0339 -0.0495
                                           -0.6992  0.0357 -0.0544  0.0061 -0.0541
                                            0.0201  0.0201 -0.0233  0.1592 -0.1223
                                           -0.0734 -0.0737
   296. (0.00689) RY*( 2) C  15           s(  1.13%)p 6.85(  7.73%)d80.74( 91.14%)
                                           -0.0000  0.0017  0.1062  0.0010  0.0009
                                           -0.0507  0.1025  0.1476  0.0090 -0.0443
                                            0.1069  0.1494 -0.0162 -0.0387 -0.0175
                                            0.0628 -0.0247 -0.2592  0.2955 -0.0279
                                            0.8428  0.2140
   297. (0.00672) RY*( 3) C  15           s( 27.83%)p 0.62( 17.17%)d 1.98( 55.00%)
                                           -0.0000  0.0115  0.5271 -0.0172 -0.0049
                                            0.0355  0.0578 -0.0999  0.0883  0.0102
                                            0.0857  0.1117 -0.0351 -0.0462 -0.3202
                                           -0.1022 -0.1145  0.1349 -0.5215  0.4826
                                            0.1224  0.1093
   298. (0.00242) RY*( 4) C  15           s( 17.38%)p 3.93( 68.35%)d 0.82( 14.27%)
                                           -0.0000 -0.0047  0.3879  0.1496 -0.0295
                                            0.0402 -0.2566  0.1535  0.1219 -0.0368
                                           -0.1415 -0.1335 -0.0884 -0.0201  0.7186
                                           -0.0762 -0.0893  0.2812 -0.0266 -0.0658
                                            0.0447  0.2380
   299. (0.00079) RY*( 5) C  15           s( 31.48%)p 1.08( 33.94%)d 1.10( 34.57%)
                                           -0.0000  0.0027  0.5538 -0.0673 -0.0601
                                            0.0170 -0.0914  0.0363 -0.0192 -0.0091
                                            0.3378 -0.1716  0.1258 -0.0193 -0.3162
                                            0.2037 -0.1667  0.0103  0.2833 -0.4584
                                           -0.2278  0.0583
   300. (0.00035) RY*( 6) C  15           s(  0.17%)p99.99( 96.68%)d18.27(  3.15%)
                                           -0.0000  0.0006  0.0033  0.0396  0.0121
                                            0.0292 -0.6865 -0.0516  0.0922  0.0231
                                           -0.5462 -0.1123  0.0574  0.0144 -0.3912
                                           -0.1080  0.0620 -0.0464  0.1054 -0.0070
                                            0.1193  0.0629
   301. (0.00014) RY*( 7) C  15           s( 54.53%)p 0.57( 31.20%)d 0.26( 14.27%)
                                            0.0000  0.0116 -0.0063  0.7323  0.0940
                                            0.0034  0.0277 -0.2486 -0.2052 -0.0056
                                            0.0232  0.1697  0.0616 -0.0002 -0.1025
                                            0.3270  0.2381  0.3552  0.0925  0.0065
                                            0.0488  0.0744
   302. (0.00007) RY*( 8) C  15           s( 22.97%)p 2.92( 67.04%)d 0.43(  9.98%)
   303. (0.00004) RY*( 9) C  15           s( 19.18%)p 2.86( 54.83%)d 1.35( 25.99%)
   304. (0.00003) RY*(10) C  15           s( 10.57%)p 4.18( 44.24%)d 4.28( 45.19%)
   305. (0.00004) RY*(11) C  15           s(  2.59%)p35.11( 90.89%)d 2.52(  6.52%)
   306. (0.00001) RY*(12) C  15           s(  1.97%)p40.97( 80.86%)d 8.70( 17.16%)
   307. (0.00002) RY*(13) C  15           s(  5.10%)p17.73( 90.48%)d 0.86(  4.41%)
   308. (0.00000) RY*(14) C  15           s(  0.30%)p43.55( 12.90%)d99.99( 86.80%)
   309. (0.00000) RY*(15) C  15           s( 89.00%)p 0.08(  7.29%)d 0.04(  3.71%)
   310. (0.00001) RY*(16) C  15           s(  5.18%)p15.24( 78.92%)d 3.07( 15.90%)
   311. (0.00000) RY*(17) C  15           s(  0.55%)p61.14( 33.61%)d99.99( 65.84%)
   312. (0.00244) RY*( 1) O  16           s(  4.66%)p20.20( 94.11%)d 0.26(  1.23%)
                                           -0.0000  0.0021  0.1987  0.0843 -0.0018
                                           -0.0093  0.1233  0.0383  0.0339  0.0040
                                            0.3825 -0.0679 -0.0116  0.0119 -0.8767
                                            0.0274 -0.0508 -0.0012 -0.0772  0.0648
                                            0.0380  0.0265
   313. (0.00090) RY*( 2) O  16           s( 10.95%)p 7.94( 87.00%)d 0.19(  2.05%)
                                           -0.0000  0.0034  0.3242 -0.0664 -0.0015
                                           -0.0124 -0.6810  0.0778 -0.0403  0.0105
                                           -0.5650  0.0156 -0.0457  0.0016 -0.2746
                                            0.0267 -0.0242  0.0567 -0.0527 -0.0234
                                           -0.1138 -0.0313
   314. (0.00090) RY*( 3) O  16           s( 82.85%)p 0.19( 15.92%)d 0.01(  1.23%)
                                           -0.0000  0.0089  0.8850 -0.2127 -0.0039
                                           -0.0278  0.2563  0.0629  0.0349  0.0316
                                            0.0948 -0.0915 -0.0098  0.0067  0.2585
                                           -0.0453  0.0102  0.0137  0.0604 -0.0753
                                            0.0121  0.0515
   315. (0.00012) RY*( 4) O  16           s( 27.16%)p 2.62( 71.20%)d 0.06(  1.64%)
                                           -0.0000  0.0094  0.1401  0.5018  0.0011
                                           -0.0209 -0.5609 -0.0126  0.0638  0.0237
                                            0.5637 -0.0330 -0.0429  0.0048  0.2628
                                           -0.0147 -0.0466  0.0958 -0.0068  0.0590
                                            0.0531  0.0299
   316. (0.00004) RY*( 5) O  16           s(  1.61%)p59.23( 95.33%)d 1.90(  3.06%)
   317. (0.00004) RY*( 6) O  16           s( 56.68%)p 0.49( 27.85%)d 0.27( 15.47%)
   318. (0.00001) RY*( 7) O  16           s(  1.72%)p57.03( 97.90%)d 0.22(  0.39%)
   319. (0.00001) RY*( 8) O  16           s(  0.26%)p99.99( 99.71%)d 0.13(  0.03%)
   320. (0.00000) RY*( 9) O  16           s(  1.82%)p53.89( 98.06%)d 0.07(  0.12%)
   321. (0.00000) RY*(10) O  16           s(  1.62%)p60.61( 98.27%)d 0.07(  0.11%)
   322. (0.00000) RY*(11) O  16           s( 99.93%)p 0.00(  0.07%)d 0.00(  0.00%)
   323. (0.00000) RY*(12) O  16           s(  0.14%)p99.99( 99.85%)d 0.11(  0.02%)
   324. (0.00001) RY*(13) O  16           s(  5.33%)p 1.36(  7.23%)d16.41( 87.44%)
   325. (0.00000) RY*(14) O  16           s(  0.54%)p 2.38(  1.30%)d99.99( 98.16%)
   326. (0.00000) RY*(15) O  16           s(  2.08%)p 1.15(  2.39%)d45.98( 95.53%)
   327. (0.00000) RY*(16) O  16           s(  0.13%)p16.56(  2.09%)d99.99( 97.79%)
   328. (0.00000) RY*(17) O  16           s(  2.32%)p 0.96(  2.23%)d41.13( 95.45%)
   329. (0.00039) RY*( 1) H  17           s(100.00%)
                                           -0.0005  1.0000  0.0026
   330. (0.00021) RY*( 2) H  17           s(100.00%)
                                           -0.0012 -0.0027  1.0000
   331. (0.00046) RY*( 1) H  18           s(100.00%)
                                           -0.0006  1.0000  0.0022
   332. (0.00022) RY*( 2) H  18           s(100.00%)
                                           -0.0012 -0.0022  1.0000
   333. (0.00054) RY*( 1) H  19           s(100.00%)
                                           -0.0014  1.0000  0.0031
   334. (0.00026) RY*( 2) H  19           s(100.00%)
                                           -0.0008 -0.0031  1.0000
   335. (0.00076) RY*( 1) H  20           s(100.00%)
                                           -0.0014  1.0000  0.0015
   336. (0.00016) RY*( 2) H  20           s(100.00%)
                                           -0.0008 -0.0015  1.0000
   337. (0.00048) RY*( 1) H  21           s(100.00%)
                                           -0.0006  1.0000  0.0021
   338. (0.00022) RY*( 2) H  21           s(100.00%)
                                           -0.0012 -0.0021  1.0000
   339. (0.00213) RY*( 1) H  22           s(100.00%)
                                           -0.0040  1.0000 -0.0000
   340. (0.00015) RY*( 2) H  22           s(100.00%)
                                            0.0000  0.0000  1.0000
   341. (0.00243) RY*( 1) H  23           s(100.00%)
                                            0.0067  1.0000 -0.0039
   342. (0.00037) RY*( 2) H  23           s(100.00%)
                                           -0.0020  0.0039  1.0000
   343. (0.00071) RY*( 1) H  24           s(100.00%)
                                           -0.0015  1.0000  0.0017
   344. (0.00017) RY*( 2) H  24           s(100.00%)
                                           -0.0008 -0.0017  1.0000
   345. (0.00047) RY*( 1) H  25           s(100.00%)
                                           -0.0006  1.0000  0.0021
   346. (0.00022) RY*( 2) H  25           s(100.00%)
                                           -0.0012 -0.0021  1.0000
   347. (0.00039) RY*( 1) H  26           s(100.00%)
                                           -0.0005  1.0000  0.0025
   348. (0.00021) RY*( 2) H  26           s(100.00%)
                                           -0.0012 -0.0025  1.0000
   349. (0.00046) RY*( 1) H  27           s(100.00%)
                                           -0.0006  1.0000  0.0023
   350. (0.00022) RY*( 2) H  27           s(100.00%)
                                           -0.0012 -0.0023  1.0000
   351. (0.00059) RY*( 1) H  28           s(100.00%)
                                           -0.0015  1.0000  0.0026
   352. (0.00023) RY*( 2) H  28           s(100.00%)
                                           -0.0008 -0.0026  1.0000
   353. (0.00077) RY*( 1) H  29           s(100.00%)
                                           -0.0042  1.0000 -0.0021
   354. (0.00016) RY*( 2) H  29           s(100.00%)
                                            0.0004  0.0021  1.0000
   355. (0.01540) BD*( 1) C   1 - C   2  
                ( 50.06%)   0.7075* C   1 s( 34.71%)p 1.88( 65.26%)d 0.00(  0.03%)
                                            0.0000  0.5890 -0.0116 -0.0001 -0.0001
                                           -0.4297 -0.0002  0.0085 -0.0000 -0.1358
                                           -0.0306  0.0065 -0.0001  0.6690 -0.0287
                                           -0.0096 -0.0000  0.0059 -0.0142 -0.0041
                                            0.0017  0.0079
                ( 49.94%)  -0.7067* C   2 s( 34.71%)p 1.88( 65.26%)d 0.00(  0.03%)
                                            0.0000  0.5890 -0.0131 -0.0015 -0.0004
                                            0.4366 -0.0195  0.0057  0.0001  0.1647
                                           -0.0379 -0.0017 -0.0002 -0.6579  0.0002
                                           -0.0123 -0.0003  0.0040 -0.0141 -0.0017
                                            0.0018  0.0097
   356. (0.32187) BD*( 2) C   1 - C   2  
                ( 49.62%)   0.7044* C   1 s(  0.00%)p 1.00( 99.96%)d 0.00(  0.04%)
                                           -0.0000  0.0007 -0.0001 -0.0003 -0.0000
                                            0.8030  0.0214  0.0103 -0.0004 -0.4090
                                           -0.0109 -0.0052  0.0002  0.4321  0.0115
                                            0.0057 -0.0003 -0.0052  0.0028 -0.0094
                                           -0.0144  0.0073
                ( 50.38%)  -0.7098* C   2 s(  0.00%)p 1.00( 99.96%)d 0.00(  0.04%)
                                            0.0000  0.0004 -0.0001 -0.0000 -0.0000
                                            0.8033  0.0203 -0.0104 -0.0010 -0.4096
                                           -0.0102  0.0052  0.0007  0.4310  0.0109
                                           -0.0054 -0.0006 -0.0075 -0.0113  0.0047
                                            0.0026 -0.0131
   357. (0.01531) BD*( 1) C   1 - C   6  
                ( 50.11%)   0.7079* C   1 s( 34.64%)p 1.89( 65.33%)d 0.00(  0.03%)
                                            0.0000  0.5885 -0.0110  0.0003  0.0000
                                            0.0458 -0.0231  0.0021 -0.0000 -0.5404
                                           -0.0106  0.0125 -0.0000 -0.5977  0.0331
                                            0.0079  0.0001  0.0021 -0.0024  0.0148
                                           -0.0087  0.0043
                ( 49.89%)  -0.7063* C   6 s( 34.70%)p 1.88( 65.27%)d 0.00(  0.03%)
                                            0.0000  0.5889 -0.0126 -0.0026 -0.0004
                                           -0.0287 -0.0223  0.0038 -0.0003  0.5599
                                           -0.0352 -0.0056  0.0002  0.5800  0.0081
                                           -0.0119  0.0007  0.0008 -0.0041  0.0143
                                           -0.0070  0.0066
   358. (0.01147) BD*( 1) C   1 - H  17  
                ( 39.74%)   0.6304* C   1 s( 30.57%)p 2.27( 69.36%)d 0.00(  0.07%)
                                            0.0003 -0.5526 -0.0181  0.0002 -0.0001
                                           -0.4086 -0.0021 -0.0040 -0.0008 -0.7215
                                           -0.0036 -0.0070 -0.0015  0.0773  0.0004
                                            0.0007  0.0001 -0.0184  0.0007  0.0044
                                            0.0109  0.0136
                ( 60.26%)  -0.7763* H  17 s(100.00%)
                                           -1.0000 -0.0005 -0.0012
   359. (0.01497) BD*( 1) C   2 - C   3  
                ( 50.38%)   0.7098* C   2 s( 34.67%)p 1.88( 65.30%)d 0.00(  0.03%)
                                            0.0000  0.5887 -0.0093  0.0007  0.0003
                                           -0.4010  0.0203 -0.0052  0.0000 -0.6948
                                            0.0019 -0.0132 -0.0005  0.0865 -0.0364
                                           -0.0022 -0.0005  0.0133 -0.0028  0.0006
                                           -0.0094 -0.0070
                ( 49.62%)  -0.7044* C   3 s( 34.58%)p 1.89( 65.39%)d 0.00(  0.03%)
                                           -0.0001  0.5879  0.0145 -0.0022 -0.0002
                                            0.3914  0.0068 -0.0063  0.0001  0.7035
                                           -0.0231 -0.0067  0.0006 -0.0628 -0.0345
                                            0.0053  0.0001  0.0139 -0.0046 -0.0023
                                           -0.0076 -0.0063
   360. (0.01112) BD*( 1) C   2 - H  18  
                ( 39.71%)   0.6301* C   2 s( 30.53%)p 2.27( 69.41%)d 0.00(  0.07%)
                                            0.0003 -0.5522 -0.0177 -0.0006 -0.0001
                                            0.0389  0.0005 -0.0000  0.0001 -0.5660
                                           -0.0028  0.0059 -0.0011 -0.6100 -0.0036
                                            0.0059 -0.0011  0.0029  0.0002 -0.0225
                                            0.0096 -0.0079
                ( 60.29%)  -0.7765* H  18 s(100.00%)
                                           -1.0000 -0.0006 -0.0012
   361. (0.02279) BD*( 1) C   3 - C   4  
                ( 50.87%)   0.7132* C   3 s( 35.17%)p 1.84( 64.80%)d 0.00(  0.03%)
                                           -0.0001 -0.5930 -0.0064 -0.0046 -0.0004
                                           -0.0200 -0.0158  0.0005 -0.0013  0.5584
                                           -0.0204 -0.0070 -0.0004  0.5787  0.0097
                                           -0.0083  0.0016 -0.0012  0.0036 -0.0131
                                            0.0067 -0.0060
                ( 49.13%)  -0.7009* C   4 s( 34.22%)p 1.92( 65.75%)d 0.00(  0.03%)
                                            0.0000 -0.5849 -0.0055 -0.0009 -0.0003
                                            0.0405 -0.0091 -0.0008  0.0010 -0.5504
                                           -0.0004  0.0004 -0.0017 -0.5938  0.0160
                                            0.0016 -0.0030 -0.0008  0.0020 -0.0147
                                            0.0080 -0.0047
   362. (0.34568) BD*( 2) C   3 - C   4  
                ( 50.40%)   0.7099* C   3 s(  0.00%)p 1.00( 99.96%)d 0.00(  0.04%)
                                            0.0000  0.0039 -0.0001  0.0019 -0.0000
                                            0.8034  0.0117  0.0047 -0.0014 -0.4119
                                           -0.0036 -0.0035  0.0007  0.4293  0.0052
                                            0.0032 -0.0006 -0.0072 -0.0116  0.0051
                                            0.0028 -0.0133
                ( 49.60%)  -0.7043* C   4 s(  0.00%)p 1.00( 99.97%)d 0.00(  0.03%)
                                           -0.0000  0.0016  0.0032 -0.0005 -0.0000
                                            0.8017  0.0084  0.0064 -0.0040 -0.4107
                                           -0.0013 -0.0027  0.0028  0.4337  0.0027
                                            0.0021 -0.0025  0.0110  0.0083  0.0039
                                            0.0095  0.0057
   363. (0.01206) BD*( 1) C   3 - H  19  
                ( 39.71%)   0.6301* C   3 s( 30.15%)p 2.31( 69.78%)d 0.00(  0.07%)
                                            0.0004 -0.5488  0.0165  0.0023  0.0001
                                            0.4473  0.0036  0.0015  0.0003  0.1483
                                            0.0084 -0.0012 -0.0009 -0.6897  0.0016
                                           -0.0053 -0.0019 -0.0037  0.0194  0.0076
                                           -0.0064 -0.0135
                ( 60.29%)  -0.7765* H  19 s(100.00%)
                                           -1.0000 -0.0014 -0.0008
   364. (0.02538) BD*( 1) C   4 - C   5  
                ( 49.36%)   0.7026* C   4 s( 33.75%)p 1.96( 66.21%)d 0.00(  0.03%)
                                           -0.0000  0.5809  0.0062  0.0008  0.0001
                                            0.4351 -0.0054 -0.0006  0.0017  0.1410
                                            0.0036  0.0011 -0.0006 -0.6729  0.0123
                                            0.0028 -0.0038  0.0045 -0.0146 -0.0044
                                            0.0025  0.0087
                ( 50.64%)  -0.7116* C   5 s( 34.92%)p 1.86( 65.05%)d 0.00(  0.03%)
                                            0.0001  0.5909  0.0057  0.0041  0.0003
                                           -0.4409  0.0079  0.0064  0.0002 -0.1694
                                            0.0196  0.0021  0.0012  0.6533  0.0033
                                           -0.0091  0.0008  0.0043 -0.0135 -0.0021
                                            0.0011  0.0087
   365. (0.03565) BD*( 1) C   4 - C   7  
                ( 51.14%)   0.7151* C   4 s( 32.00%)p 2.12( 67.98%)d 0.00(  0.03%)
                                            0.0002  0.5656 -0.0089 -0.0030 -0.0005
                                           -0.4069 -0.0122  0.0026 -0.0015 -0.7126
                                           -0.0167  0.0028 -0.0023  0.0756 -0.0135
                                            0.0014  0.0001  0.0119 -0.0025 -0.0018
                                           -0.0077 -0.0070
                ( 48.86%)  -0.6990* C   7 s( 28.34%)p 2.53( 71.63%)d 0.00(  0.03%)
                                            0.0002  0.5323  0.0064  0.0007  0.0001
                                            0.4253 -0.0090 -0.0009  0.0013  0.7272
                                           -0.0005 -0.0060  0.0039 -0.0779 -0.0208
                                            0.0015 -0.0029  0.0134 -0.0040 -0.0046
                                           -0.0045 -0.0075
   366. (0.01519) BD*( 1) C   5 - C   6  
                ( 49.45%)   0.7032* C   5 s( 34.96%)p 1.86( 65.01%)d 0.00(  0.03%)
                                           -0.0001  0.5911  0.0151 -0.0015 -0.0001
                                            0.4029 -0.0188 -0.0022  0.0004  0.6921
                                            0.0012 -0.0087  0.0005 -0.0834  0.0357
                                           -0.0034 -0.0009  0.0132 -0.0026  0.0007
                                           -0.0090 -0.0068
                ( 50.55%)  -0.7110* C   6 s( 34.66%)p 1.88( 65.31%)d 0.00(  0.03%)
                                            0.0000  0.5886 -0.0106  0.0013  0.0002
                                           -0.3890 -0.0059  0.0076 -0.0006 -0.7042
                                            0.0238  0.0105 -0.0005  0.0633  0.0338
                                           -0.0047  0.0009  0.0136 -0.0045 -0.0025
                                           -0.0077 -0.0061
   367. (0.31994) BD*( 2) C   5 - C   6  
                ( 49.41%)   0.7029* C   5 s(  0.00%)p 1.00( 99.97%)d 0.00(  0.03%)
                                           -0.0000  0.0027  0.0004 -0.0002  0.0001
                                           -0.8001 -0.0147 -0.0127  0.0015  0.4109
                                            0.0082  0.0073 -0.0004 -0.4360 -0.0073
                                           -0.0056  0.0008 -0.0111 -0.0076 -0.0045
                                           -0.0107 -0.0048
                ( 50.59%)  -0.7112* C   6 s(  0.00%)p 1.00( 99.96%)d 0.00(  0.04%)
                                            0.0000  0.0021 -0.0010 -0.0008 -0.0002
                                           -0.8033 -0.0176 -0.0090  0.0006  0.4064
                                            0.0091  0.0044 -0.0002 -0.4342 -0.0098
                                           -0.0046  0.0001  0.0051 -0.0033  0.0098
                                            0.0149 -0.0081
   368. (0.01244) BD*( 1) C   5 - H  20  
                ( 39.93%)   0.6319* C   5 s( 30.02%)p 2.33( 69.91%)d 0.00(  0.07%)
                                           -0.0003  0.5477 -0.0164 -0.0024 -0.0000
                                            0.0441 -0.0076  0.0031  0.0009 -0.5674
                                           -0.0100 -0.0002 -0.0011 -0.6123  0.0068
                                           -0.0048 -0.0019 -0.0026 -0.0012  0.0226
                                           -0.0106  0.0075
                ( 60.07%)  -0.7750* H  20 s(100.00%)
                                            1.0000  0.0014  0.0008
   369. (0.01115) BD*( 1) C   6 - H  21  
                ( 39.68%)   0.6299* C   6 s( 30.55%)p 2.27( 69.38%)d 0.00(  0.07%)
                                           -0.0003  0.5524  0.0183  0.0011  0.0003
                                            0.4486  0.0025  0.0045  0.0008  0.1520
                                            0.0004  0.0019  0.0003 -0.6851 -0.0041
                                           -0.0064 -0.0011  0.0031 -0.0193 -0.0076
                                            0.0070  0.0135
                ( 60.32%)  -0.7767* H  21 s(100.00%)
                                            1.0000  0.0006  0.0012
   370. (0.03636) BD*( 1) C   7 - C   8  
                ( 48.86%)   0.6990* C   7 s( 28.65%)p 2.49( 71.32%)d 0.00(  0.03%)
                                            0.0002  0.5352  0.0073 -0.0001  0.0001
                                           -0.6140  0.0142  0.0038 -0.0014 -0.0941
                                            0.0162 -0.0024  0.0013 -0.5714 -0.0162
                                            0.0029 -0.0046  0.0022  0.0137  0.0029
                                            0.0058  0.0065
                ( 51.14%)  -0.7151* C   8 s( 32.08%)p 2.12( 67.89%)d 0.00(  0.03%)
                                            0.0002  0.5663 -0.0095 -0.0035 -0.0004
                                            0.6170  0.0209 -0.0044  0.0018  0.0489
                                            0.0112 -0.0014  0.0004  0.5434  0.0028
                                           -0.0014  0.0014  0.0009  0.0130  0.0023
                                            0.0087  0.0028
   371. (0.03243) BD*( 1) C   7 - N   9  
                ( 61.35%)   0.7833* C   7 s( 21.69%)p 3.61( 78.22%)d 0.00(  0.09%)
                                           -0.0001  0.4651  0.0241  0.0008 -0.0003
                                            0.5647 -0.0149  0.0023 -0.0005 -0.6774
                                            0.0238 -0.0038 -0.0005 -0.0591 -0.0092
                                           -0.0009  0.0018 -0.0262 -0.0047  0.0039
                                           -0.0032 -0.0139
                ( 38.65%)  -0.6217* N   9 s( 35.32%)p 1.83( 64.66%)d 0.00(  0.03%)
                                           -0.0000  0.5943 -0.0027 -0.0044  0.0001
                                           -0.5196 -0.0005  0.0043 -0.0010  0.6112
                                           -0.0002 -0.0043  0.0014  0.0540  0.0011
                                           -0.0002  0.0003 -0.0155 -0.0049 -0.0003
                                           -0.0017 -0.0039
   372. (0.02042) BD*( 1) C   7 - H  22  
                ( 38.12%)   0.6174* C   7 s( 21.37%)p 3.68( 78.56%)d 0.00(  0.07%)
                                            0.0003 -0.4615  0.0259  0.0005 -0.0002
                                            0.3486  0.0116  0.0017 -0.0017  0.0459
                                           -0.0044  0.0004  0.0013 -0.8131 -0.0258
                                           -0.0018  0.0029 -0.0003  0.0170  0.0030
                                           -0.0028 -0.0210
                ( 61.88%)  -0.7867* H  22 s(100.00%)
                                           -1.0000 -0.0040  0.0000
   373. (0.02489) BD*( 1) C   8 - C  10  
                ( 49.25%)   0.7018* C   8 s( 33.92%)p 1.95( 66.05%)d 0.00(  0.03%)
                                            0.0000 -0.5823 -0.0072 -0.0017 -0.0001
                                           -0.1236  0.0101  0.0025 -0.0014  0.3680
                                           -0.0084 -0.0004  0.0011  0.7138 -0.0090
                                           -0.0033  0.0021  0.0024  0.0025 -0.0121
                                            0.0007 -0.0123
                ( 50.75%)  -0.7124* C  10 s( 34.89%)p 1.87( 65.08%)d 0.00(  0.03%)
                                           -0.0001 -0.5907 -0.0056 -0.0039 -0.0003
                                            0.0872  0.0199 -0.0006  0.0019 -0.3634
                                           -0.0026  0.0062 -0.0003 -0.7145  0.0107
                                            0.0098 -0.0003  0.0034  0.0025 -0.0124
                                           -0.0004 -0.0101
   374. (0.35521) BD*( 2) C   8 - C  10  
                ( 50.14%)   0.7081* C   8 s(  0.00%)p 1.00( 99.96%)d 0.00(  0.03%)
                                           -0.0000 -0.0043 -0.0038 -0.0012 -0.0002
                                            0.2885  0.0077  0.0036  0.0001  0.8688
                                            0.0070  0.0075 -0.0039 -0.4016 -0.0019
                                           -0.0033  0.0020 -0.0061 -0.0026 -0.0116
                                            0.0031  0.0116
                ( 49.86%)  -0.7061* C  10 s(  0.00%)p 1.00( 99.96%)d 0.00(  0.04%)
                                           -0.0001 -0.0038 -0.0005 -0.0033  0.0001
                                            0.2825  0.0072  0.0012  0.0003  0.8695
                                            0.0106  0.0051 -0.0021 -0.4044 -0.0017
                                           -0.0040  0.0020 -0.0070  0.0079  0.0069
                                           -0.0117 -0.0087
   375. (0.02228) BD*( 1) C   8 - C  14  
                ( 49.13%)   0.7009* C   8 s( 33.97%)p 1.94( 66.00%)d 0.00(  0.03%)
                                            0.0000 -0.5828 -0.0052 -0.0006 -0.0003
                                            0.7211 -0.0066 -0.0012  0.0029 -0.3265
                                            0.0062  0.0015 -0.0018 -0.1820  0.0127
                                            0.0015 -0.0016  0.0117  0.0042 -0.0039
                                           -0.0105  0.0068
                ( 50.87%)  -0.7133* C  14 s( 35.07%)p 1.85( 64.91%)d 0.00(  0.03%)
                                           -0.0001 -0.5921 -0.0067 -0.0039 -0.0003
                                           -0.7261  0.0132  0.0096 -0.0005  0.3078
                                            0.0039 -0.0042  0.0008  0.1623  0.0217
                                           -0.0028  0.0017  0.0102  0.0049 -0.0052
                                           -0.0100  0.0046
   376. (0.05184) BD*( 1) N   9 - C  15  
                ( 36.83%)   0.6069* N   9 s( 35.63%)p 1.81( 64.33%)d 0.00(  0.05%)
                                           -0.0000 -0.5968 -0.0107 -0.0053 -0.0000
                                           -0.1223  0.0161 -0.0030  0.0001  0.5284
                                           -0.0223  0.0034  0.0011 -0.5901  0.0028
                                            0.0007 -0.0017  0.0066 -0.0012  0.0176
                                            0.0073 -0.0076
                ( 63.17%)  -0.7948* C  15 s( 32.58%)p 2.07( 67.34%)d 0.00(  0.08%)
                                           -0.0001 -0.5705  0.0198 -0.0026  0.0022
                                            0.1250 -0.0031 -0.0050 -0.0003 -0.5348
                                            0.0183  0.0082 -0.0020  0.6089 -0.0226
                                           -0.0031  0.0036  0.0021 -0.0068  0.0233
                                            0.0094 -0.0091
   377. (0.01740) BD*( 1) N   9 - H  23  
                ( 29.40%)   0.5422* N   9 s( 28.95%)p 2.45( 70.99%)d 0.00(  0.06%)
                                            0.0002 -0.5380  0.0038  0.0024  0.0001
                                           -0.4371  0.0119  0.0001  0.0017  0.0887
                                           -0.0047  0.0007 -0.0016  0.7145 -0.0154
                                           -0.0019 -0.0008  0.0066  0.0193 -0.0018
                                           -0.0041 -0.0140
                ( 70.60%)  -0.8402* H  23 s(100.00%)
                                           -1.0000  0.0067 -0.0020
   378. (0.01537) BD*( 1) C  10 - C  11  
                ( 49.46%)   0.7033* C  10 s( 34.96%)p 1.86( 65.00%)d 0.00(  0.03%)
                                            0.0001 -0.5911 -0.0148  0.0010  0.0001
                                            0.5990  0.0141 -0.0086  0.0002  0.0519
                                           -0.0192  0.0022  0.0005  0.5355 -0.0329
                                           -0.0025  0.0011  0.0013 -0.0134 -0.0029
                                           -0.0107 -0.0019
                ( 50.54%)  -0.7109* C  11 s( 34.66%)p 1.88( 65.31%)d 0.00(  0.03%)
                                           -0.0000 -0.5886  0.0109 -0.0009 -0.0002
                                           -0.6164  0.0343  0.0078 -0.0001 -0.0442
                                           -0.0185  0.0025 -0.0005 -0.5189 -0.0151
                                            0.0115 -0.0009 -0.0002 -0.0140 -0.0041
                                           -0.0089 -0.0047
   379. (0.01260) BD*( 1) C  10 - H  24  
                ( 40.05%)   0.6328* C  10 s( 30.04%)p 2.33( 69.89%)d 0.00(  0.07%)
                                            0.0003 -0.5479  0.0162  0.0027  0.0000
                                           -0.7432 -0.0060 -0.0020 -0.0017  0.3295
                                           -0.0046  0.0034  0.0010  0.1943 -0.0114
                                            0.0048  0.0013  0.0151  0.0098 -0.0033
                                           -0.0145  0.0116
                ( 59.95%)  -0.7743* H  24 s(100.00%)
                                           -1.0000 -0.0015 -0.0008
   380. (0.01538) BD*( 1) C  11 - C  12  
                ( 49.89%)   0.7063* C  11 s( 34.73%)p 1.88( 65.24%)d 0.00(  0.03%)
                                           -0.0000 -0.5892  0.0124  0.0021  0.0004
                                            0.7250 -0.0292 -0.0098  0.0005 -0.3113
                                           -0.0048  0.0065 -0.0004 -0.1669 -0.0307
                                            0.0074 -0.0006  0.0112  0.0057 -0.0054
                                           -0.0101  0.0048
                ( 50.11%)  -0.7079* C  12 s( 34.69%)p 1.88( 65.27%)d 0.00(  0.03%)
                                           -0.0000 -0.5889  0.0110 -0.0004  0.0000
                                           -0.7139  0.0027  0.0142 -0.0000  0.3213
                                           -0.0183 -0.0041  0.0000  0.1946 -0.0373
                                            0.0011  0.0000  0.0109  0.0033 -0.0040
                                           -0.0117  0.0062
   381. (0.32810) BD*( 2) C  11 - C  12  
                ( 50.46%)   0.7103* C  11 s(  0.00%)p 1.00( 99.96%)d 0.00(  0.04%)
                                           -0.0000 -0.0008 -0.0009 -0.0005 -0.0001
                                            0.2795  0.0069  0.0037 -0.0005  0.8698
                                            0.0215  0.0114 -0.0016 -0.4052 -0.0102
                                           -0.0052  0.0006 -0.0071  0.0081  0.0072
                                           -0.0116 -0.0090
                ( 49.54%)  -0.7039* C  12 s(  0.00%)p 1.00( 99.96%)d 0.00(  0.04%)
                                           -0.0000 -0.0001  0.0001  0.0005  0.0001
                                            0.2806  0.0074  0.0037 -0.0002  0.8690
                                            0.0231  0.0115 -0.0004 -0.4060 -0.0107
                                           -0.0050  0.0003  0.0151 -0.0059  0.0062
                                            0.0081 -0.0039
   382. (0.01118) BD*( 1) C  11 - H  25  
                ( 39.69%)   0.6300* C  11 s( 30.52%)p 2.27( 69.41%)d 0.00(  0.07%)
                                           -0.0003  0.5522  0.0184  0.0010  0.0003
                                            0.1172  0.0012  0.0007  0.0001 -0.3785
                                           -0.0023 -0.0036 -0.0006 -0.7328 -0.0042
                                           -0.0072 -0.0013 -0.0021 -0.0065  0.0173
                                           -0.0057  0.0171
                ( 60.31%)  -0.7766* H  25 s(100.00%)
                                            1.0000  0.0006  0.0012
   383. (0.01541) BD*( 1) C  12 - C  13  
                ( 50.06%)   0.7076* C  12 s( 34.67%)p 1.88( 65.29%)d 0.00(  0.03%)
                                            0.0000  0.5887 -0.0117 -0.0001 -0.0001
                                           -0.1259  0.0385 -0.0023  0.0001  0.3704
                                           -0.0155 -0.0055 -0.0000  0.7057 -0.0064
                                           -0.0133 -0.0000 -0.0026 -0.0010  0.0130
                                           -0.0002  0.0119
                ( 49.94%)  -0.7067* C  13 s( 34.71%)p 1.88( 65.26%)d 0.00(  0.03%)
                                            0.0000  0.5890 -0.0132 -0.0018 -0.0005
                                            0.0955  0.0344  0.0062  0.0004 -0.3652
                                            0.0005 -0.0067 -0.0002 -0.7128  0.0250
                                           -0.0103 -0.0003 -0.0041 -0.0038  0.0131
                                           -0.0002  0.0104
   384. (0.01151) BD*( 1) C  12 - H  26  
                ( 39.75%)   0.6305* C  12 s( 30.55%)p 2.27( 69.38%)d 0.00(  0.07%)
                                           -0.0003  0.5524  0.0181 -0.0004  0.0001
                                           -0.6275 -0.0032 -0.0061 -0.0014 -0.0520
                                           -0.0002 -0.0005 -0.0001 -0.5452 -0.0026
                                           -0.0052 -0.0011  0.0032  0.0224  0.0005
                                            0.0118  0.0032
                ( 60.25%)  -0.7762* H  26 s(100.00%)
                                            1.0000  0.0005  0.0012
   385. (0.01486) BD*( 1) C  13 - C  14  
                ( 50.42%)   0.7101* C  13 s( 34.61%)p 1.89( 65.36%)d 0.00(  0.03%)
                                            0.0000  0.5882 -0.0093  0.0009  0.0003
                                            0.6014  0.0118  0.0128  0.0009  0.0605
                                           -0.0195 -0.0015 -0.0003  0.5351 -0.0347
                                            0.0065 -0.0001 -0.0011  0.0138  0.0029
                                            0.0107  0.0017
                ( 49.58%)  -0.7041* C  14 s( 34.71%)p 1.88( 65.26%)d 0.00(  0.03%)
                                           -0.0001  0.5890  0.0138 -0.0018 -0.0001
                                           -0.6140  0.0330  0.0043 -0.0006 -0.0401
                                           -0.0191  0.0031  0.0001 -0.5216 -0.0165
                                            0.0091 -0.0004 -0.0001  0.0140  0.0042
                                            0.0087  0.0045
   386. (0.32411) BD*( 2) C  13 - C  14  
                ( 50.40%)   0.7099* C  13 s(  0.00%)p 1.00( 99.96%)d 0.00(  0.04%)
                                           -0.0000 -0.0022 -0.0002 -0.0009 -0.0001
                                            0.2790  0.0068 -0.0033 -0.0000  0.8681
                                            0.0205 -0.0101 -0.0003 -0.4092 -0.0096
                                            0.0049  0.0003  0.0156 -0.0064  0.0059
                                            0.0089 -0.0034
                ( 49.60%)  -0.7043* C  14 s(  0.00%)p 1.00( 99.96%)d 0.00(  0.04%)
                                            0.0000 -0.0056 -0.0001 -0.0010  0.0001
                                            0.2823  0.0070  0.0036 -0.0007  0.8689
                                            0.0170  0.0123 -0.0018 -0.4053 -0.0072
                                           -0.0079  0.0006 -0.0074 -0.0018 -0.0122
                                            0.0032  0.0118
   387. (0.01106) BD*( 1) C  13 - H  27  
                ( 39.72%)   0.6302* C  13 s( 30.59%)p 2.27( 69.35%)d 0.00(  0.07%)
                                           -0.0003  0.5528  0.0177  0.0007  0.0002
                                           -0.7414 -0.0037  0.0075 -0.0014  0.3287
                                            0.0017 -0.0030  0.0006  0.1888  0.0014
                                           -0.0015  0.0003 -0.0155 -0.0101  0.0028
                                            0.0135 -0.0119
                ( 60.28%)  -0.7764* H  27 s(100.00%)
                                            1.0000  0.0006  0.0012
   388. (0.01207) BD*( 1) C  14 - H  28  
                ( 39.71%)   0.6301* C  14 s( 30.13%)p 2.32( 69.80%)d 0.00(  0.07%)
                                            0.0004 -0.5486  0.0164  0.0020  0.0000
                                            0.1206 -0.0088  0.0039  0.0017 -0.3841
                                            0.0009 -0.0018 -0.0008 -0.7320 -0.0037
                                           -0.0036 -0.0008  0.0021  0.0058 -0.0177
                                            0.0052 -0.0174
                ( 60.29%)  -0.7765* H  28 s(100.00%)
                                           -1.0000 -0.0015 -0.0008
   389. (0.27966) BD*( 1) C  15 - O  16  
                ( 73.40%)   0.8567* C  15 s(  0.01%)p99.99( 99.38%)d42.86(  0.60%)
                                           -0.0000  0.0118 -0.0008  0.0003 -0.0001
                                            0.7291  0.0338  0.0162 -0.0042  0.5720
                                            0.0291  0.0133 -0.0036  0.3637  0.0172
                                            0.0080 -0.0022 -0.0118  0.0115 -0.0269
                                            0.0705 -0.0067
                ( 26.60%)  -0.5158* O  16 s(  0.01%)p99.99( 99.88%)d 8.54(  0.11%)
                                            0.0000  0.0113 -0.0009 -0.0001 -0.0000
                                            0.7119  0.0017  0.0014 -0.0026  0.5961
                                            0.0006  0.0008 -0.0020  0.3696  0.0006
                                            0.0006 -0.0013  0.0040 -0.0046  0.0119
                                           -0.0302  0.0029
   390. (0.00565) BD*( 2) C  15 - O  16  
                ( 63.88%)   0.7992* C  15 s( 31.92%)p 2.13( 67.92%)d 0.00(  0.16%)
                                            0.0001 -0.5616  0.0623  0.0021  0.0014
                                           -0.5332  0.0351  0.0040 -0.0032  0.6133
                                           -0.0482 -0.0006  0.0042  0.1225  0.0101
                                           -0.0063 -0.0006  0.0334  0.0095 -0.0088
                                            0.0035  0.0166
                ( 36.12%)  -0.6010* O  16 s( 37.01%)p 1.70( 62.88%)d 0.00(  0.11%)
                                           -0.0000 -0.6067  0.0444  0.0016  0.0000
                                            0.5433 -0.0170 -0.0012  0.0002 -0.5652
                                            0.0187  0.0024 -0.0002 -0.1164  0.0040
                                           -0.0015 -0.0002  0.0276  0.0045 -0.0063
                                            0.0021  0.0165
   391. (0.03731) BD*( 1) C  15 - H  29  
                ( 41.64%)   0.6453* C  15 s( 35.85%)p 1.79( 64.06%)d 0.00(  0.09%)
                                            0.0002 -0.5970 -0.0457  0.0007 -0.0020
                                            0.3997  0.0158 -0.0056 -0.0039 -0.0581
                                           -0.0133  0.0071  0.0031 -0.6905 -0.0098
                                           -0.0003  0.0026 -0.0030  0.0213 -0.0077
                                           -0.0086 -0.0169
                ( 58.36%)  -0.7639* H  29 s(100.00%)
                                           -1.0000 -0.0042  0.0004


 NHO Directionality and "Bond Bending" (deviations from line of nuclear centers)

         [Thresholds for printing:  angular deviation  >  1.0 degree]
                                    hybrid p-character > 25.0%
                                    orbital occupancy  >  0.10e

                                Line of Centers        Hybrid 1              Hybrid 2
                                ---------------  -------------------   ------------------
                NBO               Theta   Phi    Theta   Phi    Dev    Theta   Phi    Dev
 ========================================================================================
     1. BD (   1) C   1 - C   2    34.6  199.1    35.5  200.8   1.3    146.7   16.5   2.0
     2. BD (   2) C   1 - C   2    34.6  199.1    64.4  333.0  90.0     64.4  333.0  90.0
     3. BD (   1) C   1 - C   6   136.9  273.9   135.9  272.6   1.3     42.1   95.2   1.4
     5. BD (   1) C   2 - C   3    84.8  240.5    86.6  241.4   2.1     96.7   59.8   1.6
     7. BD (   1) C   3 - C   4   136.5  273.0   137.6  274.0   1.3      --     --    --
     8. BD (   2) C   3 - C   4   136.5  273.0    64.6  332.9  90.0     64.4  333.1  89.8
    11. BD (   1) C   4 - C   7    84.2  240.3    85.7  240.2   1.5     96.8   60.1   1.0
    12. BD (   1) C   5 - C   6    95.3   60.4    93.8   60.8   1.6     83.1  239.9   1.6
    13. BD (   2) C   5 - C   6    95.3   60.4   115.7  152.7  89.8    115.8  153.2  89.8
    16. BD (   1) C   7 - C   8   132.0  185.9   134.4  187.5   2.7     49.4    5.3   1.5
    18. BD (   1) C   7 - H  22    24.9  183.4    23.4  186.8   2.0      --     --    --
    20. BD (   2) C   8 - C  10   152.1  285.6    66.5  251.2  89.9     66.3  251.7  90.1
    21. BD (   1) C   8 - C  14    77.8  156.3     --     --    --     103.4  336.3   1.2
    22. BD (   1) N   9 - C  15    42.8  283.6    41.6  282.1   1.6    138.3  102.9   1.2
    24. BD (   1) C  10 - C  11   130.9  184.7   129.6  183.3   1.7     47.8    6.0   1.6
    26. BD (   1) C  11 - C  12    77.0  156.2    75.8  155.7   1.3    101.8  336.8   1.3
    27. BD (   2) C  11 - C  12    77.0  156.2    66.1  252.2  90.1    113.9   72.1  90.0
    29. BD (   1) C  12 - C  13    28.5  106.8    27.7  104.4   1.3    150.5  290.2   2.0
    31. BD (   1) C  13 - C  14    49.2    4.7    51.1    3.6   2.1    132.4  185.5   1.7
    32. BD (   2) C  13 - C  14    49.2    4.7    65.8  252.2  89.8     66.0  252.0  89.9
    35. BD (   1) C  15 - O  16    98.1  312.3    68.6   38.2  89.3     68.3   39.9  89.2
    36. BD (   2) C  15 - O  16    98.1  312.3    99.4  311.2   1.7     81.4  134.0   1.8
    54. LP (   1) N   9             --     --    111.8  218.9   --       --     --    --
    55. LP (   1) O  16             --     --     99.3  312.7   --       --     --    --
    56. LP (   2) O  16             --     --    156.5   63.8   --       --     --    --
   356. BD*(   2) C   1 - C   2    34.6  199.1    64.4  333.0  90.0     64.4  333.0  90.0
   362. BD*(   2) C   3 - C   4   136.5  273.0    64.6  332.9  90.0     64.4  333.1  89.8
   367. BD*(   2) C   5 - C   6    95.3   60.4   115.7  152.7  89.8    115.8  153.2  89.8
   374. BD*(   2) C   8 - C  10   152.1  285.6    66.5  251.2  89.9     66.3  251.7  90.1
   381. BD*(   2) C  11 - C  12    77.0  156.2    66.1  252.2  90.1    113.9   72.1  90.0
   386. BD*(   2) C  13 - C  14    49.2    4.7    65.8  252.2  89.8     66.0  252.0  89.9
   389. BD*(   1) C  15 - O  16    98.1  312.3    68.6   38.2  89.3     68.3   39.9  89.2


 Second Order Perturbation Theory Analysis of Fock Matrix in NBO Basis

     Threshold for printing:   0.50 kcal/mol
                                                                              E(2)  E(j)-E(i) F(i,j)
         Donor NBO (i)                     Acceptor NBO (j)                 kcal/mol   a.u.    a.u. 
 ===================================================================================================

 within unit  1
   1. BD (   1) C   1 - C   2        / 91. RY*(   1) C   3                    0.79    1.86    0.034
   1. BD (   1) C   1 - C   2        / 92. RY*(   2) C   3                    1.74    1.96    0.052
   1. BD (   1) C   1 - C   2        /142. RY*(   1) C   6                    1.01    1.86    0.039
   1. BD (   1) C   1 - C   2        /143. RY*(   2) C   6                    1.45    2.16    0.050
   1. BD (   1) C   1 - C   2        /357. BD*(   1) C   1 - C   6            2.51    1.39    0.053
   1. BD (   1) C   1 - C   2        /358. BD*(   1) C   1 - H  17            1.34    1.38    0.039
   1. BD (   1) C   1 - C   2        /359. BD*(   1) C   2 - C   3            2.55    1.38    0.053
   1. BD (   1) C   1 - C   2        /360. BD*(   1) C   2 - H  18            1.35    1.38    0.039
   1. BD (   1) C   1 - C   2        /363. BD*(   1) C   3 - H  19            2.45    1.38    0.052
   1. BD (   1) C   1 - C   2        /369. BD*(   1) C   6 - H  21            2.35    1.38    0.051
   2. BD (   2) C   1 - C   2        / 94. RY*(   4) C   3                    1.10    1.65    0.042
   2. BD (   2) C   1 - C   2        /145. RY*(   4) C   6                    0.81    1.77    0.037
   2. BD (   2) C   1 - C   2        /362. BD*(   2) C   3 - C   4           27.84    0.35    0.089
   2. BD (   2) C   1 - C   2        /367. BD*(   2) C   5 - C   6           28.79    0.35    0.090
   3. BD (   1) C   1 - C   6        / 74. RY*(   1) C   2                    1.04    1.86    0.040
   3. BD (   1) C   1 - C   6        / 75. RY*(   2) C   2                    1.43    2.18    0.050
   3. BD (   1) C   1 - C   6        /125. RY*(   1) C   5                    0.96    1.86    0.038
   3. BD (   1) C   1 - C   6        /126. RY*(   2) C   5                    1.45    1.96    0.048
   3. BD (   1) C   1 - C   6        /355. BD*(   1) C   1 - C   2            2.51    1.39    0.053
   3. BD (   1) C   1 - C   6        /358. BD*(   1) C   1 - H  17            1.31    1.38    0.038
   3. BD (   1) C   1 - C   6        /360. BD*(   1) C   2 - H  18            2.36    1.38    0.051
   3. BD (   1) C   1 - C   6        /366. BD*(   1) C   5 - C   6            2.61    1.38    0.054
   3. BD (   1) C   1 - C   6        /368. BD*(   1) C   5 - H  20            2.54    1.38    0.053
   3. BD (   1) C   1 - C   6        /369. BD*(   1) C   6 - H  21            1.33    1.38    0.038
   4. BD (   1) C   1 - H  17        / 74. RY*(   1) C   2                    1.33    1.72    0.043
   4. BD (   1) C   1 - H  17        /142. RY*(   1) C   6                    1.34    1.71    0.043
   4. BD (   1) C   1 - H  17        /355. BD*(   1) C   1 - C   2            0.95    1.24    0.031
   4. BD (   1) C   1 - H  17        /357. BD*(   1) C   1 - C   6            0.94    1.24    0.030
   4. BD (   1) C   1 - H  17        /359. BD*(   1) C   2 - C   3            3.80    1.23    0.061
   4. BD (   1) C   1 - H  17        /360. BD*(   1) C   2 - H  18            0.56    1.23    0.024
   4. BD (   1) C   1 - H  17        /366. BD*(   1) C   5 - C   6            3.87    1.23    0.062
   4. BD (   1) C   1 - H  17        /369. BD*(   1) C   6 - H  21            0.56    1.23    0.024
   5. BD (   1) C   2 - C   3        / 57. RY*(   1) C   1                    0.96    1.88    0.038
   5. BD (   1) C   2 - C   3        / 58. RY*(   2) C   1                    1.43    2.17    0.050
   5. BD (   1) C   2 - C   3        /108. RY*(   1) C   4                    0.92    2.02    0.039
   5. BD (   1) C   2 - C   3        /109. RY*(   2) C   4                    0.76    1.80    0.033
   5. BD (   1) C   2 - C   3        /110. RY*(   3) C   4                    0.71    1.71    0.031
   5. BD (   1) C   2 - C   3        /355. BD*(   1) C   1 - C   2            2.51    1.39    0.053
   5. BD (   1) C   2 - C   3        /358. BD*(   1) C   1 - H  17            2.32    1.38    0.051
   5. BD (   1) C   2 - C   3        /360. BD*(   1) C   2 - H  18            1.31    1.38    0.038
   5. BD (   1) C   2 - C   3        /361. BD*(   1) C   3 - C   4            3.45    1.38    0.062
   5. BD (   1) C   2 - C   3        /363. BD*(   1) C   3 - H  19            1.40    1.38    0.039
   5. BD (   1) C   2 - C   3        /365. BD*(   1) C   4 - C   7            3.75    1.26    0.062
   6. BD (   1) C   2 - H  18        / 57. RY*(   1) C   1                    1.24    1.73    0.042
   6. BD (   1) C   2 - H  18        / 91. RY*(   1) C   3                    1.21    1.72    0.041
   6. BD (   1) C   2 - H  18        /355. BD*(   1) C   1 - C   2            0.95    1.24    0.031
   6. BD (   1) C   2 - H  18        /357. BD*(   1) C   1 - C   6            3.72    1.24    0.061
   6. BD (   1) C   2 - H  18        /358. BD*(   1) C   1 - H  17            0.57    1.24    0.024
   6. BD (   1) C   2 - H  18        /359. BD*(   1) C   2 - C   3            0.94    1.23    0.030
   6. BD (   1) C   2 - H  18        /361. BD*(   1) C   3 - C   4            3.94    1.23    0.062
   6. BD (   1) C   2 - H  18        /363. BD*(   1) C   3 - H  19            0.56    1.23    0.024
   7. BD (   1) C   3 - C   4        / 74. RY*(   1) C   2                    1.15    1.87    0.041
   7. BD (   1) C   3 - C   4        / 75. RY*(   2) C   2                    1.56    2.18    0.052
   7. BD (   1) C   3 - C   4        /125. RY*(   1) C   5                    0.77    1.86    0.034
   7. BD (   1) C   3 - C   4        /159. RY*(   1) C   7                    1.84    1.79    0.051
   7. BD (   1) C   3 - C   4        /359. BD*(   1) C   2 - C   3            3.06    1.38    0.058
   7. BD (   1) C   3 - C   4        /360. BD*(   1) C   2 - H  18            1.96    1.38    0.047
   7. BD (   1) C   3 - C   4        /363. BD*(   1) C   3 - H  19            1.64    1.38    0.043
   7. BD (   1) C   3 - C   4        /364. BD*(   1) C   4 - C   5            3.43    1.37    0.061
   7. BD (   1) C   3 - C   4        /365. BD*(   1) C   4 - C   7            2.17    1.26    0.047
   7. BD (   1) C   3 - C   4        /368. BD*(   1) C   5 - H  20            2.50    1.38    0.053
   7. BD (   1) C   3 - C   4        /370. BD*(   1) C   7 - C   8            0.65    1.26    0.026
   7. BD (   1) C   3 - C   4        /371. BD*(   1) C   7 - N   9            0.64    1.19    0.025
   7. BD (   1) C   3 - C   4        /372. BD*(   1) C   7 - H  22            0.53    1.21    0.022
   8. BD (   2) C   3 - C   4        / 76. RY*(   3) C   2                    1.92    0.84    0.039
   8. BD (   2) C   3 - C   4        /127. RY*(   3) C   5                    2.02    1.03    0.045
   8. BD (   2) C   3 - C   4        /356. BD*(   2) C   1 - C   2           28.27    0.35    0.089
   8. BD (   2) C   3 - C   4        /367. BD*(   2) C   5 - C   6           26.85    0.35    0.087
   8. BD (   2) C   3 - C   4        /370. BD*(   1) C   7 - C   8            2.97    0.79    0.047
   8. BD (   2) C   3 - C   4        /371. BD*(   1) C   7 - N   9            4.51    0.72    0.055
   8. BD (   2) C   3 - C   4        /374. BD*(   2) C   8 - C  10            0.97    0.35    0.017
   9. BD (   1) C   3 - H  19        / 74. RY*(   1) C   2                    1.11    1.72    0.039
   9. BD (   1) C   3 - H  19        /108. RY*(   1) C   4                    1.81    1.87    0.052
   9. BD (   1) C   3 - H  19        /355. BD*(   1) C   1 - C   2            3.59    1.24    0.060
   9. BD (   1) C   3 - H  19        /359. BD*(   1) C   2 - C   3            1.04    1.23    0.032
   9. BD (   1) C   3 - H  19        /360. BD*(   1) C   2 - H  18            0.54    1.23    0.023
   9. BD (   1) C   3 - H  19        /361. BD*(   1) C   3 - C   4            1.34    1.23    0.036
   9. BD (   1) C   3 - H  19        /364. BD*(   1) C   4 - C   5            4.89    1.23    0.069
  10. BD (   1) C   4 - C   5        / 91. RY*(   1) C   3                    0.81    1.86    0.035
  10. BD (   1) C   4 - C   5        / 92. RY*(   2) C   3                    0.53    1.96    0.029
  10. BD (   1) C   4 - C   5        /142. RY*(   1) C   6                    1.21    1.86    0.043
  10. BD (   1) C   4 - C   5        /143. RY*(   2) C   6                    1.55    2.16    0.052
  10. BD (   1) C   4 - C   5        /159. RY*(   1) C   7                    1.80    1.79    0.051
  10. BD (   1) C   4 - C   5        /361. BD*(   1) C   3 - C   4            3.34    1.38    0.061
  10. BD (   1) C   4 - C   5        /363. BD*(   1) C   3 - H  19            2.36    1.38    0.051
  10. BD (   1) C   4 - C   5        /365. BD*(   1) C   4 - C   7            2.07    1.26    0.046
  10. BD (   1) C   4 - C   5        /366. BD*(   1) C   5 - C   6            3.25    1.38    0.060
  10. BD (   1) C   4 - C   5        /368. BD*(   1) C   5 - H  20            1.52    1.38    0.041
  10. BD (   1) C   4 - C   5        /369. BD*(   1) C   6 - H  21            1.99    1.38    0.047
  10. BD (   1) C   4 - C   5        /372. BD*(   1) C   7 - H  22            1.33    1.21    0.036
  11. BD (   1) C   4 - C   7        / 91. RY*(   1) C   3                    1.84    1.82    0.052
  11. BD (   1) C   4 - C   7        /125. RY*(   1) C   5                    1.42    1.82    0.046
  11. BD (   1) C   4 - C   7        /177. RY*(   2) C   8                    1.83    1.50    0.047
  11. BD (   1) C   4 - C   7        /193. RY*(   1) N   9                    1.38    1.44    0.040
  11. BD (   1) C   4 - C   7        /359. BD*(   1) C   2 - C   3            2.16    1.34    0.048
  11. BD (   1) C   4 - C   7        /361. BD*(   1) C   3 - C   4            2.11    1.34    0.048
  11. BD (   1) C   4 - C   7        /364. BD*(   1) C   4 - C   5            2.01    1.33    0.046
  11. BD (   1) C   4 - C   7        /366. BD*(   1) C   5 - C   6            2.17    1.34    0.049
  11. BD (   1) C   4 - C   7        /370. BD*(   1) C   7 - C   8            2.87    1.22    0.053
  11. BD (   1) C   4 - C   7        /371. BD*(   1) C   7 - N   9            0.85    1.15    0.028
  11. BD (   1) C   4 - C   7        /372. BD*(   1) C   7 - H  22            0.98    1.17    0.030
  11. BD (   1) C   4 - C   7        /373. BD*(   1) C   8 - C  10            1.02    1.33    0.033
  11. BD (   1) C   4 - C   7        /374. BD*(   2) C   8 - C  10            2.86    0.78    0.046
  11. BD (   1) C   4 - C   7        /375. BD*(   1) C   8 - C  14            0.51    1.34    0.023
  11. BD (   1) C   4 - C   7        /376. BD*(   1) N   9 - C  15            1.77    1.27    0.042
  12. BD (   1) C   5 - C   6        / 57. RY*(   1) C   1                    0.96    1.88    0.038
  12. BD (   1) C   5 - C   6        / 58. RY*(   2) C   1                    1.41    2.18    0.050
  12. BD (   1) C   5 - C   6        /108. RY*(   1) C   4                    1.35    2.02    0.047
  12. BD (   1) C   5 - C   6        /109. RY*(   2) C   4                    0.57    1.80    0.029
  12. BD (   1) C   5 - C   6        /110. RY*(   3) C   4                    0.66    1.71    0.030
  12. BD (   1) C   5 - C   6        /357. BD*(   1) C   1 - C   6            2.51    1.39    0.053
  12. BD (   1) C   5 - C   6        /358. BD*(   1) C   1 - H  17            2.30    1.38    0.050
  12. BD (   1) C   5 - C   6        /364. BD*(   1) C   4 - C   5            3.69    1.37    0.064
  12. BD (   1) C   5 - C   6        /365. BD*(   1) C   4 - C   7            3.89    1.26    0.063
  12. BD (   1) C   5 - C   6        /368. BD*(   1) C   5 - H  20            1.60    1.38    0.042
  12. BD (   1) C   5 - C   6        /369. BD*(   1) C   6 - H  21            1.33    1.38    0.038
  13. BD (   2) C   5 - C   6        / 59. RY*(   3) C   1                    1.39    0.77    0.032
  13. BD (   2) C   5 - C   6        /356. BD*(   2) C   1 - C   2           27.45    0.35    0.088
  13. BD (   2) C   5 - C   6        /362. BD*(   2) C   3 - C   4           29.22    0.35    0.091
  14. BD (   1) C   5 - H  20        /108. RY*(   1) C   4                    1.64    1.87    0.050
  14. BD (   1) C   5 - H  20        /142. RY*(   1) C   6                    1.18    1.71    0.040
  14. BD (   1) C   5 - H  20        /357. BD*(   1) C   1 - C   6            3.53    1.24    0.059
  14. BD (   1) C   5 - H  20        /361. BD*(   1) C   3 - C   4            4.82    1.24    0.069
  14. BD (   1) C   5 - H  20        /364. BD*(   1) C   4 - C   5            1.26    1.23    0.035
  14. BD (   1) C   5 - H  20        /366. BD*(   1) C   5 - C   6            1.11    1.24    0.033
  14. BD (   1) C   5 - H  20        /369. BD*(   1) C   6 - H  21            0.53    1.24    0.023
  15. BD (   1) C   6 - H  21        / 57. RY*(   1) C   1                    1.25    1.73    0.042
  15. BD (   1) C   6 - H  21        /125. RY*(   1) C   5                    1.14    1.71    0.040
  15. BD (   1) C   6 - H  21        /355. BD*(   1) C   1 - C   2            3.70    1.24    0.060
  15. BD (   1) C   6 - H  21        /357. BD*(   1) C   1 - C   6            0.94    1.24    0.030
  15. BD (   1) C   6 - H  21        /358. BD*(   1) C   1 - H  17            0.57    1.24    0.024
  15. BD (   1) C   6 - H  21        /364. BD*(   1) C   4 - C   5            3.96    1.23    0.062
  15. BD (   1) C   6 - H  21        /366. BD*(   1) C   5 - C   6            0.96    1.24    0.031
  15. BD (   1) C   6 - H  21        /368. BD*(   1) C   5 - H  20            0.55    1.23    0.023
  16. BD (   1) C   7 - C   8        /109. RY*(   2) C   4                    1.56    1.76    0.047
  16. BD (   1) C   7 - C   8        /193. RY*(   1) N   9                    1.10    1.44    0.036
  16. BD (   1) C   7 - C   8        /210. RY*(   1) C  10                    1.46    1.83    0.046
  16. BD (   1) C   7 - C   8        /278. RY*(   1) C  14                    1.68    1.82    0.050
  16. BD (   1) C   7 - C   8        /361. BD*(   1) C   3 - C   4            1.73    1.34    0.043
  16. BD (   1) C   7 - C   8        /362. BD*(   2) C   3 - C   4            2.05    0.79    0.039
  16. BD (   1) C   7 - C   8        /365. BD*(   1) C   4 - C   7            2.90    1.22    0.053
  16. BD (   1) C   7 - C   8        /371. BD*(   1) C   7 - N   9            0.83    1.16    0.028
  16. BD (   1) C   7 - C   8        /372. BD*(   1) C   7 - H  22            0.96    1.17    0.030
  16. BD (   1) C   7 - C   8        /373. BD*(   1) C   8 - C  10            2.12    1.33    0.048
  16. BD (   1) C   7 - C   8        /375. BD*(   1) C   8 - C  14            2.03    1.34    0.047
  16. BD (   1) C   7 - C   8        /376. BD*(   1) N   9 - C  15            1.54    1.27    0.040
  16. BD (   1) C   7 - C   8        /378. BD*(   1) C  10 - C  11            2.16    1.35    0.048
  16. BD (   1) C   7 - C   8        /385. BD*(   1) C  13 - C  14            2.15    1.34    0.048
  17. BD (   1) C   7 - N   9        /110. RY*(   3) C   4                    0.75    1.81    0.033
  17. BD (   1) C   7 - N   9        /178. RY*(   3) C   8                    0.60    2.06    0.032
  17. BD (   1) C   7 - N   9        /298. RY*(   4) C  15                    1.69    1.90    0.051
  17. BD (   1) C   7 - N   9        /299. RY*(   5) C  15                    0.59    3.27    0.039
  17. BD (   1) C   7 - N   9        /361. BD*(   1) C   3 - C   4            1.41    1.48    0.041
  17. BD (   1) C   7 - N   9        /362. BD*(   2) C   3 - C   4            1.59    0.92    0.037
  17. BD (   1) C   7 - N   9        /365. BD*(   1) C   4 - C   7            1.06    1.36    0.034
  17. BD (   1) C   7 - N   9        /370. BD*(   1) C   7 - C   8            0.96    1.36    0.032
  17. BD (   1) C   7 - N   9        /375. BD*(   1) C   8 - C  14            2.14    1.47    0.050
  17. BD (   1) C   7 - N   9        /376. BD*(   1) N   9 - C  15            0.92    1.40    0.032
  17. BD (   1) C   7 - N   9        /377. BD*(   1) N   9 - H  23            0.61    1.40    0.026
  17. BD (   1) C   7 - N   9        /390. BD*(   2) C  15 - O  16            1.75    1.49    0.046
  18. BD (   1) C   7 - H  22        /364. BD*(   1) C   4 - C   5            5.40    1.19    0.072
  18. BD (   1) C   7 - H  22        /365. BD*(   1) C   4 - C   7            0.88    1.08    0.027
  18. BD (   1) C   7 - H  22        /370. BD*(   1) C   7 - C   8            0.92    1.08    0.028
  18. BD (   1) C   7 - H  22        /373. BD*(   1) C   8 - C  10            4.38    1.19    0.065
  18. BD (   1) C   7 - H  22        /374. BD*(   2) C   8 - C  10            1.72    0.64    0.032
  18. BD (   1) C   7 - H  22        /377. BD*(   1) N   9 - H  23            4.71    1.12    0.065
  19. BD (   1) C   8 - C  10        /159. RY*(   1) C   7                    1.03    1.79    0.039
  19. BD (   1) C   8 - C  10        /160. RY*(   2) C   7                    0.53    1.61    0.026
  19. BD (   1) C   8 - C  10        /227. RY*(   1) C  11                    1.22    1.86    0.043
  19. BD (   1) C   8 - C  10        /228. RY*(   2) C  11                    1.56    2.16    0.052
  19. BD (   1) C   8 - C  10        /278. RY*(   1) C  14                    0.79    1.86    0.034
  19. BD (   1) C   8 - C  10        /279. RY*(   2) C  14                    0.51    1.98    0.029
  19. BD (   1) C   8 - C  10        /370. BD*(   1) C   7 - C   8            2.05    1.26    0.046
  19. BD (   1) C   8 - C  10        /372. BD*(   1) C   7 - H  22            1.01    1.21    0.031
  19. BD (   1) C   8 - C  10        /375. BD*(   1) C   8 - C  14            3.40    1.38    0.061
  19. BD (   1) C   8 - C  10        /378. BD*(   1) C  10 - C  11            3.22    1.38    0.060
  19. BD (   1) C   8 - C  10        /379. BD*(   1) C  10 - H  24            1.54    1.38    0.041
  19. BD (   1) C   8 - C  10        /382. BD*(   1) C  11 - H  25            1.97    1.38    0.047
  19. BD (   1) C   8 - C  10        /388. BD*(   1) C  14 - H  28            2.36    1.38    0.051
  20. BD (   2) C   8 - C  10        /229. RY*(   3) C  11                    2.03    0.89    0.042
  20. BD (   2) C   8 - C  10        /280. RY*(   3) C  14                    1.94    1.07    0.045
  20. BD (   2) C   8 - C  10        /362. BD*(   2) C   3 - C   4            1.08    0.35    0.017
  20. BD (   2) C   8 - C  10        /365. BD*(   1) C   4 - C   7            3.16    0.79    0.048
  20. BD (   2) C   8 - C  10        /371. BD*(   1) C   7 - N   9            1.09    0.72    0.027
  20. BD (   2) C   8 - C  10        /372. BD*(   1) C   7 - H  22            1.49    0.73    0.032
  20. BD (   2) C   8 - C  10        /381. BD*(   2) C  11 - C  12           28.73    0.35    0.090
  20. BD (   2) C   8 - C  10        /386. BD*(   2) C  13 - C  14           26.78    0.35    0.087
  21. BD (   1) C   8 - C  14        /159. RY*(   1) C   7                    1.62    1.79    0.048
  21. BD (   1) C   8 - C  14        /210. RY*(   1) C  10                    0.70    1.86    0.033
  21. BD (   1) C   8 - C  14        /211. RY*(   2) C  10                    0.52    1.99    0.029
  21. BD (   1) C   8 - C  14        /261. RY*(   1) C  13                    1.16    1.86    0.042
  21. BD (   1) C   8 - C  14        /262. RY*(   2) C  13                    1.59    2.18    0.053
  21. BD (   1) C   8 - C  14        /370. BD*(   1) C   7 - C   8            2.08    1.26    0.046
  21. BD (   1) C   8 - C  14        /371. BD*(   1) C   7 - N   9            1.66    1.19    0.040
  21. BD (   1) C   8 - C  14        /373. BD*(   1) C   8 - C  10            3.49    1.37    0.062
  21. BD (   1) C   8 - C  14        /379. BD*(   1) C  10 - H  24            2.54    1.38    0.053
  21. BD (   1) C   8 - C  14        /385. BD*(   1) C  13 - C  14            3.03    1.38    0.058
  21. BD (   1) C   8 - C  14        /387. BD*(   1) C  13 - H  27            1.96    1.38    0.047
  21. BD (   1) C   8 - C  14        /388. BD*(   1) C  14 - H  28            1.60    1.38    0.042
  22. BD (   1) N   9 - C  15        /159. RY*(   1) C   7                    2.13    1.96    0.058
  22. BD (   1) N   9 - C  15        /314. RY*(   3) O  16                    0.53    1.53    0.026
  22. BD (   1) N   9 - C  15        /371. BD*(   1) C   7 - N   9            1.84    1.36    0.045
  22. BD (   1) N   9 - C  15        /372. BD*(   1) C   7 - H  22            0.59    1.38    0.026
  22. BD (   1) N   9 - C  15        /377. BD*(   1) N   9 - H  23            0.69    1.47    0.029
  23. BD (   1) N   9 - H  23        /159. RY*(   1) C   7                    0.61    1.81    0.030
  23. BD (   1) N   9 - H  23        /160. RY*(   2) C   7                    1.27    1.62    0.041
  23. BD (   1) N   9 - H  23        /295. RY*(   1) C  15                    0.91    2.10    0.039
  23. BD (   1) N   9 - H  23        /299. RY*(   5) C  15                    0.72    3.19    0.043
  23. BD (   1) N   9 - H  23        /372. BD*(   1) C   7 - H  22            1.76    1.22    0.041
  23. BD (   1) N   9 - H  23        /376. BD*(   1) N   9 - C  15            0.51    1.32    0.023
  23. BD (   1) N   9 - H  23        /390. BD*(   2) C  15 - O  16            1.08    1.40    0.035
  23. BD (   1) N   9 - H  23        /391. BD*(   1) C  15 - H  29            2.33    1.32    0.050
  24. BD (   1) C  10 - C  11        /176. RY*(   1) C   8                    1.17    2.00    0.043
  24. BD (   1) C  10 - C  11        /178. RY*(   3) C   8                    1.12    1.96    0.042
  24. BD (   1) C  10 - C  11        /244. RY*(   1) C  12                    0.97    1.88    0.038
  24. BD (   1) C  10 - C  11        /245. RY*(   2) C  12                    1.42    2.18    0.050
  24. BD (   1) C  10 - C  11        /370. BD*(   1) C   7 - C   8            3.91    1.26    0.063
  24. BD (   1) C  10 - C  11        /373. BD*(   1) C   8 - C  10            3.72    1.37    0.064
  24. BD (   1) C  10 - C  11        /379. BD*(   1) C  10 - H  24            1.57    1.38    0.042
  24. BD (   1) C  10 - C  11        /380. BD*(   1) C  11 - C  12            2.55    1.39    0.053
  24. BD (   1) C  10 - C  11        /382. BD*(   1) C  11 - H  25            1.33    1.38    0.038
  24. BD (   1) C  10 - C  11        /384. BD*(   1) C  12 - H  26            2.31    1.38    0.051
  25. BD (   1) C  10 - H  24        /176. RY*(   1) C   8                    1.68    1.86    0.050
  25. BD (   1) C  10 - H  24        /227. RY*(   1) C  11                    1.20    1.72    0.041
  25. BD (   1) C  10 - H  24        /373. BD*(   1) C   8 - C  10            1.26    1.23    0.035
  25. BD (   1) C  10 - H  24        /375. BD*(   1) C   8 - C  14            4.80    1.24    0.069
  25. BD (   1) C  10 - H  24        /378. BD*(   1) C  10 - C  11            1.10    1.24    0.033
  25. BD (   1) C  10 - H  24        /380. BD*(   1) C  11 - C  12            3.53    1.24    0.059
  25. BD (   1) C  10 - H  24        /382. BD*(   1) C  11 - H  25            0.53    1.24    0.023
  26. BD (   1) C  11 - C  12        /210. RY*(   1) C  10                    0.95    1.86    0.038
  26. BD (   1) C  11 - C  12        /211. RY*(   2) C  10                    1.48    1.99    0.049
  26. BD (   1) C  11 - C  12        /261. RY*(   1) C  13                    1.04    1.86    0.039
  26. BD (   1) C  11 - C  12        /262. RY*(   2) C  13                    1.44    2.18    0.050
  26. BD (   1) C  11 - C  12        /378. BD*(   1) C  10 - C  11            2.64    1.38    0.054
  26. BD (   1) C  11 - C  12        /379. BD*(   1) C  10 - H  24            2.53    1.38    0.053
  26. BD (   1) C  11 - C  12        /382. BD*(   1) C  11 - H  25            1.35    1.38    0.039
  26. BD (   1) C  11 - C  12        /383. BD*(   1) C  12 - C  13            2.53    1.39    0.053
  26. BD (   1) C  11 - C  12        /384. BD*(   1) C  12 - H  26            1.33    1.38    0.038
  26. BD (   1) C  11 - C  12        /387. BD*(   1) C  13 - H  27            2.35    1.38    0.051
  27. BD (   2) C  11 - C  12        /213. RY*(   4) C  10                    1.00    1.72    0.041
  27. BD (   2) C  11 - C  12        /264. RY*(   4) C  13                    0.79    1.80    0.037
  27. BD (   2) C  11 - C  12        /374. BD*(   2) C   8 - C  10           27.94    0.35    0.088
  27. BD (   2) C  11 - C  12        /386. BD*(   2) C  13 - C  14           28.93    0.35    0.090
  28. BD (   1) C  11 - H  25        /210. RY*(   1) C  10                    1.17    1.72    0.040
  28. BD (   1) C  11 - H  25        /244. RY*(   1) C  12                    1.24    1.73    0.041
  28. BD (   1) C  11 - H  25        /373. BD*(   1) C   8 - C  10            4.03    1.23    0.063
  28. BD (   1) C  11 - H  25        /378. BD*(   1) C  10 - C  11            0.96    1.24    0.031
  28. BD (   1) C  11 - H  25        /379. BD*(   1) C  10 - H  24            0.55    1.23    0.023
  28. BD (   1) C  11 - H  25        /380. BD*(   1) C  11 - C  12            0.95    1.24    0.031
  28. BD (   1) C  11 - H  25        /383. BD*(   1) C  12 - C  13            3.72    1.24    0.061
  28. BD (   1) C  11 - H  25        /384. BD*(   1) C  12 - H  26            0.57    1.24    0.024
  29. BD (   1) C  12 - C  13        /227. RY*(   1) C  11                    1.01    1.86    0.039
  29. BD (   1) C  12 - C  13        /228. RY*(   2) C  11                    1.47    2.15    0.050
  29. BD (   1) C  12 - C  13        /278. RY*(   1) C  14                    0.85    1.86    0.036
  29. BD (   1) C  12 - C  13        /279. RY*(   2) C  14                    1.64    1.98    0.051
  29. BD (   1) C  12 - C  13        /380. BD*(   1) C  11 - C  12            2.53    1.39    0.053
  29. BD (   1) C  12 - C  13        /382. BD*(   1) C  11 - H  25            2.37    1.38    0.051
  29. BD (   1) C  12 - C  13        /384. BD*(   1) C  12 - H  26            1.34    1.38    0.038
  29. BD (   1) C  12 - C  13        /385. BD*(   1) C  13 - C  14            2.54    1.38    0.053
  29. BD (   1) C  12 - C  13        /387. BD*(   1) C  13 - H  27            1.35    1.38    0.039
  29. BD (   1) C  12 - C  13        /388. BD*(   1) C  14 - H  28            2.44    1.38    0.052
  30. BD (   1) C  12 - H  26        /227. RY*(   1) C  11                    1.33    1.71    0.043
  30. BD (   1) C  12 - H  26        /261. RY*(   1) C  13                    1.32    1.71    0.043
  30. BD (   1) C  12 - H  26        /378. BD*(   1) C  10 - C  11            3.88    1.23    0.062
  30. BD (   1) C  12 - H  26        /380. BD*(   1) C  11 - C  12            0.96    1.24    0.031
  30. BD (   1) C  12 - H  26        /382. BD*(   1) C  11 - H  25            0.56    1.23    0.024
  30. BD (   1) C  12 - H  26        /383. BD*(   1) C  12 - C  13            0.94    1.24    0.030
  30. BD (   1) C  12 - H  26        /385. BD*(   1) C  13 - C  14            3.79    1.23    0.061
  30. BD (   1) C  12 - H  26        /387. BD*(   1) C  13 - H  27            0.56    1.24    0.023
  31. BD (   1) C  13 - C  14        /176. RY*(   1) C   8                    1.00    2.00    0.040
  31. BD (   1) C  13 - C  14        /178. RY*(   3) C   8                    1.32    1.96    0.046
  31. BD (   1) C  13 - C  14        /244. RY*(   1) C  12                    0.97    1.87    0.038
  31. BD (   1) C  13 - C  14        /245. RY*(   2) C  12                    1.42    2.18    0.050
  31. BD (   1) C  13 - C  14        /370. BD*(   1) C   7 - C   8            3.68    1.26    0.061
  31. BD (   1) C  13 - C  14        /375. BD*(   1) C   8 - C  14            3.49    1.38    0.062
  31. BD (   1) C  13 - C  14        /383. BD*(   1) C  12 - C  13            2.49    1.38    0.053
  31. BD (   1) C  13 - C  14        /384. BD*(   1) C  12 - H  26            2.32    1.38    0.051
  31. BD (   1) C  13 - C  14        /387. BD*(   1) C  13 - H  27            1.30    1.38    0.038
  31. BD (   1) C  13 - C  14        /388. BD*(   1) C  14 - H  28            1.45    1.38    0.040
  32. BD (   2) C  13 - C  14        /246. RY*(   3) C  12                    1.33    0.78    0.031
  32. BD (   2) C  13 - C  14        /374. BD*(   2) C   8 - C  10           29.93    0.35    0.092
  32. BD (   2) C  13 - C  14        /381. BD*(   2) C  11 - C  12           27.91    0.35    0.088
  33. BD (   1) C  13 - H  27        /244. RY*(   1) C  12                    1.24    1.73    0.041
  33. BD (   1) C  13 - H  27        /278. RY*(   1) C  14                    1.19    1.71    0.040
  33. BD (   1) C  13 - H  27        /375. BD*(   1) C   8 - C  14            3.92    1.23    0.062
  33. BD (   1) C  13 - H  27        /380. BD*(   1) C  11 - C  12            3.70    1.24    0.061
  33. BD (   1) C  13 - H  27        /383. BD*(   1) C  12 - C  13            0.95    1.24    0.031
  33. BD (   1) C  13 - H  27        /384. BD*(   1) C  12 - H  26            0.56    1.24    0.024
  33. BD (   1) C  13 - H  27        /385. BD*(   1) C  13 - C  14            0.95    1.23    0.031
  33. BD (   1) C  13 - H  27        /388. BD*(   1) C  14 - H  28            0.56    1.23    0.023
  34. BD (   1) C  14 - H  28        /176. RY*(   1) C   8                    1.76    1.86    0.051
  34. BD (   1) C  14 - H  28        /261. RY*(   1) C  13                    1.11    1.71    0.039
  34. BD (   1) C  14 - H  28        /373. BD*(   1) C   8 - C  10            4.88    1.23    0.069
  34. BD (   1) C  14 - H  28        /375. BD*(   1) C   8 - C  14            1.30    1.23    0.036
  34. BD (   1) C  14 - H  28        /383. BD*(   1) C  12 - C  13            3.58    1.24    0.060
  34. BD (   1) C  14 - H  28        /385. BD*(   1) C  13 - C  14            1.05    1.23    0.032
  34. BD (   1) C  14 - H  28        /387. BD*(   1) C  13 - H  27            0.54    1.24    0.023
  35. BD (   1) C  15 - O  16        /193. RY*(   1) N   9                    0.57    1.15    0.023
  35. BD (   1) C  15 - O  16        /389. BD*(   1) C  15 - O  16            1.28    0.47    0.024
  36. BD (   2) C  15 - O  16        /194. RY*(   2) N   9                    1.49    2.14    0.051
  36. BD (   2) C  15 - O  16        /295. RY*(   1) C  15                    0.88    2.43    0.041
  36. BD (   2) C  15 - O  16        /371. BD*(   1) C   7 - N   9            2.61    1.53    0.057
  36. BD (   2) C  15 - O  16        /376. BD*(   1) N   9 - C  15            0.57    1.65    0.028
  37. BD (   1) C  15 - H  29        /194. RY*(   2) N   9                    1.35    1.72    0.043
  37. BD (   1) C  15 - H  29        /312. RY*(   1) O  16                    0.96    1.51    0.034
  37. BD (   1) C  15 - H  29        /377. BD*(   1) N   9 - H  23            3.73    1.21    0.060
  38. CR (   1) C   1                / 75. RY*(   2) C   2                    1.30   11.80    0.111
  38. CR (   1) C   1                /143. RY*(   2) C   6                    1.23   11.79    0.107
  38. CR (   1) C   1                /330. RY*(   2) H  17                    0.59   12.29    0.076
  38. CR (   1) C   1                /359. BD*(   1) C   2 - C   3            0.66   11.01    0.076
  38. CR (   1) C   1                /366. BD*(   1) C   5 - C   6            0.67   11.01    0.077
  39. CR (   1) C   2                / 58. RY*(   2) C   1                    1.34   11.80    0.112
  39. CR (   1) C   2                / 92. RY*(   2) C   3                    1.12   11.58    0.102
  39. CR (   1) C   2                /332. RY*(   2) H  18                    0.63   12.35    0.079
  39. CR (   1) C   2                /357. BD*(   1) C   1 - C   6            0.64   11.01    0.075
  39. CR (   1) C   2                /361. BD*(   1) C   3 - C   4            0.75   11.00    0.081
  40. CR (   1) C   3                / 75. RY*(   2) C   2                    1.31   11.80    0.111
  40. CR (   1) C   3                /108. RY*(   1) C   4                    0.69   11.64    0.080
  40. CR (   1) C   3                /110. RY*(   3) C   4                    0.83   11.33    0.087
  40. CR (   1) C   3                /111. RY*(   4) C   4                    0.52   11.45    0.069
  40. CR (   1) C   3                /333. RY*(   1) H  19                    0.68   11.92    0.081
  40. CR (   1) C   3                /355. BD*(   1) C   1 - C   2            0.64   11.01    0.075
  40. CR (   1) C   3                /364. BD*(   1) C   4 - C   5            0.84   11.00    0.086
  40. CR (   1) C   3                /365. BD*(   1) C   4 - C   7            0.81   10.88    0.084
  41. CR (   1) C   4                / 92. RY*(   2) C   3                    1.29   11.60    0.109
  41. CR (   1) C   4                /126. RY*(   2) C   5                    1.26   11.61    0.108
  41. CR (   1) C   4                /163. RY*(   5) C   7                    0.66   11.33    0.077
  41. CR (   1) C   4                /359. BD*(   1) C   2 - C   3            0.63   11.03    0.074
  41. CR (   1) C   4                /366. BD*(   1) C   5 - C   6            0.61   11.03    0.073
  42. CR (   1) C   5                /109. RY*(   2) C   4                    1.31   11.43    0.109
  42. CR (   1) C   5                /110. RY*(   3) C   4                    0.77   11.33    0.083
  42. CR (   1) C   5                /143. RY*(   2) C   6                    1.38   11.79    0.114
  42. CR (   1) C   5                /335. RY*(   1) H  20                    0.62   11.71    0.076
  42. CR (   1) C   5                /357. BD*(   1) C   1 - C   6            0.64   11.01    0.075
  42. CR (   1) C   5                /361. BD*(   1) C   3 - C   4            0.76   11.00    0.082
  42. CR (   1) C   5                /365. BD*(   1) C   4 - C   7            0.81   10.89    0.085
  43. CR (   1) C   6                / 58. RY*(   2) C   1                    1.29   11.80    0.110
  43. CR (   1) C   6                /126. RY*(   2) C   5                    0.98   11.59    0.095
  43. CR (   1) C   6                /338. RY*(   2) H  21                    0.64   12.35    0.079
  43. CR (   1) C   6                /355. BD*(   1) C   1 - C   2            0.64   11.01    0.075
  43. CR (   1) C   6                /364. BD*(   1) C   4 - C   5            0.77   11.00    0.083
  44. CR (   1) C   7                /108. RY*(   1) C   4                    1.10   11.69    0.101
  44. CR (   1) C   7                /176. RY*(   1) C   8                    1.08   11.68    0.100
  44. CR (   1) C   7                /361. BD*(   1) C   3 - C   4            0.56   11.06    0.071
  44. CR (   1) C   7                /364. BD*(   1) C   4 - C   5            0.68   11.05    0.078
  44. CR (   1) C   7                /373. BD*(   1) C   8 - C  10            0.70   11.05    0.079
  44. CR (   1) C   7                /375. BD*(   1) C   8 - C  14            0.54   11.06    0.069
  44. CR (   1) C   7                /376. BD*(   1) N   9 - C  15            0.69   10.98    0.079
  45. CR (   1) C   8                /163. RY*(   5) C   7                    0.72   11.33    0.081
  45. CR (   1) C   8                /211. RY*(   2) C  10                    1.23   11.63    0.107
  45. CR (   1) C   8                /279. RY*(   2) C  14                    1.22   11.62    0.106
  45. CR (   1) C   8                /378. BD*(   1) C  10 - C  11            0.62   11.03    0.074
  45. CR (   1) C   8                /385. BD*(   1) C  13 - C  14            0.61   11.03    0.074
  46. CR (   1) N   9                /160. RY*(   2) C   7                    1.63   15.45    0.142
  46. CR (   1) N   9                /297. RY*(   3) C  15                    0.69   16.23    0.094
  46. CR (   1) N   9                /299. RY*(   5) C  15                    0.96   17.01    0.114
  46. CR (   1) N   9                /342. RY*(   2) H  23                    0.89   16.84    0.110
  47. CR (   1) C  10                /178. RY*(   3) C   8                    1.91   11.59    0.133
  47. CR (   1) C  10                /228. RY*(   2) C  11                    1.38   11.78    0.114
  47. CR (   1) C  10                /343. RY*(   1) H  24                    0.64   11.78    0.078
  47. CR (   1) C  10                /370. BD*(   1) C   7 - C   8            0.82   10.88    0.085
  47. CR (   1) C  10                /375. BD*(   1) C   8 - C  14            0.77   11.00    0.082
  47. CR (   1) C  10                /380. BD*(   1) C  11 - C  12            0.64   11.01    0.075
  48. CR (   1) C  11                /211. RY*(   2) C  10                    1.05   11.61    0.099
  48. CR (   1) C  11                /245. RY*(   2) C  12                    1.30   11.80    0.111
  48. CR (   1) C  11                /346. RY*(   2) H  25                    0.63   12.35    0.079
  48. CR (   1) C  11                /373. BD*(   1) C   8 - C  10            0.78   11.00    0.083
  48. CR (   1) C  11                /383. BD*(   1) C  12 - C  13            0.65   11.01    0.076
  49. CR (   1) C  12                /228. RY*(   2) C  11                    1.24   11.78    0.108
  49. CR (   1) C  12                /262. RY*(   2) C  13                    1.28   11.80    0.110
  49. CR (   1) C  12                /348. RY*(   2) H  26                    0.60   12.30    0.077
  49. CR (   1) C  12                /378. BD*(   1) C  10 - C  11            0.68   11.01    0.077
  49. CR (   1) C  12                /385. BD*(   1) C  13 - C  14            0.65   11.00    0.076
  50. CR (   1) C  13                /245. RY*(   2) C  12                    1.33   11.80    0.112
  50. CR (   1) C  13                /279. RY*(   2) C  14                    1.13   11.60    0.102
  50. CR (   1) C  13                /350. RY*(   2) H  27                    0.63   12.34    0.079
  50. CR (   1) C  13                /375. BD*(   1) C   8 - C  14            0.75   11.00    0.082
  50. CR (   1) C  13                /380. BD*(   1) C  11 - C  12            0.64   11.01    0.075
  51. CR (   1) C  14                /176. RY*(   1) C   8                    0.58   11.63    0.073
  51. CR (   1) C  14                /178. RY*(   3) C   8                    1.28   11.59    0.109
  51. CR (   1) C  14                /262. RY*(   2) C  13                    1.32   11.80    0.111
  51. CR (   1) C  14                /351. RY*(   1) H  28                    0.69   11.92    0.081
  51. CR (   1) C  14                /370. BD*(   1) C   7 - C   8            0.78   10.88    0.083
  51. CR (   1) C  14                /373. BD*(   1) C   8 - C  10            0.83   10.99    0.086
  51. CR (   1) C  14                /383. BD*(   1) C  12 - C  13            0.64   11.01    0.075
  52. CR (   1) C  15                /371. BD*(   1) C   7 - N   9            1.29   10.94    0.107
  53. CR (   1) O  16                /295. RY*(   1) C  15                    4.33   20.68    0.268
  54. LP (   1) N   9                /161. RY*(   3) C   7                    0.88    1.09    0.030
  54. LP (   1) N   9                /296. RY*(   2) C  15                    2.92    1.87    0.072
  54. LP (   1) N   9                /300. RY*(   6) C  15                    0.71    1.01    0.026
  54. LP (   1) N   9                /308. RY*(  14) C  15                    0.56    1.94    0.032
  54. LP (   1) N   9                /362. BD*(   2) C   3 - C   4            1.88    0.38    0.024
  54. LP (   1) N   9                /365. BD*(   1) C   4 - C   7            5.06    0.81    0.062
  54. LP (   1) N   9                /370. BD*(   1) C   7 - C   8            6.02    0.81    0.067
  54. LP (   1) N   9                /375. BD*(   1) C   8 - C  14            0.50    0.93    0.021
  54. LP (   1) N   9                /389. BD*(   1) C  15 - O  16           86.78    0.35    0.157
  55. LP (   1) O  16                /295. RY*(   1) C  15                   11.27    2.14    0.139
  55. LP (   1) O  16                /297. RY*(   3) C  15                    0.91    2.44    0.042
  55. LP (   1) O  16                /307. RY*(  13) C  15                    0.81    2.63    0.041
  55. LP (   1) O  16                /391. BD*(   1) C  15 - H  29            0.58    1.35    0.025
  56. LP (   2) O  16                /297. RY*(   3) C  15                    3.04    1.96    0.071
  56. LP (   2) O  16                /371. BD*(   1) C   7 - N   9            0.99    0.76    0.025
  56. LP (   2) O  16                /376. BD*(   1) N   9 - C  15           23.24    0.88    0.129
  56. LP (   2) O  16                /391. BD*(   1) C  15 - H  29           17.27    0.87    0.111
 356. BD*(   2) C   1 - C   2        / 59. RY*(   3) C   1                    3.27    0.42    0.083
 356. BD*(   2) C   1 - C   2        / 76. RY*(   3) C   2                    1.80    0.49    0.066
 356. BD*(   2) C   1 - C   2        / 77. RY*(   4) C   2                    0.51    1.58    0.063
 362. BD*(   2) C   3 - C   4        / 76. RY*(   3) C   2                    0.67    0.49    0.039
 362. BD*(   2) C   3 - C   4        / 93. RY*(   3) C   3                    2.87    0.68    0.095
 362. BD*(   2) C   3 - C   4        /127. RY*(   3) C   5                    0.73    0.67    0.047
 362. BD*(   2) C   3 - C   4        /370. BD*(   1) C   7 - C   8            1.07    0.44    0.044
 362. BD*(   2) C   3 - C   4        /371. BD*(   1) C   7 - N   9            1.61    0.37    0.050
 367. BD*(   2) C   5 - C   6        /127. RY*(   3) C   5                    0.64    0.68    0.046
 367. BD*(   2) C   5 - C   6        /128. RY*(   4) C   5                    0.89    1.20    0.073
 367. BD*(   2) C   5 - C   6        /144. RY*(   3) C   6                    2.66    0.62    0.090
 367. BD*(   2) C   5 - C   6        /151. RY*(  10) C   6                    0.86    0.42    0.042
 374. BD*(   2) C   8 - C  10        /177. RY*(   2) C   8                    0.55    0.72    0.042
 374. BD*(   2) C   8 - C  10        /212. RY*(   3) C  10                    3.03    0.63    0.092
 374. BD*(   2) C   8 - C  10        /229. RY*(   3) C  11                    0.69    0.54    0.041
 374. BD*(   2) C   8 - C  10        /280. RY*(   3) C  14                    0.72    0.72    0.048
 374. BD*(   2) C   8 - C  10        /365. BD*(   1) C   4 - C   7            1.66    0.44    0.054
 374. BD*(   2) C   8 - C  10        /371. BD*(   1) C   7 - N   9            0.79    0.37    0.035
 374. BD*(   2) C   8 - C  10        /372. BD*(   1) C   7 - H  22            0.54    0.38    0.029
 381. BD*(   2) C  11 - C  12        /229. RY*(   3) C  11                    1.41    0.54    0.060
 381. BD*(   2) C  11 - C  12        /230. RY*(   4) C  11                    0.63    1.52    0.068
 381. BD*(   2) C  11 - C  12        /246. RY*(   3) C  12                    3.36    0.43    0.084
 381. BD*(   2) C  11 - C  12        /257. RY*(  14) C  12                    0.71    0.36    0.035
 386. BD*(   2) C  13 - C  14        /263. RY*(   3) C  13                    2.69    0.61    0.090
 386. BD*(   2) C  13 - C  14        /274. RY*(  14) C  13                    0.95    0.44    0.045
 386. BD*(   2) C  13 - C  14        /280. RY*(   3) C  14                    0.51    0.72    0.042
 386. BD*(   2) C  13 - C  14        /281. RY*(   4) C  14                    1.25    1.27    0.088
 389. BD*(   1) C  15 - O  16        /296. RY*(   2) C  15                    2.00    1.52    0.130
 389. BD*(   1) C  15 - O  16        /300. RY*(   6) C  15                    2.23    0.66    0.091
 389. BD*(   1) C  15 - O  16        /308. RY*(  14) C  15                    0.73    1.59    0.082
 389. BD*(   1) C  15 - O  16        /313. RY*(   2) O  16                    1.70    0.70    0.082


 Natural Bond Orbitals (Summary):

                                                            Principal Delocalizations
           NBO                        Occupancy    Energy   (geminal,vicinal,remote)
 ====================================================================================
 Molecular unit  1  (C14H13NO)
     1. BD (   1) C   1 - C   2          1.98159    -0.77087  359(g),357(g),363(v),369(v)
                                                    92(v),143(v),360(g),358(g)
                                                    142(v),91(v)
     2. BD (   2) C   1 - C   2          1.66489    -0.29639  367(v),362(v),94(v),145(v)
     3. BD (   1) C   1 - C   6          1.98157    -0.77075  366(g),368(v),355(g),360(v)
                                                    126(v),75(v),369(g),358(g)
                                                    74(v),125(v)
     4. BD (   1) C   1 - H  17          1.98161    -0.62186  366(v),359(v),142(v),74(v)
                                                    355(g),357(g),369(v),360(v)
     5. BD (   1) C   2 - C   3          1.97939    -0.76936  365(v),361(g),355(g),358(v)
                                                    58(v),363(g),360(g),57(v)
                                                    108(v),109(v),110(v)
     6. BD (   1) C   2 - H  18          1.98151    -0.62271  361(v),357(v),57(v),91(v)
                                                    355(g),359(g),358(v),363(v)
     7. BD (   1) C   3 - C   4          1.97443    -0.77144  364(g),359(g),368(v),365(g)
                                                    360(v),159(v),363(g),75(v)
                                                    74(v),125(v),370(v),371(v)
                                                    372(v)
     8. BD (   2) C   3 - C   4          1.66400    -0.29782  356(v),367(v),371(v),370(v)
                                                    127(v),76(v),374(r)
     9. BD (   1) C   3 - H  19          1.98056    -0.62277  364(v),355(v),108(v),361(g)
                                                    74(v),359(g),360(v)
    10. BD (   1) C   4 - C   5          1.97339    -0.77124  361(g),366(g),363(v),365(g)
                                                    369(v),159(v),143(v),368(g)
                                                    372(v),142(v),91(v),92(v)
    11. BD (   1) C   4 - C   7          1.96203    -0.73162  374(v),370(g),366(v),359(v)
                                                    361(g),364(g),91(v),177(v)
                                                    376(v),125(v),193(v),373(v)
                                                    372(g),371(g),375(v)
    12. BD (   1) C   5 - C   6          1.97936    -0.77111  365(v),364(g),357(g),358(v)
                                                    368(g),58(v),108(v),369(g)
                                                    57(v),110(v),109(v)
    13. BD (   2) C   5 - C   6          1.67125    -0.29872  362(v),356(v),59(v)
    14. BD (   1) C   5 - H  20          1.97999    -0.62795  361(v),357(v),108(v),364(g)
                                                    142(v),366(g),369(v)
    15. BD (   1) C   6 - H  21          1.98160    -0.62357  364(v),355(v),57(v),125(v)
                                                    366(g),357(g),358(v),368(v)
    16. BD (   1) C   7 - C   8          1.96548    -0.73292  365(g),362(v),378(v),385(v)
                                                    373(g),375(g),361(v),278(v)
                                                    109(v),376(v),210(v),193(v)
                                                    372(g),371(g)
    17. BD (   1) C   7 - N   9          1.98137    -0.86701  375(v),362(v),390(v),298(v)
                                                    361(v),365(g),370(g),376(g)
                                                    110(v),377(g),178(v),299(v)
    18. BD (   1) C   7 - H  22          1.96577    -0.58544  364(v),377(v),373(v),374(v)
                                                    370(g),365(g)
    19. BD (   1) C   8 - C  10          1.97384    -0.77185  375(g),378(g),388(v),370(g)
                                                    382(v),228(v),379(g),227(v)
                                                    159(v),372(v),278(v),160(v)
                                                    279(v)
    20. BD (   2) C   8 - C  10          1.66260    -0.29858  381(v),386(v),365(v),229(v)
                                                    280(v),372(v),371(v),362(r)
    21. BD (   1) C   8 - C  14          1.97372    -0.76967  373(g),385(g),379(v),370(g)
                                                    387(v),371(v),159(v),262(v)
                                                    388(g),261(v),210(v),211(v)
    22. BD (   1) N   9 - C  15          1.99101    -0.94158  159(v),371(g),377(g),372(v)
                                                    314(v)
    23. BD (   1) N   9 - H  23          1.98477    -0.78369  391(v),372(v),160(v),390(v)
                                                    295(v),299(v),159(v),376(g)
    24. BD (   1) C  10 - C  11          1.97930    -0.77078  370(v),373(g),380(g),384(v)
                                                    379(g),245(v),382(g),176(v)
                                                    178(v),244(v)
    25. BD (   1) C  10 - H  24          1.98038    -0.62851  375(v),380(v),176(v),373(g)
                                                    227(v),378(g),382(v)
    26. BD (   1) C  11 - C  12          1.98153    -0.77099  378(g),379(v),383(g),387(v)
                                                    211(v),262(v),382(g),384(g)
                                                    261(v),210(v)
    27. BD (   2) C  11 - C  12          1.66016    -0.29593  386(v),374(v),213(v),264(v)
    28. BD (   1) C  11 - H  25          1.98144    -0.62306  373(v),383(v),244(v),210(v)
                                                    378(g),380(g),384(v),379(v)
    29. BD (   1) C  12 - C  13          1.98161    -0.77058  385(g),380(g),388(v),382(v)
                                                    279(v),228(v),387(g),384(g)
                                                    227(v),278(v)
    30. BD (   1) C  12 - H  26          1.98158    -0.62150  378(v),385(v),227(v),261(v)
                                                    380(g),383(g),382(v),387(v)
    31. BD (   1) C  13 - C  14          1.97950    -0.76888  370(v),375(g),383(g),384(v)
                                                    388(g),245(v),178(v),387(g)
                                                    176(v),244(v)
    32. BD (   2) C  13 - C  14          1.66324    -0.29639  374(v),381(v),246(v)
    33. BD (   1) C  13 - H  27          1.98164    -0.62340  375(v),380(v),244(v),278(v)
                                                    385(g),383(g),384(v),388(v)
    34. BD (   1) C  14 - H  28          1.98034    -0.62316  373(v),383(v),176(v),375(g)
                                                    261(v),385(g),387(v)
    35. BD (   1) C  15 - O  16          1.99757    -0.44194  389(g),193(v)
    36. BD (   2) C  15 - O  16          1.99400    -1.10885  371(v),194(v),295(g),376(g)
    37. BD (   1) C  15 - H  29          1.98784    -0.68039  377(v),194(v),312(v)
    38. CR (   1) C   1                  1.99929   -10.39345  75(v),143(v),366(v),359(v)
                                                    330(v)
    39. CR (   1) C   2                  1.99929   -10.39488  58(v),92(v),361(v),357(v)
                                                    332(v)
    40. CR (   1) C   3                  1.99917   -10.39247  75(v),364(v),110(v),365(v)
                                                    108(v),333(v),355(v),111(v)
    41. CR (   1) C   4                  1.99910   -10.41554  92(v),126(v),163(v),359(v)
                                                    366(v)
    42. CR (   1) C   5                  1.99916   -10.39454  143(v),109(v),365(v),361(v)
                                                    110(v),357(v),335(v)
    43. CR (   1) C   6                  1.99929   -10.39619  58(v),126(v),364(v),355(v)
                                                    338(v)
    44. CR (   1) C   7                  1.99903   -10.44734  108(v),176(v),373(v),376(v)
                                                    364(v),361(v),375(v)
    45. CR (   1) C   8                  1.99911   -10.41591  211(v),279(v),163(v),378(v)
                                                    385(v)
    46. CR (   1) N   9                  1.99940   -14.60838  160(v),299(v),342(v),297(v)
    47. CR (   1) C  10                  1.99916   -10.39465  178(v),228(v),370(v),375(v)
                                                    380(v),343(v)
    48. CR (   1) C  11                  1.99929   -10.39549  245(v),211(v),373(v),383(v)
                                                    346(v)
    49. CR (   1) C  12                  1.99929   -10.39279  262(v),228(v),378(v),385(v)
                                                    348(v)
    50. CR (   1) C  13                  1.99929   -10.39501  245(v),279(v),375(v),380(v)
                                                    350(v)
    51. CR (   1) C  14                  1.99918   -10.39260  262(v),178(v),373(v),370(v)
                                                    351(v),383(v),176(v)
    52. CR (   1) C  15                  1.99947   -10.52115  371(v)
    53. CR (   1) O  16                  1.99981   -19.36440  295(v)
    54. LP (   1) N   9                  1.68695    -0.32196  389(v),370(v),365(v),296(v)
                                                    362(r),161(v),300(v),308(v)
    55. LP (   1) O  16                  1.98867    -0.81951  295(v),297(v),307(v),391(v)
    56. LP (   2) O  16                  1.90482    -0.34259  376(v),391(v),297(v),371(r)
    57. RY*(   1) C   1                  0.00548     1.10576   
    58. RY*(   2) C   1                  0.00193     1.40495   
    59. RY*(   3) C   1                  0.00089     0.47606   
    60. RY*(   4) C   1                  0.00054     1.68798   
    61. RY*(   5) C   1                  0.00043     0.90921   
    62. RY*(   6) C   1                  0.00041     1.11238   
    63. RY*(   7) C   1                  0.00017     1.35027   
    64. RY*(   8) C   1                  0.00007     2.80125   
    65. RY*(   9) C   1                  0.00005     1.45585   
    66. RY*(  10) C   1                  0.00002     1.84021   
    67. RY*(  11) C   1                  0.00000    22.64171   
    68. RY*(  12) C   1                  0.00000     1.86162   
    69. RY*(  13) C   1                  0.00000     1.26993   
    70. RY*(  14) C   1                  0.00000     0.63463   
    71. RY*(  15) C   1                  0.00001     2.58402   
    72. RY*(  16) C   1                  0.00000     1.41283   
    73. RY*(  17) C   1                  0.00000     2.63607   
    74. RY*(   1) C   2                  0.00574     1.09405   
    75. RY*(   2) C   2                  0.00198     1.40798   
    76. RY*(   3) C   2                  0.00082     0.54098   
    77. RY*(   4) C   2                  0.00058     1.63410   
    78. RY*(   5) C   2                  0.00048     1.06461   
    79. RY*(   6) C   2                  0.00027     1.05371   
    80. RY*(   7) C   2                  0.00016     1.47903   
    81. RY*(   8) C   2                  0.00008     2.16714   
    82. RY*(   9) C   2                  0.00005     2.35094   
    83. RY*(  10) C   2                  0.00002     0.60305   
    84. RY*(  11) C   2                  0.00002     1.98029   
    85. RY*(  12) C   2                  0.00000     2.24946   
    86. RY*(  13) C   2                  0.00000     1.58062   
    87. RY*(  14) C   2                  0.00001     1.66621   
    88. RY*(  15) C   2                  0.00001     1.56999   
    89. RY*(  16) C   2                  0.00000    22.33420   
    90. RY*(  17) C   2                  0.00000     2.39513   
    91. RY*(   1) C   3                  0.00588     1.09267   
    92. RY*(   2) C   3                  0.00203     1.18731   
    93. RY*(   3) C   3                  0.00120     0.73914   
    94. RY*(   4) C   3                  0.00053     1.35274   
    95. RY*(   5) C   3                  0.00046     1.02659   
    96. RY*(   6) C   3                  0.00025     1.28243   
    97. RY*(   7) C   3                  0.00015     2.11525   
    98. RY*(   8) C   3                  0.00011     0.87691   
    99. RY*(   9) C   3                  0.00008     3.15670   
   100. RY*(  10) C   3                  0.00007     1.58982   
   101. RY*(  11) C   3                  0.00006     0.70517   
   102. RY*(  12) C   3                  0.00001     1.85234   
   103. RY*(  13) C   3                  0.00002     1.91412   
   104. RY*(  14) C   3                  0.00002     1.71623   
   105. RY*(  15) C   3                  0.00000    22.11306   
   106. RY*(  16) C   3                  0.00001     2.35717   
   107. RY*(  17) C   3                  0.00000     2.71529   
   108. RY*(   1) C   4                  0.00699     1.24570   
   109. RY*(   2) C   4                  0.00335     1.03166   
   110. RY*(   3) C   4                  0.00263     0.93813   
   111. RY*(   4) C   4                  0.00098     1.06087   
   112. RY*(   5) C   4                  0.00064     1.72383   
   113. RY*(   6) C   4                  0.00034     1.67678   
   114. RY*(   7) C   4                  0.00026     1.72138   
   115. RY*(   8) C   4                  0.00022     1.06165   
   116. RY*(   9) C   4                  0.00015     1.12836   
   117. RY*(  10) C   4                  0.00011     0.99756   
   118. RY*(  11) C   4                  0.00007     2.67836   
   119. RY*(  12) C   4                  0.00007     3.48588   
   120. RY*(  13) C   4                  0.00008     3.15654   
   121. RY*(  14) C   4                  0.00004     2.08682   
   122. RY*(  15) C   4                  0.00003     2.16797   
   123. RY*(  16) C   4                  0.00001     2.84670   
   124. RY*(  17) C   4                  0.00001    21.29045   
   125. RY*(   1) C   5                  0.00562     1.08828   
   126. RY*(   2) C   5                  0.00192     1.19248   
   127. RY*(   3) C   5                  0.00117     0.72770   
   128. RY*(   4) C   5                  0.00058     1.25643   
   129. RY*(   5) C   5                  0.00050     1.18041   
   130. RY*(   6) C   5                  0.00029     1.08411   
   131. RY*(   7) C   5                  0.00013     3.22901   
   132. RY*(   8) C   5                  0.00013     0.69673   
   133. RY*(   9) C   5                  0.00008     1.07228   
   134. RY*(  10) C   5                  0.00006     0.80758   
   135. RY*(  11) C   5                  0.00007     2.75925   
   136. RY*(  12) C   5                  0.00004     1.93480   
   137. RY*(  13) C   5                  0.00002     1.77540   
   138. RY*(  14) C   5                  0.00002     1.86485   
   139. RY*(  15) C   5                  0.00001     3.20859   
   140. RY*(  16) C   5                  0.00000     2.71893   
   141. RY*(  17) C   5                  0.00000    21.49735   
   142. RY*(   1) C   6                  0.00577     1.08692   
   143. RY*(   2) C   6                  0.00202     1.39358   
   144. RY*(   3) C   6                  0.00092     0.66937   
   145. RY*(   4) C   6                  0.00057     1.47780   
   146. RY*(   5) C   6                  0.00047     1.20779   
   147. RY*(   6) C   6                  0.00025     1.08833   
   148. RY*(   7) C   6                  0.00014     1.48873   
   149. RY*(   8) C   6                  0.00008     2.14553   
   150. RY*(   9) C   6                  0.00005     1.75854   
   151. RY*(  10) C   6                  0.00002     0.46960   
   152. RY*(  11) C   6                  0.00002     1.81576   
   153. RY*(  12) C   6                  0.00001     2.52579   
   154. RY*(  13) C   6                  0.00000    22.52279   
   155. RY*(  14) C   6                  0.00001     1.63876   
   156. RY*(  15) C   6                  0.00001     1.61224   
   157. RY*(  16) C   6                  0.00000     2.61988   
   158. RY*(  17) C   6                  0.00001     1.66221   
   159. RY*(   1) C   7                  0.01138     1.02187   
   160. RY*(   2) C   7                  0.00384     0.83773   
   161. RY*(   3) C   7                  0.00337     0.76612   
   162. RY*(   4) C   7                  0.00182     0.60640   
   163. RY*(   5) C   7                  0.00160     0.91379   
   164. RY*(   6) C   7                  0.00101     0.93581   
   165. RY*(   7) C   7                  0.00089     1.48383   
   166. RY*(   8) C   7                  0.00032     1.64494   
   167. RY*(   9) C   7                  0.00028     1.89584   
   168. RY*(  10) C   7                  0.00023     1.88537   
   169. RY*(  11) C   7                  0.00016     2.17863   
   170. RY*(  12) C   7                  0.00015     2.16812   
   171. RY*(  13) C   7                  0.00011     2.19598   
   172. RY*(  14) C   7                  0.00006     2.20484   
   173. RY*(  15) C   7                  0.00003     3.43818   
   174. RY*(  16) C   7                  0.00002     1.84598   
   175. RY*(  17) C   7                  0.00001    21.10292   
   176. RY*(   1) C   8                  0.00670     1.23374   
   177. RY*(   2) C   8                  0.00349     0.77321   
   178. RY*(   3) C   8                  0.00295     1.19242   
   179. RY*(   4) C   8                  0.00085     0.91337   
   180. RY*(   5) C   8                  0.00068     1.70422   
   181. RY*(   6) C   8                  0.00031     1.29320   
   182. RY*(   7) C   8                  0.00027     1.72582   
   183. RY*(   8) C   8                  0.00019     1.92249   
   184. RY*(   9) C   8                  0.00014     1.24597   
   185. RY*(  10) C   8                  0.00011     1.25095   
   186. RY*(  11) C   8                  0.00007     2.58120   
   187. RY*(  12) C   8                  0.00007     2.97763   
   188. RY*(  13) C   8                  0.00007     2.78180   
   189. RY*(  14) C   8                  0.00003     2.78311   
   190. RY*(  15) C   8                  0.00003     3.06370   
   191. RY*(  16) C   8                  0.00000    19.68484   
   192. RY*(  17) C   8                  0.00001     3.00256   
   193. RY*(   1) N   9                  0.00584     0.70576   
   194. RY*(   2) N   9                  0.00392     1.03487   
   195. RY*(   3) N   9                  0.00196     1.12403   
   196. RY*(   4) N   9                  0.00099     1.55503   
   197. RY*(   5) N   9                  0.00034     1.68361   
   198. RY*(   6) N   9                  0.00025     1.58084   
   199. RY*(   7) N   9                  0.00017     2.26978   
   200. RY*(   8) N   9                  0.00010     2.41724   
   201. RY*(   9) N   9                  0.00006     1.58357   
   202. RY*(  10) N   9                  0.00006     2.30953   
   203. RY*(  11) N   9                  0.00004     2.74202   
   204. RY*(  12) N   9                  0.00001     1.18783   
   205. RY*(  13) N   9                  0.00001     3.95507   
   206. RY*(  14) N   9                  0.00001     3.74546   
   207. RY*(  15) N   9                  0.00002     2.04984   
   208. RY*(  16) N   9                  0.00001     3.45175   
   209. RY*(  17) N   9                  0.00000    34.86424   
   210. RY*(   1) C  10                  0.00556     1.09272   
   211. RY*(   2) C  10                  0.00187     1.21815   
   212. RY*(   3) C  10                  0.00122     0.67829   
   213. RY*(   4) C  10                  0.00057     1.42563   
   214. RY*(   5) C  10                  0.00052     0.94304   
   215. RY*(   6) C  10                  0.00026     1.08777   
   216. RY*(   7) C  10                  0.00016     1.73470   
   217. RY*(   8) C  10                  0.00012     2.18212   
   218. RY*(   9) C  10                  0.00009     0.87934   
   219. RY*(  10) C  10                  0.00010     0.97119   
   220. RY*(  11) C  10                  0.00007     2.69128   
   221. RY*(  12) C  10                  0.00003     2.11245   
   222. RY*(  13) C  10                  0.00002     1.77954   
   223. RY*(  14) C  10                  0.00001     3.59984   
   224. RY*(  15) C  10                  0.00001     2.02857   
   225. RY*(  16) C  10                  0.00000    20.79373   
   226. RY*(  17) C  10                  0.00000     2.74986   
   227. RY*(   1) C  11                  0.00581     1.08739   
   228. RY*(   2) C  11                  0.00203     1.38362   
   229. RY*(   3) C  11                  0.00088     0.58987   
   230. RY*(   4) C  11                  0.00060     1.57067   
   231. RY*(   5) C  11                  0.00046     1.20119   
   232. RY*(   6) C  11                  0.00026     1.06077   
   233. RY*(   7) C  11                  0.00013     1.46842   
   234. RY*(   8) C  11                  0.00008     1.85590   
   235. RY*(   9) C  11                  0.00006     2.16642   
   236. RY*(  10) C  11                  0.00002     0.77573   
   237. RY*(  11) C  11                  0.00003     1.83753   
   238. RY*(  12) C  11                  0.00000     2.15083   
   239. RY*(  13) C  11                  0.00000     2.73868   
   240. RY*(  14) C  11                  0.00000    22.50338   
   241. RY*(  15) C  11                  0.00000     1.66687   
   242. RY*(  16) C  11                  0.00000     1.59702   
   243. RY*(  17) C  11                  0.00000     1.53767   
   244. RY*(   1) C  12                  0.00550     1.10464   
   245. RY*(   2) C  12                  0.00193     1.40758   
   246. RY*(   3) C  12                  0.00090     0.48436   
   247. RY*(   4) C  12                  0.00055     1.67464   
   248. RY*(   5) C  12                  0.00042     0.91963   
   249. RY*(   6) C  12                  0.00043     1.07069   
   250. RY*(   7) C  12                  0.00017     1.29832   
   251. RY*(   8) C  12                  0.00007     2.79152   
   252. RY*(   9) C  12                  0.00006     1.40860   
   253. RY*(  10) C  12                  0.00000     2.11235   
   254. RY*(  11) C  12                  0.00001     1.84732   
   255. RY*(  12) C  12                  0.00001     2.32988   
   256. RY*(  13) C  12                  0.00000    22.67097   
   257. RY*(  14) C  12                  0.00001     0.41511   
   258. RY*(  15) C  12                  0.00001     1.64962   
   259. RY*(  16) C  12                  0.00000     1.46038   
   260. RY*(  17) C  12                  0.00000     2.54378   
   261. RY*(   1) C  13                  0.00569     1.09019   
   262. RY*(   2) C  13                  0.00199     1.40858   
   263. RY*(   3) C  13                  0.00084     0.66275   
   264. RY*(   4) C  13                  0.00057     1.50280   
   265. RY*(   5) C  13                  0.00047     1.09360   
   266. RY*(   6) C  13                  0.00027     1.03082   
   267. RY*(   7) C  13                  0.00017     1.28604   
   268. RY*(   8) C  13                  0.00008     2.01354   
   269. RY*(   9) C  13                  0.00006     2.68064   
   270. RY*(  10) C  13                  0.00003     1.93340   
   271. RY*(  11) C  13                  0.00000    22.39059   
   272. RY*(  12) C  13                  0.00000     1.74049   
   273. RY*(  13) C  13                  0.00000     1.14607   
   274. RY*(  14) C  13                  0.00001     0.49468   
   275. RY*(  15) C  13                  0.00000     2.67785   
   276. RY*(  16) C  13                  0.00000     1.48103   
   277. RY*(  17) C  13                  0.00001     2.54223   
   278. RY*(   1) C  14                  0.00576     1.08733   
   279. RY*(   2) C  14                  0.00195     1.20887   
   280. RY*(   3) C  14                  0.00108     0.76875   
   281. RY*(   4) C  14                  0.00055     1.31820   
   282. RY*(   5) C  14                  0.00045     1.01146   
   283. RY*(   6) C  14                  0.00023     1.29894   
   284. RY*(   7) C  14                  0.00016     2.03318   
   285. RY*(   8) C  14                  0.00012     0.82293   
   286. RY*(   9) C  14                  0.00009     1.36557   
   287. RY*(  10) C  14                  0.00007     1.97649   
   288. RY*(  11) C  14                  0.00007     2.07011   
   289. RY*(  12) C  14                  0.00004     2.20932   
   290. RY*(  13) C  14                  0.00001     1.66677   
   291. RY*(  14) C  14                  0.00000     2.61564   
   292. RY*(  15) C  14                  0.00001     1.86078   
   293. RY*(  16) C  14                  0.00001     2.44229   
   294. RY*(  17) C  14                  0.00000    22.07435   
   295. RY*(   1) C  15                  0.00943     1.31935   
   296. RY*(   2) C  15                  0.00689     1.54376   
   297. RY*(   3) C  15                  0.00672     1.61803   
   298. RY*(   4) C  15                  0.00242     1.03226   
   299. RY*(   5) C  15                  0.00079     2.40556   
   300. RY*(   6) C  15                  0.00035     0.68415   
   301. RY*(   7) C  15                  0.00014     1.62123   
   302. RY*(   8) C  15                  0.00007     0.69384   
   303. RY*(   9) C  15                  0.00004     2.62091   
   304. RY*(  10) C  15                  0.00003     2.33211   
   305. RY*(  11) C  15                  0.00004     0.46894   
   306. RY*(  12) C  15                  0.00001     2.24204   
   307. RY*(  13) C  15                  0.00002     1.80616   
   308. RY*(  14) C  15                  0.00000     1.61943   
   309. RY*(  15) C  15                  0.00000    20.35017   
   310. RY*(  16) C  15                  0.00001     1.70124   
   311. RY*(  17) C  15                  0.00000     2.01187   
   312. RY*(   1) O  16                  0.00244     0.83137   
   313. RY*(   2) O  16                  0.00090     0.72909   
   314. RY*(   3) O  16                  0.00090     0.58647   
   315. RY*(   4) O  16                  0.00012     1.31778   
   316. RY*(   5) O  16                  0.00004     1.24431   
   317. RY*(   6) O  16                  0.00004     1.94100   
   318. RY*(   7) O  16                  0.00001     0.82778   
   319. RY*(   8) O  16                  0.00001     0.79415   
   320. RY*(   9) O  16                  0.00000     5.06656   
   321. RY*(  10) O  16                  0.00000     5.00879   
   322. RY*(  11) O  16                  0.00000    49.77035   
   323. RY*(  12) O  16                  0.00000     5.09143   
   324. RY*(  13) O  16                  0.00001     3.21278   
   325. RY*(  14) O  16                  0.00000     3.05549   
   326. RY*(  15) O  16                  0.00000     2.99689   
   327. RY*(  16) O  16                  0.00000     3.13474   
   328. RY*(  17) O  16                  0.00000     2.99166   
   329. RY*(   1) H  17                  0.00039     0.84838   
   330. RY*(   2) H  17                  0.00021     1.89366   
   331. RY*(   1) H  18                  0.00046     0.79665   
   332. RY*(   2) H  18                  0.00022     1.95256   
   333. RY*(   1) H  19                  0.00054     1.52900   
   334. RY*(   2) H  19                  0.00026     1.29704   
   335. RY*(   1) H  20                  0.00076     1.31152   
   336. RY*(   2) H  20                  0.00016     1.49662   
   337. RY*(   1) H  21                  0.00048     0.80081   
   338. RY*(   2) H  21                  0.00022     1.95808   
   339. RY*(   1) H  22                  0.00213     0.59526   
   340. RY*(   2) H  22                  0.00015     2.40543   
   341. RY*(   1) H  23                  0.00243     0.62062   
   342. RY*(   2) H  23                  0.00037     2.23523   
   343. RY*(   1) H  24                  0.00071     1.38719   
   344. RY*(   2) H  24                  0.00017     1.44376   
   345. RY*(   1) H  25                  0.00047     0.80827   
   346. RY*(   2) H  25                  0.00022     1.95426   
   347. RY*(   1) H  26                  0.00039     0.83330   
   348. RY*(   2) H  26                  0.00021     1.90797   
   349. RY*(   1) H  27                  0.00046     0.80089   
   350. RY*(   2) H  27                  0.00022     1.94560   
   351. RY*(   1) H  28                  0.00059     1.52536   
   352. RY*(   2) H  28                  0.00023     1.30813   
   353. RY*(   1) H  29                  0.00077     1.13977   
   354. RY*(   2) H  29                  0.00016     1.63668   
   355. BD*(   1) C   1 - C   2          0.01540     0.61597   
   356. BD*(   2) C   1 - C   2          0.32187     0.05315  367(v),362(v),59(g),76(g)
                                                    77(g)
   357. BD*(   1) C   1 - C   6          0.01531     0.61433   
   358. BD*(   1) C   1 - H  17          0.01147     0.61350   
   359. BD*(   1) C   2 - C   3          0.01497     0.61189   
   360. BD*(   1) C   2 - H  18          0.01112     0.61151   
   361. BD*(   1) C   3 - C   4          0.02279     0.60856   
   362. BD*(   2) C   3 - C   4          0.34568     0.05493  356(v),367(v),374(r),93(g)
                                                    371(v),370(v),127(v),76(v)
   363. BD*(   1) C   3 - H  19          0.01206     0.60697   
   364. BD*(   1) C   4 - C   5          0.02538     0.60269   
   365. BD*(   1) C   4 - C   7          0.03565     0.49052   
   366. BD*(   1) C   5 - C   6          0.01519     0.61242   
   367. BD*(   2) C   5 - C   6          0.31994     0.05152  356(v),362(v),144(g),386(r)
                                                    374(r),128(g),151(g),127(g)
   368. BD*(   1) C   5 - H  20          0.01244     0.60475   
   369. BD*(   1) C   6 - H  21          0.01115     0.61149   
   370. BD*(   1) C   7 - C   8          0.03636     0.49030   
   371. BD*(   1) C   7 - N   9          0.03243     0.42208   
   372. BD*(   1) C   7 - H  22          0.02042     0.43438   
   373. BD*(   1) C   8 - C  10          0.02489     0.60206   
   374. BD*(   2) C   8 - C  10          0.35521     0.05185  386(v),381(v),362(r),212(g)
                                                    365(v),367(r),371(v),280(v)
                                                    229(v),177(g),372(v)
   375. BD*(   1) C   8 - C  14          0.02228     0.60785   
   376. BD*(   1) N   9 - C  15          0.05184     0.53709   
   377. BD*(   1) N   9 - H  23          0.01740     0.53224   
   378. BD*(   1) C  10 - C  11          0.01537     0.61241   
   379. BD*(   1) C  10 - H  24          0.01260     0.60598   
   380. BD*(   1) C  11 - C  12          0.01538     0.61627   
   381. BD*(   2) C  11 - C  12          0.32810     0.05288  386(v),374(v),246(g),229(g)
                                                    257(g),230(g)
   382. BD*(   1) C  11 - H  25          0.01118     0.61149   
   383. BD*(   1) C  12 - C  13          0.01541     0.61561   
   384. BD*(   1) C  12 - H  26          0.01151     0.61373   
   385. BD*(   1) C  13 - C  14          0.01486     0.61146   
   386. BD*(   2) C  13 - C  14          0.32411     0.05238  381(v),374(v),263(g),367(r)
                                                    281(g),274(g),280(g)
   387. BD*(   1) C  13 - H  27          0.01106     0.61371   
   388. BD*(   1) C  14 - H  28          0.01207     0.60706   
   389. BD*(   1) C  15 - O  16          0.27966     0.02867  300(g),296(g),313(g),308(g)
   390. BD*(   2) C  15 - O  16          0.00565     0.62089   
   391. BD*(   1) C  15 - H  29          0.03731     0.53142   
       -------------------------------
              Total Lewis  108.93465  ( 97.2631%)
        Valence non-Lewis    2.84553  (  2.5407%)
        Rydberg non-Lewis    0.21982  (  0.1963%)
       -------------------------------
            Total unit  1  112.00000  (100.0000%)
           Charge unit  1    0.00000
 D1PCM: PCM CHGder 1st derivatives, ID1Alg=3 FixD1E=F DoIter=F DoCFld=F I1PDM=0.
 Calling FoFJK, ICntrl=      2127 FMM=F ISym2X=0 I1Cent= 0 IOpClX= 0 NMat=1 NMatS=1 NMatT=0.
 -------------------------------------------------------------------
 Center     Atomic                   Forces (Hartrees/Bohr)
 Number     Number              X              Y              Z
 -------------------------------------------------------------------
      1        6          -0.031306961   -0.053536198    0.007051515
      2        6           0.003836129   -0.043467294   -0.048611714
      3        6           0.033328328    0.009828108   -0.054764862
      4        6           0.016999758    0.039407630    0.001607724
      5        6          -0.004926832    0.043288801    0.048784705
      6        6          -0.035927621   -0.014492987    0.054120890
      7        6          -0.006177562    0.001935735    0.009789632
      8        6          -0.032055597   -0.004331026   -0.025722386
      9        7          -0.024991218   -0.007493298    0.052840691
     10        6          -0.056352629    0.027624244    0.018570173
     11        6          -0.008516109    0.030682897    0.058093750
     12        6           0.046701416    0.003877113    0.040483447
     13        6           0.060566125   -0.025369762   -0.014245385
     14        6           0.010402693   -0.029816360   -0.058143769
     15        6           0.068148281   -0.036844228   -0.076829589
     16        8          -0.019613319    0.016585969    0.012883655
     17        1           0.025820494    0.045521986   -0.004914665
     18        1          -0.002657097    0.035461461    0.038818598
     19        1          -0.028535001   -0.010320285    0.043598114
     20        1           0.002765739   -0.035794242   -0.040929609
     21        1           0.028472535    0.009085861   -0.044000285
     22        1           0.003649710   -0.001363222   -0.000191505
     23        1           0.025790839   -0.008180475   -0.032717874
     24        1           0.046213716   -0.022649702   -0.013841980
     25        1           0.008015389   -0.024309234   -0.046517782
     26        1          -0.039700112   -0.003513467   -0.034450246
     27        1          -0.047664353    0.021094133    0.012698986
     28        1          -0.007224938    0.024295621    0.047917346
     29        1          -0.035061805    0.012792223    0.048622426
 -------------------------------------------------------------------
 Cartesian Forces:  Max     0.076829589 RMS     0.033278164

 GradGradGradGradGradGradGradGradGradGradGradGradGradGradGradGradGradGrad
 Berny optimization.
 FormGI is forming the generalized inverse of G from B-inverse, IUseBI=4.
 Internal  Forces:  Max     0.060301308 RMS     0.016381237
 Search for a local minimum.
 Step number   1 out of a maximum of  158
 All quantities printed in internal units (Hartrees-Bohrs-Radians)
 Mixed Optimization -- RFO/linear search
 Second derivative matrix not updated -- first step.
 ITU=  0
     Eigenvalues ---    0.00942   0.00959   0.01311   0.01522   0.01534
     Eigenvalues ---    0.01741   0.01926   0.01934   0.01957   0.01963
     Eigenvalues ---    0.01966   0.01975   0.01995   0.02000   0.02018
     Eigenvalues ---    0.02021   0.02022   0.02024   0.02025   0.02028
     Eigenvalues ---    0.02030   0.02034   0.02393   0.02393   0.05361
     Eigenvalues ---    0.06555   0.06813   0.16000   0.16000   0.16000
     Eigenvalues ---    0.16000   0.16000   0.16000   0.16000   0.16000
     Eigenvalues ---    0.16000   0.16000   0.16000   0.16000   0.18477
     Eigenvalues ---    0.18858   0.22000   0.22000   0.22000   0.22000
     Eigenvalues ---    0.22000   0.22000   0.23470   0.23471   0.24999
     Eigenvalues ---    0.24999   0.33818   0.33956   0.34180   0.40427
     Eigenvalues ---    0.40455   0.40494   0.40553   0.41163   0.43755
     Eigenvalues ---    0.43842   0.44167   0.44227   0.44241   0.44242
     Eigenvalues ---    0.44268   0.44288   0.44327   0.44332   0.44337
     Eigenvalues ---    0.44341   0.44344   0.44363   0.44408   0.44643
     Eigenvalues ---    0.44709   0.44856   0.44892   0.53533   0.55660
     Eigenvalues ---    0.83665
 RFO step:  Lambda=-7.82392207D-02 EMin= 9.42341885D-03
 Linear search not attempted -- first point.
 Maximum step size (   0.300) exceeded in Quadratic search.
    -- Step size scaled by   0.757
 Iteration  1 RMS(Cart)=  0.03605022 RMS(Int)=  0.00074569
 Iteration  2 RMS(Cart)=  0.00084686 RMS(Int)=  0.00003388
 Iteration  3 RMS(Cart)=  0.00000140 RMS(Int)=  0.00003386
 Iteration  4 RMS(Cart)=  0.00000000 RMS(Int)=  0.00003386
 Variable       Old X    -DE/DX   Delta X   Delta X   Delta X     New X
                                 (Linear)    (Quad)   (Total)
    R1        2.65325  -0.01199   0.00000  -0.01705  -0.01705   2.63620
    R2        2.65508  -0.01010   0.00000  -0.01441  -0.01441   2.64067
    R3        1.92884   0.05256   0.00000   0.07645   0.07645   2.00530
    R4        2.65672  -0.01099   0.00000  -0.01582  -0.01582   2.64090
    R5        1.92867   0.05264   0.00000   0.07655   0.07655   2.00521
    R6        2.66715  -0.01493   0.00000  -0.02201  -0.02201   2.64514
    R7        1.92956   0.05311   0.00000   0.07733   0.07733   2.00689
    R8        2.67134  -0.01381   0.00000  -0.02055  -0.02055   2.65079
    R9        2.80705   0.02539   0.00000   0.04601   0.04601   2.85306
   R10        2.65554  -0.01358   0.00000  -0.01959  -0.01959   2.63596
   R11        1.92811   0.05443   0.00000   0.07907   0.07907   2.00718
   R12        1.92745   0.05318   0.00000   0.07718   0.07718   2.00463
   R13        2.80939   0.02483   0.00000   0.04514   0.04514   2.85453
   R14        2.70003   0.02649   0.00000   0.04094   0.04094   2.74097
   R15        2.07028  -0.00167   0.00000  -0.00301  -0.00301   2.06727
   R16        2.67143  -0.01437   0.00000  -0.02134  -0.02134   2.65009
   R17        2.66970  -0.01444   0.00000  -0.02143  -0.02143   2.64827
   R18        2.54550  -0.00416   0.00000  -0.00497  -0.00497   2.54054
   R19        1.83159   0.04202   0.00000   0.05185   0.05185   1.88344
   R20        2.65668  -0.01213   0.00000  -0.01745  -0.01745   2.63923
   R21        1.92748   0.05325   0.00000   0.07727   0.07727   2.00476
   R22        2.65286  -0.01115   0.00000  -0.01583  -0.01583   2.63703
   R23        1.92766   0.05309   0.00000   0.07707   0.07707   2.00473
   R24        2.65396  -0.01112   0.00000  -0.01586  -0.01586   2.63810
   R25        1.92867   0.05268   0.00000   0.07660   0.07660   2.00527
   R26        2.65715  -0.01316   0.00000  -0.01903  -0.01903   2.63812
   R27        1.92669   0.05364   0.00000   0.07775   0.07775   2.00444
   R28        1.92835   0.05420   0.00000   0.07876   0.07876   2.00712
   R29        2.35997  -0.02703   0.00000  -0.02237  -0.02237   2.33761
   R30        1.92723   0.06030   0.00000   0.08748   0.08748   2.01471
    A1        2.09293  -0.00130   0.00000  -0.00275  -0.00276   2.09017
    A2        2.09506   0.00072   0.00000   0.00159   0.00160   2.09665
    A3        2.09520   0.00058   0.00000   0.00116   0.00116   2.09637
    A4        2.09429  -0.00004   0.00000   0.00030   0.00029   2.09458
    A5        2.09432   0.00053   0.00000   0.00147   0.00147   2.09579
    A6        2.09457  -0.00049   0.00000  -0.00176  -0.00176   2.09281
    A7        2.10812  -0.00042   0.00000  -0.00113  -0.00113   2.10699
    A8        2.08163   0.00128   0.00000   0.00397   0.00397   2.08560
    A9        2.09343  -0.00086   0.00000  -0.00283  -0.00284   2.09060
   A10        2.06942   0.00177   0.00000   0.00371   0.00371   2.07313
   A11        2.09813   0.00005   0.00000   0.00032   0.00031   2.09844
   A12        2.11561  -0.00182   0.00000  -0.00400  -0.00401   2.11160
   A13        2.10775  -0.00079   0.00000  -0.00230  -0.00230   2.10545
   A14        2.09404   0.00126   0.00000   0.00390   0.00390   2.09794
   A15        2.08140  -0.00047   0.00000  -0.00160  -0.00160   2.07979
   A16        2.09385   0.00079   0.00000   0.00220   0.00220   2.09604
   A17        2.09381   0.00036   0.00000   0.00130   0.00130   2.09511
   A18        2.09553  -0.00115   0.00000  -0.00349  -0.00349   2.09204
   A19        1.94254  -0.00380   0.00000  -0.00594  -0.00619   1.93634
   A20        1.90635   0.00585   0.00000   0.02069   0.02064   1.92699
   A21        1.89657  -0.00134   0.00000  -0.00874  -0.00866   1.88790
   A22        1.95679   0.00257   0.00000   0.01196   0.01187   1.96866
   A23        1.86962   0.00123   0.00000   0.00074   0.00075   1.87038
   A24        1.89008  -0.00483   0.00000  -0.02047  -0.02037   1.86970
   A25        2.13153   0.00246   0.00000   0.00587   0.00587   2.13739
   A26        2.08355  -0.00365   0.00000  -0.00821  -0.00822   2.07534
   A27        2.06806   0.00118   0.00000   0.00230   0.00230   2.07036
   A28        2.15945   0.00325   0.00000   0.00826   0.00825   2.16770
   A29        2.06702   0.00370   0.00000   0.01279   0.01279   2.07981
   A30        2.05672  -0.00695   0.00000  -0.02105  -0.02105   2.03567
   A31        2.10795  -0.00082   0.00000  -0.00217  -0.00217   2.10578
   A32        2.09603   0.00218   0.00000   0.00670   0.00670   2.10273
   A33        2.07919  -0.00136   0.00000  -0.00452  -0.00452   2.07467
   A34        2.09458   0.00088   0.00000   0.00263   0.00262   2.09720
   A35        2.09411  -0.00109   0.00000  -0.00337  -0.00337   2.09074
   A36        2.09449   0.00021   0.00000   0.00075   0.00075   2.09524
   A37        2.09329  -0.00176   0.00000  -0.00392  -0.00393   2.08936
   A38        2.09533   0.00078   0.00000   0.00166   0.00167   2.09700
   A39        2.09456   0.00097   0.00000   0.00226   0.00226   2.09683
   A40        2.09366   0.00029   0.00000   0.00092   0.00091   2.09457
   A41        2.09493   0.00040   0.00000   0.00129   0.00129   2.09622
   A42        2.09460  -0.00070   0.00000  -0.00221  -0.00221   2.09239
   A43        2.10881   0.00023   0.00000   0.00026   0.00026   2.10907
   A44        2.09252  -0.00108   0.00000  -0.00321  -0.00321   2.08931
   A45        2.08186   0.00086   0.00000   0.00295   0.00295   2.08480
   A46        2.07858   0.02236   0.00000   0.05676   0.05676   2.13535
   A47        2.11127  -0.02175   0.00000  -0.06196  -0.06196   2.04931
   A48        2.09333  -0.00061   0.00000   0.00520   0.00520   2.09853
    D1       -0.00105   0.00009   0.00000   0.00067   0.00067  -0.00038
    D2        3.13950   0.00002   0.00000   0.00019   0.00019   3.13969
    D3        3.14054   0.00003   0.00000   0.00023   0.00023   3.14077
    D4       -0.00210  -0.00003   0.00000  -0.00025  -0.00025  -0.00235
    D5        0.00146   0.00002   0.00000   0.00011   0.00011   0.00158
    D6       -3.13918  -0.00018   0.00000  -0.00141  -0.00141  -3.14058
    D7       -3.14013   0.00007   0.00000   0.00055   0.00055  -3.13958
    D8        0.00242  -0.00013   0.00000  -0.00097  -0.00097   0.00145
    D9       -0.00274   0.00008   0.00000   0.00063   0.00063  -0.00212
   D10        3.14138  -0.00010   0.00000  -0.00077  -0.00078   3.14060
   D11        3.13989   0.00014   0.00000   0.00110   0.00110   3.14100
   D12        0.00083  -0.00004   0.00000  -0.00030  -0.00030   0.00053
   D13        0.00599  -0.00033   0.00000  -0.00263  -0.00264   0.00336
   D14        3.13978   0.00003   0.00000   0.00034   0.00034   3.14013
   D15       -3.13815  -0.00015   0.00000  -0.00121  -0.00122  -3.13937
   D16       -0.00436   0.00021   0.00000   0.00176   0.00176  -0.00260
   D17       -0.00558   0.00043   0.00000   0.00343   0.00343  -0.00215
   D18        3.13536   0.00063   0.00000   0.00491   0.00492   3.14028
   D19       -3.13928   0.00006   0.00000   0.00040   0.00040  -3.13888
   D20        0.00166   0.00025   0.00000   0.00189   0.00189   0.00355
   D21        1.99008  -0.00198   0.00000  -0.00996  -0.00994   1.98014
   D22       -2.12320   0.00282   0.00000   0.01589   0.01590  -2.10730
   D23       -0.06460  -0.00043   0.00000  -0.00198  -0.00201  -0.06661
   D24       -1.15953  -0.00160   0.00000  -0.00687  -0.00685  -1.16638
   D25        1.01038   0.00321   0.00000   0.01898   0.01899   1.02936
   D26        3.06897  -0.00004   0.00000   0.00111   0.00108   3.07005
   D27        0.00191  -0.00029   0.00000  -0.00221  -0.00221  -0.00030
   D28       -3.14064  -0.00009   0.00000  -0.00069  -0.00069  -3.14132
   D29       -3.13904  -0.00048   0.00000  -0.00369  -0.00368   3.14047
   D30        0.00160  -0.00028   0.00000  -0.00216  -0.00216  -0.00056
   D31        1.62799   0.00332   0.00000   0.01577   0.01575   1.64373
   D32       -1.50353   0.00389   0.00000   0.02048   0.02045  -1.48308
   D33       -0.51317  -0.00336   0.00000  -0.01542  -0.01539  -0.52856
   D34        2.63850  -0.00278   0.00000  -0.01071  -0.01069   2.62782
   D35       -2.58428   0.00030   0.00000   0.00227   0.00228  -2.58201
   D36        0.56739   0.00087   0.00000   0.00698   0.00698   0.57437
   D37        2.08030  -0.00048   0.00000  -0.00647  -0.00662   2.07368
   D38       -1.06027   0.00007   0.00000  -0.00213  -0.00225  -1.06252
   D39       -2.04137   0.00065   0.00000   0.00915   0.00926  -2.03210
   D40        1.10125   0.00120   0.00000   0.01349   0.01364   1.11488
   D41        0.01763   0.00061   0.00000   0.00411   0.00411   0.02174
   D42       -3.12294   0.00116   0.00000   0.00845   0.00848  -3.11446
   D43       -3.13720   0.00081   0.00000   0.00630   0.00632  -3.13088
   D44        0.00063   0.00110   0.00000   0.00861   0.00863   0.00926
   D45       -0.00560   0.00021   0.00000   0.00157   0.00157  -0.00403
   D46        3.13223   0.00050   0.00000   0.00388   0.00388   3.13611
   D47        3.13846  -0.00072   0.00000  -0.00577  -0.00576   3.13271
   D48       -0.00260  -0.00076   0.00000  -0.00610  -0.00609  -0.00869
   D49        0.00658  -0.00017   0.00000  -0.00126  -0.00126   0.00533
   D50       -3.13448  -0.00021   0.00000  -0.00159  -0.00159  -3.13607
   D51       -3.14140   0.00056   0.00000   0.00431   0.00429  -3.13711
   D52        0.00181   0.00013   0.00000   0.00109   0.00107   0.00287
   D53       -0.00082   0.00002   0.00000   0.00001   0.00003  -0.00079
   D54       -3.14080  -0.00041   0.00000  -0.00321  -0.00319   3.13920
   D55        0.00123  -0.00014   0.00000  -0.00109  -0.00109   0.00014
   D56       -3.14122   0.00010   0.00000   0.00080   0.00080  -3.14042
   D57       -3.13664  -0.00044   0.00000  -0.00340  -0.00338  -3.14002
   D58        0.00410  -0.00020   0.00000  -0.00151  -0.00150   0.00260
   D59        0.00230   0.00003   0.00000   0.00024   0.00024   0.00254
   D60       -3.14076   0.00022   0.00000   0.00171   0.00171  -3.13905
   D61       -3.13844  -0.00022   0.00000  -0.00164  -0.00164  -3.14008
   D62        0.00169  -0.00002   0.00000  -0.00018  -0.00017   0.00152
   D63       -0.00133   0.00001   0.00000   0.00007   0.00006  -0.00127
   D64        3.13931   0.00022   0.00000   0.00166   0.00166   3.14096
   D65       -3.14146  -0.00018   0.00000  -0.00140  -0.00140   3.14032
   D66       -0.00083   0.00003   0.00000   0.00019   0.00019  -0.00063
   D67       -0.00319   0.00007   0.00000   0.00047   0.00047  -0.00272
   D68        3.13788   0.00011   0.00000   0.00079   0.00079   3.13867
   D69        3.13936  -0.00014   0.00000  -0.00113  -0.00113   3.13823
   D70       -0.00276  -0.00010   0.00000  -0.00080  -0.00080  -0.00356
         Item               Value     Threshold  Converged?
 Maximum Force            0.060301     0.000450     NO 
 RMS     Force            0.016381     0.000300     NO 
 Maximum Displacement     0.174237     0.001800     NO 
 RMS     Displacement     0.036114     0.001200     NO 
 Predicted change in Energy=-4.043210D-02
 GradGradGradGradGradGradGradGradGradGradGradGradGradGradGradGradGradGrad

                          Input orientation:                          
 ---------------------------------------------------------------------
 Center     Atomic      Atomic             Coordinates (Angstroms)
 Number     Number       Type             X           Y           Z
 ---------------------------------------------------------------------
      1          6           0        3.225391    3.442435   -1.337975
      2          6           0        2.479036    3.170743   -0.191149
      3          6           0        1.807115    1.951673   -0.066996
      4          6           0        1.870530    0.993268   -1.085195
      5          6           0        2.625182    1.276467   -2.233225
      6          6           0        3.298144    2.491737   -2.359521
      7          6           0        1.141837   -0.320865   -0.938651
      8          6           0        0.020630   -0.431703   -1.944821
      9          7           0        2.075708   -1.428154   -1.013627
     10          6           0        0.183432   -1.062132   -3.186872
     11          6           0       -0.875966   -1.131909   -4.094261
     12          6           0       -2.112952   -0.572022   -3.772242
     13          6           0       -2.286233    0.061019   -2.540124
     14          6           0       -1.225170    0.130691   -1.635579
     15          6           0        2.281694   -2.311481   -0.021306
     16          8           0        3.091191   -3.241559   -0.120598
     17          1           0        3.735733    4.367789   -1.434546
     18          1           0        2.421703    3.888287    0.588469
     19          1           0        1.242040    1.753018    0.809971
     20          1           0        2.689777    0.564929   -3.019172
     21          1           0        3.865145    2.693275   -3.233134
     22          1           0        0.687132   -0.349721    0.055904
     23          1           0        2.611395   -1.556333   -1.844270
     24          1           0        1.115352   -1.493354   -3.453372
     25          1           0       -0.737969   -1.613020   -5.029625
     26          1           0       -2.918419   -0.627176   -4.460866
     27          1           0       -3.223654    0.489219   -2.289161
     28          1           0       -1.366072    0.616759   -0.701779
     29          1           0        1.716769   -2.184682    0.873921
 ---------------------------------------------------------------------
                    Distance matrix (angstroms):
                    1          2          3          4          5
     1  C    0.000000
     2  C    1.395016   0.000000
     3  C    2.418525   1.397506   0.000000
     4  C    2.810331   2.431254   1.399747   0.000000
     5  C    2.419326   2.789214   2.411988   1.402738   0.000000
     6  C    1.397381   2.415331   2.787563   2.430514   1.394887
     7  C    4.320078   3.812897   2.523253   1.509773   2.535292
     8  C    5.064355   4.700717   3.521113   2.488299   3.128053
     9  N    5.014938   4.689242   3.520154   2.431153   3.017335
    10  C    5.741346   5.671101   4.631738   3.389397   3.512923
    11  C    6.733710   6.708438   5.738141   4.595008   4.639156
    12  C    7.109108   6.922346   5.955234   5.053562   5.313699
    13  C    6.577015   6.155961   5.142609   4.501620   5.068875
    14  C    5.555511   5.004942   3.869262   3.260418   4.061428
    15  C    5.977601   5.488403   4.289731   3.496038   4.228940
    16  O    6.795277   6.441842   5.349896   4.511565   5.009283
    17  H    1.061158   2.135004   3.380440   3.871488   3.380456
    18  H    2.134452   1.061113   2.134906   3.389111   3.850320
    19  H    3.376607   2.131278   1.062000   2.136322   3.376570
    20  H    3.375403   3.851284   3.378978   2.143573   1.062154
    21  H    2.135920   3.376825   3.848362   3.388532   2.131823
    22  H    4.771383   3.957982   2.562397   2.122771   3.411837
    23  H    5.061720   5.009549   4.013936   2.761439   2.859411
    24  H    5.769677   5.852823   4.879989   3.515942   3.382344
    25  H    7.409056   7.526245   6.619077   5.399586   5.242115
    26  H    8.003785   7.860483   6.948901   6.079065   6.270387
    27  H    7.156565   6.641755   5.690820   5.258737   5.901845
    28  H    5.428694   4.644183   3.500580   3.280908   4.325581
    29  H    6.231601   5.513256   4.242985   3.736461   4.739105
                    6          7          8          9         10
     6  C    0.000000
     7  C    3.818280   0.000000
     8  C    4.411415   1.510553   0.000000
     9  N    4.321033   1.450457   2.466451   0.000000
    10  C    4.797492   2.553921   1.402368   2.904767   0.000000
    11  C    5.793387   3.832388   2.431926   4.276733   1.396620
    12  C    6.376705   4.322727   2.812708   5.088004   2.419968
    13  C    6.093133   3.802921   2.432853   4.855343   2.789085
    14  C    5.153543   2.508453   1.401405   3.703055   2.411119
    15  C    5.437952   2.470495   3.513671   1.344395   3.998047
    16  O    6.158433   3.605502   4.544384   2.262111   4.754682
    17  H    2.136968   5.381234   6.090771   6.043658   6.721125
    18  H    3.377742   4.656942   5.553829   5.563359   6.615867
    19  H    3.849539   2.714536   3.722059   3.760368   5.002047
    20  H    2.125521   2.740313   3.044972   2.893383   2.992860
    21  H    1.060805   4.665415   5.119134   5.011434   5.259299
    22  H    4.552531   1.093950   2.110413   2.057925   3.358100
    23  H    4.138114   2.122765   2.826123   0.996674   2.818123
    24  H    4.673548   2.774753   2.145052   2.622763   1.060872
    25  H    6.345762   4.683952   3.389248   4.907055   2.132650
    26  H    7.265599   5.383819   3.873848   6.120974   3.381380
    27  H    6.822674   4.640865   3.389992   5.778109   3.849781
    28  H    5.293256   2.687908   2.137140   4.015565   3.375696
    29  H    5.901253   2.662663   3.727617   2.064948   4.483444
                   11         12         13         14         15
    11  C    0.000000
    12  C    1.395458   0.000000
    13  C    2.413974   1.396024   0.000000
    14  C    2.785896   2.418117   1.396033   0.000000
    15  C    5.286886   6.033916   5.730545   4.568170   0.000000
    16  O    5.998246   6.895218   6.758536   5.683151   1.237008
    17  H    7.654314   8.004603   7.485629   6.527172   6.980266
    18  H    7.616097   7.711890   6.826472   5.689077   6.231255
    19  H    6.071264   6.136649   5.151185   3.834030   4.276921
    20  H    4.092627   4.992592   5.024349   4.174890   4.174621
    21  H    6.152374   6.833041   6.726699   5.918642   6.153920
    22  H    4.503217   4.748114   3.968497   2.597847   2.529247
    23  H    4.171844   5.196672   5.204498   4.196289   2.000537
    24  H    2.122906   3.372310   3.849789   3.379340   3.716014
    25  H    1.060857   2.134307   3.375966   3.846744   5.889776
    26  H    2.135596   1.061142   2.136006   3.379896   7.041857
    27  H    3.376105   2.135280   1.060706   2.132991   6.579965
    28  H    3.847984   3.376207   2.129567   1.062120   4.726925
    29  H    5.702055   6.233318   5.720393   4.507055   1.066138
                   16         17         18         19         20
    16  O    0.000000
    17  H    7.748811   0.000000
    18  H    7.196227   2.459510   0.000000
    19  H    5.406581   4.253632   2.449498   0.000000
    20  H    4.801272   4.250506   4.912397   4.262608   0.000000
    21  H    6.746046   2.460825   4.256316   4.910342   2.440722
    22  H    3.764755   5.811222   4.610105   2.301750   3.781965
    23  H    2.457892   6.043776   5.966413   4.457795   2.426168
    24  H    4.250593   6.730160   6.856025   5.360137   2.627522
    25  H    6.435305   8.289069   8.474130   7.025064   4.531537
    26  H    7.860555   8.853588   8.625664   7.124357   5.911976
    27  H    7.648440   8.012911   7.190582   5.580701   5.958802
    28  H    5.923814   6.374605   5.168643   3.221602   4.671499
    29  H    1.998773   7.234646   6.120405   3.966729   4.864491
                   21         22         23         24         25
    21  H    0.000000
    22  H    5.493392   0.000000
    23  H    4.643275   2.961311   0.000000
    24  H    5.013754   3.715680   2.198027   0.000000
    25  H    6.554404   5.430418   4.622547   2.435917   0.000000
    26  H    7.651762   5.786034   6.187791   4.246954   2.459622
    27  H    7.483317   4.636529   6.199195   4.910495   4.255371
    28  H    6.171329   2.392449   4.674169   4.263954   4.908837
    29  H    6.728884   2.257517   2.929802   4.423245   6.419064
                   26         27         28         29
    26  H    0.000000
    27  H    2.460855   0.000000
    28  H    4.252986   2.446766   0.000000
    29  H    7.236763   6.446907   4.453628   0.000000
 Symmetry turned off by external request.
 Stoichiometry    C14H13NO
 Framework group  C1[X(C14H13NO)]
 Deg. of freedom    81
 Full point group                 C1      NOp   1
 Rotational constants (GHZ):           0.6026471           0.4201818           0.2991987
 Standard basis: 6-311+G(d) (5D, 7F)
   391 basis functions,   641 primitive gaussians,   407 cartesian basis functions
    56 alpha electrons       56 beta electrons
       nuclear repulsion energy       999.0831367920 Hartrees.
 NAtoms=   29 NActive=   29 NUniq=   29 SFac= 1.00D+00 NAtFMM=   60 NAOKFM=F Big=F
 Integral buffers will be    131072 words long.
 Raffenetti 2 integral format.
 Two-electron integral symmetry is turned off.
 ------------------------------------------------------------------------------
 Polarizable Continuum Model (PCM)
 =================================
 Model                : PCM.
 Atomic radii         : UFF (Universal Force Field).
 Polarization charges : Total charges.
 Charge compensation  : None.
 Solution method      : On-the-fly selection.
 Cavity type          : Scaled VdW (van der Waals Surface) (Alpha=1.100).
 Cavity algorithm     : GePol (No added spheres)
                        Default sphere list used, NSphG=   29.
                        Lebedev-Laikov grids with approx.  5.0 points / Ang**2.
                        Smoothing algorithm: York/Karplus (Gamma=1.0000).
                        Polarization charges: spherical gaussians, with
                                              point-specific exponents (IZeta= 3).
                        Self-potential: point-specific (ISelfS= 7).
                        Self-field    : sphere-specific E.n sum rule (ISelfD= 2).
 1st derivatives      : Analytical E(r).r(x)/FMM algorithm (CHGder, D1EAlg=3).
                        Cavity 1st derivative terms included.
 Solvent              : DiMethylSulfoxide, Eps=  46.826000 Eps(inf)=   2.007889
 ------------------------------------------------------------------------------
 One-electron integrals computed using PRISM.
 NBasis=   391 RedAO= T EigKep=  1.22D-06  NBF=   391
 NBsUse=   390 1.00D-06 EigRej=  9.55D-07 NBFU=   390
 Initial guess from the checkpoint file:  "BHFA_conf7.chk"
 B after Tr=    -0.003795    0.001207    0.003088
         Rot=    0.999999    0.001152    0.001057    0.000397 Ang=   0.18 deg.
 ExpMin= 4.38D-02 ExpMax= 8.59D+03 ExpMxC= 1.30D+03 IAcc=3 IRadAn=         5 AccDes= 0.00D+00
 Harris functional with IExCor= 1009 and IRadAn=       5 diagonalized for initial guess.
 HarFok:  IExCor= 1009 AccDes= 0.00D+00 IRadAn=         5 IDoV= 1 UseB2=F ITyADJ=14
 ICtDFT=  3500011 ScaDFX=  1.000000  1.000000  1.000000  1.000000
 FoFCou: FMM=F IPFlag=           0 FMFlag=      100000 FMFlg1=           0
         NFxFlg=           0 DoJE=T BraDBF=F KetDBF=T FulRan=T
         wScrn=  0.000000 ICntrl=       500 IOpCl=  0 I1Cent=   200000004 NGrid=           0
         NMat0=    1 NMatS0=      1 NMatT0=    0 NMatD0=    1 NMtDS0=    0 NMtDT0=    0
 Symmetry not used in FoFCou.
 Requested convergence on RMS density matrix=1.00D-08 within 128 cycles.
 Requested convergence on MAX density matrix=1.00D-06.
 Requested convergence on             energy=1.00D-06.
 No special actions if energy rises.
 Inv3:  Mode=1 IEnd=    14999088.
 Iteration    1 A*A^-1 deviation from unit magnitude is 6.00D-15 for    482.
 Iteration    1 A*A^-1 deviation from orthogonality  is 4.41D-15 for    730    445.
 Iteration    1 A^-1*A deviation from unit magnitude is 5.33D-15 for    482.
 Iteration    1 A^-1*A deviation from orthogonality  is 1.63D-15 for   2088   1657.
 Error on total polarization charges =  0.01702
 SCF Done:  E(RM062X) =  -671.184200873     A.U. after   14 cycles
            NFock= 14  Conv=0.47D-08     -V/T= 2.0035
 D1PCM: PCM CHGder 1st derivatives, ID1Alg=3 FixD1E=F DoIter=F DoCFld=F I1PDM=0.
 Calling FoFJK, ICntrl=      2127 FMM=F ISym2X=0 I1Cent= 0 IOpClX= 0 NMat=1 NMatS=1 NMatT=0.
 -------------------------------------------------------------------
 Center     Atomic                   Forces (Hartrees/Bohr)
 Number     Number              X              Y              Z
 -------------------------------------------------------------------
      1        6          -0.010051166   -0.017189210    0.002466904
      2        6           0.001564095   -0.013762419   -0.016231956
      3        6           0.010115323    0.002771133   -0.017749651
      4        6           0.006777768    0.014141952    0.001560449
      5        6          -0.002321218    0.013333355    0.015965081
      6        6          -0.011357293   -0.004987746    0.017496121
      7        6          -0.001259282    0.001059713    0.002061663
      8        6          -0.011590797   -0.003656378   -0.009654242
      9        7          -0.011976241   -0.000468824    0.017932573
     10        6          -0.017234646    0.010016022    0.007620026
     11        6          -0.002774681    0.010251924    0.018714441
     12        6           0.015006419    0.000955977    0.012614596
     13        6           0.019735033   -0.008047614   -0.004863436
     14        6           0.003316747   -0.009015556   -0.018633883
     15        6           0.032372609   -0.023936839   -0.025507238
     16        8          -0.012569047    0.012983362    0.004025634
     17        1           0.008180801    0.014682664   -0.001576104
     18        1          -0.001084825    0.011261254    0.012630861
     19        1          -0.009180940   -0.003705799    0.014148124
     20        1           0.000577236   -0.011395860   -0.013545907
     21        1           0.009131153    0.002963555   -0.014223763
     22        1           0.002306649   -0.000960441   -0.000110992
     23        1           0.009458692   -0.002522790   -0.010477519
     24        1           0.014797538   -0.008227045   -0.004523696
     25        1           0.002553418   -0.007871651   -0.014997790
     26        1          -0.012833724   -0.001021140   -0.010949124
     27        1          -0.015218327    0.006868127    0.004433504
     28        1          -0.001974487    0.007599883    0.015796066
     29        1          -0.014466809    0.007880392    0.015579259
 -------------------------------------------------------------------
 Cartesian Forces:  Max     0.032372609 RMS     0.011585998

 GradGradGradGradGradGradGradGradGradGradGradGradGradGradGradGradGradGrad
 Berny optimization.
 Using GEDIIS/GDIIS optimizer.
 FormGI is forming the generalized inverse of G from B-inverse, IUseBI=4.
 Internal  Forces:  Max     0.021683679 RMS     0.005596478
 Search for a local minimum.
 Step number   2 out of a maximum of  158
 All quantities printed in internal units (Hartrees-Bohrs-Radians)
 Mixed Optimization -- RFO/linear search
 Update second derivatives using D2CorX and points    1    2
 DE= -3.90D-02 DEPred=-4.04D-02 R= 9.63D-01
 TightC=F SS=  1.41D+00  RLast= 3.04D-01 DXNew= 5.0454D-01 9.1270D-01
 Trust test= 9.63D-01 RLast= 3.04D-01 DXMaxT set to 5.05D-01
 ITU=  1  0
 Use linear search instead of GDIIS.
     Eigenvalues ---    0.00942   0.00959   0.01311   0.01523   0.01535
     Eigenvalues ---    0.01732   0.01926   0.01934   0.01957   0.01963
     Eigenvalues ---    0.01966   0.01975   0.01995   0.02000   0.02018
     Eigenvalues ---    0.02021   0.02022   0.02024   0.02025   0.02028
     Eigenvalues ---    0.02030   0.02034   0.02393   0.02393   0.05199
     Eigenvalues ---    0.06620   0.06826   0.15904   0.16000   0.16000
     Eigenvalues ---    0.16000   0.16000   0.16000   0.16000   0.16000
     Eigenvalues ---    0.16000   0.16000   0.16000   0.16022   0.18713
     Eigenvalues ---    0.19065   0.21965   0.22000   0.22000   0.22000
     Eigenvalues ---    0.22000   0.22127   0.23463   0.23473   0.24998
     Eigenvalues ---    0.25001   0.33865   0.34086   0.34178   0.40327
     Eigenvalues ---    0.40406   0.40436   0.40501   0.41218   0.43719
     Eigenvalues ---    0.43840   0.44143   0.44177   0.44231   0.44242
     Eigenvalues ---    0.44260   0.44280   0.44308   0.44333   0.44334
     Eigenvalues ---    0.44339   0.44343   0.44396   0.44639   0.44704
     Eigenvalues ---    0.44854   0.44889   0.46349   0.53456   0.55657
     Eigenvalues ---    0.83232
 RFO step:  Lambda=-1.76346812D-03 EMin= 9.42276419D-03
 Quartic linear search produced a step of  0.60185.
 Iteration  1 RMS(Cart)=  0.06803356 RMS(Int)=  0.00159670
 Iteration  2 RMS(Cart)=  0.00253691 RMS(Int)=  0.00009063
 Iteration  3 RMS(Cart)=  0.00000341 RMS(Int)=  0.00009059
 Iteration  4 RMS(Cart)=  0.00000000 RMS(Int)=  0.00009059
 Variable       Old X    -DE/DX   Delta X   Delta X   Delta X     New X
                                 (Linear)    (Quad)   (Total)
    R1        2.63620  -0.00389  -0.01026   0.00065  -0.00962   2.62658
    R2        2.64067  -0.00303  -0.00868   0.00143  -0.00726   2.63341
    R3        2.00530   0.01688   0.04601  -0.00296   0.04305   2.04835
    R4        2.64090  -0.00344  -0.00952   0.00097  -0.00855   2.63236
    R5        2.00521   0.01695   0.04607  -0.00279   0.04328   2.04849
    R6        2.64514  -0.00561  -0.01325  -0.00223  -0.01547   2.62967
    R7        2.00689   0.01726   0.04654  -0.00224   0.04430   2.05119
    R8        2.65079  -0.00517  -0.01236  -0.00205  -0.01440   2.63639
    R9        2.85306   0.00810   0.02769  -0.00107   0.02661   2.87967
   R10        2.63596  -0.00449  -0.01179   0.00030  -0.01149   2.62447
   R11        2.00718   0.01769   0.04759  -0.00230   0.04529   2.05247
   R12        2.00463   0.01716   0.04645  -0.00272   0.04373   2.04836
   R13        2.85453   0.00774   0.02717  -0.00192   0.02525   2.87978
   R14        2.74097   0.00637   0.02464  -0.00967   0.01497   2.75594
   R15        2.06727  -0.00103  -0.00181  -0.00226  -0.00408   2.06319
   R16        2.65009  -0.00612  -0.01284  -0.00491  -0.01771   2.63238
   R17        2.64827  -0.00508  -0.01290  -0.00096  -0.01382   2.63445
   R18        2.54054  -0.00152  -0.00299  -0.00026  -0.00325   2.53729
   R19        1.88344   0.01414   0.03121  -0.00070   0.03051   1.91395
   R20        2.63923  -0.00373  -0.01050   0.00127  -0.00923   2.63000
   R21        2.00476   0.01748   0.04651  -0.00164   0.04487   2.04963
   R22        2.63703  -0.00348  -0.00953   0.00112  -0.00844   2.62859
   R23        2.00473   0.01713   0.04638  -0.00272   0.04366   2.04839
   R24        2.63810  -0.00329  -0.00955   0.00180  -0.00779   2.63032
   R25        2.00527   0.01690   0.04610  -0.00303   0.04307   2.04834
   R26        2.63812  -0.00446  -0.01145  -0.00005  -0.01151   2.62661
   R27        2.00444   0.01727   0.04680  -0.00288   0.04392   2.04836
   R28        2.00712   0.01763   0.04740  -0.00225   0.04515   2.05227
   R29        2.33761  -0.01831  -0.01346  -0.01680  -0.03027   2.30734
   R30        2.01471   0.02168   0.05265   0.00493   0.05758   2.07229
    A1        2.09017  -0.00045  -0.00166   0.00029  -0.00140   2.08877
    A2        2.09665   0.00029   0.00096   0.00031   0.00128   2.09793
    A3        2.09637   0.00016   0.00070  -0.00060   0.00011   2.09648
    A4        2.09458   0.00001   0.00018   0.00060   0.00076   2.09534
    A5        2.09579   0.00031   0.00088   0.00136   0.00225   2.09805
    A6        2.09281  -0.00033  -0.00106  -0.00197  -0.00303   2.08978
    A7        2.10699  -0.00059  -0.00068  -0.00337  -0.00405   2.10294
    A8        2.08560   0.00076   0.00239   0.00319   0.00557   2.09116
    A9        2.09060  -0.00017  -0.00171   0.00019  -0.00153   2.08906
   A10        2.07313   0.00142   0.00223   0.00519   0.00732   2.08045
   A11        2.09844  -0.00008   0.00019  -0.00043  -0.00036   2.09808
   A12        2.11160  -0.00134  -0.00241  -0.00465  -0.00719   2.10442
   A13        2.10545  -0.00053  -0.00138  -0.00221  -0.00361   2.10184
   A14        2.09794   0.00049   0.00235   0.00082   0.00315   2.10109
   A15        2.07979   0.00004  -0.00097   0.00138   0.00039   2.08018
   A16        2.09604   0.00013   0.00132  -0.00047   0.00081   2.09685
   A17        2.09511   0.00024   0.00078   0.00109   0.00187   2.09698
   A18        2.09204  -0.00038  -0.00210  -0.00062  -0.00273   2.08931
   A19        1.93634  -0.00099  -0.00373   0.00964   0.00544   1.94179
   A20        1.92699   0.00241   0.01242   0.00929   0.02151   1.94851
   A21        1.88790  -0.00066  -0.00521  -0.00671  -0.01174   1.87617
   A22        1.96866   0.00029   0.00715   0.00116   0.00795   1.97660
   A23        1.87038   0.00093   0.00045   0.00566   0.00616   1.87654
   A24        1.86970  -0.00213  -0.01226  -0.02078  -0.03286   1.83684
   A25        2.13739   0.00036   0.00353  -0.00259   0.00066   2.13806
   A26        2.07534  -0.00172  -0.00495  -0.00352  -0.00873   2.06660
   A27        2.07036   0.00135   0.00139   0.00565   0.00693   2.07729
   A28        2.16770  -0.00014   0.00497  -0.00831  -0.00347   2.16423
   A29        2.07981   0.00187   0.00770   0.00634   0.01391   2.09371
   A30        2.03567  -0.00173  -0.01267   0.00185  -0.01095   2.02472
   A31        2.10578  -0.00067  -0.00130  -0.00320  -0.00446   2.10133
   A32        2.10273   0.00098   0.00403   0.00287   0.00681   2.10954
   A33        2.07467  -0.00031  -0.00272   0.00035  -0.00246   2.07221
   A34        2.09720   0.00034   0.00158   0.00088   0.00246   2.09966
   A35        2.09074  -0.00052  -0.00203  -0.00207  -0.00412   2.08663
   A36        2.09524   0.00019   0.00045   0.00118   0.00161   2.09685
   A37        2.08936  -0.00073  -0.00237  -0.00053  -0.00293   2.08643
   A38        2.09700   0.00031   0.00100  -0.00001   0.00100   2.09799
   A39        2.09683   0.00042   0.00136   0.00054   0.00191   2.09874
   A40        2.09457   0.00001   0.00055  -0.00005   0.00049   2.09506
   A41        2.09622   0.00029   0.00078   0.00132   0.00209   2.09831
   A42        2.09239  -0.00030  -0.00133  -0.00127  -0.00262   2.08978
   A43        2.10907  -0.00030   0.00016  -0.00272  -0.00248   2.10659
   A44        2.08931  -0.00037  -0.00193  -0.00091  -0.00287   2.08644
   A45        2.08480   0.00066   0.00177   0.00362   0.00536   2.09016
   A46        2.13535   0.00871   0.03416   0.01275   0.04691   2.18226
   A47        2.04931  -0.01103  -0.03729  -0.04155  -0.07885   1.97046
   A48        2.09853   0.00232   0.00313   0.02880   0.03193   2.13046
    D1       -0.00038   0.00010   0.00040   0.00674   0.00712   0.00674
    D2        3.13969   0.00003   0.00012   0.00273   0.00281  -3.14068
    D3        3.14077   0.00005   0.00014   0.00333   0.00348  -3.13894
    D4       -0.00235  -0.00002  -0.00015  -0.00068  -0.00084  -0.00318
    D5        0.00158   0.00001   0.00007  -0.00027  -0.00018   0.00139
    D6       -3.14058  -0.00015  -0.00085  -0.00941  -0.01023   3.13237
    D7       -3.13958   0.00005   0.00033   0.00314   0.00346  -3.13611
    D8        0.00145  -0.00010  -0.00058  -0.00600  -0.00658  -0.00513
    D9       -0.00212   0.00001   0.00038   0.00089   0.00124  -0.00087
   D10        3.14060  -0.00010  -0.00047  -0.00558  -0.00606   3.13454
   D11        3.14100   0.00008   0.00066   0.00489   0.00553  -3.13666
   D12        0.00053  -0.00003  -0.00018  -0.00158  -0.00178  -0.00125
   D13        0.00336  -0.00022  -0.00159  -0.01472  -0.01636  -0.01300
   D14        3.14013   0.00012   0.00021   0.01119   0.01150  -3.13156
   D15       -3.13937  -0.00011  -0.00074  -0.00823  -0.00906   3.13476
   D16       -0.00260   0.00023   0.00106   0.01768   0.01880   0.01621
   D17       -0.00215   0.00033   0.00206   0.02122   0.02332   0.02117
   D18        3.14028   0.00052   0.00296   0.03238   0.03540  -3.10751
   D19       -3.13888  -0.00002   0.00024  -0.00491  -0.00466   3.13964
   D20        0.00355   0.00017   0.00114   0.00625   0.00741   0.01096
   D21        1.98014  -0.00028  -0.00598   0.02180   0.01579   1.99593
   D22       -2.10730   0.00115   0.00957   0.03726   0.04696  -2.06034
   D23       -0.06661  -0.00045  -0.00121   0.01351   0.01233  -0.05428
   D24       -1.16638   0.00007  -0.00412   0.04832   0.04408  -1.12230
   D25        1.02936   0.00151   0.01143   0.06378   0.07525   1.10461
   D26        3.07005  -0.00009   0.00065   0.04003   0.04062   3.11067
   D27       -0.00030  -0.00023  -0.00133  -0.01391  -0.01519  -0.01548
   D28       -3.14132  -0.00007  -0.00041  -0.00478  -0.00518   3.13668
   D29        3.14047  -0.00041  -0.00222  -0.02495  -0.02711   3.11335
   D30       -0.00056  -0.00026  -0.00130  -0.01583  -0.01711  -0.01767
   D31        1.64373   0.00131   0.00948   0.03855   0.04808   1.69181
   D32       -1.48308   0.00179   0.01231   0.07503   0.08724  -1.39584
   D33       -0.52856  -0.00132  -0.00926   0.01796   0.00878  -0.51978
   D34        2.62782  -0.00084  -0.00643   0.05445   0.04794   2.67575
   D35       -2.58201   0.00053   0.00137   0.03916   0.04063  -2.54138
   D36        0.57437   0.00100   0.00420   0.07564   0.07978   0.65415
   D37        2.07368  -0.00026  -0.00399   0.01263   0.00835   2.08202
   D38       -1.06252   0.00017  -0.00136   0.04058   0.03909  -1.02343
   D39       -2.03210   0.00051   0.00558   0.03333   0.03897  -1.99313
   D40        1.11488   0.00094   0.00821   0.06127   0.06972   1.18461
   D41        0.02174   0.00045   0.00247   0.02769   0.03014   0.05188
   D42       -3.11446   0.00089   0.00510   0.05564   0.06089  -3.05357
   D43       -3.13088   0.00067   0.00380   0.04315   0.04709  -3.08379
   D44        0.00926   0.00092   0.00519   0.05875   0.06412   0.07338
   D45       -0.00403   0.00017   0.00095   0.00670   0.00758   0.00355
   D46        3.13611   0.00042   0.00233   0.02229   0.02460  -3.12247
   D47        3.13271  -0.00062  -0.00346  -0.04156  -0.04496   3.08775
   D48       -0.00869  -0.00062  -0.00366  -0.04068  -0.04431  -0.05300
   D49        0.00533  -0.00016  -0.00076  -0.00643  -0.00715  -0.00182
   D50       -3.13607  -0.00015  -0.00096  -0.00554  -0.00650   3.14062
   D51       -3.13711   0.00028   0.00258   0.01449   0.01693  -3.12018
   D52        0.00287   0.00022   0.00064   0.01633   0.01684   0.01971
   D53       -0.00079  -0.00014   0.00002  -0.01280  -0.01264  -0.01343
   D54        3.13920  -0.00019  -0.00192  -0.01095  -0.01273   3.12647
   D55        0.00014  -0.00009  -0.00065  -0.00350  -0.00411  -0.00397
   D56       -3.14042   0.00007   0.00048   0.00444   0.00491  -3.13551
   D57       -3.14002  -0.00034  -0.00204  -0.01885  -0.02078   3.12238
   D58        0.00260  -0.00019  -0.00090  -0.01091  -0.01176  -0.00916
   D59        0.00254  -0.00000   0.00015  -0.00013   0.00004   0.00258
   D60       -3.13905   0.00014   0.00103   0.00707   0.00809  -3.13095
   D61       -3.14008  -0.00016  -0.00099  -0.00809  -0.00904   3.13406
   D62        0.00152  -0.00002  -0.00011  -0.00090  -0.00099   0.00053
   D63       -0.00127   0.00002   0.00004   0.00041   0.00041  -0.00085
   D64        3.14096   0.00017   0.00100   0.00849   0.00947  -3.13275
   D65        3.14032  -0.00013  -0.00084  -0.00679  -0.00764   3.13268
   D66       -0.00063   0.00003   0.00012   0.00129   0.00142   0.00079
   D67       -0.00272   0.00007   0.00028   0.00295   0.00321   0.00049
   D68        3.13867   0.00006   0.00048   0.00207   0.00256   3.14123
   D69        3.13823  -0.00009  -0.00068  -0.00511  -0.00580   3.13243
   D70       -0.00356  -0.00009  -0.00048  -0.00599  -0.00645  -0.01001
         Item               Value     Threshold  Converged?
 Maximum Force            0.021684     0.000450     NO 
 RMS     Force            0.005596     0.000300     NO 
 Maximum Displacement     0.282262     0.001800     NO 
 RMS     Displacement     0.068790     0.001200     NO 
 Predicted change in Energy=-5.480674D-03
 GradGradGradGradGradGradGradGradGradGradGradGradGradGradGradGradGradGrad

                          Input orientation:                          
 ---------------------------------------------------------------------
 Center     Atomic      Atomic             Coordinates (Angstroms)
 Number     Number       Type             X           Y           Z
 ---------------------------------------------------------------------
      1          6           0        3.172721    3.460489   -1.337651
      2          6           0        2.474524    3.152681   -0.175900
      3          6           0        1.834406    1.921696   -0.052103
      4          6           0        1.886169    0.991824   -1.086078
      5          6           0        2.574369    1.312882   -2.256401
      6          6           0        3.221643    2.535518   -2.378802
      7          6           0        1.172654   -0.347684   -0.949129
      8          6           0        0.031115   -0.470582   -1.951174
      9          7           0        2.109394   -1.464107   -1.003803
     10          6           0        0.172863   -1.129777   -3.170109
     11          6           0       -0.877824   -1.156898   -4.082389
     12          6           0       -2.082835   -0.529439   -3.783901
     13          6           0       -2.230546    0.129350   -2.566701
     14          6           0       -1.178933    0.156683   -1.658242
     15          6           0        2.284830   -2.346535   -0.007152
     16          8           0        3.078046   -3.274620   -0.024214
     17          1           0        3.673770    4.416675   -1.435570
     18          1           0        2.430148    3.866140    0.639021
     19          1           0        1.295777    1.682756    0.859476
     20          1           0        2.600327    0.614300   -3.087642
     21          1           0        3.756746    2.771051   -3.291558
     22          1           0        0.737354   -0.386944    0.051362
     23          1           0        2.698685   -1.590533   -1.817775
     24          1           0        1.094881   -1.642721   -3.421427
     25          1           0       -0.754597   -1.678690   -5.024473
     26          1           0       -2.903472   -0.559940   -4.491388
     27          1           0       -3.167505    0.614979   -2.319285
     28          1           0       -1.299043    0.672311   -0.710019
     29          1           0        1.632835   -2.153665    0.853227
 ---------------------------------------------------------------------
                    Distance matrix (angstroms):
                    1          2          3          4          5
     1  C    0.000000
     2  C    1.389925   0.000000
     3  C    2.410727   1.392983   0.000000
     4  C    2.795141   2.417414   1.391562   0.000000
     5  C    2.411295   2.779086   2.403566   1.395118   0.000000
     6  C    1.393542   2.406627   2.777540   2.416117   1.388807
     7  C    4.318958   3.813831   2.528370   1.523856   2.535989
     8  C    5.069459   4.716978   3.547016   2.515600   3.121225
     9  N    5.049135   4.704623   3.527748   2.467426   3.081699
    10  C    5.781660   5.709850   4.668423   3.432170   3.545233
    11  C    6.727612   6.713522   5.751273   4.608096   4.620788
    12  C    7.037367   6.880785   5.939626   5.034430   5.236120
    13  C    6.465473   6.082281   5.104855   4.459086   4.958250
    14  C    5.473098   4.951877   3.843847   3.227953   3.972639
    15  C    6.023298   5.505075   4.292167   3.530956   4.305147
    16  O    6.862636   6.457356   5.343137   4.555289   5.126550
    17  H    1.083942   2.150033   3.394431   3.879081   3.393520
    18  H    2.150163   1.084015   2.147888   3.396111   3.863081
    19  H    3.392730   2.149913   1.085445   2.147354   3.388258
    20  H    3.389823   3.864900   3.392701   2.158427   1.086118
    21  H    2.152710   3.390731   3.861458   3.395416   2.143786
    22  H    4.760579   3.949475   2.558133   2.124746   3.404380
    23  H    5.095887   5.024350   4.024963   2.804306   2.938991
    24  H    5.890865   5.952541   4.960273   3.608437   3.504534
    25  H    7.444974   7.568225   6.662595   5.442081   5.262484
    26  H    7.939144   7.831336   6.950773   6.078220   6.205591
    27  H    7.018476   6.547253   5.645064   5.215595   5.784474
    28  H    5.307027   4.547233   3.436906   3.223210   4.219591
    29  H    6.220123   5.470362   4.179572   3.703941   4.751129
                    6          7          8          9         10
     6  C    0.000000
     7  C    3.815124   0.000000
     8  C    4.404426   1.523912   0.000000
     9  N    4.373182   1.458380   2.490752   0.000000
    10  C    4.832765   2.558125   1.392995   2.924861   0.000000
    11  C    5.774234   3.831006   2.416460   4.300645   1.391738
    12  C    6.285361   4.320553   2.798417   5.116379   2.413570
    13  C    5.962493   3.798141   2.419485   4.880250   2.779547
    14  C    5.054021   2.507426   1.394090   3.724022   2.401681
    15  C    5.507885   2.473796   3.518189   1.342673   3.993145
    16  O    6.270758   3.612885   4.567230   2.275047   4.789268
    17  H    2.152407   5.402899   6.117194   6.100597   6.784402
    18  H    3.391795   4.675449   5.592103   5.586885   6.675627
    19  H    3.862979   2.721929   3.759785   3.746535   5.040718
    20  H    2.139993   2.745342   3.011541   2.983819   2.990182
    21  H    1.083943   4.678782   5.117141   5.087646   5.298624
    22  H    4.540724   1.091792   2.125070   2.038663   3.353853
    23  H    4.196730   2.151277   2.896207   1.012817   2.901876
    24  H    4.802902   2.792029   2.160359   2.627936   1.084615
    25  H    6.369428   4.700458   3.394413   4.941081   2.144797
    26  H    7.180662   5.404392   3.882328   6.173297   3.396222
    27  H    6.671824   4.651992   3.397811   5.822264   3.863436
    28  H    5.166525   2.684558   2.148486   4.033365   3.386159
    29  H    5.912594   2.592648   3.641832   2.037440   4.400807
                   11         12         13         14         15
    11  C    0.000000
    12  C    1.390989   0.000000
    13  C    2.404496   1.391904   0.000000
    14  C    2.773563   2.409612   1.389942   0.000000
    15  C    5.293881   6.053278   5.750646   4.581468   0.000000
    16  O    6.049995   6.950248   6.799441   5.706640   1.220993
    17  H    7.667293   7.944634   7.383872   6.461102   7.050571
    18  H    7.646261   7.697426   6.779552   5.662415   6.247879
    19  H    6.100017   6.153842   5.156231   3.846035   4.238450
    20  H    4.027928   4.870824   4.883021   4.066375   4.284333
    21  H    6.126454   6.725797   6.584198   5.819240   6.256480
    22  H    4.504390   4.762669   3.991147   2.624963   2.497619
    23  H    4.255342   5.277737   5.274108   4.256070   2.005286
    24  H    2.136460   3.386542   3.863840   3.393657   3.683560
    25  H    1.083962   2.150352   3.389407   3.857482   5.904036
    26  H    2.151020   1.083934   2.152293   3.393273   7.086520
    27  H    3.389797   2.152045   1.083947   2.145096   6.621517
    28  H    3.859574   3.392238   2.147038   1.086013   4.738312
    29  H    5.626478   6.160135   5.642144   4.421676   1.096607
                   16         17         18         19         20
    16  O    0.000000
    17  H    7.842373   0.000000
    18  H    7.200701   2.480647   0.000000
    19  H    5.341626   4.289102   2.470336   0.000000
    20  H    4.973580   4.282486   4.948883   4.292225   0.000000
    21  H    6.905526   2.481865   4.290516   4.946901   2.455700
    22  H    3.717959   5.823080   4.615150   2.290970   3.785037
    23  H    2.489362   6.097821   5.990262   4.455362   2.546277
    24  H    4.258767   6.878268   6.972641   5.424508   2.733481
    25  H    6.499133   8.345306   8.541832   7.079845   4.501625
    26  H    7.943782   8.795728   8.623153   7.162061   5.800098
    27  H    7.707350   7.876351   7.117257   5.582612   5.818785
    28  H    5.933591   6.267022   5.091888   3.196468   4.567444
    29  H    2.028565   7.250750   6.076154   3.851205   4.912039
                   21         22         23         24         25
    21  H    0.000000
    22  H    5.501342   0.000000
    23  H    4.723869   2.964645   0.000000
    24  H    5.155945   3.710131   2.268614   0.000000
    25  H    6.569277   5.445974   4.713368   2.447778   0.000000
    26  H    7.542783   5.824270   6.292415   4.278324   2.480614
    27  H    7.317049   4.676724   6.287129   4.947713   4.289649
    28  H    6.052277   2.418396   4.725402   4.294413   4.943495
    29  H    6.778131   2.136861   2.930428   4.338563   6.361823
                   26         27         28         29
    26  H    0.000000
    27  H    2.483581   0.000000
    28  H    4.288517   2.466612   0.000000
    29  H    7.189085   6.385412   4.361856   0.000000
 Symmetry turned off by external request.
 Stoichiometry    C14H13NO
 Framework group  C1[X(C14H13NO)]
 Deg. of freedom    81
 Full point group                 C1      NOp   1
 Rotational constants (GHZ):           0.5912915           0.4267692           0.2978154
 Standard basis: 6-311+G(d) (5D, 7F)
   391 basis functions,   641 primitive gaussians,   407 cartesian basis functions
    56 alpha electrons       56 beta electrons
       nuclear repulsion energy       998.1041778393 Hartrees.
 NAtoms=   29 NActive=   29 NUniq=   29 SFac= 1.00D+00 NAtFMM=   60 NAOKFM=F Big=F
 Integral buffers will be    131072 words long.
 Raffenetti 2 integral format.
 Two-electron integral symmetry is turned off.
 ------------------------------------------------------------------------------
 Polarizable Continuum Model (PCM)
 =================================
 Model                : PCM.
 Atomic radii         : UFF (Universal Force Field).
 Polarization charges : Total charges.
 Charge compensation  : None.
 Solution method      : On-the-fly selection.
 Cavity type          : Scaled VdW (van der Waals Surface) (Alpha=1.100).
 Cavity algorithm     : GePol (No added spheres)
                        Default sphere list used, NSphG=   29.
                        Lebedev-Laikov grids with approx.  5.0 points / Ang**2.
                        Smoothing algorithm: York/Karplus (Gamma=1.0000).
                        Polarization charges: spherical gaussians, with
                                              point-specific exponents (IZeta= 3).
                        Self-potential: point-specific (ISelfS= 7).
                        Self-field    : sphere-specific E.n sum rule (ISelfD= 2).
 1st derivatives      : Analytical E(r).r(x)/FMM algorithm (CHGder, D1EAlg=3).
                        Cavity 1st derivative terms included.
 Solvent              : DiMethylSulfoxide, Eps=  46.826000 Eps(inf)=   2.007889
 ------------------------------------------------------------------------------
 One-electron integrals computed using PRISM.
 NBasis=   391 RedAO= T EigKep=  1.22D-06  NBF=   391
 NBsUse=   390 1.00D-06 EigRej=  9.52D-07 NBFU=   390
 Initial guess from the checkpoint file:  "BHFA_conf7.chk"
 B after Tr=    -0.006675   -0.000169    0.001903
         Rot=    0.999998    0.001295    0.001685    0.000002 Ang=   0.24 deg.
 ExpMin= 4.38D-02 ExpMax= 8.59D+03 ExpMxC= 1.30D+03 IAcc=3 IRadAn=         5 AccDes= 0.00D+00
 Harris functional with IExCor= 1009 and IRadAn=       5 diagonalized for initial guess.
 HarFok:  IExCor= 1009 AccDes= 0.00D+00 IRadAn=         5 IDoV= 1 UseB2=F ITyADJ=14
 ICtDFT=  3500011 ScaDFX=  1.000000  1.000000  1.000000  1.000000
 FoFCou: FMM=F IPFlag=           0 FMFlag=      100000 FMFlg1=           0
         NFxFlg=           0 DoJE=T BraDBF=F KetDBF=T FulRan=T
         wScrn=  0.000000 ICntrl=       500 IOpCl=  0 I1Cent=   200000004 NGrid=           0
         NMat0=    1 NMatS0=      1 NMatT0=    0 NMatD0=    1 NMtDS0=    0 NMtDT0=    0
 Symmetry not used in FoFCou.
 Requested convergence on RMS density matrix=1.00D-08 within 128 cycles.
 Requested convergence on MAX density matrix=1.00D-06.
 Requested convergence on             energy=1.00D-06.
 No special actions if energy rises.
 Inv3:  Mode=1 IEnd=    15160512.
 Iteration    1 A*A^-1 deviation from unit magnitude is 7.55D-15 for    259.
 Iteration    1 A*A^-1 deviation from orthogonality  is 1.97D-15 for   1374    616.
 Iteration    1 A^-1*A deviation from unit magnitude is 7.55D-15 for    259.
 Iteration    1 A^-1*A deviation from orthogonality  is 1.83D-15 for   1251   1019.
 Error on total polarization charges =  0.01717
 SCF Done:  E(RM062X) =  -671.190724853     A.U. after   14 cycles
            NFock= 14  Conv=0.80D-08     -V/T= 2.0039
 D1PCM: PCM CHGder 1st derivatives, ID1Alg=3 FixD1E=F DoIter=F DoCFld=F I1PDM=0.
[truncated: 1,404,738 more chars]
