# Supplementary material for: Rotational Barriers in N-Benzhydrylformamides: An NMR and DFT Study
Source: Molecules. 2023 Jan 5;28(2):535. doi: 10.3390/molecules28020535 (PMC9863877; doi:10.3390/molecules28020535)
Supplement: Supplementary file 1 [file molecules-28-00535-s001.zip › Supplementary_Materials/Quantum_chemistry_output_files/Gaussian_output_files/Conformations/BHFA/BHFA_conf8.log]

 Entering Gaussian System, Link 0=g16
 Initial command:
 /home/aikhl/g16/l1.exe "/home/aikhl/Work/Gaussian_io/Conformations_VChem_optimized/Gau-144170.inp" -scrdir="/home/aikhl/Work/Gaussian_io/Conformations_VChem_optimized/"
 Entering Link 1 = /home/aikhl/g16/l1.exe PID=    144172.
  
 Copyright (c) 1988,1990,1992,1993,1995,1998,2003,2009,2016,
            Gaussian, Inc.  All Rights Reserved.
  
 This is part of the Gaussian(R) 16 program.  It is based on
 the Gaussian(R) 09 system (copyright 2009, Gaussian, Inc.),
 the Gaussian(R) 03 system (copyright 2003, Gaussian, Inc.),
 the Gaussian(R) 98 system (copyright 1998, Gaussian, Inc.),
 the Gaussian(R) 94 system (copyright 1995, Gaussian, Inc.),
 the Gaussian 92(TM) system (copyright 1992, Gaussian, Inc.),
 the Gaussian 90(TM) system (copyright 1990, Gaussian, Inc.),
 the Gaussian 88(TM) system (copyright 1988, Gaussian, Inc.),
 the Gaussian 86(TM) system (copyright 1986, Carnegie Mellon
 University), and the Gaussian 82(TM) system (copyright 1983,
 Carnegie Mellon University). Gaussian is a federally registered
 trademark of Gaussian, Inc.
  
 This software contains proprietary and confidential information,
 including trade secrets, belonging to Gaussian, Inc.
  
 This software is provided under written license and may be
 used, copied, transmitted, or stored only in accord with that
 written license.
  
 The following legend is applicable only to US Government
 contracts under FAR:
  
                    RESTRICTED RIGHTS LEGEND
  
 Use, reproduction and disclosure by the US Government is
 subject to restrictions as set forth in subparagraphs (a)
 and (c) of the Commercial Computer Software - Restricted
 Rights clause in FAR 52.227-19.
  
 Gaussian, Inc.
 340 Quinnipiac St., Bldg. 40, Wallingford CT 06492
  
  
 ---------------------------------------------------------------
 Warning -- This program may not be used in any manner that
 competes with the business of Gaussian, Inc. or will provide
 assistance to any competitor of Gaussian, Inc.  The licensee
 of this program is prohibited from giving any competitor of
 Gaussian, Inc. access to this program.  By using this program,
 the user acknowledges that Gaussian, Inc. is engaged in the
 business of creating and licensing software in the field of
 computational chemistry and represents and warrants to the
 licensee that it is not a competitor of Gaussian, Inc. and that
 it will not use this program in any manner prohibited above.
 ---------------------------------------------------------------
  

 Cite this work as:
 Gaussian 16, Revision A.03,
 M. J. Frisch, G. W. Trucks, H. B. Schlegel, G. E. Scuseria, 
 M. A. Robb, J. R. Cheeseman, G. Scalmani, V. Barone, 
 G. A. Petersson, H. Nakatsuji, X. Li, M. Caricato, A. V. Marenich, 
 J. Bloino, B. G. Janesko, R. Gomperts, B. Mennucci, H. P. Hratchian, 
 J. V. Ortiz, A. F. Izmaylov, J. L. Sonnenberg, D. Williams-Young, 
 F. Ding, F. Lipparini, F. Egidi, J. Goings, B. Peng, A. Petrone, 
 T. Henderson, D. Ranasinghe, V. G. Zakrzewski, J. Gao, N. Rega, 
 G. Zheng, W. Liang, M. Hada, M. Ehara, K. Toyota, R. Fukuda, 
 J. Hasegawa, M. Ishida, T. Nakajima, Y. Honda, O. Kitao, H. Nakai, 
 T. Vreven, K. Throssell, J. A. Montgomery, Jr., J. E. Peralta, 
 F. Ogliaro, M. J. Bearpark, J. J. Heyd, E. N. Brothers, K. N. Kudin, 
 V. N. Staroverov, T. A. Keith, R. Kobayashi, J. Normand, 
 K. Raghavachari, A. P. Rendell, J. C. Burant, S. S. Iyengar, 
 J. Tomasi, M. Cossi, J. M. Millam, M. Klene, C. Adamo, R. Cammi, 
 J. W. Ochterski, R. L. Martin, K. Morokuma, O. Farkas, 
 J. B. Foresman, and D. J. Fox, Gaussian, Inc., Wallingford CT, 2016.
 
 ******************************************
 Gaussian 16:  ES64L-G16RevA.03 25-Dec-2016
                14-Dec-2022 
 ******************************************
 %chk=BHFA_conf8.chk
 %nprocshared=8
 Will use up to    8 processors via shared memory.
 %mem=5GB
 ----------------------------------------------------------------------
 # opt freq M062X/6-311+G* nosymm Integral(Grid=SuperFine) scrf=(IEFPCM
 , solvent=dimethylsulfoxide) pop=(nboread,mk,dipole)
 ----------------------------------------------------------------------
 1/18=20,19=15,26=6,38=1/1,3;
 2/9=110,12=2,15=1,17=6,18=5,40=1/2;
 3/5=4,6=6,7=11,11=2,25=1,30=1,70=2201,71=1,72=21,74=-55,75=-7/1,2,3;
 4//1;
 5/5=2,38=5,53=21/2;
 6/7=2,8=2,9=2,10=2,15=24,20=1,28=1,40=2/1,2,7;
 7/30=1/1,2,3,16;
 1/18=20,19=15,26=6/3(2);
 2/9=110,15=1/2;
 99//99;
 2/9=110,15=1/2;
 3/5=4,6=6,7=11,11=2,25=1,30=1,70=2205,71=1,72=21,74=-55,75=-7/1,2,3;
 4/5=5,16=3,69=1/1;
 5/5=2,38=5,53=21/2;
 7/30=1/1,2,3,16;
 1/18=20,19=15,26=6/3(-5);
 2/9=110,15=1/2;
 6/7=2,8=2,9=2,10=2,15=24,19=2,20=1,28=1,40=2/1,2,7;
 99/9=1/99;
 ----------
 BHFA_conf8
 ----------
 Symbolic Z-matrix:
 Charge =  0 Multiplicity = 1
 C                     3.6284    3.0385   -1.7001 
 C                     3.9611    1.7351   -2.1023 
 C                     3.0927    0.6678   -1.8152 
 C                     1.8823    0.8892   -1.12 
 C                     1.5606    2.2063   -0.7263 
 C                     2.4278    3.2749   -1.0121 
 C                     0.9341   -0.2176   -0.8119 
 C                    -0.1352   -0.2928   -1.8401 
 N                     1.5484   -1.5007   -0.6874 
 C                    -1.4729   -0.0061   -1.494 
 C                    -2.4943   -0.0728   -2.4569 
 C                    -2.1889   -0.4313   -3.7797 
 C                    -0.8631   -0.7242   -4.1385 
 C                     0.1566   -0.657    -3.1746 
 C                     2.3952   -1.82      0.3122 
 O                     2.8784   -2.9708    0.3578 
 H                     4.2578    3.814    -1.91 
 H                     4.8322    1.5628   -2.6051 
 H                     3.3433   -0.2727   -2.119 
 H                     0.6877    2.3897   -0.2301 
 H                     2.1829    4.2217   -0.722 
 H                     0.4745   -0.001     0.1574 
 H                     1.3249   -2.19     -1.3315 
 H                    -1.707     0.2571   -0.5355 
 H                    -3.4578    0.1388   -2.1948 
 H                    -2.9305   -0.4805   -4.4792 
 H                    -0.6399   -0.9857   -5.0999 
 H                     1.1159   -0.8729   -3.4457 
 H                     2.6438   -1.1328    1.0247 
 

 GradGradGradGradGradGradGradGradGradGradGradGradGradGradGradGradGradGrad
 Berny optimization.
 Initialization pass.
                           ----------------------------
                           !    Initial Parameters    !
                           ! (Angstroms and Degrees)  !
 --------------------------                            --------------------------
 ! Name  Definition              Value          Derivative Info.                !
 --------------------------------------------------------------------------------
 ! R1    R(1,2)                  1.404          estimate D2E/DX2                !
 ! R2    R(1,6)                  1.4038         estimate D2E/DX2                !
 ! R3    R(1,17)                 1.0206         estimate D2E/DX2                !
 ! R4    R(2,3)                  1.4056         estimate D2E/DX2                !
 ! R5    R(2,18)                 1.0204         estimate D2E/DX2                !
 ! R6    R(3,4)                  1.4133         estimate D2E/DX2                !
 ! R7    R(3,19)                 1.0196         estimate D2E/DX2                !
 ! R8    R(4,5)                  1.4118         estimate D2E/DX2                !
 ! R9    R(4,7)                  1.4896         estimate D2E/DX2                !
 ! R10   R(5,6)                  1.4056         estimate D2E/DX2                !
 ! R11   R(5,20)                 1.0207         estimate D2E/DX2                !
 ! R12   R(6,21)                 1.0201         estimate D2E/DX2                !
 ! R13   R(7,8)                  1.4853         estimate D2E/DX2                !
 ! R14   R(7,9)                  1.428          estimate D2E/DX2                !
 ! R15   R(7,22)                 1.0944         estimate D2E/DX2                !
 ! R16   R(8,10)                 1.4112         estimate D2E/DX2                !
 ! R17   R(8,14)                 1.4137         estimate D2E/DX2                !
 ! R18   R(9,15)                 1.3484         estimate D2E/DX2                !
 ! R19   R(9,23)                 0.9695         estimate D2E/DX2                !
 ! R20   R(10,11)                1.4053         estimate D2E/DX2                !
 ! R21   R(10,24)                1.0212         estimate D2E/DX2                !
 ! R22   R(11,12)                1.4041         estimate D2E/DX2                !
 ! R23   R(11,25)                1.0207         estimate D2E/DX2                !
 ! R24   R(12,13)                1.4044         estimate D2E/DX2                !
 ! R25   R(12,26)                1.0206         estimate D2E/DX2                !
 ! R26   R(13,14)                1.4048         estimate D2E/DX2                !
 ! R27   R(13,27)                1.021          estimate D2E/DX2                !
 ! R28   R(14,28)                1.02           estimate D2E/DX2                !
 ! R29   R(15,16)                1.249          estimate D2E/DX2                !
 ! R30   R(15,29)                1.0206         estimate D2E/DX2                !
 ! A1    A(2,1,6)              119.9592         estimate D2E/DX2                !
 ! A2    A(2,1,17)             120.0228         estimate D2E/DX2                !
 ! A3    A(6,1,17)             120.0178         estimate D2E/DX2                !
 ! A4    A(1,2,3)              119.9995         estimate D2E/DX2                !
 ! A5    A(1,2,18)             120.0114         estimate D2E/DX2                !
 ! A6    A(3,2,18)             119.9889         estimate D2E/DX2                !
 ! A7    A(2,3,4)              120.707          estimate D2E/DX2                !
 ! A8    A(2,3,19)             119.1893         estimate D2E/DX2                !
 ! A9    A(4,3,19)             120.103          estimate D2E/DX2                !
 ! A10   A(3,4,5)              118.5853         estimate D2E/DX2                !
 ! A11   A(3,4,7)              122.039          estimate D2E/DX2                !
 ! A12   A(5,4,7)              119.3691         estimate D2E/DX2                !
 ! A13   A(4,5,6)              120.795          estimate D2E/DX2                !
 ! A14   A(4,5,20)             119.8718         estimate D2E/DX2                !
 ! A15   A(6,5,20)             119.333          estimate D2E/DX2                !
 ! A16   A(1,6,5)              119.9531         estimate D2E/DX2                !
 ! A17   A(1,6,21)             120.0666         estimate D2E/DX2                !
 ! A18   A(5,6,21)             119.98           estimate D2E/DX2                !
 ! A19   A(4,7,8)              110.6515         estimate D2E/DX2                !
 ! A20   A(4,7,9)              114.3188         estimate D2E/DX2                !
 ! A21   A(4,7,22)             107.6651         estimate D2E/DX2                !
 ! A22   A(8,7,9)              108.9381         estimate D2E/DX2                !
 ! A23   A(8,7,22)             108.7112         estimate D2E/DX2                !
 ! A24   A(9,7,22)             106.3362         estimate D2E/DX2                !
 ! A25   A(7,8,10)             120.156          estimate D2E/DX2                !
 ! A26   A(7,8,14)             121.1902         estimate D2E/DX2                !
 ! A27   A(10,8,14)            118.6528         estimate D2E/DX2                !
 ! A28   A(7,9,15)             123.1991         estimate D2E/DX2                !
 ! A29   A(7,9,23)             118.7991         estimate D2E/DX2                !
 ! A30   A(15,9,23)            117.9636         estimate D2E/DX2                !
 ! A31   A(8,10,11)            120.7493         estimate D2E/DX2                !
 ! A32   A(8,10,24)            119.9918         estimate D2E/DX2                !
 ! A33   A(11,10,24)           119.2584         estimate D2E/DX2                !
 ! A34   A(10,11,12)           119.9692         estimate D2E/DX2                !
 ! A35   A(10,11,25)           120.0203         estimate D2E/DX2                !
 ! A36   A(12,11,25)           120.0105         estimate D2E/DX2                !
 ! A37   A(11,12,13)           119.9516         estimate D2E/DX2                !
 ! A38   A(11,12,26)           119.9954         estimate D2E/DX2                !
 ! A39   A(13,12,26)           120.0529         estimate D2E/DX2                !
 ! A40   A(12,13,14)           119.9989         estimate D2E/DX2                !
 ! A41   A(12,13,27)           120.0236         estimate D2E/DX2                !
 ! A42   A(14,13,27)           119.9775         estimate D2E/DX2                !
 ! A43   A(8,14,13)            120.6769         estimate D2E/DX2                !
 ! A44   A(8,14,28)            119.9697         estimate D2E/DX2                !
 ! A45   A(13,14,28)           119.3534         estimate D2E/DX2                !
 ! A46   A(9,15,16)            119.2231         estimate D2E/DX2                !
 ! A47   A(9,15,29)            120.7327         estimate D2E/DX2                !
 ! A48   A(16,15,29)           120.044          estimate D2E/DX2                !
 ! D1    D(6,1,2,3)             -0.0443         estimate D2E/DX2                !
 ! D2    D(6,1,2,18)           179.8033         estimate D2E/DX2                !
 ! D3    D(17,1,2,3)          -179.8789         estimate D2E/DX2                !
 ! D4    D(17,1,2,18)           -0.0313         estimate D2E/DX2                !
 ! D5    D(2,1,6,5)              0.0267         estimate D2E/DX2                !
 ! D6    D(2,1,6,21)          -179.7853         estimate D2E/DX2                !
 ! D7    D(17,1,6,5)           179.8613         estimate D2E/DX2                !
 ! D8    D(17,1,6,21)            0.0493         estimate D2E/DX2                !
 ! D9    D(1,2,3,4)             -0.1388         estimate D2E/DX2                !
 ! D10   D(1,2,3,19)           179.5581         estimate D2E/DX2                !
 ! D11   D(18,2,3,4)          -179.9864         estimate D2E/DX2                !
 ! D12   D(18,2,3,19)           -0.2896         estimate D2E/DX2                !
 ! D13   D(2,3,4,5)              0.3327         estimate D2E/DX2                !
 ! D14   D(2,3,4,7)            179.3891         estimate D2E/DX2                !
 ! D15   D(19,3,4,5)          -179.3614         estimate D2E/DX2                !
 ! D16   D(19,3,4,7)            -0.305          estimate D2E/DX2                !
 ! D17   D(3,4,5,6)             -0.3508         estimate D2E/DX2                !
 ! D18   D(3,4,5,20)           179.4882         estimate D2E/DX2                !
 ! D19   D(7,4,5,6)           -179.4329         estimate D2E/DX2                !
 ! D20   D(7,4,5,20)             0.406          estimate D2E/DX2                !
 ! D21   D(3,4,7,8)            -95.8621         estimate D2E/DX2                !
 ! D22   D(3,4,7,9)             27.5688         estimate D2E/DX2                !
 ! D23   D(3,4,7,22)           145.464          estimate D2E/DX2                !
 ! D24   D(5,4,7,8)             83.1871         estimate D2E/DX2                !
 ! D25   D(5,4,7,9)           -153.382          estimate D2E/DX2                !
 ! D26   D(5,4,7,22)           -35.4868         estimate D2E/DX2                !
 ! D27   D(4,5,6,1)              0.1747         estimate D2E/DX2                !
 ! D28   D(4,5,6,21)           179.9869         estimate D2E/DX2                !
 ! D29   D(20,5,6,1)          -179.6651         estimate D2E/DX2                !
 ! D30   D(20,5,6,21)            0.1471         estimate D2E/DX2                !
 ! D31   D(4,7,8,10)          -113.76           estimate D2E/DX2                !
 ! D32   D(4,7,8,14)            66.6042         estimate D2E/DX2                !
 ! D33   D(9,7,8,10)           119.7559         estimate D2E/DX2                !
 ! D34   D(9,7,8,14)           -59.8799         estimate D2E/DX2                !
 ! D35   D(22,7,8,10)            4.277          estimate D2E/DX2                !
 ! D36   D(22,7,8,14)         -175.3588         estimate D2E/DX2                !
 ! D37   D(4,7,9,15)            67.1615         estimate D2E/DX2                !
 ! D38   D(4,7,9,23)          -115.1359         estimate D2E/DX2                !
 ! D39   D(8,7,9,15)          -168.4895         estimate D2E/DX2                !
 ! D40   D(8,7,9,23)             9.2131         estimate D2E/DX2                !
 ! D41   D(22,7,9,15)          -51.4891         estimate D2E/DX2                !
 ! D42   D(22,7,9,23)          126.2135         estimate D2E/DX2                !
 ! D43   D(7,8,10,11)          179.9706         estimate D2E/DX2                !
 ! D44   D(7,8,10,24)            0.2229         estimate D2E/DX2                !
 ! D45   D(14,8,10,11)          -0.3844         estimate D2E/DX2                !
 ! D46   D(14,8,10,24)         179.8679         estimate D2E/DX2                !
 ! D47   D(7,8,14,13)         -179.9746         estimate D2E/DX2                !
 ! D48   D(7,8,14,28)           -0.0586         estimate D2E/DX2                !
 ! D49   D(10,8,14,13)           0.3842         estimate D2E/DX2                !
 ! D50   D(10,8,14,28)        -179.6998         estimate D2E/DX2                !
 ! D51   D(7,9,15,16)          179.1716         estimate D2E/DX2                !
 ! D52   D(7,9,15,29)           -0.9769         estimate D2E/DX2                !
 ! D53   D(23,9,15,16)           1.4509         estimate D2E/DX2                !
 ! D54   D(23,9,15,29)        -178.6975         estimate D2E/DX2                !
 ! D55   D(8,10,11,12)           0.1619         estimate D2E/DX2                !
 ! D56   D(8,10,11,25)        -179.8678         estimate D2E/DX2                !
 ! D57   D(24,10,11,12)        179.9114         estimate D2E/DX2                !
 ! D58   D(24,10,11,25)         -0.1182         estimate D2E/DX2                !
 ! D59   D(10,11,12,13)          0.0686         estimate D2E/DX2                !
 ! D60   D(10,11,12,26)        179.9574         estimate D2E/DX2                !
 ! D61   D(25,11,12,13)       -179.9017         estimate D2E/DX2                !
 ! D62   D(25,11,12,26)         -0.013          estimate D2E/DX2                !
 ! D63   D(11,12,13,14)         -0.0686         estimate D2E/DX2                !
 ! D64   D(11,12,13,27)        179.9532         estimate D2E/DX2                !
 ! D65   D(26,12,13,14)       -179.9572         estimate D2E/DX2                !
 ! D66   D(26,12,13,27)          0.0646         estimate D2E/DX2                !
 ! D67   D(12,13,14,8)          -0.1615         estimate D2E/DX2                !
 ! D68   D(12,13,14,28)        179.9219         estimate D2E/DX2                !
 ! D69   D(27,13,14,8)         179.8167         estimate D2E/DX2                !
 ! D70   D(27,13,14,28)         -0.0998         estimate D2E/DX2                !
 --------------------------------------------------------------------------------
 Trust Radius=3.00D-01 FncErr=5.00D-06 GrdErr=5.00D-06 EigMax=2.50D+02 EigMin=1.00D-04
 Number of steps in this run=    158 maximum allowed number of steps=    174.
 GradGradGradGradGradGradGradGradGradGradGradGradGradGradGradGradGradGrad

                          Input orientation:                          
 ---------------------------------------------------------------------
 Center     Atomic      Atomic             Coordinates (Angstroms)
 Number     Number       Type             X           Y           Z
 ---------------------------------------------------------------------
      1          6           0        3.628400    3.038500   -1.700100
      2          6           0        3.961100    1.735100   -2.102300
      3          6           0        3.092700    0.667800   -1.815200
      4          6           0        1.882300    0.889200   -1.120000
      5          6           0        1.560600    2.206300   -0.726300
      6          6           0        2.427800    3.274900   -1.012100
      7          6           0        0.934100   -0.217600   -0.811900
      8          6           0       -0.135200   -0.292800   -1.840100
      9          7           0        1.548400   -1.500700   -0.687400
     10          6           0       -1.472900   -0.006100   -1.494000
     11          6           0       -2.494300   -0.072800   -2.456900
     12          6           0       -2.188900   -0.431300   -3.779700
     13          6           0       -0.863100   -0.724200   -4.138500
     14          6           0        0.156600   -0.657000   -3.174600
     15          6           0        2.395200   -1.820000    0.312200
     16          8           0        2.878400   -2.970800    0.357800
     17          1           0        4.257800    3.814000   -1.910000
     18          1           0        4.832200    1.562800   -2.605100
     19          1           0        3.343300   -0.272700   -2.119000
     20          1           0        0.687700    2.389700   -0.230100
     21          1           0        2.182900    4.221700   -0.722000
     22          1           0        0.474500   -0.001000    0.157400
     23          1           0        1.324900   -2.190000   -1.331500
     24          1           0       -1.707000    0.257100   -0.535500
     25          1           0       -3.457800    0.138800   -2.194800
     26          1           0       -2.930500   -0.480500   -4.479200
     27          1           0       -0.639900   -0.985700   -5.099900
     28          1           0        1.115900   -0.872900   -3.445700
     29          1           0        2.643800   -1.132800    1.024700
 ---------------------------------------------------------------------
                    Distance matrix (angstroms):
                    1          2          3          4          5
     1  C    0.000000
     2  C    1.404032   0.000000
     3  C    2.433196   1.405587   0.000000
     4  C    2.829288   2.449871   1.413290   0.000000
     5  C    2.432414   2.806743   2.428995   1.411823   0.000000
     6  C    1.403805   2.431158   2.807852   2.449648   1.405569
     7  C    4.318604   3.826343   2.539704   1.489636   2.505019
     8  C    5.028105   4.578297   3.367894   2.446625   3.218973
     9  N    5.094732   4.277086   2.891226   2.451582   3.707224
    10  C    5.944353   5.738481   4.626231   3.492679   3.832258
    11  C    6.909442   6.713154   5.672287   4.676256   4.963012
    12  C    7.085565   6.732716   5.741305   5.039087   5.508079
    13  C    6.346438   5.785082   4.794136   4.387667   5.109331
    14  C    5.280555   4.620194   3.496248   3.096798   4.020432
    15  C    5.401403   4.573903   3.346862   3.107093   4.241006
    16  O    6.396025   5.419394   4.243497   4.251554   5.451076
    17  H    1.020589   2.108752   3.356340   3.849877   3.355702
    18  H    2.108518   1.020446   2.109698   3.370633   3.827185
    19  H    3.349747   2.100766   1.019625   2.117199   3.356050
    20  H    3.351053   3.827373   3.355817   2.114354   1.020688
    21  H    2.108581   3.354162   3.827927   3.369617   2.109292
    22  H    4.757725   4.502962   3.345656   2.099073   2.613946
    23  H    5.725311   4.790626   3.395012   3.136383   4.444016
    24  H    6.128538   6.063555   4.984318   3.691106   3.809593
    25  H    7.672498   7.589256   6.582780   5.498633   5.622756
    26  H    7.945183   7.619231   6.685389   6.026885   6.439964
    27  H    6.780207   6.128422   5.239811   5.071129   5.844608
    28  H    4.965765   4.086753   2.989987   3.016827   4.132114
    29  H    5.078751   4.442776   3.392448   3.044356   3.922870
                    6          7          8          9         10
     6  C    0.000000
     7  C    3.803784   0.000000
     8  C    4.470239   1.485346   0.000000
     9  N    4.866737   1.428009   2.371128   0.000000
    10  C    5.119829   2.510705   1.411178   3.465932   0.000000
    11  C    6.125489   3.805380   2.448305   4.638260   1.405305
    12  C    6.535247   4.313541   2.828235   4.967227   2.432668
    13  C    6.049562   3.814818   2.449201   4.281165   2.807295
    14  C    5.029373   2.525852   1.413746   2.972390   2.429683
    15  C    5.264299   2.442560   3.656181   1.348415   4.638404
    16  O    6.410026   3.567718   4.591757   2.241102   5.581435
    17  H    2.108495   5.339158   6.014079   6.089469   6.899793
    18  H    3.354113   4.645490   5.357568   4.883231   6.591682
    19  H    3.827379   2.741494   3.489721   2.603676   4.863896
    20  H    2.103105   2.682763   3.234976   4.010628   3.464894
    21  H    1.020081   4.612480   5.196580   5.757573   5.642265
    22  H    3.989315   1.094390   2.108764   2.028805   2.553334
    23  H    5.584222   2.076793   2.447434   0.969511   3.552958
    24  H    5.141093   2.697619   2.115402   3.702778   1.021175
    25  H    6.773049   4.618248   3.369238   5.479257   2.109963
    26  H    7.405079   5.334167   3.848868   5.956434   3.355752
    27  H    6.653841   4.631889   3.370627   4.952175   3.828318
    28  H    4.984750   2.720179   2.116535   2.861714   3.355944
    29  H    4.860353   2.670911   4.078666   2.065560   4.955857
                   11         12         13         14         15
    11  C    0.000000
    12  C    1.404134   0.000000
    13  C    2.431648   1.404377   0.000000
    14  C    2.807784   2.432788   1.404780   0.000000
    15  C    5.884542   6.299691   5.623702   4.303681   0.000000
    16  O    6.722116   7.017514   6.265999   5.023914   1.248960
    17  H    7.810068   7.942184   7.196186   6.197491   6.336356
    18  H    7.508312   7.392697   6.325988   5.207022   5.088511
    19  H    5.850787   5.778262   4.687860   3.378910   3.033771
    20  H    4.598659   5.369593   5.232298   4.270191   4.575065
    21  H    6.582462   7.079023   6.738881   5.824333   6.133252
    22  H    3.956450   4.772799   4.557077   3.410809   2.649870
    23  H    4.509473   4.629633   3.849047   2.666839   1.996044
    24  H    2.102487   3.351262   3.828410   3.357593   4.675573
    25  H    1.020688   2.108798   3.354878   3.828471   6.661798
    26  H    2.108598   1.020633   2.109410   3.356087   7.287994
    27  H    3.355240   2.109428   1.021024   2.109321   6.260888
    28  H    3.827719   3.350861   2.102029   1.019983   4.081105
    29  H    6.296444   6.850500   6.254913   4.903740   1.020638
                   16         17         18         19         20
    16  O    0.000000
    17  H    7.285545   0.000000
    18  H    5.757572   2.425077   0.000000
    19  H    3.691939   4.192983   2.412919   0.000000
    20  H    5.820632   4.194795   4.847811   4.208150   0.000000
    21  H    7.306281   2.425443   4.199358   4.847450   2.415329
    22  H    3.826043   5.756885   5.391329   3.672306   2.431267
    23  H    2.424200   6.707055   5.292137   2.893118   4.753184
    24  H    5.678311   7.079522   6.982065   5.319181   3.221155
    25  H    7.505519   8.550947   8.421414   6.813959   5.109967
    26  H    7.958736   8.758720   8.242987   6.706287   6.275689
    27  H    6.790106   7.563071   6.531673   5.025934   6.072133
    28  H    4.687665   5.847815   4.522182   2.661143   4.600869
    29  H    1.969273   5.973968   5.023027   3.333455   4.220054
                   21         22         23         24         25
    21  H    0.000000
    22  H    4.639307   0.000000
    23  H    6.497503   2.780598   0.000000
    24  H    5.557352   2.303404   3.976724   0.000000
    25  H    7.117353   4.584253   5.389139   2.415072   0.000000
    26  H    7.897727   5.772522   5.562269   4.194493   2.424884
    27  H    7.365543   5.463582   4.417196   4.849433   4.200556
    28  H    5.874690   3.762171   2.499655   4.208911   4.848404
    29  H    5.651023   2.595967   2.899801   4.826542   7.015103
                   26         27         28         29
    26  H    0.000000
    27  H    2.426385   0.000000
    28  H    4.194693   2.414940   0.000000
    29  H    7.860740   6.950903   4.731438   0.000000
 Symmetry turned off by external request.
 Stoichiometry    C14H13NO
 Framework group  C1[X(C14H13NO)]
 Deg. of freedom    81
 Full point group                 C1      NOp   1
 Rotational constants (GHZ):           0.6422132           0.4170962           0.3048992
 Standard basis: 6-311+G(d) (5D, 7F)
   391 basis functions,   641 primitive gaussians,   407 cartesian basis functions
    56 alpha electrons       56 beta electrons
       nuclear repulsion energy      1006.4513020894 Hartrees.
 NAtoms=   29 NActive=   29 NUniq=   29 SFac= 1.00D+00 NAtFMM=   60 NAOKFM=F Big=F
 Integral buffers will be    131072 words long.
 Raffenetti 2 integral format.
 Two-electron integral symmetry is turned off.
 ------------------------------------------------------------------------------
 Polarizable Continuum Model (PCM)
 =================================
 Model                : PCM.
 Atomic radii         : UFF (Universal Force Field).
 Polarization charges : Total charges.
 Charge compensation  : None.
 Solution method      : On-the-fly selection.
 Cavity type          : Scaled VdW (van der Waals Surface) (Alpha=1.100).
 Cavity algorithm     : GePol (No added spheres)
                        Default sphere list used, NSphG=   29.
                        Lebedev-Laikov grids with approx.  5.0 points / Ang**2.
                        Smoothing algorithm: York/Karplus (Gamma=1.0000).
                        Polarization charges: spherical gaussians, with
                                              point-specific exponents (IZeta= 3).
                        Self-potential: point-specific (ISelfS= 7).
                        Self-field    : sphere-specific E.n sum rule (ISelfD= 2).
 1st derivatives      : Analytical E(r).r(x)/FMM algorithm (CHGder, D1EAlg=3).
                        Cavity 1st derivative terms included.
 Solvent              : DiMethylSulfoxide, Eps=  46.826000 Eps(inf)=   2.007889
 ------------------------------------------------------------------------------
 One-electron integrals computed using PRISM.
 NBasis=   391 RedAO= T EigKep=  1.20D-06  NBF=   391
 NBsUse=   390 1.00D-06 EigRej=  9.70D-07 NBFU=   390
 ExpMin= 4.38D-02 ExpMax= 8.59D+03 ExpMxC= 1.30D+03 IAcc=3 IRadAn=         7 AccDes= 0.00D+00
 Harris functional with IExCor= 1009 and IRadAn=       7 diagonalized for initial guess.
 HarFok:  IExCor= 1009 AccDes= 0.00D+00 IRadAn=         7 IDoV= 1 UseB2=F ITyADJ=14
 ICtDFT=  3500011 ScaDFX=  1.000000  1.000000  1.000000  1.000000
 FoFCou: FMM=F IPFlag=           0 FMFlag=      100000 FMFlg1=           0
         NFxFlg=           0 DoJE=T BraDBF=F KetDBF=T FulRan=T
         wScrn=  0.000000 ICntrl=       500 IOpCl=  0 I1Cent=   200000004 NGrid=           0
         NMat0=    1 NMatS0=      1 NMatT0=    0 NMatD0=    1 NMtDS0=    0 NMtDT0=    0
 Symmetry not used in FoFCou.
 Requested convergence on RMS density matrix=1.00D-08 within 128 cycles.
 Requested convergence on MAX density matrix=1.00D-06.
 Requested convergence on             energy=1.00D-06.
 No special actions if energy rises.
 Inv3:  Mode=1 IEnd=    15322800.
 Iteration    1 A*A^-1 deviation from unit magnitude is 6.22D-15 for    279.
 Iteration    1 A*A^-1 deviation from orthogonality  is 4.45D-15 for   1092    761.
 Iteration    1 A^-1*A deviation from unit magnitude is 6.66D-15 for    279.
 Iteration    1 A^-1*A deviation from orthogonality  is 2.87D-15 for   1403    555.
 Error on total polarization charges =  0.01652
 SCF Done:  E(RM062X) =  -671.147457448     A.U. after   15 cycles
            NFock= 15  Conv=0.96D-08     -V/T= 2.0026

 **********************************************************************

            Population analysis using the SCF density.

 **********************************************************************

 Alpha  occ. eigenvalues --  -19.60452 -14.78245 -10.65196 -10.59982 -10.56870
 Alpha  occ. eigenvalues --  -10.56450 -10.55171 -10.55049 -10.54966 -10.54848
 Alpha  occ. eigenvalues --  -10.54805 -10.54785 -10.54703 -10.54699 -10.54691
 Alpha  occ. eigenvalues --  -10.54434  -1.16539  -1.06722  -0.97348  -0.96455
 Alpha  occ. eigenvalues --   -0.89879  -0.85892  -0.85488  -0.85364  -0.79174
 Alpha  occ. eigenvalues --   -0.74908  -0.71644  -0.70510  -0.69749  -0.68156
 Alpha  occ. eigenvalues --   -0.62285  -0.62026  -0.60413  -0.58151  -0.56868
 Alpha  occ. eigenvalues --   -0.55492  -0.52957  -0.51972  -0.51316  -0.50716
 Alpha  occ. eigenvalues --   -0.50437  -0.49923  -0.48761  -0.47031  -0.44799
 Alpha  occ. eigenvalues --   -0.43887  -0.42985  -0.41877  -0.41588  -0.41370
 Alpha  occ. eigenvalues --   -0.35553  -0.33417  -0.31960  -0.31804  -0.31378
 Alpha  occ. eigenvalues --   -0.29806
 Alpha virt. eigenvalues --   -0.00736  -0.00180   0.00556   0.00955   0.01888
 Alpha virt. eigenvalues --    0.02038   0.02226   0.02580   0.03314   0.03759
 Alpha virt. eigenvalues --    0.04030   0.04202   0.04656   0.05350   0.05932
 Alpha virt. eigenvalues --    0.06033   0.06977   0.07540   0.07869   0.08262
 Alpha virt. eigenvalues --    0.09215   0.10019   0.10466   0.10646   0.10885
 Alpha virt. eigenvalues --    0.11090   0.12084   0.13022   0.13514   0.13953
 Alpha virt. eigenvalues --    0.14197   0.14602   0.14723   0.15599   0.15664
 Alpha virt. eigenvalues --    0.16372   0.16759   0.17122   0.17244   0.17672
 Alpha virt. eigenvalues --    0.18200   0.19060   0.19369   0.19598   0.19952
 Alpha virt. eigenvalues --    0.20506   0.20978   0.21346   0.21575   0.22034
 Alpha virt. eigenvalues --    0.22253   0.22455   0.22626   0.22815   0.23670
 Alpha virt. eigenvalues --    0.23794   0.23890   0.24693   0.24803   0.25352
 Alpha virt. eigenvalues --    0.25535   0.25782   0.26034   0.26163   0.27045
 Alpha virt. eigenvalues --    0.27144   0.27653   0.27830   0.28114   0.28405
 Alpha virt. eigenvalues --    0.29279   0.29715   0.29892   0.30312   0.30918
 Alpha virt. eigenvalues --    0.31079   0.31968   0.32476   0.32998   0.33466
 Alpha virt. eigenvalues --    0.33799   0.35052   0.35521   0.35989   0.36656
 Alpha virt. eigenvalues --    0.36765   0.37509   0.38608   0.39866   0.40528
 Alpha virt. eigenvalues --    0.41269   0.42336   0.43349   0.44577   0.46603
 Alpha virt. eigenvalues --    0.46885   0.50144   0.51351   0.55033   0.55734
 Alpha virt. eigenvalues --    0.55824   0.57308   0.57442   0.58105   0.58679
 Alpha virt. eigenvalues --    0.59029   0.59621   0.60095   0.60351   0.60774
 Alpha virt. eigenvalues --    0.61164   0.61534   0.63206   0.63930   0.64347
 Alpha virt. eigenvalues --    0.65049   0.65990   0.66894   0.67464   0.67930
 Alpha virt. eigenvalues --    0.70704   0.70798   0.71564   0.71946   0.73547
 Alpha virt. eigenvalues --    0.74078   0.74517   0.75156   0.75453   0.76264
 Alpha virt. eigenvalues --    0.76458   0.76684   0.76970   0.77550   0.78212
 Alpha virt. eigenvalues --    0.78639   0.79542   0.79696   0.80964   0.82194
 Alpha virt. eigenvalues --    0.83327   0.84307   0.85299   0.85514   0.86169
 Alpha virt. eigenvalues --    0.87069   0.87383   0.88168   0.89086   0.89724
 Alpha virt. eigenvalues --    0.90277   0.90589   0.91739   0.93839   0.94155
 Alpha virt. eigenvalues --    0.94724   0.95534   0.97556   0.99505   1.00192
 Alpha virt. eigenvalues --    1.02147   1.03273   1.04708   1.06924   1.07882
 Alpha virt. eigenvalues --    1.08266   1.09572   1.10539   1.11915   1.14746
 Alpha virt. eigenvalues --    1.17370   1.18457   1.19276   1.20065   1.22084
 Alpha virt. eigenvalues --    1.23264   1.24190   1.25272   1.26545   1.28003
 Alpha virt. eigenvalues --    1.28120   1.29521   1.31884   1.34906   1.35961
 Alpha virt. eigenvalues --    1.38088   1.38612   1.40737   1.43059   1.46015
 Alpha virt. eigenvalues --    1.48230   1.49990   1.52754   1.55787   1.56183
 Alpha virt. eigenvalues --    1.57189   1.58204   1.60280   1.60517   1.62295
 Alpha virt. eigenvalues --    1.64307   1.64543   1.67126   1.68872   1.75403
 Alpha virt. eigenvalues --    1.76471   1.77209   1.79140   1.81409   1.81992
 Alpha virt. eigenvalues --    1.82161   1.84040   1.84719   1.87130   1.87709
 Alpha virt. eigenvalues --    1.90141   1.91453   1.92414   1.92577   1.94426
 Alpha virt. eigenvalues --    1.96140   1.96285   1.97795   1.97832   2.00062
 Alpha virt. eigenvalues --    2.02540   2.02969   2.03345   2.03896   2.05539
 Alpha virt. eigenvalues --    2.13565   2.19370   2.20189   2.25396   2.28219
 Alpha virt. eigenvalues --    2.28504   2.29261   2.29671   2.30976   2.32228
 Alpha virt. eigenvalues --    2.32908   2.35309   2.35942   2.37723   2.39084
 Alpha virt. eigenvalues --    2.46392   2.48666   2.50668   2.51109   2.51322
 Alpha virt. eigenvalues --    2.53109   2.56050   2.62882   2.65207   2.66534
 Alpha virt. eigenvalues --    2.70597   2.73768   2.75131   2.78418   2.80911
 Alpha virt. eigenvalues --    2.83336   2.84699   2.85395   2.86671   2.87870
 Alpha virt. eigenvalues --    2.89358   2.90955   2.96177   2.96934   2.97708
 Alpha virt. eigenvalues --    2.98446   2.99551   3.00627   3.02264   3.05165
 Alpha virt. eigenvalues --    3.11455   3.13455   3.15693   3.21965   3.22777
 Alpha virt. eigenvalues --    3.24506   3.32100   3.35081   3.36632   3.38035
 Alpha virt. eigenvalues --    3.39032   3.39200   3.40044   3.41610   3.43636
 Alpha virt. eigenvalues --    3.44114   3.44943   3.46277   3.54117   3.57975
 Alpha virt. eigenvalues --    3.59550   3.66618   3.70662   3.71259   3.71838
 Alpha virt. eigenvalues --    3.73140   3.76805   3.78639   3.97450   4.02214
 Alpha virt. eigenvalues --    4.03758   4.08498   4.10836   4.11484   4.22288
 Alpha virt. eigenvalues --    4.32914   4.63910   4.78778   4.79267   4.99930
 Alpha virt. eigenvalues --    5.17981   5.26686   5.81731  23.45293  23.49128
 Alpha virt. eigenvalues --   23.85993  23.90253  23.91029  23.92940  23.95449
 Alpha virt. eigenvalues --   23.95928  24.07194  24.07751  24.08515  24.09927
 Alpha virt. eigenvalues --   24.17446  24.17902  35.62437  50.06579
          Condensed to atoms (all electrons):
               1          2          3          4          5          6
     1  C    6.855429  -0.582347   0.866843  -2.370122   2.045993  -0.686162
     2  C   -0.582347   8.926958  -1.214018   1.415520  -2.484642   1.141127
     3  C    0.866843  -1.214018  18.216471   3.584334  -8.774873  -1.016657
     4  C   -2.370122   1.415520   3.584334  27.061596 -14.929628   0.234300
     5  C    2.045993  -2.484642  -8.774873 -14.929628  25.650469  -2.223809
     6  C   -0.686162   1.141127  -1.016657   0.234300  -2.223809   8.241906
     7  C   -0.233770  -1.513720  -8.189462  -8.903375   7.979470   0.167194
     8  C    0.120491  -0.038375  -0.533218  -6.154996   2.388538   0.641624
     9  N    0.031698   0.182553   1.376724   1.264374  -1.185681  -0.092438
    10  C   -0.080895   0.373791  -0.007995   2.768438  -0.799487   0.216825
    11  C    0.039529  -0.100025   0.026081  -0.900841   0.495736   0.025690
    12  C   -0.008411   0.058656   0.090041   0.425290  -0.182357  -0.009583
    13  C    0.010799  -0.093910   0.538065  -0.332116  -0.415356   0.023349
    14  C    0.086570  -0.059423   1.251505   1.294369  -1.082834  -0.427590
    15  C   -0.027650   0.134598   0.205612   0.412585  -0.408748  -0.042385
    16  O   -0.001319  -0.007055  -0.029184  -0.024783   0.011774   0.000919
    17  H    0.248831   0.085395  -0.067121   0.050364  -0.090080   0.104116
    18  H    0.055907   0.241083   0.020949   0.021387   0.020854  -0.032120
    19  H   -0.024260  -0.004522   0.321098   0.112090  -0.065006   0.004320
    20  H   -0.026167   0.010994  -0.020461   0.067700   0.164618   0.084531
    21  H    0.074783  -0.031285   0.019167   0.011441  -0.012498   0.269728
    22  H    0.005034  -0.014132   0.003361   0.075787   0.027099  -0.008574
    23  H   -0.001090  -0.001152  -0.024972  -0.104713   0.016074   0.003678
    24  H    0.000061   0.000240   0.003780   0.003149   0.001511   0.000689
    25  H   -0.000025   0.000052  -0.001295  -0.001670   0.002742   0.000167
    26  H    0.000028  -0.000094   0.000190  -0.001658   0.000081  -0.000079
    27  H   -0.000081   0.000144  -0.000282   0.006903  -0.001900  -0.000092
    28  H   -0.003466  -0.009765  -0.048767   0.031669   0.014200   0.002952
    29  H   -0.002880   0.011916  -0.041541   0.002425   0.010999  -0.003552
               7          8          9         10         11         12
     1  C   -0.233770   0.120491   0.031698  -0.080895   0.039529  -0.008411
     2  C   -1.513720  -0.038375   0.182553   0.373791  -0.100025   0.058656
     3  C   -8.189462  -0.533218   1.376724  -0.007995   0.026081   0.090041
     4  C   -8.903375  -6.154996   1.264374   2.768438  -0.900841   0.425290
     5  C    7.979470   2.388538  -1.185681  -0.799487   0.495736  -0.182357
     6  C    0.167194   0.641624  -0.092438   0.216825   0.025690  -0.009583
     7  C   25.813811  -2.745176  -2.319202  -5.368002   0.343882  -0.678963
     8  C   -2.745176  21.403927  -1.377915  -1.658634   2.167727  -1.825397
     9  N   -2.319202  -1.377915   7.975976   0.458207  -0.171550   0.100609
    10  C   -5.368002  -1.658634   0.458207  15.129177  -2.470571   1.338245
    11  C    0.343882   2.167727  -0.171550  -2.470571   8.477667  -1.051347
    12  C   -0.678963  -1.825397   0.100609   1.338245  -1.051347   6.812931
    13  C   -0.120954   2.486930  -0.134082  -0.524468   1.646492  -1.048577
    14  C    1.542469  -9.002073   0.926513  -3.241178  -2.138814   1.876197
    15  C   -0.124265  -0.521967   0.161883  -0.030979  -0.040626   0.006633
    16  O    0.042757   0.026437  -0.085476  -0.008821   0.000839  -0.000372
    17  H    0.003381   0.000576  -0.000041  -0.000085  -0.000045   0.000011
    18  H    0.006174  -0.006439   0.000208  -0.000903   0.000003  -0.000012
    19  H   -0.048184   0.009430   0.026044   0.014683  -0.001114   0.000357
    20  H    0.040553   0.004518   0.001027   0.013261  -0.001984   0.001079
    21  H   -0.000728   0.002102   0.000193  -0.001293   0.000261  -0.000114
    22  H    0.423283  -0.218827  -0.017211   0.009791   0.005427   0.002316
    23  H    0.118576   0.161619   0.227797  -0.031435   0.005715  -0.004538
    24  H    0.036225  -0.009997   0.000011   0.309375   0.074504  -0.015529
    25  H    0.010138   0.013863   0.000524   0.026873   0.219923   0.069666
    26  H    0.006830   0.047405  -0.000230  -0.090138   0.090651   0.256041
    27  H   -0.001065  -0.028120   0.001783   0.012758  -0.037049   0.086503
    28  H    0.131817   0.010709   0.005705  -0.028817   0.006371  -0.027392
    29  H    0.126209  -0.006767  -0.193683  -0.013240  -0.001881   0.000088
              13         14         15         16         17         18
     1  C    0.010799   0.086570  -0.027650  -0.001319   0.248831   0.055907
     2  C   -0.093910  -0.059423   0.134598  -0.007055   0.085395   0.241083
     3  C    0.538065   1.251505   0.205612  -0.029184  -0.067121   0.020949
     4  C   -0.332116   1.294369   0.412585  -0.024783   0.050364   0.021387
     5  C   -0.415356  -1.082834  -0.408748   0.011774  -0.090080   0.020854
     6  C    0.023349  -0.427590  -0.042385   0.000919   0.104116  -0.032120
     7  C   -0.120954   1.542469  -0.124265   0.042757   0.003381   0.006174
     8  C    2.486930  -9.002073  -0.521967   0.026437   0.000576  -0.006439
     9  N   -0.134082   0.926513   0.161883  -0.085476  -0.000041   0.000208
    10  C   -0.524468  -3.241178  -0.030979  -0.008821  -0.000085  -0.000903
    11  C    1.646492  -2.138814  -0.040626   0.000839  -0.000045   0.000003
    12  C   -1.048577   1.876197   0.006633  -0.000372   0.000011  -0.000012
    13  C   10.133855  -5.763671   0.008868  -0.004695  -0.000091   0.000715
    14  C   -5.763671  20.490901   0.158546  -0.006177  -0.000392   0.004598
    15  C    0.008868   0.158546   5.133819   0.429444  -0.000041   0.000390
    16  O   -0.004695  -0.006177   0.429444   8.154297  -0.000000  -0.000005
    17  H   -0.000091  -0.000392  -0.000041  -0.000000   0.392564  -0.004408
    18  H    0.000715   0.004598   0.000390  -0.000005  -0.004408   0.390468
    19  H    0.006445  -0.024470   0.014864   0.000297  -0.000268  -0.002333
    20  H   -0.000397   0.000211  -0.000206   0.000002  -0.000241   0.000070
    21  H    0.000435  -0.000254  -0.000045   0.000000  -0.004152  -0.000209
    22  H   -0.011776   0.025364   0.011916   0.001440  -0.000003   0.000019
    23  H    0.029615  -0.055652  -0.045795   0.013052   0.000001  -0.000001
    24  H    0.006535  -0.070720  -0.000603  -0.000019   0.000000  -0.000000
    25  H   -0.045074   0.034973   0.000112  -0.000000   0.000000  -0.000000
    26  H    0.081411  -0.055566  -0.000028   0.000000  -0.000000   0.000000
    27  H    0.254878   0.037495   0.000163  -0.000002   0.000000   0.000000
    28  H    0.051218   0.196093   0.004678   0.000248   0.000004  -0.000024
    29  H   -0.002584   0.002047   0.422215  -0.034887  -0.000000  -0.000009
              19         20         21         22         23         24
     1  C   -0.024260  -0.026167   0.074783   0.005034  -0.001090   0.000061
     2  C   -0.004522   0.010994  -0.031285  -0.014132  -0.001152   0.000240
     3  C    0.321098  -0.020461   0.019167   0.003361  -0.024972   0.003780
     4  C    0.112090   0.067700   0.011441   0.075787  -0.104713   0.003149
     5  C   -0.065006   0.164618  -0.012498   0.027099   0.016074   0.001511
     6  C    0.004320   0.084531   0.269728  -0.008574   0.003678   0.000689
     7  C   -0.048184   0.040553  -0.000728   0.423283   0.118576   0.036225
     8  C    0.009430   0.004518   0.002102  -0.218827   0.161619  -0.009997
     9  N    0.026044   0.001027   0.000193  -0.017211   0.227797   0.000011
    10  C    0.014683   0.013261  -0.001293   0.009791  -0.031435   0.309375
    11  C   -0.001114  -0.001984   0.000261   0.005427   0.005715   0.074504
    12  C    0.000357   0.001079  -0.000114   0.002316  -0.004538  -0.015529
    13  C    0.006445  -0.000397   0.000435  -0.011776   0.029615   0.006535
    14  C   -0.024470   0.000211  -0.000254   0.025364  -0.055652  -0.070720
    15  C    0.014864  -0.000206  -0.000045   0.011916  -0.045795  -0.000603
    16  O    0.000297   0.000002   0.000000   0.001440   0.013052  -0.000019
    17  H   -0.000268  -0.000241  -0.004152  -0.000003   0.000001   0.000000
    18  H   -0.002333   0.000070  -0.000209   0.000019  -0.000001  -0.000000
    19  H    0.389057  -0.000171   0.000086  -0.000330  -0.001659   0.000002
    20  H   -0.000171   0.392990  -0.003183  -0.000692   0.000004  -0.000225
    21  H    0.000086  -0.003183   0.390310   0.000015  -0.000001   0.000002
    22  H   -0.000330  -0.000692   0.000015   0.369896  -0.001093   0.003106
    23  H   -0.001659   0.000004  -0.000001  -0.001093   0.300055   0.000045
    24  H    0.000002  -0.000225   0.000002   0.003106   0.000045   0.392225
    25  H   -0.000000  -0.000004  -0.000000  -0.000013  -0.000007  -0.003328
    26  H    0.000000   0.000000   0.000000  -0.000006   0.000009  -0.000249
    27  H    0.000004   0.000001  -0.000000   0.000019  -0.000099   0.000065
    28  H   -0.000662  -0.000004   0.000002  -0.000169  -0.002264  -0.000142
    29  H   -0.000698  -0.000064   0.000002  -0.000677   0.002630   0.000007
              25         26         27         28         29
     1  C   -0.000025   0.000028  -0.000081  -0.003466  -0.002880
     2  C    0.000052  -0.000094   0.000144  -0.009765   0.011916
     3  C   -0.001295   0.000190  -0.000282  -0.048767  -0.041541
     4  C   -0.001670  -0.001658   0.006903   0.031669   0.002425
     5  C    0.002742   0.000081  -0.001900   0.014200   0.010999
     6  C    0.000167  -0.000079  -0.000092   0.002952  -0.003552
     7  C    0.010138   0.006830  -0.001065   0.131817   0.126209
     8  C    0.013863   0.047405  -0.028120   0.010709  -0.006767
     9  N    0.000524  -0.000230   0.001783   0.005705  -0.193683
    10  C    0.026873  -0.090138   0.012758  -0.028817  -0.013240
    11  C    0.219923   0.090651  -0.037049   0.006371  -0.001881
    12  C    0.069666   0.256041   0.086503  -0.027392   0.000088
    13  C   -0.045074   0.081411   0.254878   0.051218  -0.002584
    14  C    0.034973  -0.055566   0.037495   0.196093   0.002047
    15  C    0.000112  -0.000028   0.000163   0.004678   0.422215
    16  O   -0.000000   0.000000  -0.000002   0.000248  -0.034887
    17  H    0.000000  -0.000000   0.000000   0.000004  -0.000000
    18  H   -0.000000   0.000000   0.000000  -0.000024  -0.000009
    19  H   -0.000000   0.000000   0.000004  -0.000662  -0.000698
    20  H   -0.000004   0.000000   0.000001  -0.000004  -0.000064
    21  H   -0.000000   0.000000  -0.000000   0.000002   0.000002
    22  H   -0.000013  -0.000006   0.000019  -0.000169  -0.000677
    23  H   -0.000007   0.000009  -0.000099  -0.002264   0.002630
    24  H   -0.003328  -0.000249   0.000065  -0.000142   0.000007
    25  H    0.389724  -0.004178  -0.000187   0.000079   0.000000
    26  H   -0.004178   0.390174  -0.004210  -0.000272  -0.000000
    27  H   -0.000187  -0.004210   0.389250  -0.003091  -0.000000
    28  H    0.000079  -0.000272  -0.003091   0.383523   0.000044
    29  H    0.000000  -0.000000  -0.000000   0.000044   0.461250
 Mulliken charges:
               1
     1  C   -0.393352
     2  C   -0.428563
     3  C   -0.554374
     4  C    0.880182
     5  C   -0.173259
     6  C   -0.620073
     7  C   -0.545901
     8  C    0.642004
     9  N   -0.164318
    10  C   -0.314484
    11  C   -0.710650
    12  C   -0.272071
    13  C   -0.781859
    14  C    0.000963
    15  C    0.137011
    16  O   -0.478709
    17  H    0.281726
    18  H    0.283638
    19  H    0.274900
    20  H    0.272243
    21  H    0.285235
    22  H    0.309632
    23  H    0.395603
    24  H    0.269282
    25  H    0.286944
    26  H    0.283888
    27  H    0.286212
    28  H    0.285521
    29  H    0.262630
 Sum of Mulliken charges =  -0.00000
 Mulliken charges with hydrogens summed into heavy atoms:
               1
     1  C   -0.111626
     2  C   -0.144926
     3  C   -0.279474
     4  C    0.880182
     5  C    0.098985
     6  C   -0.334838
     7  C   -0.236269
     8  C    0.642004
     9  N    0.231286
    10  C   -0.045202
    11  C   -0.423707
    12  C    0.011817
    13  C   -0.495647
    14  C    0.286484
    15  C    0.399641
    16  O   -0.478709
 Electronic spatial extent (au):  <R**2>=           5310.3350
 Charge=             -0.0000 electrons
 Dipole moment (field-independent basis, Debye):
    X=             -3.1650    Y=              4.5999    Z=             -1.8529  Tot=              5.8830
 Quadrupole moment (field-independent basis, Debye-Ang):
   XX=            -95.4422   YY=           -108.1069   ZZ=            -84.9803
   XY=             16.2336   XZ=             -4.4179   YZ=              7.3179
 Traceless Quadrupole moment (field-independent basis, Debye-Ang):
   XX=              0.7343   YY=            -11.9305   ZZ=             11.1962
   XY=             16.2336   XZ=             -4.4179   YZ=              7.3179
 Octapole moment (field-independent basis, Debye-Ang**2):
  XXX=           -334.4370  YYY=             39.7019  ZZZ=            414.4718  XYY=           -135.0234
  XXY=             47.8355  XXZ=            104.6842  XZZ=           -102.3388  YZZ=            -45.2227
  YYZ=            144.7636  XYZ=              2.5317
 Hexadecapole moment (field-independent basis, Debye-Ang**3):
 XXXX=          -2964.7832 YYYY=          -1803.5136 ZZZZ=          -2299.1601 XXXY=           -108.2149
 XXXZ=              0.5811 YYYX=            -53.0478 YYYZ=            157.2866 ZZZX=            170.5022
 ZZZY=            267.5190 XXYY=           -924.7822 XXZZ=           -808.7547 YYZZ=           -751.0822
 XXYZ=             22.5389 YYXZ=            -47.4379 ZZXY=           -110.4434
 N-N= 1.006451302089D+03 E-N=-3.573625520171D+03  KE= 6.694156968098D+02
 Merz-Kollman atomic radii used.

 **********************************************************************

            Electrostatic Properties Using The SCF Density

 **********************************************************************

       Atomic Center    1 is at   3.628400  3.038500 -1.700100
       Atomic Center    2 is at   3.961100  1.735100 -2.102300
       Atomic Center    3 is at   3.092700  0.667800 -1.815200
       Atomic Center    4 is at   1.882300  0.889200 -1.120000
       Atomic Center    5 is at   1.560600  2.206300 -0.726300
       Atomic Center    6 is at   2.427800  3.274900 -1.012100
       Atomic Center    7 is at   0.934100 -0.217600 -0.811900
       Atomic Center    8 is at  -0.135200 -0.292800 -1.840100
       Atomic Center    9 is at   1.548400 -1.500700 -0.687400
       Atomic Center   10 is at  -1.472900 -0.006100 -1.494000
       Atomic Center   11 is at  -2.494300 -0.072800 -2.456900
       Atomic Center   12 is at  -2.188900 -0.431300 -3.779700
       Atomic Center   13 is at  -0.863100 -0.724200 -4.138500
       Atomic Center   14 is at   0.156600 -0.657000 -3.174600
       Atomic Center   15 is at   2.395200 -1.820000  0.312200
       Atomic Center   16 is at   2.878400 -2.970800  0.357800
       Atomic Center   17 is at   4.257800  3.814000 -1.910000
       Atomic Center   18 is at   4.832200  1.562800 -2.605100
       Atomic Center   19 is at   3.343300 -0.272700 -2.119000
       Atomic Center   20 is at   0.687700  2.389700 -0.230100
       Atomic Center   21 is at   2.182900  4.221700 -0.722000
       Atomic Center   22 is at   0.474500 -0.001000  0.157400
       Atomic Center   23 is at   1.324900 -2.190000 -1.331500
       Atomic Center   24 is at  -1.707000  0.257100 -0.535500
       Atomic Center   25 is at  -3.457800  0.138800 -2.194800
       Atomic Center   26 is at  -2.930500 -0.480500 -4.479200
       Atomic Center   27 is at  -0.639900 -0.985700 -5.099900
       Atomic Center   28 is at   1.115900 -0.872900 -3.445700
       Atomic Center   29 is at   2.643800 -1.132800  1.024700
    1242 points will be used for fitting atomic charges
 Fitting point charges to electrostatic potential
 The dipole moment will be constrained to the correct value
 Charges from ESP fit, RMS=   0.00168 RRMS=   0.08047:
 ESP charges:
               1
     1  C   -0.195748
     2  C   -0.154483
     3  C   -0.281419
     4  C    0.459237
     5  C   -0.303495
     6  C   -0.140719
     7  C   -0.952468
     8  C    0.391107
     9  N   -0.126588
    10  C   -0.241607
    11  C   -0.173000
    12  C   -0.180530
    13  C   -0.171788
    14  C   -0.248648
    15  C    0.486383
    16  O   -0.688332
    17  H    0.170191
    18  H    0.171774
    19  H    0.182451
    20  H    0.185569
    21  H    0.170849
    22  H    0.333663
    23  H    0.295931
    24  H    0.181559
    25  H    0.178431
    26  H    0.175642
    27  H    0.179939
    28  H    0.192591
    29  H    0.103510
 Sum of ESP charges =   0.00000
 ESP charges with hydrogens summed into heavy atoms:
               1
     1  C   -0.025557
     2  C    0.017291
     3  C   -0.098968
     4  C    0.459237
     5  C   -0.117926
     6  C    0.030129
     7  C   -0.618805
     8  C    0.391107
     9  N    0.169343
    10  C   -0.060048
    11  C    0.005430
    12  C   -0.004889
    13  C    0.008151
    14  C   -0.056057
    15  C    0.589893
    16  O   -0.688332
 Charge=   0.00000 Dipole=    -3.1650     4.5999    -1.8529 Tot=     5.8830
 -----------------------------------------------------------------

              Electrostatic Properties (Atomic Units)

 -----------------------------------------------------------------
    Center     Electric         -------- Electric Field --------
               Potential          X             Y             Z
 -----------------------------------------------------------------
    1 Atom    -14.767986
    2 Atom    -14.765948
    3 Atom    -14.764832
    4 Atom    -14.744871
    5 Atom    -14.761097
    6 Atom    -14.763870
    7 Atom    -14.697131
    8 Atom    -14.738498
    9 Atom    -18.353558
   10 Atom    -14.755731
   11 Atom    -14.759226
   12 Atom    -14.761872
   13 Atom    -14.759674
   14 Atom    -14.757847
   15 Atom    -14.672495
   16 Atom    -22.422117
   17 Atom     -1.096609
   18 Atom     -1.095855
   19 Atom     -1.095780
   20 Atom     -1.086184
   21 Atom     -1.092550
   22 Atom     -1.075243
   23 Atom     -0.999181
   24 Atom     -1.081326
   25 Atom     -1.087984
   26 Atom     -1.091234
   27 Atom     -1.089754
   28 Atom     -1.085910
   29 Atom     -1.066927
 -----------------------------------------------------------------
 ******************************Gaussian NBO Version 3.1******************************
             N A T U R A L   A T O M I C   O R B I T A L   A N D
          N A T U R A L   B O N D   O R B I T A L   A N A L Y S I S
 ******************************Gaussian NBO Version 3.1******************************

       /RESON  / : Allow strongly delocalized NBO set
       /BNDIDX / : Print bond indices based on the NAO density matrix

 Analyzing the SCF density

 Job title: BHFA_conf8                                                      

 Storage needed:    461586 in NPA,    613560 in NBO ( 671084145 available)
 GSVD:  LWork=       58711 too small for GESVD, short by      127694 words or      127694 for optimal perf.


 NATURAL POPULATIONS:  Natural atomic orbital occupancies 
                                                          
   NAO  Atom  No  lang   Type(AO)    Occupancy      Energy
 ----------------------------------------------------------
     1    C    1  S      Cor( 1S)     1.99929     -10.39159
     2    C    1  S      Val( 2S)     0.95012      -0.17381
     3    C    1  S      Ryd( 3S)     0.00110       0.76091
     4    C    1  S      Ryd( 4S)     0.00014       0.92863
     5    C    1  S      Ryd( 5S)     0.00000      22.97962
     6    C    1  px     Val( 2p)     1.09123      -0.06911
     7    C    1  px     Ryd( 4p)     0.00421       0.87369
     8    C    1  px     Ryd( 3p)     0.00044       0.33997
     9    C    1  px     Ryd( 5p)     0.00009       3.02463
    10    C    1  py     Val( 2p)     1.12595      -0.05531
    11    C    1  py     Ryd( 4p)     0.00507       0.97616
    12    C    1  py     Ryd( 3p)     0.00045       0.32779
    13    C    1  py     Ryd( 5p)     0.00010       3.12151
    14    C    1  pz     Val( 2p)     1.01873      -0.10397
    15    C    1  pz     Ryd( 4p)     0.00232       0.64439
    16    C    1  pz     Ryd( 3p)     0.00030       0.35089
    17    C    1  pz     Ryd( 5p)     0.00004       2.78843
    18    C    1  dxy    Ryd( 3d)     0.00090       2.16397
    19    C    1  dxz    Ryd( 3d)     0.00039       1.99799
    20    C    1  dyz    Ryd( 3d)     0.00046       1.80560
    21    C    1  dx2y2  Ryd( 3d)     0.00044       2.29281
    22    C    1  dz2    Ryd( 3d)     0.00048       1.82852

    23    C    2  S      Cor( 1S)     1.99929     -10.39395
    24    C    2  S      Val( 2S)     0.94794      -0.17387
    25    C    2  S      Ryd( 4S)     0.00108       0.82400
    26    C    2  S      Ryd( 3S)     0.00013       0.81228
    27    C    2  S      Ryd( 5S)     0.00000      23.02040
    28    C    2  px     Val( 2p)     1.12789      -0.06547
    29    C    2  px     Ryd( 4p)     0.00513       0.95974
    30    C    2  px     Ryd( 3p)     0.00036       0.29054
    31    C    2  px     Ryd( 5p)     0.00005       3.05239
    32    C    2  py     Val( 2p)     1.06035      -0.06060
    33    C    2  py     Ryd( 4p)     0.00394       0.85839
    34    C    2  py     Ryd( 3p)     0.00043       0.37537
    35    C    2  py     Ryd( 5p)     0.00015       3.10472
    36    C    2  pz     Val( 2p)     1.03316      -0.10185
    37    C    2  pz     Ryd( 4p)     0.00268       0.70015
    38    C    2  pz     Ryd( 3p)     0.00028       0.30207
    39    C    2  pz     Ryd( 5p)     0.00002       2.83714
    40    C    2  dxy    Ryd( 3d)     0.00051       2.29935
    41    C    2  dxz    Ryd( 3d)     0.00062       1.87310
    42    C    2  dyz    Ryd( 3d)     0.00049       1.90570
    43    C    2  dx2y2  Ryd( 3d)     0.00074       2.22567
    44    C    2  dz2    Ryd( 3d)     0.00034       1.78181

    45    C    3  S      Cor( 1S)     1.99916     -10.39091
    46    C    3  S      Val( 2S)     0.93635      -0.16644
    47    C    3  S      Ryd( 4S)     0.00102       0.88569
    48    C    3  S      Ryd( 3S)     0.00012       0.61170
    49    C    3  S      Ryd( 5S)     0.00001      23.27791
    50    C    3  px     Val( 2p)     1.06326      -0.07682
    51    C    3  px     Ryd( 4p)     0.00310       0.81243
    52    C    3  px     Ryd( 3p)     0.00043       0.46621
    53    C    3  px     Ryd( 5p)     0.00011       3.13720
    54    C    3  py     Val( 2p)     1.16651      -0.06027
    55    C    3  py     Ryd( 4p)     0.00553       1.13779
    56    C    3  py     Ryd( 3p)     0.00029       0.40100
    57    C    3  py     Ryd( 5p)     0.00006       3.18709
    58    C    3  pz     Val( 2p)     1.02613      -0.10630
    59    C    3  pz     Ryd( 4p)     0.00199       0.68030
    60    C    3  pz     Ryd( 3p)     0.00030       0.43733
    61    C    3  pz     Ryd( 5p)     0.00005       2.87716
    62    C    3  dxy    Ryd( 3d)     0.00053       2.27574
    63    C    3  dxz    Ryd( 3d)     0.00040       2.04125
    64    C    3  dyz    Ryd( 3d)     0.00050       1.77554
    65    C    3  dx2y2  Ryd( 3d)     0.00077       2.22251
    66    C    3  dz2    Ryd( 3d)     0.00046       1.85176

    67    C    4  S      Cor( 1S)     1.99911     -10.41438
    68    C    4  S      Val( 2S)     0.88621      -0.15718
    69    C    4  S      Ryd( 4S)     0.00139       0.87890
    70    C    4  S      Ryd( 3S)     0.00020       0.71883
    71    C    4  S      Ryd( 5S)     0.00001      23.36602
    72    C    4  px     Val( 2p)     1.04851      -0.08169
    73    C    4  px     Ryd( 4p)     0.00476       1.02974
    74    C    4  px     Ryd( 3p)     0.00014       0.57701
    75    C    4  px     Ryd( 5p)     0.00012       3.37037
    76    C    4  py     Val( 2p)     1.05699      -0.07287
    77    C    4  py     Ryd( 4p)     0.00544       1.10772
    78    C    4  py     Ryd( 3p)     0.00022       0.72460
    79    C    4  py     Ryd( 5p)     0.00013       3.46900
    80    C    4  pz     Val( 2p)     1.02732      -0.11036
    81    C    4  pz     Ryd( 4p)     0.00289       0.72255
    82    C    4  pz     Ryd( 3p)     0.00019       0.56699
    83    C    4  pz     Ryd( 5p)     0.00007       2.98413
    84    C    4  dxy    Ryd( 3d)     0.00057       2.33458
    85    C    4  dxz    Ryd( 3d)     0.00050       2.07422
    86    C    4  dyz    Ryd( 3d)     0.00049       1.92804
    87    C    4  dx2y2  Ryd( 3d)     0.00057       2.44733
    88    C    4  dz2    Ryd( 3d)     0.00050       1.91104

    89    C    5  S      Cor( 1S)     1.99917     -10.39127
    90    C    5  S      Val( 2S)     0.93585      -0.16672
    91    C    5  S      Ryd( 4S)     0.00095       0.92358
    92    C    5  S      Ryd( 3S)     0.00018       0.58394
    93    C    5  S      Ryd( 5S)     0.00001      23.24308
    94    C    5  px     Val( 2p)     1.13560      -0.07226
    95    C    5  px     Ryd( 4p)     0.00522       1.00454
    96    C    5  px     Ryd( 3p)     0.00022       0.46191
    97    C    5  px     Ryd( 5p)     0.00005       3.07211
    98    C    5  py     Val( 2p)     1.06748      -0.06482
    99    C    5  py     Ryd( 4p)     0.00332       0.87705
   100    C    5  py     Ryd( 3p)     0.00037       0.38534
   101    C    5  py     Ryd( 5p)     0.00013       3.20463
   102    C    5  pz     Val( 2p)     1.04115      -0.10544
   103    C    5  pz     Ryd( 4p)     0.00248       0.71737
   104    C    5  pz     Ryd( 3p)     0.00035       0.44814
   105    C    5  pz     Ryd( 5p)     0.00003       2.86046
   106    C    5  dxy    Ryd( 3d)     0.00050       2.31818
   107    C    5  dxz    Ryd( 3d)     0.00063       1.87487
   108    C    5  dyz    Ryd( 3d)     0.00048       1.91082
   109    C    5  dx2y2  Ryd( 3d)     0.00072       2.23132
   110    C    5  dz2    Ryd( 3d)     0.00034       1.80952

   111    C    6  S      Cor( 1S)     1.99929     -10.39407
   112    C    6  S      Val( 2S)     0.94853      -0.17436
   113    C    6  S      Ryd( 4S)     0.00105       0.82015
   114    C    6  S      Ryd( 3S)     0.00017       0.78539
   115    C    6  S      Ryd( 5S)     0.00000      23.03234
   116    C    6  px     Val( 2p)     1.05054      -0.07237
   117    C    6  px     Ryd( 4p)     0.00344       0.81366
   118    C    6  px     Ryd( 3p)     0.00038       0.37053
   119    C    6  px     Ryd( 5p)     0.00012       3.01950
   120    C    6  py     Val( 2p)     1.15598      -0.05175
   121    C    6  py     Ryd( 4p)     0.00585       1.05150
   122    C    6  py     Ryd( 3p)     0.00039       0.28671
   123    C    6  py     Ryd( 5p)     0.00006       3.13087
   124    C    6  pz     Val( 2p)     1.01515      -0.10409
   125    C    6  pz     Ryd( 4p)     0.00222       0.66283
   126    C    6  pz     Ryd( 3p)     0.00027       0.32885
   127    C    6  pz     Ryd( 5p)     0.00004       2.81840
   128    C    6  dxy    Ryd( 3d)     0.00054       2.25175
   129    C    6  dxz    Ryd( 3d)     0.00041       2.04094
   130    C    6  dyz    Ryd( 3d)     0.00053       1.74907
   131    C    6  dx2y2  Ryd( 3d)     0.00077       2.22202
   132    C    6  dz2    Ryd( 3d)     0.00045       1.82006

   133    C    7  S      Cor( 1S)     1.99905     -10.44500
   134    C    7  S      Val( 2S)     0.89642      -0.18372
   135    C    7  S      Ryd( 4S)     0.00234       1.17317
   136    C    7  S      Ryd( 3S)     0.00016       0.79833
   137    C    7  S      Ryd( 5S)     0.00002      23.45534
   138    C    7  px     Val( 2p)     1.05967      -0.11595
   139    C    7  px     Ryd( 4p)     0.00553       0.85336
   140    C    7  px     Ryd( 3p)     0.00193       0.53559
   141    C    7  px     Ryd( 5p)     0.00017       2.46406
   142    C    7  py     Val( 2p)     0.91434      -0.08995
   143    C    7  py     Ryd( 4p)     0.00434       0.70723
   144    C    7  py     Ryd( 3p)     0.00173       0.47893
   145    C    7  py     Ryd( 5p)     0.00025       2.47616
   146    C    7  pz     Val( 2p)     1.17668      -0.13930
   147    C    7  pz     Ryd( 4p)     0.00754       0.83624
   148    C    7  pz     Ryd( 3p)     0.00113       0.46518
   149    C    7  pz     Ryd( 5p)     0.00016       2.41606
   150    C    7  dxy    Ryd( 3d)     0.00124       2.28840
   151    C    7  dxz    Ryd( 3d)     0.00090       2.18829
   152    C    7  dyz    Ryd( 3d)     0.00086       1.82955
   153    C    7  dx2y2  Ryd( 3d)     0.00094       2.06933
   154    C    7  dz2    Ryd( 3d)     0.00098       2.07114

   155    C    8  S      Cor( 1S)     1.99912     -10.41869
   156    C    8  S      Val( 2S)     0.87963      -0.15891
   157    C    8  S      Ryd( 4S)     0.00120       0.91670
   158    C    8  S      Ryd( 3S)     0.00024       0.77376
   159    C    8  S      Ryd( 5S)     0.00001      23.37014
   160    C    8  px     Val( 2p)     1.05402      -0.07713
   161    C    8  px     Ryd( 4p)     0.00594       1.13158
   162    C    8  px     Ryd( 3p)     0.00013       0.80914
   163    C    8  px     Ryd( 5p)     0.00012       3.43827
   164    C    8  py     Val( 2p)     1.02811      -0.12343
   165    C    8  py     Ryd( 4p)     0.00330       0.64677
   166    C    8  py     Ryd( 3p)     0.00014       0.44978
   167    C    8  py     Ryd( 5p)     0.00007       2.90642
   168    C    8  pz     Val( 2p)     1.05657      -0.07637
   169    C    8  pz     Ryd( 4p)     0.00443       1.05659
   170    C    8  pz     Ryd( 3p)     0.00018       0.70811
   171    C    8  pz     Ryd( 5p)     0.00013       3.37875
   172    C    8  dxy    Ryd( 3d)     0.00059       1.83966
   173    C    8  dxz    Ryd( 3d)     0.00058       2.44491
   174    C    8  dyz    Ryd( 3d)     0.00045       1.83658
   175    C    8  dx2y2  Ryd( 3d)     0.00044       2.18645
   176    C    8  dz2    Ryd( 3d)     0.00061       2.37359

   177    N    9  S      Cor( 1S)     1.99940     -14.60392
   178    N    9  S      Val( 2S)     1.24449      -0.58577
   179    N    9  S      Ryd( 4S)     0.00161       1.27940
   180    N    9  S      Ryd( 3S)     0.00018       1.02833
   181    N    9  S      Ryd( 5S)     0.00000      35.33678
   182    N    9  px     Val( 2p)     1.52932      -0.30354
   183    N    9  px     Ryd( 3p)     0.00437       0.79182
   184    N    9  px     Ryd( 4p)     0.00026       0.85358
   185    N    9  px     Ryd( 5p)     0.00005       4.18628
   186    N    9  py     Val( 2p)     1.36290      -0.27608
   187    N    9  py     Ryd( 4p)     0.00465       0.98516
   188    N    9  py     Ryd( 3p)     0.00034       0.81295
   189    N    9  py     Ryd( 5p)     0.00003       4.26871
   190    N    9  pz     Val( 2p)     1.46855      -0.29895
   191    N    9  pz     Ryd( 4p)     0.00337       0.90320
   192    N    9  pz     Ryd( 3p)     0.00019       0.82062
   193    N    9  pz     Ryd( 5p)     0.00008       4.19755
   194    N    9  dxy    Ryd( 3d)     0.00034       2.57595
   195    N    9  dxz    Ryd( 3d)     0.00080       2.65056
   196    N    9  dyz    Ryd( 3d)     0.00075       2.58243
   197    N    9  dx2y2  Ryd( 3d)     0.00063       2.55111
   198    N    9  dz2    Ryd( 3d)     0.00033       2.40365

   199    C   10  S      Cor( 1S)     1.99917     -10.39353
   200    C   10  S      Val( 2S)     0.93736      -0.16904
   201    C   10  S      Ryd( 4S)     0.00095       0.91579
   202    C   10  S      Ryd( 3S)     0.00014       0.56575
   203    C   10  S      Ryd( 5S)     0.00001      23.25849
   204    C   10  px     Val( 2p)     1.06573      -0.06534
   205    C   10  px     Ryd( 4p)     0.00351       0.87255
   206    C   10  px     Ryd( 3p)     0.00040       0.41058
   207    C   10  px     Ryd( 5p)     0.00014       3.18496
   208    C   10  py     Val( 2p)     1.00633      -0.11681
   209    C   10  py     Ryd( 4p)     0.00173       0.62545
   210    C   10  py     Ryd( 3p)     0.00031       0.42447
   211    C   10  py     Ryd( 5p)     0.00002       2.77248
   212    C   10  pz     Val( 2p)     1.16363      -0.06338
   213    C   10  pz     Ryd( 4p)     0.00598       1.07963
   214    C   10  pz     Ryd( 3p)     0.00025       0.41946
   215    C   10  pz     Ryd( 5p)     0.00005       3.13064
   216    C   10  dxy    Ryd( 3d)     0.00049       1.78318
   217    C   10  dxz    Ryd( 3d)     0.00056       2.42431
   218    C   10  dyz    Ryd( 3d)     0.00042       1.64324
   219    C   10  dx2y2  Ryd( 3d)     0.00039       2.14189
   220    C   10  dz2    Ryd( 3d)     0.00082       2.13377

   221    C   11  S      Cor( 1S)     1.99929     -10.39555
   222    C   11  S      Val( 2S)     0.94925      -0.17639
   223    C   11  S      Ryd( 3S)     0.00103       0.83804
   224    C   11  S      Ryd( 4S)     0.00014       1.03376
   225    C   11  S      Ryd( 5S)     0.00000      22.78811
   226    C   11  px     Val( 2p)     1.16130      -0.05397
   227    C   11  px     Ryd( 4p)     0.00598       1.05972
   228    C   11  px     Ryd( 3p)     0.00037       0.28587
   229    C   11  px     Ryd( 5p)     0.00006       3.13212
   230    C   11  py     Val( 2p)     0.99743      -0.11546
   231    C   11  py     Ryd( 4p)     0.00168       0.60624
   232    C   11  py     Ryd( 3p)     0.00023       0.32241
   233    C   11  py     Ryd( 5p)     0.00002       2.74275
   234    C   11  pz     Val( 2p)     1.06253      -0.06389
   235    C   11  pz     Ryd( 4p)     0.00392       0.86617
   236    C   11  pz     Ryd( 3p)     0.00042       0.37640
   237    C   11  pz     Ryd( 5p)     0.00014       3.07485
   238    C   11  dxy    Ryd( 3d)     0.00043       1.60611
   239    C   11  dxz    Ryd( 3d)     0.00058       2.40114
   240    C   11  dyz    Ryd( 3d)     0.00046       1.79932
   241    C   11  dx2y2  Ryd( 3d)     0.00062       1.98786
   242    C   11  dz2    Ryd( 3d)     0.00060       2.27904

   243    C   12  S      Cor( 1S)     1.99929     -10.39439
   244    C   12  S      Val( 2S)     0.95098      -0.17664
   245    C   12  S      Ryd( 3S)     0.00104       0.77342
   246    C   12  S      Ryd( 4S)     0.00014       0.95663
   247    C   12  S      Ryd( 5S)     0.00000      22.95130
   248    C   12  px     Val( 2p)     1.11951      -0.05761
   249    C   12  px     Ryd( 4p)     0.00494       0.96713
   250    C   12  px     Ryd( 3p)     0.00047       0.33618
   251    C   12  px     Ryd( 5p)     0.00010       3.10991
   252    C   12  py     Val( 2p)     0.99812      -0.11583
   253    C   12  py     Ryd( 4p)     0.00177       0.59140
   254    C   12  py     Ryd( 3p)     0.00026       0.34403
   255    C   12  py     Ryd( 5p)     0.00002       2.71266
   256    C   12  pz     Val( 2p)     1.11152      -0.06002
   257    C   12  pz     Ryd( 4p)     0.00469       0.94631
   258    C   12  pz     Ryd( 3p)     0.00049       0.34083
   259    C   12  pz     Ryd( 5p)     0.00010       3.09314
   260    C   12  dxy    Ryd( 3d)     0.00040       1.68353
   261    C   12  dxz    Ryd( 3d)     0.00098       2.28712
   262    C   12  dyz    Ryd( 3d)     0.00039       1.72708
   263    C   12  dx2y2  Ryd( 3d)     0.00046       2.09146
   264    C   12  dz2    Ryd( 3d)     0.00044       2.28754

   265    C   13  S      Cor( 1S)     1.99929     -10.39676
   266    C   13  S      Val( 2S)     0.94838      -0.17674
   267    C   13  S      Ryd( 4S)     0.00109       0.85048
   268    C   13  S      Ryd( 3S)     0.00014       0.84922
   269    C   13  S      Ryd( 5S)     0.00000      22.94188
   270    C   13  px     Val( 2p)     1.06230      -0.06287
   271    C   13  px     Ryd( 4p)     0.00398       0.86357
   272    C   13  px     Ryd( 3p)     0.00042       0.37406
   273    C   13  px     Ryd( 5p)     0.00015       3.10089
   274    C   13  py     Val( 2p)     0.99935      -0.11549
   275    C   13  py     Ryd( 4p)     0.00175       0.61310
   276    C   13  py     Ryd( 3p)     0.00024       0.30307
   277    C   13  py     Ryd( 5p)     0.00002       2.76196
   278    C   13  pz     Val( 2p)     1.15819      -0.05643
   279    C   13  pz     Ryd( 4p)     0.00596       1.04516
   280    C   13  pz     Ryd( 3p)     0.00036       0.28688
   281    C   13  pz     Ryd( 5p)     0.00006       3.11255
   282    C   13  dxy    Ryd( 3d)     0.00048       1.77257
   283    C   13  dxz    Ryd( 3d)     0.00054       2.41547
   284    C   13  dyz    Ryd( 3d)     0.00046       1.63285
   285    C   13  dx2y2  Ryd( 3d)     0.00040       2.12758
   286    C   13  dz2    Ryd( 3d)     0.00081       2.12730

   287    C   14  S      Cor( 1S)     1.99916     -10.39480
   288    C   14  S      Val( 2S)     0.93635      -0.16998
   289    C   14  S      Ryd( 4S)     0.00100       0.91291
   290    C   14  S      Ryd( 3S)     0.00013       0.64987
   291    C   14  S      Ryd( 5S)     0.00001      23.26370
   292    C   14  px     Val( 2p)     1.16961      -0.06421
   293    C   14  px     Ryd( 4p)     0.00552       1.12012
   294    C   14  px     Ryd( 3p)     0.00022       0.46053
   295    C   14  px     Ryd( 5p)     0.00007       3.17208
   296    C   14  py     Val( 2p)     1.01142      -0.12093
   297    C   14  py     Ryd( 4p)     0.00151       0.62888
   298    C   14  py     Ryd( 3p)     0.00033       0.44098
   299    C   14  py     Ryd( 5p)     0.00003       2.77880
   300    C   14  pz     Val( 2p)     1.07220      -0.07073
   301    C   14  pz     Ryd( 4p)     0.00341       0.85896
   302    C   14  pz     Ryd( 3p)     0.00040       0.45797
   303    C   14  pz     Ryd( 5p)     0.00013       3.20982
   304    C   14  dxy    Ryd( 3d)     0.00043       1.62900
   305    C   14  dxz    Ryd( 3d)     0.00057       2.42661
   306    C   14  dyz    Ryd( 3d)     0.00047       1.81318
   307    C   14  dx2y2  Ryd( 3d)     0.00065       2.00804
   308    C   14  dz2    Ryd( 3d)     0.00059       2.26899

   309    C   15  S      Cor( 1S)     1.99948     -10.52066
   310    C   15  S      Val( 2S)     0.86265      -0.17725
   311    C   15  S      Ryd( 3S)     0.00860       0.69106
   312    C   15  S      Ryd( 4S)     0.00015       0.82524
   313    C   15  S      Ryd( 5S)     0.00004      22.85776
   314    C   15  px     Val( 2p)     0.76267      -0.07770
   315    C   15  px     Ryd( 4p)     0.00379       0.93831
   316    C   15  px     Ryd( 3p)     0.00045       0.38862
   317    C   15  px     Ryd( 5p)     0.00009       2.44316
   318    C   15  py     Val( 2p)     0.87288      -0.04841
   319    C   15  py     Ryd( 4p)     0.00920       1.25639
   320    C   15  py     Ryd( 3p)     0.00047       0.50445
   321    C   15  py     Ryd( 5p)     0.00021       2.44016
   322    C   15  pz     Val( 2p)     0.89388      -0.06399
   323    C   15  pz     Ryd( 4p)     0.00275       1.09865
   324    C   15  pz     Ryd( 3p)     0.00042       0.39298
   325    C   15  pz     Ryd( 5p)     0.00014       2.32807
   326    C   15  dxy    Ryd( 3d)     0.00234       1.99509
   327    C   15  dxz    Ryd( 3d)     0.00095       2.06177
   328    C   15  dyz    Ryd( 3d)     0.00425       2.03515
   329    C   15  dx2y2  Ryd( 3d)     0.00339       2.01640
   330    C   15  dz2    Ryd( 3d)     0.00140       1.88931

   331    O   16  S      Cor( 1S)     1.99981     -19.36609
   332    O   16  S      Val( 2S)     1.72604      -0.98379
   333    O   16  S      Ryd( 3S)     0.00394       0.77016
   334    O   16  S      Ryd( 4S)     0.00018       1.56580
   335    O   16  S      Ryd( 5S)     0.00000      49.82645
   336    O   16  px     Val( 2p)     1.62412      -0.31306
   337    O   16  px     Ryd( 3p)     0.00135       0.70840
   338    O   16  px     Ryd( 4p)     0.00004       0.91709
   339    O   16  px     Ryd( 5p)     0.00002       5.09847
   340    O   16  py     Val( 2p)     1.55223      -0.32860
   341    O   16  py     Ryd( 3p)     0.00111       0.78886
   342    O   16  py     Ryd( 4p)     0.00013       0.78887
   343    O   16  py     Ryd( 5p)     0.00007       5.38412
   344    O   16  pz     Val( 2p)     1.78928      -0.32888
   345    O   16  pz     Ryd( 3p)     0.00231       0.70518
   346    O   16  pz     Ryd( 4p)     0.00004       0.95582
   347    O   16  pz     Ryd( 5p)     0.00001       5.06650
   348    O   16  dxy    Ryd( 3d)     0.00138       3.37844
   349    O   16  dxz    Ryd( 3d)     0.00022       2.98801
   350    O   16  dyz    Ryd( 3d)     0.00114       3.18133
   351    O   16  dx2y2  Ryd( 3d)     0.00129       3.36350
   352    O   16  dz2    Ryd( 3d)     0.00042       3.14997

   353    H   17  S      Val( 1S)     0.79512       0.10994
   354    H   17  S      Ryd( 2S)     0.00040       0.85194
   355    H   17  S      Ryd( 3S)     0.00021       1.89202

   356    H   18  S      Val( 1S)     0.79384       0.10868
   357    H   18  S      Ryd( 2S)     0.00046       0.81502
   358    H   18  S      Ryd( 3S)     0.00022       1.95051

   359    H   19  S      Val( 1S)     0.79113       0.11037
   360    H   19  S      Ryd( 2S)     0.00084       1.36430
   361    H   19  S      Ryd( 3S)     0.00017       1.49969

   362    H   20  S      Val( 1S)     0.79334       0.10566
   363    H   20  S      Ryd( 3S)     0.00065       1.58899
   364    H   20  S      Ryd( 2S)     0.00022       1.24055

   365    H   21  S      Val( 1S)     0.79388       0.10911
   366    H   21  S      Ryd( 2S)     0.00046       0.79247
   367    H   21  S      Ryd( 3S)     0.00022       1.95505

   368    H   22  S      Val( 1S)     0.77409       0.04130
   369    H   22  S      Ryd( 2S)     0.00174       0.61615
   370    H   22  S      Ryd( 3S)     0.00020       2.41220

   371    H   23  S      Val( 1S)     0.58929       0.14475
   372    H   23  S      Ryd( 2S)     0.00253       0.56513
   373    H   23  S      Ryd( 3S)     0.00040       2.24326

   374    H   24  S      Val( 1S)     0.79239       0.10611
   375    H   24  S      Ryd( 3S)     0.00057       1.48814
   376    H   24  S      Ryd( 2S)     0.00022       1.35333

   377    H   25  S      Val( 1S)     0.79282       0.10774
   378    H   25  S      Ryd( 2S)     0.00047       0.79422
   379    H   25  S      Ryd( 3S)     0.00022       1.95446

   380    H   26  S      Val( 1S)     0.79409       0.10901
   381    H   26  S      Ryd( 2S)     0.00038       0.86095
   382    H   26  S      Ryd( 3S)     0.00021       1.88197

   383    H   27  S      Val( 1S)     0.79228       0.10718
   384    H   27  S      Ryd( 2S)     0.00048       0.81395
   385    H   27  S      Ryd( 3S)     0.00022       1.94357

   386    H   28  S      Val( 1S)     0.79203       0.10505
   387    H   28  S      Ryd( 2S)     0.00088       1.31600
   388    H   28  S      Ryd( 3S)     0.00016       1.48464

   389    H   29  S      Val( 1S)     0.84932       0.02898
   390    H   29  S      Ryd( 2S)     0.00109       0.55680
   391    H   29  S      Ryd( 3S)     0.00024       2.18100

 WARNING:  Population inversion found on atom  C    1
           Population inversion found on atom  C    2
           Population inversion found on atom  C    3
           Population inversion found on atom  C    4
           Population inversion found on atom  C    5
           Population inversion found on atom  C    6
           Population inversion found on atom  C    7
           Population inversion found on atom  C    8
           Population inversion found on atom  N    9
           Population inversion found on atom  C   10
           Population inversion found on atom  C   11
           Population inversion found on atom  C   12
           Population inversion found on atom  C   13
           Population inversion found on atom  C   14
           Population inversion found on atom  C   15
           Population inversion found on atom  H   20
           Population inversion found on atom  H   24


 Summary of Natural Population Analysis:                  
                                                          
                                       Natural Population 
                Natural  -----------------------------------------------
    Atom  No    Charge         Core      Valence    Rydberg      Total
 -----------------------------------------------------------------------
      C    1   -0.20225      1.99929     4.18603    0.01693     6.20225
      C    2   -0.18559      1.99929     4.16934    0.01695     6.18559
      C    3   -0.20709      1.99916     4.19226    0.01567     6.20709
      C    4   -0.03632      1.99911     4.01903    0.01818     6.03632
      C    5   -0.19523      1.99917     4.18007    0.01598     6.19523
      C    6   -0.18617      1.99929     4.17020    0.01669     6.18617
      C    7   -0.07636      1.99905     4.04712    0.03020     6.07636
      C    8   -0.03602      1.99912     4.01833    0.01858     6.03602
      N    9   -0.62263      1.99940     5.60526    0.01797     7.62263
      C   10   -0.18836      1.99917     4.17304    0.01615     6.18836
      C   11   -0.18648      1.99929     4.17050    0.01669     6.18648
      C   12   -0.19613      1.99929     4.18014    0.01670     6.19613
      C   13   -0.18436      1.99929     4.16822    0.01685     6.18436
      C   14   -0.20419      1.99916     4.18958    0.01545     6.20419
      C   15    0.56983      1.99948     3.39207    0.03862     5.43017
      O   16   -0.70513      1.99981     6.69167    0.01365     8.70513
      H   17    0.20426      0.00000     0.79512    0.00062     0.79574
      H   18    0.20548      0.00000     0.79384    0.00068     0.79452
      H   19    0.20786      0.00000     0.79113    0.00101     0.79214
      H   20    0.20578      0.00000     0.79334    0.00087     0.79422
      H   21    0.20544      0.00000     0.79388    0.00068     0.79456
      H   22    0.22397      0.00000     0.77409    0.00194     0.77603
      H   23    0.40778      0.00000     0.58929    0.00293     0.59222
      H   24    0.20682      0.00000     0.79239    0.00079     0.79318
      H   25    0.20650      0.00000     0.79282    0.00069     0.79350
      H   26    0.20532      0.00000     0.79409    0.00060     0.79468
      H   27    0.20702      0.00000     0.79228    0.00070     0.79298
      H   28    0.20693      0.00000     0.79203    0.00104     0.79307
      H   29    0.14935      0.00000     0.84932    0.00133     0.85065
 =======================================================================
   * Total *    0.00000     31.98838    79.69651    0.31511   112.00000

                                 Natural Population      
 --------------------------------------------------------
   Core                      31.98838 ( 99.9637% of  32)
   Valence                   79.69651 ( 99.6206% of  80)
   Natural Minimal Basis    111.68489 ( 99.7187% of 112)
   Natural Rydberg Basis      0.31511 (  0.2813% of 112)
 --------------------------------------------------------

    Atom  No          Natural Electron Configuration
 ----------------------------------------------------------------------------
      C    1      [core]2S( 0.95)2p( 3.24)4p( 0.01)
      C    2      [core]2S( 0.95)2p( 3.22)4p( 0.01)
      C    3      [core]2S( 0.94)2p( 3.26)4p( 0.01)
      C    4      [core]2S( 0.89)2p( 3.13)4p( 0.01)
      C    5      [core]2S( 0.94)2p( 3.24)4p( 0.01)
      C    6      [core]2S( 0.95)2p( 3.22)4p( 0.01)
      C    7      [core]2S( 0.90)2p( 3.15)4p( 0.02)
      C    8      [core]2S( 0.88)2p( 3.14)4p( 0.01)
      N    9      [core]2S( 1.24)2p( 4.36)4p( 0.01)
      C   10      [core]2S( 0.94)2p( 3.24)4p( 0.01)
      C   11      [core]2S( 0.95)2p( 3.22)4p( 0.01)
      C   12      [core]2S( 0.95)2p( 3.23)4p( 0.01)
      C   13      [core]2S( 0.95)2p( 3.22)4p( 0.01)
      C   14      [core]2S( 0.94)2p( 3.25)4p( 0.01)
      C   15      [core]2S( 0.86)2p( 2.53)3S( 0.01)3d( 0.01)4p( 0.02)
      O   16      [core]2S( 1.73)2p( 4.97)
      H   17            1S( 0.80)
      H   18            1S( 0.79)
      H   19            1S( 0.79)
      H   20            1S( 0.79)
      H   21            1S( 0.79)
      H   22            1S( 0.77)
      H   23            1S( 0.59)
      H   24            1S( 0.79)
      H   25            1S( 0.79)
      H   26            1S( 0.79)
      H   27            1S( 0.79)
      H   28            1S( 0.79)
      H   29            1S( 0.85)


 Wiberg bond index matrix in the NAO basis:                                    

     Atom    1       2       3       4       5       6       7       8       9
     ---- ------  ------  ------  ------  ------  ------  ------  ------  ------
   1.  C  0.0000  1.4375  0.0113  0.1082  0.0112  1.4318  0.0012  0.0035  0.0012
   2.  C  1.4375  0.0000  1.4323  0.0129  0.1133  0.0115  0.0080  0.0005  0.0009
   3.  C  0.0113  1.4323  0.0000  1.4026  0.0124  0.1108  0.0100  0.0093  0.0037
   4.  C  0.1082  0.0129  1.4026  0.0000  1.3989  0.0126  0.9829  0.0184  0.0180
   5.  C  0.0112  0.1133  0.0124  1.3989  0.0000  1.4405  0.0108  0.0075  0.0080
   6.  C  1.4318  0.0115  0.1108  0.0126  1.4405  0.0000  0.0081  0.0004  0.0005
   7.  C  0.0012  0.0080  0.0100  0.9829  0.0108  0.0081  0.0000  0.9865  0.9592
   8.  C  0.0035  0.0005  0.0093  0.0184  0.0075  0.0004  0.9865  0.0000  0.0097
   9.  N  0.0012  0.0009  0.0037  0.0180  0.0080  0.0005  0.9592  0.0097  0.0000
  10.  C  0.0011  0.0004  0.0024  0.0090  0.0014  0.0002  0.0114  1.4109  0.0086
  11.  C  0.0002  0.0002  0.0004  0.0004  0.0003  0.0001  0.0076  0.0127  0.0006
  12.  C  0.0008  0.0002  0.0010  0.0025  0.0009  0.0001  0.0013  0.1086  0.0027
  13.  C  0.0001  0.0001  0.0003  0.0006  0.0003  0.0002  0.0083  0.0130  0.0008
  14.  C  0.0009  0.0005  0.0013  0.0055  0.0022  0.0004  0.0104  1.3927  0.0068
  15.  C  0.0001  0.0002  0.0012  0.0059  0.0009  0.0003  0.0100  0.0072  1.2355
  16.  O  0.0002  0.0001  0.0007  0.0049  0.0008  0.0002  0.0134  0.0010  0.1629
  17.  H  0.9302  0.0037  0.0077  0.0003  0.0077  0.0037  0.0004  0.0000  0.0000
  18.  H  0.0037  0.9299  0.0037  0.0070  0.0003  0.0076  0.0003  0.0000  0.0001
  19.  H  0.0075  0.0039  0.9262  0.0039  0.0088  0.0004  0.0022  0.0001  0.0008
  20.  H  0.0075  0.0004  0.0090  0.0039  0.9273  0.0038  0.0022  0.0001  0.0005
  21.  H  0.0037  0.0076  0.0004  0.0069  0.0036  0.9302  0.0003  0.0000  0.0002
  22.  H  0.0023  0.0002  0.0121  0.0021  0.0041  0.0004  0.8909  0.0035  0.0097
  23.  H  0.0000  0.0001  0.0001  0.0029  0.0001  0.0001  0.0051  0.0024  0.8015
  24.  H  0.0000  0.0000  0.0001  0.0002  0.0001  0.0000  0.0020  0.0038  0.0002
  25.  H  0.0000  0.0000  0.0000  0.0001  0.0000  0.0000  0.0003  0.0069  0.0001
  26.  H  0.0000  0.0000  0.0000  0.0000  0.0000  0.0000  0.0004  0.0003  0.0000
  27.  H  0.0000  0.0000  0.0000  0.0000  0.0000  0.0000  0.0003  0.0070  0.0000
  28.  H  0.0001  0.0001  0.0006  0.0001  0.0001  0.0000  0.0020  0.0037  0.0004
  29.  H  0.0000  0.0001  0.0001  0.0004  0.0001  0.0000  0.0002  0.0003  0.0030

     Atom   10      11      12      13      14      15      16      17      18
     ---- ------  ------  ------  ------  ------  ------  ------  ------  ------
   1.  C  0.0011  0.0002  0.0008  0.0001  0.0009  0.0001  0.0002  0.9302  0.0037
   2.  C  0.0004  0.0002  0.0002  0.0001  0.0005  0.0002  0.0001  0.0037  0.9299
   3.  C  0.0024  0.0004  0.0010  0.0003  0.0013  0.0012  0.0007  0.0077  0.0037
   4.  C  0.0090  0.0004  0.0025  0.0006  0.0055  0.0059  0.0049  0.0003  0.0070
   5.  C  0.0014  0.0003  0.0009  0.0003  0.0022  0.0009  0.0008  0.0077  0.0003
   6.  C  0.0002  0.0001  0.0001  0.0002  0.0004  0.0003  0.0002  0.0037  0.0076
   7.  C  0.0114  0.0076  0.0013  0.0083  0.0104  0.0100  0.0134  0.0004  0.0003
   8.  C  1.4109  0.0127  0.1086  0.0130  1.3927  0.0072  0.0010  0.0000  0.0000
   9.  N  0.0086  0.0006  0.0027  0.0008  0.0068  1.2355  0.1629  0.0000  0.0001
  10.  C  0.0000  1.4284  0.0111  0.1108  0.0126  0.0006  0.0008  0.0000  0.0000
  11.  C  1.4284  0.0000  1.4416  0.0114  0.1135  0.0002  0.0001  0.0000  0.0000
  12.  C  0.0111  1.4416  0.0000  1.4286  0.0112  0.0004  0.0004  0.0000  0.0000
  13.  C  0.1108  0.0114  1.4286  0.0000  1.4432  0.0002  0.0002  0.0000  0.0000
  14.  C  0.0126  0.1135  0.0112  1.4432  0.0000  0.0007  0.0008  0.0000  0.0000
  15.  C  0.0006  0.0002  0.0004  0.0002  0.0007  0.0000  1.6191  0.0000  0.0000
  16.  O  0.0008  0.0001  0.0004  0.0002  0.0008  1.6191  0.0000  0.0000  0.0000
  17.  H  0.0000  0.0000  0.0000  0.0000  0.0000  0.0000  0.0000  0.0000  0.0026
  18.  H  0.0000  0.0000  0.0000  0.0000  0.0000  0.0000  0.0000  0.0026  0.0000
  19.  H  0.0001  0.0000  0.0000  0.0000  0.0001  0.0002  0.0001  0.0002  0.0026
  20.  H  0.0003  0.0000  0.0000  0.0000  0.0001  0.0000  0.0001  0.0002  0.0004
  21.  H  0.0000  0.0000  0.0000  0.0000  0.0000  0.0000  0.0000  0.0026  0.0002
  22.  H  0.0028  0.0008  0.0001  0.0002  0.0094  0.0041  0.0039  0.0000  0.0003
  23.  H  0.0008  0.0002  0.0000  0.0001  0.0005  0.0044  0.0048  0.0000  0.0000
  24.  H  0.9277  0.0037  0.0075  0.0004  0.0087  0.0001  0.0000  0.0000  0.0000
  25.  H  0.0036  0.9297  0.0037  0.0075  0.0003  0.0000  0.0000  0.0000  0.0000
  26.  H  0.0076  0.0037  0.9299  0.0036  0.0076  0.0000  0.0000  0.0000  0.0000
  27.  H  0.0003  0.0076  0.0037  0.9294  0.0036  0.0000  0.0000  0.0000  0.0000
  28.  H  0.0088  0.0004  0.0075  0.0041  0.9267  0.0001  0.0001  0.0000  0.0000
  29.  H  0.0000  0.0000  0.0000  0.0001  0.0001  0.9260  0.0391  0.0000  0.0000

     Atom   19      20      21      22      23      24      25      26      27
     ---- ------  ------  ------  ------  ------  ------  ------  ------  ------
   1.  C  0.0075  0.0075  0.0037  0.0023  0.0000  0.0000  0.0000  0.0000  0.0000
   2.  C  0.0039  0.0004  0.0076  0.0002  0.0001  0.0000  0.0000  0.0000  0.0000
   3.  C  0.9262  0.0090  0.0004  0.0121  0.0001  0.0001  0.0000  0.0000  0.0000
   4.  C  0.0039  0.0039  0.0069  0.0021  0.0029  0.0002  0.0001  0.0000  0.0000
   5.  C  0.0088  0.9273  0.0036  0.0041  0.0001  0.0001  0.0000  0.0000  0.0000
   6.  C  0.0004  0.0038  0.9302  0.0004  0.0001  0.0000  0.0000  0.0000  0.0000
   7.  C  0.0022  0.0022  0.0003  0.8909  0.0051  0.0020  0.0003  0.0004  0.0003
   8.  C  0.0001  0.0001  0.0000  0.0035  0.0024  0.0038  0.0069  0.0003  0.0070
   9.  N  0.0008  0.0005  0.0002  0.0097  0.8015  0.0002  0.0001  0.0000  0.0000
  10.  C  0.0001  0.0003  0.0000  0.0028  0.0008  0.9277  0.0036  0.0076  0.0003
  11.  C  0.0000  0.0000  0.0000  0.0008  0.0002  0.0037  0.9297  0.0037  0.0076
  12.  C  0.0000  0.0000  0.0000  0.0001  0.0000  0.0075  0.0037  0.9299  0.0037
  13.  C  0.0000  0.0000  0.0000  0.0002  0.0001  0.0004  0.0075  0.0036  0.9294
  14.  C  0.0001  0.0001  0.0000  0.0094  0.0005  0.0087  0.0003  0.0076  0.0036
  15.  C  0.0002  0.0000  0.0000  0.0041  0.0044  0.0001  0.0000  0.0000  0.0000
  16.  O  0.0001  0.0001  0.0000  0.0039  0.0048  0.0000  0.0000  0.0000  0.0000
  17.  H  0.0002  0.0002  0.0026  0.0000  0.0000  0.0000  0.0000  0.0000  0.0000
  18.  H  0.0026  0.0004  0.0002  0.0003  0.0000  0.0000  0.0000  0.0000  0.0000
  19.  H  0.0000  0.0002  0.0004  0.0004  0.0000  0.0000  0.0000  0.0000  0.0000
  20.  H  0.0002  0.0000  0.0026  0.0003  0.0000  0.0000  0.0000  0.0000  0.0000
  21.  H  0.0004  0.0026  0.0000  0.0000  0.0000  0.0000  0.0000  0.0000  0.0000
  22.  H  0.0004  0.0003  0.0000  0.0000  0.0037  0.0004  0.0001  0.0000  0.0004
  23.  H  0.0000  0.0000  0.0000  0.0037  0.0000  0.0000  0.0000  0.0000  0.0000
  24.  H  0.0000  0.0000  0.0000  0.0004  0.0000  0.0000  0.0026  0.0002  0.0004
  25.  H  0.0000  0.0000  0.0000  0.0001  0.0000  0.0026  0.0000  0.0026  0.0002
  26.  H  0.0000  0.0000  0.0000  0.0000  0.0000  0.0002  0.0026  0.0000  0.0026
  27.  H  0.0000  0.0000  0.0000  0.0004  0.0000  0.0004  0.0002  0.0026  0.0000
  28.  H  0.0001  0.0000  0.0000  0.0003  0.0002  0.0002  0.0004  0.0002  0.0026
  29.  H  0.0001  0.0000  0.0000  0.0003  0.0099  0.0000  0.0000  0.0000  0.0000

     Atom   28      29
     ---- ------  ------
   1.  C  0.0001  0.0000
   2.  C  0.0001  0.0001
   3.  C  0.0006  0.0001
   4.  C  0.0001  0.0004
   5.  C  0.0001  0.0001
   6.  C  0.0000  0.0000
   7.  C  0.0020  0.0002
   8.  C  0.0037  0.0003
   9.  N  0.0004  0.0030
  10.  C  0.0088  0.0000
  11.  C  0.0004  0.0000
  12.  C  0.0075  0.0000
  13.  C  0.0041  0.0001
  14.  C  0.9267  0.0001
  15.  C  0.0001  0.9260
  16.  O  0.0001  0.0391
  17.  H  0.0000  0.0000
  18.  H  0.0000  0.0000
  19.  H  0.0001  0.0001
  20.  H  0.0000  0.0000
  21.  H  0.0000  0.0000
  22.  H  0.0003  0.0003
  23.  H  0.0002  0.0099
  24.  H  0.0002  0.0000
  25.  H  0.0004  0.0000
  26.  H  0.0002  0.0000
  27.  H  0.0026  0.0000
  28.  H  0.0000  0.0000
  29.  H  0.0000  0.0000


 Wiberg bond index, Totals by atom:                                            

     Atom    1
     ---- ------
   1.  C  3.9645
   2.  C  3.9642
   3.  C  3.9598
   4.  C  4.0111
   5.  C  3.9617
   6.  C  3.9641
   7.  C  3.9358
   8.  C  4.0098
   9.  N  3.2357
  10.  C  3.9619
  11.  C  3.9637
  12.  C  3.9639
  13.  C  3.9635
  14.  C  3.9600
  15.  C  3.8176
  16.  O  1.8537
  17.  H  0.9593
  18.  H  0.9589
  19.  H  0.9584
  20.  H  0.9590
  21.  H  0.9589
  22.  H  0.9528
  23.  H  0.8372
  24.  H  0.9585
  25.  H  0.9584
  26.  H  0.9588
  27.  H  0.9582
  28.  H  0.9588
  29.  H  0.9800


 Atom-atom overlap-weighted NAO bond order:                                    

     Atom    1       2       3       4       5       6       7       8       9
     ---- ------  ------  ------  ------  ------  ------  ------  ------  ------
   1.  C  0.0000  1.1481  0.0140 -0.0459  0.0136  1.1466  0.0006 -0.0003 -0.0007
   2.  C  1.1481  0.0000  1.1407  0.0238 -0.0404  0.0164  0.0104 -0.0008 -0.0004
   3.  C  0.0140  1.1407  0.0000  1.1290  0.0135 -0.0428  0.0127 -0.0049 -0.0051
   4.  C -0.0459  0.0238  1.1290  0.0000  1.1255  0.0231  0.8651  0.0338 -0.0034
   5.  C  0.0136 -0.0404  0.0135  1.1255  0.0000  1.1435  0.0208 -0.0077  0.0038
   6.  C  1.1466  0.0164 -0.0428  0.0231  1.1435  0.0000  0.0078 -0.0000 -0.0011
   7.  C  0.0006  0.0104  0.0127  0.8651  0.0208  0.0078  0.0000  0.8649  0.8101
   8.  C -0.0003 -0.0008 -0.0049  0.0338 -0.0077 -0.0000  0.8649  0.0000  0.0152
   9.  N -0.0007 -0.0004 -0.0051 -0.0034  0.0038 -0.0011  0.8101  0.0152  0.0000
  10.  C -0.0001 -0.0001  0.0014 -0.0010 -0.0005  0.0003  0.0233  1.1311  0.0021
  11.  C -0.0000 -0.0000 -0.0001 -0.0007  0.0006  0.0000  0.0097  0.0205 -0.0008
  12.  C -0.0000 -0.0000 -0.0000 -0.0002  0.0001 -0.0000  0.0005 -0.0454 -0.0002
  13.  C  0.0001 -0.0001  0.0006 -0.0003 -0.0001  0.0000  0.0100  0.0236 -0.0004
  14.  C  0.0003  0.0004 -0.0020 -0.0113  0.0011  0.0001  0.0135  1.1245 -0.0046
  15.  C -0.0001  0.0003  0.0000 -0.0103  0.0025 -0.0003  0.0108  0.0096  1.0272
  16.  O  0.0000 -0.0000 -0.0006 -0.0004  0.0000  0.0000  0.0052 -0.0006 -0.0332
  17.  H  0.8056  0.0179  0.0022  0.0004  0.0018  0.0176 -0.0002  0.0000  0.0000
  18.  H  0.0181  0.8074  0.0163  0.0012 -0.0006  0.0030 -0.0005  0.0000  0.0000
  19.  H  0.0028  0.0176  0.8003  0.0151  0.0028  0.0013 -0.0039  0.0006 -0.0027
  20.  H  0.0028  0.0015  0.0028  0.0165  0.7990  0.0171 -0.0029 -0.0004  0.0002
  21.  H  0.0183  0.0027 -0.0005  0.0014  0.0160  0.8062 -0.0006  0.0000  0.0000
  22.  H -0.0001 -0.0007  0.0054  0.0023 -0.0009  0.0000  0.7517  0.0086 -0.0145
  23.  H  0.0000  0.0000  0.0005  0.0067 -0.0002  0.0000  0.0021 -0.0065  0.7096
  24.  H  0.0000 -0.0000 -0.0001  0.0010  0.0000 -0.0000 -0.0054  0.0163  0.0007
  25.  H  0.0000 -0.0000  0.0000  0.0000  0.0000 -0.0000 -0.0007  0.0012  0.0000
  26.  H  0.0000 -0.0000 -0.0000  0.0000  0.0000  0.0000 -0.0002  0.0004  0.0000
  27.  H -0.0000  0.0000  0.0000  0.0001  0.0000 -0.0000 -0.0007  0.0009 -0.0000
  28.  H  0.0000 -0.0001 -0.0006 -0.0001  0.0000  0.0001 -0.0022  0.0155 -0.0019
  29.  H  0.0000 -0.0000  0.0009  0.0033  0.0005 -0.0000  0.0024  0.0008 -0.0089

     Atom   10      11      12      13      14      15      16      17      18
     ---- ------  ------  ------  ------  ------  ------  ------  ------  ------
   1.  C -0.0001 -0.0000 -0.0000  0.0001  0.0003 -0.0001  0.0000  0.8056  0.0181
   2.  C -0.0001 -0.0000 -0.0000 -0.0001  0.0004  0.0003 -0.0000  0.0179  0.8074
   3.  C  0.0014 -0.0001 -0.0000  0.0006 -0.0020  0.0000 -0.0006  0.0022  0.0163
   4.  C -0.0010 -0.0007 -0.0002 -0.0003 -0.0113 -0.0103 -0.0004  0.0004  0.0012
   5.  C -0.0005  0.0006  0.0001 -0.0001  0.0011  0.0025  0.0000  0.0018 -0.0006
   6.  C  0.0003  0.0000 -0.0000  0.0000  0.0001 -0.0003  0.0000  0.0176  0.0030
   7.  C  0.0233  0.0097  0.0005  0.0100  0.0135  0.0108  0.0052 -0.0002 -0.0005
   8.  C  1.1311  0.0205 -0.0454  0.0236  1.1245  0.0096 -0.0006  0.0000  0.0000
   9.  N  0.0021 -0.0008 -0.0002 -0.0004 -0.0046  1.0272 -0.0332  0.0000  0.0000
  10.  C  0.0000  1.1385  0.0142 -0.0402  0.0118 -0.0003 -0.0000 -0.0000  0.0000
  11.  C  1.1385  0.0000  1.1488  0.0166 -0.0424 -0.0000  0.0000  0.0000  0.0000
  12.  C  0.0142  1.1488  0.0000  1.1441  0.0147  0.0000  0.0000  0.0000  0.0000
  13.  C -0.0402  0.0166  1.1441  0.0000  1.1440  0.0001 -0.0000 -0.0000 -0.0000
  14.  C  0.0118 -0.0424  0.0147  1.1440  0.0000  0.0008 -0.0001 -0.0000 -0.0000
  15.  C -0.0003 -0.0000  0.0000  0.0001  0.0008  0.0000  1.2238  0.0000 -0.0001
  16.  O -0.0000  0.0000  0.0000 -0.0000 -0.0001  1.2238  0.0000 -0.0000 -0.0000
  17.  H -0.0000  0.0000  0.0000 -0.0000 -0.0000  0.0000 -0.0000  0.0000 -0.0034
  18.  H  0.0000  0.0000  0.0000 -0.0000 -0.0000 -0.0001 -0.0000 -0.0034  0.0000
  19.  H -0.0000  0.0000 -0.0000  0.0002 -0.0008 -0.0002  0.0003  0.0000 -0.0036
  20.  H -0.0003 -0.0000 -0.0000  0.0000  0.0001 -0.0002  0.0000  0.0000 -0.0000
  21.  H  0.0000 -0.0000 -0.0000 -0.0000  0.0000  0.0000  0.0000 -0.0034  0.0000
  22.  H  0.0006  0.0002 -0.0001 -0.0006  0.0065 -0.0030  0.0006  0.0000  0.0000
  23.  H  0.0014 -0.0003 -0.0001 -0.0002  0.0055  0.0077  0.0079  0.0000  0.0000
  24.  H  0.7994  0.0165  0.0028  0.0016  0.0025 -0.0001 -0.0000 -0.0000  0.0000
  25.  H  0.0163  0.8059  0.0183  0.0026 -0.0005  0.0000 -0.0000  0.0000 -0.0000
  26.  H  0.0018  0.0174  0.8054  0.0175  0.0023  0.0000  0.0000 -0.0000 -0.0000
  27.  H -0.0006  0.0029  0.0180  0.8073  0.0164 -0.0000 -0.0000 -0.0000 -0.0000
  28.  H  0.0029  0.0011  0.0027  0.0182  0.8003 -0.0001 -0.0000 -0.0000 -0.0000
  29.  H -0.0001  0.0000  0.0000  0.0000  0.0001  0.8061 -0.0182  0.0000  0.0000

     Atom   19      20      21      22      23      24      25      26      27
     ---- ------  ------  ------  ------  ------  ------  ------  ------  ------
   1.  C  0.0028  0.0028  0.0183 -0.0001  0.0000  0.0000  0.0000  0.0000 -0.0000
   2.  C  0.0176  0.0015  0.0027 -0.0007  0.0000 -0.0000 -0.0000 -0.0000  0.0000
   3.  C  0.8003  0.0028 -0.0005  0.0054  0.0005 -0.0001  0.0000 -0.0000  0.0000
   4.  C  0.0151  0.0165  0.0014  0.0023  0.0067  0.0010  0.0000  0.0000  0.0001
   5.  C  0.0028  0.7990  0.0160 -0.0009 -0.0002  0.0000  0.0000  0.0000  0.0000
   6.  C  0.0013  0.0171  0.8062  0.0000  0.0000 -0.0000 -0.0000  0.0000 -0.0000
   7.  C -0.0039 -0.0029 -0.0006  0.7517  0.0021 -0.0054 -0.0007 -0.0002 -0.0007
   8.  C  0.0006 -0.0004  0.0000  0.0086 -0.0065  0.0163  0.0012  0.0004  0.0009
   9.  N -0.0027  0.0002  0.0000 -0.0145  0.7096  0.0007  0.0000  0.0000 -0.0000
  10.  C -0.0000 -0.0003  0.0000  0.0006  0.0014  0.7994  0.0163  0.0018 -0.0006
  11.  C  0.0000 -0.0000 -0.0000  0.0002 -0.0003  0.0165  0.8059  0.0174  0.0029
  12.  C -0.0000 -0.0000 -0.0000 -0.0001 -0.0001  0.0028  0.0183  0.8054  0.0180
  13.  C  0.0002  0.0000 -0.0000 -0.0006 -0.0002  0.0016  0.0026  0.0175  0.8073
  14.  C -0.0008  0.0001  0.0000  0.0065  0.0055  0.0025 -0.0005  0.0023  0.0164
  15.  C -0.0002 -0.0002  0.0000 -0.0030  0.0077 -0.0001  0.0000  0.0000 -0.0000
  16.  O  0.0003  0.0000  0.0000  0.0006  0.0079 -0.0000 -0.0000  0.0000 -0.0000
  17.  H  0.0000  0.0000 -0.0034  0.0000  0.0000 -0.0000  0.0000 -0.0000 -0.0000
  18.  H -0.0036 -0.0000  0.0000  0.0000  0.0000  0.0000 -0.0000 -0.0000 -0.0000
  19.  H  0.0000  0.0000 -0.0000  0.0000 -0.0002  0.0000  0.0000  0.0000  0.0000
  20.  H  0.0000  0.0000 -0.0034  0.0007  0.0000 -0.0004 -0.0000 -0.0000  0.0000
  21.  H -0.0000 -0.0034  0.0000  0.0000  0.0000 -0.0000 -0.0000 -0.0000 -0.0000
  22.  H  0.0000  0.0007  0.0000  0.0000  0.0035  0.0013  0.0000  0.0000  0.0000
  23.  H -0.0002  0.0000  0.0000  0.0035  0.0000  0.0000  0.0000  0.0000  0.0000
  24.  H  0.0000 -0.0004 -0.0000  0.0013  0.0000  0.0000 -0.0033  0.0000 -0.0000
  25.  H  0.0000 -0.0000 -0.0000  0.0000  0.0000 -0.0033  0.0000 -0.0034  0.0000
  26.  H  0.0000 -0.0000 -0.0000  0.0000  0.0000  0.0000 -0.0034  0.0000 -0.0034
  27.  H  0.0000  0.0000 -0.0000  0.0000  0.0000 -0.0000  0.0000 -0.0034  0.0000
  28.  H -0.0011  0.0000 -0.0000  0.0000  0.0005  0.0000 -0.0000  0.0000 -0.0035
  29.  H -0.0002  0.0000  0.0000  0.0027  0.0055 -0.0000  0.0000  0.0000  0.0000

     Atom   28      29
     ---- ------  ------
   1.  C  0.0000  0.0000
   2.  C -0.0001 -0.0000
   3.  C -0.0006  0.0009
   4.  C -0.0001  0.0033
   5.  C  0.0000  0.0005
   6.  C  0.0001 -0.0000
   7.  C -0.0022  0.0024
   8.  C  0.0155  0.0008
   9.  N -0.0019 -0.0089
  10.  C  0.0029 -0.0001
  11.  C  0.0011  0.0000
  12.  C  0.0027  0.0000
  13.  C  0.0182  0.0000
  14.  C  0.8003  0.0001
  15.  C -0.0001  0.8061
  16.  O -0.0000 -0.0182
  17.  H -0.0000  0.0000
  18.  H -0.0000  0.0000
  19.  H -0.0011 -0.0002
  20.  H  0.0000  0.0000
  21.  H -0.0000  0.0000
  22.  H  0.0000  0.0027
  23.  H  0.0005  0.0055
  24.  H  0.0000 -0.0000
  25.  H -0.0000  0.0000
  26.  H  0.0000  0.0000
  27.  H -0.0035  0.0000
  28.  H  0.0000 -0.0000
  29.  H -0.0000  0.0000


 Atom-atom overlap-weighted NAO bond order, Totals by atom:                    

     Atom    1
     ---- ------
   1.  C  3.1238
   2.  C  3.1446
   3.  C  3.0838
   4.  C  3.1747
   5.  C  3.0948
   6.  C  3.1388
   7.  C  3.4041
   8.  C  3.2013
   9.  N  2.4910
  10.  C  3.1021
  11.  C  3.1347
  12.  C  3.1236
  13.  C  3.1445
  14.  C  3.0832
  15.  C  3.0742
  16.  O  1.1845
  17.  H  0.8387
  18.  H  0.8379
  19.  H  0.8284
  20.  H  0.8331
  21.  H  0.8369
  22.  H  0.7642
  23.  H  0.7436
  24.  H  0.8327
  25.  H  0.8366
  26.  H  0.8380
  27.  H  0.8374
  28.  H  0.8318
  29.  H  0.7949


 MO bond order:                                                                

     Atom    1       2       3       4       5       6       7       8       9
     ---- ------  ------  ------  ------  ------  ------  ------  ------  ------
   1.  C  0.0000  0.8342  0.0587 -0.4913  0.1844  1.3252  0.0288 -0.1354  0.0408
   2.  C  0.8342  0.0000  0.4915 -0.1165 -0.5820  0.2421 -0.1019  0.0046  0.0067
   3.  C  0.0587  0.4915  0.0000  1.2430 -0.1326 -0.5388  0.0634  0.2914 -0.0400
   4.  C -0.4913 -0.1165  1.2430  0.0000  0.6673  0.0474 -0.5533 -0.0228 -0.0178
   5.  C  0.1844 -0.5820 -0.1326  0.6673  0.0000  0.4415  0.0147  0.2389 -0.0943
   6.  C  1.3252  0.2421 -0.5388  0.0474  0.4415  0.0000 -0.1025 -0.0019  0.0274
   7.  C  0.0288 -0.1019  0.0634 -0.5533  0.0147 -0.1025  0.0000 -1.0518  0.2040
   8.  C -0.1354  0.0046  0.2914 -0.0228  0.2389 -0.0019 -1.0518  0.0000  0.2672
   9.  N  0.0408  0.0067 -0.0400 -0.0178 -0.0943  0.0274  0.2040  0.2672  0.0000
  10.  C -0.0198  0.0031  0.0081  0.0511 -0.0148 -0.0065 -0.0402  0.6614  0.0964
  11.  C -0.0117 -0.0100  0.0194  0.0441  0.0019  0.0063 -0.1142  0.1239 -0.0000
  12.  C  0.0358  0.0120 -0.0183 -0.0304 -0.0274 -0.0204 -0.0172 -0.2024 -0.0168
  13.  C -0.0243 -0.0099  0.0007 -0.0095  0.0371  0.0042 -0.1376  0.0391 -0.0134
  14.  C -0.0278 -0.0014 -0.0329  0.1133  0.0107  0.0127 -0.0238  0.2239  0.0913
  15.  C  0.0140  0.0171  0.0131  0.0565 -0.0670 -0.0071 -0.0785  0.0529 -0.3496
  16.  O -0.0263  0.0073  0.0383 -0.0536  0.0497  0.0011 -0.0958 -0.0180  0.5598
  17.  H  1.4898  0.0645  0.1252  0.0374  0.1107 -0.0086  0.0317  0.0077  0.0044
  18.  H -0.0576  0.6833  0.0989  0.0576  0.0055  0.0530  0.0015  0.0103  0.0011
  19.  H -0.0307 -0.0429 -0.3301  0.0365 -0.0180  0.0087 -0.0597  0.0126  0.0143
  20.  H  0.0142  0.0150  0.0421  0.0749  0.3288 -0.0549 -0.0517  0.0107  0.0238
  21.  H -0.0165  0.1010  0.0185  0.1049  0.0754  1.2898 -0.0046  0.0060  0.0141
  22.  H  0.0735  0.0159 -0.1186 -0.0825 -0.0639 -0.0022  1.0027  0.0672  0.0182
  23.  H  0.0085  0.0038 -0.0006 -0.0465 -0.0079 -0.0079  0.1385 -0.0994 -0.7115
  24.  H  0.0042 -0.0013 -0.0025 -0.0086 -0.0123  0.0010  0.0122 -0.0484  0.0075
  25.  H  0.0059 -0.0002 -0.0110 -0.0069 -0.0053  0.0022  0.0009 -0.0130  0.0025
  26.  H -0.0005 -0.0009  0.0033 -0.0033  0.0014  0.0036 -0.0108 -0.0214  0.0003
  27.  H  0.0046  0.0009 -0.0011 -0.0006 -0.0075  0.0004  0.0003 -0.0424 -0.0005
  28.  H  0.0030  0.0033 -0.0337 -0.0147 -0.0011 -0.0093  0.0208 -0.0598 -0.0017
  29.  H  0.0069  0.0043  0.0113  0.0255 -0.0056 -0.0027  0.0182  0.0444 -0.1118

     Atom   10      11      12      13      14      15      16      17      18
     ---- ------  ------  ------  ------  ------  ------  ------  ------  ------
   1.  C -0.0198 -0.0117  0.0358 -0.0243 -0.0278  0.0140 -0.0263  1.4898 -0.0576
   2.  C  0.0031 -0.0100  0.0120 -0.0099 -0.0014  0.0171  0.0073  0.0645  0.6833
   3.  C  0.0081  0.0194 -0.0183  0.0007 -0.0329  0.0131  0.0383  0.1252  0.0989
   4.  C  0.0511  0.0441 -0.0304 -0.0095  0.1133  0.0565 -0.0536  0.0374  0.0576
   5.  C -0.0148  0.0019 -0.0274  0.0371  0.0107 -0.0670  0.0497  0.1107  0.0055
   6.  C -0.0065  0.0063 -0.0204  0.0042  0.0127 -0.0071  0.0011 -0.0086  0.0530
   7.  C -0.0402 -0.1142 -0.0172 -0.1376 -0.0238 -0.0785 -0.0958  0.0317  0.0015
   8.  C  0.6614  0.1239 -0.2024  0.0391  0.2239  0.0529 -0.0180  0.0077  0.0103
   9.  N  0.0964 -0.0000 -0.0168 -0.0134  0.0913 -0.3496  0.5598  0.0044  0.0011
  10.  C  0.0000 -0.3231  0.0445 -0.2839  0.2261 -0.0016 -0.0208 -0.0013  0.0059
  11.  C -0.3231  0.0000  0.2714 -0.0634 -0.3053  0.0069  0.0093  0.0009  0.0049
  12.  C  0.0445  0.2714  0.0000  0.7589 -0.0040 -0.0061  0.0254  0.0032 -0.0026
  13.  C -0.2839 -0.0634  0.7589  0.0000 -0.3004  0.0320 -0.0297  0.0005  0.0006
  14.  C  0.2261 -0.3053 -0.0040 -0.3004  0.0000 -0.0095 -0.0028  0.0015  0.0088
  15.  C -0.0016  0.0069 -0.0061  0.0320 -0.0095  0.0000  0.8570  0.0001 -0.0009
  16.  O -0.0208  0.0093  0.0254 -0.0297 -0.0028  0.8570  0.0000 -0.0005 -0.0011
  17.  H -0.0013  0.0009  0.0032  0.0005  0.0015  0.0001 -0.0005  0.0000 -0.0559
  18.  H  0.0059  0.0049 -0.0026  0.0006  0.0088 -0.0009 -0.0011 -0.0559  0.0000
  19.  H  0.0061  0.0061 -0.0054  0.0017  0.0188 -0.0091  0.0145 -0.0098 -0.0551
  20.  H  0.0131  0.0004 -0.0025  0.0064  0.0042 -0.0042  0.0025 -0.0104  0.0106
  21.  H -0.0006  0.0020 -0.0004  0.0016  0.0089  0.0039 -0.0033 -0.0558 -0.0097
  22.  H -0.0127  0.0364 -0.0043 -0.0211  0.1847  0.0327 -0.0661  0.0036  0.0200
  23.  H  0.0490  0.0016 -0.0009 -0.0098 -0.0019  0.1854 -0.0975  0.0028  0.0006
  24.  H  1.3053  0.0992  0.1173  0.0363  0.1049 -0.0044 -0.0010  0.0006 -0.0019
  25.  H -0.0916  0.1360  0.1043  0.0296  0.0044 -0.0007 -0.0009 -0.0001 -0.0003
  26.  H -0.0734  0.0235 -0.6277  0.0208 -0.0605  0.0027 -0.0019 -0.0003  0.0001
  27.  H -0.0011 -0.0049  0.0765 -0.2512 -0.0682 -0.0017  0.0012 -0.0004 -0.0001
  28.  H  0.0658  0.0344  0.0852  0.1281  0.8599 -0.0143  0.0148  0.0001 -0.0015
  29.  H  0.0069 -0.0022 -0.0075  0.0130  0.0149  1.8820 -0.3489  0.0038  0.0036

     Atom   19      20      21      22      23      24      25      26      27
     ---- ------  ------  ------  ------  ------  ------  ------  ------  ------
   1.  C -0.0307  0.0142 -0.0165  0.0735  0.0085  0.0042  0.0059 -0.0005  0.0046
   2.  C -0.0429  0.0150  0.1010  0.0159  0.0038 -0.0013 -0.0002 -0.0009  0.0009
   3.  C -0.3301  0.0421  0.0185 -0.1186 -0.0006 -0.0025 -0.0110  0.0033 -0.0011
   4.  C  0.0365  0.0749  0.1049 -0.0825 -0.0465 -0.0086 -0.0069 -0.0033 -0.0006
   5.  C -0.0180  0.3288  0.0754 -0.0639 -0.0079 -0.0123 -0.0053  0.0014 -0.0075
   6.  C  0.0087 -0.0549  1.2898 -0.0022 -0.0079  0.0010  0.0022  0.0036  0.0004
   7.  C -0.0597 -0.0517 -0.0046  1.0027  0.1385  0.0122  0.0009 -0.0108  0.0003
   8.  C  0.0126  0.0107  0.0060  0.0672 -0.0994 -0.0484 -0.0130 -0.0214 -0.0424
   9.  N  0.0143  0.0238  0.0141  0.0182 -0.7115  0.0075  0.0025  0.0003 -0.0005
  10.  C  0.0061  0.0131 -0.0006 -0.0127  0.0490  1.3053 -0.0916 -0.0734 -0.0011
  11.  C  0.0061  0.0004  0.0020  0.0364  0.0016  0.0992  0.1360  0.0235 -0.0049
  12.  C -0.0054 -0.0025 -0.0004 -0.0043 -0.0009  0.1173  0.1043 -0.6277  0.0765
  13.  C  0.0017  0.0064  0.0016 -0.0211 -0.0098  0.0363  0.0296  0.0208 -0.2512
  14.  C  0.0188  0.0042  0.0089  0.1847 -0.0019  0.1049  0.0044 -0.0605 -0.0682
  15.  C -0.0091 -0.0042  0.0039  0.0327  0.1854 -0.0044 -0.0007  0.0027 -0.0017
  16.  O  0.0145  0.0025 -0.0033 -0.0661 -0.0975 -0.0010 -0.0009 -0.0019  0.0012
  17.  H -0.0098 -0.0104 -0.0558  0.0036  0.0028  0.0006 -0.0001 -0.0003 -0.0004
  18.  H -0.0551  0.0106 -0.0097  0.0200  0.0006 -0.0019 -0.0003  0.0001 -0.0001
  19.  H  0.0000 -0.0122  0.0096  0.0188 -0.0017  0.0013 -0.0017  0.0012  0.0011
  20.  H -0.0122  0.0000 -0.0547  0.0091  0.0001 -0.0053 -0.0008 -0.0000 -0.0013
  21.  H  0.0096 -0.0547  0.0000 -0.0017  0.0000  0.0007 -0.0004 -0.0003 -0.0002
  22.  H  0.0188  0.0091 -0.0017  0.0000  0.0755  0.0134 -0.0058  0.0021  0.0213
  23.  H -0.0017  0.0001  0.0000  0.0755  0.0000  0.0068  0.0085  0.0019  0.0056
  24.  H  0.0013 -0.0053  0.0007  0.0134  0.0068  0.0000 -0.0548 -0.0104  0.0098
  25.  H -0.0017 -0.0008 -0.0004 -0.0058  0.0085 -0.0548  0.0000 -0.0560 -0.0098
  26.  H  0.0012 -0.0000 -0.0003  0.0021  0.0019 -0.0104 -0.0560  0.0000 -0.0560
  27.  H  0.0011 -0.0013 -0.0002  0.0213  0.0056  0.0098 -0.0098 -0.0560  0.0000
  28.  H -0.0012  0.0013 -0.0012  0.0187  0.0108 -0.0135  0.0095 -0.0098 -0.0553
  29.  H -0.0007  0.0014  0.0023  0.0235  0.1310  0.0016  0.0036  0.0030  0.0034

     Atom   28      29
     ---- ------  ------
   1.  C  0.0030  0.0069
   2.  C  0.0033  0.0043
   3.  C -0.0337  0.0113
   4.  C -0.0147  0.0255
   5.  C -0.0011 -0.0056
   6.  C -0.0093 -0.0027
   7.  C  0.0208  0.0182
   8.  C -0.0598  0.0444
   9.  N -0.0017 -0.1118
  10.  C  0.0658  0.0069
  11.  C  0.0344 -0.0022
  12.  C  0.0852 -0.0075
  13.  C  0.1281  0.0130
  14.  C  0.8599  0.0149
  15.  C -0.0143  1.8820
  16.  O  0.0148 -0.3489
  17.  H  0.0001  0.0038
  18.  H -0.0015  0.0036
  19.  H -0.0012 -0.0007
  20.  H  0.0013  0.0014
  21.  H -0.0012  0.0023
  22.  H  0.0187  0.0235
  23.  H  0.0108  0.1310
  24.  H -0.0135  0.0016
  25.  H  0.0095  0.0036
  26.  H -0.0098  0.0030
  27.  H -0.0553  0.0034
  28.  H  0.0000 -0.0032
  29.  H -0.0032  0.0000


 MO atomic valencies:                                                          

     Atom    1
     ---- ------
   1.  C  3.2904
   2.  C  1.6438
   3.  C  1.2665
   4.  C  1.1012
   5.  C  1.1282
   6.  C  2.7040
   7.  C -0.9058
   8.  C  0.3454
   9.  N  0.0224
  10.  C  1.6516
  11.  C -0.0061
  12.  C  0.5400
  13.  C -0.0436
  14.  C  1.0503
  15.  C  2.6014
  16.  O  0.8125
  17.  H  1.7456
  18.  H  0.7796
  19.  H -0.4272
  20.  H  0.3607
  21.  H  1.4893
  22.  H  1.2583
  23.  H -0.3550
  24.  H  1.5577
  25.  H  0.0482
  26.  H -0.8693
  27.  H -0.3770
  28.  H  1.0354
  29.  H  1.7219


 NATURAL BOND ORBITAL ANALYSIS:

                       Occupancies       Lewis Structure    Low   High
           Occ.    -------------------  -----------------   occ   occ
  Cycle   Thresh.   Lewis   Non-Lewis     CR  BD  3C  LP    (L)   (NL)   Dev
 =============================================================================
   1(1)    1.90   105.00001   6.99999     16  31   0   9     7      7    0.44
   2(2)    1.90   105.00001   6.99999     16  31   0   9     7      7    0.44
   3(1)    1.80   105.00001   6.99999     16  31   0   9     7      7    0.44
   4(2)    1.80   105.00001   6.99999     16  31   0   9     7      7    0.44
   5(1)    1.70   105.00348   6.99652     16  31   0   9     6      7    0.44
   6(2)    1.70   105.00348   6.99652     16  31   0   9     6      7    0.44
   7(1)    1.60   108.93094   3.06906     16  37   0   3     0      7    0.44
   8(2)    1.60   108.94617   3.05383     16  37   0   3     0      7    0.43
   9(3)    1.60   108.29597   3.70403     16  36   0   4     1      7    0.44
  10(4)    1.60   108.94617   3.05383     16  37   0   3     0      7    0.43
  11(1)    1.50   108.47856   3.52144     16  36   0   4     0      7    0.62
  12(2)    1.50   108.47856   3.52144     16  36   0   4     0      7    0.62
  13(1)    1.60   108.94617   3.05383     16  37   0   3     0      7    0.43
 -----------------------------------------------------------------------------

 Structure accepted: RESONANCE keyword permits strongly delocalized structure

 --------------------------------------------------------
   Core                     31.98837 ( 99.964% of  32)
   Valence Lewis            76.95780 ( 96.197% of  80)
  ==================       ============================
   Total Lewis             108.94617 ( 97.273% of 112)
  -----------------------------------------------------
   Valence non-Lewis         2.83495 (  2.531% of 112)
   Rydberg non-Lewis         0.21889 (  0.195% of 112)
  ==================       ============================
   Total non-Lewis           3.05383 (  2.727% of 112)
 --------------------------------------------------------


       (Occupancy)   Bond orbital/ Coefficients/ Hybrids
 ---------------------------------------------------------------------------------
     1. (1.98164) BD ( 1) C   1 - C   2  
                ( 49.93%)   0.7066* C   1 s( 34.71%)p 1.88( 65.26%)d 0.00(  0.03%)
                                            0.0000  0.5890 -0.0110  0.0003 -0.0000
                                            0.2044 -0.0363  0.0007  0.0000 -0.7434
                                            0.0039  0.0144 -0.0001 -0.2370  0.0202
                                            0.0021 -0.0000 -0.0042 -0.0041  0.0074
                                           -0.0124 -0.0087
                ( 50.07%)   0.7076* C   2 s( 34.68%)p 1.88( 65.29%)d 0.00(  0.03%)
                                            0.0000  0.5888 -0.0128 -0.0018 -0.0004
                                           -0.1765 -0.0289  0.0073 -0.0005  0.7544
                                           -0.0295 -0.0103  0.0004  0.2250  0.0107
                                           -0.0059  0.0003 -0.0066 -0.0052  0.0084
                                           -0.0105 -0.0079
     2. (1.66117) BD ( 2) C   1 - C   2  
                ( 50.46%)   0.7103* C   1 s(  0.00%)p 1.00( 99.96%)d 0.00(  0.04%)
                                            0.0000  0.0001  0.0000 -0.0004 -0.0001
                                            0.4705  0.0126  0.0062 -0.0003 -0.1477
                                           -0.0039 -0.0019  0.0001  0.8693  0.0231
                                            0.0111 -0.0005 -0.0082 -0.0045 -0.0163
                                           -0.0051 -0.0008
                ( 49.54%)   0.7039* C   2 s(  0.00%)p 1.00( 99.96%)d 0.00(  0.04%)
                                            0.0000  0.0008  0.0007 -0.0001  0.0001
                                            0.4710  0.0116  0.0064 -0.0008 -0.1496
                                           -0.0036 -0.0017  0.0002  0.8687  0.0219
                                            0.0115 -0.0014  0.0077 -0.0068  0.0092
                                           -0.0041  0.0132
     3. (1.98159) BD ( 1) C   1 - C   6  
                ( 49.93%)   0.7066* C   1 s( 34.70%)p 1.88( 65.27%)d 0.00(  0.03%)
                                            0.0000  0.5889 -0.0117 -0.0000 -0.0001
                                           -0.6859  0.0072  0.0128 -0.0000  0.1509
                                           -0.0400  0.0020 -0.0001  0.3968 -0.0107
                                           -0.0065 -0.0000 -0.0020 -0.0143  0.0022
                                            0.0093 -0.0047
                ( 50.07%)   0.7076* C   6 s( 34.74%)p 1.88( 65.22%)d 0.00(  0.03%)
                                            0.0000  0.5893 -0.0134 -0.0019 -0.0005
                                            0.6935 -0.0234  0.0098  0.0003 -0.1199
                                           -0.0349 -0.0067 -0.0004 -0.3935  0.0068
                                           -0.0065 -0.0002 -0.0048 -0.0137  0.0038
                                            0.0081 -0.0046
     4. (1.98161) BD ( 1) C   1 - H  17  
                ( 60.23%)   0.7761* C   1 s( 30.51%)p 2.28( 69.42%)d 0.00(  0.07%)
                                           -0.0003  0.5521  0.0181 -0.0004  0.0001
                                            0.5141  0.0025  0.0050  0.0011  0.6330
                                            0.0033  0.0063  0.0014 -0.1708 -0.0008
                                           -0.0016 -0.0003  0.0215 -0.0042 -0.0077
                                           -0.0042 -0.0103
                ( 39.77%)   0.6307* H  17 s(100.00%)
                                            1.0000  0.0005  0.0012
     5. (1.97919) BD ( 1) C   2 - C   3  
                ( 49.56%)   0.7040* C   2 s( 34.73%)p 1.88( 65.24%)d 0.00(  0.03%)
                                            0.0000  0.5892 -0.0100  0.0011  0.0003
                                           -0.4896 -0.0155  0.0112 -0.0009 -0.6211
                                            0.0359  0.0078 -0.0000  0.1580  0.0144
                                           -0.0050  0.0004  0.0132 -0.0071 -0.0037
                                           -0.0016 -0.0088
                ( 50.44%)   0.7102* C   3 s( 34.72%)p 1.88( 65.25%)d 0.00(  0.03%)
                                           -0.0001  0.5890  0.0153 -0.0013 -0.0002
                                            0.5035 -0.0330 -0.0014  0.0007  0.6067
                                            0.0146 -0.0087 -0.0000 -0.1706  0.0205
                                           -0.0008 -0.0004  0.0127 -0.0054 -0.0026
                                           -0.0050 -0.0094
     6. (1.98150) BD ( 1) C   2 - H  18  
                ( 60.28%)   0.7764* C   2 s( 30.50%)p 2.28( 69.43%)d 0.00(  0.07%)
                                           -0.0003  0.5520  0.0182  0.0006  0.0002
                                            0.7111  0.0039  0.0069  0.0013 -0.1417
                                           -0.0011 -0.0009 -0.0001 -0.4105 -0.0024
                                           -0.0039 -0.0007 -0.0073 -0.0179  0.0035
                                            0.0167 -0.0022
                ( 39.72%)   0.6302* H  18 s(100.00%)
                                            1.0000  0.0006  0.0012
     7. (1.97392) BD ( 1) C   3 - C   4  
                ( 49.21%)   0.7015* C   3 s( 34.96%)p 1.86( 65.02%)d 0.00(  0.03%)
                                            0.0001  0.5912  0.0057  0.0037  0.0004
                                           -0.6932  0.0097  0.0102 -0.0002  0.1124
                                            0.0217 -0.0012  0.0018  0.3953 -0.0021
                                           -0.0050  0.0008 -0.0038 -0.0133  0.0032
                                            0.0075 -0.0043
                ( 50.79%)   0.7127* C   4 s( 33.94%)p 1.95( 66.03%)d 0.00(  0.03%)
                                           -0.0000  0.5825  0.0071  0.0026  0.0002
                                            0.6915 -0.0099 -0.0015  0.0020 -0.1458
                                            0.0123  0.0013 -0.0015 -0.4007  0.0075
                                            0.0023 -0.0020 -0.0029 -0.0141  0.0018
                                            0.0092 -0.0032
     8. (1.66239) BD ( 2) C   3 - C   4  
                ( 49.77%)   0.7055* C   3 s(  0.00%)p 1.00( 99.96%)d 0.00(  0.04%)
                                            0.0000  0.0027 -0.0008  0.0018 -0.0001
                                            0.4728  0.0085  0.0010 -0.0005 -0.1509
                                            0.0004 -0.0007  0.0006  0.8678  0.0106
                                            0.0061 -0.0018  0.0076 -0.0063  0.0095
                                           -0.0039  0.0130
                ( 50.23%)   0.7087* C   4 s(  0.00%)p 1.00( 99.97%)d 0.00(  0.03%)
                                           -0.0001  0.0020  0.0006  0.0017  0.0000
                                            0.4720  0.0096  0.0044 -0.0017 -0.1432
                                            0.0014  0.0007  0.0009  0.8695  0.0088
                                            0.0064 -0.0046  0.0002  0.0096  0.0050
                                            0.0080 -0.0111
     9. (1.98016) BD ( 1) C   3 - H  19  
                ( 60.43%)   0.7774* C   3 s( 30.24%)p 2.30( 69.70%)d 0.00(  0.07%)
                                            0.0003 -0.5496  0.0166  0.0022  0.0001
                                           -0.2029  0.0076 -0.0038 -0.0020  0.7714
                                            0.0041  0.0028  0.0010  0.2463 -0.0034
                                            0.0027  0.0012  0.0101  0.0022 -0.0123
                                            0.0183  0.0088
                ( 39.57%)   0.6290* H  19 s(100.00%)
                                           -1.0000 -0.0018 -0.0007
    10. (1.97381) BD ( 1) C   4 - C   5  
                ( 50.80%)   0.7127* C   4 s( 34.00%)p 1.94( 65.96%)d 0.00(  0.03%)
                                           -0.0000  0.5831  0.0062  0.0008  0.0002
                                           -0.1986  0.0111  0.0013 -0.0018  0.7529
                                           -0.0072 -0.0005  0.0031  0.2304 -0.0110
                                            0.0002  0.0012 -0.0060 -0.0033  0.0079
                                           -0.0121 -0.0086
                ( 49.20%)   0.7014* C   5 s( 35.12%)p 1.85( 64.85%)d 0.00(  0.03%)
                                            0.0001  0.5926  0.0065  0.0042  0.0004
                                            0.1711  0.0194 -0.0028  0.0018 -0.7543
                                            0.0135  0.0101 -0.0002 -0.2224 -0.0094
                                            0.0039 -0.0009 -0.0054 -0.0048  0.0078
                                           -0.0101 -0.0080
    11. (1.96511) BD ( 1) C   4 - C   7  
                ( 48.92%)   0.6994* C   4 s( 32.03%)p 2.12( 67.94%)d 0.00(  0.03%)
                                            0.0002  0.5659 -0.0102 -0.0048 -0.0004
                                           -0.5085 -0.0147  0.0027 -0.0020 -0.6250
                                           -0.0142  0.0030 -0.0019  0.1721 -0.0101
                                           -0.0003 -0.0000  0.0125 -0.0047 -0.0043
                                           -0.0029 -0.0072
                ( 51.08%)   0.7147* C   7 s( 29.05%)p 2.44( 70.92%)d 0.00(  0.03%)
                                            0.0002  0.5389  0.0063 -0.0003  0.0001
                                            0.5710 -0.0015 -0.0024  0.0023  0.5966
                                           -0.0060 -0.0044  0.0022 -0.1641 -0.0176
                                            0.0019 -0.0044  0.0131 -0.0048 -0.0053
                                            0.0007 -0.0066
    12. (1.97930) BD ( 1) C   5 - C   6  
                ( 50.44%)   0.7102* C   5 s( 34.73%)p 1.88( 65.24%)d 0.00(  0.03%)
                                           -0.0001  0.5892  0.0141 -0.0022 -0.0002
                                            0.4877  0.0175 -0.0088  0.0000  0.6215
                                           -0.0348 -0.0038  0.0006 -0.1624 -0.0147
                                            0.0042 -0.0000  0.0128 -0.0069 -0.0037
                                           -0.0015 -0.0089
                ( 49.56%)   0.7040* C   6 s( 34.61%)p 1.89( 65.36%)d 0.00(  0.03%)
                                            0.0000  0.5882 -0.0089  0.0012  0.0004
                                           -0.5089  0.0334 -0.0058  0.0001 -0.6039
                                           -0.0130 -0.0131 -0.0009  0.1673 -0.0207
                                            0.0013 -0.0003  0.0127 -0.0053 -0.0028
                                           -0.0050 -0.0096
    13. (1.66448) BD ( 2) C   5 - C   6  
                ( 50.32%)   0.7093* C   5 s(  0.00%)p 1.00( 99.96%)d 0.00(  0.04%)
                                           -0.0000  0.0052  0.0003  0.0013 -0.0000
                                            0.4694  0.0101  0.0052 -0.0010 -0.1459
                                           -0.0011 -0.0031  0.0002  0.8703  0.0169
                                            0.0137 -0.0015  0.0006  0.0105  0.0069
                                            0.0086 -0.0113
                ( 49.68%)   0.7049* C   6 s(  0.00%)p 1.00( 99.96%)d 0.00(  0.04%)
                                            0.0000  0.0026  0.0001  0.0005  0.0000
                                            0.4664  0.0112 -0.0052  0.0000 -0.1490
                                           -0.0033  0.0018  0.0001  0.8713  0.0208
                                           -0.0100 -0.0004 -0.0087 -0.0043 -0.0172
                                           -0.0050 -0.0014
    14. (1.98011) BD ( 1) C   5 - H  20  
                ( 60.31%)   0.7766* C   5 s( 30.05%)p 2.33( 69.88%)d 0.00(  0.07%)
                                            0.0004 -0.5479  0.0165  0.0020  0.0001
                                            0.7149  0.0038  0.0024  0.0007 -0.1479
                                            0.0086 -0.0040 -0.0019 -0.4071 -0.0004
                                           -0.0033 -0.0011  0.0066  0.0183 -0.0033
                                           -0.0166  0.0029
                ( 39.69%)   0.6300* H  20 s(100.00%)
                                           -1.0000 -0.0016 -0.0007
    15. (1.98162) BD ( 1) C   6 - H  21  
                ( 60.28%)   0.7764* C   6 s( 30.55%)p 2.27( 69.38%)d 0.00(  0.07%)
                                           -0.0003  0.5525  0.0177  0.0005  0.0002
                                           -0.2005 -0.0012  0.0015 -0.0003  0.7726
                                            0.0039 -0.0078  0.0014  0.2378  0.0015
                                           -0.0022  0.0004 -0.0108 -0.0016  0.0119
                                           -0.0183 -0.0087
                ( 39.72%)   0.6303* H  21 s(100.00%)
                                            1.0000  0.0006  0.0012
    16. (1.96104) BD ( 1) C   7 - C   8  
                ( 51.42%)   0.7171* C   7 s( 28.34%)p 2.53( 71.63%)d 0.00(  0.03%)
                                           -0.0001 -0.5323 -0.0086  0.0012 -0.0001
                                            0.6141 -0.0066  0.0009  0.0007  0.0528
                                           -0.0119  0.0019 -0.0020  0.5796  0.0161
                                           -0.0014  0.0037 -0.0033 -0.0143 -0.0032
                                           -0.0048 -0.0063
                ( 48.58%)   0.6970* C   8 s( 31.87%)p 2.14( 68.10%)d 0.00(  0.03%)
                                           -0.0002 -0.5644  0.0096  0.0039  0.0005
                                           -0.5980 -0.0237  0.0014 -0.0023 -0.0374
                                           -0.0034  0.0014 -0.0013 -0.5669 -0.0014
                                            0.0010 -0.0016  0.0005 -0.0144 -0.0008
                                           -0.0086 -0.0042
    17. (1.98194) BD ( 1) C   7 - N   9  
                ( 38.76%)   0.6226* C   7 s( 21.83%)p 3.58( 78.07%)d 0.00(  0.09%)
                                           -0.0001  0.4666  0.0254  0.0016 -0.0004
                                            0.4001  0.0006 -0.0027 -0.0000 -0.7832
                                            0.0337 -0.0014  0.0005  0.0771 -0.0131
                                           -0.0000  0.0014 -0.0213  0.0013 -0.0015
                                           -0.0161 -0.0148
                ( 61.24%)   0.7826* N   9 s( 35.38%)p 1.83( 64.59%)d 0.00(  0.03%)
                                           -0.0001  0.5948 -0.0005 -0.0037  0.0002
                                           -0.3487  0.0062  0.0014 -0.0008  0.7208
                                            0.0015 -0.0080  0.0011 -0.0687  0.0027
                                            0.0008 -0.0002 -0.0100  0.0047  0.0016
                                           -0.0114 -0.0060
    18. (1.96645) BD ( 1) C   7 - H  22  
                ( 61.50%)   0.7842* C   7 s( 20.83%)p 3.80( 79.09%)d 0.00(  0.08%)
                                           -0.0003  0.4556 -0.0277  0.0010  0.0002
                                           -0.3682 -0.0104  0.0027  0.0012  0.1603
                                            0.0144  0.0025 -0.0015  0.7930  0.0212
                                            0.0041 -0.0011 -0.0043 -0.0175  0.0068
                                            0.0044  0.0201
                ( 38.50%)   0.6205* H  22 s(100.00%)
                                            1.0000 -0.0028  0.0006
    19. (1.97452) BD ( 1) C   8 - C  10  
                ( 50.94%)   0.7137* C   8 s( 34.27%)p 1.92( 65.70%)d 0.00(  0.03%)
                                           -0.0000  0.5854  0.0061  0.0012  0.0003
                                           -0.7634  0.0077  0.0002 -0.0029  0.1715
                                           -0.0044  0.0001  0.0011  0.2109 -0.0168
                                           -0.0003  0.0022 -0.0061 -0.0059  0.0022
                                            0.0138 -0.0058
                ( 49.06%)   0.7004* C  10 s( 35.20%)p 1.84( 64.78%)d 0.00(  0.03%)
                                            0.0001  0.5932  0.0068  0.0047  0.0003
                                            0.7661 -0.0141 -0.0110  0.0003 -0.1578
                                           -0.0040  0.0021 -0.0007 -0.1873 -0.0241
                                            0.0035 -0.0018 -0.0054 -0.0067  0.0029
                                            0.0131 -0.0034
    20. (1.66584) BD ( 2) C   8 - C  10  
                ( 51.09%)   0.7148* C   8 s(  0.00%)p 1.00( 99.97%)d 0.00(  0.03%)
                                            0.0001  0.0014 -0.0002 -0.0009 -0.0000
                                            0.1541  0.0019  0.0004 -0.0005  0.9613
                                            0.0111  0.0052 -0.0064 -0.2275  0.0012
                                            0.0001  0.0018 -0.0155  0.0029 -0.0026
                                           -0.0046  0.0015
                ( 48.91%)   0.6993* C  10 s(  0.00%)p 1.00( 99.96%)d 0.00(  0.04%)
                                           -0.0000 -0.0052  0.0001 -0.0014  0.0000
                                            0.1474  0.0029  0.0009 -0.0002  0.9629
                                            0.0117  0.0075 -0.0015 -0.2247 -0.0009
                                           -0.0021  0.0001  0.0121 -0.0048 -0.0120
                                            0.0069  0.0052
    21. (1.97365) BD ( 1) C   8 - C  14  
                ( 50.72%)   0.7122* C   8 s( 33.82%)p 1.96( 66.14%)d 0.00(  0.03%)
                                           -0.0000  0.5816  0.0053  0.0016  0.0001
                                            0.1875 -0.0084 -0.0015  0.0028 -0.2114
                                            0.0034  0.0002 -0.0013 -0.7625  0.0107
                                            0.0014 -0.0041 -0.0028 -0.0051  0.0083
                                            0.0010  0.0153
                ( 49.28%)   0.7020* C  14 s( 34.89%)p 1.87( 65.08%)d 0.00(  0.03%)
                                            0.0001  0.5907  0.0054  0.0044  0.0003
                                           -0.1526 -0.0189  0.0014 -0.0015  0.2047
                                           -0.0000 -0.0027  0.0003  0.7648 -0.0103
                                           -0.0109 -0.0001 -0.0031 -0.0055  0.0069
                                            0.0030  0.0135
    22. (1.99103) BD ( 1) N   9 - C  15  
                ( 62.91%)   0.7932* N   9 s( 35.00%)p 1.86( 64.95%)d 0.00(  0.05%)
                                           -0.0000  0.5915  0.0100  0.0047 -0.0000
                                            0.5071 -0.0144 -0.0014  0.0015 -0.1859
                                            0.0238 -0.0052 -0.0003  0.5974 -0.0086
                                           -0.0012  0.0017 -0.0062  0.0192 -0.0037
                                            0.0037  0.0068
                ( 37.09%)   0.6090* C  15 s( 32.60%)p 2.07( 67.32%)d 0.00(  0.08%)
                                            0.0001  0.5706 -0.0189  0.0056 -0.0012
                                           -0.5108  0.0189  0.0042  0.0017  0.1847
                                           -0.0019 -0.0065  0.0014 -0.6142  0.0223
                                            0.0045  0.0028 -0.0052  0.0212 -0.0096
                                            0.0099  0.0102
    23. (1.98609) BD ( 1) N   9 - H  23  
                ( 70.90%)   0.8420* N   9 s( 29.48%)p 2.39( 70.46%)d 0.00(  0.06%)
                                           -0.0001  0.5430 -0.0049 -0.0022 -0.0001
                                           -0.1946  0.0010  0.0028 -0.0002 -0.5957
                                            0.0138  0.0000  0.0023 -0.5581  0.0127
                                            0.0029  0.0005  0.0038  0.0092  0.0188
                                           -0.0115  0.0029
                ( 29.10%)   0.5394* H  23 s(100.00%)
                                            1.0000 -0.0069  0.0020
    24. (1.97928) BD ( 1) C  10 - C  11  
                ( 50.38%)   0.7098* C  10 s( 34.54%)p 1.89( 65.43%)d 0.00(  0.03%)
                                           -0.0001  0.5875  0.0138 -0.0023 -0.0000
                                           -0.5951  0.0367  0.0037 -0.0006 -0.0330
                                           -0.0101  0.0017  0.0002 -0.5451 -0.0186
                                            0.0098 -0.0002  0.0001  0.0135  0.0029
                                            0.0092  0.0065
                ( 49.62%)   0.7044* C  11 s( 34.67%)p 1.88( 65.29%)d 0.00(  0.03%)
                                            0.0000  0.5888 -0.0091  0.0008  0.0003
                                            0.5770  0.0155  0.0123  0.0007  0.0439
                                           -0.0109 -0.0007 -0.0001  0.5623 -0.0371
                                            0.0069 -0.0001 -0.0005  0.0135  0.0020
                                            0.0112  0.0032
    25. (1.98048) BD ( 1) C  10 - H  24  
                ( 60.35%)   0.7769* C  10 s( 30.17%)p 2.31( 69.76%)d 0.00(  0.07%)
                                           -0.0004  0.5490 -0.0162 -0.0023 -0.0001
                                           -0.1886  0.0077 -0.0040 -0.0021  0.2150
                                            0.0000  0.0007  0.0003  0.7847  0.0047
                                            0.0041  0.0011 -0.0022 -0.0095  0.0105
                                           -0.0017  0.0214
                ( 39.65%)   0.6297* H  24 s(100.00%)
                                            1.0000  0.0015  0.0007
    26. (1.98160) BD ( 1) C  11 - C  12  
                ( 50.06%)   0.7075* C  11 s( 34.69%)p 1.88( 65.28%)d 0.00(  0.03%)
                                            0.0000  0.5888 -0.0131 -0.0022 -0.0005
                                            0.1597  0.0337  0.0071  0.0003 -0.2041
                                            0.0009 -0.0037 -0.0001 -0.7640  0.0261
                                           -0.0111 -0.0002 -0.0029 -0.0067  0.0079
                                            0.0031  0.0137
                ( 49.94%)   0.7067* C  12 s( 34.69%)p 1.88( 65.28%)d 0.00(  0.03%)
                                            0.0000  0.5889 -0.0115 -0.0005 -0.0001
                                           -0.1902  0.0405 -0.0011  0.0001  0.2076
                                           -0.0080 -0.0032 -0.0000  0.7560 -0.0071
                                           -0.0141 -0.0000 -0.0020 -0.0037  0.0078
                                            0.0025  0.0153
    27. (1.66083) BD ( 2) C  11 - C  12  
                ( 49.77%)   0.7055* C  11 s(  0.00%)p 1.00( 99.96%)d 0.00(  0.04%)
                                           -0.0000 -0.0012 -0.0001 -0.0005 -0.0000
                                            0.1489  0.0037 -0.0016 -0.0001  0.9619
                                            0.0238 -0.0120 -0.0012 -0.2267 -0.0055
                                            0.0029  0.0003  0.0125 -0.0050 -0.0114
                                            0.0071  0.0052
                ( 50.23%)   0.7087* C  12 s(  0.00%)p 1.00( 99.96%)d 0.00(  0.04%)
                                            0.0000  0.0001 -0.0001  0.0001 -0.0000
                                            0.1501  0.0038  0.0019 -0.0002  0.9618
                                            0.0251  0.0123 -0.0005 -0.2264 -0.0059
                                           -0.0031  0.0002  0.0069  0.0012  0.0169
                                           -0.0021 -0.0072
    28. (1.98148) BD ( 1) C  11 - H  25  
                ( 60.33%)   0.7767* C  11 s( 30.55%)p 2.27( 69.39%)d 0.00(  0.07%)
                                            0.0003 -0.5524 -0.0175 -0.0011 -0.0002
                                            0.7859  0.0042 -0.0082  0.0015 -0.1730
                                           -0.0010  0.0015 -0.0003 -0.2149 -0.0016
                                            0.0016 -0.0004  0.0085  0.0117 -0.0016
                                           -0.0179  0.0117
                ( 39.67%)   0.6299* H  25 s(100.00%)
                                           -1.0000 -0.0006 -0.0012
    29. (1.98168) BD ( 1) C  12 - C  13  
                ( 49.89%)   0.7064* C  12 s( 34.67%)p 1.88( 65.30%)d 0.00(  0.03%)
                                            0.0000  0.5887 -0.0109  0.0002 -0.0000
                                            0.7572 -0.0056 -0.0146  0.0000 -0.1702
                                            0.0103  0.0022  0.0000 -0.2207  0.0400
                                           -0.0004  0.0001 -0.0061 -0.0048  0.0025
                                            0.0151 -0.0054
                ( 50.11%)   0.7079* C  13 s( 34.71%)p 1.88( 65.26%)d 0.00(  0.03%)
                                            0.0000  0.5890 -0.0126 -0.0027 -0.0005
                                           -0.7660  0.0275  0.0107 -0.0004  0.1660
                                            0.0033 -0.0036  0.0002  0.1905  0.0323
                                           -0.0079  0.0006 -0.0064 -0.0076  0.0033
                                            0.0138 -0.0038
    30. (1.98162) BD ( 1) C  12 - H  26  
                ( 60.28%)   0.7764* C  12 s( 30.56%)p 2.27( 69.38%)d 0.00(  0.07%)
                                            0.0003 -0.5525 -0.0180 -0.0001 -0.0002
                                            0.6048  0.0032  0.0061  0.0013  0.0401
                                            0.0002  0.0004  0.0001  0.5712  0.0030
                                            0.0057  0.0012 -0.0023 -0.0230 -0.0007
                                           -0.0104 -0.0045
                ( 39.72%)   0.6303* H  26 s(100.00%)
                                           -1.0000 -0.0005 -0.0011
    31. (1.97912) BD ( 1) C  13 - C  14  
                ( 49.47%)   0.7033* C  13 s( 34.68%)p 1.88( 65.29%)d 0.00(  0.03%)
                                            0.0000  0.5888 -0.0106  0.0010  0.0003
                                            0.5947 -0.0369 -0.0074  0.0000  0.0314
                                            0.0096 -0.0013  0.0002  0.5444  0.0171
                                           -0.0119  0.0011  0.0001  0.0134  0.0026
                                            0.0090  0.0066
                ( 50.53%)   0.7109* C  14 s( 34.87%)p 1.87( 65.10%)d 0.00(  0.03%)
                                           -0.0001  0.5903  0.0151 -0.0020 -0.0001
                                           -0.5783 -0.0174  0.0087  0.0000 -0.0453
                                            0.0114 -0.0012 -0.0000 -0.5592  0.0355
                                            0.0025 -0.0010 -0.0002  0.0132  0.0020
                                            0.0110  0.0030
    32. (1.66713) BD ( 2) C  13 - C  14  
                ( 49.48%)   0.7034* C  13 s(  0.00%)p 1.00( 99.96%)d 0.00(  0.04%)
                                            0.0000  0.0020 -0.0011 -0.0011 -0.0002
                                            0.1538  0.0033  0.0016 -0.0000  0.9615
                                            0.0207  0.0112 -0.0006 -0.2256 -0.0053
                                           -0.0024  0.0000  0.0061  0.0017  0.0177
                                           -0.0025 -0.0075
                ( 50.52%)   0.7108* C  14 s(  0.00%)p 1.00( 99.96%)d 0.00(  0.03%)
                                           -0.0000  0.0028  0.0020  0.0007  0.0001
                                            0.1496  0.0010  0.0009 -0.0005  0.9612
                                            0.0182  0.0145 -0.0016 -0.2296 -0.0048
                                           -0.0026  0.0001 -0.0171  0.0033 -0.0045
                                           -0.0040  0.0021
    33. (1.98154) BD ( 1) C  13 - H  27  
                ( 60.36%)   0.7769* C  13 s( 30.52%)p 2.27( 69.41%)d 0.00(  0.07%)
                                            0.0003 -0.5522 -0.0184 -0.0015 -0.0003
                                           -0.1828 -0.0015 -0.0012 -0.0002  0.2143
                                            0.0014  0.0022  0.0004  0.7840  0.0045
                                            0.0080  0.0013  0.0021  0.0100 -0.0104
                                            0.0022 -0.0213
                ( 39.64%)   0.6296* H  27 s(100.00%)
                                           -1.0000 -0.0006 -0.0012
    34. (1.97983) BD ( 1) C  14 - H  28  
                ( 60.37%)   0.7770* C  14 s( 30.14%)p 2.32( 69.79%)d 0.00(  0.07%)
                                           -0.0003  0.5488 -0.0161 -0.0021 -0.0000
                                            0.7864  0.0050  0.0030  0.0016 -0.1764
                                            0.0008 -0.0017 -0.0009 -0.2193  0.0117
                                           -0.0042 -0.0016 -0.0096 -0.0111  0.0017
                                            0.0184 -0.0114
                ( 39.63%)   0.6295* H  28 s(100.00%)
                                            1.0000  0.0016  0.0008
    35. (1.99733) BD ( 1) C  15 - O  16  
                ( 27.00%)   0.5196* C  15 s(  0.01%)p 1.00( 99.41%)d 0.01(  0.59%)
                                           -0.0000  0.0081  0.0002  0.0018  0.0003
                                            0.7767  0.0396  0.0179  0.0068  0.2877
                                            0.0174  0.0094  0.0024 -0.5519 -0.0288
                                           -0.0138 -0.0054 -0.0462 -0.0136  0.0401
                                            0.0439 -0.0029
                ( 73.00%)   0.8544* O  16 s(  0.01%)p99.99( 99.88%)d 9.82(  0.11%)
                                            0.0000  0.0105 -0.0011  0.0003 -0.0000
                                            0.7705  0.0006  0.0008 -0.0027  0.3149
                                           -0.0004 -0.0003 -0.0009 -0.5531 -0.0002
                                           -0.0003  0.0019  0.0196  0.0062 -0.0172
                                           -0.0193  0.0008
    36. (1.99420) BD ( 2) C  15 - O  16  
                ( 36.10%)   0.6009* C  15 s( 32.04%)p 2.12( 67.80%)d 0.00(  0.16%)
                                           -0.0001  0.5625 -0.0631 -0.0020 -0.0018
                                            0.3047 -0.0321  0.0026 -0.0020 -0.7615
                                            0.0479  0.0026  0.0038  0.0399 -0.0164
                                            0.0062 -0.0010 -0.0225  0.0015 -0.0000
                                           -0.0260 -0.0191
                ( 63.90%)   0.7994* O  16 s( 37.00%)p 1.70( 62.89%)d 0.00(  0.11%)
                                            0.0000  0.6068 -0.0431 -0.0013 -0.0000
                                           -0.3131  0.0098  0.0016  0.0001  0.7281
                                           -0.0229 -0.0005  0.0003 -0.0099  0.0010
                                            0.0016  0.0003 -0.0208 -0.0005 -0.0024
                                           -0.0194 -0.0170
    37. (1.98832) BD ( 1) C  15 - H  29  
                ( 58.38%)   0.7641* C  15 s( 35.72%)p 1.80( 64.18%)d 0.00(  0.09%)
                                           -0.0002  0.5959  0.0458 -0.0022  0.0016
                                            0.1891 -0.0057 -0.0001 -0.0022  0.5426
                                            0.0211 -0.0122  0.0039  0.5577  0.0029
                                           -0.0034 -0.0025  0.0112  0.0042  0.0255
                                           -0.0100  0.0064
                ( 41.62%)   0.6451* H  29 s(100.00%)
                                            1.0000 -0.0038  0.0012
    38. (1.99929) CR ( 1) C   1           s(100.00%)p 0.00(  0.00%)
                                            1.0000  0.0002  0.0000 -0.0000  0.0000
                                            0.0002  0.0000  0.0000  0.0000  0.0002
                                            0.0000  0.0000  0.0000 -0.0001 -0.0000
                                           -0.0000 -0.0000  0.0000 -0.0000 -0.0000
                                           -0.0000 -0.0000
    39. (1.99929) CR ( 1) C   2           s(100.00%)p 0.00(  0.00%)
                                            1.0000  0.0001  0.0000  0.0000  0.0000
                                            0.0003  0.0000  0.0000  0.0000 -0.0000
                                           -0.0000 -0.0000 -0.0000 -0.0002 -0.0000
                                           -0.0000 -0.0000 -0.0000 -0.0000  0.0000
                                            0.0000 -0.0000
    40. (1.99916) CR ( 1) C   3           s(100.00%)p 0.00(  0.00%)
                                            1.0000  0.0002 -0.0000 -0.0000 -0.0000
                                            0.0002 -0.0000  0.0000  0.0000 -0.0002
                                           -0.0000 -0.0000 -0.0000 -0.0002  0.0000
                                           -0.0000 -0.0000 -0.0000  0.0000  0.0000
                                           -0.0000 -0.0000
    41. (1.99911) CR ( 1) C   4           s(100.00%)p 0.00(  0.00%)
                                            1.0000 -0.0001  0.0000  0.0000  0.0000
                                            0.0001  0.0000 -0.0000  0.0000  0.0001
                                            0.0000 -0.0000  0.0000  0.0000  0.0000
                                            0.0000 -0.0000 -0.0000  0.0000  0.0000
                                            0.0000  0.0000
    42. (1.99917) CR ( 1) C   5           s(100.00%)p 0.00(  0.00%)
                                            1.0000  0.0002 -0.0000 -0.0000 -0.0000
                                           -0.0002 -0.0000 -0.0000 -0.0000  0.0002
                                           -0.0000 -0.0000  0.0000  0.0002  0.0000
                                            0.0000  0.0000 -0.0000 -0.0000  0.0000
                                            0.0000 -0.0000
    43. (1.99929) CR ( 1) C   6           s(100.00%)p 0.00(  0.00%)
                                            1.0000  0.0001  0.0000  0.0000  0.0000
                                           -0.0001 -0.0000  0.0000 -0.0000  0.0003
                                            0.0000 -0.0000  0.0000  0.0001  0.0000
                                           -0.0000  0.0000 -0.0000  0.0000  0.0000
                                           -0.0000 -0.0000
    44. (1.99905) CR ( 1) C   7           s(100.00%)p 0.00(  0.00%)
                                            1.0000 -0.0000 -0.0000  0.0000  0.0000
                                           -0.0001 -0.0000  0.0000 -0.0000 -0.0001
                                            0.0000  0.0000 -0.0000  0.0004  0.0000
                                            0.0000  0.0000 -0.0000 -0.0000  0.0000
                                           -0.0000  0.0000
    45. (1.99911) CR ( 1) C   8           s(100.00%)p 0.00(  0.00%)
                                            1.0000 -0.0001  0.0000  0.0000  0.0000
                                           -0.0002 -0.0000  0.0000 -0.0000 -0.0001
                                           -0.0000 -0.0000  0.0000 -0.0001 -0.0000
                                            0.0000 -0.0000  0.0000 -0.0000  0.0000
                                           -0.0000 -0.0000
    46. (1.99940) CR ( 1) N   9           s(100.00%)
                                            1.0000  0.0001 -0.0000 -0.0000 -0.0000
                                           -0.0001 -0.0000  0.0000 -0.0000 -0.0001
                                            0.0000 -0.0000  0.0000 -0.0000  0.0000
                                            0.0000  0.0000 -0.0000  0.0000  0.0000
                                           -0.0000  0.0000
    47. (1.99917) CR ( 1) C  10           s(100.00%)p 0.00(  0.00%)
                                            1.0000  0.0002 -0.0000 -0.0000 -0.0000
                                           -0.0002  0.0000 -0.0000 -0.0000  0.0001
                                            0.0000  0.0000  0.0000  0.0003  0.0000
                                            0.0000  0.0000 -0.0000 -0.0000  0.0000
                                           -0.0000  0.0000
    48. (1.99929) CR ( 1) C  11           s(100.00%)p 0.00(  0.00%)
                                            1.0000  0.0001  0.0000  0.0000  0.0000
                                           -0.0003 -0.0000  0.0000 -0.0000  0.0001
                                            0.0000 -0.0000  0.0000  0.0001  0.0000
                                           -0.0000  0.0000 -0.0000 -0.0000  0.0000
                                            0.0000 -0.0000
    49. (1.99929) CR ( 1) C  12           s(100.00%)p 0.00(  0.00%)
                                            1.0000  0.0002  0.0000  0.0000  0.0000
                                           -0.0002 -0.0000 -0.0000 -0.0000 -0.0000
                                           -0.0000 -0.0000 -0.0000 -0.0002 -0.0000
                                           -0.0000 -0.0000  0.0000  0.0000 -0.0000
                                            0.0000  0.0000
    50. (1.99929) CR ( 1) C  13           s(100.00%)p 0.00(  0.00%)
                                            1.0000  0.0001  0.0000  0.0000  0.0000
                                            0.0001  0.0000  0.0000  0.0000 -0.0001
                                           -0.0000 -0.0000 -0.0000 -0.0003 -0.0000
                                           -0.0000 -0.0000 -0.0000 -0.0000  0.0000
                                           -0.0000  0.0000
    51. (1.99916) CR ( 1) C  14           s(100.00%)p 0.00(  0.00%)
                                            1.0000  0.0002 -0.0000 -0.0000 -0.0000
                                            0.0003  0.0000  0.0000  0.0000 -0.0001
                                            0.0000 -0.0000 -0.0000 -0.0002  0.0000
                                           -0.0000 -0.0000 -0.0000 -0.0000 -0.0000
                                            0.0000 -0.0000
    52. (1.99948) CR ( 1) C  15           s(100.00%)p 0.00(  0.00%)
                                            1.0000  0.0001  0.0000 -0.0000  0.0000
                                            0.0001 -0.0000 -0.0000 -0.0000  0.0000
                                            0.0000 -0.0000  0.0000  0.0002 -0.0000
                                           -0.0000 -0.0000  0.0000 -0.0000  0.0000
                                           -0.0000 -0.0000
    53. (1.99981) CR ( 1) O  16           s(100.00%)p 0.00(  0.00%)
                                            1.0000  0.0002  0.0000 -0.0000  0.0000
                                            0.0001 -0.0000 -0.0000  0.0000 -0.0002
                                            0.0000  0.0000 -0.0000  0.0001  0.0000
                                            0.0000  0.0000  0.0000 -0.0000  0.0000
                                            0.0000  0.0000
    54. (1.70021) LP ( 1) N   9           s(  0.03%)p99.99( 99.96%)d 0.41(  0.01%)
                                            0.0000  0.0167 -0.0038  0.0003  0.0001
                                            0.7631  0.0202  0.0057 -0.0004  0.3008
                                            0.0086 -0.0008  0.0000 -0.5709 -0.0195
                                           -0.0046 -0.0004  0.0019  0.0037  0.0034
                                            0.0046 -0.0084
    55. (1.98853) LP ( 1) O  16           s( 63.18%)p 0.58( 36.81%)d 0.00(  0.01%)
                                           -0.0003  0.7946  0.0210  0.0006  0.0000
                                            0.2296 -0.0036 -0.0007  0.0021 -0.5613
                                            0.0077  0.0020 -0.0049  0.0152 -0.0006
                                            0.0004  0.0003  0.0055 -0.0012  0.0001
                                            0.0055  0.0040
    56. (1.90647) LP ( 2) O  16           s(  0.00%)p 1.00( 99.93%)d 0.00(  0.06%)
                                            0.0001  0.0003  0.0011  0.0057 -0.0001
                                           -0.5042 -0.0074 -0.0002  0.0009 -0.2284
                                           -0.0033 -0.0028 -0.0010 -0.8323 -0.0120
                                           -0.0015  0.0008 -0.0096  0.0087 -0.0188
                                            0.0099  0.0010
    57. (0.00550) RY*( 1) C   1           s(  1.23%)p76.11( 93.38%)d 4.39(  5.39%)
                                            0.0000 -0.0239  0.1062  0.0129  0.0157
                                            0.0151 -0.5913  0.0681 -0.0345  0.0182
                                           -0.7300  0.0779 -0.0402 -0.0050  0.1915
                                           -0.0196  0.0105 -0.2042 -0.0166  0.0948
                                            0.0262  0.0474
    58. (0.00194) RY*( 2) C   1           s(  0.01%)p99.99( 98.10%)d99.99(  1.89%)
                                           -0.0000  0.0000  0.0117  0.0018  0.0004
                                           -0.0265 -0.5981  0.1048  0.1506  0.0261
                                            0.5985 -0.0994 -0.1492  0.0189  0.4248
                                           -0.0760 -0.1066  0.0114 -0.0556 -0.0285
                                            0.1198  0.0218
    59. (0.00092) RY*( 3) C   1           s(  0.12%)p99.99( 91.56%)d71.07(  8.32%)
                                           -0.0000  0.0008  0.0037  0.0338  0.0034
                                            0.0103 -0.4353 -0.1117 -0.0608 -0.0032
                                            0.1383  0.0010  0.0110  0.0189 -0.8086
                                           -0.1638 -0.0975 -0.1078 -0.0942 -0.2288
                                           -0.0945  0.0383
    60. (0.00055) RY*( 4) C   1           s(  0.32%)p 4.48(  1.41%)d99.99( 98.27%)
                                           -0.0000  0.0006  0.0534  0.0175 -0.0012
                                           -0.0047  0.0447  0.0588 -0.0077 -0.0006
                                           -0.0121 -0.0700  0.0150 -0.0101  0.0531
                                           -0.0075  0.0185 -0.3864  0.3319 -0.4662
                                            0.2236 -0.6752
    61. (0.00042) RY*( 5) C   1           s(  0.08%)p99.99( 94.67%)d68.09(  5.26%)
                                           -0.0000  0.0004  0.0277  0.0001  0.0015
                                           -0.0146 -0.0698 -0.5856  0.1829  0.0135
                                            0.0711  0.5693 -0.1943  0.0092  0.0533
                                            0.4209 -0.1341 -0.0560  0.1159  0.0051
                                           -0.1650 -0.0935
    62. (0.00042) RY*( 6) C   1           s( 91.46%)p 0.07(  5.99%)d 0.03(  2.55%)
                                           -0.0000  0.0048  0.9535  0.0611 -0.0406
                                           -0.0137  0.0827  0.0104  0.1225 -0.0179
                                            0.0816 -0.0023  0.1682  0.0048 -0.0283
                                           -0.0128 -0.0380 -0.0660 -0.1120  0.0922
                                           -0.0096 -0.0027
    63. (0.00017) RY*( 7) C   1           s( 78.72%)p 0.03(  2.74%)d 0.24( 18.53%)
                                            0.0000 -0.0053 -0.1616  0.8724 -0.0087
                                            0.0056  0.0365  0.0185  0.0982  0.0071
                                            0.0296  0.0336  0.1150 -0.0017  0.0107
                                           -0.0065 -0.0252 -0.1774 -0.2821  0.2051
                                           -0.0294 -0.1771
    64. (0.00007) RY*( 8) C   1           s(  4.80%)p15.53( 74.47%)d 4.32( 20.73%)
    65. (0.00007) RY*( 9) C   1           s(  0.04%)p99.99( 18.79%)d99.99( 81.17%)
    66. (0.00002) RY*(10) C   1           s(  9.86%)p 1.58( 15.59%)d 7.56( 74.54%)
    67. (0.00001) RY*(11) C   1           s(  0.01%)p 1.00( 98.05%)d 0.02(  1.94%)
    68. (0.00000) RY*(12) C   1           s(  0.09%)p99.99( 97.42%)d29.32(  2.49%)
    69. (0.00000) RY*(13) C   1           s(  1.54%)p57.97( 89.17%)d 6.04(  9.29%)
    70. (0.00000) RY*(14) C   1           s(  1.83%)p 6.21( 11.38%)d47.38( 86.79%)
    71. (0.00000) RY*(15) C   1           s(  2.83%)p30.69( 86.72%)d 3.70( 10.46%)
    72. (0.00000) RY*(16) C   1           s( 98.82%)p 0.01(  0.92%)d 0.00(  0.26%)
    73. (0.00000) RY*(17) C   1           s(  8.34%)p 2.36( 19.72%)d 8.62( 71.93%)
    74. (0.00580) RY*( 1) C   2           s(  0.43%)p99.99( 94.73%)d11.18(  4.83%)
                                            0.0000 -0.0258  0.0564 -0.0195  0.0098
                                            0.0237 -0.8167  0.0772 -0.0481 -0.0016
                                            0.1936  0.0315 -0.0024 -0.0136  0.4806
                                           -0.0333  0.0270  0.0746  0.1133 -0.0135
                                           -0.1703 -0.0275
    75. (0.00201) RY*( 2) C   2           s(  0.13%)p99.99( 97.94%)d15.37(  1.93%)
                                           -0.0000 -0.0018  0.0256 -0.0239 -0.0048
                                           -0.0082 -0.2246  0.0297  0.0414 -0.0393
                                           -0.9206  0.1711  0.2159 -0.0024 -0.0322
                                            0.0131  0.0143  0.1143  0.0018 -0.0690
                                            0.0379 -0.0063
    76. (0.00088) RY*( 3) C   2           s(  0.23%)p99.99( 84.32%)d66.77( 15.45%)
                                           -0.0000  0.0002 -0.0262  0.0403  0.0009
                                            0.0115 -0.4251 -0.1395 -0.0386 -0.0044
                                            0.1223  0.0164  0.0084  0.0196 -0.7624
                                           -0.2034 -0.0550 -0.0670 -0.1910 -0.2118
                                           -0.1761  0.1940
    77. (0.00059) RY*( 4) C   2           s(  0.80%)p11.18(  8.92%)d99.99( 90.28%)
                                           -0.0000  0.0007 -0.0516  0.0729  0.0009
                                            0.0026  0.1073 -0.0362  0.0334 -0.0035
                                           -0.0561 -0.0982  0.0032  0.0026  0.2257
                                            0.0511  0.0942 -0.4458 -0.1332 -0.7917
                                           -0.2053 -0.1319
    78. (0.00044) RY*( 5) C   2           s( 88.14%)p 0.09(  8.14%)d 0.04(  3.71%)
                                            0.0000  0.0043  0.9383  0.0008 -0.0330
                                           -0.0167  0.0810  0.0783  0.1407  0.0102
                                            0.0283  0.1591 -0.1058  0.0112 -0.0507
                                           -0.0187 -0.0904  0.0619 -0.0125 -0.0785
                                           -0.1398 -0.0863
    79. (0.00027) RY*( 6) C   2           s(  9.62%)p 8.56( 82.34%)d 0.84(  8.03%)
                                            0.0000 -0.0022 -0.2118  0.2265  0.0089
                                            0.0087  0.0560  0.2033 -0.1038  0.0184
                                            0.0805  0.7977 -0.3530 -0.0009 -0.0043
                                            0.0181 -0.0025  0.1913 -0.0728 -0.1729
                                            0.0488 -0.0787
    80. (0.00014) RY*( 7) C   2           s( 74.76%)p 0.11(  8.48%)d 0.22( 16.76%)
                                           -0.0000 -0.0012 -0.0369  0.8636 -0.0219
                                            0.0036  0.0044 -0.1194  0.1316 -0.0055
                                           -0.0583 -0.2017  0.0236 -0.0048  0.0052
                                            0.0540 -0.0744  0.1449 -0.0445  0.1520
                                           -0.2801 -0.2075
    81. (0.00008) RY*( 8) C   2           s(  4.62%)p11.67( 53.95%)d 8.96( 41.43%)
    82. (0.00006) RY*( 9) C   2           s(  1.28%)p32.93( 42.23%)d44.04( 56.48%)
    83. (0.00002) RY*(10) C   2           s(  0.12%)p99.99( 98.93%)d 8.31(  0.96%)
    84. (0.00002) RY*(11) C   2           s( 10.81%)p 1.19( 12.89%)d 7.06( 76.30%)
    85. (0.00000) RY*(12) C   2           s(  0.98%)p99.72( 98.00%)d 1.03(  1.01%)
    86. (0.00000) RY*(13) C   2           s(  4.47%)p16.84( 75.31%)d 4.52( 20.22%)
    87. (0.00000) RY*(14) C   2           s(  2.29%)p 7.57( 17.36%)d35.05( 80.35%)
    88. (0.00000) RY*(15) C   2           s( 97.49%)p 0.01(  1.15%)d 0.01(  1.36%)
    89. (0.00001) RY*(16) C   2           s(  1.55%)p59.50( 92.26%)d 3.99(  6.19%)
    90. (0.00000) RY*(17) C   2           s(  2.36%)p 9.80( 23.13%)d31.57( 74.51%)
    91. (0.00567) RY*( 1) C   3           s(  0.15%)p99.99( 94.79%)d33.27(  5.06%)
                                            0.0000 -0.0220  0.0236  0.0207  0.0070
                                            0.0030 -0.1198  0.0627 -0.0070 -0.0223
                                            0.9315 -0.0081  0.0332 -0.0076  0.2438
                                           -0.0262  0.0073  0.1119 -0.0467 -0.0920
                                            0.1631  0.0283
    92. (0.00206) RY*( 2) C   3           s(  0.39%)p99.99( 97.39%)d 5.78(  2.22%)
                                            0.0000  0.0163  0.0551  0.0213 -0.0096
                                            0.0232  0.8564 -0.1231 -0.0951  0.0097
                                            0.2240 -0.0005 -0.0670 -0.0156 -0.3868
                                            0.0963  0.0438  0.1053  0.0028 -0.0325
                                           -0.0931 -0.0378
    93. (0.00117) RY*( 3) C   3           s(  0.16%)p99.99( 77.95%)d99.99( 21.89%)
                                            0.0000 -0.0006  0.0402  0.0016 -0.0021
                                           -0.0022  0.3787  0.2209  0.0576  0.0005
                                           -0.1441 -0.0344 -0.0085 -0.0046  0.7092
                                            0.2395  0.0404 -0.0812  0.2347  0.0235
                                            0.1859 -0.3494
    94. (0.00053) RY*( 4) C   3           s(  0.61%)p52.75( 32.15%)d99.99( 67.24%)
                                           -0.0000 -0.0005  0.0779 -0.0041 -0.0036
                                           -0.0065  0.1970 -0.1985  0.1120 -0.0002
                                           -0.0741  0.0503  0.0257 -0.0081  0.4385
                                           -0.1713  0.0195 -0.1247 -0.4371 -0.3791
                                           -0.3760  0.4251
    95. (0.00051) RY*( 5) C   3           s( 79.62%)p 0.22( 17.32%)d 0.04(  3.06%)
                                           -0.0000 -0.0051  0.8742 -0.1784  0.0101
                                           -0.0074 -0.1045 -0.1550  0.0852 -0.0216
                                            0.0040 -0.2956  0.1517  0.0022 -0.0339
                                            0.1372 -0.0060  0.0575  0.1161  0.0110
                                           -0.1094 -0.0419
    96. (0.00026) RY*( 6) C   3           s( 20.98%)p 3.36( 70.43%)d 0.41(  8.59%)
                                            0.0000 -0.0059  0.3454  0.2970 -0.0475
                                            0.0109  0.0418  0.7489 -0.2247 -0.0039
                                           -0.0512  0.0756 -0.1413 -0.0082 -0.0937
                                           -0.1896  0.1342 -0.0530 -0.2744  0.0209
                                            0.0294  0.0805
    97. (0.00021) RY*( 7) C   3           s(  7.06%)p11.25( 79.36%)d 1.93( 13.59%)
                                            0.0000  0.0036  0.2605 -0.0279  0.0436
                                            0.0063  0.0411 -0.1596  0.1598 -0.0006
                                            0.0213  0.8385  0.1125 -0.0043  0.0114
                                           -0.0364 -0.1521 -0.1198 -0.1065  0.2839
                                            0.1641 -0.0513
    98. (0.00013) RY*( 8) C   3           s(  1.22%)p52.48( 64.00%)d28.51( 34.78%)
                                           -0.0000  0.0065  0.0805  0.0331  0.0677
                                           -0.0066 -0.0900 -0.1697 -0.5805 -0.0100
                                           -0.0761  0.3217  0.0223  0.0073  0.1087
                                           -0.1737  0.3379  0.3361  0.3392 -0.3203
                                           -0.1042 -0.0792
    99. (0.00009) RY*( 9) C   3           s(  1.94%)p36.80( 71.49%)d13.67( 26.57%)
   100. (0.00007) RY*(10) C   3           s( 75.97%)p 0.22( 16.36%)d 0.10(  7.67%)
   101. (0.00007) RY*(11) C   3           s(  2.07%)p15.63( 32.38%)d31.64( 65.54%)
   102. (0.00003) RY*(12) C   3           s(  8.10%)p 1.64( 13.29%)d 9.71( 78.61%)
   103. (0.00003) RY*(13) C   3           s(  6.30%)p 6.31( 39.73%)d 8.57( 53.98%)
   104. (0.00000) RY*(14) C   3           s( 91.16%)p 0.01(  0.80%)d 0.09(  8.04%)
   105. (0.00001) RY*(15) C   3           s(  0.55%)p73.80( 40.66%)d99.99( 58.79%)
   106. (0.00000) RY*(16) C   3           s(  0.26%)p99.99( 93.72%)d22.71(  6.01%)
   107. (0.00001) RY*(17) C   3           s(  3.56%)p16.38( 58.25%)d10.74( 38.19%)
   108. (0.00681) RY*( 1) C   4           s(  2.44%)p38.50( 94.02%)d 1.45(  3.54%)
                                            0.0000 -0.0090  0.1315 -0.0839 -0.0014
                                            0.0158 -0.5866 -0.0008 -0.0224  0.0131
                                           -0.7698  0.0076 -0.0280  0.0015  0.0374
                                            0.0150  0.0078  0.1560 -0.0186 -0.0984
                                           -0.0210 -0.0241
   109. (0.00327) RY*( 2) C   4           s(  3.43%)p27.30( 93.71%)d 0.83(  2.85%)
                                           -0.0000  0.0033  0.1850 -0.0028 -0.0083
                                            0.0037  0.7832 -0.0340 -0.0136 -0.0130
                                           -0.5642  0.0080  0.0407 -0.0136  0.0200
                                            0.0229  0.0338  0.0428 -0.0009  0.0297
                                            0.1602  0.0124
   110. (0.00313) RY*( 3) C   4           s( 14.32%)p 5.63( 80.57%)d 0.36(  5.12%)
                                            0.0000  0.0073  0.3761  0.0412 -0.0012
                                           -0.0208 -0.0281 -0.0124  0.0718  0.0011
                                            0.1320 -0.0288 -0.0209 -0.0013  0.8829
                                            0.0311 -0.0007  0.1118  0.1530  0.0891
                                            0.0250 -0.0818
   111. (0.00079) RY*( 4) C   4           s( 49.01%)p 0.43( 21.28%)d 0.61( 29.70%)
                                           -0.0000 -0.0013  0.6965 -0.0704 -0.0071
                                           -0.0009 -0.0370 -0.1694  0.0348 -0.0088
                                            0.1467 -0.2676  0.0186  0.0127 -0.2605
                                           -0.1370 -0.0347  0.1235 -0.2509  0.0773
                                           -0.1554  0.4344
   112. (0.00063) RY*( 5) C   4           s( 18.11%)p 0.44(  8.03%)d 4.08( 73.85%)
                                           -0.0000 -0.0016  0.4254 -0.0072  0.0098
                                           -0.0048 -0.0328 -0.0829  0.0318 -0.0041
                                            0.0814 -0.1064  0.0243 -0.0043 -0.2210
                                           -0.0623  0.0097 -0.3205  0.2978 -0.4506
                                            0.1882 -0.5556
   113. (0.00035) RY*( 6) C   4           s(  5.99%)p 4.86( 29.13%)d10.83( 64.88%)
                                            0.0000  0.0023 -0.1596  0.1827 -0.0325
                                            0.0031  0.0758 -0.0699  0.0183 -0.0032
                                           -0.1059 -0.0753 -0.0169  0.0091  0.2686
                                           -0.4284 -0.0858 -0.3939 -0.3223 -0.5006
                                           -0.3336  0.1671
   114. (0.00027) RY*( 7) C   4           s( 18.50%)p 2.28( 42.19%)d 2.13( 39.31%)
                                            0.0000  0.0014  0.0926  0.4190  0.0284
                                           -0.0095 -0.1001  0.2887  0.3474  0.0070
                                            0.0251  0.3149  0.1389  0.0054 -0.0479
                                           -0.2338 -0.1779  0.0540 -0.1098 -0.0646
                                            0.5784  0.1986
   115. (0.00016) RY*( 8) C   4           s( 19.47%)p 3.02( 58.73%)d 1.12( 21.80%)
                                           -0.0000  0.0000  0.0733  0.4326  0.0474
                                            0.0064 -0.0204  0.1302 -0.2193 -0.0091
                                           -0.0461  0.0379  0.6651 -0.0056 -0.0627
                                           -0.1417  0.2275  0.0426  0.2513  0.1550
                                           -0.3549 -0.0553
   116. (0.00015) RY*( 9) C   4           s(  4.39%)p19.80( 86.92%)d 1.98(  8.69%)
                                           -0.0000 -0.0041  0.1643 -0.1250  0.0359
                                           -0.0020 -0.0026 -0.3642 -0.1258 -0.0001
                                            0.0740  0.7934  0.1559  0.0047  0.0153
                                            0.2385  0.0651 -0.0461 -0.2289 -0.1534
                                           -0.0939  0.0059
   117. (0.00010) RY*(10) C   4           s(  8.72%)p 5.05( 44.04%)d 5.41( 47.24%)
   118. (0.00008) RY*(11) C   4           s(  8.58%)p 4.98( 42.78%)d 5.67( 48.64%)
   119. (0.00007) RY*(12) C   4           s(  7.80%)p 6.88( 53.63%)d 4.94( 38.57%)
   120. (0.00005) RY*(13) C   4           s(  1.72%)p18.88( 32.47%)d38.27( 65.81%)
   121. (0.00003) RY*(14) C   4           s( 39.56%)p 1.06( 42.08%)d 0.46( 18.36%)
   122. (0.00003) RY*(15) C   4           s( 10.65%)p 6.53( 69.57%)d 1.86( 19.78%)
   123. (0.00001) RY*(16) C   4           s(  0.37%)p99.99( 97.11%)d 6.78(  2.52%)
   124. (0.00000) RY*(17) C   4           s( 86.95%)p 0.04(  3.85%)d 0.11(  9.20%)
   125. (0.00598) RY*( 1) C   5           s(  0.11%)p99.99( 95.04%)d43.41(  4.85%)
                                           -0.0000  0.0223 -0.0219 -0.0114 -0.0029
                                            0.0219 -0.8565  0.0069 -0.0258 -0.0040
                                            0.0136 -0.0558  0.0054 -0.0116  0.4600
                                           -0.0148  0.0150 -0.0781 -0.1077  0.0183
                                            0.1713  0.0339
   126. (0.00208) RY*( 2) C   5           s(  0.28%)p99.99( 97.27%)d 8.84(  2.45%)
                                            0.0000  0.0162  0.0349  0.0334 -0.0132
                                            0.0050  0.0972 -0.0111 -0.0595  0.0287
                                            0.9498 -0.1615 -0.1171 -0.0011  0.1273
                                            0.0063  0.0243  0.1099 -0.0381 -0.0776
                                            0.0566 -0.0418
   127. (0.00112) RY*( 3) C   5           s(  0.15%)p99.99( 77.50%)d99.99( 22.35%)
                                           -0.0000 -0.0010  0.0389  0.0019 -0.0003
                                           -0.0109  0.3945  0.0902  0.0212  0.0018
                                           -0.1350 -0.0505  0.0163 -0.0191  0.7253
                                            0.2477  0.0430  0.2067 -0.0003  0.3915
                                            0.0630  0.1535
   128. (0.00052) RY*( 4) C   5           s(  2.02%)p14.54( 29.38%)d33.96( 68.60%)
                                            0.0000 -0.0015  0.1405 -0.0194 -0.0090
                                           -0.0049 -0.2215  0.0616 -0.0303  0.0017
                                            0.0826  0.0127  0.0119 -0.0033 -0.4079
                                            0.2446 -0.0812  0.3185  0.2689  0.6528
                                            0.2832 -0.0771
   129. (0.00044) RY*( 5) C   5           s( 85.45%)p 0.12( 10.57%)d 0.05(  3.97%)
                                            0.0000 -0.0049  0.9035 -0.1949  0.0153
                                           -0.0175  0.0148 -0.1424  0.1425 -0.0087
                                           -0.0596 -0.2083  0.1261  0.0089  0.0103
                                            0.0181 -0.0347 -0.0152 -0.0750 -0.1658
                                            0.0796  0.0075
   130. (0.00023) RY*( 6) C   5           s( 26.25%)p 2.62( 68.65%)d 0.19(  5.10%)
                                            0.0000 -0.0054  0.3218  0.3957 -0.0484
                                           -0.0053 -0.0439 -0.0577 -0.1133  0.0118
                                            0.0429  0.6891 -0.3916  0.0040  0.0718
                                            0.1803  0.0224 -0.0929 -0.0492  0.0194
                                           -0.1649 -0.1113
   131. (0.00016) RY*( 7) C   5           s(  9.84%)p 5.77( 56.81%)d 3.39( 33.35%)
                                            0.0000  0.0084  0.0638  0.3003  0.0639
                                           -0.0063 -0.0144  0.0792  0.0983 -0.0114
                                           -0.1470 -0.1582 -0.4537  0.0055  0.0507
                                           -0.4975 -0.2218  0.4910  0.1978 -0.1511
                                            0.1232  0.1237
   132. (0.00013) RY*( 8) C   5           s( 58.59%)p 0.38( 22.26%)d 0.33( 19.15%)
                                            0.0000  0.0007  0.0149  0.7634  0.0537
                                           -0.0005  0.0392 -0.2004  0.0887  0.0039
                                           -0.0108 -0.3561  0.1851 -0.0039 -0.0352
                                            0.1015  0.0168 -0.3760  0.1318  0.0825
                                            0.1380  0.0827
   133. (0.00011) RY*( 9) C   5           s(  3.40%)p25.82( 87.92%)d 2.55(  8.67%)
                                            0.0000  0.0080  0.1588  0.0933  0.0075
                                           -0.0010 -0.0017  0.9179  0.0946  0.0093
                                            0.0407 -0.0561  0.0328 -0.0022 -0.0195
                                           -0.1251  0.0761 -0.2578  0.0256  0.0662
                                           -0.0838 -0.0907
   134. (0.00009) RY*(10) C   5           s(  5.25%)p13.17( 69.20%)d 4.86( 25.55%)
   135. (0.00006) RY*(11) C   5           s(  9.88%)p 3.41( 33.71%)d 5.71( 56.41%)
   136. (0.00004) RY*(12) C   5           s(  0.60%)p40.53( 24.12%)d99.99( 75.28%)
   137. (0.00001) RY*(13) C   5           s(  2.00%)p40.89( 81.77%)d 8.11( 16.23%)
   138. (0.00001) RY*(14) C   5           s(  0.37%)p64.14( 23.47%)d99.99( 76.16%)
   139. (0.00000) RY*(15) C   5           s( 94.32%)p 0.03(  2.97%)d 0.03(  2.71%)
   140. (0.00001) RY*(16) C   5           s(  0.55%)p99.99( 95.29%)d 7.52(  4.16%)
   141. (0.00001) RY*(17) C   5           s(  1.02%)p23.54( 24.13%)d73.02( 74.84%)
   142. (0.00567) RY*( 1) C   6           s(  0.43%)p99.99( 94.65%)d11.48(  4.92%)
                                            0.0000 -0.0258  0.0527 -0.0276  0.0093
                                           -0.0045  0.2419 -0.0228  0.0030  0.0255
                                           -0.8921 -0.0908 -0.0548  0.0071 -0.2817
                                           -0.0080 -0.0118  0.1113 -0.0381 -0.0934
                                            0.1603  0.0310
   143. (0.00198) RY*( 2) C   6           s(  0.08%)p99.99( 98.01%)d23.88(  1.91%)
                                            0.0000  0.0014 -0.0146  0.0236  0.0052
                                            0.0347  0.8004  0.1344 -0.1962  0.0132
                                            0.3306  0.0458 -0.0703 -0.0160 -0.3897
                                           -0.0682  0.0923 -0.1021 -0.0451  0.0434
                                            0.0650  0.0229
   144. (0.00083) RY*( 3) C   6           s(  0.24%)p99.99( 78.06%)d91.45( 21.70%)
                                            0.0000  0.0001 -0.0318  0.0369  0.0016
                                            0.0055 -0.4082  0.1430 -0.0257 -0.0014
                                            0.1108  0.0019  0.0042  0.0130 -0.7317
                                            0.2020 -0.0643 -0.1478 -0.1785 -0.3494
                                           -0.1721  0.1081
   145. (0.00058) RY*( 4) C   6           s(  0.28%)p51.02( 14.26%)d99.99( 85.46%)
                                           -0.0000  0.0000 -0.0296  0.0438 -0.0015
                                           -0.0092  0.1630  0.0395  0.0591  0.0027
                                           -0.0603  0.0317 -0.0095 -0.0134  0.3076
                                           -0.0684  0.0818  0.0102 -0.5169 -0.2476
                                           -0.3943  0.6086
   146. (0.00045) RY*( 5) C   6           s( 88.14%)p 0.10(  8.69%)d 0.04(  3.17%)
                                            0.0000  0.0042  0.9384  0.0002 -0.0291
                                            0.0118  0.0050 -0.1501 -0.1010 -0.0167
                                            0.0920 -0.1047  0.1372 -0.0095 -0.0023
                                            0.0928  0.0822  0.1064 -0.1065 -0.0859
                                            0.0323 -0.0252
   147. (0.00027) RY*( 6) C   6           s(  5.58%)p15.69( 87.59%)d 1.22(  6.83%)
                                           -0.0000  0.0024  0.2293 -0.0566 -0.0061
                                           -0.0152 -0.0611  0.7102  0.3010 -0.0104
                                           -0.0599  0.3330  0.1621  0.0064  0.0278
                                           -0.3428 -0.1332 -0.1698 -0.0170  0.0669
                                            0.1830  0.0350
   148. (0.00018) RY*( 7) C   6           s( 85.06%)p 0.03(  2.74%)d 0.14( 12.21%)
                                            0.0000 -0.0011 -0.0543  0.9206 -0.0097
                                           -0.0011 -0.0224  0.0250 -0.0178  0.0062
                                           -0.0012  0.1013  0.0972  0.0009  0.0133
                                           -0.0691  0.0348  0.2115 -0.1684 -0.0543
                                            0.1334 -0.1681
   149. (0.00009) RY*( 8) C   6           s(  3.32%)p15.24( 50.56%)d13.90( 46.12%)
   150. (0.00006) RY*( 9) C   6           s(  2.30%)p18.15( 41.75%)d24.33( 55.95%)
   151. (0.00003) RY*(10) C   6           s(  8.23%)p 1.93( 15.92%)d 9.21( 75.84%)
   152. (0.00001) RY*(11) C   6           s(  0.20%)p99.99( 97.04%)d13.59(  2.75%)
   153. (0.00000) RY*(12) C   6           s(  1.48%)p63.37( 94.04%)d 3.02(  4.47%)
   154. (0.00000) RY*(13) C   6           s(  2.36%)p34.89( 82.47%)d 6.42( 15.17%)
   155. (0.00001) RY*(14) C   6           s(  1.43%)p63.13( 90.04%)d 5.98(  8.53%)
   156. (0.00000) RY*(15) C   6           s(  0.22%)p49.19( 10.93%)d99.99( 88.85%)
   157. (0.00000) RY*(16) C   6           s( 97.56%)p 0.01(  1.45%)d 0.01(  0.98%)
   158. (0.00000) RY*(17) C   6           s(  3.17%)p10.05( 31.88%)d20.47( 64.95%)
   159. (0.01039) RY*( 1) C   7           s(  3.26%)p28.91( 94.11%)d 0.81(  2.64%)
                                            0.0000 -0.0000  0.1804 -0.0039 -0.0015
                                           -0.0168  0.5079 -0.0092 -0.0004 -0.0016
                                           -0.4183 -0.0765  0.0292  0.0379 -0.7055
                                           -0.0199 -0.0378  0.0173  0.0801 -0.0624
                                           -0.0542 -0.1133
   160. (0.00428) RY*( 2) C   7           s(  2.04%)p45.56( 93.12%)d 2.37(  4.84%)
                                            0.0000 -0.0125  0.1423 -0.0060 -0.0011
                                           -0.0092 -0.7670  0.0359  0.0015  0.0039
                                            0.0756 -0.0155  0.0200  0.0112 -0.5504
                                            0.1785  0.0106 -0.0038  0.1044 -0.1759
                                            0.0379  0.0715
   161. (0.00284) RY*( 3) C   7           s(  2.66%)p24.76( 65.97%)d11.77( 31.37%)
                                            0.0000  0.0030  0.1610  0.0267 -0.0039
                                           -0.0090 -0.0908 -0.5494  0.0600 -0.0066
                                           -0.1535 -0.5302  0.0410  0.0068  0.1915
                                            0.0401 -0.0353  0.3728  0.0050 -0.2397
                                           -0.3424  0.0001
   162. (0.00180) RY*( 4) C   7           s(  1.50%)p62.78( 94.47%)d 2.68(  4.03%)
                                           -0.0000 -0.0179  0.1086 -0.0533  0.0101
                                           -0.0040  0.2081 -0.6385 -0.0149  0.0191
                                            0.5768  0.3213 -0.0795  0.0070 -0.1973
                                            0.1078 -0.0180  0.0021 -0.0410 -0.0306
                                            0.1748 -0.0843
   163. (0.00159) RY*( 5) C   7           s(  1.93%)p46.70( 90.09%)d 4.14(  7.98%)
                                           -0.0000 -0.0154  0.1046 -0.0896  0.0098
                                           -0.0006  0.2165  0.4132  0.0727  0.0110
                                            0.5327 -0.5721 -0.0823  0.0076 -0.0746
                                            0.2331  0.0012  0.2012  0.0683  0.0113
                                            0.1691 -0.0772
   164. (0.00101) RY*( 6) C   7           s(  2.38%)p37.36( 88.86%)d 3.68(  8.76%)
                                           -0.0000 -0.0059  0.0417  0.1479  0.0112
                                           -0.0051 -0.0483  0.0127 -0.0205  0.0105
                                            0.2297 -0.2048 -0.0778  0.0008 -0.1230
                                           -0.8763 -0.0420 -0.1468 -0.1344 -0.2127
                                            0.0448  0.0267
   165. (0.00095) RY*( 7) C   7           s( 13.89%)p 1.33( 18.45%)d 4.87( 67.66%)
                                            0.0000  0.0024  0.3721 -0.0222 -0.0044
                                           -0.0006 -0.1413 -0.0232  0.0002 -0.0082
                                           -0.0971  0.0869  0.1666  0.0160  0.0483
                                           -0.2588 -0.2227  0.4714  0.1545  0.5479
                                            0.3287 -0.1491
   166. (0.00060) RY*( 8) C   7           s( 42.13%)p 0.75( 31.81%)d 0.62( 26.07%)
                                           -0.0000 -0.0043  0.6215  0.1814  0.0460
                                           -0.0122  0.0842  0.2726  0.1459  0.0200
                                            0.1201  0.3595 -0.0742  0.0133  0.1824
                                            0.0252 -0.1777  0.0353  0.1617 -0.3266
                                           -0.3548  0.0267
   167. (0.00023) RY*( 9) C   7           s( 28.98%)p 0.57( 16.51%)d 1.88( 54.50%)
                                           -0.0000  0.0022  0.4542 -0.2889  0.0108
                                           -0.0012 -0.0085 -0.1577 -0.0583  0.0142
                                           -0.1656 -0.2501 -0.0545  0.0070  0.2009
                                            0.0530  0.0205 -0.6130  0.2102  0.0051
                                            0.3395  0.0991
   168. (0.00024) RY*(10) C   7           s( 11.71%)p 5.83( 68.24%)d 1.71( 20.05%)
                                           -0.0000 -0.0030  0.0914  0.3289 -0.0228
                                           -0.0041  0.0458  0.0327 -0.2611  0.0006
                                            0.0364 -0.0511  0.7537 -0.0021  0.0544
                                            0.1411 -0.1272 -0.1008 -0.2935 -0.2238
                                            0.2142 -0.0909
   169. (0.00016) RY*(11) C   7           s( 11.57%)p 4.24( 48.99%)d 3.41( 39.45%)
                                            0.0000 -0.0020 -0.1968  0.2771 -0.0114
                                            0.0113  0.0748 -0.0965  0.5765  0.0010
                                            0.0846 -0.0334  0.3558  0.0029 -0.0286
                                           -0.0521  0.0633 -0.1014  0.5397  0.0630
                                            0.0463  0.2946
   170. (0.00015) RY*(12) C   7           s(  4.54%)p12.07( 54.73%)d 8.98( 40.73%)
                                            0.0000  0.0044  0.1623 -0.1294  0.0472
                                           -0.0042 -0.0149  0.0336  0.6193 -0.0121
                                           -0.1519  0.0831  0.0002 -0.0056  0.0315
                                            0.0055  0.3623  0.1379 -0.5100 -0.1765
                                            0.3111 -0.0151
   171. (0.00012) RY*(13) C   7           s(  9.00%)p 0.73(  6.54%)d 9.38( 84.46%)
                                           -0.0000 -0.0117  0.2138  0.1617  0.1342
                                            0.0010  0.0026 -0.0364  0.0839  0.0107
                                            0.1121 -0.1266  0.0296 -0.0102 -0.1387
                                            0.0768 -0.0469 -0.2130 -0.4375  0.5562
                                           -0.3585  0.4122
   172. (0.00007) RY*(14) C   7           s( 19.84%)p 2.24( 44.43%)d 1.80( 35.73%)
   173. (0.00004) RY*(15) C   7           s(  7.80%)p 3.93( 30.63%)d 7.90( 61.58%)
   174. (0.00003) RY*(16) C   7           s( 59.35%)p 0.57( 33.83%)d 0.12(  6.83%)
   175. (0.00000) RY*(17) C   7           s( 77.36%)p 0.25( 19.52%)d 0.04(  3.12%)
   176. (0.00709) RY*( 1) C   8           s(  1.68%)p56.58( 95.09%)d 1.92(  3.23%)
                                            0.0000 -0.0097  0.1033 -0.0777  0.0029
                                           -0.0169  0.7880 -0.0014  0.0287 -0.0027
                                            0.0478 -0.0053  0.0015 -0.0110  0.5709
                                            0.0032  0.0202  0.0316  0.1701 -0.0069
                                            0.0198  0.0442
   177. (0.00340) RY*( 2) C   8           s(  1.35%)p68.18( 92.05%)d 4.89(  6.60%)
                                           -0.0000  0.0050  0.1113  0.0330 -0.0023
                                            0.0053 -0.1894 -0.0173 -0.0212  0.0140
                                           -0.8845 -0.0082 -0.0296  0.0029  0.3152
                                            0.0299 -0.0095  0.2095  0.0060  0.0870
                                            0.0579 -0.1057
   178. (0.00302) RY*( 3) C   8           s(  4.08%)p22.48( 91.67%)d 1.04(  4.25%)
                                           -0.0000  0.0084  0.1991  0.0325 -0.0004
                                           -0.0067 -0.5424  0.0572  0.0226  0.0015
                                            0.3984 -0.0197 -0.0177  0.0192  0.6749
                                            0.0063 -0.0569 -0.0132  0.0623 -0.0689
                                            0.0978 -0.1555
   179. (0.00093) RY*( 4) C   8           s( 87.26%)p 0.12( 10.05%)d 0.03(  2.69%)
                                           -0.0000 -0.0009  0.9340 -0.0135 -0.0062
                                            0.0117  0.0522  0.0471 -0.1622  0.0005
                                            0.0465  0.0143 -0.0059  0.0030 -0.2569
                                            0.0195 -0.0174  0.1496  0.0380 -0.0379
                                           -0.0390  0.0100
   180. (0.00066) RY*( 5) C   8           s(  2.70%)p 0.60(  1.62%)d35.47( 95.68%)
                                            0.0000  0.0003 -0.1048  0.1264 -0.0021
                                            0.0007  0.0291  0.0033  0.0039  0.0095
                                            0.0740 -0.0805 -0.0093 -0.0036 -0.0071
                                            0.0473  0.0296  0.6360 -0.2661 -0.5369
                                            0.3577  0.2556
   181. (0.00031) RY*( 6) C   8           s(  1.57%)p31.75( 49.92%)d30.85( 48.51%)
                                           -0.0000  0.0004  0.0649  0.1030 -0.0302
                                           -0.0064 -0.0542  0.1513  0.1304  0.0020
                                           -0.0725 -0.0654 -0.1109  0.0150  0.1157
                                           -0.5220 -0.3852 -0.1180 -0.1728 -0.0270
                                           -0.2983  0.5929
   182. (0.00025) RY*( 7) C   8           s( 23.48%)p 0.92( 21.64%)d 2.34( 54.88%)
                                           -0.0000  0.0015  0.0410  0.4795  0.0568
                                            0.0018  0.0225 -0.1327 -0.1620 -0.0095
                                           -0.1379  0.3671  0.0662  0.0002  0.0344
                                            0.0915  0.0654 -0.4658  0.0987 -0.5656
                                           -0.0311  0.0337
   183. (0.00018) RY*( 8) C   8           s( 53.23%)p 0.42( 22.11%)d 0.46( 24.66%)
                                            0.0000  0.0008 -0.0629  0.7269 -0.0046
                                           -0.0015  0.0507 -0.2916 -0.2344  0.0053
                                            0.1228 -0.2207 -0.0089  0.0003  0.0005
                                           -0.0506 -0.1102  0.2775  0.1417  0.3529
                                           -0.1395 -0.0738
   184. (0.00013) RY*( 9) C   8           s(  4.49%)p18.73( 84.10%)d 2.54( 11.41%)
                                            0.0000  0.0009 -0.0198  0.2087  0.0310
                                            0.0017  0.0498  0.6436  0.0745 -0.0003
                                           -0.0740 -0.6018  0.0949 -0.0065 -0.0744
                                            0.1696 -0.0879 -0.1553  0.1846 -0.1891
                                            0.0063 -0.1418
   185. (0.00012) RY*(10) C   8           s(  0.03%)p99.99( 75.84%)d99.99( 24.13%)
                                           -0.0000  0.0007 -0.0015 -0.0040  0.0154
                                            0.0084  0.0705  0.0387 -0.2300 -0.0025
                                           -0.0145 -0.1243  0.0648 -0.0097 -0.0187
                                           -0.7701  0.2925 -0.0683 -0.1535 -0.1088
                                            0.1869 -0.4079
   186. (0.00008) RY*(11) C   8           s(  9.52%)p 1.69( 16.09%)d 7.81( 74.39%)
   187. (0.00009) RY*(12) C   8           s(  0.91%)p44.80( 40.87%)d63.81( 58.22%)
   188. (0.00006) RY*(13) C   8           s(  8.84%)p 8.10( 71.66%)d 2.20( 19.50%)
   189. (0.00006) RY*(14) C   8           s(  8.27%)p 9.08( 75.13%)d 2.01( 16.60%)
   190. (0.00003) RY*(15) C   8           s(  2.19%)p23.48( 51.38%)d21.22( 46.43%)
   191. (0.00000) RY*(16) C   8           s( 90.34%)p 0.03(  3.12%)d 0.07(  6.55%)
   192. (0.00001) RY*(17) C   8           s(  0.09%)p99.99( 97.76%)d24.23(  2.15%)
   193. (0.00474) RY*( 1) N   9           s(  0.43%)p99.99( 97.00%)d 5.92(  2.57%)
                                           -0.0000  0.0029  0.0502  0.0425  0.0000
                                            0.0223 -0.7404 -0.0187  0.0041  0.0120
                                           -0.3412  0.0354 -0.0072 -0.0149  0.5490
                                            0.0367  0.0035  0.0939  0.0367 -0.0722
                                           -0.0964 -0.0317
   194. (0.00363) RY*( 2) N   9           s( 11.33%)p 7.51( 85.05%)d 0.32(  3.62%)
                                           -0.0000 -0.0227  0.3329  0.0440  0.0044
                                           -0.0091 -0.2046  0.0564  0.0043  0.0093
                                            0.8499 -0.1732 -0.0181 -0.0117  0.2254
                                            0.0405 -0.0040 -0.1015  0.0225 -0.1433
                                            0.0209 -0.0662
   195. (0.00185) RY*( 3) N   9           s( 39.31%)p 1.46( 57.22%)d 0.09(  3.46%)
                                            0.0000  0.0038  0.6240 -0.0614 -0.0035
                                            0.0075  0.4809  0.0547  0.0977 -0.0071
                                           -0.3124 -0.1752  0.0328  0.0019  0.4237
                                           -0.0262  0.1370 -0.1006  0.0733 -0.1026
                                            0.0722 -0.0584
   196. (0.00108) RY*( 4) N   9           s( 33.29%)p 1.63( 54.14%)d 0.38( 12.57%)
                                            0.0000  0.0017  0.5657 -0.1137  0.0016
                                           -0.0066 -0.3418  0.0279  0.1011 -0.0046
                                           -0.1397 -0.1214  0.0295 -0.0083 -0.5998
                                           -0.0184  0.1350  0.0205 -0.2057  0.1318
                                           -0.2126 -0.1429
   197. (0.00035) RY*( 5) N   9           s(  4.36%)p12.37( 53.96%)d 9.56( 41.68%)
                                            0.0000  0.0040  0.0272  0.2070  0.0001
                                           -0.0039 -0.0804  0.5850 -0.0522  0.0006
                                           -0.0097  0.2518  0.0086  0.0047  0.0558
                                           -0.3472  0.0304 -0.2370 -0.1762  0.3751
                                            0.3973 -0.1761
   198. (0.00021) RY*( 6) N   9           s( 10.76%)p 1.65( 17.76%)d 6.65( 71.49%)
                                           -0.0000  0.0014 -0.1543  0.2888  0.0187
                                            0.0147  0.1903  0.1125  0.1000 -0.0014
                                            0.0517 -0.1489 -0.1141  0.0159  0.2268
                                            0.1398  0.0968  0.0887 -0.5521  0.2411
                                           -0.5639 -0.1616
   199. (0.00014) RY*( 7) N   9           s( 12.51%)p 6.07( 75.95%)d 0.92( 11.54%)
                                           -0.0000 -0.0015  0.2074  0.2839 -0.0383
                                            0.0002  0.0431 -0.4568 -0.1939  0.0046
                                            0.0531  0.1445  0.0997 -0.0007  0.0603
                                           -0.6334 -0.2700  0.0950 -0.0308  0.1847
                                           -0.1869  0.1908
   200. (0.00008) RY*( 8) N   9           s( 42.68%)p 0.54( 22.86%)d 0.81( 34.47%)
   201. (0.00006) RY*( 9) N   9           s(  3.63%)p17.04( 61.88%)d 9.50( 34.49%)
   202. (0.00004) RY*(10) N   9           s( 21.83%)p 1.90( 41.47%)d 1.68( 36.70%)
   203. (0.00003) RY*(11) N   9           s(  7.90%)p 6.79( 53.62%)d 4.87( 38.48%)
   204. (0.00002) RY*(12) N   9           s(  9.60%)p 3.52( 33.78%)d 5.90( 56.62%)
   205. (0.00001) RY*(13) N   9           s(  1.14%)p75.36( 86.15%)d11.11( 12.71%)
   206. (0.00001) RY*(14) N   9           s(  1.52%)p 5.50(  8.39%)d59.10( 90.09%)
   207. (0.00001) RY*(15) N   9           s(  0.49%)p99.99( 68.93%)d62.57( 30.58%)
   208. (0.00001) RY*(16) N   9           s(  0.63%)p99.99( 81.61%)d28.35( 17.76%)
   209. (0.00000) RY*(17) N   9           s( 98.69%)p 0.00(  0.29%)d 0.01(  1.02%)
   210. (0.00588) RY*( 1) C  10           s(  0.16%)p99.99( 94.98%)d29.86(  4.86%)
                                            0.0000 -0.0232  0.0307 -0.0114  0.0041
                                           -0.0066  0.0534 -0.0599  0.0041  0.0084
                                           -0.2375  0.0084 -0.0095  0.0243 -0.9405
                                            0.0262 -0.0301 -0.0049  0.1024 -0.0653
                                            0.0847 -0.1631
   211. (0.00210) RY*( 2) C  10           s(  0.11%)p99.99( 97.70%)d19.43(  2.19%)
                                            0.0000  0.0152  0.0273 -0.0028 -0.0119
                                           -0.0294 -0.9567  0.1474  0.1142  0.0044
                                            0.0976 -0.0288 -0.0031 -0.0087 -0.0919
                                            0.0498  0.0688  0.0257  0.1184  0.0111
                                           -0.0111  0.0836
   212. (0.00129) RY*( 3) C  10           s(  0.13%)p99.99( 79.20%)d99.99( 20.67%)
                                           -0.0000  0.0009  0.0290 -0.0202 -0.0055
                                           -0.0009  0.1017  0.0294  0.0101 -0.0048
                                            0.8169  0.2645  0.0413  0.0020 -0.1932
                                           -0.0663 -0.0081 -0.4118  0.1349  0.0227
                                           -0.1334 -0.0255
   213. (0.00053) RY*( 4) C  10           s( 11.40%)p 2.09( 23.83%)d 5.68( 64.77%)
                                           -0.0000 -0.0022  0.3329 -0.0550 -0.0090
                                            0.0008  0.0714 -0.0150 -0.0126 -0.0070
                                            0.4083 -0.1906  0.0435  0.0098 -0.0826
                                            0.1371 -0.0466  0.7124 -0.0440  0.3230
                                            0.1528 -0.1031
   214. (0.00045) RY*( 5) C  10           s( 79.21%)p 0.11(  8.61%)d 0.15( 12.18%)
                                           -0.0000 -0.0043  0.8743 -0.1663  0.0073
                                            0.0078  0.0361  0.1435 -0.0797  0.0063
                                           -0.1655  0.0091 -0.0619  0.0184  0.0612
                                            0.1115 -0.0999 -0.2295  0.1277 -0.1370
                                           -0.0997  0.1553
   215. (0.00027) RY*( 6) C  10           s( 18.28%)p 4.26( 77.80%)d 0.21(  3.92%)
                                            0.0000 -0.0030  0.2386  0.3495 -0.0609
                                           -0.0125 -0.0626 -0.7626  0.3876  0.0047
                                            0.0272 -0.0675 -0.0705  0.0035  0.0652
                                           -0.0628  0.1538 -0.1137  0.0374 -0.0236
                                            0.1476 -0.0499
   216. (0.00016) RY*( 7) C  10           s(  1.13%)p59.37( 67.35%)d27.78( 31.52%)
                                           -0.0000  0.0104  0.0118  0.0692  0.0794
                                            0.0095  0.1096  0.2414  0.5403 -0.0033
                                           -0.0535  0.1458 -0.0855  0.0078  0.0386
                                           -0.4937 -0.1854  0.2892  0.4283 -0.1274
                                           -0.1787  0.0004
   217. (0.00011) RY*( 8) C  10           s( 27.03%)p 1.23( 33.28%)d 1.47( 39.70%)
                                            0.0000  0.0007  0.1210  0.4978  0.0886
                                           -0.0088 -0.0470  0.1476  0.1558 -0.0012
                                           -0.0588  0.4448  0.0242 -0.0023 -0.0536
                                            0.1914 -0.2075  0.0790 -0.5441  0.0486
                                           -0.2859 -0.1028
   218. (0.00009) RY*( 9) C  10           s(  2.25%)p29.57( 66.40%)d13.96( 31.35%)
   219. (0.00007) RY*(10) C  10           s(  4.06%)p14.58( 59.25%)d 9.03( 36.68%)
   220. (0.00005) RY*(11) C  10           s( 49.79%)p 0.53( 26.52%)d 0.48( 23.70%)
   221. (0.00001) RY*(12) C  10           s(  7.85%)p11.36( 89.20%)d 0.38(  2.95%)
   222. (0.00002) RY*(13) C  10           s(  1.22%)p 6.86(  8.38%)d74.00( 90.40%)
   223. (0.00001) RY*(14) C  10           s(  1.95%)p28.45( 55.51%)d21.80( 42.54%)
   224. (0.00002) RY*(15) C  10           s(  4.89%)p 1.91(  9.31%)d17.56( 85.80%)
   225. (0.00000) RY*(16) C  10           s( 90.23%)p 0.09(  8.23%)d 0.02(  1.54%)
   226. (0.00000) RY*(17) C  10           s(  0.42%)p99.99( 94.51%)d12.17(  5.08%)
   227. (0.00573) RY*( 1) C  11           s(  0.49%)p99.99( 94.63%)d 9.86(  4.88%)
                                            0.0000 -0.0260  0.0508 -0.0405  0.0069
                                           -0.0264  0.9066  0.0958  0.0545  0.0053
                                           -0.2063 -0.0046 -0.0098  0.0047 -0.2610
                                            0.0266 -0.0035  0.0619  0.1133  0.0166
                                           -0.1074  0.1424
   228. (0.00197) RY*( 2) C  11           s(  0.06%)p99.99( 98.06%)d29.57(  1.87%)
                                           -0.0000  0.0016 -0.0131  0.0207  0.0055
                                           -0.0114 -0.2824 -0.0406  0.0588 -0.0074
                                           -0.1543 -0.0270  0.0417 -0.0383 -0.8946
                                           -0.1412  0.2183 -0.0187 -0.1151  0.0344
                                           -0.0374  0.0506
   229. (0.00079) RY*( 3) C  11           s(  0.19%)p99.99( 88.08%)d60.46( 11.72%)
                                            0.0000  0.0003  0.0400 -0.0185 -0.0001
                                            0.0043 -0.1469  0.0421 -0.0198  0.0206
                                           -0.8692  0.2246 -0.0848 -0.0053  0.1970
                                           -0.0647  0.0210  0.3109 -0.0612  0.0990
                                            0.0795 -0.0268
   230. (0.00058) RY*( 4) C  11           s(  0.13%)p25.93(  3.29%)d99.99( 96.59%)
                                           -0.0000  0.0000  0.0264 -0.0237 -0.0025
                                            0.0015  0.0181  0.0204  0.0071  0.0057
                                            0.1577 -0.0086  0.0730 -0.0018 -0.0345
                                            0.0201 -0.0124  0.2439  0.0859  0.8608
                                           -0.1489 -0.3684
   231. (0.00045) RY*( 5) C  11           s( 83.15%)p 0.17( 13.91%)d 0.04(  2.94%)
                                           -0.0000  0.0031  0.9112 -0.0199 -0.0272
                                            0.0166 -0.0930  0.1630 -0.1349 -0.0067
                                            0.0358  0.0160  0.0589 -0.0136 -0.0197
                                            0.2467  0.1375 -0.0083  0.1204  0.0009
                                            0.0318  0.1178
   232. (0.00026) RY*( 6) C  11           s( 13.56%)p 5.84( 79.22%)d 0.53(  7.22%)
                                            0.0000  0.0017  0.2940 -0.2194 -0.0323
                                            0.0109  0.0464 -0.2109 -0.1721  0.0015
                                            0.0320 -0.1478 -0.0495  0.0159  0.0521
                                           -0.7649 -0.3201 -0.0123 -0.2125  0.0404
                                           -0.1343  0.0853
   233. (0.00016) RY*( 7) C  11           s( 70.92%)p 0.16( 11.08%)d 0.25( 18.00%)
                                            0.0000 -0.0046 -0.0284  0.8411 -0.0291
                                           -0.0052  0.0057  0.0056 -0.2479  0.0020
                                            0.0221  0.0145  0.0277  0.0028  0.0144
                                           -0.2135 -0.0445  0.0304  0.1919  0.1554
                                            0.1306  0.3180
   234. (0.00008) RY*( 8) C  11           s(  3.19%)p11.25( 35.91%)d19.09( 60.90%)
   235. (0.00004) RY*( 9) C  11           s(  0.12%)p99.99( 38.76%)d99.99( 61.12%)
   236. (0.00003) RY*(10) C  11           s( 17.65%)p 1.73( 30.61%)d 2.93( 51.74%)
   237. (0.00002) RY*(11) C  11           s(  0.74%)p99.99( 97.98%)d 1.72(  1.28%)
   238. (0.00000) RY*(12) C  11           s(  4.88%)p15.18( 74.04%)d 4.32( 21.08%)
   239. (0.00000) RY*(13) C  11           s(  0.18%)p74.71( 13.62%)d99.99( 86.19%)
   240. (0.00000) RY*(14) C  11           s(  0.21%)p99.99( 98.91%)d 4.16(  0.88%)
   241. (0.00000) RY*(15) C  11           s( 98.41%)p 0.01(  1.08%)d 0.01(  0.50%)
   242. (0.00001) RY*(16) C  11           s(  3.20%)p 9.13( 29.25%)d21.08( 67.54%)
   243. (0.00001) RY*(17) C  11           s(  3.00%)p30.55( 91.64%)d 1.79(  5.36%)
   244. (0.00544) RY*( 1) C  12           s(  1.15%)p80.90( 93.42%)d 4.70(  5.43%)
                                            0.0000 -0.0242  0.1030  0.0099  0.0159
                                           -0.0176  0.6998 -0.0774  0.0402 -0.0011
                                            0.0426 -0.0114  0.0020 -0.0173  0.6537
                                           -0.0748  0.0372 -0.0424 -0.2244  0.0256
                                           -0.0369 -0.0105
   245. (0.00193) RY*( 2) C  12           s(  0.03%)p99.99( 98.04%)d63.37(  1.93%)
                                           -0.0000 -0.0001  0.0166  0.0054  0.0008
                                           -0.0273 -0.6338  0.1044  0.1566  0.0110
                                            0.2507 -0.0452 -0.0640  0.0286  0.6573
                                           -0.1150 -0.1654  0.0221  0.0036  0.0321
                                           -0.0685  0.1143
   246. (0.00085) RY*( 3) C  12           s(  0.11%)p99.99( 91.34%)d78.18(  8.55%)
                                            0.0000  0.0001 -0.0116  0.0309  0.0025
                                           -0.0037  0.1396  0.0396  0.0176 -0.0202
                                            0.8923  0.2018  0.1110  0.0048 -0.2017
                                           -0.0335 -0.0235 -0.1518 -0.0031 -0.2315
                                            0.0121  0.0932
   247. (0.00054) RY*( 4) C  12           s(  0.05%)p13.98(  0.72%)d99.99( 99.23%)
                                           -0.0000  0.0002  0.0225 -0.0028  0.0007
                                            0.0014 -0.0160 -0.0137 -0.0012  0.0105
                                           -0.0721  0.0073 -0.0073 -0.0014  0.0201
                                            0.0301 -0.0064  0.6157 -0.2576 -0.5872
                                            0.3673  0.2591
   248. (0.00043) RY*( 5) C  12           s(  0.20%)p99.99( 94.86%)d24.33(  4.93%)
                                           -0.0000  0.0005  0.0449 -0.0035  0.0012
                                           -0.0145 -0.0788 -0.6038  0.1976  0.0059
                                            0.0290  0.2494 -0.0794  0.0162  0.0790
                                            0.6508 -0.1979 -0.0569 -0.0079 -0.0246
                                            0.0950 -0.1908
   249. (0.00038) RY*( 6) C  12           s( 88.95%)p 0.09(  8.34%)d 0.03(  2.71%)
                                           -0.0000  0.0031  0.9416  0.0141 -0.0518
                                            0.0173 -0.0711 -0.0423 -0.1856  0.0004
                                            0.0016 -0.0145 -0.0060  0.0146 -0.1022
                                           -0.0814 -0.1558 -0.0674 -0.1012  0.0710
                                            0.0592  0.0617
   250. (0.00018) RY*( 7) C  12           s( 78.57%)p 0.03(  2.74%)d 0.24( 18.69%)
                                            0.0000 -0.0047 -0.1323  0.8764 -0.0078
                                           -0.0061 -0.0332 -0.0137 -0.1185  0.0001
                                           -0.0267  0.0036 -0.0070 -0.0050 -0.0223
                                           -0.0014 -0.1035 -0.1331 -0.2314  0.1781
                                            0.2551  0.1374
   251. (0.00007) RY*( 8) C  12           s(  0.03%)p99.99( 21.39%)d99.99( 78.59%)
   252. (0.00005) RY*( 9) C  12           s(  3.99%)p16.38( 65.39%)d 7.67( 30.62%)
   253. (0.00002) RY*(10) C  12           s( 11.91%)p 1.90( 22.61%)d 5.50( 65.48%)
   254. (0.00000) RY*(11) C  12           s( 99.17%)p 0.00(  0.48%)d 0.00(  0.35%)
   255. (0.00001) RY*(12) C  12           s(  1.78%)p47.46( 84.23%)d 7.88( 13.99%)
   256. (0.00001) RY*(13) C  12           s(  0.62%)p99.99( 97.47%)d 3.05(  1.91%)
   257. (0.00000) RY*(14) C  12           s(  0.00%)p 1.00( 98.98%)d 0.01(  1.01%)
   258. (0.00000) RY*(15) C  12           s(  0.09%)p99.99( 10.81%)d99.99( 89.10%)
   259. (0.00000) RY*(16) C  12           s(  8.79%)p 3.03( 26.58%)d 7.35( 64.63%)
   260. (0.00000) RY*(17) C  12           s(  4.64%)p17.81( 82.68%)d 2.73( 12.68%)
   261. (0.00579) RY*( 1) C  13           s(  0.39%)p99.99( 94.79%)d12.36(  4.82%)
                                            0.0000 -0.0260  0.0481 -0.0289  0.0084
                                            0.0031 -0.2440 -0.0315  0.0013 -0.0063
                                            0.2507 -0.0169  0.0136 -0.0271  0.9020
                                           -0.0814  0.0547 -0.0024  0.0966 -0.0675
                                            0.0819 -0.1661
   262. (0.00202) RY*( 2) C  13           s(  0.34%)p99.99( 97.61%)d 6.13(  2.06%)
                                           -0.0000 -0.0018  0.0465 -0.0342 -0.0046
                                            0.0384  0.9081 -0.1644 -0.2161 -0.0040
                                           -0.0809  0.0110  0.0223  0.0098  0.2542
                                           -0.0447 -0.0483  0.0443  0.1276 -0.0031
                                           -0.0201  0.0438
   263. (0.00091) RY*( 3) C  13           s(  0.05%)p99.99( 77.97%)d99.99( 21.98%)
                                           -0.0000  0.0003 -0.0008  0.0228  0.0011
                                           -0.0011  0.1365  0.0638  0.0022 -0.0121
                                            0.8177  0.2224  0.0564  0.0029 -0.1856
                                           -0.0314 -0.0131 -0.3120  0.0147 -0.3221
                                           -0.0265  0.1332
   264. (0.00055) RY*( 4) C  13           s(  0.25%)p55.96( 14.19%)d99.99( 85.56%)
                                           -0.0000  0.0000  0.0488  0.0122  0.0031
                                            0.0021 -0.0474 -0.0030 -0.0182  0.0150
                                           -0.3418 -0.0718 -0.1029 -0.0022  0.0771
                                            0.0033  0.0225 -0.8576  0.1930 -0.1251
                                           -0.2564  0.0387
   265. (0.00046) RY*( 5) C  13           s( 85.80%)p 0.13( 11.05%)d 0.04(  3.14%)
                                           -0.0000  0.0026  0.9225 -0.0762 -0.0344
                                           -0.0127 -0.0531 -0.1722  0.0904  0.0063
                                            0.0199 -0.0283 -0.0443  0.0183 -0.1105
                                           -0.1633 -0.1653  0.0174  0.1046  0.0082
                                            0.1377 -0.0339
   266. (0.00026) RY*( 6) C  13           s( 14.45%)p 5.44( 78.64%)d 0.48(  6.91%)
                                            0.0000 -0.0014 -0.2001  0.3229  0.0120
                                           -0.0170 -0.0557 -0.7663  0.3625  0.0005
                                            0.0053  0.1045 -0.0296 -0.0089 -0.0536
                                           -0.1874  0.1205  0.0272  0.2345  0.0009
                                            0.0401  0.1085
   267. (0.00014) RY*( 7) C  13           s( 65.29%)p 0.25( 16.00%)d 0.29( 18.71%)
                                            0.0000 -0.0040  0.0131  0.8069 -0.0405
                                            0.0055  0.0455  0.2806 -0.0854 -0.0007
                                           -0.0199 -0.0415 -0.0601 -0.0033  0.0098
                                            0.0430 -0.2532 -0.0775  0.1253  0.0517
                                            0.3924 -0.0936
   268. (0.00008) RY*( 8) C  13           s(  3.36%)p10.54( 35.41%)d18.23( 61.23%)
   269. (0.00005) RY*( 9) C  13           s(  4.72%)p11.53( 54.39%)d 8.67( 40.89%)
   270. (0.00003) RY*(10) C  13           s( 12.07%)p 1.52( 18.36%)d 5.77( 69.58%)
   271. (0.00001) RY*(11) C  13           s(  2.13%)p43.89( 93.35%)d 2.13(  4.52%)
   272. (0.00001) RY*(12) C  13           s(  3.94%)p23.40( 92.18%)d 0.99(  3.88%)
   273. (0.00000) RY*(13) C  13           s(  1.03%)p94.90( 97.89%)d 1.04(  1.08%)
   274. (0.00000) RY*(14) C  13           s( 98.27%)p 0.01(  0.92%)d 0.01(  0.81%)
   275. (0.00000) RY*(15) C  13           s(  0.20%)p72.89( 14.63%)d99.99( 85.17%)
   276. (0.00000) RY*(16) C  13           s(  3.29%)p 8.73( 28.68%)d20.70( 68.03%)
   277. (0.00000) RY*(17) C  13           s(  4.52%)p16.37( 74.02%)d 4.75( 21.46%)
   278. (0.00558) RY*( 1) C  14           s(  0.30%)p99.99( 94.82%)d16.07(  4.87%)
                                            0.0000 -0.0207  0.0507  0.0020  0.0050
                                            0.0241 -0.9425  0.0109 -0.0359 -0.0057
                                            0.1885 -0.0279  0.0077 -0.0015  0.1395
                                           -0.0448  0.0029  0.0630  0.1143  0.0168
                                           -0.1011  0.1456
   279. (0.00207) RY*( 2) C  14           s(  1.18%)p81.69( 96.07%)d 2.34(  2.76%)
                                            0.0000  0.0176  0.1058 -0.0119 -0.0105
                                           -0.0041 -0.1752 -0.0085  0.0551 -0.0074
                                           -0.1387  0.0327  0.0161 -0.0259 -0.9346
                                            0.1472  0.1018  0.0177  0.1170 -0.0216
                                            0.0985 -0.0580
   280. (0.00109) RY*( 3) C  14           s(  0.20%)p99.99( 76.14%)d99.99( 23.66%)
                                            0.0000  0.0002  0.0067  0.0438  0.0036
                                           -0.0017  0.1343  0.0003 -0.0239 -0.0201
                                            0.7964  0.2866  0.0612  0.0059 -0.1418
                                           -0.0302 -0.0335  0.0088 -0.0787 -0.4244
                                            0.1135  0.1933
   281. (0.00058) RY*( 4) C  14           s( 14.32%)p 2.14( 30.62%)d 3.84( 55.05%)
                                            0.0000 -0.0017  0.3591 -0.1194  0.0040
                                            0.0091  0.0982  0.0166 -0.0567  0.0038
                                            0.4494 -0.2390  0.0231  0.0046 -0.0302
                                            0.1582 -0.0861  0.3450  0.0008  0.5928
                                           -0.0147 -0.2826
   282. (0.00046) RY*( 5) C  14           s( 65.75%)p 0.30( 19.97%)d 0.22( 14.27%)
                                            0.0000 -0.0049  0.7975 -0.1456  0.0142
                                            0.0169 -0.0026  0.1395 -0.1818 -0.0034
                                           -0.1853  0.0944 -0.0504  0.0095  0.1410
                                            0.2245 -0.1754 -0.1931  0.0198 -0.3112
                                            0.0900  0.0120
   283. (0.00030) RY*( 6) C  14           s( 23.61%)p 3.09( 72.94%)d 0.15(  3.45%)
                                            0.0000 -0.0071  0.3717  0.3079 -0.0555
                                            0.0081  0.0831  0.1974  0.1566 -0.0034
                                            0.0097 -0.2339  0.0328 -0.0086 -0.0507
                                           -0.7104  0.3095  0.0086  0.0837  0.0314
                                            0.0512  0.1543
   284. (0.00015) RY*( 7) C  14           s( 13.77%)p 5.55( 76.42%)d 0.71(  9.81%)
                                            0.0000  0.0058  0.2186  0.2897  0.0767
                                           -0.0008 -0.0260 -0.7976 -0.2050 -0.0042
                                           -0.0625  0.2442  0.0466 -0.0103 -0.0134
                                           -0.1028  0.0939 -0.0146 -0.2727  0.1297
                                           -0.0811  0.0122
   285. (0.00013) RY*( 8) C  14           s(  1.97%)p26.34( 51.99%)d23.33( 46.04%)
                                            0.0000  0.0077  0.0078  0.0673  0.1228
                                            0.0069  0.0442  0.0196 -0.1673  0.0016
                                            0.0061  0.1949  0.2025  0.0133  0.1511
                                            0.1469  0.6049  0.2055  0.4516 -0.2018
                                           -0.1563 -0.3861
   286. (0.00010) RY*( 9) C  14           s( 13.03%)p 4.45( 58.01%)d 2.22( 28.97%)
   287. (0.00006) RY*(10) C  14           s(  8.30%)p 2.83( 23.50%)d 8.21( 68.19%)
   288. (0.00004) RY*(11) C  14           s( 49.60%)p 0.63( 31.19%)d 0.39( 19.21%)
   289. (0.00005) RY*(12) C  14           s(  0.38%)p68.60( 25.83%)d99.99( 73.79%)
   290. (0.00002) RY*(13) C  14           s(  7.74%)p 2.81( 21.76%)d 9.11( 70.50%)
   291. (0.00001) RY*(14) C  14           s(  3.05%)p23.10( 70.53%)d 8.65( 26.41%)
   292. (0.00001) RY*(15) C  14           s(  0.17%)p99.99( 97.47%)d14.09(  2.36%)
   293. (0.00002) RY*(16) C  14           s(  0.31%)p99.99( 50.85%)d99.99( 48.84%)
   294. (0.00000) RY*(17) C  14           s( 96.41%)p 0.02(  1.95%)d 0.02(  1.64%)
   295. (0.00934) RY*( 1) C  15           s(  9.35%)p 9.12( 85.34%)d 0.57(  5.30%)
                                            0.0000  0.0429  0.2990  0.0252 -0.0409
                                            0.0266  0.4070  0.0109 -0.0357 -0.0518
                                           -0.8133  0.0772  0.0563  0.0180  0.1082
                                            0.0083 -0.0180 -0.1063  0.0478 -0.1483
                                            0.1286 -0.0304
   296. (0.00703) RY*( 2) C  15           s( 27.61%)p 0.67( 18.46%)d 1.95( 53.93%)
                                           -0.0000  0.0120  0.5241 -0.0357 -0.0087
                                            0.0050 -0.2009 -0.1799 -0.0011 -0.0282
                                           -0.1410 -0.0066  0.0902 -0.0570 -0.2555
                                           -0.1099  0.0487  0.3598 -0.2335  0.3216
                                           -0.4927  0.0955
   297. (0.00639) RY*( 3) C  15           s(  1.51%)p 6.46(  9.75%)d58.86( 88.75%)
                                           -0.0000  0.0024  0.1224  0.0083 -0.0043
                                           -0.0656  0.0581  0.0457  0.0224 -0.0297
                                            0.0476  0.1104  0.0311  0.0263 -0.1942
                                           -0.1802  0.0053 -0.2231 -0.0901  0.6827
                                            0.4718 -0.3753
   298. (0.00234) RY*( 4) C  15           s( 17.71%)p 3.84( 68.09%)d 0.80( 14.20%)
                                           -0.0000 -0.0057  0.3921  0.1528  0.0044
                                            0.0131  0.3176  0.0511 -0.0409 -0.0546
                                            0.3526 -0.2196  0.1694 -0.0065  0.6023
                                           -0.0881  0.0285  0.2374  0.0470  0.1212
                                            0.1732  0.1967
   299. (0.00105) RY*( 5) C  15           s( 33.48%)p 1.12( 37.62%)d 0.86( 28.90%)
                                           -0.0000  0.0028  0.5766 -0.0273 -0.0397
                                           -0.0171 -0.0288  0.2131  0.0564 -0.0269
                                            0.2696 -0.0237 -0.0231 -0.0044 -0.4842
                                            0.1297  0.0246 -0.1656  0.2616 -0.3680
                                            0.2260  0.0817
   300. (0.00032) RY*( 6) C  15           s(  4.61%)p16.83( 77.57%)d 3.87( 17.82%)
                                           -0.0000 -0.0015 -0.0914  0.1481  0.1257
                                           -0.0266  0.6105  0.1678 -0.1218  0.0029
                                            0.2225  0.1089  0.0385  0.0161 -0.2781
                                           -0.2555 -0.3918  0.0401 -0.2139 -0.1228
                                           -0.2991 -0.1622
   301. (0.00010) RY*( 7) C  15           s( 32.93%)p 1.54( 50.77%)d 0.50( 16.31%)
                                            0.0000  0.0053 -0.0977  0.5650  0.0211
                                            0.0118 -0.3314  0.4699  0.0291  0.0017
                                           -0.1808  0.1569  0.0558 -0.0019 -0.0516
                                           -0.3260 -0.0824  0.3281  0.1547 -0.0212
                                            0.1424  0.1039
   302. (0.00008) RY*( 8) C  15           s( 14.70%)p 5.15( 75.69%)d 0.65(  9.61%)
   303. (0.00005) RY*( 9) C  15           s(  1.07%)p62.06( 66.71%)d29.97( 32.22%)
   304. (0.00003) RY*(10) C  15           s( 41.71%)p 1.23( 51.48%)d 0.16(  6.81%)
   305. (0.00003) RY*(11) C  15           s(  5.64%)p11.13( 62.78%)d 5.60( 31.58%)
   306. (0.00001) RY*(12) C  15           s( 11.99%)p 5.76( 69.07%)d 1.58( 18.93%)
   307. (0.00001) RY*(13) C  15           s(  2.32%)p 8.14( 18.87%)d33.98( 78.81%)
   308. (0.00001) RY*(14) C  15           s(  1.32%)p18.43( 24.27%)d56.50( 74.42%)
   309. (0.00001) RY*(15) C  15           s(  4.69%)p18.28( 85.65%)d 2.06(  9.66%)
   310. (0.00000) RY*(16) C  15           s( 86.76%)p 0.15( 12.92%)d 0.00(  0.32%)
   311. (0.00001) RY*(17) C  15           s(  2.23%)p38.74( 86.25%)d 5.18( 11.52%)
   312. (0.00274) RY*( 1) O  16           s(  2.73%)p35.24( 96.09%)d 0.43(  1.18%)
                                           -0.0000  0.0012  0.1154  0.1181 -0.0008
                                            0.0037 -0.4896  0.0539 -0.0065  0.0090
                                           -0.2040 -0.1038 -0.0416  0.0102 -0.8140
                                            0.0204 -0.0310  0.0394 -0.0277  0.0867
                                           -0.0444 -0.0022
   313. (0.00081) RY*( 2) O  16           s( 58.71%)p 0.67( 39.55%)d 0.03(  1.73%)
                                           -0.0000  0.0066  0.7380 -0.2059 -0.0037
                                           -0.0136 -0.3417  0.0848 -0.0119  0.0294
                                           -0.3060 -0.1452 -0.0419  0.0008  0.3734
                                           -0.1180  0.0249  0.0398  0.0407 -0.0652
                                           -0.0074  0.0990
   314. (0.00075) RY*( 3) O  16           s( 30.68%)p 2.18( 66.91%)d 0.08(  2.41%)
                                           -0.0000  0.0056  0.5460 -0.0933 -0.0012
                                           -0.0066  0.6685 -0.0786  0.0425  0.0248
                                            0.2072 -0.1609 -0.0024 -0.0020 -0.3793
                                           -0.0128 -0.0267 -0.0229  0.0474  0.0438
                                            0.1336 -0.0390
   315. (0.00012) RY*( 4) O  16           s( 20.29%)p 3.83( 77.66%)d 0.10(  2.06%)
                                           -0.0000  0.0108  0.2421  0.3797  0.0016
                                           -0.0149 -0.3213  0.0710 -0.0139  0.0341
                                            0.8020  0.0292 -0.0564 -0.0015  0.0980
                                            0.0941 -0.0326  0.1082 -0.0586  0.0322
                                            0.0378  0.0545
   316. (0.00005) RY*( 5) O  16           s(  5.98%)p15.28( 91.40%)d 0.44(  2.61%)
   317. (0.00004) RY*( 6) O  16           s( 46.44%)p 1.03( 47.68%)d 0.13(  5.88%)
   318. (0.00001) RY*( 7) O  16           s(  3.13%)p30.93( 96.68%)d 0.06(  0.19%)
   319. (0.00000) RY*( 8) O  16           s( 99.93%)p 0.00(  0.06%)d 0.00(  0.00%)
   320. (0.00001) RY*( 9) O  16           s(  0.57%)p99.99( 99.42%)d 0.02(  0.01%)
   321. (0.00000) RY*(10) O  16           s(  0.01%)p99.99( 99.96%)d 2.44(  0.03%)
   322. (0.00001) RY*(11) O  16           s( 28.23%)p 2.54( 71.75%)d 0.00(  0.03%)
   323. (0.00000) RY*(12) O  16           s(  0.05%)p99.99( 99.93%)d 0.25(  0.01%)
   324. (0.00000) RY*(13) O  16           s(  0.45%)p 8.64(  3.93%)d99.99( 95.62%)
   325. (0.00000) RY*(14) O  16           s(  0.49%)p 3.82(  1.89%)d99.99( 97.62%)
   326. (0.00000) RY*(15) O  16           s(  0.08%)p28.08(  2.32%)d99.99( 97.60%)
   327. (0.00001) RY*(16) O  16           s(  1.35%)p 2.31(  3.11%)d70.88( 95.54%)
   328. (0.00000) RY*(17) O  16           s(  0.67%)p 3.19(  2.14%)d99.99( 97.20%)
   329. (0.00040) RY*( 1) H  17           s(100.00%)
                                           -0.0005  1.0000  0.0026
   330. (0.00021) RY*( 2) H  17           s(100.00%)
                                           -0.0012 -0.0026  1.0000
   331. (0.00046) RY*( 1) H  18           s(100.00%)
                                           -0.0006  1.0000  0.0023
   332. (0.00022) RY*( 2) H  18           s(100.00%)
                                           -0.0012 -0.0023  1.0000
   333. (0.00084) RY*( 1) H  19           s(100.00%)
                                           -0.0018  1.0000  0.0015
   334. (0.00017) RY*( 2) H  19           s(100.00%)
                                           -0.0007 -0.0015  1.0000
   335. (0.00065) RY*( 1) H  20           s(100.00%)
                                           -0.0016  1.0000  0.0021
   336. (0.00022) RY*( 2) H  20           s(100.00%)
                                           -0.0007 -0.0021  1.0000
   337. (0.00046) RY*( 1) H  21           s(100.00%)
                                           -0.0006  1.0000  0.0023
   338. (0.00022) RY*( 2) H  21           s(100.00%)
                                           -0.0012 -0.0023  1.0000
   339. (0.00175) RY*( 1) H  22           s(100.00%)
                                            0.0028  1.0000 -0.0009
   340. (0.00020) RY*( 2) H  22           s(100.00%)
                                           -0.0006  0.0009  1.0000
   341. (0.00255) RY*( 1) H  23           s(100.00%)
                                            0.0069  1.0000 -0.0038
   342. (0.00040) RY*( 2) H  23           s(100.00%)
                                           -0.0020  0.0038  1.0000
   343. (0.00057) RY*( 1) H  24           s(100.00%)
                                           -0.0015  1.0000  0.0022
   344. (0.00022) RY*( 2) H  24           s(100.00%)
                                           -0.0006 -0.0022  1.0000
   345. (0.00047) RY*( 1) H  25           s(100.00%)
                                           -0.0006  1.0000  0.0022
   346. (0.00022) RY*( 2) H  25           s(100.00%)
                                           -0.0012 -0.0022  1.0000
   347. (0.00038) RY*( 1) H  26           s(100.00%)
                                           -0.0005  1.0000  0.0029
   348. (0.00021) RY*( 2) H  26           s(100.00%)
                                           -0.0011 -0.0029  1.0000
   349. (0.00048) RY*( 1) H  27           s(100.00%)
                                           -0.0006  1.0000  0.0022
   350. (0.00022) RY*( 2) H  27           s(100.00%)
                                           -0.0012 -0.0022  1.0000
   351. (0.00089) RY*( 1) H  28           s(100.00%)
                                           -0.0016  1.0000  0.0013
   352. (0.00016) RY*( 2) H  28           s(100.00%)
                                           -0.0008 -0.0013  1.0000
   353. (0.00110) RY*( 1) H  29           s(100.00%)
                                            0.0038  1.0000 -0.0047
   354. (0.00024) RY*( 2) H  29           s(100.00%)
                                           -0.0012  0.0047  1.0000
   355. (0.01559) BD*( 1) C   1 - C   2  
                ( 50.07%)   0.7076* C   1 s( 34.71%)p 1.88( 65.26%)d 0.00(  0.03%)
                                            0.0000  0.5890 -0.0110  0.0003 -0.0000
                                            0.2044 -0.0363  0.0007  0.0000 -0.7434
                                            0.0039  0.0144 -0.0001 -0.2370  0.0202
                                            0.0021 -0.0000 -0.0042 -0.0041  0.0074
                                           -0.0124 -0.0087
                ( 49.93%)  -0.7066* C   2 s( 34.68%)p 1.88( 65.29%)d 0.00(  0.03%)
                                            0.0000  0.5888 -0.0128 -0.0018 -0.0004
                                           -0.1765 -0.0289  0.0073 -0.0005  0.7544
                                           -0.0295 -0.0103  0.0004  0.2250  0.0107
                                           -0.0059  0.0003 -0.0066 -0.0052  0.0084
                                           -0.0105 -0.0079
   356. (0.32763) BD*( 2) C   1 - C   2  
                ( 49.54%)   0.7039* C   1 s(  0.00%)p 1.00( 99.96%)d 0.00(  0.04%)
                                           -0.0000 -0.0001 -0.0000  0.0004  0.0001
                                           -0.4705 -0.0126 -0.0062  0.0003  0.1477
                                            0.0039  0.0019 -0.0001 -0.8693 -0.0231
                                           -0.0111  0.0005  0.0082  0.0045  0.0163
                                            0.0051  0.0008
                ( 50.46%)  -0.7103* C   2 s(  0.00%)p 1.00( 99.96%)d 0.00(  0.04%)
                                           -0.0000 -0.0008 -0.0007  0.0001 -0.0001
                                           -0.4710 -0.0116 -0.0064  0.0008  0.1496
                                            0.0036  0.0017 -0.0002 -0.8687 -0.0219
                                           -0.0115  0.0014 -0.0077  0.0068 -0.0092
                                            0.0041 -0.0132
   357. (0.01548) BD*( 1) C   1 - C   6  
                ( 50.07%)   0.7076* C   1 s( 34.70%)p 1.88( 65.27%)d 0.00(  0.03%)
                                            0.0000  0.5889 -0.0117 -0.0000 -0.0001
                                           -0.6859  0.0072  0.0128 -0.0000  0.1509
                                           -0.0400  0.0020 -0.0001  0.3968 -0.0107
                                           -0.0065 -0.0000 -0.0020 -0.0143  0.0022
                                            0.0093 -0.0047
                ( 49.93%)  -0.7066* C   6 s( 34.74%)p 1.88( 65.22%)d 0.00(  0.03%)
                                            0.0000  0.5893 -0.0134 -0.0019 -0.0005
                                            0.6935 -0.0234  0.0098  0.0003 -0.1199
                                           -0.0349 -0.0067 -0.0004 -0.3935  0.0068
                                           -0.0065 -0.0002 -0.0048 -0.0137  0.0038
                                            0.0081 -0.0046
   358. (0.01156) BD*( 1) C   1 - H  17  
                ( 39.77%)   0.6307* C   1 s( 30.51%)p 2.28( 69.42%)d 0.00(  0.07%)
                                            0.0003 -0.5521 -0.0181  0.0004 -0.0001
                                           -0.5141 -0.0025 -0.0050 -0.0011 -0.6330
                                           -0.0033 -0.0063 -0.0014  0.1708  0.0008
                                            0.0016  0.0003 -0.0215  0.0042  0.0077
                                            0.0042  0.0103
                ( 60.23%)  -0.7761* H  17 s(100.00%)
                                           -1.0000 -0.0005 -0.0012
   359. (0.01527) BD*( 1) C   2 - C   3  
                ( 50.44%)   0.7102* C   2 s( 34.73%)p 1.88( 65.24%)d 0.00(  0.03%)
                                            0.0000  0.5892 -0.0100  0.0011  0.0003
                                           -0.4896 -0.0155  0.0112 -0.0009 -0.6211
                                            0.0359  0.0078 -0.0000  0.1580  0.0144
                                           -0.0050  0.0004  0.0132 -0.0071 -0.0037
                                           -0.0016 -0.0088
                ( 49.56%)  -0.7040* C   3 s( 34.72%)p 1.88( 65.25%)d 0.00(  0.03%)
                                           -0.0001  0.5890  0.0153 -0.0013 -0.0002
                                            0.5035 -0.0330 -0.0014  0.0007  0.6067
                                            0.0146 -0.0087 -0.0000 -0.1706  0.0205
                                           -0.0008 -0.0004  0.0127 -0.0054 -0.0026
                                           -0.0050 -0.0094
   360. (0.01128) BD*( 1) C   2 - H  18  
                ( 39.72%)   0.6302* C   2 s( 30.50%)p 2.28( 69.43%)d 0.00(  0.07%)
                                            0.0003 -0.5520 -0.0182 -0.0006 -0.0002
                                           -0.7111 -0.0039 -0.0069 -0.0013  0.1417
                                            0.0011  0.0009  0.0001  0.4105  0.0024
                                            0.0039  0.0007  0.0073  0.0179 -0.0035
                                           -0.0167  0.0022
                ( 60.28%)  -0.7764* H  18 s(100.00%)
                                           -1.0000 -0.0006 -0.0012
   361. (0.02499) BD*( 1) C   3 - C   4  
                ( 50.79%)   0.7127* C   3 s( 34.96%)p 1.86( 65.02%)d 0.00(  0.03%)
                                            0.0001  0.5912  0.0057  0.0037  0.0004
                                           -0.6932  0.0097  0.0102 -0.0002  0.1124
                                            0.0217 -0.0012  0.0018  0.3953 -0.0021
                                           -0.0050  0.0008 -0.0038 -0.0133  0.0032
                                            0.0075 -0.0043
                ( 49.21%)  -0.7015* C   4 s( 33.94%)p 1.95( 66.03%)d 0.00(  0.03%)
                                           -0.0000  0.5825  0.0071  0.0026  0.0002
                                            0.6915 -0.0099 -0.0015  0.0020 -0.1458
                                            0.0123  0.0013 -0.0015 -0.4007  0.0075
                                            0.0023 -0.0020 -0.0029 -0.0141  0.0018
                                            0.0092 -0.0032
   362. (0.35486) BD*( 2) C   3 - C   4  
                ( 50.23%)   0.7087* C   3 s(  0.00%)p 1.00( 99.96%)d 0.00(  0.04%)
                                            0.0000  0.0027 -0.0008  0.0018 -0.0001
                                            0.4728  0.0085  0.0010 -0.0005 -0.1509
                                            0.0004 -0.0007  0.0006  0.8678  0.0106
                                            0.0061 -0.0018  0.0076 -0.0063  0.0095
                                           -0.0039  0.0130
                ( 49.77%)  -0.7055* C   4 s(  0.00%)p 1.00( 99.97%)d 0.00(  0.03%)
                                           -0.0001  0.0020  0.0006  0.0017  0.0000
                                            0.4720  0.0096  0.0044 -0.0017 -0.1432
                                            0.0014  0.0007  0.0009  0.8695  0.0088
                                            0.0064 -0.0046  0.0002  0.0096  0.0050
                                            0.0080 -0.0111
   363. (0.01256) BD*( 1) C   3 - H  19  
                ( 39.57%)   0.6290* C   3 s( 30.24%)p 2.30( 69.70%)d 0.00(  0.07%)
                                           -0.0003  0.5496 -0.0166 -0.0022 -0.0001
                                            0.2029 -0.0076  0.0038  0.0020 -0.7714
                                           -0.0041 -0.0028 -0.0010 -0.2463  0.0034
                                           -0.0027 -0.0012 -0.0101 -0.0022  0.0123
                                           -0.0183 -0.0088
                ( 60.43%)  -0.7774* H  19 s(100.00%)
                                            1.0000  0.0018  0.0007
   364. (0.02213) BD*( 1) C   4 - C   5  
                ( 49.20%)   0.7014* C   4 s( 34.00%)p 1.94( 65.96%)d 0.00(  0.03%)
                                            0.0000 -0.5831 -0.0062 -0.0008 -0.0002
                                            0.1986 -0.0111 -0.0013  0.0018 -0.7529
                                            0.0072  0.0005 -0.0031 -0.2304  0.0110
                                           -0.0002 -0.0012  0.0060  0.0033 -0.0079
                                            0.0121  0.0086
                ( 50.80%)  -0.7127* C   5 s( 35.12%)p 1.85( 64.85%)d 0.00(  0.03%)
                                           -0.0001 -0.5926 -0.0065 -0.0042 -0.0004
                                           -0.1711 -0.0194  0.0028 -0.0018  0.7543
                                           -0.0135 -0.0101  0.0002  0.2224  0.0094
                                           -0.0039  0.0009  0.0054  0.0048 -0.0078
                                            0.0101  0.0080
   365. (0.03906) BD*( 1) C   4 - C   7  
                ( 51.08%)   0.7147* C   4 s( 32.03%)p 2.12( 67.94%)d 0.00(  0.03%)
                                            0.0002  0.5659 -0.0102 -0.0048 -0.0004
                                           -0.5085 -0.0147  0.0027 -0.0020 -0.6250
                                           -0.0142  0.0030 -0.0019  0.1721 -0.0101
                                           -0.0003 -0.0000  0.0125 -0.0047 -0.0043
                                           -0.0029 -0.0072
                ( 48.92%)  -0.6994* C   7 s( 29.05%)p 2.44( 70.92%)d 0.00(  0.03%)
                                            0.0002  0.5389  0.0063 -0.0003  0.0001
                                            0.5710 -0.0015 -0.0024  0.0023  0.5966
                                           -0.0060 -0.0044  0.0022 -0.1641 -0.0176
                                            0.0019 -0.0044  0.0131 -0.0048 -0.0053
                                            0.0007 -0.0066
   366. (0.01476) BD*( 1) C   5 - C   6  
                ( 49.56%)   0.7040* C   5 s( 34.73%)p 1.88( 65.24%)d 0.00(  0.03%)
                                            0.0001 -0.5892 -0.0141  0.0022  0.0002
                                           -0.4877 -0.0175  0.0088 -0.0000 -0.6215
                                            0.0348  0.0038 -0.0006  0.1624  0.0147
                                           -0.0042  0.0000 -0.0128  0.0069  0.0037
                                            0.0015  0.0089
                ( 50.44%)  -0.7102* C   6 s( 34.61%)p 1.89( 65.36%)d 0.00(  0.03%)
                                           -0.0000 -0.5882  0.0089 -0.0012 -0.0004
                                            0.5089 -0.0334  0.0058 -0.0001  0.6039
                                            0.0130  0.0131  0.0009 -0.1673  0.0207
                                           -0.0013  0.0003 -0.0127  0.0053  0.0028
                                            0.0050  0.0096
   367. (0.32297) BD*( 2) C   5 - C   6  
                ( 49.68%)   0.7049* C   5 s(  0.00%)p 1.00( 99.96%)d 0.00(  0.04%)
                                            0.0000 -0.0052 -0.0003 -0.0013  0.0000
                                           -0.4694 -0.0101 -0.0052  0.0010  0.1459
                                            0.0011  0.0031 -0.0002 -0.8703 -0.0169
                                           -0.0137  0.0015 -0.0006 -0.0105 -0.0069
                                           -0.0086  0.0113
                ( 50.32%)  -0.7093* C   6 s(  0.00%)p 1.00( 99.96%)d 0.00(  0.04%)
                                           -0.0000 -0.0026 -0.0001 -0.0005 -0.0000
                                           -0.4664 -0.0112  0.0052 -0.0000  0.1490
                                            0.0033 -0.0018 -0.0001 -0.8713 -0.0208
                                            0.0100  0.0004  0.0087  0.0043  0.0172
                                            0.0050  0.0014
   368. (0.01231) BD*( 1) C   5 - H  20  
                ( 39.69%)   0.6300* C   5 s( 30.05%)p 2.33( 69.88%)d 0.00(  0.07%)
                                           -0.0004  0.5479 -0.0165 -0.0020 -0.0001
                                           -0.7149 -0.0038 -0.0024 -0.0007  0.1479
                                           -0.0086  0.0040  0.0019  0.4071  0.0004
                                            0.0033  0.0011 -0.0066 -0.0183  0.0033
                                            0.0166 -0.0029
                ( 60.31%)  -0.7766* H  20 s(100.00%)
                                            1.0000  0.0016  0.0007
   369. (0.01112) BD*( 1) C   6 - H  21  
                ( 39.72%)   0.6303* C   6 s( 30.55%)p 2.27( 69.38%)d 0.00(  0.07%)
                                            0.0003 -0.5525 -0.0177 -0.0005 -0.0002
                                            0.2005  0.0012 -0.0015  0.0003 -0.7726
                                           -0.0039  0.0078 -0.0014 -0.2378 -0.0015
                                            0.0022 -0.0004  0.0108  0.0016 -0.0119
                                            0.0183  0.0087
                ( 60.28%)  -0.7764* H  21 s(100.00%)
                                           -1.0000 -0.0006 -0.0012
   370. (0.02898) BD*( 1) C   7 - C   8  
                ( 48.58%)   0.6970* C   7 s( 28.34%)p 2.53( 71.63%)d 0.00(  0.03%)
                                            0.0001  0.5323  0.0086 -0.0012  0.0001
                                           -0.6141  0.0066 -0.0009 -0.0007 -0.0528
                                            0.0119 -0.0019  0.0020 -0.5796 -0.0161
                                            0.0014 -0.0037  0.0033  0.0143  0.0032
                                            0.0048  0.0063
                ( 51.42%)  -0.7171* C   8 s( 31.87%)p 2.14( 68.10%)d 0.00(  0.03%)
                                            0.0002  0.5644 -0.0096 -0.0039 -0.0005
                                            0.5980  0.0237 -0.0014  0.0023  0.0374
                                            0.0034 -0.0014  0.0013  0.5669  0.0014
                                           -0.0010  0.0016 -0.0005  0.0144  0.0008
                                            0.0086  0.0042
   371. (0.03144) BD*( 1) C   7 - N   9  
                ( 61.24%)   0.7826* C   7 s( 21.83%)p 3.58( 78.07%)d 0.00(  0.09%)
                                           -0.0001  0.4666  0.0254  0.0016 -0.0004
                                            0.4001  0.0006 -0.0027 -0.0000 -0.7832
                                            0.0337 -0.0014  0.0005  0.0771 -0.0131
                                           -0.0000  0.0014 -0.0213  0.0013 -0.0015
                                           -0.0161 -0.0148
                ( 38.76%)  -0.6226* N   9 s( 35.38%)p 1.83( 64.59%)d 0.00(  0.03%)
                                           -0.0001  0.5948 -0.0005 -0.0037  0.0002
                                           -0.3487  0.0062  0.0014 -0.0008  0.7208
                                            0.0015 -0.0080  0.0011 -0.0687  0.0027
                                            0.0008 -0.0002 -0.0100  0.0047  0.0016
                                           -0.0114 -0.0060
   372. (0.02763) BD*( 1) C   7 - H  22  
                ( 38.50%)   0.6205* C   7 s( 20.83%)p 3.80( 79.09%)d 0.00(  0.08%)
                                            0.0003 -0.4556  0.0277 -0.0010 -0.0002
                                            0.3682  0.0104 -0.0027 -0.0012 -0.1603
                                           -0.0144 -0.0025  0.0015 -0.7930 -0.0212
                                           -0.0041  0.0011  0.0043  0.0175 -0.0068
                                           -0.0044 -0.0201
                ( 61.50%)  -0.7842* H  22 s(100.00%)
                                           -1.0000  0.0028 -0.0006
   373. (0.02264) BD*( 1) C   8 - C  10  
                ( 49.06%)   0.7004* C   8 s( 34.27%)p 1.92( 65.70%)d 0.00(  0.03%)
                                            0.0000 -0.5854 -0.0061 -0.0012 -0.0003
                                            0.7634 -0.0077 -0.0002  0.0029 -0.1715
                                            0.0044 -0.0001 -0.0011 -0.2109  0.0168
                                            0.0003 -0.0022  0.0061  0.0059 -0.0022
                                           -0.0138  0.0058
                ( 50.94%)  -0.7137* C  10 s( 35.20%)p 1.84( 64.78%)d 0.00(  0.03%)
                                           -0.0001 -0.5932 -0.0068 -0.0047 -0.0003
                                           -0.7661  0.0141  0.0110 -0.0003  0.1578
                                            0.0040 -0.0021  0.0007  0.1873  0.0241
                                           -0.0035  0.0018  0.0054  0.0067 -0.0029
                                           -0.0131  0.0034
   374. (0.34964) BD*( 2) C   8 - C  10  
                ( 48.91%)   0.6993* C   8 s(  0.00%)p 1.00( 99.97%)d 0.00(  0.03%)
                                           -0.0001 -0.0014  0.0002  0.0009  0.0000
                                           -0.1541 -0.0019 -0.0004  0.0005 -0.9613
                                           -0.0111 -0.0052  0.0064  0.2275 -0.0012
                                           -0.0001 -0.0018  0.0155 -0.0029  0.0026
                                            0.0046 -0.0015
                ( 51.09%)  -0.7148* C  10 s(  0.00%)p 1.00( 99.96%)d 0.00(  0.04%)
                                            0.0000  0.0052 -0.0001  0.0014 -0.0000
                                           -0.1474 -0.0029 -0.0009  0.0002 -0.9629
                                           -0.0117 -0.0075  0.0015  0.2247  0.0009
                                            0.0021 -0.0001 -0.0121  0.0048  0.0120
                                           -0.0069 -0.0052
   375. (0.02582) BD*( 1) C   8 - C  14  
                ( 49.28%)   0.7020* C   8 s( 33.82%)p 1.96( 66.14%)d 0.00(  0.03%)
                                            0.0000 -0.5816 -0.0053 -0.0016 -0.0001
                                           -0.1875  0.0084  0.0015 -0.0028  0.2114
                                           -0.0034 -0.0002  0.0013  0.7625 -0.0107
                                           -0.0014  0.0041  0.0028  0.0051 -0.0083
                                           -0.0010 -0.0153
                ( 50.72%)  -0.7122* C  14 s( 34.89%)p 1.87( 65.08%)d 0.00(  0.03%)
                                           -0.0001 -0.5907 -0.0054 -0.0044 -0.0003
                                            0.1526  0.0189 -0.0014  0.0015 -0.2047
                                            0.0000  0.0027 -0.0003 -0.7648  0.0103
                                            0.0109  0.0001  0.0031  0.0055 -0.0069
                                           -0.0030 -0.0135
   376. (0.05218) BD*( 1) N   9 - C  15  
                ( 37.09%)   0.6090* N   9 s( 35.00%)p 1.86( 64.95%)d 0.00(  0.05%)
                                            0.0000 -0.5915 -0.0100 -0.0047  0.0000
                                           -0.5071  0.0144  0.0014 -0.0015  0.1859
                                           -0.0238  0.0052  0.0003 -0.5974  0.0086
                                            0.0012 -0.0017  0.0062 -0.0192  0.0037
                                           -0.0037 -0.0068
                ( 62.91%)  -0.7932* C  15 s( 32.60%)p 2.07( 67.32%)d 0.00(  0.08%)
                                           -0.0001 -0.5706  0.0189 -0.0056  0.0012
                                            0.5108 -0.0189 -0.0042 -0.0017 -0.1847
                                            0.0019  0.0065 -0.0014  0.6142 -0.0223
                                           -0.0045 -0.0028  0.0052 -0.0212  0.0096
                                           -0.0099 -0.0102
   377. (0.01608) BD*( 1) N   9 - H  23  
                ( 29.10%)   0.5394* N   9 s( 29.48%)p 2.39( 70.46%)d 0.00(  0.06%)
                                            0.0001 -0.5430  0.0049  0.0022  0.0001
                                            0.1946 -0.0010 -0.0028  0.0002  0.5957
                                           -0.0138 -0.0000 -0.0023  0.5581 -0.0127
                                           -0.0029 -0.0005 -0.0038 -0.0092 -0.0188
                                            0.0115 -0.0029
                ( 70.90%)  -0.8420* H  23 s(100.00%)
                                           -1.0000  0.0069 -0.0020
   378. (0.01497) BD*( 1) C  10 - C  11  
                ( 49.62%)   0.7044* C  10 s( 34.54%)p 1.89( 65.43%)d 0.00(  0.03%)
                                            0.0001 -0.5875 -0.0138  0.0023  0.0000
                                            0.5951 -0.0367 -0.0037  0.0006  0.0330
                                            0.0101 -0.0017 -0.0002  0.5451  0.0186
                                           -0.0098  0.0002 -0.0001 -0.0135 -0.0029
                                           -0.0092 -0.0065
                ( 50.38%)  -0.7098* C  11 s( 34.67%)p 1.88( 65.29%)d 0.00(  0.03%)
                                           -0.0000 -0.5888  0.0091 -0.0008 -0.0003
                                           -0.5770 -0.0155 -0.0123 -0.0007 -0.0439
                                            0.0109  0.0007  0.0001 -0.5623  0.0371
                                           -0.0069  0.0001  0.0005 -0.0135 -0.0020
                                           -0.0112 -0.0032
   379. (0.01192) BD*( 1) C  10 - H  24  
                ( 39.65%)   0.6297* C  10 s( 30.17%)p 2.31( 69.76%)d 0.00(  0.07%)
                                            0.0004 -0.5490  0.0162  0.0023  0.0001
                                            0.1886 -0.0077  0.0040  0.0021 -0.2150
                                           -0.0000 -0.0007 -0.0003 -0.7847 -0.0047
                                           -0.0041 -0.0011  0.0022  0.0095 -0.0105
                                            0.0017 -0.0214
                ( 60.35%)  -0.7769* H  24 s(100.00%)
                                           -1.0000 -0.0015 -0.0007
   380. (0.01542) BD*( 1) C  11 - C  12  
                ( 49.94%)   0.7067* C  11 s( 34.69%)p 1.88( 65.28%)d 0.00(  0.03%)
                                           -0.0000 -0.5888  0.0131  0.0022  0.0005
                                           -0.1597 -0.0337 -0.0071 -0.0003  0.2041
                                           -0.0009  0.0037  0.0001  0.7640 -0.0261
                                            0.0111  0.0002  0.0029  0.0067 -0.0079
                                           -0.0031 -0.0137
                ( 50.06%)  -0.7075* C  12 s( 34.69%)p 1.88( 65.28%)d 0.00(  0.03%)
                                           -0.0000 -0.5889  0.0115  0.0005  0.0001
                                            0.1902 -0.0405  0.0011 -0.0001 -0.2076
                                            0.0080  0.0032  0.0000 -0.7560  0.0071
                                            0.0141  0.0000  0.0020  0.0037 -0.0078
                                           -0.0025 -0.0153
   381. (0.32131) BD*( 2) C  11 - C  12  
                ( 50.23%)   0.7087* C  11 s(  0.00%)p 1.00( 99.96%)d 0.00(  0.04%)
                                           -0.0000 -0.0012 -0.0001 -0.0005 -0.0000
                                            0.1489  0.0037 -0.0016 -0.0001  0.9619
                                            0.0238 -0.0120 -0.0012 -0.2267 -0.0055
                                            0.0029  0.0003  0.0125 -0.0050 -0.0114
                                            0.0071  0.0052
                ( 49.77%)  -0.7055* C  12 s(  0.00%)p 1.00( 99.96%)d 0.00(  0.04%)
                                            0.0000  0.0001 -0.0001  0.0001 -0.0000
                                            0.1501  0.0038  0.0019 -0.0002  0.9618
                                            0.0251  0.0123 -0.0005 -0.2264 -0.0059
                                           -0.0031  0.0002  0.0069  0.0012  0.0169
                                           -0.0021 -0.0072
   382. (0.01109) BD*( 1) C  11 - H  25  
                ( 39.67%)   0.6299* C  11 s( 30.55%)p 2.27( 69.39%)d 0.00(  0.07%)
                                           -0.0003  0.5524  0.0175  0.0011  0.0002
                                           -0.7859 -0.0042  0.0082 -0.0015  0.1730
                                            0.0010 -0.0015  0.0003  0.2149  0.0016
                                           -0.0016  0.0004 -0.0085 -0.0117  0.0016
                                            0.0179 -0.0117
                ( 60.33%)  -0.7767* H  25 s(100.00%)
                                            1.0000  0.0006  0.0012
   383. (0.01535) BD*( 1) C  12 - C  13  
                ( 50.11%)   0.7079* C  12 s( 34.67%)p 1.88( 65.30%)d 0.00(  0.03%)
                                            0.0000  0.5887 -0.0109  0.0002 -0.0000
                                            0.7572 -0.0056 -0.0146  0.0000 -0.1702
                                            0.0103  0.0022  0.0000 -0.2207  0.0400
                                           -0.0004  0.0001 -0.0061 -0.0048  0.0025
                                            0.0151 -0.0054
                ( 49.89%)  -0.7064* C  13 s( 34.71%)p 1.88( 65.26%)d 0.00(  0.03%)
                                            0.0000  0.5890 -0.0126 -0.0027 -0.0005
                                           -0.7660  0.0275  0.0107 -0.0004  0.1660
                                            0.0033 -0.0036  0.0002  0.1905  0.0323
                                           -0.0079  0.0006 -0.0064 -0.0076  0.0033
                                            0.0138 -0.0038
   384. (0.01148) BD*( 1) C  12 - H  26  
                ( 39.72%)   0.6303* C  12 s( 30.56%)p 2.27( 69.38%)d 0.00(  0.07%)
                                           -0.0003  0.5525  0.0180  0.0001  0.0002
                                           -0.6048 -0.0032 -0.0061 -0.0013 -0.0401
                                           -0.0002 -0.0004 -0.0001 -0.5712 -0.0030
                                           -0.0057 -0.0012  0.0023  0.0230  0.0007
                                            0.0104  0.0045
                ( 60.28%)  -0.7764* H  26 s(100.00%)
                                            1.0000  0.0005  0.0011
   385. (0.01520) BD*( 1) C  13 - C  14  
                ( 50.53%)   0.7109* C  13 s( 34.68%)p 1.88( 65.29%)d 0.00(  0.03%)
                                            0.0000  0.5888 -0.0106  0.0010  0.0003
                                            0.5947 -0.0369 -0.0074  0.0000  0.0314
                                            0.0096 -0.0013  0.0002  0.5444  0.0171
                                           -0.0119  0.0011  0.0001  0.0134  0.0026
                                            0.0090  0.0066
                ( 49.47%)  -0.7033* C  14 s( 34.87%)p 1.87( 65.10%)d 0.00(  0.03%)
                                           -0.0001  0.5903  0.0151 -0.0020 -0.0001
                                           -0.5783 -0.0174  0.0087  0.0000 -0.0453
                                            0.0114 -0.0012 -0.0000 -0.5592  0.0355
                                            0.0025 -0.0010 -0.0002  0.0132  0.0020
                                            0.0110  0.0030
   386. (0.32095) BD*( 2) C  13 - C  14  
                ( 50.52%)   0.7108* C  13 s(  0.00%)p 1.00( 99.96%)d 0.00(  0.04%)
                                            0.0000  0.0020 -0.0011 -0.0011 -0.0002
                                            0.1538  0.0033  0.0016 -0.0000  0.9615
                                            0.0207  0.0112 -0.0006 -0.2256 -0.0053
                                           -0.0024  0.0000  0.0061  0.0017  0.0177
                                           -0.0025 -0.0075
                ( 49.48%)  -0.7034* C  14 s(  0.00%)p 1.00( 99.96%)d 0.00(  0.03%)
                                           -0.0000  0.0028  0.0020  0.0007  0.0001
                                            0.1496  0.0010  0.0009 -0.0005  0.9612
                                            0.0182  0.0145 -0.0016 -0.2296 -0.0048
                                           -0.0026  0.0001 -0.0171  0.0033 -0.0045
                                           -0.0040  0.0021
   387. (0.01121) BD*( 1) C  13 - H  27  
                ( 39.64%)   0.6296* C  13 s( 30.52%)p 2.27( 69.41%)d 0.00(  0.07%)
                                           -0.0003  0.5522  0.0184  0.0015  0.0003
                                            0.1828  0.0015  0.0012  0.0002 -0.2143
                                           -0.0014 -0.0022 -0.0004 -0.7840 -0.0045
                                           -0.0080 -0.0013 -0.0021 -0.0100  0.0104
                                           -0.0022  0.0213
                ( 60.36%)  -0.7769* H  27 s(100.00%)
                                            1.0000  0.0006  0.0012
   388. (0.01223) BD*( 1) C  14 - H  28  
                ( 39.63%)   0.6295* C  14 s( 30.14%)p 2.32( 69.79%)d 0.00(  0.07%)
                                            0.0003 -0.5488  0.0161  0.0021  0.0000
                                           -0.7864 -0.0050 -0.0030 -0.0016  0.1764
                                           -0.0008  0.0017  0.0009  0.2193 -0.0117
                                            0.0042  0.0016  0.0096  0.0111 -0.0017
                                           -0.0184  0.0114
                ( 60.37%)  -0.7770* H  28 s(100.00%)
                                           -1.0000 -0.0016 -0.0008
   389. (0.26509) BD*( 1) C  15 - O  16  
                ( 73.00%)   0.8544* C  15 s(  0.01%)p 1.00( 99.41%)d 0.01(  0.59%)
                                           -0.0000  0.0081  0.0002  0.0018  0.0003
                                            0.7767  0.0396  0.0179  0.0068  0.2877
                                            0.0174  0.0094  0.0024 -0.5519 -0.0288
                                           -0.0138 -0.0054 -0.0462 -0.0136  0.0401
                                            0.0439 -0.0029
                ( 27.00%)  -0.5196* O  16 s(  0.01%)p99.99( 99.88%)d 9.82(  0.11%)
                                            0.0000  0.0105 -0.0011  0.0003 -0.0000
                                            0.7705  0.0006  0.0008 -0.0027  0.3149
                                           -0.0004 -0.0003 -0.0009 -0.5531 -0.0002
                                           -0.0003  0.0019  0.0196  0.0062 -0.0172
                                           -0.0193  0.0008
   390. (0.00532) BD*( 2) C  15 - O  16  
                ( 63.90%)   0.7994* C  15 s( 32.04%)p 2.12( 67.80%)d 0.00(  0.16%)
                                           -0.0001  0.5625 -0.0631 -0.0020 -0.0018
                                            0.3047 -0.0321  0.0026 -0.0020 -0.7615
                                            0.0479  0.0026  0.0038  0.0399 -0.0164
                                            0.0062 -0.0010 -0.0225  0.0015 -0.0000
                                           -0.0260 -0.0191
                ( 36.10%)  -0.6009* O  16 s( 37.00%)p 1.70( 62.89%)d 0.00(  0.11%)
                                            0.0000  0.6068 -0.0431 -0.0013 -0.0000
                                           -0.3131  0.0098  0.0016  0.0001  0.7281
                                           -0.0229 -0.0005  0.0003 -0.0099  0.0010
                                            0.0016  0.0003 -0.0208 -0.0005 -0.0024
                                           -0.0194 -0.0170
   391. (0.03743) BD*( 1) C  15 - H  29  
                ( 41.62%)   0.6451* C  15 s( 35.72%)p 1.80( 64.18%)d 0.00(  0.09%)
                                            0.0002 -0.5959 -0.0458  0.0022 -0.0016
                                           -0.1891  0.0057  0.0001  0.0022 -0.5426
                                           -0.0211  0.0122 -0.0039 -0.5577 -0.0029
                                            0.0034  0.0025 -0.0112 -0.0042 -0.0255
                                            0.0100 -0.0064
                ( 58.38%)  -0.7641* H  29 s(100.00%)
                                           -1.0000  0.0038 -0.0012


 NHO Directionality and "Bond Bending" (deviations from line of nuclear centers)

         [Thresholds for printing:  angular deviation  >  1.0 degree]
                                    hybrid p-character > 25.0%
                                    orbital occupancy  >  0.10e

                                Line of Centers        Hybrid 1              Hybrid 2
                                ---------------  -------------------   ------------------
                NBO               Theta   Phi    Theta   Phi    Dev    Theta   Phi    Dev
 ========================================================================================
     1. BD (   1) C   1 - C   2   106.6  284.3   106.1  283.1   1.3     72.8  105.5   1.3
     2. BD (   2) C   1 - C   2   106.6  284.3   150.4  162.6  90.0     29.6  342.4  90.1
     3. BD (   1) C   1 - C   6    60.7  168.9    60.7  170.4   1.3    119.4  346.6   2.0
     5. BD (   1) C   2 - C   3    78.2  230.9    77.6  229.4   1.6    101.1   52.5   1.8
     8. BD (   2) C   3 - C   4    60.5  169.6    29.8  342.6  90.1     29.8  343.9  89.8
    10. BD (   1) C   4 - C   5    73.8  103.7     --     --    --     106.9  284.5   1.0
    11. BD (   1) C   4 - C   7    78.1  229.4    78.9  230.7   1.5    102.7   45.9   3.5
    12. BD (   1) C   5 - C   6   101.7   50.9   102.7   49.6   1.6     79.5  232.7   2.1
    13. BD (   2) C   5 - C   6   101.7   50.9    29.4  342.8  89.9     29.3  342.3  89.9
    16. BD (   1) C   7 - C   8   133.8  184.0     --     --    --      47.6    3.7   1.5
    17. BD (   1) C   7 - N   9    85.0  295.6    85.6  297.9   2.4      --     --    --
    19. BD (   1) C   8 - C  10    75.8  167.9     --     --    --     105.5  347.8   1.3
    20. BD (   2) C   8 - C  10    75.8  167.9   102.9   80.9  90.3     77.1  261.2  90.0
    21. BD (   1) C   8 - C  14   160.7  308.7   159.9  310.8   1.1      --     --    --
    22. BD (   1) N   9 - C  15    42.2  339.3    41.5  341.2   1.4      --     --    --
    24. BD (   1) C  10 - C  11   133.3  183.7   134.9  184.2   1.6     48.7    3.1   2.1
    26. BD (   1) C  11 - C  12   160.4  310.4   158.9  314.1   1.9     18.6  127.5   1.4
    27. BD (   2) C  11 - C  12   160.4  310.4    76.9  261.2  90.0    103.1   81.1  90.0
    29. BD (   1) C  12 - C  13   104.8  347.5   103.5  347.9   1.3     73.9  167.2   1.3
    31. BD (   1) C  13 - C  14    46.7    3.8    45.1    4.2   1.6    131.6  183.4   1.7
    32. BD (   2) C  13 - C  14    46.7    3.8   103.1   80.9  89.9    103.3   81.3  89.7
    35. BD (   1) C  15 - O  16    87.9  292.8   123.7   20.6  89.4    123.6   22.2  89.4
    36. BD (   2) C  15 - O  16    87.9  292.8    87.8  291.1   1.7     90.5  113.2   1.6
    37. BD (   1) C  15 - H  29    45.7   70.1    46.5   71.9   1.5      --     --    --
    54. LP (   1) N   9             --     --    125.1   21.4   --       --     --    --
    55. LP (   1) O  16             --     --     88.5  292.2   --       --     --    --
    56. LP (   2) O  16             --     --    146.3  204.7   --       --     --    --
   356. BD*(   2) C   1 - C   2   106.6  284.3   150.4  162.6  90.0     29.6  342.4  90.1
   362. BD*(   2) C   3 - C   4    60.5  169.6    29.8  342.6  90.1     29.8  343.9  89.8
   367. BD*(   2) C   5 - C   6   101.7   50.9    29.4  342.8  89.9     29.3  342.3  89.9
   374. BD*(   2) C   8 - C  10    75.8  167.9   102.9   80.9  90.3     77.1  261.2  90.0
   381. BD*(   2) C  11 - C  12   160.4  310.4    76.9  261.2  90.0    103.1   81.1  90.0
   386. BD*(   2) C  13 - C  14    46.7    3.8   103.1   80.9  89.9    103.3   81.3  89.7
   389. BD*(   1) C  15 - O  16    87.9  292.8   123.7   20.6  89.4    123.6   22.2  89.4


 Second Order Perturbation Theory Analysis of Fock Matrix in NBO Basis

     Threshold for printing:   0.50 kcal/mol
                                                                              E(2)  E(j)-E(i) F(i,j)
         Donor NBO (i)                     Acceptor NBO (j)                 kcal/mol   a.u.    a.u. 
 ===================================================================================================

 within unit  1
   1. BD (   1) C   1 - C   2        / 91. RY*(   1) C   3                    0.86    1.89    0.036
   1. BD (   1) C   1 - C   2        / 92. RY*(   2) C   3                    1.58    1.92    0.049
   1. BD (   1) C   1 - C   2        /142. RY*(   1) C   6                    1.04    1.86    0.039
   1. BD (   1) C   1 - C   2        /143. RY*(   2) C   6                    1.44    2.18    0.050
   1. BD (   1) C   1 - C   2        /357. BD*(   1) C   1 - C   6            2.54    1.39    0.053
   1. BD (   1) C   1 - C   2        /358. BD*(   1) C   1 - H  17            1.34    1.38    0.039
   1. BD (   1) C   1 - C   2        /359. BD*(   1) C   2 - C   3            2.62    1.38    0.054
   1. BD (   1) C   1 - C   2        /360. BD*(   1) C   2 - H  18            1.34    1.38    0.038
   1. BD (   1) C   1 - C   2        /363. BD*(   1) C   3 - H  19            2.46    1.38    0.052
   1. BD (   1) C   1 - C   2        /369. BD*(   1) C   6 - H  21            2.37    1.38    0.051
   2. BD (   2) C   1 - C   2        / 94. RY*(   4) C   3                    1.06    1.70    0.042
   2. BD (   2) C   1 - C   2        /144. RY*(   3) C   6                    0.51    0.95    0.022
   2. BD (   2) C   1 - C   2        /145. RY*(   4) C   6                    0.78    1.81    0.037
   2. BD (   2) C   1 - C   2        /362. BD*(   2) C   3 - C   4           28.00    0.35    0.088
   2. BD (   2) C   1 - C   2        /367. BD*(   2) C   5 - C   6           28.92    0.35    0.090
   3. BD (   1) C   1 - C   6        / 74. RY*(   1) C   2                    1.01    1.86    0.039
   3. BD (   1) C   1 - C   6        / 75. RY*(   2) C   2                    1.48    2.16    0.051
   3. BD (   1) C   1 - C   6        /125. RY*(   1) C   5                    0.77    1.86    0.034
   3. BD (   1) C   1 - C   6        /126. RY*(   2) C   5                    1.74    1.94    0.052
   3. BD (   1) C   1 - C   6        /355. BD*(   1) C   1 - C   2            2.55    1.39    0.053
   3. BD (   1) C   1 - C   6        /358. BD*(   1) C   1 - H  17            1.34    1.38    0.039
   3. BD (   1) C   1 - C   6        /360. BD*(   1) C   2 - H  18            2.36    1.38    0.051
   3. BD (   1) C   1 - C   6        /366. BD*(   1) C   5 - C   6            2.57    1.38    0.053
   3. BD (   1) C   1 - C   6        /368. BD*(   1) C   5 - H  20            2.45    1.38    0.052
   3. BD (   1) C   1 - C   6        /369. BD*(   1) C   6 - H  21            1.35    1.38    0.039
   4. BD (   1) C   1 - H  17        / 74. RY*(   1) C   2                    1.34    1.71    0.043
   4. BD (   1) C   1 - H  17        /142. RY*(   1) C   6                    1.33    1.71    0.043
   4. BD (   1) C   1 - H  17        /355. BD*(   1) C   1 - C   2            0.95    1.24    0.031
   4. BD (   1) C   1 - H  17        /357. BD*(   1) C   1 - C   6            0.94    1.24    0.031
   4. BD (   1) C   1 - H  17        /359. BD*(   1) C   2 - C   3            3.86    1.24    0.062
   4. BD (   1) C   1 - H  17        /360. BD*(   1) C   2 - H  18            0.56    1.23    0.024
   4. BD (   1) C   1 - H  17        /366. BD*(   1) C   5 - C   6            3.80    1.23    0.061
   4. BD (   1) C   1 - H  17        /369. BD*(   1) C   6 - H  21            0.56    1.23    0.023
   5. BD (   1) C   2 - C   3        / 57. RY*(   1) C   1                    0.96    1.87    0.038
   5. BD (   1) C   2 - C   3        / 58. RY*(   2) C   1                    1.41    2.18    0.050
   5. BD (   1) C   2 - C   3        /108. RY*(   1) C   4                    1.28    1.99    0.045
   5. BD (   1) C   2 - C   3        /109. RY*(   2) C   4                    0.74    1.88    0.034
   5. BD (   1) C   2 - C   3        /355. BD*(   1) C   1 - C   2            2.56    1.39    0.053
   5. BD (   1) C   2 - C   3        /358. BD*(   1) C   1 - H  17            2.32    1.38    0.051
   5. BD (   1) C   2 - C   3        /360. BD*(   1) C   2 - H  18            1.32    1.38    0.038
   5. BD (   1) C   2 - C   3        /361. BD*(   1) C   3 - C   4            3.64    1.37    0.063
   5. BD (   1) C   2 - C   3        /363. BD*(   1) C   3 - H  19            1.50    1.38    0.041
   5. BD (   1) C   2 - C   3        /365. BD*(   1) C   4 - C   7            3.93    1.26    0.063
   6. BD (   1) C   2 - H  18        / 57. RY*(   1) C   1                    1.24    1.73    0.041
   6. BD (   1) C   2 - H  18        / 91. RY*(   1) C   3                    1.19    1.74    0.041
   6. BD (   1) C   2 - H  18        /355. BD*(   1) C   1 - C   2            0.94    1.24    0.030
   6. BD (   1) C   2 - H  18        /357. BD*(   1) C   1 - C   6            3.72    1.24    0.061
   6. BD (   1) C   2 - H  18        /358. BD*(   1) C   1 - H  17            0.57    1.24    0.024
   6. BD (   1) C   2 - H  18        /359. BD*(   1) C   2 - C   3            0.97    1.24    0.031
   6. BD (   1) C   2 - H  18        /361. BD*(   1) C   3 - C   4            4.04    1.23    0.063
   6. BD (   1) C   2 - H  18        /363. BD*(   1) C   3 - H  19            0.55    1.24    0.023
   7. BD (   1) C   3 - C   4        / 74. RY*(   1) C   2                    1.21    1.86    0.043
   7. BD (   1) C   3 - C   4        / 75. RY*(   2) C   2                    1.52    2.16    0.051
   7. BD (   1) C   3 - C   4        /125. RY*(   1) C   5                    0.85    1.86    0.036
   7. BD (   1) C   3 - C   4        /159. RY*(   1) C   7                    1.45    1.77    0.045
   7. BD (   1) C   3 - C   4        /359. BD*(   1) C   2 - C   3            3.15    1.39    0.059
   7. BD (   1) C   3 - C   4        /360. BD*(   1) C   2 - H  18            1.99    1.38    0.047
   7. BD (   1) C   3 - C   4        /363. BD*(   1) C   3 - H  19            1.61    1.38    0.042
   7. BD (   1) C   3 - C   4        /364. BD*(   1) C   4 - C   5            3.37    1.38    0.061
   7. BD (   1) C   3 - C   4        /365. BD*(   1) C   4 - C   7            1.95    1.26    0.044
   7. BD (   1) C   3 - C   4        /368. BD*(   1) C   5 - H  20            2.40    1.38    0.052
   7. BD (   1) C   3 - C   4        /372. BD*(   1) C   7 - H  22            0.91    1.21    0.030
   8. BD (   2) C   3 - C   4        / 76. RY*(   3) C   2                    2.02    0.88    0.041
   8. BD (   2) C   3 - C   4        /127. RY*(   3) C   5                    2.07    1.05    0.046
   8. BD (   2) C   3 - C   4        /356. BD*(   2) C   1 - C   2           28.51    0.35    0.090
   8. BD (   2) C   3 - C   4        /367. BD*(   2) C   5 - C   6           26.98    0.35    0.087
   8. BD (   2) C   3 - C   4        /370. BD*(   1) C   7 - C   8            3.15    0.79    0.048
   8. BD (   2) C   3 - C   4        /371. BD*(   1) C   7 - N   9            1.00    0.73    0.026
   8. BD (   2) C   3 - C   4        /372. BD*(   1) C   7 - H  22            1.73    0.74    0.035
   8. BD (   2) C   3 - C   4        /374. BD*(   2) C   8 - C  10            1.07    0.35    0.017
   9. BD (   1) C   3 - H  19        / 74. RY*(   1) C   2                    1.16    1.71    0.040
   9. BD (   1) C   3 - H  19        /108. RY*(   1) C   4                    1.73    1.85    0.051
   9. BD (   1) C   3 - H  19        /355. BD*(   1) C   1 - C   2            3.64    1.24    0.060
   9. BD (   1) C   3 - H  19        /359. BD*(   1) C   2 - C   3            1.09    1.24    0.033
   9. BD (   1) C   3 - H  19        /360. BD*(   1) C   2 - H  18            0.55    1.23    0.023
   9. BD (   1) C   3 - H  19        /361. BD*(   1) C   3 - C   4            1.32    1.23    0.036
   9. BD (   1) C   3 - H  19        /364. BD*(   1) C   4 - C   5            4.80    1.23    0.069
  10. BD (   1) C   4 - C   5        / 91. RY*(   1) C   3                    0.77    1.89    0.034
  10. BD (   1) C   4 - C   5        /142. RY*(   1) C   6                    1.15    1.86    0.041
  10. BD (   1) C   4 - C   5        /143. RY*(   2) C   6                    1.57    2.18    0.053
  10. BD (   1) C   4 - C   5        /159. RY*(   1) C   7                    1.77    1.77    0.050
  10. BD (   1) C   4 - C   5        /361. BD*(   1) C   3 - C   4            3.43    1.38    0.061
  10. BD (   1) C   4 - C   5        /363. BD*(   1) C   3 - H  19            2.51    1.38    0.053
  10. BD (   1) C   4 - C   5        /365. BD*(   1) C   4 - C   7            2.01    1.26    0.045
  10. BD (   1) C   4 - C   5        /366. BD*(   1) C   5 - C   6            3.06    1.38    0.058
  10. BD (   1) C   4 - C   5        /368. BD*(   1) C   5 - H  20            1.64    1.38    0.043
  10. BD (   1) C   4 - C   5        /369. BD*(   1) C   6 - H  21            1.97    1.38    0.047
  10. BD (   1) C   4 - C   5        /371. BD*(   1) C   7 - N   9            1.84    1.20    0.042
  11. BD (   1) C   4 - C   7        / 91. RY*(   1) C   3                    1.52    1.85    0.048
  11. BD (   1) C   4 - C   7        /125. RY*(   1) C   5                    1.81    1.82    0.052
  11. BD (   1) C   4 - C   7        /177. RY*(   2) C   8                    1.36    1.43    0.040
  11. BD (   1) C   4 - C   7        /193. RY*(   1) N   9                    1.24    1.39    0.037
  11. BD (   1) C   4 - C   7        /359. BD*(   1) C   2 - C   3            2.23    1.35    0.049
  11. BD (   1) C   4 - C   7        /361. BD*(   1) C   3 - C   4            2.09    1.34    0.047
  11. BD (   1) C   4 - C   7        /364. BD*(   1) C   4 - C   5            2.01    1.34    0.046
  11. BD (   1) C   4 - C   7        /366. BD*(   1) C   5 - C   6            2.15    1.34    0.048
  11. BD (   1) C   4 - C   7        /370. BD*(   1) C   7 - C   8            3.18    1.22    0.056
  11. BD (   1) C   4 - C   7        /371. BD*(   1) C   7 - N   9            0.89    1.16    0.029
  11. BD (   1) C   4 - C   7        /372. BD*(   1) C   7 - H  22            0.80    1.17    0.027
  11. BD (   1) C   4 - C   7        /373. BD*(   1) C   8 - C  10            1.76    1.34    0.043
  11. BD (   1) C   4 - C   7        /374. BD*(   2) C   8 - C  10            2.18    0.78    0.040
  11. BD (   1) C   4 - C   7        /377. BD*(   1) N   9 - H  23            1.25    1.27    0.036
  12. BD (   1) C   5 - C   6        / 57. RY*(   1) C   1                    0.96    1.87    0.038
  12. BD (   1) C   5 - C   6        / 58. RY*(   2) C   1                    1.43    2.18    0.050
  12. BD (   1) C   5 - C   6        /108. RY*(   1) C   4                    0.89    1.99    0.038
  12. BD (   1) C   5 - C   6        /109. RY*(   2) C   4                    1.15    1.88    0.042
  12. BD (   1) C   5 - C   6        /357. BD*(   1) C   1 - C   6            2.51    1.39    0.053
  12. BD (   1) C   5 - C   6        /358. BD*(   1) C   1 - H  17            2.33    1.38    0.051
  12. BD (   1) C   5 - C   6        /364. BD*(   1) C   4 - C   5            3.56    1.38    0.063
  12. BD (   1) C   5 - C   6        /365. BD*(   1) C   4 - C   7            3.78    1.26    0.062
  12. BD (   1) C   5 - C   6        /368. BD*(   1) C   5 - H  20            1.46    1.37    0.040
  12. BD (   1) C   5 - C   6        /369. BD*(   1) C   6 - H  21            1.30    1.38    0.038
  13. BD (   2) C   5 - C   6        / 59. RY*(   3) C   1                    1.39    0.78    0.032
  13. BD (   2) C   5 - C   6        /356. BD*(   2) C   1 - C   2           27.98    0.35    0.088
  13. BD (   2) C   5 - C   6        /362. BD*(   2) C   3 - C   4           29.64    0.35    0.091
  14. BD (   1) C   5 - H  20        /108. RY*(   1) C   4                    1.85    1.85    0.052
  14. BD (   1) C   5 - H  20        /142. RY*(   1) C   6                    1.11    1.71    0.039
  14. BD (   1) C   5 - H  20        /357. BD*(   1) C   1 - C   6            3.59    1.24    0.060
  14. BD (   1) C   5 - H  20        /361. BD*(   1) C   3 - C   4            4.90    1.23    0.069
  14. BD (   1) C   5 - H  20        /364. BD*(   1) C   4 - C   5            1.32    1.23    0.036
  14. BD (   1) C   5 - H  20        /366. BD*(   1) C   5 - C   6            1.05    1.23    0.032
  14. BD (   1) C   5 - H  20        /369. BD*(   1) C   6 - H  21            0.55    1.24    0.023
  15. BD (   1) C   6 - H  21        / 57. RY*(   1) C   1                    1.24    1.73    0.041
  15. BD (   1) C   6 - H  21        /125. RY*(   1) C   5                    1.19    1.71    0.040
  15. BD (   1) C   6 - H  21        /355. BD*(   1) C   1 - C   2            3.71    1.24    0.061
  15. BD (   1) C   6 - H  21        /357. BD*(   1) C   1 - C   6            0.95    1.24    0.031
  15. BD (   1) C   6 - H  21        /358. BD*(   1) C   1 - H  17            0.56    1.24    0.024
  15. BD (   1) C   6 - H  21        /364. BD*(   1) C   4 - C   5            3.96    1.23    0.062
  15. BD (   1) C   6 - H  21        /366. BD*(   1) C   5 - C   6            0.96    1.24    0.031
  15. BD (   1) C   6 - H  21        /368. BD*(   1) C   5 - H  20            0.56    1.23    0.023
  16. BD (   1) C   7 - C   8        /110. RY*(   3) C   4                    1.14    1.59    0.038
  16. BD (   1) C   7 - C   8        /195. RY*(   3) N   9                    0.79    1.82    0.034
  16. BD (   1) C   7 - C   8        /210. RY*(   1) C  10                    1.90    1.81    0.053
  16. BD (   1) C   7 - C   8        /278. RY*(   1) C  14                    1.48    1.81    0.047
  16. BD (   1) C   7 - C   8        /361. BD*(   1) C   3 - C   4            1.16    1.34    0.035
  16. BD (   1) C   7 - C   8        /362. BD*(   2) C   3 - C   4            2.90    0.79    0.046
  16. BD (   1) C   7 - C   8        /365. BD*(   1) C   4 - C   7            3.11    1.22    0.055
  16. BD (   1) C   7 - C   8        /371. BD*(   1) C   7 - N   9            0.87    1.16    0.028
  16. BD (   1) C   7 - C   8        /372. BD*(   1) C   7 - H  22            1.02    1.18    0.031
  16. BD (   1) C   7 - C   8        /373. BD*(   1) C   8 - C  10            2.12    1.34    0.048
  16. BD (   1) C   7 - C   8        /375. BD*(   1) C   8 - C  14            1.97    1.33    0.046
  16. BD (   1) C   7 - C   8        /376. BD*(   1) N   9 - C  15            3.71    1.27    0.061
  16. BD (   1) C   7 - C   8        /378. BD*(   1) C  10 - C  11            2.16    1.34    0.048
  16. BD (   1) C   7 - C   8        /385. BD*(   1) C  13 - C  14            2.15    1.34    0.048
  17. BD (   1) C   7 - N   9        /109. RY*(   2) C   4                    0.68    1.98    0.033
  17. BD (   1) C   7 - N   9        /298. RY*(   4) C  15                    1.64    1.96    0.051
  17. BD (   1) C   7 - N   9        /299. RY*(   5) C  15                    0.62    2.59    0.036
  17. BD (   1) C   7 - N   9        /364. BD*(   1) C   4 - C   5            2.05    1.48    0.049
  17. BD (   1) C   7 - N   9        /365. BD*(   1) C   4 - C   7            0.96    1.35    0.032
  17. BD (   1) C   7 - N   9        /370. BD*(   1) C   7 - C   8            1.08    1.36    0.034
  17. BD (   1) C   7 - N   9        /373. BD*(   1) C   8 - C  10            1.39    1.47    0.040
  17. BD (   1) C   7 - N   9        /374. BD*(   2) C   8 - C  10            1.49    0.92    0.036
  17. BD (   1) C   7 - N   9        /376. BD*(   1) N   9 - C  15            0.88    1.40    0.032
  17. BD (   1) C   7 - N   9        /377. BD*(   1) N   9 - H  23            0.61    1.40    0.026
  17. BD (   1) C   7 - N   9        /390. BD*(   2) C  15 - O  16            1.79    1.49    0.046
  18. BD (   1) C   7 - H  22        /193. RY*(   1) N   9                    0.71    1.23    0.027
  18. BD (   1) C   7 - H  22        /361. BD*(   1) C   3 - C   4            4.26    1.18    0.063
  18. BD (   1) C   7 - H  22        /362. BD*(   2) C   3 - C   4            1.97    0.63    0.034
  18. BD (   1) C   7 - H  22        /365. BD*(   1) C   4 - C   7            0.68    1.07    0.024
  18. BD (   1) C   7 - H  22        /370. BD*(   1) C   7 - C   8            0.92    1.07    0.028
  18. BD (   1) C   7 - H  22        /375. BD*(   1) C   8 - C  14            5.52    1.18    0.072
  18. BD (   1) C   7 - H  22        /377. BD*(   1) N   9 - H  23            2.20    1.11    0.044
  19. BD (   1) C   8 - C  10        /159. RY*(   1) C   7                    1.69    1.78    0.049
  19. BD (   1) C   8 - C  10        /227. RY*(   1) C  11                    1.17    1.86    0.042
  19. BD (   1) C   8 - C  10        /228. RY*(   2) C  11                    1.54    2.19    0.052
  19. BD (   1) C   8 - C  10        /278. RY*(   1) C  14                    0.80    1.86    0.035
  19. BD (   1) C   8 - C  10        /365. BD*(   1) C   4 - C   7            0.69    1.26    0.026
  19. BD (   1) C   8 - C  10        /370. BD*(   1) C   7 - C   8            2.22    1.26    0.047
  19. BD (   1) C   8 - C  10        /371. BD*(   1) C   7 - N   9            0.58    1.20    0.024
  19. BD (   1) C   8 - C  10        /372. BD*(   1) C   7 - H  22            0.57    1.22    0.023
  19. BD (   1) C   8 - C  10        /375. BD*(   1) C   8 - C  14            3.47    1.37    0.062
  19. BD (   1) C   8 - C  10        /378. BD*(   1) C  10 - C  11            3.05    1.39    0.058
  19. BD (   1) C   8 - C  10        /379. BD*(   1) C  10 - H  24            1.64    1.38    0.043
  19. BD (   1) C   8 - C  10        /382. BD*(   1) C  11 - H  25            1.95    1.38    0.047
  19. BD (   1) C   8 - C  10        /388. BD*(   1) C  14 - H  28            2.47    1.38    0.052
  20. BD (   2) C   8 - C  10        /229. RY*(   3) C  11                    1.86    0.83    0.038
  20. BD (   2) C   8 - C  10        /280. RY*(   3) C  14                    2.01    1.05    0.045
  20. BD (   2) C   8 - C  10        /362. BD*(   2) C   3 - C   4            1.01    0.35    0.017
  20. BD (   2) C   8 - C  10        /365. BD*(   1) C   4 - C   7            2.93    0.79    0.047
  20. BD (   2) C   8 - C  10        /371. BD*(   1) C   7 - N   9            4.59    0.73    0.056
  20. BD (   2) C   8 - C  10        /381. BD*(   2) C  11 - C  12           27.70    0.35    0.089
  20. BD (   2) C   8 - C  10        /386. BD*(   2) C  13 - C  14           27.24    0.35    0.088
  21. BD (   1) C   8 - C  14        /159. RY*(   1) C   7                    1.67    1.78    0.049
  21. BD (   1) C   8 - C  14        /178. RY*(   3) C   8                    0.50    1.99    0.028
  21. BD (   1) C   8 - C  14        /210. RY*(   1) C  10                    0.85    1.85    0.036
  21. BD (   1) C   8 - C  14        /211. RY*(   2) C  10                    0.53    1.93    0.029
  21. BD (   1) C   8 - C  14        /261. RY*(   1) C  13                    1.23    1.86    0.043
  21. BD (   1) C   8 - C  14        /262. RY*(   2) C  13                    1.55    2.17    0.052
  21. BD (   1) C   8 - C  14        /370. BD*(   1) C   7 - C   8            2.07    1.26    0.046
  21. BD (   1) C   8 - C  14        /372. BD*(   1) C   7 - H  22            1.26    1.22    0.035
  21. BD (   1) C   8 - C  14        /373. BD*(   1) C   8 - C  10            3.38    1.38    0.061
  21. BD (   1) C   8 - C  14        /379. BD*(   1) C  10 - H  24            2.37    1.38    0.051
  21. BD (   1) C   8 - C  14        /385. BD*(   1) C  13 - C  14            3.22    1.39    0.060
  21. BD (   1) C   8 - C  14        /387. BD*(   1) C  13 - H  27            1.98    1.38    0.047
  21. BD (   1) C   8 - C  14        /388. BD*(   1) C  14 - H  28            1.53    1.38    0.041
  22. BD (   1) N   9 - C  15        /159. RY*(   1) C   7                    0.90    1.94    0.037
  22. BD (   1) N   9 - C  15        /160. RY*(   2) C   7                    1.29    1.82    0.043
  22. BD (   1) N   9 - C  15        /312. RY*(   1) O  16                    0.55    1.69    0.027
  22. BD (   1) N   9 - C  15        /370. BD*(   1) C   7 - C   8            1.13    1.43    0.036
  22. BD (   1) N   9 - C  15        /371. BD*(   1) C   7 - N   9            1.71    1.37    0.043
  22. BD (   1) N   9 - C  15        /377. BD*(   1) N   9 - H  23            0.62    1.47    0.027
  23. BD (   1) N   9 - H  23        /160. RY*(   2) C   7                    1.25    1.66    0.041
  23. BD (   1) N   9 - H  23        /295. RY*(   1) C  15                    0.85    2.11    0.038
  23. BD (   1) N   9 - H  23        /299. RY*(   5) C  15                    0.56    2.51    0.034
  23. BD (   1) N   9 - H  23        /365. BD*(   1) C   4 - C   7            0.76    1.27    0.028
  23. BD (   1) N   9 - H  23        /372. BD*(   1) C   7 - H  22            0.50    1.22    0.022
  23. BD (   1) N   9 - H  23        /376. BD*(   1) N   9 - C  15            0.57    1.32    0.025
  23. BD (   1) N   9 - H  23        /390. BD*(   2) C  15 - O  16            1.10    1.40    0.035
  23. BD (   1) N   9 - H  23        /391. BD*(   1) C  15 - H  29            2.38    1.31    0.050
  24. BD (   1) C  10 - C  11        /176. RY*(   1) C   8                    0.92    2.03    0.039
  24. BD (   1) C  10 - C  11        /178. RY*(   3) C   8                    1.20    1.99    0.044
  24. BD (   1) C  10 - C  11        /244. RY*(   1) C  12                    0.96    1.87    0.038
  24. BD (   1) C  10 - C  11        /245. RY*(   2) C  12                    1.43    2.18    0.050
  24. BD (   1) C  10 - C  11        /370. BD*(   1) C   7 - C   8            3.83    1.26    0.062
  24. BD (   1) C  10 - C  11        /373. BD*(   1) C   8 - C  10            3.45    1.38    0.062
  24. BD (   1) C  10 - C  11        /379. BD*(   1) C  10 - H  24            1.38    1.38    0.039
  24. BD (   1) C  10 - C  11        /380. BD*(   1) C  11 - C  12            2.51    1.39    0.053
  24. BD (   1) C  10 - C  11        /382. BD*(   1) C  11 - H  25            1.31    1.38    0.038
  24. BD (   1) C  10 - C  11        /384. BD*(   1) C  12 - H  26            2.31    1.38    0.051
  25. BD (   1) C  10 - H  24        /176. RY*(   1) C   8                    1.83    1.88    0.052
  25. BD (   1) C  10 - H  24        /227. RY*(   1) C  11                    1.09    1.71    0.039
  25. BD (   1) C  10 - H  24        /373. BD*(   1) C   8 - C  10            1.35    1.23    0.036
  25. BD (   1) C  10 - H  24        /375. BD*(   1) C   8 - C  14            4.88    1.22    0.069
  25. BD (   1) C  10 - H  24        /378. BD*(   1) C  10 - C  11            1.04    1.23    0.032
  25. BD (   1) C  10 - H  24        /380. BD*(   1) C  11 - C  12            3.61    1.24    0.060
  25. BD (   1) C  10 - H  24        /382. BD*(   1) C  11 - H  25            0.55    1.23    0.023
  26. BD (   1) C  11 - C  12        /210. RY*(   1) C  10                    0.76    1.85    0.034
  26. BD (   1) C  11 - C  12        /211. RY*(   2) C  10                    1.78    1.93    0.052
  26. BD (   1) C  11 - C  12        /261. RY*(   1) C  13                    1.01    1.86    0.039
  26. BD (   1) C  11 - C  12        /262. RY*(   2) C  13                    1.46    2.17    0.051
  26. BD (   1) C  11 - C  12        /378. BD*(   1) C  10 - C  11            2.54    1.38    0.053
  26. BD (   1) C  11 - C  12        /379. BD*(   1) C  10 - H  24            2.44    1.38    0.052
  26. BD (   1) C  11 - C  12        /382. BD*(   1) C  11 - H  25            1.35    1.38    0.039
  26. BD (   1) C  11 - C  12        /383. BD*(   1) C  12 - C  13            2.51    1.39    0.053
  26. BD (   1) C  11 - C  12        /384. BD*(   1) C  12 - H  26            1.33    1.38    0.038
  26. BD (   1) C  11 - C  12        /387. BD*(   1) C  13 - H  27            2.37    1.38    0.051
  27. BD (   2) C  11 - C  12        /213. RY*(   4) C  10                    0.92    1.66    0.038
  27. BD (   2) C  11 - C  12        /264. RY*(   4) C  13                    0.79    1.81    0.037
  27. BD (   2) C  11 - C  12        /374. BD*(   2) C   8 - C  10           28.65    0.35    0.089
  27. BD (   2) C  11 - C  12        /386. BD*(   2) C  13 - C  14           28.76    0.35    0.090
  28. BD (   1) C  11 - H  25        /210. RY*(   1) C  10                    1.19    1.70    0.040
  28. BD (   1) C  11 - H  25        /244. RY*(   1) C  12                    1.23    1.73    0.041
  28. BD (   1) C  11 - H  25        /373. BD*(   1) C   8 - C  10            3.96    1.23    0.062
  28. BD (   1) C  11 - H  25        /378. BD*(   1) C  10 - C  11            0.96    1.24    0.031
  28. BD (   1) C  11 - H  25        /379. BD*(   1) C  10 - H  24            0.57    1.23    0.024
  28. BD (   1) C  11 - H  25        /380. BD*(   1) C  11 - C  12            0.95    1.24    0.031
  28. BD (   1) C  11 - H  25        /383. BD*(   1) C  12 - C  13            3.71    1.24    0.061
  28. BD (   1) C  11 - H  25        /384. BD*(   1) C  12 - H  26            0.57    1.24    0.024
  29. BD (   1) C  12 - C  13        /227. RY*(   1) C  11                    1.04    1.86    0.039
  29. BD (   1) C  12 - C  13        /228. RY*(   2) C  11                    1.44    2.19    0.050
  29. BD (   1) C  12 - C  13        /278. RY*(   1) C  14                    0.89    1.85    0.036
  29. BD (   1) C  12 - C  13        /279. RY*(   2) C  14                    1.53    1.92    0.049
  29. BD (   1) C  12 - C  13        /380. BD*(   1) C  11 - C  12            2.51    1.39    0.053
  29. BD (   1) C  12 - C  13        /382. BD*(   1) C  11 - H  25            2.35    1.38    0.051
  29. BD (   1) C  12 - C  13        /384. BD*(   1) C  12 - H  26            1.32    1.39    0.038
  29. BD (   1) C  12 - C  13        /385. BD*(   1) C  13 - C  14            2.62    1.38    0.054
  29. BD (   1) C  12 - C  13        /387. BD*(   1) C  13 - H  27            1.33    1.38    0.038
  29. BD (   1) C  12 - C  13        /388. BD*(   1) C  14 - H  28            2.49    1.38    0.052
  30. BD (   1) C  12 - H  26        /227. RY*(   1) C  11                    1.33    1.71    0.043
  30. BD (   1) C  12 - H  26        /261. RY*(   1) C  13                    1.34    1.71    0.043
  30. BD (   1) C  12 - H  26        /378. BD*(   1) C  10 - C  11            3.80    1.23    0.061
  30. BD (   1) C  12 - H  26        /380. BD*(   1) C  11 - C  12            0.94    1.24    0.030
  30. BD (   1) C  12 - H  26        /382. BD*(   1) C  11 - H  25            0.56    1.23    0.024
  30. BD (   1) C  12 - H  26        /383. BD*(   1) C  12 - C  13            0.94    1.24    0.030
  30. BD (   1) C  12 - H  26        /385. BD*(   1) C  13 - C  14            3.87    1.23    0.062
  30. BD (   1) C  12 - H  26        /387. BD*(   1) C  13 - H  27            0.56    1.23    0.024
  31. BD (   1) C  13 - C  14        /176. RY*(   1) C   8                    1.37    2.03    0.047
  31. BD (   1) C  13 - C  14        /178. RY*(   3) C   8                    1.06    1.99    0.041
  31. BD (   1) C  13 - C  14        /244. RY*(   1) C  12                    0.96    1.88    0.038
  31. BD (   1) C  13 - C  14        /245. RY*(   2) C  12                    1.41    2.18    0.050
  31. BD (   1) C  13 - C  14        /370. BD*(   1) C   7 - C   8            3.98    1.26    0.063
  31. BD (   1) C  13 - C  14        /375. BD*(   1) C   8 - C  14            3.68    1.37    0.064
  31. BD (   1) C  13 - C  14        /383. BD*(   1) C  12 - C  13            2.52    1.39    0.053
  31. BD (   1) C  13 - C  14        /384. BD*(   1) C  12 - H  26            2.30    1.39    0.050
  31. BD (   1) C  13 - C  14        /387. BD*(   1) C  13 - H  27            1.32    1.38    0.038
  31. BD (   1) C  13 - C  14        /388. BD*(   1) C  14 - H  28            1.57    1.38    0.042
  32. BD (   2) C  13 - C  14        /177. RY*(   2) C   8                    0.60    1.00    0.024
  32. BD (   2) C  13 - C  14        /246. RY*(   3) C  12                    1.35    0.78    0.032
  32. BD (   2) C  13 - C  14        /374. BD*(   2) C   8 - C  10           29.27    0.35    0.091
  32. BD (   2) C  13 - C  14        /381. BD*(   2) C  11 - C  12           27.64    0.35    0.088
  33. BD (   1) C  13 - H  27        /244. RY*(   1) C  12                    1.23    1.73    0.041
  33. BD (   1) C  13 - H  27        /278. RY*(   1) C  14                    1.13    1.71    0.039
  33. BD (   1) C  13 - H  27        /375. BD*(   1) C   8 - C  14            3.99    1.22    0.062
  33. BD (   1) C  13 - H  27        /380. BD*(   1) C  11 - C  12            3.71    1.24    0.061
  33. BD (   1) C  13 - H  27        /383. BD*(   1) C  12 - C  13            0.94    1.24    0.030
  33. BD (   1) C  13 - H  27        /384. BD*(   1) C  12 - H  26            0.57    1.24    0.024
  33. BD (   1) C  13 - H  27        /385. BD*(   1) C  13 - C  14            0.96    1.24    0.031
  33. BD (   1) C  13 - H  27        /388. BD*(   1) C  14 - H  28            0.55    1.23    0.023
  34. BD (   1) C  14 - H  28        /176. RY*(   1) C   8                    1.74    1.88    0.051
  34. BD (   1) C  14 - H  28        /261. RY*(   1) C  13                    1.17    1.71    0.040
  34. BD (   1) C  14 - H  28        /373. BD*(   1) C   8 - C  10            4.82    1.23    0.069
  34. BD (   1) C  14 - H  28        /375. BD*(   1) C   8 - C  14            1.27    1.23    0.035
  34. BD (   1) C  14 - H  28        /383. BD*(   1) C  12 - C  13            3.58    1.24    0.060
  34. BD (   1) C  14 - H  28        /385. BD*(   1) C  13 - C  14            1.14    1.24    0.034
  34. BD (   1) C  14 - H  28        /387. BD*(   1) C  13 - H  27            0.54    1.24    0.023
  35. BD (   1) C  15 - O  16        /193. RY*(   1) N   9                    0.58    1.10    0.023
  35. BD (   1) C  15 - O  16        /389. BD*(   1) C  15 - O  16            1.16    0.47    0.022
  36. BD (   2) C  15 - O  16        /194. RY*(   2) N   9                    1.31    2.18    0.048
  36. BD (   2) C  15 - O  16        /295. RY*(   1) C  15                    0.82    2.44    0.040
  36. BD (   2) C  15 - O  16        /371. BD*(   1) C   7 - N   9            2.38    1.54    0.054
  36. BD (   2) C  15 - O  16        /376. BD*(   1) N   9 - C  15            0.57    1.65    0.028
  37. BD (   1) C  15 - H  29        /194. RY*(   2) N   9                    1.21    1.75    0.041
  37. BD (   1) C  15 - H  29        /312. RY*(   1) O  16                    0.97    1.44    0.033
  37. BD (   1) C  15 - H  29        /377. BD*(   1) N   9 - H  23            3.66    1.22    0.060
  38. CR (   1) C   1                / 75. RY*(   2) C   2                    1.28   11.78    0.109
  38. CR (   1) C   1                /143. RY*(   2) C   6                    1.30   11.81    0.110
  38. CR (   1) C   1                /330. RY*(   2) H  17                    0.58   12.28    0.076
  38. CR (   1) C   1                /359. BD*(   1) C   2 - C   3            0.67   11.01    0.077
  38. CR (   1) C   1                /366. BD*(   1) C   5 - C   6            0.65   11.00    0.076
  39. CR (   1) C   2                / 58. RY*(   2) C   1                    1.30   11.80    0.111
  39. CR (   1) C   2                / 92. RY*(   2) C   3                    1.09   11.55    0.100
  39. CR (   1) C   2                /332. RY*(   2) H  18                    0.62   12.34    0.078
  39. CR (   1) C   2                /357. BD*(   1) C   1 - C   6            0.65   11.01    0.076
  39. CR (   1) C   2                /361. BD*(   1) C   3 - C   4            0.78   11.00    0.083
  40. CR (   1) C   3                / 75. RY*(   2) C   2                    1.35   11.78    0.112
  40. CR (   1) C   3                /109. RY*(   2) C   4                    1.10   11.50    0.100
  40. CR (   1) C   3                /110. RY*(   3) C   4                    0.96   11.25    0.093
  40. CR (   1) C   3                /333. RY*(   1) H  19                    0.64   11.76    0.078
  40. CR (   1) C   3                /355. BD*(   1) C   1 - C   2            0.65   11.01    0.076
  40. CR (   1) C   3                /364. BD*(   1) C   4 - C   5            0.78   11.00    0.083
  40. CR (   1) C   3                /365. BD*(   1) C   4 - C   7            0.81   10.88    0.085
  41. CR (   1) C   4                / 92. RY*(   2) C   3                    1.28   11.57    0.108
  41. CR (   1) C   4                /126. RY*(   2) C   5                    1.27   11.58    0.108
  41. CR (   1) C   4                /359. BD*(   1) C   2 - C   3            0.62   11.03    0.074
  41. CR (   1) C   4                /366. BD*(   1) C   5 - C   6            0.61   11.03    0.074
  42. CR (   1) C   5                /108. RY*(   1) C   4                    0.72   11.62    0.082
  42. CR (   1) C   5                /109. RY*(   2) C   4                    1.41   11.50    0.114
  42. CR (   1) C   5                /143. RY*(   2) C   6                    1.31   11.80    0.111
  42. CR (   1) C   5                /335. RY*(   1) H  20                    0.71   11.98    0.082
  42. CR (   1) C   5                /357. BD*(   1) C   1 - C   6            0.64   11.01    0.075
  42. CR (   1) C   5                /361. BD*(   1) C   3 - C   4            0.82   11.00    0.085
  42. CR (   1) C   5                /365. BD*(   1) C   4 - C   7            0.79   10.88    0.084
  43. CR (   1) C   6                / 58. RY*(   2) C   1                    1.33   11.80    0.112
  43. CR (   1) C   6                /126. RY*(   2) C   5                    1.08   11.56    0.100
  43. CR (   1) C   6                /338. RY*(   2) H  21                    0.63   12.35    0.079
  43. CR (   1) C   6                /355. BD*(   1) C   1 - C   2            0.65   11.01    0.076
  43. CR (   1) C   6                /364. BD*(   1) C   4 - C   5            0.77   11.00    0.082
  44. CR (   1) C   7                /108. RY*(   1) C   4                    1.03   11.67    0.098
  44. CR (   1) C   7                /176. RY*(   1) C   8                    1.06   11.70    0.100
  44. CR (   1) C   7                /340. RY*(   2) H  22                    0.51   12.86    0.073
  44. CR (   1) C   7                /361. BD*(   1) C   3 - C   4            0.70   11.05    0.079
  44. CR (   1) C   7                /364. BD*(   1) C   4 - C   5            0.54   11.05    0.069
  44. CR (   1) C   7                /373. BD*(   1) C   8 - C  10            0.56   11.05    0.071
  44. CR (   1) C   7                /375. BD*(   1) C   8 - C  14            0.67   11.05    0.077
  44. CR (   1) C   7                /376. BD*(   1) N   9 - C  15            0.70   10.98    0.079
  45. CR (   1) C   8                /160. RY*(   2) C   7                    1.00   11.30    0.095
  45. CR (   1) C   8                /211. RY*(   2) C  10                    1.30   11.57    0.110
  45. CR (   1) C   8                /279. RY*(   2) C  14                    1.25   11.56    0.107
  45. CR (   1) C   8                /378. BD*(   1) C  10 - C  11            0.62   11.03    0.074
  45. CR (   1) C   8                /385. BD*(   1) C  13 - C  14            0.60   11.03    0.073
  46. CR (   1) N   9                /163. RY*(   5) C   7                    0.59   15.48    0.085
  46. CR (   1) N   9                /296. RY*(   2) C  15                    0.65   16.12    0.091
  46. CR (   1) N   9                /299. RY*(   5) C  15                    0.91   16.33    0.109
  46. CR (   1) N   9                /342. RY*(   2) H  23                    0.96   16.84    0.113
  47. CR (   1) C  10                /176. RY*(   1) C   8                    0.73   11.65    0.083
  47. CR (   1) C  10                /178. RY*(   3) C   8                    1.12   11.61    0.102
  47. CR (   1) C  10                /179. RY*(   4) C   8                    0.56   11.43    0.072
  47. CR (   1) C  10                /228. RY*(   2) C  11                    1.31   11.81    0.111
  47. CR (   1) C  10                /343. RY*(   1) H  24                    0.66   11.88    0.079
  47. CR (   1) C  10                /370. BD*(   1) C   7 - C   8            0.82   10.88    0.085
  47. CR (   1) C  10                /375. BD*(   1) C   8 - C  14            0.84   10.99    0.087
  47. CR (   1) C  10                /380. BD*(   1) C  11 - C  12            0.64   11.01    0.075
  48. CR (   1) C  11                /211. RY*(   2) C  10                    1.13   11.55    0.102
  48. CR (   1) C  11                /245. RY*(   2) C  12                    1.34   11.80    0.112
  48. CR (   1) C  11                /346. RY*(   2) H  25                    0.63   12.35    0.079
  48. CR (   1) C  11                /373. BD*(   1) C   8 - C  10            0.75   11.00    0.081
  48. CR (   1) C  11                /383. BD*(   1) C  12 - C  13            0.64   11.01    0.075
  49. CR (   1) C  12                /228. RY*(   2) C  11                    1.30   11.81    0.111
  49. CR (   1) C  12                /262. RY*(   2) C  13                    1.24   11.80    0.108
  49. CR (   1) C  12                /348. RY*(   2) H  26                    0.58   12.27    0.075
  49. CR (   1) C  12                /378. BD*(   1) C  10 - C  11            0.65   11.01    0.076
  49. CR (   1) C  12                /385. BD*(   1) C  13 - C  14            0.67   11.01    0.077
  50. CR (   1) C  13                /245. RY*(   2) C  12                    1.29   11.81    0.110
  50. CR (   1) C  13                /279. RY*(   2) C  14                    0.99   11.54    0.096
  50. CR (   1) C  13                /350. RY*(   2) H  27                    0.62   12.34    0.078
  50. CR (   1) C  13                /375. BD*(   1) C   8 - C  14            0.77   11.00    0.083
  50. CR (   1) C  13                /380. BD*(   1) C  11 - C  12            0.64   11.01    0.075
  51. CR (   1) C  14                /178. RY*(   3) C   8                    1.95   11.61    0.134
  51. CR (   1) C  14                /262. RY*(   2) C  13                    1.38   11.80    0.114
  51. CR (   1) C  14                /351. RY*(   1) H  28                    0.63   11.71    0.077
  51. CR (   1) C  14                /370. BD*(   1) C   7 - C   8            0.82   10.89    0.085
  51. CR (   1) C  14                /373. BD*(   1) C   8 - C  10            0.77   11.00    0.082
  51. CR (   1) C  14                /383. BD*(   1) C  12 - C  13            0.65   11.01    0.076
  52. CR (   1) C  15                /354. RY*(   2) H  29                    0.54   12.70    0.074
  52. CR (   1) C  15                /371. BD*(   1) C   7 - N   9            1.26   10.95    0.106
  53. CR (   1) O  16                /295. RY*(   1) C  15                    4.30   20.70    0.267
  54. LP (   1) N   9                /161. RY*(   3) C   7                    0.96    1.18    0.033
  54. LP (   1) N   9                /297. RY*(   3) C  15                    2.58    1.87    0.067
  54. LP (   1) N   9                /365. BD*(   1) C   4 - C   7            7.43    0.81    0.074
  54. LP (   1) N   9                /372. BD*(   1) C   7 - H  22            6.33    0.76    0.067
  54. LP (   1) N   9                /389. BD*(   1) C  15 - O  16           84.68    0.35    0.155
  55. LP (   1) O  16                /295. RY*(   1) C  15                   11.33    2.15    0.140
  55. LP (   1) O  16                /296. RY*(   2) C  15                    0.96    2.33    0.042
  55. LP (   1) O  16                /391. BD*(   1) C  15 - H  29            0.58    1.35    0.025
  56. LP (   2) O  16                /296. RY*(   2) C  15                    2.70    1.86    0.065
  56. LP (   2) O  16                /299. RY*(   5) C  15                    0.51    2.07    0.030
  56. LP (   2) O  16                /311. RY*(  17) C  15                    0.85    1.02    0.027
  56. LP (   2) O  16                /371. BD*(   1) C   7 - N   9            0.94    0.77    0.024
  56. LP (   2) O  16                /376. BD*(   1) N   9 - C  15           22.90    0.88    0.128
  56. LP (   2) O  16                /391. BD*(   1) C  15 - H  29           17.36    0.88    0.112
 356. BD*(   2) C   1 - C   2        / 59. RY*(   3) C   1                    3.34    0.43    0.083
 356. BD*(   2) C   1 - C   2        / 76. RY*(   3) C   2                    1.50    0.53    0.062
 356. BD*(   2) C   1 - C   2        / 77. RY*(   4) C   2                    0.59    1.53    0.066
 356. BD*(   2) C   1 - C   2        / 83. RY*(  10) C   2                    0.51    0.49    0.035
 362. BD*(   2) C   3 - C   4        / 76. RY*(   3) C   2                    0.67    0.53    0.040
 362. BD*(   2) C   3 - C   4        / 93. RY*(   3) C   3                    2.92    0.66    0.093
 362. BD*(   2) C   3 - C   4        /127. RY*(   3) C   5                    0.75    0.70    0.049
 362. BD*(   2) C   3 - C   4        /370. BD*(   1) C   7 - C   8            1.56    0.44    0.053
 362. BD*(   2) C   3 - C   4        /371. BD*(   1) C   7 - N   9            0.72    0.38    0.033
 362. BD*(   2) C   3 - C   4        /372. BD*(   1) C   7 - H  22            0.63    0.39    0.032
 367. BD*(   2) C   5 - C   6        /127. RY*(   3) C   5                    0.64    0.70    0.047
 367. BD*(   2) C   5 - C   6        /128. RY*(   4) C   5                    1.16    1.31    0.086
 367. BD*(   2) C   5 - C   6        /144. RY*(   3) C   6                    2.74    0.61    0.090
 367. BD*(   2) C   5 - C   6        /152. RY*(  11) C   6                    0.68    0.44    0.038
 374. BD*(   2) C   8 - C  10        /177. RY*(   2) C   8                    0.59    0.65    0.042
 374. BD*(   2) C   8 - C  10        /212. RY*(   3) C  10                    3.15    0.66    0.097
 374. BD*(   2) C   8 - C  10        /229. RY*(   3) C  11                    0.66    0.47    0.038
 374. BD*(   2) C   8 - C  10        /280. RY*(   3) C  14                    0.73    0.70    0.048
 374. BD*(   2) C   8 - C  10        /365. BD*(   1) C   4 - C   7            1.04    0.44    0.043
 374. BD*(   2) C   8 - C  10        /371. BD*(   1) C   7 - N   9            1.57    0.38    0.050
 381. BD*(   2) C  11 - C  12        /229. RY*(   3) C  11                    2.06    0.47    0.069
 381. BD*(   2) C  11 - C  12        /246. RY*(   3) C  12                    3.27    0.43    0.083
 381. BD*(   2) C  11 - C  12        /256. RY*(  13) C  12                    0.61    0.40    0.035
 386. BD*(   2) C  13 - C  14        /263. RY*(   3) C  13                    2.72    0.62    0.091
 386. BD*(   2) C  13 - C  14        /280. RY*(   3) C  14                    0.59    0.70    0.045
 386. BD*(   2) C  13 - C  14        /281. RY*(   4) C  14                    1.02    1.24    0.079
 389. BD*(   1) C  15 - O  16        /297. RY*(   3) C  15                    1.53    1.52    0.117
 389. BD*(   1) C  15 - O  16        /300. RY*(   6) C  15                    0.73    1.63    0.085
 389. BD*(   1) C  15 - O  16        /313. RY*(   2) O  16                    0.78    0.58    0.052
 389. BD*(   1) C  15 - O  16        /314. RY*(   3) O  16                    1.28    0.70    0.073


 Natural Bond Orbitals (Summary):

                                                            Principal Delocalizations
           NBO                        Occupancy    Energy   (geminal,vicinal,remote)
 ====================================================================================
 Molecular unit  1  (C14H13NO)
     1. BD (   1) C   1 - C   2          1.98164    -0.76986  359(g),357(g),363(v),369(v)
                                                    92(v),143(v),358(g),360(g)
                                                    142(v),91(v)
     2. BD (   2) C   1 - C   2          1.66117    -0.29516  367(v),362(v),94(v),145(v)
                                                    144(v)
     3. BD (   1) C   1 - C   6          1.98159    -0.77043  366(g),355(g),368(v),360(v)
                                                    126(v),75(v),369(g),358(g)
                                                    74(v),125(v)
     4. BD (   1) C   1 - H  17          1.98161    -0.62083  359(v),366(v),74(v),142(v)
                                                    355(g),357(g),360(v),369(v)
     5. BD (   1) C   2 - C   3          1.97919    -0.76876  365(v),361(g),355(g),358(v)
                                                    363(g),58(v),360(g),108(v)
                                                    57(v),109(v)
     6. BD (   1) C   2 - H  18          1.98150    -0.62196  361(v),357(v),57(v),91(v)
                                                    359(g),355(g),358(v),363(v)
     7. BD (   1) C   3 - C   4          1.97392    -0.77030  364(g),359(g),368(v),360(v)
                                                    365(g),363(g),75(v),159(v)
                                                    74(v),372(v),125(v)
     8. BD (   2) C   3 - C   4          1.66239    -0.29768  356(v),367(v),370(v),127(v)
                                                    76(v),372(v),371(v),374(r)
     9. BD (   1) C   3 - H  19          1.98016    -0.62243  364(v),355(v),108(v),361(g)
                                                    74(v),359(g),360(v)
    10. BD (   1) C   4 - C   5          1.97381    -0.76976  361(g),366(g),363(v),365(g)
                                                    369(v),371(v),159(v),368(g)
                                                    143(v),142(v),91(v)
    11. BD (   1) C   4 - C   7          1.96511    -0.73057  370(g),374(v),359(v),366(v)
                                                    361(g),364(g),125(v),373(v)
                                                    91(v),177(v),377(v),193(v)
                                                    371(g),372(g)
    12. BD (   1) C   5 - C   6          1.97930    -0.76836  365(v),364(g),357(g),358(v)
                                                    368(g),58(v),369(g),109(v)
                                                    57(v),108(v)
    13. BD (   2) C   5 - C   6          1.66448    -0.29592  362(v),356(v),59(v)
    14. BD (   1) C   5 - H  20          1.98011    -0.62194  361(v),357(v),108(v),364(g)
                                                    142(v),366(g),369(v)
    15. BD (   1) C   6 - H  21          1.98162    -0.62263  364(v),355(v),57(v),125(v)
                                                    366(g),357(g),358(v),368(v)
    16. BD (   1) C   7 - C   8          1.96104    -0.73211  376(v),362(v),365(g),378(v)
                                                    385(v),373(g),375(g),210(v)
                                                    278(v),361(v),110(v),372(g)
                                                    371(g),195(v)
    17. BD (   1) C   7 - N   9          1.98194    -0.86585  364(v),390(v),374(v),298(v)
                                                    373(v),370(g),365(g),376(g)
                                                    109(v),299(v),377(g)
    18. BD (   1) C   7 - H  22          1.96645    -0.57726  375(v),361(v),362(v),377(v)
                                                    370(g),193(v),365(g)
    19. BD (   1) C   8 - C  10          1.97452    -0.77349  375(g),378(g),388(v),370(g)
                                                    382(v),159(v),379(g),228(v)
                                                    227(v),278(v),365(v),371(v)
                                                    372(v)
    20. BD (   2) C   8 - C  10          1.66584    -0.30028  381(v),386(v),371(v),365(v)
                                                    280(v),229(v),362(r)
    21. BD (   1) C   8 - C  14          1.97365    -0.77339  373(g),385(g),379(v),370(g)
                                                    387(v),159(v),262(v),388(g)
                                                    372(v),261(v),210(v),211(v)
                                                    178(g)
    22. BD (   1) N   9 - C  15          1.99103    -0.93717  371(g),160(v),370(v),159(v)
                                                    377(g),312(v)
    23. BD (   1) N   9 - H  23          1.98609    -0.77895  391(v),160(v),390(v),295(v)
                                                    365(v),376(g),299(v),372(v)
    24. BD (   1) C  10 - C  11          1.97928    -0.77067  370(v),373(g),380(g),384(v)
                                                    245(v),379(g),382(g),178(v)
                                                    244(v),176(v)
    25. BD (   1) C  10 - H  24          1.98048    -0.62341  375(v),380(v),176(v),373(g)
                                                    227(v),378(g),382(v)
    26. BD (   1) C  11 - C  12          1.98160    -0.77184  378(g),383(g),379(v),387(v)
                                                    211(v),262(v),382(g),384(g)
                                                    261(v),210(v)
    27. BD (   2) C  11 - C  12          1.66083    -0.29696  386(v),374(v),213(v),264(v)
    28. BD (   1) C  11 - H  25          1.98148    -0.62346  373(v),383(v),244(v),210(v)
                                                    378(g),380(g),384(v),379(v)
    29. BD (   1) C  12 - C  13          1.98168    -0.77228  385(g),380(g),388(v),382(v)
                                                    279(v),228(v),387(g),384(g)
                                                    227(v),278(v)
    30. BD (   1) C  12 - H  26          1.98162    -0.62276  385(v),378(v),261(v),227(v)
                                                    380(g),383(g),387(v),382(v)
    31. BD (   1) C  13 - C  14          1.97912    -0.77222  370(v),375(g),383(g),384(v)
                                                    388(g),245(v),176(v),387(g)
                                                    178(v),244(v)
    32. BD (   2) C  13 - C  14          1.66713    -0.29954  374(v),381(v),246(v),177(v)
    33. BD (   1) C  13 - H  27          1.98154    -0.62363  375(v),380(v),244(v),278(v)
                                                    385(g),383(g),384(v),388(v)
    34. BD (   1) C  14 - H  28          1.97983    -0.62710  373(v),383(v),176(v),375(g)
                                                    261(v),385(g),387(v)
    35. BD (   1) C  15 - O  16          1.99733    -0.44324  389(g),193(v)
    36. BD (   2) C  15 - O  16          1.99420    -1.11051  371(v),194(v),295(g),376(g)
    37. BD (   1) C  15 - H  29          1.98832    -0.68015  377(v),194(v),312(v)
    38. CR (   1) C   1                  1.99929   -10.39184  143(v),75(v),359(v),366(v)
                                                    330(v)
    39. CR (   1) C   2                  1.99929   -10.39418  58(v),92(v),361(v),357(v)
                                                    332(v)
    40. CR (   1) C   3                  1.99916   -10.39120  75(v),109(v),110(v),365(v)
                                                    364(v),355(v),333(v)
    41. CR (   1) C   4                  1.99911   -10.41425  92(v),126(v),359(v),366(v)
    42. CR (   1) C   5                  1.99917   -10.39153  109(v),143(v),361(v),365(v)
                                                    108(v),335(v),357(v)
    43. CR (   1) C   6                  1.99929   -10.39430  58(v),126(v),364(v),355(v)
                                                    338(v)
    44. CR (   1) C   7                  1.99905   -10.44500  176(v),108(v),376(v),361(v)
                                                    375(v),373(v),364(v),340(v)
    45. CR (   1) C   8                  1.99911   -10.41851  211(v),279(v),160(v),378(v)
                                                    385(v)
    46. CR (   1) N   9                  1.99940   -14.60421  342(v),299(v),296(v),163(v)
    47. CR (   1) C  10                  1.99917   -10.39382  228(v),178(v),375(v),370(v)
                                                    176(v),343(v),380(v),179(v)
    48. CR (   1) C  11                  1.99929   -10.39578  245(v),211(v),373(v),383(v)
                                                    346(v)
    49. CR (   1) C  12                  1.99929   -10.39464  228(v),262(v),385(v),378(v)
                                                    348(v)
    50. CR (   1) C  13                  1.99929   -10.39698  245(v),279(v),375(v),380(v)
                                                    350(v)
    51. CR (   1) C  14                  1.99916   -10.39508  178(v),262(v),370(v),373(v)
                                                    383(v),351(v)
    52. CR (   1) C  15                  1.99948   -10.52076  371(v),354(v)
    53. CR (   1) O  16                  1.99981   -19.36697  295(v)
    54. LP (   1) N   9                  1.70021    -0.32181  389(v),365(v),372(v),297(v)
                                                    161(v)
    55. LP (   1) O  16                  1.98853    -0.82100  295(v),296(v),391(v)
    56. LP (   2) O  16                  1.90647    -0.34431  376(v),391(v),296(v),371(r)
                                                    311(v),299(v)
    57. RY*(   1) C   1                  0.00550     1.10373   
    58. RY*(   2) C   1                  0.00194     1.40690   
    59. RY*(   3) C   1                  0.00092     0.48076   
    60. RY*(   4) C   1                  0.00055     1.68032   
    61. RY*(   5) C   1                  0.00042     0.91850   
    62. RY*(   6) C   1                  0.00042     1.08865   
    63. RY*(   7) C   1                  0.00017     1.31240   
    64. RY*(   8) C   1                  0.00007     1.29700   
    65. RY*(   9) C   1                  0.00007     2.82065   
    66. RY*(  10) C   1                  0.00002     1.96811   
    67. RY*(  11) C   1                  0.00001     0.47019   
    68. RY*(  12) C   1                  0.00000     2.57240   
    69. RY*(  13) C   1                  0.00000     2.29531   
    70. RY*(  14) C   1                  0.00000     1.47760   
    71. RY*(  15) C   1                  0.00000     2.20444   
    72. RY*(  16) C   1                  0.00000    22.63839   
    73. RY*(  17) C   1                  0.00000     1.45756   
    74. RY*(   1) C   2                  0.00580     1.08775   
    75. RY*(   2) C   2                  0.00201     1.38913   
    76. RY*(   3) C   2                  0.00088     0.58095   
    77. RY*(   4) C   2                  0.00059     1.58711   
    78. RY*(   5) C   2                  0.00044     1.16107   
    79. RY*(   6) C   2                  0.00027     1.06565   
    80. RY*(   7) C   2                  0.00014     1.28526   
    81. RY*(   8) C   2                  0.00008     1.78217   
    82. RY*(   9) C   2                  0.00006     2.78259   
    83. RY*(  10) C   2                  0.00002     0.54074   
    84. RY*(  11) C   2                  0.00002     1.94756   
    85. RY*(  12) C   2                  0.00000     2.66674   
    86. RY*(  13) C   2                  0.00000     1.64902   
    87. RY*(  14) C   2                  0.00000     1.63077   
    88. RY*(  15) C   2                  0.00000    22.39224   
    89. RY*(  16) C   2                  0.00001     2.24400   
    90. RY*(  17) C   2                  0.00000     1.41831   
    91. RY*(   1) C   3                  0.00567     1.11703   
    92. RY*(   2) C   3                  0.00206     1.15476   
    93. RY*(   3) C   3                  0.00117     0.71362   
    94. RY*(   4) C   3                  0.00053     1.40419   
    95. RY*(   5) C   3                  0.00051     0.94534   
    96. RY*(   6) C   3                  0.00026     0.99037   
    97. RY*(   7) C   3                  0.00021     0.96651   
    98. RY*(   8) C   3                  0.00013     2.83532   
    99. RY*(   9) C   3                  0.00009     1.58571   
   100. RY*(  10) C   3                  0.00007     0.96601   
   101. RY*(  11) C   3                  0.00007     2.30162   
   102. RY*(  12) C   3                  0.00003     2.26229   
   103. RY*(  13) C   3                  0.00003     2.36472   
   104. RY*(  14) C   3                  0.00000    21.07926   
   105. RY*(  15) C   3                  0.00001     1.83171   
   106. RY*(  16) C   3                  0.00000     2.69597   
   107. RY*(  17) C   3                  0.00001     2.85220   
   108. RY*(   1) C   4                  0.00681     1.22584   
   109. RY*(   2) C   4                  0.00327     1.11054   
   110. RY*(   3) C   4                  0.00313     0.86256   
   111. RY*(   4) C   4                  0.00079     1.10198   
   112. RY*(   5) C   4                  0.00063     1.48418   
   113. RY*(   6) C   4                  0.00035     1.49437   
   114. RY*(   7) C   4                  0.00027     1.69816   
   115. RY*(   8) C   4                  0.00016     2.31580   
   116. RY*(   9) C   4                  0.00015     0.95155   
   117. RY*(  10) C   4                  0.00010     2.23180   
   118. RY*(  11) C   4                  0.00008     2.80072   
   119. RY*(  12) C   4                  0.00007     3.06439   
   120. RY*(  13) C   4                  0.00005     2.50589   
   121. RY*(  14) C   4                  0.00003     1.69910   
   122. RY*(  15) C   4                  0.00003     2.87224   
   123. RY*(  16) C   4                  0.00001     2.78379   
   124. RY*(  17) C   4                  0.00000    20.00112   
   125. RY*(   1) C   5                  0.00598     1.09229   
   126. RY*(   2) C   5                  0.00208     1.16507   
   127. RY*(   3) C   5                  0.00112     0.75295   
   128. RY*(   4) C   5                  0.00052     1.35997   
   129. RY*(   5) C   5                  0.00044     1.04178   
   130. RY*(   6) C   5                  0.00023     1.19471   
   131. RY*(   7) C   5                  0.00016     2.10447   
   132. RY*(   8) C   5                  0.00013     1.18211   
   133. RY*(   9) C   5                  0.00011     0.70074   
   134. RY*(  10) C   5                  0.00009     2.33188   
   135. RY*(  11) C   5                  0.00006     2.43559   
   136. RY*(  12) C   5                  0.00004     2.19159   
   137. RY*(  13) C   5                  0.00001     2.59299   
   138. RY*(  14) C   5                  0.00001     1.79125   
   139. RY*(  15) C   5                  0.00000    21.69998   
   140. RY*(  16) C   5                  0.00001     2.69890   
   141. RY*(  17) C   5                  0.00001     1.57948   
   142. RY*(   1) C   6                  0.00567     1.09108   
   143. RY*(   2) C   6                  0.00198     1.41321   
   144. RY*(   3) C   6                  0.00083     0.65900   
   145. RY*(   4) C   6                  0.00058     1.51563   
   146. RY*(   5) C   6                  0.00045     1.10502   
   147. RY*(   6) C   6                  0.00027     1.04455   
   148. RY*(   7) C   6                  0.00018     1.09753   
   149. RY*(   8) C   6                  0.00009     1.99930   
   150. RY*(   9) C   6                  0.00006     2.67018   
   151. RY*(  10) C   6                  0.00003     2.00376   
   152. RY*(  11) C   6                  0.00001     0.49215   
   153. RY*(  12) C   6                  0.00000     2.62062   
   154. RY*(  13) C   6                  0.00000     1.87015   
   155. RY*(  14) C   6                  0.00001     2.30735   
   156. RY*(  15) C   6                  0.00000     1.46601   
   157. RY*(  16) C   6                  0.00000    22.44283   
   158. RY*(  17) C   6                  0.00000     1.39419   
   159. RY*(   1) C   7                  0.01039     1.00409   
   160. RY*(   2) C   7                  0.00428     0.88208   
   161. RY*(   3) C   7                  0.00284     0.86108   
   162. RY*(   4) C   7                  0.00180     0.72526   
   163. RY*(   5) C   7                  0.00159     0.87736   
   164. RY*(   6) C   7                  0.00101     0.73549   
   165. RY*(   7) C   7                  0.00095     1.75714   
   166. RY*(   8) C   7                  0.00060     1.19822   
   167. RY*(   9) C   7                  0.00023     1.65876   
   168. RY*(  10) C   7                  0.00024     2.02580   
   169. RY*(  11) C   7                  0.00016     2.37509   
   170. RY*(  12) C   7                  0.00015     2.07639   
   171. RY*(  13) C   7                  0.00012     2.32294   
   172. RY*(  14) C   7                  0.00007     2.31320   
   173. RY*(  15) C   7                  0.00004     2.73459   
   174. RY*(  16) C   7                  0.00003     6.08185   
   175. RY*(  17) C   7                  0.00000    17.46095   
   176. RY*(   1) C   8                  0.00709     1.25611   
   177. RY*(   2) C   8                  0.00340     0.70022   
   178. RY*(   3) C   8                  0.00302     1.21604   
   179. RY*(   4) C   8                  0.00093     1.03159   
   180. RY*(   5) C   8                  0.00066     1.70149   
   181. RY*(   6) C   8                  0.00031     1.92516   
   182. RY*(   7) C   8                  0.00025     1.48865   
   183. RY*(   8) C   8                  0.00018     1.27711   
   184. RY*(   9) C   8                  0.00013     0.89448   
   185. RY*(  10) C   8                  0.00012     1.24101   
   186. RY*(  11) C   8                  0.00008     3.02160   
   187. RY*(  12) C   8                  0.00009     2.11297   
   188. RY*(  13) C   8                  0.00006     3.69157   
   189. RY*(  14) C   8                  0.00006     2.65611   
   190. RY*(  15) C   8                  0.00003     2.62273   
   191. RY*(  16) C   8                  0.00000    20.60968   
   192. RY*(  17) C   8                  0.00001     2.81429   
   193. RY*(   1) N   9                  0.00474     0.65707   
   194. RY*(   2) N   9                  0.00363     1.07379   
   195. RY*(   3) N   9                  0.00185     1.09208   
   196. RY*(   4) N   9                  0.00108     1.62949   
   197. RY*(   5) N   9                  0.00035     1.53541   
   198. RY*(   6) N   9                  0.00021     2.57562   
   199. RY*(   7) N   9                  0.00014     1.84215   
   200. RY*(   8) N   9                  0.00008     1.72433   
   201. RY*(   9) N   9                  0.00006     1.60313   
   202. RY*(  10) N   9                  0.00004     2.17344   
   203. RY*(  11) N   9                  0.00003     2.30532   
   204. RY*(  12) N   9                  0.00002     2.48815   
   205. RY*(  13) N   9                  0.00001     3.89175   
   206. RY*(  14) N   9                  0.00001     2.17008   
   207. RY*(  15) N   9                  0.00001     3.24235   
   208. RY*(  16) N   9                  0.00001     3.37513   
   209. RY*(  17) N   9                  0.00000    34.84080   
   210. RY*(   1) C  10                  0.00588     1.08083   
   211. RY*(   2) C  10                  0.00210     1.15474   
   212. RY*(   3) C  10                  0.00129     0.71288   
   213. RY*(   4) C  10                  0.00053     1.36156   
   214. RY*(   5) C  10                  0.00045     1.03729   
   215. RY*(   6) C  10                  0.00027     1.32075   
   216. RY*(   7) C  10                  0.00016     2.33631   
   217. RY*(   8) C  10                  0.00011     1.78134   
   218. RY*(   9) C  10                  0.00009     1.58321   
   219. RY*(  10) C  10                  0.00007     1.55780   
   220. RY*(  11) C  10                  0.00005     1.24260   
   221. RY*(  12) C  10                  0.00001     3.54637   
   222. RY*(  13) C  10                  0.00002     1.71242   
   223. RY*(  14) C  10                  0.00001     1.61806   
   224. RY*(  15) C  10                  0.00002     1.95292   
   225. RY*(  16) C  10                  0.00000    21.00760   
   226. RY*(  17) C  10                  0.00000     2.76783   
   227. RY*(   1) C  11                  0.00573     1.08990   
   228. RY*(   2) C  11                  0.00197     1.41311   
   229. RY*(   3) C  11                  0.00079     0.52567   
   230. RY*(   4) C  11                  0.00058     1.65943   
   231. RY*(   5) C  11                  0.00045     1.11280   
   232. RY*(   6) C  11                  0.00026     1.11735   
   233. RY*(   7) C  11                  0.00016     1.70397   
   234. RY*(   8) C  11                  0.00008     2.13261   
   235. RY*(   9) C  11                  0.00004     1.79021   
   236. RY*(  10) C  11                  0.00003     1.97525   
   237. RY*(  11) C  11                  0.00002     0.53331   
   238. RY*(  12) C  11                  0.00000     1.69528   
   239. RY*(  13) C  11                  0.00000     1.45285   
   240. RY*(  14) C  11                  0.00000     2.72727   
   241. RY*(  15) C  11                  0.00000    22.44556   
   242. RY*(  16) C  11                  0.00001     1.42753   
   243. RY*(  17) C  11                  0.00001     2.38592   
   244. RY*(   1) C  12                  0.00544     1.10329   
   245. RY*(   2) C  12                  0.00193     1.40812   
   246. RY*(   3) C  12                  0.00085     0.48207   
   247. RY*(   4) C  12                  0.00054     1.68763   
   248. RY*(   5) C  12                  0.00043     0.90525   
   249. RY*(   6) C  12                  0.00038     1.22689   
   250. RY*(   7) C  12                  0.00018     1.34322   
   251. RY*(   8) C  12                  0.00007     2.85124   
   252. RY*(   9) C  12                  0.00005     1.28474   
   253. RY*(  10) C  12                  0.00002     1.85581   
   254. RY*(  11) C  12                  0.00000    22.59978   
   255. RY*(  12) C  12                  0.00001     2.28160   
   256. RY*(  13) C  12                  0.00001     0.45489   
   257. RY*(  14) C  12                  0.00000     2.70118   
   258. RY*(  15) C  12                  0.00000     1.46859   
   259. RY*(  16) C  12                  0.00000     1.46089   
   260. RY*(  17) C  12                  0.00000     2.07200   
   261. RY*(   1) C  13                  0.00579     1.08364   
   262. RY*(   2) C  13                  0.00202     1.40075   
   263. RY*(   3) C  13                  0.00091     0.67079   
   264. RY*(   4) C  13                  0.00055     1.51020   
   265. RY*(   5) C  13                  0.00046     1.17746   
   266. RY*(   6) C  13                  0.00026     1.10651   
   267. RY*(   7) C  13                  0.00014     1.64131   
   268. RY*(   8) C  13                  0.00008     2.12548   
   269. RY*(   9) C  13                  0.00005     1.67547   
   270. RY*(  10) C  13                  0.00003     1.89438   
   271. RY*(  11) C  13                  0.00001     0.68131   
   272. RY*(  12) C  13                  0.00001     2.52320   
   273. RY*(  13) C  13                  0.00000     2.77582   
   274. RY*(  14) C  13                  0.00000    22.43519   
   275. RY*(  15) C  13                  0.00000     1.45324   
   276. RY*(  16) C  13                  0.00000     1.41780   
   277. RY*(  17) C  13                  0.00000     1.59402   
   278. RY*(   1) C  14                  0.00558     1.08259   
   279. RY*(   2) C  14                  0.00207     1.14514   
   280. RY*(   3) C  14                  0.00109     0.75471   
   281. RY*(   4) C  14                  0.00058     1.29457   
   282. RY*(   5) C  14                  0.00046     1.26491   
   283. RY*(   6) C  14                  0.00030     1.10161   
   284. RY*(   7) C  14                  0.00015     1.06657   
   285. RY*(   8) C  14                  0.00013     3.17532   
   286. RY*(   9) C  14                  0.00010     1.10157   
   287. RY*(  10) C  14                  0.00006     2.20421   
   288. RY*(  11) C  14                  0.00004     0.76349   
   289. RY*(  12) C  14                  0.00005     2.19641   
   290. RY*(  13) C  14                  0.00002     1.46136   
   291. RY*(  14) C  14                  0.00001     2.68140   
   292. RY*(  15) C  14                  0.00001     2.81005   
   293. RY*(  16) C  14                  0.00002     1.69286   
   294. RY*(  17) C  14                  0.00000    22.29224   
   295. RY*(   1) C  15                  0.00934     1.33260   
   296. RY*(   2) C  15                  0.00703     1.51395   
   297. RY*(   3) C  15                  0.00639     1.55067   
   298. RY*(   4) C  15                  0.00234     1.09160   
   299. RY*(   5) C  15                  0.00105     1.72691   
   300. RY*(   6) C  15                  0.00032     1.66205   
   301. RY*(   7) C  15                  0.00010     1.00879   
   302. RY*(   8) C  15                  0.00008     2.30924   
   303. RY*(   9) C  15                  0.00005     1.71393   
   304. RY*(  10) C  15                  0.00003     1.69372   
   305. RY*(  11) C  15                  0.00003     1.66024   
   306. RY*(  12) C  15                  0.00001     2.06587   
   307. RY*(  13) C  15                  0.00001     1.64508   
   308. RY*(  14) C  15                  0.00001     1.84398   
   309. RY*(  15) C  15                  0.00001     2.47266   
   310. RY*(  16) C  15                  0.00000    20.15340   
   311. RY*(  17) C  15                  0.00001     0.67194   
   312. RY*(   1) O  16                  0.00274     0.75595   
   313. RY*(   2) O  16                  0.00081     0.61135   
   314. RY*(   3) O  16                  0.00075     0.72781   
   315. RY*(   4) O  16                  0.00012     1.25492   
   316. RY*(   5) O  16                  0.00005     1.39234   
   317. RY*(   6) O  16                  0.00004     1.42581   
   318. RY*(   7) O  16                  0.00001     0.94622   
   319. RY*(   8) O  16                  0.00000    49.71008   
   320. RY*(   9) O  16                  0.00001     4.95870   
   321. RY*(  10) O  16                  0.00000     5.08159   
   322. RY*(  11) O  16                  0.00001     1.02793   
   323. RY*(  12) O  16                  0.00000     5.02978   
   324. RY*(  13) O  16                  0.00000     3.30682   
   325. RY*(  14) O  16                  0.00000     2.94921   
   326. RY*(  15) O  16                  0.00000     3.14490   
   327. RY*(  16) O  16                  0.00001     3.25075   
   328. RY*(  17) O  16                  0.00000     3.05647   
   329. RY*(   1) H  17                  0.00040     0.85478   
   330. RY*(   2) H  17                  0.00021     1.88835   
   331. RY*(   1) H  18                  0.00046     0.81732   
   332. RY*(   2) H  18                  0.00022     1.94732   
   333. RY*(   1) H  19                  0.00084     1.36534   
   334. RY*(   2) H  19                  0.00017     1.49727   
   335. RY*(   1) H  20                  0.00065     1.59095   
   336. RY*(   2) H  20                  0.00022     1.23732   
   337. RY*(   1) H  21                  0.00046     0.79468   
   338. RY*(   2) H  21                  0.00022     1.95196   
   339. RY*(   1) H  22                  0.00175     0.61570   
   340. RY*(   2) H  22                  0.00020     2.41134   
   341. RY*(   1) H  23                  0.00255     0.56374   
   342. RY*(   2) H  23                  0.00040     2.23973   
   343. RY*(   1) H  24                  0.00057     1.49034   
   344. RY*(   2) H  24                  0.00022     1.34997   
   345. RY*(   1) H  25                  0.00047     0.79635   
   346. RY*(   2) H  25                  0.00022     1.95144   
   347. RY*(   1) H  26                  0.00038     0.86418   
   348. RY*(   2) H  26                  0.00021     1.87793   
   349. RY*(   1) H  27                  0.00048     0.81609   
   350. RY*(   2) H  27                  0.00022     1.94054   
   351. RY*(   1) H  28                  0.00089     1.31691   
   352. RY*(   2) H  28                  0.00016     1.48248   
   353. RY*(   1) H  29                  0.00110     0.55925   
   354. RY*(   2) H  29                  0.00024     2.17628   
   355. BD*(   1) C   1 - C   2          0.01559     0.61688   
   356. BD*(   2) C   1 - C   2          0.32763     0.05370  367(v),362(v),59(g),76(g)
                                                    77(g),83(g)
   357. BD*(   1) C   1 - C   6          0.01548     0.61707   
   358. BD*(   1) C   1 - H  17          0.01156     0.61429   
   359. BD*(   1) C   2 - C   3          0.01527     0.61494   
   360. BD*(   1) C   2 - H  18          0.01128     0.61177   
   361. BD*(   1) C   3 - C   4          0.02499     0.60529   
   362. BD*(   2) C   3 - C   4          0.35486     0.05292  367(v),356(v),374(r),93(g)
                                                    370(v),127(v),76(v),371(v)
                                                    372(v)
   363. BD*(   1) C   3 - H  19          0.01256     0.61335   
   364. BD*(   1) C   4 - C   5          0.02213     0.60969   
   365. BD*(   1) C   4 - C   7          0.03906     0.48887   
   366. BD*(   1) C   5 - C   6          0.01476     0.61288   
   367. BD*(   2) C   5 - C   6          0.32297     0.05331  362(v),356(v),144(g),128(g)
                                                    374(r),152(g),127(g)
   368. BD*(   1) C   5 - H  20          0.01231     0.60649   
   369. BD*(   1) C   6 - H  21          0.01112     0.61314   
   370. BD*(   1) C   7 - C   8          0.02898     0.49092   
   371. BD*(   1) C   7 - N   9          0.03144     0.42793   
   372. BD*(   1) C   7 - H  22          0.02763     0.44300   
   373. BD*(   1) C   8 - C  10          0.02264     0.60732   
   374. BD*(   2) C   8 - C  10          0.34964     0.05191  381(v),386(v),362(r),212(g)
                                                    371(v),365(v),367(r),280(v)
                                                    229(v),177(g)
   375. BD*(   1) C   8 - C  14          0.02582     0.60107   
   376. BD*(   1) N   9 - C  15          0.05218     0.53661   
   377. BD*(   1) N   9 - H  23          0.01608     0.53768   
   378. BD*(   1) C  10 - C  11          0.01497     0.61157   
   379. BD*(   1) C  10 - H  24          0.01192     0.60651   
   380. BD*(   1) C  11 - C  12          0.01542     0.61479   
   381. BD*(   2) C  11 - C  12          0.32131     0.05236  374(v),386(v),246(g),229(g)
                                                    256(g)
   382. BD*(   1) C  11 - H  25          0.01109     0.61046   
   383. BD*(   1) C  12 - C  13          0.01535     0.61428   
   384. BD*(   1) C  12 - H  26          0.01148     0.61293   
   385. BD*(   1) C  13 - C  14          0.01520     0.61204   
   386. BD*(   2) C  13 - C  14          0.32095     0.05046  374(v),381(v),263(g),281(g)
                                                    280(g)
   387. BD*(   1) C  13 - H  27          0.01121     0.60879   
   388. BD*(   1) C  14 - H  28          0.01223     0.60831   
   389. BD*(   1) C  15 - O  16          0.26509     0.02846  297(g),314(g),313(g),300(g)
   390. BD*(   2) C  15 - O  16          0.00532     0.62076   
   391. BD*(   1) C  15 - H  29          0.03743     0.53219   
       -------------------------------
              Total Lewis  108.94617  ( 97.2734%)
        Valence non-Lewis    2.83495  (  2.5312%)
        Rydberg non-Lewis    0.21889  (  0.1954%)
       -------------------------------
            Total unit  1  112.00000  (100.0000%)
           Charge unit  1    0.00000
 D1PCM: PCM CHGder 1st derivatives, ID1Alg=3 FixD1E=F DoIter=F DoCFld=F I1PDM=0.
 Calling FoFJK, ICntrl=      2127 FMM=F ISym2X=0 I1Cent= 0 IOpClX= 0 NMat=1 NMatS=1 NMatT=0.
 -------------------------------------------------------------------
 Center     Atomic                   Forces (Hartrees/Bohr)
 Number     Number              X              Y              Z
 -------------------------------------------------------------------
      1        6          -0.037275762   -0.047131732    0.012104900
      2        6          -0.056859630    0.011691708    0.031872353
      3        6          -0.018637858    0.058728866    0.019870627
      4        6           0.027959050    0.026621763   -0.006870587
      5        6           0.055200212   -0.012133443   -0.031882927
      6        6           0.013805827   -0.062012005   -0.019025564
      7        6          -0.010151482    0.006552820    0.015789456
      8        6          -0.032779639   -0.001252735   -0.022645513
      9        7           0.023602984    0.024839504    0.036851431
     10        6           0.016375700   -0.015853175   -0.060009385
     11        6           0.061294117   -0.013393179   -0.018171300
     12        6           0.044201930    0.003389054    0.043614606
     13        6          -0.012773791    0.016003227    0.061777365
     14        6          -0.060079502    0.014350006    0.019203006
     15        6          -0.002630235   -0.092360815   -0.055049645
     16        8          -0.006305797    0.028293854    0.006942926
     17        1           0.032700812    0.040030613   -0.010558600
     18        1           0.044948470   -0.009498566   -0.025976062
     19        1           0.013287729   -0.050625719   -0.014619799
     20        1          -0.046121182    0.008725109    0.026855724
     21        1          -0.013052368    0.049096491    0.015585881
     22        1          -0.003392803    0.003994355   -0.001278495
     23        1          -0.006976125   -0.032668659   -0.025992349
     24        1          -0.010888643    0.013220815    0.050024901
     25        1          -0.049424172    0.010878902    0.014001590
     26        1          -0.038171346   -0.002489132   -0.036178483
     27        1           0.012003970   -0.013498983   -0.048896129
     28        1           0.051648757   -0.010687484   -0.014856495
     29        1           0.008490779    0.047188542    0.037516568
 -------------------------------------------------------------------
 Cartesian Forces:  Max     0.092360815 RMS     0.032865108

 GradGradGradGradGradGradGradGradGradGradGradGradGradGradGradGradGradGrad
 Berny optimization.
 FormGI is forming the generalized inverse of G from B-inverse, IUseBI=4.
 Internal  Forces:  Max     0.060032824 RMS     0.016277344
 Search for a local minimum.
 Step number   1 out of a maximum of  158
 All quantities printed in internal units (Hartrees-Bohrs-Radians)
 Mixed Optimization -- RFO/linear search
 Second derivative matrix not updated -- first step.
 ITU=  0
     Eigenvalues ---    0.00903   0.00960   0.01321   0.01511   0.01535
     Eigenvalues ---    0.01741   0.01934   0.01935   0.01963   0.01966
     Eigenvalues ---    0.01975   0.01980   0.02001   0.02005   0.02024
     Eigenvalues ---    0.02026   0.02026   0.02028   0.02030   0.02031
     Eigenvalues ---    0.02033   0.02037   0.02374   0.02374   0.05174
     Eigenvalues ---    0.06452   0.06983   0.15992   0.16000   0.16000
     Eigenvalues ---    0.16000   0.16000   0.16000   0.16000   0.16000
     Eigenvalues ---    0.16000   0.16000   0.16000   0.16000   0.18465
     Eigenvalues ---    0.19204   0.22000   0.22000   0.22000   0.22000
     Eigenvalues ---    0.22000   0.22002   0.23470   0.23472   0.24996
     Eigenvalues ---    0.24999   0.33489   0.33965   0.34310   0.40461
     Eigenvalues ---    0.40484   0.40557   0.40608   0.41277   0.43843
     Eigenvalues ---    0.43860   0.44151   0.44175   0.44228   0.44229
     Eigenvalues ---    0.44236   0.44237   0.44244   0.44267   0.44325
     Eigenvalues ---    0.44341   0.44380   0.44394   0.44398   0.44709
     Eigenvalues ---    0.44792   0.44902   0.44928   0.53477   0.55360
     Eigenvalues ---    0.83622
 RFO step:  Lambda=-7.67723667D-02 EMin= 9.03044808D-03
 Linear search not attempted -- first point.
 Maximum step size (   0.300) exceeded in Quadratic search.
    -- Step size scaled by   0.765
 Iteration  1 RMS(Cart)=  0.02622146 RMS(Int)=  0.00050266
 Iteration  2 RMS(Cart)=  0.00059363 RMS(Int)=  0.00001437
 Iteration  3 RMS(Cart)=  0.00000079 RMS(Int)=  0.00001436
 Variable       Old X    -DE/DX   Delta X   Delta X   Delta X     New X
                                 (Linear)    (Quad)   (Total)
    R1        2.65324  -0.01082   0.00000  -0.01555  -0.01555   2.63769
    R2        2.65281  -0.00985   0.00000  -0.01413  -0.01414   2.63867
    R3        1.92863   0.05276   0.00000   0.07776   0.07776   2.00639
    R4        2.65617  -0.01134   0.00000  -0.01655  -0.01656   2.63962
    R5        1.92836   0.05277   0.00000   0.07775   0.07775   2.00611
    R6        2.67073  -0.01561   0.00000  -0.02353  -0.02352   2.64721
    R7        1.92681   0.05432   0.00000   0.07982   0.07982   2.00664
    R8        2.66796  -0.01417   0.00000  -0.02130  -0.02129   2.64667
    R9        2.81500   0.02073   0.00000   0.03854   0.03854   2.85354
   R10        2.65614  -0.01273   0.00000  -0.01861  -0.01861   2.63753
   R11        1.92882   0.05407   0.00000   0.07971   0.07971   2.00853
   R12        1.92767   0.05314   0.00000   0.07819   0.07819   2.00587
   R13        2.80690   0.02175   0.00000   0.03998   0.03998   2.84687
   R14        2.69855   0.02918   0.00000   0.04561   0.04561   2.74416
   R15        2.06810   0.00108   0.00000   0.00198   0.00198   2.07007
   R16        2.66674  -0.01478   0.00000  -0.02210  -0.02210   2.64464
   R17        2.67159  -0.01422   0.00000  -0.02146  -0.02146   2.65014
   R18        2.54813  -0.00413   0.00000  -0.00502  -0.00502   2.54312
   R19        1.83211   0.04210   0.00000   0.05268   0.05268   1.88479
   R20        2.65564  -0.01087   0.00000  -0.01584  -0.01584   2.63980
   R21        1.92974   0.05286   0.00000   0.07805   0.07805   2.00779
   R22        2.65343  -0.01154   0.00000  -0.01662  -0.01663   2.63680
   R23        1.92882   0.05250   0.00000   0.07741   0.07741   2.00623
   R24        2.65389  -0.00991   0.00000  -0.01429  -0.01430   2.63959
   R25        1.92872   0.05265   0.00000   0.07761   0.07761   2.00633
   R26        2.65465  -0.01269   0.00000  -0.01851  -0.01851   2.63614
   R27        1.92946   0.05212   0.00000   0.07693   0.07693   2.00638
   R28        1.92749   0.05479   0.00000   0.08060   0.08060   2.00809
   R29        2.36019  -0.02826   0.00000  -0.02369  -0.02369   2.33651
   R30        1.92873   0.06003   0.00000   0.08849   0.08849   2.01722
    A1        2.09368  -0.00169   0.00000  -0.00359  -0.00360   2.09008
    A2        2.09479   0.00084   0.00000   0.00176   0.00177   2.09656
    A3        2.09471   0.00086   0.00000   0.00183   0.00184   2.09654
    A4        2.09439   0.00068   0.00000   0.00222   0.00222   2.09660
    A5        2.09459   0.00023   0.00000   0.00075   0.00075   2.09534
    A6        2.09420  -0.00091   0.00000  -0.00296  -0.00296   2.09124
    A7        2.10673  -0.00123   0.00000  -0.00338  -0.00337   2.10336
    A8        2.08025   0.00144   0.00000   0.00437   0.00437   2.08461
    A9        2.09619  -0.00021   0.00000  -0.00098  -0.00099   2.09520
   A10        2.06970   0.00271   0.00000   0.00581   0.00582   2.07553
   A11        2.12998  -0.00125   0.00000  -0.00267  -0.00267   2.12731
   A12        2.08338  -0.00147   0.00000  -0.00319  -0.00319   2.08019
   A13        2.10827  -0.00081   0.00000  -0.00235  -0.00235   2.10592
   A14        2.09216  -0.00047   0.00000  -0.00166  -0.00167   2.09049
   A15        2.08275   0.00128   0.00000   0.00402   0.00401   2.08677
   A16        2.09358   0.00034   0.00000   0.00130   0.00129   2.09487
   A17        2.09556   0.00033   0.00000   0.00096   0.00097   2.09652
   A18        2.09405  -0.00067   0.00000  -0.00225  -0.00225   2.09179
   A19        1.93123   0.00213   0.00000   0.00438   0.00440   1.93563
   A20        1.99524  -0.00544   0.00000  -0.01547  -0.01545   1.97979
   A21        1.87911   0.00025   0.00000  -0.00111  -0.00106   1.87805
   A22        1.90133   0.00269   0.00000   0.00796   0.00796   1.90929
   A23        1.89737  -0.00339   0.00000  -0.01267  -0.01273   1.88464
   A24        1.85592   0.00372   0.00000   0.01687   0.01690   1.87282
   A25        2.09712   0.00132   0.00000   0.00330   0.00329   2.10041
   A26        2.11517  -0.00371   0.00000  -0.00847  -0.00848   2.10669
   A27        2.07088   0.00239   0.00000   0.00519   0.00520   2.07608
   A28        2.15023   0.00249   0.00000   0.00644   0.00644   2.15667
   A29        2.07344   0.00273   0.00000   0.00965   0.00965   2.08309
   A30        2.05885  -0.00522   0.00000  -0.01603  -0.01603   2.04282
   A31        2.10747  -0.00083   0.00000  -0.00226  -0.00225   2.10522
   A32        2.09425  -0.00086   0.00000  -0.00299  -0.00300   2.09126
   A33        2.08145   0.00169   0.00000   0.00526   0.00525   2.08671
   A34        2.09386   0.00011   0.00000   0.00072   0.00072   2.09458
   A35        2.09475  -0.00056   0.00000  -0.00200  -0.00200   2.09275
   A36        2.09458   0.00045   0.00000   0.00128   0.00128   2.09586
   A37        2.09355  -0.00126   0.00000  -0.00262  -0.00263   2.09092
   A38        2.09431   0.00074   0.00000   0.00166   0.00166   2.09598
   A39        2.09532   0.00052   0.00000   0.00096   0.00097   2.09629
   A40        2.09438   0.00060   0.00000   0.00183   0.00183   2.09620
   A41        2.09481   0.00033   0.00000   0.00111   0.00111   2.09592
   A42        2.09400  -0.00093   0.00000  -0.00294  -0.00294   2.09106
   A43        2.10621  -0.00101   0.00000  -0.00285  -0.00285   2.10336
   A44        2.09387   0.00058   0.00000   0.00167   0.00167   2.09553
   A45        2.08311   0.00043   0.00000   0.00118   0.00117   2.08428
   A46        2.08084   0.02145   0.00000   0.05531   0.05531   2.13615
   A47        2.10718  -0.02050   0.00000  -0.05923  -0.05923   2.04795
   A48        2.09516  -0.00095   0.00000   0.00393   0.00393   2.09909
    D1       -0.00077  -0.00003   0.00000  -0.00021  -0.00022  -0.00099
    D2        3.13816   0.00026   0.00000   0.00202   0.00202   3.14018
    D3       -3.13948  -0.00029   0.00000  -0.00232  -0.00232   3.14138
    D4       -0.00055  -0.00001   0.00000  -0.00009  -0.00009  -0.00063
    D5        0.00047   0.00000   0.00000   0.00003   0.00004   0.00050
    D6       -3.13785  -0.00028   0.00000  -0.00221  -0.00221  -3.14005
    D7        3.13917   0.00027   0.00000   0.00214   0.00214   3.14131
    D8        0.00086  -0.00001   0.00000  -0.00010  -0.00010   0.00076
    D9       -0.00242   0.00021   0.00000   0.00163   0.00163  -0.00080
   D10        3.13388   0.00050   0.00000   0.00393   0.00393   3.13781
   D11       -3.14136  -0.00007   0.00000  -0.00061  -0.00061   3.14122
   D12       -0.00505   0.00021   0.00000   0.00169   0.00169  -0.00336
   D13        0.00581  -0.00035   0.00000  -0.00278  -0.00278   0.00302
   D14        3.13093  -0.00071   0.00000  -0.00566  -0.00567   3.12526
   D15       -3.13045  -0.00064   0.00000  -0.00512  -0.00511  -3.13556
   D16       -0.00532  -0.00100   0.00000  -0.00800  -0.00800  -0.01332
   D17       -0.00612   0.00033   0.00000   0.00260   0.00260  -0.00352
   D18        3.13266   0.00036   0.00000   0.00285   0.00285   3.13551
   D19       -3.13170   0.00067   0.00000   0.00540   0.00541  -3.12629
   D20        0.00709   0.00070   0.00000   0.00564   0.00565   0.01274
   D21       -1.67311  -0.00145   0.00000  -0.00662  -0.00663  -1.67974
   D22        0.48117  -0.00027   0.00000  -0.00418  -0.00420   0.47697
   D23        2.53883   0.00129   0.00000   0.00690   0.00692   2.54574
   D24        1.45189  -0.00177   0.00000  -0.00944  -0.00944   1.44245
   D25       -2.67702  -0.00059   0.00000  -0.00699  -0.00701  -2.68403
   D26       -0.61936   0.00097   0.00000   0.00408   0.00411  -0.61526
   D27        0.00305  -0.00017   0.00000  -0.00128  -0.00127   0.00178
   D28        3.14136   0.00012   0.00000   0.00097   0.00097  -3.14085
   D29       -3.13575  -0.00019   0.00000  -0.00151  -0.00150  -3.13725
   D30        0.00257   0.00009   0.00000   0.00074   0.00074   0.00331
   D31       -1.98549  -0.00108   0.00000  -0.00227  -0.00228  -1.98776
   D32        1.16246  -0.00145   0.00000  -0.00538  -0.00538   1.15708
   D33        2.09013   0.00244   0.00000   0.00869   0.00865   2.09879
   D34       -1.04510   0.00206   0.00000   0.00558   0.00555  -1.03955
   D35        0.07465  -0.00159   0.00000  -0.00876  -0.00873   0.06592
   D36       -3.06059  -0.00197   0.00000  -0.01187  -0.01183  -3.07242
   D37        1.17219  -0.00057   0.00000  -0.00117  -0.00119   1.17100
   D38       -2.00950  -0.00044   0.00000   0.00018   0.00016  -2.00934
   D39       -2.94070   0.00040   0.00000  -0.00038  -0.00044  -2.94113
   D40        0.16080   0.00053   0.00000   0.00096   0.00091   0.16171
   D41       -0.89865  -0.00023   0.00000  -0.00220  -0.00213  -0.90079
   D42        2.20284  -0.00010   0.00000  -0.00085  -0.00078   2.20206
   D43        3.14108  -0.00014   0.00000  -0.00125  -0.00127   3.13981
   D44        0.00389  -0.00030   0.00000  -0.00249  -0.00250   0.00139
   D45       -0.00671   0.00021   0.00000   0.00173   0.00173  -0.00497
   D46        3.13929   0.00005   0.00000   0.00050   0.00051   3.13979
   D47       -3.14115  -0.00002   0.00000  -0.00009  -0.00010  -3.14125
   D48       -0.00102  -0.00021   0.00000  -0.00164  -0.00165  -0.00267
   D49        0.00670  -0.00039   0.00000  -0.00315  -0.00316   0.00355
   D50       -3.13635  -0.00058   0.00000  -0.00470  -0.00470  -3.14106
   D51        3.12713  -0.00005   0.00000  -0.00058  -0.00059   3.12654
   D52       -0.01705   0.00036   0.00000   0.00255   0.00254  -0.01451
   D53        0.02532  -0.00035   0.00000  -0.00246  -0.00245   0.02287
   D54       -3.11886   0.00006   0.00000   0.00067   0.00067  -3.11819
   D55        0.00283   0.00004   0.00000   0.00034   0.00034   0.00316
   D56       -3.13929  -0.00010   0.00000  -0.00081  -0.00081  -3.14009
   D57        3.14005   0.00019   0.00000   0.00154   0.00154   3.14159
   D58       -0.00206   0.00005   0.00000   0.00040   0.00040  -0.00166
   D59        0.00120  -0.00013   0.00000  -0.00106  -0.00105   0.00014
   D60        3.14085  -0.00004   0.00000  -0.00031  -0.00031   3.14054
   D61       -3.13988   0.00001   0.00000   0.00009   0.00009  -3.13978
   D62       -0.00023   0.00011   0.00000   0.00084   0.00084   0.00061
   D63       -0.00120  -0.00005   0.00000  -0.00036  -0.00036  -0.00156
   D64        3.14078   0.00017   0.00000   0.00133   0.00133  -3.14108
   D65       -3.14085  -0.00014   0.00000  -0.00111  -0.00111   3.14123
   D66        0.00113   0.00007   0.00000   0.00059   0.00059   0.00171
   D67       -0.00282   0.00032   0.00000   0.00251   0.00251  -0.00031
   D68        3.14023   0.00051   0.00000   0.00405   0.00404  -3.13891
   D69        3.13839   0.00010   0.00000   0.00082   0.00082   3.13921
   D70       -0.00174   0.00030   0.00000   0.00236   0.00236   0.00061
         Item               Value     Threshold  Converged?
 Maximum Force            0.060033     0.000450     NO 
 RMS     Force            0.016277     0.000300     NO 
 Maximum Displacement     0.113580     0.001800     NO 
 RMS     Displacement     0.026256     0.001200     NO 
 Predicted change in Energy=-3.976290D-02
 GradGradGradGradGradGradGradGradGradGradGradGradGradGradGradGradGradGrad

                          Input orientation:                          
 ---------------------------------------------------------------------
 Center     Atomic      Atomic             Coordinates (Angstroms)
 Number     Number       Type             X           Y           Z
 ---------------------------------------------------------------------
      1          6           0        3.629570    3.028429   -1.697103
      2          6           0        3.958334    1.729965   -2.089750
      3          6           0        3.094527    0.670624   -1.802079
      4          6           0        1.893384    0.897951   -1.118018
      5          6           0        1.571395    2.204822   -0.730762
      6          6           0        2.433354    3.264686   -1.016681
      7          6           0        0.927257   -0.220730   -0.809252
      8          6           0       -0.160990   -0.293278   -1.848482
      9          7           0        1.566444   -1.519071   -0.688930
     10          6           0       -1.487510   -0.009901   -1.504099
     11          6           0       -2.500808   -0.073344   -2.463575
     12          6           0       -2.195519   -0.425502   -3.778772
     13          6           0       -0.875134   -0.713993   -4.131528
     14          6           0        0.135621   -0.648447   -3.172332
     15          6           0        2.418301   -1.840092    0.302209
     16          8           0        2.938504   -2.958133    0.392346
     17          1           0        4.286274    3.833584   -1.915616
     18          1           0        4.865945    1.545095   -2.608436
     19          1           0        3.353817   -0.312317   -2.108926
     20          1           0        0.660883    2.393621   -0.215966
     21          1           0        2.176858    4.250003   -0.716589
     22          1           0        0.459131    0.002661    0.155597
     23          1           0        1.349629   -2.233875   -1.349865
     24          1           0       -1.728027    0.259024   -0.504757
     25          1           0       -3.503093    0.145226   -2.190160
     26          1           0       -2.964801   -0.475047   -4.508816
     27          1           0       -0.637652   -0.981993   -5.131054
     28          1           0        1.136747   -0.867719   -3.453151
     29          1           0        2.636559   -1.085248    1.024748
 ---------------------------------------------------------------------
                    Distance matrix (angstroms):
                    1          2          3          4          5
     1  C    0.000000
     2  C    1.395803   0.000000
     3  C    2.420029   1.396826   0.000000
     4  C    2.808669   2.429101   1.400843   0.000000
     5  C    2.418311   2.787439   2.412761   1.400556   0.000000
     6  C    1.396325   2.415038   2.789831   2.429665   1.395720
     7  C    4.318311   3.825221   2.545049   1.510028   2.510852
     8  C    5.042321   4.595711   3.395534   2.484564   3.238975
     9  N    5.094375   4.270793   2.892905   2.476490   3.724131
    10  C    5.954260   5.746942   4.641871   3.521889   3.854860
    11  C    6.913032   6.716562   5.683207   4.697112   4.977502
    12  C    7.084818   6.735632   5.752685   5.054727   5.513493
    13  C    6.342279   5.788282   4.806423   4.398215   5.105898
    14  C    5.282367   4.630548   3.517480   3.114689   4.020430
    15  C    5.400641   4.564919   3.344997   3.128812   4.259767
    16  O    6.378267   5.401770   4.243550   4.271166   5.457697
    17  H    1.061736   2.136136   3.381933   3.870405   3.380431
    18  H    2.135283   1.061588   2.133737   3.387663   3.849021
    19  H    3.377310   2.129960   1.061866   2.139980   3.378218
    20  H    3.377847   3.850284   3.377439   2.137706   1.062870
    21  H    2.136357   3.377842   3.851280   3.387884   2.132968
    22  H    4.758093   4.502176   3.350221   2.116771   2.621503
    23  H    5.745480   4.802583   3.418373   3.187123   4.487148
    24  H    6.147775   6.083632   5.010936   3.728127   3.837107
    25  H    7.709141   7.628524   6.629875   5.553202   5.667646
    26  H    7.979085   7.657922   6.734570   6.081496   6.483245
    27  H    6.788571   6.142259   5.267103   5.103410   5.865002
    28  H    4.947509   4.070404   2.987547   3.023729   4.128054
    29  H    5.031589   4.401433   3.359133   3.012778   3.878267
                    6          7          8          9         10
     6  C    0.000000
     7  C    3.802562   0.000000
     8  C    4.481252   1.506500   0.000000
     9  N    4.872708   1.452146   2.414779   0.000000
    10  C    5.131635   2.521579   1.399485   3.502675   0.000000
    11  C    6.130409   3.809217   2.429292   4.667123   1.396922
    12  C    6.532465   4.314128   2.807634   4.989527   2.418292
    13  C    6.039723   3.811749   2.428847   4.296619   2.788213
    14  C    5.023845   2.528592   1.402392   2.995418   2.413565
    15  C    5.272424   2.465947   3.697412   1.345761   4.676293
    16  O    6.400313   3.603100   4.661505   2.263317   5.646077
    17  H    2.136596   5.380010   6.067426   6.128063   6.948260
    18  H    3.377599   4.676373   5.406221   4.894929   6.633549
    19  H    3.851649   2.754221   3.524495   2.582121   4.888325
    20  H    2.131092   2.694025   3.249617   4.043871   3.471570
    21  H    1.061459   4.643010   5.233366   5.801343   5.674024
    22  H    3.989060   1.095436   2.118599   2.062774   2.558156
    23  H    5.614235   2.126832   2.509284   0.997390   3.608214
    24  H    5.158794   2.715403   2.136876   3.748210   1.062476
    25  H    6.808046   4.654979   3.388020   5.542904   2.134788
    26  H    7.437788   5.375831   3.869337   6.017781   3.380395
    27  H    6.662839   4.659016   3.387745   4.987881   3.849938
    28  H    4.969341   2.729960   2.142210   2.872249   3.379553
    29  H    4.809433   2.651917   4.087658   2.066407   4.955743
                   11         12         13         14         15
    11  C    0.000000
    12  C    1.395335   0.000000
    13  C    2.415640   1.396811   0.000000
    14  C    2.789953   2.419025   1.394983   0.000000
    15  C    5.913426   6.320032   5.636740   4.324707   0.000000
    16  O    6.787077   7.083123   6.328146   5.088982   1.236427
    17  H    7.850404   7.976516   7.227092   6.236655   6.371709
    18  H    7.543831   7.424097   6.354784   5.244576   5.091395
    19  H    5.870224   5.796234   4.704922   3.405967   3.003807
    20  H    4.597168   5.366570   5.229554   4.274363   4.613171
    21  H    6.604836   7.096125   6.754089   5.847404   6.179442
    22  H    3.953111   4.765475   4.546790   3.406423   2.693618
    23  H    4.553473   4.662390   3.872630   2.703477   2.006607
    24  H    2.131814   3.377322   3.850670   3.378261   4.716940
    25  H    1.061651   2.135221   3.378363   3.851599   6.724307
    26  H    2.135337   1.061703   2.136855   3.380661   7.347591
    27  H    3.378230   2.136656   1.061732   2.132087   6.292498
    28  H    3.852544   3.377214   2.128730   1.062635   4.085416
    29  H    6.291652   6.845293   6.249559   4.905198   1.067468
                   16         17         18         19         20
    16  O    0.000000
    17  H    7.298671   0.000000
    18  H    5.744456   2.460325   0.000000
    19  H    3.664585   4.253862   2.446635   0.000000
    20  H    5.847980   4.255088   4.911869   4.261138   0.000000
    21  H    7.332603   2.461850   4.257558   4.913105   2.448461
    22  H    3.869062   5.797665   5.425771   3.688696   2.428055
    23  H    2.466652   6.764467   5.313105   2.878424   4.813919
    24  H    5.738589   7.137214   7.039880   5.359564   3.216643
    25  H    7.602259   8.622854   8.495610   6.872639   5.127516
    26  H    8.064497   8.824233   8.307407   6.760983   6.308994
    27  H    6.870369   7.600913   6.560439   5.051095   6.102381
    28  H    4.733287   5.863940   4.521298   2.651569   4.619757
    29  H    1.999700   5.963406   5.008881   3.306326   4.188698
                   21         22         23         24         25
    21  H    0.000000
    22  H    4.663819   0.000000
    23  H    6.567040   2.839277   0.000000
    24  H    5.587567   2.299011   4.049780   0.000000
    25  H    7.161177   4.606748   5.469473   2.450387   0.000000
    26  H    7.946304   5.805882   5.629099   4.254522   2.459809
    27  H    7.401537   5.488274   4.451279   4.912399   4.257961
    28  H    5.895904   3.773564   2.517044   4.262570   4.914195
    29  H    5.631029   2.584600   2.935015   4.816229   7.038823
                   26         27         28         29
    26  H    0.000000
    27  H    2.461665   0.000000
    28  H    4.253388   2.444772   0.000000
    29  H    7.897335   6.973164   4.727402   0.000000
 Symmetry turned off by external request.
 Stoichiometry    C14H13NO
 Framework group  C1[X(C14H13NO)]
 Deg. of freedom    81
 Full point group                 C1      NOp   1
 Rotational constants (GHZ):           0.6407426           0.4145832           0.3027059
 Standard basis: 6-311+G(d) (5D, 7F)
   391 basis functions,   641 primitive gaussians,   407 cartesian basis functions
    56 alpha electrons       56 beta electrons
       nuclear repulsion energy      1003.6699927282 Hartrees.
 NAtoms=   29 NActive=   29 NUniq=   29 SFac= 1.00D+00 NAtFMM=   60 NAOKFM=F Big=F
 Integral buffers will be    131072 words long.
 Raffenetti 2 integral format.
 Two-electron integral symmetry is turned off.
 ------------------------------------------------------------------------------
 Polarizable Continuum Model (PCM)
 =================================
 Model                : PCM.
 Atomic radii         : UFF (Universal Force Field).
 Polarization charges : Total charges.
 Charge compensation  : None.
 Solution method      : On-the-fly selection.
 Cavity type          : Scaled VdW (van der Waals Surface) (Alpha=1.100).
 Cavity algorithm     : GePol (No added spheres)
                        Default sphere list used, NSphG=   29.
                        Lebedev-Laikov grids with approx.  5.0 points / Ang**2.
                        Smoothing algorithm: York/Karplus (Gamma=1.0000).
                        Polarization charges: spherical gaussians, with
                                              point-specific exponents (IZeta= 3).
                        Self-potential: point-specific (ISelfS= 7).
                        Self-field    : sphere-specific E.n sum rule (ISelfD= 2).
 1st derivatives      : Analytical E(r).r(x)/FMM algorithm (CHGder, D1EAlg=3).
                        Cavity 1st derivative terms included.
 Solvent              : DiMethylSulfoxide, Eps=  46.826000 Eps(inf)=   2.007889
 ------------------------------------------------------------------------------
 One-electron integrals computed using PRISM.
 NBasis=   391 RedAO= T EigKep=  1.21D-06  NBF=   391
 NBsUse=   390 1.00D-06 EigRej=  9.47D-07 NBFU=   390
 Initial guess from the checkpoint file:  "BHFA_conf8.chk"
 B after Tr=     0.009121   -0.004581    0.006190
         Rot=    1.000000   -0.000080   -0.000571   -0.000516 Ang=  -0.09 deg.
 ExpMin= 4.38D-02 ExpMax= 8.59D+03 ExpMxC= 1.30D+03 IAcc=3 IRadAn=         5 AccDes= 0.00D+00
 Harris functional with IExCor= 1009 and IRadAn=       5 diagonalized for initial guess.
 HarFok:  IExCor= 1009 AccDes= 0.00D+00 IRadAn=         5 IDoV= 1 UseB2=F ITyADJ=14
 ICtDFT=  3500011 ScaDFX=  1.000000  1.000000  1.000000  1.000000
 FoFCou: FMM=F IPFlag=           0 FMFlag=      100000 FMFlg1=           0
         NFxFlg=           0 DoJE=T BraDBF=F KetDBF=T FulRan=T
         wScrn=  0.000000 ICntrl=       500 IOpCl=  0 I1Cent=   200000004 NGrid=           0
         NMat0=    1 NMatS0=      1 NMatT0=    0 NMatD0=    1 NMtDS0=    0 NMtDT0=    0
 Symmetry not used in FoFCou.
 Requested convergence on RMS density matrix=1.00D-08 within 128 cycles.
 Requested convergence on MAX density matrix=1.00D-06.
 Requested convergence on             energy=1.00D-06.
 No special actions if energy rises.
 Inv3:  Mode=1 IEnd=    15404268.
 Iteration    1 A*A^-1 deviation from unit magnitude is 7.44D-15 for    227.
 Iteration    1 A*A^-1 deviation from orthogonality  is 3.78D-15 for   1722    230.
 Iteration    1 A^-1*A deviation from unit magnitude is 6.44D-15 for   2266.
 Iteration    1 A^-1*A deviation from orthogonality  is 2.36D-15 for    982    718.
 Error on total polarization charges =  0.01683
 SCF Done:  E(RM062X) =  -671.185861938     A.U. after   13 cycles
            NFock= 13  Conv=0.72D-08     -V/T= 2.0035
 D1PCM: PCM CHGder 1st derivatives, ID1Alg=3 FixD1E=F DoIter=F DoCFld=F I1PDM=0.
 Calling FoFJK, ICntrl=      2127 FMM=F ISym2X=0 I1Cent= 0 IOpClX= 0 NMat=1 NMatS=1 NMatT=0.
 -------------------------------------------------------------------
 Center     Atomic                   Forces (Hartrees/Bohr)
 Number     Number              X              Y              Z
 -------------------------------------------------------------------
      1        6          -0.011423976   -0.014855786    0.003593579
      2        6          -0.018280881    0.004342012    0.009847992
      3        6          -0.006317326    0.018321884    0.005852291
      4        6           0.011950085    0.008734149   -0.002673370
      5        6           0.017105819   -0.003680964   -0.010120266
      6        6           0.003990249   -0.019716967   -0.006260595
      7        6          -0.004673077    0.001989544    0.007789003
      8        6          -0.011975233   -0.001860967   -0.007875034
      9        7           0.007609773    0.009432683    0.012106565
     10        6           0.005663056   -0.004507439   -0.018505564
     11        6           0.019486628   -0.004121789   -0.006369127
     12        6           0.013558874    0.001138694    0.014002428
     13        6          -0.003890740    0.004764712    0.019458052
     14        6          -0.018675467    0.004617529    0.006143687
     15        6           0.005068493   -0.042454739   -0.017062614
     16        8          -0.006115479    0.016975261    0.001025531
     17        1           0.010296275    0.012468241   -0.003185876
     18        1           0.014161588   -0.003131042   -0.008111751
     19        1           0.004285535   -0.016022127   -0.003775354
     20        1          -0.014575497    0.002489379    0.008730535
     21        1          -0.004079541    0.015409419    0.005002769
     22        1          -0.000873759    0.001203776   -0.001332583
     23        1          -0.002478359   -0.009994848   -0.008646937
     24        1          -0.003259060    0.003908701    0.015930038
     25        1          -0.015473399    0.003396052    0.004539748
     26        1          -0.011864348   -0.000741900   -0.011381792
     27        1           0.003855144   -0.004254390   -0.015378481
     28        1           0.016450087   -0.002876100   -0.004648530
     29        1           0.000474537    0.019027023    0.011305657
 -------------------------------------------------------------------
 Cartesian Forces:  Max     0.042454739 RMS     0.011168998

 GradGradGradGradGradGradGradGradGradGradGradGradGradGradGradGradGradGrad
 Berny optimization.
 Using GEDIIS/GDIIS optimizer.
 FormGI is forming the generalized inverse of G from B-inverse, IUseBI=4.
 Internal  Forces:  Max     0.021206578 RMS     0.005436882
 Search for a local minimum.
 Step number   2 out of a maximum of  158
 All quantities printed in internal units (Hartrees-Bohrs-Radians)
 Mixed Optimization -- RFO/linear search
 Update second derivatives using D2CorX and points    1    2
 DE= -3.84D-02 DEPred=-3.98D-02 R= 9.66D-01
 TightC=F SS=  1.41D+00  RLast= 3.02D-01 DXNew= 5.0454D-01 9.0483D-01
 Trust test= 9.66D-01 RLast= 3.02D-01 DXMaxT set to 5.05D-01
 ITU=  1  0
 Use linear search instead of GDIIS.
     Eigenvalues ---    0.00903   0.00960   0.01321   0.01514   0.01537
     Eigenvalues ---    0.01734   0.01934   0.01935   0.01963   0.01966
     Eigenvalues ---    0.01975   0.01980   0.02001   0.02005   0.02024
     Eigenvalues ---    0.02026   0.02026   0.02028   0.02030   0.02031
     Eigenvalues ---    0.02033   0.02037   0.02374   0.02374   0.05204
     Eigenvalues ---    0.06507   0.06929   0.15894   0.16000   0.16000
     Eigenvalues ---    0.16000   0.16000   0.16000   0.16000   0.16000
     Eigenvalues ---    0.16000   0.16000   0.16000   0.16020   0.18548
     Eigenvalues ---    0.19096   0.21954   0.22000   0.22000   0.22000
     Eigenvalues ---    0.22000   0.22088   0.23467   0.23475   0.24989
     Eigenvalues ---    0.25003   0.33459   0.34000   0.34311   0.40407
     Eigenvalues ---    0.40440   0.40508   0.40560   0.41354   0.43826
     Eigenvalues ---    0.43855   0.44017   0.44158   0.44185   0.44229
     Eigenvalues ---    0.44233   0.44241   0.44261   0.44305   0.44334
     Eigenvalues ---    0.44375   0.44384   0.44393   0.44704   0.44787
     Eigenvalues ---    0.44898   0.44923   0.46420   0.53467   0.55362
     Eigenvalues ---    0.83131
 RFO step:  Lambda=-1.34268197D-03 EMin= 9.03071259D-03
 Quartic linear search produced a step of  0.58363.
 Iteration  1 RMS(Cart)=  0.04732150 RMS(Int)=  0.00089910
 Iteration  2 RMS(Cart)=  0.00138547 RMS(Int)=  0.00004338
 Iteration  3 RMS(Cart)=  0.00000141 RMS(Int)=  0.00004336
 Iteration  4 RMS(Cart)=  0.00000000 RMS(Int)=  0.00004336
 Variable       Old X    -DE/DX   Delta X   Delta X   Delta X     New X
                                 (Linear)    (Quad)   (Total)
    R1        2.63769  -0.00360  -0.00908  -0.00009  -0.00917   2.62851
    R2        2.63867  -0.00293  -0.00825   0.00112  -0.00715   2.63152
    R3        2.00639   0.01648   0.04538  -0.00295   0.04243   2.04882
    R4        2.63962  -0.00340  -0.00966   0.00113  -0.00853   2.63109
    R5        2.00611   0.01662   0.04538  -0.00248   0.04290   2.04901
    R6        2.64721  -0.00555  -0.01373  -0.00165  -0.01536   2.63185
    R7        2.00664   0.01697   0.04659  -0.00304   0.04355   2.05018
    R8        2.64667  -0.00469  -0.01243  -0.00023  -0.01264   2.63402
    R9        2.85354   0.00801   0.02249   0.00660   0.02909   2.88263
   R10        2.63753  -0.00424  -0.01086  -0.00020  -0.01107   2.62646
   R11        2.00853   0.01716   0.04652  -0.00207   0.04446   2.05299
   R12        2.00587   0.01670   0.04564  -0.00260   0.04304   2.04890
   R13        2.84687   0.00727   0.02333   0.00151   0.02484   2.87171
   R14        2.74416   0.00817   0.02662  -0.00513   0.02149   2.76565
   R15        2.07007  -0.00055   0.00115  -0.00414  -0.00299   2.06709
   R16        2.64464  -0.00541  -0.01290  -0.00212  -0.01500   2.62964
   R17        2.65014  -0.00478  -0.01252  -0.00054  -0.01305   2.63709
   R18        2.54312  -0.00231  -0.00293  -0.00264  -0.00557   2.53755
   R19        1.88479   0.01343   0.03075  -0.00180   0.02895   1.91375
   R20        2.63980  -0.00331  -0.00925   0.00092  -0.00832   2.63148
   R21        2.00779   0.01671   0.04555  -0.00224   0.04331   2.05110
   R22        2.63680  -0.00374  -0.00970   0.00024  -0.00948   2.62732
   R23        2.00623   0.01648   0.04518  -0.00267   0.04251   2.04874
   R24        2.63959  -0.00291  -0.00834   0.00131  -0.00706   2.63253
   R25        2.00633   0.01646   0.04530  -0.00290   0.04239   2.04872
   R26        2.63614  -0.00416  -0.01081   0.00003  -0.01079   2.62535
   R27        2.00638   0.01641   0.04490  -0.00244   0.04246   2.04884
   R28        2.00809   0.01732   0.04704  -0.00233   0.04471   2.05279
   R29        2.33651  -0.01785  -0.01382  -0.01539  -0.02922   2.30729
   R30        2.01722   0.02121   0.05165   0.00540   0.05705   2.07427
    A1        2.09008  -0.00064  -0.00210  -0.00054  -0.00266   2.08742
    A2        2.09656   0.00032   0.00103   0.00036   0.00137   2.09793
    A3        2.09654   0.00031   0.00107   0.00019   0.00124   2.09778
    A4        2.09660   0.00031   0.00129   0.00102   0.00230   2.09891
    A5        2.09534   0.00009   0.00044   0.00028   0.00068   2.09602
    A6        2.09124  -0.00040  -0.00173  -0.00129  -0.00305   2.08819
    A7        2.10336  -0.00065  -0.00197  -0.00198  -0.00395   2.09942
    A8        2.08461   0.00076   0.00255   0.00301   0.00550   2.09011
    A9        2.09520  -0.00012  -0.00058  -0.00099  -0.00163   2.09358
   A10        2.07553   0.00127   0.00340   0.00250   0.00584   2.08136
   A11        2.12731   0.00017  -0.00156   0.00341   0.00171   2.12902
   A12        2.08019  -0.00145  -0.00186  -0.00634  -0.00833   2.07186
   A13        2.10592  -0.00039  -0.00137  -0.00107  -0.00241   2.10351
   A14        2.09049  -0.00030  -0.00097  -0.00190  -0.00289   2.08760
   A15        2.08677   0.00069   0.00234   0.00298   0.00531   2.09207
   A16        2.09487   0.00009   0.00075   0.00011   0.00085   2.09571
   A17        2.09652   0.00014   0.00056   0.00032   0.00086   2.09738
   A18        2.09179  -0.00022  -0.00131  -0.00042  -0.00176   2.09003
   A19        1.93563   0.00116   0.00257  -0.00124   0.00122   1.93685
   A20        1.97979  -0.00218  -0.00901  -0.00834  -0.01736   1.96243
   A21        1.87805   0.00025  -0.00062   0.00652   0.00600   1.88405
   A22        1.90929   0.00024   0.00464  -0.00938  -0.00483   1.90446
   A23        1.88464  -0.00113  -0.00743  -0.00067  -0.00812   1.87652
   A24        1.87282   0.00170   0.00986   0.01433   0.02426   1.89708
   A25        2.10041   0.00032   0.00192  -0.00043   0.00135   2.10177
   A26        2.10669  -0.00173  -0.00495  -0.00361  -0.00869   2.09800
   A27        2.07608   0.00141   0.00303   0.00411   0.00705   2.08313
   A28        2.15667  -0.00036   0.00376  -0.00789  -0.00414   2.15253
   A29        2.08309   0.00077   0.00563  -0.00131   0.00432   2.08741
   A30        2.04282  -0.00041  -0.00936   0.00941   0.00005   2.04287
   A31        2.10522  -0.00068  -0.00132  -0.00317  -0.00447   2.10075
   A32        2.09126  -0.00025  -0.00175  -0.00061  -0.00238   2.08888
   A33        2.08671   0.00093   0.00307   0.00380   0.00684   2.09355
   A34        2.09458   0.00014   0.00042   0.00102   0.00142   2.09600
   A35        2.09275  -0.00037  -0.00117  -0.00207  -0.00324   2.08951
   A36        2.09586   0.00023   0.00075   0.00104   0.00179   2.09764
   A37        2.09092  -0.00039  -0.00154   0.00041  -0.00116   2.08976
   A38        2.09598   0.00027   0.00097   0.00029   0.00127   2.09725
   A39        2.09629   0.00011   0.00057  -0.00069  -0.00011   2.09618
   A40        2.09620   0.00001   0.00107  -0.00092   0.00011   2.09631
   A41        2.09592   0.00020   0.00065   0.00073   0.00138   2.09729
   A42        2.09106  -0.00021  -0.00171   0.00017  -0.00155   2.08951
   A43        2.10336  -0.00050  -0.00166  -0.00141  -0.00308   2.10028
   A44        2.09553   0.00015   0.00097  -0.00044   0.00051   2.09605
   A45        2.08428   0.00034   0.00069   0.00183   0.00250   2.08678
   A46        2.13615   0.00870   0.03228   0.01605   0.04832   2.18447
   A47        2.04795  -0.01077  -0.03457  -0.04364  -0.07822   1.96973
   A48        2.09909   0.00207   0.00229   0.02760   0.02989   2.12897
    D1       -0.00099  -0.00002  -0.00013  -0.00129  -0.00143  -0.00241
    D2        3.14018   0.00018   0.00118   0.00983   0.01100  -3.13201
    D3        3.14138  -0.00021  -0.00136  -0.01186  -0.01322   3.12817
    D4       -0.00063  -0.00001  -0.00005  -0.00075  -0.00079  -0.00143
    D5        0.00050  -0.00001   0.00002  -0.00026  -0.00022   0.00028
    D6       -3.14005  -0.00021  -0.00129  -0.01137  -0.01265   3.13048
    D7        3.14131   0.00019   0.00125   0.01031   0.01157  -3.13030
    D8        0.00076  -0.00002  -0.00006  -0.00080  -0.00086  -0.00010
    D9       -0.00080   0.00015   0.00095   0.00744   0.00834   0.00754
   D10        3.13781   0.00039   0.00229   0.02271   0.02498  -3.12040
   D11        3.14122  -0.00005  -0.00036  -0.00366  -0.00403   3.13719
   D12       -0.00336   0.00019   0.00099   0.01161   0.01261   0.00925
   D13        0.00302  -0.00024  -0.00162  -0.01183  -0.01342  -0.01040
   D14        3.12526  -0.00058  -0.00331  -0.03796  -0.04137   3.08389
   D15       -3.13556  -0.00049  -0.00298  -0.02720  -0.03012   3.11751
   D16       -0.01332  -0.00083  -0.00467  -0.05333  -0.05806  -0.07139
   D17       -0.00352   0.00022   0.00152   0.01029   0.01181   0.00829
   D18        3.13551   0.00025   0.00166   0.01239   0.01406  -3.13362
   D19       -3.12629   0.00053   0.00316   0.03559   0.03873  -3.08756
   D20        0.01274   0.00057   0.00330   0.03770   0.04098   0.05372
   D21       -1.67974  -0.00014  -0.00387  -0.00986  -0.01380  -1.69354
   D22        0.47697  -0.00055  -0.00245  -0.02943  -0.03191   0.44506
   D23        2.54574   0.00043   0.00404  -0.01226  -0.00826   2.53748
   D24        1.44245  -0.00045  -0.00551  -0.03596  -0.04145   1.40100
   D25       -2.68403  -0.00086  -0.00409  -0.05553  -0.05956  -2.74359
   D26       -0.61526   0.00011   0.00240  -0.03837  -0.03591  -0.65117
   D27        0.00178  -0.00010  -0.00074  -0.00432  -0.00505  -0.00327
   D28       -3.14085   0.00011   0.00057   0.00676   0.00734  -3.13351
   D29       -3.13725  -0.00013  -0.00088  -0.00642  -0.00730   3.13864
   D30        0.00331   0.00007   0.00043   0.00466   0.00509   0.00839
   D31       -1.98776  -0.00075  -0.00133  -0.02296  -0.02435  -2.01211
   D32        1.15708  -0.00111  -0.00314  -0.05058  -0.05368   1.10340
   D33        2.09879   0.00105   0.00505  -0.00456   0.00043   2.09922
   D34       -1.03955   0.00069   0.00324  -0.03218  -0.02891  -1.06846
   D35        0.06592  -0.00047  -0.00509  -0.01617  -0.02128   0.04464
   D36       -3.07242  -0.00082  -0.00690  -0.04379  -0.05062  -3.12304
   D37        1.17100  -0.00009  -0.00069   0.00182   0.00104   1.17204
   D38       -2.00934   0.00001   0.00009   0.00899   0.00901  -2.00033
   D39       -2.94113   0.00004  -0.00026  -0.01301  -0.01326  -2.95439
   D40        0.16171   0.00014   0.00053  -0.00584  -0.00528   0.15643
   D41       -0.90079  -0.00024  -0.00124  -0.01084  -0.01202  -0.91281
   D42        2.20206  -0.00013  -0.00046  -0.00367  -0.00405   2.19801
   D43        3.13981  -0.00020  -0.00074  -0.01599  -0.01686   3.12295
   D44        0.00139  -0.00031  -0.00146  -0.02265  -0.02419  -0.02280
   D45       -0.00497   0.00014   0.00101   0.01113   0.01220   0.00722
   D46        3.13979   0.00004   0.00030   0.00447   0.00486  -3.13853
   D47       -3.14125   0.00006  -0.00006   0.00750   0.00740  -3.13385
   D48       -0.00267  -0.00011  -0.00096  -0.00227  -0.00326  -0.00593
   D49        0.00355  -0.00029  -0.00184  -0.01973  -0.02161  -0.01806
   D50       -3.14106  -0.00046  -0.00274  -0.02950  -0.03228   3.10985
   D51        3.12654   0.00009  -0.00034   0.00742   0.00707   3.13361
   D52       -0.01451   0.00007   0.00148   0.00116   0.00263  -0.01188
   D53        0.02287  -0.00004  -0.00143   0.00062  -0.00080   0.02206
   D54       -3.11819  -0.00006   0.00039  -0.00564  -0.00524  -3.12343
   D55        0.00316   0.00006   0.00020   0.00234   0.00254   0.00570
   D56       -3.14009  -0.00006  -0.00047  -0.00398  -0.00443   3.13866
   D57        3.14159   0.00016   0.00090   0.00898   0.00988  -3.13172
   D58       -0.00166   0.00005   0.00023   0.00266   0.00290   0.00124
   D59        0.00014  -0.00012  -0.00061  -0.00742  -0.00802  -0.00788
   D60        3.14054  -0.00004  -0.00018  -0.00251  -0.00270   3.13784
   D61       -3.13978   0.00000   0.00005  -0.00109  -0.00101  -3.14079
   D62        0.00061   0.00007   0.00049   0.00382   0.00431   0.00493
   D63       -0.00156  -0.00003  -0.00021  -0.00114  -0.00137  -0.00293
   D64       -3.14108   0.00012   0.00078   0.00788   0.00863  -3.13245
   D65        3.14123  -0.00010  -0.00064  -0.00605  -0.00669   3.13454
   D66        0.00171   0.00005   0.00034   0.00297   0.00331   0.00502
   D67       -0.00031   0.00024   0.00146   0.01488   0.01630   0.01598
   D68       -3.13891   0.00041   0.00236   0.02460   0.02691  -3.11200
   D69        3.13921   0.00009   0.00048   0.00589   0.00635  -3.13762
   D70        0.00061   0.00025   0.00138   0.01560   0.01696   0.01757
         Item               Value     Threshold  Converged?
 Maximum Force            0.021207     0.000450     NO 
 RMS     Force            0.005437     0.000300     NO 
 Maximum Displacement     0.191441     0.001800     NO 
 RMS     Displacement     0.047973     0.001200     NO 
 Predicted change in Energy=-5.065665D-03
 GradGradGradGradGradGradGradGradGradGradGradGradGradGradGradGradGradGrad

                          Input orientation:                          
 ---------------------------------------------------------------------
 Center     Atomic      Atomic             Coordinates (Angstroms)
 Number     Number       Type             X           Y           Z
 ---------------------------------------------------------------------
      1          6           0        3.605047    3.008740   -1.743509
      2          6           0        3.952078    1.705361   -2.083378
      3          6           0        3.108903    0.646810   -1.756171
      4          6           0        1.907050    0.884947   -1.093980
      5          6           0        1.565057    2.192281   -0.752251
      6          6           0        2.406924    3.249723   -1.075973
      7          6           0        0.920236   -0.235838   -0.782614
      8          6           0       -0.176183   -0.302517   -1.832726
      9          7           0        1.571616   -1.542848   -0.686100
     10          6           0       -1.498283   -0.037551   -1.488852
     11          6           0       -2.498830   -0.077288   -2.456549
     12          6           0       -2.182482   -0.389415   -3.773927
     13          6           0       -0.859840   -0.652760   -4.123110
     14          6           0        0.139189   -0.600148   -3.159129
     15          6           0        2.434686   -1.866808    0.290278
     16          8           0        2.990377   -2.947656    0.407462
     17          1           0        4.268147    3.831020   -1.987686
     18          1           0        4.887237    1.507640   -2.595300
     19          1           0        3.396895   -0.368504   -2.007619
     20          1           0        0.632448    2.383865   -0.229002
     21          1           0        2.132134    4.260903   -0.797464
     22          1           0        0.444601   -0.009498    0.176063
     23          1           0        1.354271   -2.261466   -1.365755
     24          1           0       -1.749158    0.197361   -0.459306
     25          1           0       -3.525840    0.128213   -2.176556
     26          1           0       -2.961048   -0.424091   -4.527576
     27          1           0       -0.604055   -0.888566   -5.149979
     28          1           0        1.171254   -0.779867   -3.446483
     29          1           0        2.606571   -1.045042    0.997391
 ---------------------------------------------------------------------
                    Distance matrix (angstroms):
                    1          2          3          4          5
     1  C    0.000000
     2  C    1.390948   0.000000
     3  C    2.413510   1.392314   0.000000
     4  C    2.795636   2.415394   1.392716   0.000000
     5  C    2.410551   2.776123   2.404121   1.393865   0.000000
     6  C    1.392543   2.405705   2.780395   2.417099   1.389863
     7  C    4.319585   3.827833   2.552870   1.525421   2.512465
     8  C    5.026936   4.597493   3.420362   2.509118   3.228523
     9  N    5.096067   4.262610   2.881476   2.484566   3.735720
    10  C    5.948842   5.753055   4.665402   3.550101   3.859895
    11  C    6.876722   6.703081   5.697501   4.711079   4.956890
    12  C    7.011815   6.699169   5.757071   5.052760   5.462576
    13  C    6.245342   5.733742   4.800230   4.381307   5.033595
    14  C    5.200021   4.583746   3.513175   3.097689   3.952698
    15  C    5.410822   4.549408   3.310710   3.125176   4.280108
    16  O    6.362636   5.364673   4.197087   4.256379   5.458518
    17  H    1.084191   2.151158   3.396562   3.879799   3.393886
    18  H    2.150084   1.084288   2.146541   3.394588   3.860368
    19  H    3.393944   2.148228   1.084910   2.150701   3.389573
    20  H    3.394193   3.862515   3.388574   2.149315   1.086395
    21  H    2.152298   3.390659   3.864565   3.396420   2.145418
    22  H    4.773147   4.510899   3.356006   2.133494   2.639133
    23  H    5.743149   4.795759   3.418952   3.206141   4.500743
    24  H    6.182276   6.116842   5.048229   3.774048   3.879374
    25  H    7.702890   7.642993   6.668245   5.591146   5.675056
    26  H    7.915109   7.635442   6.758093   6.099306   6.448574
    27  H    6.671549   6.073783   5.259408   5.089413   5.791086
    28  H    4.814251   3.970818   2.940586   2.974436   4.030835
    29  H    4.994260   4.343529   3.270597   2.930532   3.824429
                    6          7          8          9         10
     6  C    0.000000
     7  C    3.800715   0.000000
     8  C    4.456852   1.519644   0.000000
     9  N    4.880418   1.463518   2.430632   0.000000
    10  C    5.121258   2.527316   1.391548   3.512066   0.000000
    11  C    6.086166   3.810146   2.415485   4.674493   1.392520
    12  C    6.448638   4.312587   2.793036   4.995832   2.411121
    13  C    5.931793   3.808072   2.415764   4.303170   2.779462
    14  C    4.929875   2.527960   1.395488   3.009386   2.405754
    15  C    5.295876   2.470773   3.710902   1.342816   4.688254
    16  O    6.399101   3.613269   4.694923   2.276455   5.675630
    17  H    2.152505   5.403706   6.071426   6.151736   6.961781
    18  H    3.390451   4.697089   5.431060   4.893246   6.662335
    19  H    3.865175   2.766239   3.577965   2.541090   4.933702
    20  H    2.148450   2.692982   3.231481   4.063256   3.462729
    21  H    1.084233   4.657209   5.217749   5.831818   5.668744
    22  H    4.005101   1.093855   2.122844   2.089174   2.558813
    23  H    5.618297   2.152118   2.529394   1.012710   3.619118
    24  H    5.193285   2.723574   2.147186   3.755968   1.085396
    25  H    6.793586   4.673671   3.394694   5.567581   2.147418
    26  H    7.363803   5.396716   3.877172   6.045957   3.394545
    27  H    6.541327   4.671552   3.395687   5.008777   3.863641
    28  H    4.835679   2.730417   2.155843   2.891737   3.392607
    29  H    4.773228   2.582045   4.037899   2.037912   4.903700
                   11         12         13         14         15
    11  C    0.000000
    12  C    1.390318   0.000000
    13  C    2.407256   1.393076   0.000000
    14  C    2.779594   2.410921   1.389275   0.000000
    15  C    5.923430   6.326033   5.639664   4.332683   0.000000
    16  O    6.824438   7.126505   6.373131   5.134261   1.220965
    17  H    7.828581   7.912860   7.138667   6.168940   6.404369
    18  H    7.555477   7.414102   6.326960   5.225383   5.072324
    19  H    5.919959   5.852327   4.761922   3.462988   2.907076
    20  H    4.563348   5.308617   5.158691   4.211090   4.646067
    21  H    6.558833   7.007189   6.644992   5.760131   6.230856
    22  H    3.949560   4.759026   4.538528   3.400830   2.724534
    23  H    4.561453   4.670385   3.885001   2.729944   2.016308
    24  H    2.150911   3.393934   3.864848   3.389825   4.725169
    25  H    1.084148   2.150382   3.392130   3.863728   6.752278
    26  H    2.150133   1.084137   2.151965   3.393392   7.376116
    27  H    3.391594   2.152697   1.084201   2.144547   6.307718
    28  H    3.865631   3.392230   2.144604   1.086292   4.091587
    29  H    6.239501   6.791933   6.195920   4.854129   1.097658
                   16         17         18         19         20
    16  O    0.000000
    17  H    7.302046   0.000000
    18  H    5.697746   2.480032   0.000000
    19  H    3.556669   4.288995   2.467064   0.000000
    20  H    5.864301   4.290168   4.946754   4.287329   0.000000
    21  H    7.358787   2.482737   4.289903   4.949294   2.468902
    22  H    3.894521   5.835315   5.451530   3.689634   2.434657
    23  H    2.508385   6.782025   5.310347   2.857903   4.836563
    24  H    5.753747   7.193566   7.093732   5.403641   3.241279
    25  H    7.655011   8.630915   8.535692   6.942588   5.115887
    26  H    8.132799   8.764603   8.310285   6.839350   6.267022
    27  H    6.931445   7.484179   6.513253   5.113950   6.037695
    28  H    4.781360   5.742744   4.445866   2.681982   4.544414
    29  H    2.028611   5.953780   4.962363   3.180001   4.142295
                   21         22         23         24         25
    21  H    0.000000
    22  H    4.693810   0.000000
    23  H    6.593127   2.876815   0.000000
    24  H    5.629490   2.293264   4.061865   0.000000
    25  H    7.140987   4.617162   5.493947   2.471908   0.000000
    26  H    7.861514   5.821902   5.656416   4.290186   2.480186
    27  H    7.276548   5.499015   4.476634   4.949031   4.290910
    28  H    5.774942   3.774167   2.560871   4.290338   4.949749
    29  H    5.621357   2.533979   2.938095   4.757931   7.004066
                   26         27         28         29
    26  H    0.000000
    27  H    2.481640   0.000000
    28  H    4.286170   2.462811   0.000000
    29  H    7.868241   6.937057   4.677443   0.000000
 Symmetry turned off by external request.
 Stoichiometry    C14H13NO
 Framework group  C1[X(C14H13NO)]
 Deg. of freedom    81
 Full point group                 C1      NOp   1
 Rotational constants (GHZ):           0.6384069           0.4185378           0.3033741
 Standard basis: 6-311+G(d) (5D, 7F)
   391 basis functions,   641 primitive gaussians,   407 cartesian basis functions
    56 alpha electrons       56 beta electrons
       nuclear repulsion energy      1004.0401088616 Hartrees.
 NAtoms=   29 NActive=   29 NUniq=   29 SFac= 1.00D+00 NAtFMM=   60 NAOKFM=F Big=F
 Integral buffers will be    131072 words long.
 Raffenetti 2 integral format.
 Two-electron integral symmetry is turned off.
 ------------------------------------------------------------------------------
 Polarizable Continuum Model (PCM)
 =================================
 Model                : PCM.
 Atomic radii         : UFF (Universal Force Field).
 Polarization charges : Total charges.
 Charge compensation  : None.
 Solution method      : On-the-fly selection.
 Cavity type          : Scaled VdW (van der Waals Surface) (Alpha=1.100).
 Cavity algorithm     : GePol (No added spheres)
                        Default sphere list used, NSphG=   29.
                        Lebedev-Laikov grids with approx.  5.0 points / Ang**2.
                        Smoothing algorithm: York/Karplus (Gamma=1.0000).
                        Polarization charges: spherical gaussians, with
                                              point-specific exponents (IZeta= 3).
                        Self-potential: point-specific (ISelfS= 7).
                        Self-field    : sphere-specific E.n sum rule (ISelfD= 2).
 1st derivatives      : Analytical E(r).r(x)/FMM algorithm (CHGder, D1EAlg=3).
                        Cavity 1st derivative terms included.
 Solvent              : DiMethylSulfoxide, Eps=  46.826000 Eps(inf)=   2.007889
 ------------------------------------------------------------------------------
 One-electron integrals computed using PRISM.
 NBasis=   391 RedAO= T EigKep=  1.21D-06  NBF=   391
 NBsUse=   390 1.00D-06 EigRej=  9.44D-07 NBFU=   390
 Initial guess from the checkpoint file:  "BHFA_conf8.chk"
 B after Tr=     0.011606   -0.005872    0.008820
         Rot=    0.999999   -0.000096   -0.001060   -0.000064 Ang=  -0.12 deg.
 ExpMin= 4.38D-02 ExpMax= 8.59D+03 ExpMxC= 1.30D+03 IAcc=3 IRadAn=         5 AccDes= 0.00D+00
 Harris functional with IExCor= 1009 and IRadAn=       5 diagonalized for initial guess.
 HarFok:  IExCor= 1009 AccDes= 0.00D+00 IRadAn=         5 IDoV= 1 UseB2=F ITyADJ=14
 ICtDFT=  3500011 ScaDFX=  1.000000  1.000000  1.000000  1.000000
 FoFCou: FMM=F IPFlag=           0 FMFlag=      100000 FMFlg1=           0
         NFxFlg=           0 DoJE=T BraDBF=F KetDBF=T FulRan=T
         wScrn=  0.000000 ICntrl=       500 IOpCl=  0 I1Cent=   200000004 NGrid=           0
         NMat0=    1 NMatS0=      1 NMatT0=    0 NMatD0=    1 NMtDS0=    0 NMtDT0=    0
 Symmetry not used in FoFCou.
 Requested convergence on RMS density matrix=1.00D-08 within 128 cycles.
 Requested convergence on MAX density matrix=1.00D-06.
 Requested convergence on             energy=1.00D-06.
 No special actions if energy rises.
 Inv3:  Mode=1 IEnd=    15079692.
 Iteration    1 A*A^-1 deviation from unit magnitude is 6.66D-15 for   1123.
 Iteration    1 A*A^-1 deviation from orthogonality  is 3.07D-15 for   1152    161.
 Iteration    1 A^-1*A deviation from unit magnitude is 6.66D-15 for    258.
 Iteration    1 A^-1*A deviation from orthogonality  is 1.83D-14 for   2172   2145.
 Error on total polarization charges =  0.01695
 SCF Done:  E(RM062X) =  -671.191813109     A.U. after   14 cycles
            NFock= 14  Conv=0.70D-08     -V/T= 2.0039
 D1PCM: PCM CHGder 1st derivatives, ID1Alg=3 FixD1E=F DoIter=F DoCFld=F I1PDM=0.
 Calling FoFJK, ICntrl=      2127 FMM=F ISym2X=0 I1Cent= 0 IOpClX= 0 NMat=1 NMatS=1 NMatT=0.
 -------------------------------------------------------------------
 Center     Atomic                   Forces (Hartrees/Bohr)
 Number     Number              X              Y              Z
 -------------------------------------------------------------------
      1        6           0.000608390    0.000236853   -0.000408123
[truncated: 1,727,682 more chars]
