# Supplementary material for: Rotational Barriers in N-Benzhydrylformamides: An NMR and DFT Study
Source: Molecules. 2023 Jan 5;28(2):535. doi: 10.3390/molecules28020535 (PMC9863877; doi:10.3390/molecules28020535)
Supplement: Supplementary file 1 [file molecules-28-00535-s001.zip › Supplementary_Materials/Quantum_chemistry_output_files/Gaussian_output_files/Conformations/BHFA/BHFA_conf9.log]

 Entering Gaussian System, Link 0=g16
 Initial command:
 /home/aikhl/g16/l1.exe "/home/aikhl/Work/Gaussian_io/Conformations_VChem_optimized/Gau-159325.inp" -scrdir="/home/aikhl/Work/Gaussian_io/Conformations_VChem_optimized/"
 Entering Link 1 = /home/aikhl/g16/l1.exe PID=    159327.
  
 Copyright (c) 1988,1990,1992,1993,1995,1998,2003,2009,2016,
            Gaussian, Inc.  All Rights Reserved.
  
 This is part of the Gaussian(R) 16 program.  It is based on
 the Gaussian(R) 09 system (copyright 2009, Gaussian, Inc.),
 the Gaussian(R) 03 system (copyright 2003, Gaussian, Inc.),
 the Gaussian(R) 98 system (copyright 1998, Gaussian, Inc.),
 the Gaussian(R) 94 system (copyright 1995, Gaussian, Inc.),
 the Gaussian 92(TM) system (copyright 1992, Gaussian, Inc.),
 the Gaussian 90(TM) system (copyright 1990, Gaussian, Inc.),
 the Gaussian 88(TM) system (copyright 1988, Gaussian, Inc.),
 the Gaussian 86(TM) system (copyright 1986, Carnegie Mellon
 University), and the Gaussian 82(TM) system (copyright 1983,
 Carnegie Mellon University). Gaussian is a federally registered
 trademark of Gaussian, Inc.
  
 This software contains proprietary and confidential information,
 including trade secrets, belonging to Gaussian, Inc.
  
 This software is provided under written license and may be
 used, copied, transmitted, or stored only in accord with that
 written license.
  
 The following legend is applicable only to US Government
 contracts under FAR:
  
                    RESTRICTED RIGHTS LEGEND
  
 Use, reproduction and disclosure by the US Government is
 subject to restrictions as set forth in subparagraphs (a)
 and (c) of the Commercial Computer Software - Restricted
 Rights clause in FAR 52.227-19.
  
 Gaussian, Inc.
 340 Quinnipiac St., Bldg. 40, Wallingford CT 06492
  
  
 ---------------------------------------------------------------
 Warning -- This program may not be used in any manner that
 competes with the business of Gaussian, Inc. or will provide
 assistance to any competitor of Gaussian, Inc.  The licensee
 of this program is prohibited from giving any competitor of
 Gaussian, Inc. access to this program.  By using this program,
 the user acknowledges that Gaussian, Inc. is engaged in the
 business of creating and licensing software in the field of
 computational chemistry and represents and warrants to the
 licensee that it is not a competitor of Gaussian, Inc. and that
 it will not use this program in any manner prohibited above.
 ---------------------------------------------------------------
  

 Cite this work as:
 Gaussian 16, Revision A.03,
 M. J. Frisch, G. W. Trucks, H. B. Schlegel, G. E. Scuseria, 
 M. A. Robb, J. R. Cheeseman, G. Scalmani, V. Barone, 
 G. A. Petersson, H. Nakatsuji, X. Li, M. Caricato, A. V. Marenich, 
 J. Bloino, B. G. Janesko, R. Gomperts, B. Mennucci, H. P. Hratchian, 
 J. V. Ortiz, A. F. Izmaylov, J. L. Sonnenberg, D. Williams-Young, 
 F. Ding, F. Lipparini, F. Egidi, J. Goings, B. Peng, A. Petrone, 
 T. Henderson, D. Ranasinghe, V. G. Zakrzewski, J. Gao, N. Rega, 
 G. Zheng, W. Liang, M. Hada, M. Ehara, K. Toyota, R. Fukuda, 
 J. Hasegawa, M. Ishida, T. Nakajima, Y. Honda, O. Kitao, H. Nakai, 
 T. Vreven, K. Throssell, J. A. Montgomery, Jr., J. E. Peralta, 
 F. Ogliaro, M. J. Bearpark, J. J. Heyd, E. N. Brothers, K. N. Kudin, 
 V. N. Staroverov, T. A. Keith, R. Kobayashi, J. Normand, 
 K. Raghavachari, A. P. Rendell, J. C. Burant, S. S. Iyengar, 
 J. Tomasi, M. Cossi, J. M. Millam, M. Klene, C. Adamo, R. Cammi, 
 J. W. Ochterski, R. L. Martin, K. Morokuma, O. Farkas, 
 J. B. Foresman, and D. J. Fox, Gaussian, Inc., Wallingford CT, 2016.
 
 ******************************************
 Gaussian 16:  ES64L-G16RevA.03 25-Dec-2016
                15-Dec-2022 
 ******************************************
 %chk=BHFA_conf9.chk
 %nprocshared=8
 Will use up to    8 processors via shared memory.
 %mem=5GB
 ----------------------------------------------------------------------
 # opt freq M062X/6-311+G* nosymm Integral(Grid=SuperFine) scrf=(IEFPCM
 , solvent=dimethylsulfoxide) pop=(nboread,mk,dipole)
 ----------------------------------------------------------------------
 1/18=20,19=15,26=6,38=1/1,3;
 2/9=110,12=2,15=1,17=6,18=5,40=1/2;
 3/5=4,6=6,7=11,11=2,25=1,30=1,70=2201,71=1,72=21,74=-55,75=-7/1,2,3;
 4//1;
 5/5=2,38=5,53=21/2;
 6/7=2,8=2,9=2,10=2,15=24,20=1,28=1,40=2/1,2,7;
 7/30=1/1,2,3,16;
 1/18=20,19=15,26=6/3(2);
 2/9=110,15=1/2;
 99//99;
 2/9=110,15=1/2;
 3/5=4,6=6,7=11,11=2,25=1,30=1,70=2205,71=1,72=21,74=-55,75=-7/1,2,3;
 4/5=5,16=3,69=1/1;
 5/5=2,38=5,53=21/2;
 7/30=1/1,2,3,16;
 1/18=20,19=15,26=6/3(-5);
 2/9=110,15=1/2;
 6/7=2,8=2,9=2,10=2,15=24,19=2,20=1,28=1,40=2/1,2,7;
 99/9=1/99;
 ----------
 BHFA_conf9
 ----------
 Symbolic Z-matrix:
 Charge =  0 Multiplicity = 1
 C                     2.8687    3.314    -0.3619 
 C                     2.4864    2.2697    0.4954 
 C                     2.0843    1.0334   -0.0389 
 C                     2.0619    0.8241   -1.4364 
 C                     2.4453    1.8855   -2.2847 
 C                     2.848     3.1225   -1.7524 
 C                     1.6285   -0.4693   -2.035 
 C                     0.1959   -0.4128   -2.4232 
 N                     1.8364   -1.6052   -1.1948 
 C                    -0.173    -0.4774   -3.7839 
 C                    -1.5245   -0.4244   -4.1652 
 C                    -2.5253   -0.3094   -3.1871 
 C                    -2.1744   -0.2488   -1.8286 
 C                    -0.8229   -0.3019   -1.4493 
 C                     3.0603   -2.0611   -0.8594 
 O                     3.1561   -3.0715   -0.1315 
 H                     3.159     4.2124    0.0256 
 H                     2.4983    2.4089    1.5062 
 H                     1.8027    0.2858    0.5947 
 H                     2.4289    1.7585   -3.2973 
 H                     3.1223    3.8811   -2.3768 
 H                     2.2294   -0.6372   -2.934 
 H                     1.0645   -2.0957   -0.873 
 H                     0.5461   -0.5597   -4.5043 
 H                    -1.7786   -0.4699   -5.1528 
 H                    -3.5071   -0.2715   -3.4636 
 H                    -2.9013   -0.1659   -1.1164 
 H                    -0.5792   -0.2584   -0.4598 
 H                     3.902    -1.5889   -1.1916 
 

 GradGradGradGradGradGradGradGradGradGradGradGradGradGradGradGradGradGrad
 Berny optimization.
 Initialization pass.
                           ----------------------------
                           !    Initial Parameters    !
                           ! (Angstroms and Degrees)  !
 --------------------------                            --------------------------
 ! Name  Definition              Value          Derivative Info.                !
 --------------------------------------------------------------------------------
 ! R1    R(1,2)                  1.4042         estimate D2E/DX2                !
 ! R2    R(1,6)                  1.4038         estimate D2E/DX2                !
 ! R3    R(1,17)                 1.0206         estimate D2E/DX2                !
 ! R4    R(2,3)                  1.4056         estimate D2E/DX2                !
 ! R5    R(2,18)                 1.0204         estimate D2E/DX2                !
 ! R6    R(3,4)                  1.4133         estimate D2E/DX2                !
 ! R7    R(3,19)                 1.0196         estimate D2E/DX2                !
 ! R8    R(4,5)                  1.4118         estimate D2E/DX2                !
 ! R9    R(4,7)                  1.4896         estimate D2E/DX2                !
 ! R10   R(5,6)                  1.4056         estimate D2E/DX2                !
 ! R11   R(5,20)                 1.0207         estimate D2E/DX2                !
 ! R12   R(6,21)                 1.0201         estimate D2E/DX2                !
 ! R13   R(7,8)                  1.4853         estimate D2E/DX2                !
 ! R14   R(7,9)                  1.4281         estimate D2E/DX2                !
 ! R15   R(7,22)                 1.0943         estimate D2E/DX2                !
 ! R16   R(8,10)                 1.4113         estimate D2E/DX2                !
 ! R17   R(8,14)                 1.4138         estimate D2E/DX2                !
 ! R18   R(9,15)                 1.3484         estimate D2E/DX2                !
 ! R19   R(9,23)                 0.9695         estimate D2E/DX2                !
 ! R20   R(10,11)                1.4053         estimate D2E/DX2                !
 ! R21   R(10,24)                1.0212         estimate D2E/DX2                !
 ! R22   R(11,12)                1.4041         estimate D2E/DX2                !
 ! R23   R(11,25)                1.0208         estimate D2E/DX2                !
 ! R24   R(12,13)                1.4044         estimate D2E/DX2                !
 ! R25   R(12,26)                1.0207         estimate D2E/DX2                !
 ! R26   R(13,14)                1.4047         estimate D2E/DX2                !
 ! R27   R(13,27)                1.021          estimate D2E/DX2                !
 ! R28   R(14,28)                1.02           estimate D2E/DX2                !
 ! R29   R(15,16)                1.249          estimate D2E/DX2                !
 ! R30   R(15,29)                1.0207         estimate D2E/DX2                !
 ! A1    A(2,1,6)              119.9534         estimate D2E/DX2                !
 ! A2    A(2,1,17)             120.0211         estimate D2E/DX2                !
 ! A3    A(6,1,17)             120.0253         estimate D2E/DX2                !
 ! A4    A(1,2,3)              119.9972         estimate D2E/DX2                !
 ! A5    A(1,2,18)             120.0107         estimate D2E/DX2                !
 ! A6    A(3,2,18)             119.9919         estimate D2E/DX2                !
 ! A7    A(2,3,4)              120.7098         estimate D2E/DX2                !
 ! A8    A(2,3,19)             119.1898         estimate D2E/DX2                !
 ! A9    A(4,3,19)             120.0997         estimate D2E/DX2                !
 ! A10   A(3,4,5)              118.5886         estimate D2E/DX2                !
 ! A11   A(3,4,7)              122.0431         estimate D2E/DX2                !
 ! A12   A(5,4,7)              119.3618         estimate D2E/DX2                !
 ! A13   A(4,5,6)              120.7897         estimate D2E/DX2                !
 ! A14   A(4,5,20)             119.8814         estimate D2E/DX2                !
 ! A15   A(6,5,20)             119.3286         estimate D2E/DX2                !
 ! A16   A(1,6,5)              119.9604         estimate D2E/DX2                !
 ! A17   A(1,6,21)             120.0595         estimate D2E/DX2                !
 ! A18   A(5,6,21)             119.9799         estimate D2E/DX2                !
 ! A19   A(4,7,8)              110.6469         estimate D2E/DX2                !
 ! A20   A(4,7,9)              114.3205         estimate D2E/DX2                !
 ! A21   A(4,7,22)             107.673          estimate D2E/DX2                !
 ! A22   A(8,7,9)              108.9311         estimate D2E/DX2                !
 ! A23   A(8,7,22)             108.7082         estimate D2E/DX2                !
 ! A24   A(9,7,22)             106.3415         estimate D2E/DX2                !
 ! A25   A(7,8,10)             120.1557         estimate D2E/DX2                !
 ! A26   A(7,8,14)             121.1973         estimate D2E/DX2                !
 ! A27   A(10,8,14)            118.646          estimate D2E/DX2                !
 ! A28   A(7,9,15)             123.1886         estimate D2E/DX2                !
 ! A29   A(7,9,23)             118.8019         estimate D2E/DX2                !
 ! A30   A(15,9,23)            117.9712         estimate D2E/DX2                !
 ! A31   A(8,10,11)            120.7487         estimate D2E/DX2                !
 ! A32   A(8,10,24)            119.9852         estimate D2E/DX2                !
 ! A33   A(11,10,24)           119.2655         estimate D2E/DX2                !
 ! A34   A(10,11,12)           119.9719         estimate D2E/DX2                !
 ! A35   A(10,11,25)           120.016          estimate D2E/DX2                !
 ! A36   A(12,11,25)           120.012          estimate D2E/DX2                !
 ! A37   A(11,12,13)           119.9524         estimate D2E/DX2                !
 ! A38   A(11,12,26)           119.9962         estimate D2E/DX2                !
 ! A39   A(13,12,26)           120.0513         estimate D2E/DX2                !
 ! A40   A(12,13,14)           119.997          estimate D2E/DX2                !
 ! A41   A(12,13,27)           120.024          estimate D2E/DX2                !
 ! A42   A(14,13,27)           119.979          estimate D2E/DX2                !
 ! A43   A(8,14,13)            120.6828         estimate D2E/DX2                !
 ! A44   A(8,14,28)            119.9633         estimate D2E/DX2                !
 ! A45   A(13,14,28)           119.3539         estimate D2E/DX2                !
 ! A46   A(9,15,16)            119.2156         estimate D2E/DX2                !
 ! A47   A(9,15,29)            120.7383         estimate D2E/DX2                !
 ! A48   A(16,15,29)           120.0459         estimate D2E/DX2                !
 ! D1    D(6,1,2,3)              0.0461         estimate D2E/DX2                !
 ! D2    D(6,1,2,18)          -179.807          estimate D2E/DX2                !
 ! D3    D(17,1,2,3)           179.8819         estimate D2E/DX2                !
 ! D4    D(17,1,2,18)            0.0288         estimate D2E/DX2                !
 ! D5    D(2,1,6,5)             -0.0328         estimate D2E/DX2                !
 ! D6    D(2,1,6,21)           179.7873         estimate D2E/DX2                !
 ! D7    D(17,1,6,5)          -179.8686         estimate D2E/DX2                !
 ! D8    D(17,1,6,21)           -0.0484         estimate D2E/DX2                !
 ! D9    D(1,2,3,4)              0.1374         estimate D2E/DX2                !
 ! D10   D(1,2,3,19)          -179.5571         estimate D2E/DX2                !
 ! D11   D(18,2,3,4)           179.9905         estimate D2E/DX2                !
 ! D12   D(18,2,3,19)            0.296          estimate D2E/DX2                !
 ! D13   D(2,3,4,5)             -0.3274         estimate D2E/DX2                !
 ! D14   D(2,3,4,7)           -179.3941         estimate D2E/DX2                !
 ! D15   D(19,3,4,5)           179.3643         estimate D2E/DX2                !
 ! D16   D(19,3,4,7)             0.2977         estimate D2E/DX2                !
 ! D17   D(3,4,5,6)              0.3411         estimate D2E/DX2                !
 ! D18   D(3,4,5,20)          -179.4841         estimate D2E/DX2                !
 ! D19   D(7,4,5,6)            179.4333         estimate D2E/DX2                !
 ! D20   D(7,4,5,20)            -0.3919         estimate D2E/DX2                !
 ! D21   D(3,4,7,8)             95.8622         estimate D2E/DX2                !
 ! D22   D(3,4,7,9)            -27.5571         estimate D2E/DX2                !
 ! D23   D(3,4,7,22)          -145.4654         estimate D2E/DX2                !
 ! D24   D(5,4,7,8)            -83.1975         estimate D2E/DX2                !
 ! D25   D(5,4,7,9)            153.3832         estimate D2E/DX2                !
 ! D26   D(5,4,7,22)            35.475          estimate D2E/DX2                !
 ! D27   D(4,5,6,1)             -0.1645         estimate D2E/DX2                !
 ! D28   D(4,5,6,21)          -179.9848         estimate D2E/DX2                !
 ! D29   D(20,5,6,1)           179.6617         estimate D2E/DX2                !
 ! D30   D(20,5,6,21)           -0.1586         estimate D2E/DX2                !
 ! D31   D(4,7,8,10)           113.767          estimate D2E/DX2                !
 ! D32   D(4,7,8,14)           -66.599          estimate D2E/DX2                !
 ! D33   D(9,7,8,10)          -119.7549         estimate D2E/DX2                !
 ! D34   D(9,7,8,14)            59.8791         estimate D2E/DX2                !
 ! D35   D(22,7,8,10)           -4.2751         estimate D2E/DX2                !
 ! D36   D(22,7,8,14)          175.3588         estimate D2E/DX2                !
 ! D37   D(4,7,9,15)           -67.1685         estimate D2E/DX2                !
 ! D38   D(4,7,9,23)           115.13           estimate D2E/DX2                !
 ! D39   D(8,7,9,15)           168.4928         estimate D2E/DX2                !
 ! D40   D(8,7,9,23)            -9.2088         estimate D2E/DX2                !
 ! D41   D(22,7,9,15)           51.4966         estimate D2E/DX2                !
 ! D42   D(22,7,9,23)         -126.205          estimate D2E/DX2                !
 ! D43   D(7,8,10,11)         -179.9695         estimate D2E/DX2                !
 ! D44   D(7,8,10,24)           -0.2272         estimate D2E/DX2                !
 ! D45   D(14,8,10,11)           0.3873         estimate D2E/DX2                !
 ! D46   D(14,8,10,24)        -179.8704         estimate D2E/DX2                !
 ! D47   D(7,8,14,13)          179.9745         estimate D2E/DX2                !
 ! D48   D(7,8,14,28)            0.0559         estimate D2E/DX2                !
 ! D49   D(10,8,14,13)          -0.3861         estimate D2E/DX2                !
 ! D50   D(10,8,14,28)         179.6952         estimate D2E/DX2                !
 ! D51   D(7,9,15,16)         -179.1713         estimate D2E/DX2                !
 ! D52   D(7,9,15,29)            0.9742         estimate D2E/DX2                !
 ! D53   D(23,9,15,16)          -1.4518         estimate D2E/DX2                !
 ! D54   D(23,9,15,29)         178.6937         estimate D2E/DX2                !
 ! D55   D(8,10,11,12)          -0.1669         estimate D2E/DX2                !
 ! D56   D(8,10,11,25)         179.8602         estimate D2E/DX2                !
 ! D57   D(24,10,11,12)       -179.911          estimate D2E/DX2                !
 ! D58   D(24,10,11,25)          0.1161         estimate D2E/DX2                !
 ! D59   D(10,11,12,13)         -0.0626         estimate D2E/DX2                !
 ! D60   D(10,11,12,26)       -179.9592         estimate D2E/DX2                !
 ! D61   D(25,11,12,13)        179.9103         estimate D2E/DX2                !
 ! D62   D(25,11,12,26)          0.0138         estimate D2E/DX2                !
 ! D63   D(11,12,13,14)          0.0635         estimate D2E/DX2                !
 ! D64   D(11,12,13,27)       -179.9527         estimate D2E/DX2                !
 ! D65   D(26,12,13,14)        179.96           estimate D2E/DX2                !
 ! D66   D(26,12,13,27)         -0.0562         estimate D2E/DX2                !
 ! D67   D(12,13,14,8)           0.1646         estimate D2E/DX2                !
 ! D68   D(12,13,14,28)       -179.9163         estimate D2E/DX2                !
 ! D69   D(27,13,14,8)        -179.8192         estimate D2E/DX2                !
 ! D70   D(27,13,14,28)          0.1            estimate D2E/DX2                !
 --------------------------------------------------------------------------------
 Trust Radius=3.00D-01 FncErr=5.00D-06 GrdErr=5.00D-06 EigMax=2.50D+02 EigMin=1.00D-04
 Number of steps in this run=    158 maximum allowed number of steps=    174.
 GradGradGradGradGradGradGradGradGradGradGradGradGradGradGradGradGradGrad

                          Input orientation:                          
 ---------------------------------------------------------------------
 Center     Atomic      Atomic             Coordinates (Angstroms)
 Number     Number       Type             X           Y           Z
 ---------------------------------------------------------------------
      1          6           0        2.868700    3.314000   -0.361900
      2          6           0        2.486400    2.269700    0.495400
      3          6           0        2.084300    1.033400   -0.038900
      4          6           0        2.061900    0.824100   -1.436400
      5          6           0        2.445300    1.885500   -2.284700
      6          6           0        2.848000    3.122500   -1.752400
      7          6           0        1.628500   -0.469300   -2.035000
      8          6           0        0.195900   -0.412800   -2.423200
      9          7           0        1.836400   -1.605200   -1.194800
     10          6           0       -0.173000   -0.477400   -3.783900
     11          6           0       -1.524500   -0.424400   -4.165200
     12          6           0       -2.525300   -0.309400   -3.187100
     13          6           0       -2.174400   -0.248800   -1.828600
     14          6           0       -0.822900   -0.301900   -1.449300
     15          6           0        3.060300   -2.061100   -0.859400
     16          8           0        3.156100   -3.071500   -0.131500
     17          1           0        3.159000    4.212400    0.025600
     18          1           0        2.498300    2.408900    1.506200
     19          1           0        1.802700    0.285800    0.594700
     20          1           0        2.428900    1.758500   -3.297300
     21          1           0        3.122300    3.881100   -2.376800
     22          1           0        2.229400   -0.637200   -2.934000
     23          1           0        1.064500   -2.095700   -0.873000
     24          1           0        0.546100   -0.559700   -4.504300
     25          1           0       -1.778600   -0.469900   -5.152800
     26          1           0       -3.507100   -0.271500   -3.463600
     27          1           0       -2.901300   -0.165900   -1.116400
     28          1           0       -0.579200   -0.258400   -0.459800
     29          1           0        3.902000   -1.588900   -1.191600
 ---------------------------------------------------------------------
                    Distance matrix (angstroms):
                    1          2          3          4          5
     1  C    0.000000
     2  C    1.404165   0.000000
     3  C    2.433259   1.405560   0.000000
     4  C    2.829325   2.449859   1.413264   0.000000
     5  C    2.432497   2.806823   2.428994   1.411800   0.000000
     6  C    1.403777   2.431178   2.807785   2.449582   1.405589
     7  C    4.318648   3.826361   2.539739   1.489645   2.504914
     8  C    5.028107   4.578255   3.367853   2.446559   3.218876
     9  N    5.094889   4.277163   2.891327   2.451677   3.707240
    10  C    5.944471   5.738587   4.626332   3.492769   3.832283
    11  C    6.909481   6.713173   5.672298   4.676256   4.962986
    12  C    7.085621   6.732733   5.741314   5.039065   5.508065
    13  C    6.346464   5.785056   4.794120   4.387616   5.109295
    14  C    5.280633   4.620222   3.496293   3.096791   4.020416
    15  C    5.401474   4.573912   3.346898   3.107106   4.240915
    16  O    6.396115   5.419402   4.243528   4.251557   5.450996
    17  H    1.020565   2.108835   3.356364   3.849890   3.355789
    18  H    2.108601   1.020409   2.109675   3.370598   3.827229
    19  H    3.349841   2.100754   1.019634   2.117149   3.356027
    20  H    3.351056   3.827428   3.355844   2.114413   1.020665
    21  H    2.108492   3.354178   3.827874   3.369577   2.109320
    22  H    4.757771   4.502988   3.345678   2.099109   2.613851
    23  H    5.725488   4.790724   3.395141   3.136472   4.444036
    24  H    6.128581   6.063602   4.984358   3.691147   3.809539
    25  H    7.672550   7.589321   6.582847   5.498682   5.622743
    26  H    7.945261   7.619280   6.685439   6.026910   6.439994
    27  H    6.780256   6.128406   5.239803   5.071080   5.844596
    28  H    4.965847   4.086759   2.990006   3.016780   4.132090
    29  H    5.078832   4.442824   3.392522   3.044415   3.922792
                    6          7          8          9         10
     6  C    0.000000
     7  C    3.803692   0.000000
     8  C    4.470118   1.485340   0.000000
     9  N    4.866765   1.428085   2.371081   0.000000
    10  C    5.119835   2.510800   1.411299   3.465986   0.000000
    11  C    6.125427   3.805414   2.448362   4.638234   1.405258
    12  C    6.535186   4.313578   2.828279   4.967171   2.432634
    13  C    6.049460   3.814875   2.449238   4.281126   2.807322
    14  C    5.029303   2.525951   1.413766   2.972413   2.429718
    15  C    5.264241   2.442522   3.656111   1.348432   4.638430
    16  O    6.409983   3.567677   4.591662   2.241038   5.581423
    17  H    2.108527   5.339178   6.014072   6.089591   6.899909
    18  H    3.354100   4.645502   5.357539   4.883289   6.591793
    19  H    3.827322   2.741504   3.489637   2.603714   4.863949
    20  H    2.103059   2.682748   3.234947   4.010741   3.464955
    21  H    1.020093   4.612401   5.196494   5.757617   5.642292
    22  H    3.989259   1.094291   2.108647   2.028864   2.553310
    23  H    5.584248   2.076901   2.447394   0.969523   3.552976
    24  H    5.141040   2.697629   2.115466   3.702801   1.021202
    25  H    6.772997   4.618334   3.369366   5.479315   2.109951
    26  H    7.405048   5.334268   3.848975   5.956442   3.355773
    27  H    6.653760   4.631951   3.370658   4.952124   3.828343
    28  H    4.984676   2.720234   2.116497   2.861681   3.355980
    29  H    4.860319   2.670886   4.078631   2.065667   4.955913
                   11         12         13         14         15
    11  C    0.000000
    12  C    1.404103   0.000000
    13  C    2.431647   1.404395   0.000000
    14  C    2.807732   2.432729   1.404721   0.000000
    15  C    5.884513   6.299648   5.623688   4.303720   0.000000
    16  O    6.722045   7.017421   6.265941   5.023915   1.248969
    17  H    7.810115   7.942253   7.196216   6.197561   6.336385
    18  H    7.508348   7.392752   6.326009   5.207090   5.088498
    19  H    5.850751   5.778223   4.687804   3.378920   3.033794
    20  H    4.598660   5.369586   5.232275   4.270194   4.575081
    21  H    6.582435   7.079001   6.738815   5.824290   6.133196
    22  H    3.956375   4.772702   4.556997   3.410762   2.649878
    23  H    4.509406   4.629535   3.848985   2.666856   1.996146
    24  H    2.102541   3.351293   3.828466   3.357625   4.675543
    25  H    1.020780   2.108862   3.354974   3.828511   6.661843
    26  H    2.108631   1.020696   2.109462   3.356078   7.288022
    27  H    3.355232   2.109447   1.021021   2.109281   6.260871
    28  H    3.827680   3.350831   2.101992   1.019996   4.081099
    29  H    6.296448   6.850498   6.254940   4.903821   1.020680
                   16         17         18         19         20
    16  O    0.000000
    17  H    7.285595   0.000000
    18  H    5.757564   2.425142   0.000000
    19  H    3.691954   4.193043   2.412933   0.000000
    20  H    5.820654   4.194799   4.847829   4.208163   0.000000
    21  H    7.306241   2.425414   4.199338   4.847405   2.415275
    22  H    3.826042   5.756910   5.391327   3.672292   2.431289
    23  H    2.424211   6.707200   5.292239   2.893203   4.753280
    24  H    5.678258   7.079561   6.982104   5.319184   3.221154
    25  H    7.505534   8.551003   8.421499   6.813997   5.109961
    26  H    7.958714   8.758811   8.243075   6.706292   6.275719
    27  H    6.790039   7.563128   6.531715   5.025884   6.072123
    28  H    4.687620   5.847889   4.522240   2.661122   4.600865
    29  H    1.969335   5.974003   5.023037   3.333531   4.220081
                   21         22         23         24         25
    21  H    0.000000
    22  H    4.639265   0.000000
    23  H    6.497545   2.780636   0.000000
    24  H    5.557317   2.303334   3.976729   0.000000
    25  H    7.117317   4.584226   5.389168   2.415129   0.000000
    26  H    7.897732   5.772490   5.562233   4.194585   2.424968
    27  H    7.365499   5.463504   4.417119   4.849486   4.200642
    28  H    5.874645   3.762099   2.499631   4.208926   4.848458
    29  H    5.650976   2.596013   2.899958   4.826520   7.015161
                   26         27         28         29
    26  H    0.000000
    27  H    2.426416   0.000000
    28  H    4.194709   2.414918   0.000000
    29  H    7.860807   6.950933   4.731481   0.000000
 Symmetry turned off by external request.
 Stoichiometry    C14H13NO
 Framework group  C1[X(C14H13NO)]
 Deg. of freedom    81
 Full point group                 C1      NOp   1
 Rotational constants (GHZ):           0.6422112           0.4170956           0.3048997
 Standard basis: 6-311+G(d) (5D, 7F)
   391 basis functions,   641 primitive gaussians,   407 cartesian basis functions
    56 alpha electrons       56 beta electrons
       nuclear repulsion energy      1006.4477765080 Hartrees.
 NAtoms=   29 NActive=   29 NUniq=   29 SFac= 1.00D+00 NAtFMM=   60 NAOKFM=F Big=F
 Integral buffers will be    131072 words long.
 Raffenetti 2 integral format.
 Two-electron integral symmetry is turned off.
 ------------------------------------------------------------------------------
 Polarizable Continuum Model (PCM)
 =================================
 Model                : PCM.
 Atomic radii         : UFF (Universal Force Field).
 Polarization charges : Total charges.
 Charge compensation  : None.
 Solution method      : On-the-fly selection.
 Cavity type          : Scaled VdW (van der Waals Surface) (Alpha=1.100).
 Cavity algorithm     : GePol (No added spheres)
                        Default sphere list used, NSphG=   29.
                        Lebedev-Laikov grids with approx.  5.0 points / Ang**2.
                        Smoothing algorithm: York/Karplus (Gamma=1.0000).
                        Polarization charges: spherical gaussians, with
                                              point-specific exponents (IZeta= 3).
                        Self-potential: point-specific (ISelfS= 7).
                        Self-field    : sphere-specific E.n sum rule (ISelfD= 2).
 1st derivatives      : Analytical E(r).r(x)/FMM algorithm (CHGder, D1EAlg=3).
                        Cavity 1st derivative terms included.
 Solvent              : DiMethylSulfoxide, Eps=  46.826000 Eps(inf)=   2.007889
 ------------------------------------------------------------------------------
 One-electron integrals computed using PRISM.
 NBasis=   391 RedAO= T EigKep=  1.20D-06  NBF=   391
 NBsUse=   390 1.00D-06 EigRej=  9.70D-07 NBFU=   390
 ExpMin= 4.38D-02 ExpMax= 8.59D+03 ExpMxC= 1.30D+03 IAcc=3 IRadAn=         7 AccDes= 0.00D+00
 Harris functional with IExCor= 1009 and IRadAn=       7 diagonalized for initial guess.
 HarFok:  IExCor= 1009 AccDes= 0.00D+00 IRadAn=         7 IDoV= 1 UseB2=F ITyADJ=14
 ICtDFT=  3500011 ScaDFX=  1.000000  1.000000  1.000000  1.000000
 FoFCou: FMM=F IPFlag=           0 FMFlag=      100000 FMFlg1=           0
         NFxFlg=           0 DoJE=T BraDBF=F KetDBF=T FulRan=T
         wScrn=  0.000000 ICntrl=       500 IOpCl=  0 I1Cent=   200000004 NGrid=           0
         NMat0=    1 NMatS0=      1 NMatT0=    0 NMatD0=    1 NMtDS0=    0 NMtDT0=    0
 Symmetry not used in FoFCou.
 Requested convergence on RMS density matrix=1.00D-08 within 128 cycles.
 Requested convergence on MAX density matrix=1.00D-06.
 Requested convergence on             energy=1.00D-06.
 No special actions if energy rises.
 Inv3:  Mode=1 IEnd=    15120075.
 Iteration    1 A*A^-1 deviation from unit magnitude is 7.77D-15 for    825.
 Iteration    1 A*A^-1 deviation from orthogonality  is 4.34D-15 for   1167    171.
 Iteration    1 A^-1*A deviation from unit magnitude is 7.11D-15 for    825.
 Iteration    1 A^-1*A deviation from orthogonality  is 2.15D-15 for   2097    365.
 Error on total polarization charges =  0.01656
 SCF Done:  E(RM062X) =  -671.147498942     A.U. after   15 cycles
            NFock= 15  Conv=0.97D-08     -V/T= 2.0026

 **********************************************************************

            Population analysis using the SCF density.

 **********************************************************************

 Alpha  occ. eigenvalues --  -19.60452 -14.78243 -10.65198 -10.59976 -10.56866
 Alpha  occ. eigenvalues --  -10.56447 -10.55165 -10.55044 -10.54961 -10.54844
 Alpha  occ. eigenvalues --  -10.54802 -10.54783 -10.54701 -10.54695 -10.54690
 Alpha  occ. eigenvalues --  -10.54434  -1.16539  -1.06718  -0.97344  -0.96452
 Alpha  occ. eigenvalues --   -0.89875  -0.85887  -0.85485  -0.85360  -0.79170
 Alpha  occ. eigenvalues --   -0.74907  -0.71639  -0.70505  -0.69745  -0.68152
 Alpha  occ. eigenvalues --   -0.62282  -0.62021  -0.60412  -0.58146  -0.56865
 Alpha  occ. eigenvalues --   -0.55487  -0.52954  -0.51968  -0.51313  -0.50710
 Alpha  occ. eigenvalues --   -0.50434  -0.49919  -0.48758  -0.47030  -0.44796
 Alpha  occ. eigenvalues --   -0.43884  -0.42981  -0.41872  -0.41584  -0.41366
 Alpha  occ. eigenvalues --   -0.35553  -0.33415  -0.31956  -0.31801  -0.31376
 Alpha  occ. eigenvalues --   -0.29803
 Alpha virt. eigenvalues --   -0.00734  -0.00176   0.00559   0.00956   0.01890
 Alpha virt. eigenvalues --    0.02038   0.02227   0.02580   0.03314   0.03758
 Alpha virt. eigenvalues --    0.04031   0.04203   0.04657   0.05351   0.05932
 Alpha virt. eigenvalues --    0.06034   0.06977   0.07540   0.07870   0.08263
 Alpha virt. eigenvalues --    0.09216   0.10019   0.10467   0.10647   0.10886
 Alpha virt. eigenvalues --    0.11091   0.12084   0.13023   0.13516   0.13952
 Alpha virt. eigenvalues --    0.14199   0.14604   0.14724   0.15601   0.15665
 Alpha virt. eigenvalues --    0.16373   0.16759   0.17123   0.17246   0.17673
 Alpha virt. eigenvalues --    0.18203   0.19061   0.19369   0.19600   0.19954
 Alpha virt. eigenvalues --    0.20506   0.20980   0.21347   0.21578   0.22035
 Alpha virt. eigenvalues --    0.22254   0.22456   0.22627   0.22817   0.23671
 Alpha virt. eigenvalues --    0.23795   0.23891   0.24694   0.24804   0.25353
 Alpha virt. eigenvalues --    0.25539   0.25782   0.26034   0.26165   0.27047
 Alpha virt. eigenvalues --    0.27147   0.27654   0.27831   0.28116   0.28405
 Alpha virt. eigenvalues --    0.29280   0.29717   0.29894   0.30312   0.30920
 Alpha virt. eigenvalues --    0.31080   0.31971   0.32477   0.33000   0.33467
 Alpha virt. eigenvalues --    0.33801   0.35054   0.35524   0.35993   0.36659
 Alpha virt. eigenvalues --    0.36767   0.37511   0.38612   0.39868   0.40530
 Alpha virt. eigenvalues --    0.41270   0.42338   0.43351   0.44579   0.46602
 Alpha virt. eigenvalues --    0.46886   0.50147   0.51353   0.55034   0.55737
 Alpha virt. eigenvalues --    0.55828   0.57310   0.57446   0.58109   0.58681
 Alpha virt. eigenvalues --    0.59031   0.59623   0.60097   0.60352   0.60777
 Alpha virt. eigenvalues --    0.61165   0.61537   0.63208   0.63933   0.64349
 Alpha virt. eigenvalues --    0.65050   0.65992   0.66896   0.67466   0.67930
 Alpha virt. eigenvalues --    0.70706   0.70801   0.71567   0.71951   0.73550
 Alpha virt. eigenvalues --    0.74081   0.74520   0.75159   0.75456   0.76267
 Alpha virt. eigenvalues --    0.76461   0.76686   0.76973   0.77551   0.78214
 Alpha virt. eigenvalues --    0.78644   0.79544   0.79701   0.80969   0.82198
 Alpha virt. eigenvalues --    0.83329   0.84311   0.85303   0.85518   0.86172
 Alpha virt. eigenvalues --    0.87071   0.87385   0.88170   0.89089   0.89728
 Alpha virt. eigenvalues --    0.90278   0.90590   0.91742   0.93843   0.94160
 Alpha virt. eigenvalues --    0.94727   0.95536   0.97559   0.99510   1.00194
 Alpha virt. eigenvalues --    1.02148   1.03276   1.04709   1.06926   1.07884
 Alpha virt. eigenvalues --    1.08268   1.09576   1.10539   1.11918   1.14751
 Alpha virt. eigenvalues --    1.17371   1.18461   1.19281   1.20068   1.22085
 Alpha virt. eigenvalues --    1.23267   1.24193   1.25274   1.26546   1.28005
 Alpha virt. eigenvalues --    1.28124   1.29524   1.31889   1.34912   1.35963
 Alpha virt. eigenvalues --    1.38085   1.38616   1.40739   1.43059   1.46018
 Alpha virt. eigenvalues --    1.48233   1.49993   1.52759   1.55791   1.56184
 Alpha virt. eigenvalues --    1.57195   1.58206   1.60283   1.60519   1.62299
 Alpha virt. eigenvalues --    1.64310   1.64545   1.67127   1.68874   1.75407
 Alpha virt. eigenvalues --    1.76473   1.77213   1.79145   1.81411   1.81995
 Alpha virt. eigenvalues --    1.82165   1.84045   1.84723   1.87132   1.87710
 Alpha virt. eigenvalues --    1.90142   1.91457   1.92417   1.92579   1.94429
 Alpha virt. eigenvalues --    1.96140   1.96293   1.97799   1.97835   2.00064
 Alpha virt. eigenvalues --    2.02543   2.02971   2.03347   2.03899   2.05541
 Alpha virt. eigenvalues --    2.13569   2.19372   2.20192   2.25399   2.28224
 Alpha virt. eigenvalues --    2.28506   2.29263   2.29678   2.30977   2.32232
 Alpha virt. eigenvalues --    2.32912   2.35313   2.35945   2.37723   2.39086
 Alpha virt. eigenvalues --    2.46390   2.48669   2.50670   2.51107   2.51326
 Alpha virt. eigenvalues --    2.53113   2.56047   2.62882   2.65213   2.66536
 Alpha virt. eigenvalues --    2.70598   2.73771   2.75132   2.78417   2.80914
 Alpha virt. eigenvalues --    2.83339   2.84700   2.85394   2.86673   2.87871
 Alpha virt. eigenvalues --    2.89362   2.90958   2.96179   2.96936   2.97709
 Alpha virt. eigenvalues --    2.98447   2.99552   3.00630   3.02266   3.05167
 Alpha virt. eigenvalues --    3.11455   3.13455   3.15696   3.21970   3.22779
 Alpha virt. eigenvalues --    3.24506   3.32099   3.35084   3.36629   3.38033
 Alpha virt. eigenvalues --    3.39028   3.39202   3.40044   3.41614   3.43642
 Alpha virt. eigenvalues --    3.44118   3.44945   3.46283   3.54117   3.57979
 Alpha virt. eigenvalues --    3.59547   3.66625   3.70661   3.71260   3.71839
 Alpha virt. eigenvalues --    3.73143   3.76807   3.78642   3.97454   4.02214
 Alpha virt. eigenvalues --    4.03756   4.08499   4.10840   4.11487   4.22293
 Alpha virt. eigenvalues --    4.32918   4.63913   4.78782   4.79268   4.99923
 Alpha virt. eigenvalues --    5.17980   5.26686   5.81728  23.45295  23.49131
 Alpha virt. eigenvalues --   23.85988  23.90252  23.91029  23.92943  23.95446
 Alpha virt. eigenvalues --   23.95937  24.07198  24.07757  24.08517  24.09923
 Alpha virt. eigenvalues --   24.17450  24.17900  35.62434  50.06578
          Condensed to atoms (all electrons):
               1          2          3          4          5          6
     1  C    6.854397  -0.581885   0.866240  -2.368831   2.044699  -0.685504
     2  C   -0.581885   8.927114  -1.214966   1.413982  -2.482766   1.140426
     3  C    0.866240  -1.214966  18.217821   3.585919  -8.773539  -1.016497
     4  C   -2.368831   1.413982   3.585919  27.049519 -14.922884   0.233612
     5  C    2.044699  -2.482766  -8.773539 -14.922884  25.637019  -2.221555
     6  C   -0.685504   1.140426  -1.016497   0.233612  -2.221555   8.240650
     7  C   -0.233052  -1.512321  -8.188688  -8.899611   7.977707   0.167493
     8  C    0.120433  -0.038448  -0.540268  -6.154391   2.394812   0.641379
     9  N    0.031701   0.182275   1.377740   1.264185  -1.185693  -0.092467
    10  C   -0.081021   0.373776  -0.007126   2.769383  -0.801385   0.216568
    11  C    0.039558  -0.100078   0.025556  -0.901535   0.496641   0.025582
    12  C   -0.008425   0.058687   0.090236   0.425408  -0.182522  -0.009542
    13  C    0.010860  -0.094054   0.538188  -0.332361  -0.415165   0.023237
    14  C    0.086532  -0.059074   1.253656   1.294328  -1.084028  -0.427227
    15  C   -0.027681   0.134489   0.205615   0.412129  -0.408637  -0.042311
    16  O   -0.001317  -0.007058  -0.029240  -0.024783   0.011782   0.000920
    17  H    0.248754   0.085390  -0.067113   0.050356  -0.090031   0.104144
    18  H    0.055885   0.241212   0.020889   0.021346   0.020867  -0.032121
    19  H   -0.024260  -0.004470   0.321542   0.111965  -0.065248   0.004328
    20  H   -0.026069   0.010987  -0.020719   0.066882   0.165349   0.084765
    21  H    0.074756  -0.031283   0.019170   0.011464  -0.012549   0.269804
    22  H    0.005033  -0.014164   0.003237   0.075381   0.027273  -0.008525
    23  H   -0.001089  -0.001151  -0.025103  -0.104683   0.016142   0.003678
    24  H    0.000062   0.000239   0.003761   0.003071   0.001582   0.000688
    25  H   -0.000025   0.000052  -0.001294  -0.001667   0.002739   0.000167
    26  H    0.000028  -0.000094   0.000189  -0.001657   0.000081  -0.000079
    27  H   -0.000080   0.000142  -0.000280   0.006895  -0.001899  -0.000092
    28  H   -0.003462  -0.009779  -0.048661   0.031683   0.014146   0.002950
    29  H   -0.002891   0.011924  -0.041608   0.002309   0.010990  -0.003537
               7          8          9         10         11         12
     1  C   -0.233052   0.120433   0.031701  -0.081021   0.039558  -0.008425
     2  C   -1.512321  -0.038448   0.182275   0.373776  -0.100078   0.058687
     3  C   -8.188688  -0.540268   1.377740  -0.007126   0.025556   0.090236
     4  C   -8.899611  -6.154391   1.264185   2.769383  -0.901535   0.425408
     5  C    7.977707   2.394812  -1.185693  -0.801385   0.496641  -0.182522
     6  C    0.167493   0.641379  -0.092467   0.216568   0.025582  -0.009542
     7  C   25.793804  -2.733875  -2.319499  -5.362275   0.344890  -0.678959
     8  C   -2.733875  21.392931  -1.378441  -1.662554   2.167962  -1.825505
     9  N   -2.319499  -1.378441   7.976634   0.458125  -0.171483   0.100620
    10  C   -5.362275  -1.662554   0.458125  15.128480  -2.472226   1.338401
    11  C    0.344890   2.167962  -0.171483  -2.472226   8.477436  -1.051236
    12  C   -0.678959  -1.825505   0.100620   1.338401  -1.051236   6.813236
    13  C   -0.119459   2.485489  -0.134350  -0.525417   1.646142  -1.048255
    14  C    1.536836  -8.996396   0.926591  -3.239998  -2.137623   1.875465
    15  C   -0.124171  -0.521427   0.161830  -0.030776  -0.040541   0.006618
    16  O    0.042853   0.026517  -0.085624  -0.008816   0.000848  -0.000373
    17  H    0.003389   0.000572  -0.000042  -0.000085  -0.000045   0.000011
    18  H    0.006172  -0.006443   0.000208  -0.000902   0.000003  -0.000012
    19  H   -0.048402   0.009527   0.026118   0.014695  -0.001114   0.000355
    20  H    0.040607   0.004498   0.001017   0.013329  -0.001980   0.001079
    21  H   -0.000732   0.002092   0.000193  -0.001295   0.000261  -0.000114
    22  H    0.423061  -0.218519  -0.017198   0.010098   0.005517   0.002335
    23  H    0.118729   0.161524   0.227687  -0.031452   0.005712  -0.004537
    24  H    0.036046  -0.010086   0.000012   0.309431   0.074772  -0.015489
    25  H    0.010117   0.013824   0.000524   0.026823   0.220005   0.069684
    26  H    0.006836   0.047387  -0.000230  -0.090100   0.090692   0.255982
    27  H   -0.001075  -0.028164   0.001782   0.012744  -0.037031   0.086505
    28  H    0.131737   0.010401   0.005743  -0.028846   0.006360  -0.027383
    29  H    0.126541  -0.006733  -0.193767  -0.013221  -0.001874   0.000088
              13         14         15         16         17         18
     1  C    0.010860   0.086532  -0.027681  -0.001317   0.248754   0.055885
     2  C   -0.094054  -0.059074   0.134489  -0.007058   0.085390   0.241212
     3  C    0.538188   1.253656   0.205615  -0.029240  -0.067113   0.020889
     4  C   -0.332361   1.294328   0.412129  -0.024783   0.050356   0.021346
     5  C   -0.415165  -1.084028  -0.408637   0.011782  -0.090031   0.020867
     6  C    0.023237  -0.427227  -0.042311   0.000920   0.104144  -0.032121
     7  C   -0.119459   1.536836  -0.124171   0.042853   0.003389   0.006172
     8  C    2.485489  -8.996396  -0.521427   0.026517   0.000572  -0.006443
     9  N   -0.134350   0.926591   0.161830  -0.085624  -0.000042   0.000208
    10  C   -0.525417  -3.239998  -0.030776  -0.008816  -0.000085  -0.000902
    11  C    1.646142  -2.137623  -0.040541   0.000848  -0.000045   0.000003
    12  C   -1.048255   1.875465   0.006618  -0.000373   0.000011  -0.000012
    13  C   10.135559  -5.764260   0.008938  -0.004708  -0.000090   0.000715
    14  C   -5.764260  20.489020   0.158287  -0.006202  -0.000390   0.004599
    15  C    0.008938   0.158287   5.133595   0.429424  -0.000041   0.000388
    16  O   -0.004708  -0.006202   0.429424   8.154326  -0.000000  -0.000005
    17  H   -0.000090  -0.000390  -0.000041  -0.000000   0.392571  -0.004404
    18  H    0.000715   0.004599   0.000388  -0.000005  -0.004404   0.390425
    19  H    0.006392  -0.024514   0.014886   0.000295  -0.000268  -0.002339
    20  H   -0.000392   0.000153  -0.000214   0.000002  -0.000241   0.000070
    21  H    0.000434  -0.000250  -0.000044   0.000000  -0.004153  -0.000209
    22  H   -0.011781   0.025274   0.011831   0.001439  -0.000003   0.000019
    23  H    0.029658  -0.055584  -0.045812   0.013063   0.000001  -0.000001
    24  H    0.006544  -0.070789  -0.000611  -0.000019   0.000000  -0.000000
    25  H   -0.045070   0.034986   0.000112  -0.000000   0.000000  -0.000000
    26  H    0.081432  -0.055597  -0.000028   0.000000  -0.000000   0.000000
    27  H    0.255078   0.037363   0.000163  -0.000002   0.000000   0.000000
    28  H    0.051149   0.196508   0.004680   0.000248   0.000004  -0.000024
    29  H   -0.002587   0.002043   0.422058  -0.034853  -0.000000  -0.000009
              19         20         21         22         23         24
     1  C   -0.024260  -0.026069   0.074756   0.005033  -0.001089   0.000062
     2  C   -0.004470   0.010987  -0.031283  -0.014164  -0.001151   0.000239
     3  C    0.321542  -0.020719   0.019170   0.003237  -0.025103   0.003761
     4  C    0.111965   0.066882   0.011464   0.075381  -0.104683   0.003071
     5  C   -0.065248   0.165349  -0.012549   0.027273   0.016142   0.001582
     6  C    0.004328   0.084765   0.269804  -0.008525   0.003678   0.000688
     7  C   -0.048402   0.040607  -0.000732   0.423061   0.118729   0.036046
     8  C    0.009527   0.004498   0.002092  -0.218519   0.161524  -0.010086
     9  N    0.026118   0.001017   0.000193  -0.017198   0.227687   0.000012
    10  C    0.014695   0.013329  -0.001295   0.010098  -0.031452   0.309431
    11  C   -0.001114  -0.001980   0.000261   0.005517   0.005712   0.074772
    12  C    0.000355   0.001079  -0.000114   0.002335  -0.004537  -0.015489
    13  C    0.006392  -0.000392   0.000434  -0.011781   0.029658   0.006544
    14  C   -0.024514   0.000153  -0.000250   0.025274  -0.055584  -0.070789
    15  C    0.014886  -0.000214  -0.000044   0.011831  -0.045812  -0.000611
    16  O    0.000295   0.000002   0.000000   0.001439   0.013063  -0.000019
    17  H   -0.000268  -0.000241  -0.004153  -0.000003   0.000001   0.000000
    18  H   -0.002339   0.000070  -0.000209   0.000019  -0.000001  -0.000000
    19  H    0.389033  -0.000171   0.000086  -0.000329  -0.001659   0.000002
    20  H   -0.000171   0.392920  -0.003187  -0.000684   0.000004  -0.000224
    21  H    0.000086  -0.003187   0.390299   0.000015  -0.000001   0.000002
    22  H   -0.000329  -0.000684   0.000015   0.369934  -0.001091   0.003113
    23  H   -0.001659   0.000004  -0.000001  -0.001091   0.300098   0.000045
    24  H    0.000002  -0.000224   0.000002   0.003113   0.000045   0.392288
    25  H   -0.000000  -0.000004  -0.000000  -0.000013  -0.000007  -0.003338
    26  H    0.000000   0.000000   0.000000  -0.000006   0.000009  -0.000249
    27  H    0.000004   0.000001  -0.000000   0.000019  -0.000099   0.000065
    28  H   -0.000663  -0.000004   0.000002  -0.000169  -0.002264  -0.000142
    29  H   -0.000698  -0.000064   0.000002  -0.000683   0.002634   0.000007
              25         26         27         28         29
     1  C   -0.000025   0.000028  -0.000080  -0.003462  -0.002891
     2  C    0.000052  -0.000094   0.000142  -0.009779   0.011924
     3  C   -0.001294   0.000189  -0.000280  -0.048661  -0.041608
     4  C   -0.001667  -0.001657   0.006895   0.031683   0.002309
     5  C    0.002739   0.000081  -0.001899   0.014146   0.010990
     6  C    0.000167  -0.000079  -0.000092   0.002950  -0.003537
     7  C    0.010117   0.006836  -0.001075   0.131737   0.126541
     8  C    0.013824   0.047387  -0.028164   0.010401  -0.006733
     9  N    0.000524  -0.000230   0.001782   0.005743  -0.193767
    10  C    0.026823  -0.090100   0.012744  -0.028846  -0.013221
    11  C    0.220005   0.090692  -0.037031   0.006360  -0.001874
    12  C    0.069684   0.255982   0.086505  -0.027383   0.000088
    13  C   -0.045070   0.081432   0.255078   0.051149  -0.002587
    14  C    0.034986  -0.055597   0.037363   0.196508   0.002043
    15  C    0.000112  -0.000028   0.000163   0.004680   0.422058
    16  O   -0.000000   0.000000  -0.000002   0.000248  -0.034853
    17  H    0.000000  -0.000000   0.000000   0.000004  -0.000000
    18  H   -0.000000   0.000000   0.000000  -0.000024  -0.000009
    19  H   -0.000000   0.000000   0.000004  -0.000663  -0.000698
    20  H   -0.000004   0.000000   0.000001  -0.000004  -0.000064
    21  H   -0.000000   0.000000  -0.000000   0.000002   0.000002
    22  H   -0.000013  -0.000006   0.000019  -0.000169  -0.000683
    23  H   -0.000007   0.000009  -0.000099  -0.002264   0.002634
    24  H   -0.003338  -0.000249   0.000065  -0.000142   0.000007
    25  H    0.389774  -0.004180  -0.000187   0.000079   0.000000
    26  H   -0.004180   0.390229  -0.004212  -0.000272  -0.000000
    27  H   -0.000187  -0.004212   0.389257  -0.003094  -0.000000
    28  H    0.000079  -0.000272  -0.003094   0.383409   0.000044
    29  H    0.000000  -0.000000  -0.000000   0.000044   0.461310
 Mulliken charges:
               1
     1  C   -0.393347
     2  C   -0.429104
     3  C   -0.554658
     4  C    0.882584
     5  C   -0.173928
     6  C   -0.620931
     7  C   -0.544698
     8  C    0.641903
     9  N   -0.164195
    10  C   -0.314357
    11  C   -0.711173
    12  C   -0.272358
    13  C   -0.781865
    14  C    0.000290
    15  C    0.137253
    16  O   -0.478716
    17  H    0.281715
    18  H    0.283671
    19  H    0.274906
    20  H    0.272294
    21  H    0.285237
    22  H    0.309586
    23  H    0.395548
    24  H    0.269218
    25  H    0.286897
    26  H    0.283837
    27  H    0.286195
    28  H    0.285621
    29  H    0.262575
 Sum of Mulliken charges =  -0.00000
 Mulliken charges with hydrogens summed into heavy atoms:
               1
     1  C   -0.111632
     2  C   -0.145433
     3  C   -0.279753
     4  C    0.882584
     5  C    0.098366
     6  C   -0.335694
     7  C   -0.235113
     8  C    0.641903
     9  N    0.231353
    10  C   -0.045139
    11  C   -0.424276
    12  C    0.011480
    13  C   -0.495670
    14  C    0.285911
    15  C    0.399828
    16  O   -0.478716
 Electronic spatial extent (au):  <R**2>=           5349.2642
 Charge=              0.0000 electrons
 Dipole moment (field-independent basis, Debye):
    X=             -2.4245    Y=              4.3311    Z=             -3.1601  Tot=              5.8841
 Quadrupole moment (field-independent basis, Debye-Ang):
   XX=            -96.4083   YY=           -109.9149   ZZ=            -76.4218
   XY=             18.8821   XZ=             -6.0174   YZ=              3.8226
 Traceless Quadrupole moment (field-independent basis, Debye-Ang):
   XX=             -2.1600   YY=            -15.6666   ZZ=             17.8266
   XY=             18.8821   XZ=             -6.0174   YZ=              3.8226
 Octapole moment (field-independent basis, Debye-Ang**2):
  XXX=           -363.0579  YYY=             42.6031  ZZZ=            386.4187  XYY=           -133.1071
  XXY=             38.5367  XXZ=            115.6295  XZZ=            -86.6712  YZZ=            -16.7669
  YYZ=            155.7486  XYZ=              6.2037
 Hexadecapole moment (field-independent basis, Debye-Ang**3):
 XXXX=          -2950.0561 YYYY=          -1972.6099 ZZZZ=          -2264.6157 XXXY=           -124.8018
 XXXZ=             23.4940 YYYX=             70.4000 YYYZ=            -37.3960 ZZZX=             37.9126
 ZZZY=              6.0365 XXYY=           -934.0789 XXZZ=           -795.2099 YYZZ=           -752.9104
 XXYZ=             25.4144 YYXZ=            -44.9512 ZZXY=            -65.0979
 N-N= 1.006447776508D+03 E-N=-3.573617228215D+03  KE= 6.694150880085D+02
 Merz-Kollman atomic radii used.

 **********************************************************************

            Electrostatic Properties Using The SCF Density

 **********************************************************************

       Atomic Center    1 is at   2.868700  3.314000 -0.361900
       Atomic Center    2 is at   2.486400  2.269700  0.495400
       Atomic Center    3 is at   2.084300  1.033400 -0.038900
       Atomic Center    4 is at   2.061900  0.824100 -1.436400
       Atomic Center    5 is at   2.445300  1.885500 -2.284700
       Atomic Center    6 is at   2.848000  3.122500 -1.752400
       Atomic Center    7 is at   1.628500 -0.469300 -2.035000
       Atomic Center    8 is at   0.195900 -0.412800 -2.423200
       Atomic Center    9 is at   1.836400 -1.605200 -1.194800
       Atomic Center   10 is at  -0.173000 -0.477400 -3.783900
       Atomic Center   11 is at  -1.524500 -0.424400 -4.165200
       Atomic Center   12 is at  -2.525300 -0.309400 -3.187100
       Atomic Center   13 is at  -2.174400 -0.248800 -1.828600
       Atomic Center   14 is at  -0.822900 -0.301900 -1.449300
       Atomic Center   15 is at   3.060300 -2.061100 -0.859400
       Atomic Center   16 is at   3.156100 -3.071500 -0.131500
       Atomic Center   17 is at   3.159000  4.212400  0.025600
       Atomic Center   18 is at   2.498300  2.408900  1.506200
       Atomic Center   19 is at   1.802700  0.285800  0.594700
       Atomic Center   20 is at   2.428900  1.758500 -3.297300
       Atomic Center   21 is at   3.122300  3.881100 -2.376800
       Atomic Center   22 is at   2.229400 -0.637200 -2.934000
       Atomic Center   23 is at   1.064500 -2.095700 -0.873000
       Atomic Center   24 is at   0.546100 -0.559700 -4.504300
       Atomic Center   25 is at  -1.778600 -0.469900 -5.152800
       Atomic Center   26 is at  -3.507100 -0.271500 -3.463600
       Atomic Center   27 is at  -2.901300 -0.165900 -1.116400
       Atomic Center   28 is at  -0.579200 -0.258400 -0.459800
       Atomic Center   29 is at   3.902000 -1.588900 -1.191600
    1240 points will be used for fitting atomic charges
 Fitting point charges to electrostatic potential
 The dipole moment will be constrained to the correct value
 Charges from ESP fit, RMS=   0.00152 RRMS=   0.07336:
 ESP charges:
               1
     1  C   -0.216100
     2  C   -0.119082
     3  C   -0.289468
     4  C    0.286833
     5  C   -0.259470
     6  C   -0.148467
     7  C   -0.564803
     8  C    0.339188
     9  N   -0.248703
    10  C   -0.276549
    11  C   -0.161165
    12  C   -0.191878
    13  C   -0.164174
    14  C   -0.237879
    15  C    0.486430
    16  O   -0.680467
    17  H    0.177831
    18  H    0.164922
    19  H    0.195395
    20  H    0.178101
    21  H    0.175333
    22  H    0.240380
    23  H    0.305801
    24  H    0.186319
    25  H    0.180030
    26  H    0.178257
    27  H    0.178482
    28  H    0.178306
    29  H    0.106599
 Sum of ESP charges =   0.00000
 ESP charges with hydrogens summed into heavy atoms:
               1
     1  C   -0.038270
     2  C    0.045839
     3  C   -0.094073
     4  C    0.286833
     5  C   -0.081368
     6  C    0.026867
     7  C   -0.324423
     8  C    0.339188
     9  N    0.057097
    10  C   -0.090231
    11  C    0.018865
    12  C   -0.013621
    13  C    0.014308
    14  C   -0.059574
    15  C    0.593029
    16  O   -0.680467
 Charge=   0.00000 Dipole=    -2.4245     4.3311    -3.1601 Tot=     5.8841
 -----------------------------------------------------------------

              Electrostatic Properties (Atomic Units)

 -----------------------------------------------------------------
    Center     Electric         -------- Electric Field --------
               Potential          X             Y             Z
 -----------------------------------------------------------------
    1 Atom    -14.768007
    2 Atom    -14.765962
    3 Atom    -14.764829
    4 Atom    -14.744846
    5 Atom    -14.761070
    6 Atom    -14.763885
    7 Atom    -14.697093
    8 Atom    -14.738442
    9 Atom    -18.353547
   10 Atom    -14.755670
   11 Atom    -14.759219
   12 Atom    -14.761884
   13 Atom    -14.759675
   14 Atom    -14.757834
   15 Atom    -14.672500
   16 Atom    -22.422125
   17 Atom     -1.096640
   18 Atom     -1.095863
   19 Atom     -1.095755
   20 Atom     -1.086106
   21 Atom     -1.092555
   22 Atom     -1.075158
   23 Atom     -0.999161
   24 Atom     -1.081252
   25 Atom     -1.087972
   26 Atom     -1.091257
   27 Atom     -1.089741
   28 Atom     -1.085874
   29 Atom     -1.066953
 -----------------------------------------------------------------
 ******************************Gaussian NBO Version 3.1******************************
             N A T U R A L   A T O M I C   O R B I T A L   A N D
          N A T U R A L   B O N D   O R B I T A L   A N A L Y S I S
 ******************************Gaussian NBO Version 3.1******************************

       /RESON  / : Allow strongly delocalized NBO set
       /BNDIDX / : Print bond indices based on the NAO density matrix

 Analyzing the SCF density

 Job title: BHFA_conf9                                                      

 Storage needed:    461586 in NPA,    613560 in NBO ( 671084145 available)
 GSVD:  LWork=       58711 too small for GESVD, short by      127694 words or      127694 for optimal perf.


 NATURAL POPULATIONS:  Natural atomic orbital occupancies 
                                                          
   NAO  Atom  No  lang   Type(AO)    Occupancy      Energy
 ----------------------------------------------------------
     1    C    1  S      Cor( 1S)     1.99929     -10.39160
     2    C    1  S      Val( 2S)     0.95014      -0.17383
     3    C    1  S      Ryd( 3S)     0.00110       0.76084
     4    C    1  S      Ryd( 4S)     0.00014       0.92888
     5    C    1  S      Ryd( 5S)     0.00000      22.97955
     6    C    1  px     Val( 2p)     1.01572      -0.11196
     7    C    1  px     Ryd( 4p)     0.00212       0.61319
     8    C    1  px     Ryd( 3p)     0.00025       0.33992
     9    C    1  px     Ryd( 5p)     0.00002       2.73825
    10    C    1  py     Val( 2p)     1.14381      -0.05816
    11    C    1  py     Ryd( 4p)     0.00524       0.99925
    12    C    1  py     Ryd( 3p)     0.00038       0.30020
    13    C    1  py     Ryd( 5p)     0.00006       3.10473
    14    C    1  pz     Val( 2p)     1.07639      -0.05827
    15    C    1  pz     Ryd( 4p)     0.00423       0.88156
    16    C    1  pz     Ryd( 3p)     0.00056       0.37846
    17    C    1  pz     Ryd( 5p)     0.00014       3.09174
    18    C    1  dxy    Ryd( 3d)     0.00044       1.73197
    19    C    1  dxz    Ryd( 3d)     0.00047       1.75077
    20    C    1  dyz    Ryd( 3d)     0.00069       2.34971
    21    C    1  dx2y2  Ryd( 3d)     0.00053       1.86849
    22    C    1  dz2    Ryd( 3d)     0.00053       2.38768

    23    C    2  S      Cor( 1S)     1.99929     -10.39396
    24    C    2  S      Val( 2S)     0.94797      -0.17388
    25    C    2  S      Ryd( 4S)     0.00107       0.82390
    26    C    2  S      Ryd( 3S)     0.00013       0.81213
    27    C    2  S      Ryd( 5S)     0.00000      23.02074
    28    C    2  px     Val( 2p)     0.99490      -0.11208
    29    C    2  px     Ryd( 4p)     0.00171       0.60455
    30    C    2  px     Ryd( 3p)     0.00028       0.31404
    31    C    2  px     Ryd( 5p)     0.00003       2.77824
    32    C    2  py     Val( 2p)     1.05157      -0.06429
    33    C    2  py     Ryd( 4p)     0.00366       0.83004
    34    C    2  py     Ryd( 3p)     0.00045       0.36573
    35    C    2  py     Ryd( 5p)     0.00014       3.07728
    36    C    2  pz     Val( 2p)     1.17493      -0.05151
    37    C    2  pz     Ryd( 4p)     0.00638       1.08354
    38    C    2  pz     Ryd( 3p)     0.00034       0.28818
    39    C    2  pz     Ryd( 5p)     0.00005       3.13896
    40    C    2  dxy    Ryd( 3d)     0.00048       1.88065
    41    C    2  dxz    Ryd( 3d)     0.00034       1.61556
    42    C    2  dyz    Ryd( 3d)     0.00047       2.39028
    43    C    2  dx2y2  Ryd( 3d)     0.00043       2.01111
    44    C    2  dz2    Ryd( 3d)     0.00099       2.18778

    45    C    3  S      Cor( 1S)     1.99916     -10.39088
    46    C    3  S      Val( 2S)     0.93635      -0.16641
    47    C    3  S      Ryd( 4S)     0.00102       0.88566
    48    C    3  S      Ryd( 3S)     0.00012       0.61167
    49    C    3  S      Ryd( 5S)     0.00001      23.27800
    50    C    3  px     Val( 2p)     1.02048      -0.11553
    51    C    3  px     Ryd( 4p)     0.00177       0.66258
    52    C    3  px     Ryd( 3p)     0.00031       0.46650
    53    C    3  px     Ryd( 5p)     0.00002       2.79848
    54    C    3  py     Val( 2p)     1.12603      -0.06886
    55    C    3  py     Ryd( 4p)     0.00444       1.06871
    56    C    3  py     Ryd( 3p)     0.00030       0.44023
    57    C    3  py     Ryd( 5p)     0.00008       3.16871
    58    C    3  pz     Val( 2p)     1.10942      -0.05893
    59    C    3  pz     Ryd( 4p)     0.00441       0.89935
    60    C    3  pz     Ryd( 3p)     0.00040       0.39794
    61    C    3  pz     Ryd( 5p)     0.00011       3.23420
    62    C    3  dxy    Ryd( 3d)     0.00043       1.80314
    63    C    3  dxz    Ryd( 3d)     0.00052       1.73286
    64    C    3  dyz    Ryd( 3d)     0.00089       2.30295
    65    C    3  dx2y2  Ryd( 3d)     0.00044       1.93455
    66    C    3  dz2    Ryd( 3d)     0.00040       2.39353

    67    C    4  S      Cor( 1S)     1.99911     -10.41435
    68    C    4  S      Val( 2S)     0.88621      -0.15715
    69    C    4  S      Ryd( 4S)     0.00139       0.87891
    70    C    4  S      Ryd( 3S)     0.00020       0.71889
    71    C    4  S      Ryd( 5S)     0.00001      23.36595
    72    C    4  px     Val( 2p)     1.01164      -0.11528
    73    C    4  px     Ryd( 4p)     0.00374       0.68676
    74    C    4  px     Ryd( 3p)     0.00021       0.48198
    75    C    4  px     Ryd( 5p)     0.00005       2.93333
    76    C    4  py     Val( 2p)     1.04254      -0.07343
    77    C    4  py     Ryd( 4p)     0.00550       1.10825
    78    C    4  py     Ryd( 3p)     0.00021       0.67809
    79    C    4  py     Ryd( 5p)     0.00011       3.41516
    80    C    4  pz     Val( 2p)     1.07864      -0.07612
    81    C    4  pz     Ryd( 4p)     0.00385       1.06514
    82    C    4  pz     Ryd( 3p)     0.00014       0.70868
    83    C    4  pz     Ryd( 5p)     0.00015       3.47509
    84    C    4  dxy    Ryd( 3d)     0.00048       1.91806
    85    C    4  dxz    Ryd( 3d)     0.00059       1.81834
    86    C    4  dyz    Ryd( 3d)     0.00060       2.47004
    87    C    4  dx2y2  Ryd( 3d)     0.00048       2.06808
    88    C    4  dz2    Ryd( 3d)     0.00048       2.42094

    89    C    5  S      Cor( 1S)     1.99917     -10.39123
    90    C    5  S      Val( 2S)     0.93586      -0.16668
    91    C    5  S      Ryd( 4S)     0.00095       0.92355
    92    C    5  S      Ryd( 3S)     0.00018       0.58396
    93    C    5  S      Ryd( 5S)     0.00001      23.24316
    94    C    5  px     Val( 2p)     1.00493      -0.11470
    95    C    5  px     Ryd( 4p)     0.00151       0.63729
    96    C    5  px     Ryd( 3p)     0.00032       0.47467
    97    C    5  px     Ryd( 5p)     0.00003       2.82288
    98    C    5  py     Val( 2p)     1.06197      -0.07106
    99    C    5  py     Ryd( 4p)     0.00317       0.88541
   100    C    5  py     Ryd( 3p)     0.00034       0.41192
   101    C    5  py     Ryd( 5p)     0.00012       3.15382
   102    C    5  pz     Val( 2p)     1.17729      -0.05665
   103    C    5  pz     Ryd( 4p)     0.00634       1.07646
   104    C    5  pz     Ryd( 3p)     0.00027       0.40881
   105    C    5  pz     Ryd( 5p)     0.00006       3.16058
   106    C    5  dxy    Ryd( 3d)     0.00045       1.89639
   107    C    5  dxz    Ryd( 3d)     0.00033       1.63531
   108    C    5  dyz    Ryd( 3d)     0.00046       2.38803
   109    C    5  dx2y2  Ryd( 3d)     0.00044       2.02788
   110    C    5  dz2    Ryd( 3d)     0.00099       2.19736

   111    C    6  S      Cor( 1S)     1.99929     -10.39405
   112    C    6  S      Val( 2S)     0.94854      -0.17435
   113    C    6  S      Ryd( 4S)     0.00105       0.82004
   114    C    6  S      Ryd( 3S)     0.00017       0.78562
   115    C    6  S      Ryd( 5S)     0.00000      23.03225
   116    C    6  px     Val( 2p)     1.00474      -0.11188
   117    C    6  px     Ryd( 4p)     0.00184       0.62015
   118    C    6  px     Ryd( 3p)     0.00025       0.32322
   119    C    6  px     Ryd( 5p)     0.00002       2.76656
   120    C    6  py     Val( 2p)     1.11230      -0.05858
   121    C    6  py     Ryd( 4p)     0.00492       0.95568
   122    C    6  py     Ryd( 3p)     0.00042       0.31307
   123    C    6  py     Ryd( 5p)     0.00008       3.08866
   124    C    6  pz     Val( 2p)     1.10467      -0.05770
   125    C    6  pz     Ryd( 4p)     0.00476       0.95213
   126    C    6  pz     Ryd( 3p)     0.00037       0.34996
   127    C    6  pz     Ryd( 5p)     0.00012       3.11370
   128    C    6  dxy    Ryd( 3d)     0.00046       1.77840
   129    C    6  dxz    Ryd( 3d)     0.00048       1.70310
   130    C    6  dyz    Ryd( 3d)     0.00090       2.28501
   131    C    6  dx2y2  Ryd( 3d)     0.00044       1.91891
   132    C    6  dz2    Ryd( 3d)     0.00042       2.39847

   133    C    7  S      Cor( 1S)     1.99905     -10.44494
   134    C    7  S      Val( 2S)     0.89645      -0.18368
   135    C    7  S      Ryd( 4S)     0.00234       1.17329
   136    C    7  S      Ryd( 3S)     0.00016       0.79837
   137    C    7  S      Ryd( 5S)     0.00002      23.45542
   138    C    7  px     Val( 2p)     1.12118      -0.12955
   139    C    7  px     Ryd( 4p)     0.00523       0.77170
   140    C    7  px     Ryd( 3p)     0.00138       0.43832
   141    C    7  px     Ryd( 5p)     0.00016       2.44406
   142    C    7  py     Val( 2p)     0.95235      -0.09616
   143    C    7  py     Ryd( 4p)     0.00286       0.65687
   144    C    7  py     Ryd( 3p)     0.00176       0.37680
   145    C    7  py     Ryd( 5p)     0.00026       2.56177
   146    C    7  pz     Val( 2p)     1.07716      -0.11933
   147    C    7  pz     Ryd( 4p)     0.00932       0.96831
   148    C    7  pz     Ryd( 3p)     0.00164       0.66470
   149    C    7  pz     Ryd( 5p)     0.00016       2.35032
   150    C    7  dxy    Ryd( 3d)     0.00081       1.90108
   151    C    7  dxz    Ryd( 3d)     0.00091       2.04546
   152    C    7  dyz    Ryd( 3d)     0.00102       2.24316
   153    C    7  dx2y2  Ryd( 3d)     0.00109       2.32292
   154    C    7  dz2    Ryd( 3d)     0.00109       1.93429

   155    C    8  S      Cor( 1S)     1.99912     -10.41866
   156    C    8  S      Val( 2S)     0.87968      -0.15891
   157    C    8  S      Ryd( 4S)     0.00120       0.91682
   158    C    8  S      Ryd( 3S)     0.00024       0.77388
   159    C    8  S      Ryd( 5S)     0.00001      23.37019
   160    C    8  px     Val( 2p)     1.03160      -0.06791
   161    C    8  px     Ryd( 4p)     0.00633       1.18172
   162    C    8  px     Ryd( 3p)     0.00015       0.68865
   163    C    8  px     Ryd( 5p)     0.00011       3.42708
   164    C    8  py     Val( 2p)     1.02236      -0.12531
   165    C    8  py     Ryd( 4p)     0.00329       0.62262
   166    C    8  py     Ryd( 3p)     0.00012       0.42659
   167    C    8  py     Ryd( 5p)     0.00007       2.86619
   168    C    8  pz     Val( 2p)     1.08466      -0.08354
   169    C    8  pz     Ryd( 4p)     0.00405       1.03046
   170    C    8  pz     Ryd( 3p)     0.00017       0.84843
   171    C    8  pz     Ryd( 5p)     0.00015       3.43385
   172    C    8  dxy    Ryd( 3d)     0.00050       1.76163
   173    C    8  dxz    Ryd( 3d)     0.00065       2.55949
   174    C    8  dyz    Ryd( 3d)     0.00057       1.75257
   175    C    8  dx2y2  Ryd( 3d)     0.00044       2.21262
   176    C    8  dz2    Ryd( 3d)     0.00050       2.39477

   177    N    9  S      Cor( 1S)     1.99940     -14.60392
   178    N    9  S      Val( 2S)     1.24454      -0.58578
   179    N    9  S      Ryd( 4S)     0.00161       1.27945
   180    N    9  S      Ryd( 3S)     0.00018       1.02834
   181    N    9  S      Ryd( 5S)     0.00000      35.33675
   182    N    9  px     Val( 2p)     1.35477      -0.28735
   183    N    9  px     Ryd( 4p)     0.00184       1.05204
   184    N    9  px     Ryd( 3p)     0.00014       0.87542
   185    N    9  px     Ryd( 5p)     0.00012       4.33386
   186    N    9  py     Val( 2p)     1.44385      -0.28849
   187    N    9  py     Ryd( 4p)     0.00514       0.88299
   188    N    9  py     Ryd( 3p)     0.00034       0.79250
   189    N    9  py     Ryd( 5p)     0.00002       4.22329
   190    N    9  pz     Val( 2p)     1.56210      -0.30264
   191    N    9  pz     Ryd( 3p)     0.00541       0.74504
   192    N    9  pz     Ryd( 4p)     0.00030       0.81938
   193    N    9  pz     Ryd( 5p)     0.00001       4.09520
   194    N    9  dxy    Ryd( 3d)     0.00069       2.62951
   195    N    9  dxz    Ryd( 3d)     0.00049       2.41555
   196    N    9  dyz    Ryd( 3d)     0.00056       2.65473
   197    N    9  dx2y2  Ryd( 3d)     0.00060       2.67495
   198    N    9  dz2    Ryd( 3d)     0.00050       2.38889

   199    C   10  S      Cor( 1S)     1.99917     -10.39349
   200    C   10  S      Val( 2S)     0.93740      -0.16902
   201    C   10  S      Ryd( 4S)     0.00095       0.91568
   202    C   10  S      Ryd( 3S)     0.00014       0.56583
   203    C   10  S      Ryd( 5S)     0.00001      23.25875
   204    C   10  px     Val( 2p)     1.12510      -0.06479
   205    C   10  px     Ryd( 4p)     0.00513       1.04527
   206    C   10  px     Ryd( 3p)     0.00027       0.45488
   207    C   10  px     Ryd( 5p)     0.00009       3.15371
   208    C   10  py     Val( 2p)     0.99364      -0.12092
   209    C   10  py     Ryd( 4p)     0.00138       0.59704
   210    C   10  py     Ryd( 3p)     0.00033       0.43512
   211    C   10  py     Ryd( 5p)     0.00001       2.74756
   212    C   10  pz     Val( 2p)     1.11684      -0.05961
   213    C   10  pz     Ryd( 4p)     0.00471       0.93537
   214    C   10  pz     Ryd( 3p)     0.00035       0.36457
   215    C   10  pz     Ryd( 5p)     0.00010       3.18709
   216    C   10  dxy    Ryd( 3d)     0.00040       1.62036
   217    C   10  dxz    Ryd( 3d)     0.00099       2.35870
   218    C   10  dyz    Ryd( 3d)     0.00043       1.64026
   219    C   10  dx2y2  Ryd( 3d)     0.00046       2.14572
   220    C   10  dz2    Ryd( 3d)     0.00040       2.36138

   221    C   11  S      Cor( 1S)     1.99929     -10.39550
   222    C   11  S      Val( 2S)     0.94925      -0.17635
   223    C   11  S      Ryd( 3S)     0.00103       0.83800
   224    C   11  S      Ryd( 4S)     0.00014       1.03361
   225    C   11  S      Ryd( 5S)     0.00000      22.78831
   226    C   11  px     Val( 2p)     1.06307      -0.05922
   227    C   11  px     Ryd( 4p)     0.00399       0.87418
   228    C   11  px     Ryd( 3p)     0.00047       0.38452
   229    C   11  px     Ryd( 5p)     0.00015       3.09422
   230    C   11  py     Val( 2p)     0.98769      -0.11959
   231    C   11  py     Ryd( 4p)     0.00142       0.57757
   232    C   11  py     Ryd( 3p)     0.00023       0.32054
   233    C   11  py     Ryd( 5p)     0.00001       2.71576
   234    C   11  pz     Val( 2p)     1.17059      -0.05442
   235    C   11  pz     Ryd( 4p)     0.00618       1.08035
   236    C   11  pz     Ryd( 3p)     0.00033       0.27984
   237    C   11  pz     Ryd( 5p)     0.00006       3.13989
   238    C   11  dxy    Ryd( 3d)     0.00049       1.69579
   239    C   11  dxz    Ryd( 3d)     0.00056       2.45989
   240    C   11  dyz    Ryd( 3d)     0.00034       1.52753
   241    C   11  dx2y2  Ryd( 3d)     0.00039       2.18117
   242    C   11  dz2    Ryd( 3d)     0.00090       2.20939

   243    C   12  S      Cor( 1S)     1.99929     -10.39436
   244    C   12  S      Val( 2S)     0.95099      -0.17661
   245    C   12  S      Ryd( 3S)     0.00104       0.77348
   246    C   12  S      Ryd( 4S)     0.00014       0.95693
   247    C   12  S      Ryd( 5S)     0.00000      22.95102
   248    C   12  px     Val( 2p)     1.16844      -0.05293
   249    C   12  px     Ryd( 4p)     0.00571       1.06444
   250    C   12  px     Ryd( 3p)     0.00040       0.29513
   251    C   12  px     Ryd( 5p)     0.00006       3.15156
   252    C   12  py     Val( 2p)     0.99353      -0.11978
   253    C   12  py     Ryd( 4p)     0.00161       0.57204
   254    C   12  py     Ryd( 3p)     0.00023       0.33987
   255    C   12  py     Ryd( 5p)     0.00001       2.68624
   256    C   12  pz     Val( 2p)     1.06723      -0.06067
   257    C   12  pz     Ryd( 4p)     0.00408       0.86836
   258    C   12  pz     Ryd( 3p)     0.00059       0.38623
   259    C   12  pz     Ryd( 5p)     0.00015       3.07796
   260    C   12  dxy    Ryd( 3d)     0.00035       1.52838
   261    C   12  dxz    Ryd( 3d)     0.00060       2.45543
   262    C   12  dyz    Ryd( 3d)     0.00046       1.69179
   263    C   12  dx2y2  Ryd( 3d)     0.00067       2.03514
   264    C   12  dz2    Ryd( 3d)     0.00060       2.36612

   265    C   13  S      Cor( 1S)     1.99929     -10.39670
   266    C   13  S      Val( 2S)     0.94837      -0.17668
   267    C   13  S      Ryd( 4S)     0.00109       0.85048
   268    C   13  S      Ryd( 3S)     0.00014       0.84887
   269    C   13  S      Ryd( 5S)     0.00000      22.94227
   270    C   13  px     Val( 2p)     1.11387      -0.05523
   271    C   13  px     Ryd( 4p)     0.00504       0.96997
   272    C   13  px     Ryd( 3p)     0.00044       0.32236
   273    C   13  px     Ryd( 5p)     0.00011       3.12504
   274    C   13  py     Val( 2p)     0.98728      -0.11977
   275    C   13  py     Ryd( 4p)     0.00143       0.57926
   276    C   13  py     Ryd( 3p)     0.00023       0.30125
   277    C   13  py     Ryd( 5p)     0.00001       2.73549
   278    C   13  pz     Val( 2p)     1.11870      -0.05964
   279    C   13  pz     Ryd( 4p)     0.00521       0.97276
   280    C   13  pz     Ryd( 3p)     0.00035       0.34047
   281    C   13  pz     Ryd( 5p)     0.00010       3.11499
   282    C   13  dxy    Ryd( 3d)     0.00045       1.61119
   283    C   13  dxz    Ryd( 3d)     0.00098       2.34223
   284    C   13  dyz    Ryd( 3d)     0.00041       1.61164
   285    C   13  dx2y2  Ryd( 3d)     0.00042       2.13158
   286    C   13  dz2    Ryd( 3d)     0.00044       2.37952

   287    C   14  S      Cor( 1S)     1.99916     -10.39474
   288    C   14  S      Val( 2S)     0.93636      -0.16992
   289    C   14  S      Ryd( 4S)     0.00100       0.91288
   290    C   14  S      Ryd( 3S)     0.00013       0.65000
   291    C   14  S      Ryd( 5S)     0.00001      23.26370
   292    C   14  px     Val( 2p)     1.07966      -0.07155
   293    C   14  px     Ryd( 4p)     0.00330       0.94581
   294    C   14  px     Ryd( 3p)     0.00034       0.53671
   295    C   14  px     Ryd( 5p)     0.00014       3.23319
   296    C   14  py     Val( 2p)     1.00077      -0.12536
   297    C   14  py     Ryd( 4p)     0.00126       0.60667
   298    C   14  py     Ryd( 3p)     0.00030       0.44761
   299    C   14  py     Ryd( 5p)     0.00002       2.73903
   300    C   14  pz     Val( 2p)     1.17284      -0.05881
   301    C   14  pz     Ryd( 4p)     0.00589       1.05569
   302    C   14  pz     Ryd( 3p)     0.00031       0.37534
   303    C   14  pz     Ryd( 5p)     0.00007       3.18859
   304    C   14  dxy    Ryd( 3d)     0.00050       1.70262
   305    C   14  dxz    Ryd( 3d)     0.00057       2.45729
   306    C   14  dyz    Ryd( 3d)     0.00033       1.54850
   307    C   14  dx2y2  Ryd( 3d)     0.00039       2.21114
   308    C   14  dz2    Ryd( 3d)     0.00092       2.22658

   309    C   15  S      Cor( 1S)     1.99948     -10.52068
   310    C   15  S      Val( 2S)     0.86266      -0.17728
   311    C   15  S      Ryd( 3S)     0.00860       0.69106
   312    C   15  S      Ryd( 4S)     0.00015       0.82535
   313    C   15  S      Ryd( 5S)     0.00004      22.85770
   314    C   15  px     Val( 2p)     0.95751      -0.03621
   315    C   15  px     Ryd( 4p)     0.00317       1.20789
   316    C   15  px     Ryd( 3p)     0.00043       0.37932
   317    C   15  px     Ryd( 5p)     0.00015       2.29169
   318    C   15  py     Val( 2p)     0.80496      -0.06278
   319    C   15  py     Ryd( 4p)     0.00782       1.12751
   320    C   15  py     Ryd( 3p)     0.00051       0.47822
   321    C   15  py     Ryd( 5p)     0.00017       2.48561
   322    C   15  pz     Val( 2p)     0.76696      -0.09116
   323    C   15  pz     Ryd( 4p)     0.00474       0.95764
   324    C   15  pz     Ryd( 3p)     0.00040       0.42865
   325    C   15  pz     Ryd( 5p)     0.00011       2.43411
   326    C   15  dxy    Ryd( 3d)     0.00353       2.08092
   327    C   15  dxz    Ryd( 3d)     0.00256       1.81833
   328    C   15  dyz    Ryd( 3d)     0.00137       2.12011
   329    C   15  dx2y2  Ryd( 3d)     0.00190       2.23486
   330    C   15  dz2    Ryd( 3d)     0.00297       1.74328

   331    O   16  S      Cor( 1S)     1.99981     -19.36609
   332    O   16  S      Val( 2S)     1.72604      -0.98379
   333    O   16  S      Ryd( 3S)     0.00394       0.77013
   334    O   16  S      Ryd( 4S)     0.00018       1.56581
   335    O   16  S      Ryd( 5S)     0.00000      49.82647
   336    O   16  px     Val( 2p)     1.90333      -0.34350
   337    O   16  px     Ryd( 3p)     0.00299       0.72999
   338    O   16  px     Ryd( 4p)     0.00005       0.96050
   339    O   16  px     Ryd( 5p)     0.00001       5.08412
   340    O   16  py     Val( 2p)     1.53260      -0.31929
   341    O   16  py     Ryd( 3p)     0.00097       0.76261
   342    O   16  py     Ryd( 4p)     0.00010       0.83066
   343    O   16  py     Ryd( 5p)     0.00006       5.29852
   344    O   16  pz     Val( 2p)     1.52969      -0.30774
   345    O   16  pz     Ryd( 3p)     0.00082       0.70967
   346    O   16  pz     Ryd( 4p)     0.00006       0.87068
   347    O   16  pz     Ryd( 5p)     0.00004       5.16649
   348    O   16  dxy    Ryd( 3d)     0.00081       3.14282
   349    O   16  dxz    Ryd( 3d)     0.00043       3.03989
   350    O   16  dyz    Ryd( 3d)     0.00119       3.51070
   351    O   16  dx2y2  Ryd( 3d)     0.00092       3.27997
   352    O   16  dz2    Ryd( 3d)     0.00110       3.08785

   353    H   17  S      Val( 1S)     0.79515       0.10994
   354    H   17  S      Ryd( 2S)     0.00040       0.85229
   355    H   17  S      Ryd( 3S)     0.00021       1.89159

   356    H   18  S      Val( 1S)     0.79384       0.10874
   357    H   18  S      Ryd( 2S)     0.00046       0.81524
   358    H   18  S      Ryd( 3S)     0.00022       1.95025

   359    H   19  S      Val( 1S)     0.79109       0.11043
   360    H   19  S      Ryd( 2S)     0.00084       1.36414
   361    H   19  S      Ryd( 3S)     0.00017       1.49989

   362    H   20  S      Val( 1S)     0.79328       0.10577
   363    H   20  S      Ryd( 3S)     0.00065       1.58921
   364    H   20  S      Ryd( 2S)     0.00022       1.24035

   365    H   21  S      Val( 1S)     0.79387       0.10915
   366    H   21  S      Ryd( 2S)     0.00046       0.79268
   367    H   21  S      Ryd( 3S)     0.00022       1.95490

   368    H   22  S      Val( 1S)     0.77402       0.04147
   369    H   22  S      Ryd( 2S)     0.00174       0.61620
   370    H   22  S      Ryd( 3S)     0.00020       2.41227

   371    H   23  S      Val( 1S)     0.58928       0.14476
   372    H   23  S      Ryd( 2S)     0.00253       0.56514
   373    H   23  S      Ryd( 3S)     0.00040       2.24329

   374    H   24  S      Val( 1S)     0.79237       0.10619
   375    H   24  S      Ryd( 3S)     0.00057       1.48801
   376    H   24  S      Ryd( 2S)     0.00022       1.35359

   377    H   25  S      Val( 1S)     0.79279       0.10773
   378    H   25  S      Ryd( 2S)     0.00047       0.79416
   379    H   25  S      Ryd( 3S)     0.00022       1.95464

   380    H   26  S      Val( 1S)     0.79409       0.10898
   381    H   26  S      Ryd( 2S)     0.00038       0.86083
   382    H   26  S      Ryd( 3S)     0.00021       1.88217

   383    H   27  S      Val( 1S)     0.79227       0.10725
   384    H   27  S      Ryd( 2S)     0.00048       0.81407
   385    H   27  S      Ryd( 3S)     0.00022       1.94352

   386    H   28  S      Val( 1S)     0.79199       0.10514
   387    H   28  S      Ryd( 2S)     0.00088       1.31619
   388    H   28  S      Ryd( 3S)     0.00016       1.48458

   389    H   29  S      Val( 1S)     0.84936       0.02888
   390    H   29  S      Ryd( 2S)     0.00109       0.55687
   391    H   29  S      Ryd( 3S)     0.00024       2.18088

 WARNING:  Population inversion found on atom  C    1
           Population inversion found on atom  C    2
           Population inversion found on atom  C    3
           Population inversion found on atom  C    4
           Population inversion found on atom  C    5
           Population inversion found on atom  C    6
           Population inversion found on atom  C    7
           Population inversion found on atom  C    8
           Population inversion found on atom  N    9
           Population inversion found on atom  C   10
           Population inversion found on atom  C   11
           Population inversion found on atom  C   12
           Population inversion found on atom  C   13
           Population inversion found on atom  C   14
           Population inversion found on atom  C   15
           Population inversion found on atom  H   20
           Population inversion found on atom  H   24


 Summary of Natural Population Analysis:                  
                                                          
                                       Natural Population 
                Natural  -----------------------------------------------
    Atom  No    Charge         Core      Valence    Rydberg      Total
 -----------------------------------------------------------------------
      C    1   -0.20227      1.99929     4.18605    0.01693     6.20227
      C    2   -0.18561      1.99929     4.16937    0.01695     6.18561
      C    3   -0.20711      1.99916     4.19228    0.01567     6.20711
      C    4   -0.03632      1.99911     4.01903    0.01818     6.03632
      C    5   -0.19521      1.99917     4.18005    0.01598     6.19521
      C    6   -0.18623      1.99929     4.17025    0.01669     6.18623
      C    7   -0.07638      1.99905     4.04713    0.03019     6.07638
      C    8   -0.03598      1.99912     4.01829    0.01858     6.03598
      N    9   -0.62263      1.99940     5.60526    0.01797     7.62263
      C   10   -0.18829      1.99917     4.17297    0.01615     6.18829
      C   11   -0.18657      1.99929     4.17060    0.01669     6.18657
      C   12   -0.19618      1.99929     4.18019    0.01670     6.19618
      C   13   -0.18437      1.99929     4.16823    0.01685     6.18437
      C   14   -0.20425      1.99916     4.18963    0.01546     6.20425
      C   15    0.56980      1.99948     3.39210    0.03863     5.43020
      O   16   -0.70513      1.99981     6.69166    0.01365     8.70513
      H   17    0.20423      0.00000     0.79515    0.00062     0.79577
      H   18    0.20548      0.00000     0.79384    0.00068     0.79452
      H   19    0.20790      0.00000     0.79109    0.00101     0.79210
      H   20    0.20584      0.00000     0.79328    0.00087     0.79416
      H   21    0.20546      0.00000     0.79387    0.00068     0.79454
      H   22    0.22405      0.00000     0.77402    0.00194     0.77595
      H   23    0.40779      0.00000     0.58928    0.00293     0.59221
      H   24    0.20684      0.00000     0.79237    0.00079     0.79316
      H   25    0.20653      0.00000     0.79279    0.00069     0.79347
      H   26    0.20531      0.00000     0.79409    0.00060     0.79469
      H   27    0.20703      0.00000     0.79227    0.00070     0.79297
      H   28    0.20697      0.00000     0.79199    0.00104     0.79303
      H   29    0.14931      0.00000     0.84936    0.00133     0.85069
 =======================================================================
   * Total *   -0.00000     31.98838    79.69649    0.31513   112.00000

                                 Natural Population      
 --------------------------------------------------------
   Core                      31.98838 ( 99.9637% of  32)
   Valence                   79.69649 ( 99.6206% of  80)
   Natural Minimal Basis    111.68487 ( 99.7186% of 112)
   Natural Rydberg Basis      0.31513 (  0.2814% of 112)
 --------------------------------------------------------

    Atom  No          Natural Electron Configuration
 ----------------------------------------------------------------------------
      C    1      [core]2S( 0.95)2p( 3.24)4p( 0.01)
      C    2      [core]2S( 0.95)2p( 3.22)4p( 0.01)
      C    3      [core]2S( 0.94)2p( 3.26)4p( 0.01)
      C    4      [core]2S( 0.89)2p( 3.13)4p( 0.01)
      C    5      [core]2S( 0.94)2p( 3.24)4p( 0.01)
      C    6      [core]2S( 0.95)2p( 3.22)4p( 0.01)
      C    7      [core]2S( 0.90)2p( 3.15)4p( 0.02)
      C    8      [core]2S( 0.88)2p( 3.14)4p( 0.01)
      N    9      [core]2S( 1.24)2p( 4.36)3p( 0.01)4p( 0.01)
      C   10      [core]2S( 0.94)2p( 3.24)4p( 0.01)
      C   11      [core]2S( 0.95)2p( 3.22)4p( 0.01)
      C   12      [core]2S( 0.95)2p( 3.23)4p( 0.01)
      C   13      [core]2S( 0.95)2p( 3.22)4p( 0.01)
      C   14      [core]2S( 0.94)2p( 3.25)4p( 0.01)
      C   15      [core]2S( 0.86)2p( 2.53)3S( 0.01)3d( 0.01)4p( 0.02)
      O   16      [core]2S( 1.73)2p( 4.97)
      H   17            1S( 0.80)
      H   18            1S( 0.79)
      H   19            1S( 0.79)
      H   20            1S( 0.79)
      H   21            1S( 0.79)
      H   22            1S( 0.77)
      H   23            1S( 0.59)
      H   24            1S( 0.79)
      H   25            1S( 0.79)
      H   26            1S( 0.79)
      H   27            1S( 0.79)
      H   28            1S( 0.79)
      H   29            1S( 0.85)


 Wiberg bond index matrix in the NAO basis:                                    

     Atom    1       2       3       4       5       6       7       8       9
     ---- ------  ------  ------  ------  ------  ------  ------  ------  ------
   1.  C  0.0000  1.4374  0.0113  0.1083  0.0112  1.4319  0.0012  0.0035  0.0012
   2.  C  1.4374  0.0000  1.4324  0.0129  0.1134  0.0115  0.0080  0.0005  0.0009
   3.  C  0.0113  1.4324  0.0000  1.4025  0.0124  0.1108  0.0100  0.0093  0.0037
   4.  C  0.1083  0.0129  1.4025  0.0000  1.3989  0.0126  0.9829  0.0184  0.0180
   5.  C  0.0112  0.1134  0.0124  1.3989  0.0000  1.4405  0.0108  0.0075  0.0080
   6.  C  1.4319  0.0115  0.1108  0.0126  1.4405  0.0000  0.0081  0.0004  0.0005
   7.  C  0.0012  0.0080  0.0100  0.9829  0.0108  0.0081  0.0000  0.9865  0.9591
   8.  C  0.0035  0.0005  0.0093  0.0184  0.0075  0.0004  0.9865  0.0000  0.0097
   9.  N  0.0012  0.0009  0.0037  0.0180  0.0080  0.0005  0.9591  0.0097  0.0000
  10.  C  0.0011  0.0004  0.0024  0.0090  0.0014  0.0002  0.0114  1.4108  0.0086
  11.  C  0.0002  0.0002  0.0004  0.0004  0.0003  0.0001  0.0076  0.0127  0.0006
  12.  C  0.0008  0.0002  0.0010  0.0025  0.0009  0.0001  0.0013  0.1086  0.0027
  13.  C  0.0001  0.0001  0.0003  0.0006  0.0003  0.0002  0.0083  0.0130  0.0008
  14.  C  0.0009  0.0005  0.0013  0.0055  0.0022  0.0004  0.0104  1.3927  0.0068
  15.  C  0.0001  0.0002  0.0012  0.0059  0.0009  0.0003  0.0100  0.0072  1.2356
  16.  O  0.0002  0.0001  0.0007  0.0049  0.0008  0.0002  0.0134  0.0010  0.1629
  17.  H  0.9302  0.0037  0.0077  0.0003  0.0077  0.0037  0.0004  0.0000  0.0000
  18.  H  0.0037  0.9299  0.0037  0.0070  0.0003  0.0076  0.0003  0.0000  0.0001
  19.  H  0.0075  0.0039  0.9262  0.0039  0.0088  0.0004  0.0022  0.0001  0.0008
  20.  H  0.0075  0.0004  0.0090  0.0039  0.9273  0.0038  0.0022  0.0001  0.0005
  21.  H  0.0037  0.0076  0.0004  0.0069  0.0036  0.9302  0.0003  0.0000  0.0002
  22.  H  0.0023  0.0002  0.0121  0.0021  0.0041  0.0004  0.8909  0.0035  0.0097
  23.  H  0.0000  0.0001  0.0001  0.0029  0.0001  0.0001  0.0051  0.0024  0.8015
  24.  H  0.0000  0.0000  0.0001  0.0002  0.0001  0.0000  0.0020  0.0038  0.0002
  25.  H  0.0000  0.0000  0.0000  0.0001  0.0000  0.0000  0.0003  0.0069  0.0001
  26.  H  0.0000  0.0000  0.0000  0.0000  0.0000  0.0000  0.0004  0.0003  0.0000
  27.  H  0.0000  0.0000  0.0000  0.0000  0.0000  0.0000  0.0003  0.0070  0.0000
  28.  H  0.0001  0.0001  0.0006  0.0001  0.0001  0.0000  0.0020  0.0037  0.0004
  29.  H  0.0000  0.0001  0.0001  0.0004  0.0001  0.0000  0.0002  0.0003  0.0030

     Atom   10      11      12      13      14      15      16      17      18
     ---- ------  ------  ------  ------  ------  ------  ------  ------  ------
   1.  C  0.0011  0.0002  0.0008  0.0001  0.0009  0.0001  0.0002  0.9302  0.0037
   2.  C  0.0004  0.0002  0.0002  0.0001  0.0005  0.0002  0.0001  0.0037  0.9299
   3.  C  0.0024  0.0004  0.0010  0.0003  0.0013  0.0012  0.0007  0.0077  0.0037
   4.  C  0.0090  0.0004  0.0025  0.0006  0.0055  0.0059  0.0049  0.0003  0.0070
   5.  C  0.0014  0.0003  0.0009  0.0003  0.0022  0.0009  0.0008  0.0077  0.0003
   6.  C  0.0002  0.0001  0.0001  0.0002  0.0004  0.0003  0.0002  0.0037  0.0076
   7.  C  0.0114  0.0076  0.0013  0.0083  0.0104  0.0100  0.0134  0.0004  0.0003
   8.  C  1.4108  0.0127  0.1086  0.0130  1.3927  0.0072  0.0010  0.0000  0.0000
   9.  N  0.0086  0.0006  0.0027  0.0008  0.0068  1.2356  0.1629  0.0000  0.0001
  10.  C  0.0000  1.4285  0.0111  0.1108  0.0126  0.0006  0.0008  0.0000  0.0000
  11.  C  1.4285  0.0000  1.4416  0.0114  0.1135  0.0002  0.0001  0.0000  0.0000
  12.  C  0.0111  1.4416  0.0000  1.4286  0.0112  0.0004  0.0004  0.0000  0.0000
  13.  C  0.1108  0.0114  1.4286  0.0000  1.4432  0.0002  0.0002  0.0000  0.0000
  14.  C  0.0126  0.1135  0.0112  1.4432  0.0000  0.0007  0.0008  0.0000  0.0000
  15.  C  0.0006  0.0002  0.0004  0.0002  0.0007  0.0000  1.6191  0.0000  0.0000
  16.  O  0.0008  0.0001  0.0004  0.0002  0.0008  1.6191  0.0000  0.0000  0.0000
  17.  H  0.0000  0.0000  0.0000  0.0000  0.0000  0.0000  0.0000  0.0000  0.0026
  18.  H  0.0000  0.0000  0.0000  0.0000  0.0000  0.0000  0.0000  0.0026  0.0000
  19.  H  0.0001  0.0000  0.0000  0.0000  0.0001  0.0002  0.0001  0.0002  0.0026
  20.  H  0.0003  0.0000  0.0000  0.0000  0.0001  0.0000  0.0001  0.0002  0.0004
  21.  H  0.0000  0.0000  0.0000  0.0000  0.0000  0.0000  0.0000  0.0026  0.0002
  22.  H  0.0028  0.0008  0.0001  0.0002  0.0094  0.0041  0.0039  0.0000  0.0003
  23.  H  0.0008  0.0002  0.0000  0.0001  0.0005  0.0044  0.0048  0.0000  0.0000
  24.  H  0.9277  0.0037  0.0075  0.0004  0.0087  0.0001  0.0000  0.0000  0.0000
  25.  H  0.0036  0.9297  0.0037  0.0075  0.0003  0.0000  0.0000  0.0000  0.0000
  26.  H  0.0076  0.0037  0.9299  0.0036  0.0076  0.0000  0.0000  0.0000  0.0000
  27.  H  0.0003  0.0076  0.0037  0.9294  0.0036  0.0000  0.0000  0.0000  0.0000
  28.  H  0.0088  0.0004  0.0075  0.0041  0.9267  0.0001  0.0001  0.0000  0.0000
  29.  H  0.0000  0.0000  0.0000  0.0001  0.0001  0.9260  0.0391  0.0000  0.0000

     Atom   19      20      21      22      23      24      25      26      27
     ---- ------  ------  ------  ------  ------  ------  ------  ------  ------
   1.  C  0.0075  0.0075  0.0037  0.0023  0.0000  0.0000  0.0000  0.0000  0.0000
   2.  C  0.0039  0.0004  0.0076  0.0002  0.0001  0.0000  0.0000  0.0000  0.0000
   3.  C  0.9262  0.0090  0.0004  0.0121  0.0001  0.0001  0.0000  0.0000  0.0000
   4.  C  0.0039  0.0039  0.0069  0.0021  0.0029  0.0002  0.0001  0.0000  0.0000
   5.  C  0.0088  0.9273  0.0036  0.0041  0.0001  0.0001  0.0000  0.0000  0.0000
   6.  C  0.0004  0.0038  0.9302  0.0004  0.0001  0.0000  0.0000  0.0000  0.0000
   7.  C  0.0022  0.0022  0.0003  0.8909  0.0051  0.0020  0.0003  0.0004  0.0003
   8.  C  0.0001  0.0001  0.0000  0.0035  0.0024  0.0038  0.0069  0.0003  0.0070
   9.  N  0.0008  0.0005  0.0002  0.0097  0.8015  0.0002  0.0001  0.0000  0.0000
  10.  C  0.0001  0.0003  0.0000  0.0028  0.0008  0.9277  0.0036  0.0076  0.0003
  11.  C  0.0000  0.0000  0.0000  0.0008  0.0002  0.0037  0.9297  0.0037  0.0076
  12.  C  0.0000  0.0000  0.0000  0.0001  0.0000  0.0075  0.0037  0.9299  0.0037
  13.  C  0.0000  0.0000  0.0000  0.0002  0.0001  0.0004  0.0075  0.0036  0.9294
  14.  C  0.0001  0.0001  0.0000  0.0094  0.0005  0.0087  0.0003  0.0076  0.0036
  15.  C  0.0002  0.0000  0.0000  0.0041  0.0044  0.0001  0.0000  0.0000  0.0000
  16.  O  0.0001  0.0001  0.0000  0.0039  0.0048  0.0000  0.0000  0.0000  0.0000
  17.  H  0.0002  0.0002  0.0026  0.0000  0.0000  0.0000  0.0000  0.0000  0.0000
  18.  H  0.0026  0.0004  0.0002  0.0003  0.0000  0.0000  0.0000  0.0000  0.0000
  19.  H  0.0000  0.0002  0.0004  0.0004  0.0000  0.0000  0.0000  0.0000  0.0000
  20.  H  0.0002  0.0000  0.0026  0.0003  0.0000  0.0000  0.0000  0.0000  0.0000
  21.  H  0.0004  0.0026  0.0000  0.0000  0.0000  0.0000  0.0000  0.0000  0.0000
  22.  H  0.0004  0.0003  0.0000  0.0000  0.0037  0.0004  0.0001  0.0000  0.0004
  23.  H  0.0000  0.0000  0.0000  0.0037  0.0000  0.0000  0.0000  0.0000  0.0000
  24.  H  0.0000  0.0000  0.0000  0.0004  0.0000  0.0000  0.0026  0.0002  0.0004
  25.  H  0.0000  0.0000  0.0000  0.0001  0.0000  0.0026  0.0000  0.0026  0.0002
  26.  H  0.0000  0.0000  0.0000  0.0000  0.0000  0.0002  0.0026  0.0000  0.0026
  27.  H  0.0000  0.0000  0.0000  0.0004  0.0000  0.0004  0.0002  0.0026  0.0000
  28.  H  0.0001  0.0000  0.0000  0.0003  0.0002  0.0002  0.0004  0.0002  0.0026
  29.  H  0.0001  0.0000  0.0000  0.0003  0.0099  0.0000  0.0000  0.0000  0.0000

     Atom   28      29
     ---- ------  ------
   1.  C  0.0001  0.0000
   2.  C  0.0001  0.0001
   3.  C  0.0006  0.0001
   4.  C  0.0001  0.0004
   5.  C  0.0001  0.0001
   6.  C  0.0000  0.0000
   7.  C  0.0020  0.0002
   8.  C  0.0037  0.0003
   9.  N  0.0004  0.0030
  10.  C  0.0088  0.0000
  11.  C  0.0004  0.0000
  12.  C  0.0075  0.0000
  13.  C  0.0041  0.0001
  14.  C  0.9267  0.0001
  15.  C  0.0001  0.9260
  16.  O  0.0001  0.0391
  17.  H  0.0000  0.0000
  18.  H  0.0000  0.0000
  19.  H  0.0001  0.0001
  20.  H  0.0000  0.0000
  21.  H  0.0000  0.0000
  22.  H  0.0003  0.0003
  23.  H  0.0002  0.0099
  24.  H  0.0002  0.0000
  25.  H  0.0004  0.0000
  26.  H  0.0002  0.0000
  27.  H  0.0026  0.0000
  28.  H  0.0000  0.0000
  29.  H  0.0000  0.0000


 Wiberg bond index, Totals by atom:                                            

     Atom    1
     ---- ------
   1.  C  3.9645
   2.  C  3.9642
   3.  C  3.9598
   4.  C  4.0111
   5.  C  3.9616
   6.  C  3.9641
   7.  C  3.9358
   8.  C  4.0098
   9.  N  3.2358
  10.  C  3.9619
  11.  C  3.9637
  12.  C  3.9639
  13.  C  3.9635
  14.  C  3.9600
  15.  C  3.8177
  16.  O  1.8537
  17.  H  0.9593
  18.  H  0.9589
  19.  H  0.9584
  20.  H  0.9590
  21.  H  0.9589
  22.  H  0.9528
  23.  H  0.8372
  24.  H  0.9585
  25.  H  0.9584
  26.  H  0.9588
  27.  H  0.9582
  28.  H  0.9588
  29.  H  0.9800


 Atom-atom overlap-weighted NAO bond order:                                    

     Atom    1       2       3       4       5       6       7       8       9
     ---- ------  ------  ------  ------  ------  ------  ------  ------  ------
   1.  C  0.0000  1.1480  0.0140 -0.0459  0.0135  1.1466  0.0006 -0.0003 -0.0007
   2.  C  1.1480  0.0000  1.1407  0.0238 -0.0404  0.0164  0.0104 -0.0008 -0.0004
   3.  C  0.0140  1.1407  0.0000  1.1290  0.0135 -0.0428  0.0127 -0.0049 -0.0051
   4.  C -0.0459  0.0238  1.1290  0.0000  1.1256  0.0231  0.8651  0.0339 -0.0034
   5.  C  0.0135 -0.0404  0.0135  1.1256  0.0000  1.1435  0.0208 -0.0077  0.0038
   6.  C  1.1466  0.0164 -0.0428  0.0231  1.1435  0.0000  0.0078 -0.0000 -0.0011
   7.  C  0.0006  0.0104  0.0127  0.8651  0.0208  0.0078  0.0000  0.8649  0.8100
   8.  C -0.0003 -0.0008 -0.0049  0.0339 -0.0077 -0.0000  0.8649  0.0000  0.0152
   9.  N -0.0007 -0.0004 -0.0051 -0.0034  0.0038 -0.0011  0.8100  0.0152  0.0000
  10.  C -0.0001 -0.0001  0.0014 -0.0010 -0.0005  0.0003  0.0233  1.1310  0.0021
  11.  C -0.0000 -0.0000 -0.0001 -0.0007  0.0006  0.0000  0.0097  0.0205 -0.0008
  12.  C -0.0000 -0.0000 -0.0000 -0.0002  0.0001 -0.0000  0.0005 -0.0454 -0.0002
  13.  C  0.0001 -0.0001  0.0006 -0.0003 -0.0001  0.0000  0.0100  0.0236 -0.0004
  14.  C  0.0003  0.0004 -0.0020 -0.0113  0.0011  0.0001  0.0135  1.1246 -0.0046
  15.  C -0.0001  0.0003  0.0000 -0.0103  0.0025 -0.0003  0.0108  0.0096  1.0273
  16.  O  0.0000 -0.0000 -0.0006 -0.0004  0.0000  0.0000  0.0052 -0.0006 -0.0332
  17.  H  0.8057  0.0179  0.0022  0.0004  0.0018  0.0176 -0.0002  0.0000  0.0000
  18.  H  0.0181  0.8074  0.0163  0.0012 -0.0006  0.0030 -0.0005  0.0000  0.0000
  19.  H  0.0028  0.0176  0.8003  0.0151  0.0028  0.0013 -0.0039  0.0006 -0.0027
  20.  H  0.0028  0.0015  0.0028  0.0165  0.7990  0.0171 -0.0029 -0.0004  0.0002
  21.  H  0.0183  0.0027 -0.0005  0.0014  0.0160  0.8062 -0.0006  0.0000  0.0000
  22.  H -0.0001 -0.0007  0.0054  0.0023 -0.0009  0.0000  0.7517  0.0086 -0.0145
  23.  H  0.0000  0.0000  0.0005  0.0067 -0.0002  0.0000  0.0021 -0.0065  0.7096
  24.  H  0.0000 -0.0000 -0.0001  0.0010  0.0000 -0.0000 -0.0054  0.0163  0.0007
  25.  H  0.0000 -0.0000  0.0000  0.0000  0.0000 -0.0000 -0.0007  0.0012  0.0000
  26.  H  0.0000 -0.0000 -0.0000  0.0000  0.0000  0.0000 -0.0002  0.0004  0.0000
  27.  H -0.0000  0.0000  0.0000  0.0001  0.0000 -0.0000 -0.0007  0.0009 -0.0000
  28.  H  0.0000 -0.0001 -0.0006 -0.0001  0.0000  0.0001 -0.0022  0.0155 -0.0019
  29.  H  0.0000 -0.0000  0.0009  0.0033  0.0005 -0.0000  0.0024  0.0008 -0.0089

     Atom   10      11      12      13      14      15      16      17      18
     ---- ------  ------  ------  ------  ------  ------  ------  ------  ------
   1.  C -0.0001 -0.0000 -0.0000  0.0001  0.0003 -0.0001  0.0000  0.8057  0.0181
   2.  C -0.0001 -0.0000 -0.0000 -0.0001  0.0004  0.0003 -0.0000  0.0179  0.8074
   3.  C  0.0014 -0.0001 -0.0000  0.0006 -0.0020  0.0000 -0.0006  0.0022  0.0163
   4.  C -0.0010 -0.0007 -0.0002 -0.0003 -0.0113 -0.0103 -0.0004  0.0004  0.0012
   5.  C -0.0005  0.0006  0.0001 -0.0001  0.0011  0.0025  0.0000  0.0018 -0.0006
   6.  C  0.0003  0.0000 -0.0000  0.0000  0.0001 -0.0003  0.0000  0.0176  0.0030
   7.  C  0.0233  0.0097  0.0005  0.0100  0.0135  0.0108  0.0052 -0.0002 -0.0005
   8.  C  1.1310  0.0205 -0.0454  0.0236  1.1246  0.0096 -0.0006  0.0000  0.0000
   9.  N  0.0021 -0.0008 -0.0002 -0.0004 -0.0046  1.0273 -0.0332  0.0000  0.0000
  10.  C  0.0000  1.1386  0.0142 -0.0402  0.0118 -0.0003 -0.0000 -0.0000  0.0000
  11.  C  1.1386  0.0000  1.1489  0.0166 -0.0424 -0.0000  0.0000  0.0000  0.0000
  12.  C  0.0142  1.1489  0.0000  1.1441  0.0147  0.0000  0.0000  0.0000  0.0000
  13.  C -0.0402  0.0166  1.1441  0.0000  1.1441  0.0001 -0.0000 -0.0000 -0.0000
  14.  C  0.0118 -0.0424  0.0147  1.1441  0.0000  0.0008 -0.0001 -0.0000 -0.0000
  15.  C -0.0003 -0.0000  0.0000  0.0001  0.0008  0.0000  1.2238  0.0000 -0.0001
  16.  O -0.0000  0.0000  0.0000 -0.0000 -0.0001  1.2238  0.0000 -0.0000 -0.0000
  17.  H -0.0000  0.0000  0.0000 -0.0000 -0.0000  0.0000 -0.0000  0.0000 -0.0034
  18.  H  0.0000  0.0000  0.0000 -0.0000 -0.0000 -0.0001 -0.0000 -0.0034  0.0000
  19.  H -0.0000  0.0000 -0.0000  0.0002 -0.0008 -0.0002  0.0003  0.0000 -0.0036
  20.  H -0.0003 -0.0000 -0.0000  0.0000  0.0001 -0.0002  0.0000  0.0000 -0.0000
  21.  H  0.0000 -0.0000 -0.0000 -0.0000  0.0000  0.0000  0.0000 -0.0034  0.0000
  22.  H  0.0006  0.0002 -0.0001 -0.0006  0.0065 -0.0030  0.0006  0.0000  0.0000
  23.  H  0.0014 -0.0003 -0.0001 -0.0002  0.0055  0.0077  0.0079  0.0000  0.0000
  24.  H  0.7994  0.0165  0.0028  0.0016  0.0025 -0.0001 -0.0000 -0.0000  0.0000
  25.  H  0.0164  0.8059  0.0183  0.0026 -0.0005  0.0000 -0.0000  0.0000 -0.0000
  26.  H  0.0018  0.0174  0.8054  0.0175  0.0023  0.0000  0.0000 -0.0000 -0.0000
  27.  H -0.0006  0.0029  0.0180  0.8073  0.0164 -0.0000 -0.0000 -0.0000 -0.0000
  28.  H  0.0029  0.0011  0.0027  0.0182  0.8003 -0.0001 -0.0000 -0.0000 -0.0000
  29.  H -0.0001  0.0000  0.0000  0.0000  0.0001  0.8061 -0.0182  0.0000  0.0000

     Atom   19      20      21      22      23      24      25      26      27
     ---- ------  ------  ------  ------  ------  ------  ------  ------  ------
   1.  C  0.0028  0.0028  0.0183 -0.0001  0.0000  0.0000  0.0000  0.0000 -0.0000
   2.  C  0.0176  0.0015  0.0027 -0.0007  0.0000 -0.0000 -0.0000 -0.0000  0.0000
   3.  C  0.8003  0.0028 -0.0005  0.0054  0.0005 -0.0001  0.0000 -0.0000  0.0000
   4.  C  0.0151  0.0165  0.0014  0.0023  0.0067  0.0010  0.0000  0.0000  0.0001
   5.  C  0.0028  0.7990  0.0160 -0.0009 -0.0002  0.0000  0.0000  0.0000  0.0000
   6.  C  0.0013  0.0171  0.8062  0.0000  0.0000 -0.0000 -0.0000  0.0000 -0.0000
   7.  C -0.0039 -0.0029 -0.0006  0.7517  0.0021 -0.0054 -0.0007 -0.0002 -0.0007
   8.  C  0.0006 -0.0004  0.0000  0.0086 -0.0065  0.0163  0.0012  0.0004  0.0009
   9.  N -0.0027  0.0002  0.0000 -0.0145  0.7096  0.0007  0.0000  0.0000 -0.0000
  10.  C -0.0000 -0.0003  0.0000  0.0006  0.0014  0.7994  0.0164  0.0018 -0.0006
  11.  C  0.0000 -0.0000 -0.0000  0.0002 -0.0003  0.0165  0.8059  0.0174  0.0029
  12.  C -0.0000 -0.0000 -0.0000 -0.0001 -0.0001  0.0028  0.0183  0.8054  0.0180
  13.  C  0.0002  0.0000 -0.0000 -0.0006 -0.0002  0.0016  0.0026  0.0175  0.8073
  14.  C -0.0008  0.0001  0.0000  0.0065  0.0055  0.0025 -0.0005  0.0023  0.0164
  15.  C -0.0002 -0.0002  0.0000 -0.0030  0.0077 -0.0001  0.0000  0.0000 -0.0000
  16.  O  0.0003  0.0000  0.0000  0.0006  0.0079 -0.0000 -0.0000  0.0000 -0.0000
  17.  H  0.0000  0.0000 -0.0034  0.0000  0.0000 -0.0000  0.0000 -0.0000 -0.0000
  18.  H -0.0036 -0.0000  0.0000  0.0000  0.0000  0.0000 -0.0000 -0.0000 -0.0000
  19.  H  0.0000  0.0000 -0.0000  0.0000 -0.0002  0.0000  0.0000  0.0000  0.0000
  20.  H  0.0000  0.0000 -0.0034  0.0007  0.0000 -0.0004 -0.0000 -0.0000  0.0000
  21.  H -0.0000 -0.0034  0.0000  0.0000  0.0000 -0.0000 -0.0000 -0.0000 -0.0000
  22.  H  0.0000  0.0007  0.0000  0.0000  0.0035  0.0013  0.0000  0.0000  0.0000
  23.  H -0.0002  0.0000  0.0000  0.0035  0.0000  0.0000  0.0000  0.0000  0.0000
  24.  H  0.0000 -0.0004 -0.0000  0.0013  0.0000  0.0000 -0.0033  0.0000 -0.0000
  25.  H  0.0000 -0.0000 -0.0000  0.0000  0.0000 -0.0033  0.0000 -0.0034  0.0000
  26.  H  0.0000 -0.0000 -0.0000  0.0000  0.0000  0.0000 -0.0034  0.0000 -0.0034
  27.  H  0.0000  0.0000 -0.0000  0.0000  0.0000 -0.0000  0.0000 -0.0034  0.0000
  28.  H -0.0011  0.0000 -0.0000  0.0000  0.0005  0.0000 -0.0000  0.0000 -0.0035
  29.  H -0.0002  0.0000  0.0000  0.0027  0.0055 -0.0000  0.0000  0.0000  0.0000

     Atom   28      29
     ---- ------  ------
   1.  C  0.0000  0.0000
   2.  C -0.0001 -0.0000
   3.  C -0.0006  0.0009
   4.  C -0.0001  0.0033
   5.  C  0.0000  0.0005
   6.  C  0.0001 -0.0000
   7.  C -0.0022  0.0024
   8.  C  0.0155  0.0008
   9.  N -0.0019 -0.0089
  10.  C  0.0029 -0.0001
  11.  C  0.0011  0.0000
  12.  C  0.0027  0.0000
  13.  C  0.0182  0.0000
  14.  C  0.8003  0.0001
  15.  C -0.0001  0.8061
  16.  O -0.0000 -0.0182
  17.  H -0.0000  0.0000
  18.  H -0.0000  0.0000
  19.  H -0.0011 -0.0002
  20.  H  0.0000  0.0000
  21.  H -0.0000  0.0000
  22.  H  0.0000  0.0027
  23.  H  0.0005  0.0055
  24.  H  0.0000 -0.0000
  25.  H -0.0000  0.0000
  26.  H  0.0000  0.0000
  27.  H -0.0035  0.0000
  28.  H  0.0000 -0.0000
  29.  H -0.0000  0.0000


 Atom-atom overlap-weighted NAO bond order, Totals by atom:                    

     Atom    1
     ---- ------
   1.  C  3.1237
   2.  C  3.1445
   3.  C  3.0838
   4.  C  3.1748
   5.  C  3.0947
   6.  C  3.1389
   7.  C  3.4040
   8.  C  3.2012
   9.  N  2.4910
  10.  C  3.1020
  11.  C  3.1348
  12.  C  3.1236
  13.  C  3.1446
  14.  C  3.0832
  15.  C  3.0742
  16.  O  1.1845
  17.  H  0.8387
  18.  H  0.8379
  19.  H  0.8284
  20.  H  0.8331
  21.  H  0.8369
  22.  H  0.7642
  23.  H  0.7436
  24.  H  0.8327
  25.  H  0.8366
  26.  H  0.8380
  27.  H  0.8374
  28.  H  0.8318
  29.  H  0.7950


 MO bond order:                                                                

     Atom    1       2       3       4       5       6       7       8       9
     ---- ------  ------  ------  ------  ------  ------  ------  ------  ------
   1.  C  0.0000  0.6865  0.2340 -0.0366  0.1751 -0.0391  0.0269 -0.0640  0.0352
   2.  C  0.6865  0.0000 -0.7278  0.0517 -0.1413  0.3596 -0.1386 -0.0127 -0.0167
   3.  C  0.2340 -0.7278  0.0000 -0.1440 -0.0134 -0.1877  0.0717  0.1642 -0.1106
   4.  C -0.0366  0.0517 -0.1440  0.0000  0.4780 -0.0232 -1.3636 -0.0387  0.0276
   5.  C  0.1751 -0.1413 -0.0134  0.4780  0.0000 -0.8820  0.1778  0.1606 -0.0684
   6.  C -0.0391  0.3596 -0.1877 -0.0232 -0.8820  0.0000 -0.1339  0.0004  0.0132
   7.  C  0.0269 -0.1386  0.0717 -1.3636  0.1778 -0.1339  0.0000 -0.6323  0.5594
   8.  C -0.0640 -0.0127  0.1642 -0.0387  0.1606  0.0004 -0.6323  0.0000  0.2466
   9.  N  0.0352 -0.0167 -0.1106  0.0276 -0.0684  0.0132  0.5594  0.2466  0.0000
  10.  C -0.0149  0.0049 -0.0327  0.0513 -0.0136  0.0002  0.0335 -0.0332  0.0904
  11.  C -0.0022  0.0061  0.0026  0.0316 -0.0148  0.0027 -0.1122  0.0146  0.0132
  12.  C  0.0253 -0.0024 -0.0038 -0.0620 -0.0091 -0.0168  0.0258 -0.3109 -0.0132
  13.  C -0.0134 -0.0085 -0.0004  0.0148  0.0317  0.0001 -0.1075  0.1380  0.0142
  14.  C -0.0222 -0.0079 -0.0489  0.0781  0.0337  0.0130 -0.0712  0.9921  0.0316
  15.  C -0.0058  0.0109  0.0239  0.1143 -0.0524 -0.0090 -0.1193  0.0762  0.8571
  16.  O -0.0148 -0.0032  0.0714 -0.0853  0.0351  0.0031 -0.1367 -0.0439 -0.4205
  17.  H  1.8079  0.0086  0.1448  0.0475  0.1408  0.0554  0.0371  0.0087  0.0056
  18.  H -0.0288  1.4994  0.1203  0.1188  0.0190  0.1186 -0.0030  0.0068  0.0051
  19.  H  0.0004 -0.0954  0.1444  0.0872  0.0204  0.0143 -0.0635  0.0178  0.0227
  20.  H -0.0489  0.0072 -0.0256  0.0616 -0.4076 -0.0310 -0.0618  0.0010  0.0209
  21.  H -0.0731  0.0504  0.0090  0.0761  0.1084  0.8252 -0.0056  0.0075  0.0185
  22.  H  0.0418  0.0381 -0.1364 -0.0392 -0.0535 -0.0011  0.0480  0.0897  0.1471
  23.  H  0.0068 -0.0020 -0.0065 -0.0627 -0.0105 -0.0078  0.0843 -0.1000 -0.2696
  24.  H  0.0052 -0.0035  0.0051 -0.0173 -0.0041 -0.0030  0.0126 -0.0701  0.0023
  25.  H  0.0029 -0.0010 -0.0079 -0.0092 -0.0024  0.0014  0.0047 -0.0540  0.0018
  26.  H -0.0006  0.0002  0.0011 -0.0032  0.0009  0.0028 -0.0091 -0.0166  0.0018
  27.  H  0.0021  0.0005 -0.0012 -0.0033 -0.0056  0.0010 -0.0045  0.0277 -0.0009
  28.  H -0.0003 -0.0052 -0.0274 -0.0121 -0.0022 -0.0052  0.0359 -0.0025 -0.0118
  29.  H  0.0078  0.0052  0.0014  0.0125 -0.0036 -0.0030  0.0170  0.0436 -0.0851

     Atom   10      11      12      13      14      15      16      17      18
     ---- ------  ------  ------  ------  ------  ------  ------  ------  ------
   1.  C -0.0149 -0.0022  0.0253 -0.0134 -0.0222 -0.0058 -0.0148  1.8079 -0.0288
   2.  C  0.0049  0.0061 -0.0024 -0.0085 -0.0079  0.0109 -0.0032  0.0086  1.4994
   3.  C -0.0327  0.0026 -0.0038 -0.0004 -0.0489  0.0239  0.0714  0.1448  0.1203
   4.  C  0.0513  0.0316 -0.0620  0.0148  0.0781  0.1143 -0.0853  0.0475  0.1188
   5.  C -0.0136 -0.0148 -0.0091  0.0317  0.0337 -0.0524  0.0351  0.1408  0.0190
   6.  C  0.0002  0.0027 -0.0168  0.0001  0.0130 -0.0090  0.0031  0.0554  0.1186
   7.  C  0.0335 -0.1122  0.0258 -0.1075 -0.0712 -0.1193 -0.1367  0.0371 -0.0030
   8.  C -0.0332  0.0146 -0.3109  0.1380  0.9921  0.0762 -0.0439  0.0087  0.0068
   9.  N  0.0904  0.0132 -0.0132  0.0142  0.0316  0.8571 -0.4205  0.0056  0.0051
  10.  C  0.0000  0.1886 -0.0478 -0.4130  0.1756 -0.0267 -0.0251 -0.0006  0.0063
  11.  C  0.1886  0.0000  0.9972 -0.0615 -0.3002  0.0161  0.0004  0.0008  0.0049
  12.  C -0.0478  0.9972  0.0000  0.1392  0.1067 -0.0016  0.0191  0.0031 -0.0030
  13.  C -0.4130 -0.0615  0.1392  0.0000  0.2744  0.0463 -0.0344 -0.0001  0.0001
  14.  C  0.1756 -0.3002  0.1067  0.2744  0.0000 -0.0350  0.0019  0.0026  0.0059
  15.  C -0.0267  0.0161 -0.0016  0.0463 -0.0350  0.0000  2.1877 -0.0007  0.0003
  16.  O -0.0251  0.0004  0.0191 -0.0344  0.0019  2.1877  0.0000 -0.0013 -0.0070
  17.  H -0.0006  0.0008  0.0031 -0.0001  0.0026 -0.0007 -0.0013  0.0000 -0.0559
  18.  H  0.0063  0.0049 -0.0030  0.0001  0.0059  0.0003 -0.0070 -0.0559  0.0000
  19.  H -0.0006  0.0078 -0.0088  0.0012  0.0043  0.0037  0.0082 -0.0098 -0.0551
  20.  H  0.0174 -0.0004 -0.0012  0.0056  0.0054  0.0004 -0.0010 -0.0104  0.0106
  21.  H -0.0010  0.0020 -0.0008  0.0012  0.0066  0.0089 -0.0077 -0.0558 -0.0097
  22.  H -0.0616  0.0429 -0.0115 -0.0029  0.1081  0.0775 -0.1012  0.0036  0.0199
  23.  H  0.0601 -0.0007  0.0041 -0.0088 -0.0008  0.1237 -0.0400  0.0028  0.0006
  24.  H  0.4183  0.1072  0.0545  0.0261  0.0197 -0.0043  0.0053  0.0006 -0.0019
  25.  H -0.0476 -0.4448  0.0497 -0.0265 -0.0080 -0.0035 -0.0005 -0.0001 -0.0003
  26.  H -0.0376  0.0715 -0.4338 -0.0357 -0.0627  0.0044 -0.0032 -0.0003  0.0001
  27.  H  0.0129  0.0578  0.1208  0.5816 -0.0836 -0.0013  0.0011 -0.0004 -0.0001
  28.  H  0.1292  0.0420  0.1320  0.0925  1.5520 -0.0246  0.0147  0.0000 -0.0015
  29.  H  0.0090 -0.0067 -0.0075  0.0166  0.0135  1.3447 -0.1975  0.0038  0.0036

     Atom   19      20      21      22      23      24      25      26      27
     ---- ------  ------  ------  ------  ------  ------  ------  ------  ------
   1.  C  0.0004 -0.0489 -0.0731  0.0418  0.0068  0.0052  0.0029 -0.0006  0.0021
   2.  C -0.0954  0.0072  0.0504  0.0381 -0.0020 -0.0035 -0.0010  0.0002  0.0005
   3.  C  0.1444 -0.0256  0.0090 -0.1364 -0.0065  0.0051 -0.0079  0.0011 -0.0012
   4.  C  0.0872  0.0616  0.0761 -0.0392 -0.0627 -0.0173 -0.0092 -0.0032 -0.0033
   5.  C  0.0204 -0.4076  0.1084 -0.0535 -0.0105 -0.0041 -0.0024  0.0009 -0.0056
   6.  C  0.0143 -0.0310  0.8252 -0.0011 -0.0078 -0.0030  0.0014  0.0028  0.0010
   7.  C -0.0635 -0.0618 -0.0056  0.0480  0.0843  0.0126  0.0047 -0.0091 -0.0045
   8.  C  0.0178  0.0010  0.0075  0.0897 -0.1000 -0.0701 -0.0540 -0.0166  0.0277
   9.  N  0.0227  0.0209  0.0185  0.1471 -0.2696  0.0023  0.0018  0.0018 -0.0009
  10.  C -0.0006  0.0174 -0.0010 -0.0616  0.0601  0.4183 -0.0476 -0.0376  0.0129
  11.  C  0.0078 -0.0004  0.0020  0.0429 -0.0007  0.1072 -0.4448  0.0715  0.0578
  12.  C -0.0088 -0.0012 -0.0008 -0.0115  0.0041  0.0545  0.0497 -0.4338  0.1208
  13.  C  0.0012  0.0056  0.0012 -0.0029 -0.0088  0.0261 -0.0265 -0.0357  0.5816
  14.  C  0.0043  0.0054  0.0066  0.1081 -0.0008  0.0197 -0.0080 -0.0627 -0.0836
  15.  C  0.0037  0.0004  0.0089  0.0775  0.1237 -0.0043 -0.0035  0.0044 -0.0013
  16.  O  0.0082 -0.0010 -0.0077 -0.1012 -0.0400  0.0053 -0.0005 -0.0032  0.0011
  17.  H -0.0098 -0.0104 -0.0558  0.0036  0.0028  0.0006 -0.0001 -0.0003 -0.0004
  18.  H -0.0551  0.0106 -0.0097  0.0199  0.0006 -0.0019 -0.0003  0.0001 -0.0001
  19.  H  0.0000 -0.0122  0.0096  0.0188 -0.0017  0.0013 -0.0017  0.0012  0.0011
  20.  H -0.0122  0.0000 -0.0547  0.0091  0.0001 -0.0053 -0.0008 -0.0000 -0.0013
  21.  H  0.0096 -0.0547  0.0000 -0.0017  0.0000  0.0007 -0.0004 -0.0003 -0.0002
  22.  H  0.0188  0.0091 -0.0017  0.0000  0.0755  0.0134 -0.0058  0.0021  0.0212
  23.  H -0.0017  0.0001  0.0000  0.0755  0.0000  0.0068  0.0085  0.0019  0.0056
  24.  H  0.0013 -0.0053  0.0007  0.0134  0.0068  0.0000 -0.0548 -0.0104  0.0098
  25.  H -0.0017 -0.0008 -0.0004 -0.0058  0.0085 -0.0548  0.0000 -0.0560 -0.0098
  26.  H  0.0012 -0.0000 -0.0003  0.0021  0.0019 -0.0104 -0.0560  0.0000 -0.0560
  27.  H  0.0011 -0.0013 -0.0002  0.0212  0.0056  0.0098 -0.0098 -0.0560  0.0000
  28.  H -0.0012  0.0013 -0.0012  0.0187  0.0108 -0.0135  0.0095 -0.0098 -0.0553
  29.  H -0.0007  0.0014  0.0023  0.0235  0.1310  0.0016  0.0036  0.0030  0.0034

     Atom   28      29
     ---- ------  ------
   1.  C -0.0003  0.0078
   2.  C -0.0052  0.0052
   3.  C -0.0274  0.0014
   4.  C -0.0121  0.0125
   5.  C -0.0022 -0.0036
   6.  C -0.0052 -0.0030
   7.  C  0.0359  0.0170
   8.  C -0.0025  0.0436
   9.  N -0.0118 -0.0851
  10.  C  0.1292  0.0090
  11.  C  0.0420 -0.0067
  12.  C  0.1320 -0.0075
  13.  C  0.0925  0.0166
  14.  C  1.5520  0.0135
  15.  C -0.0246  1.3447
  16.  O  0.0147 -0.1975
  17.  H  0.0000  0.0038
  18.  H -0.0015  0.0036
  19.  H -0.0012 -0.0007
  20.  H  0.0013  0.0014
  21.  H -0.0012  0.0023
  22.  H  0.0187  0.0235
  23.  H  0.0108  0.1310
  24.  H -0.0135  0.0016
  25.  H  0.0095  0.0036
  26.  H -0.0098  0.0030
  27.  H -0.0553  0.0034
  28.  H  0.0000 -0.0032
  29.  H -0.0032  0.0000


 MO atomic valencies:                                                          

     Atom    1
     ---- ------
   1.  C  2.6931
   2.  C  1.5633
   3.  C -0.4804
   4.  C -0.6494
   5.  C -0.3032
   6.  C  0.0682
   7.  C -1.8281
   8.  C  0.6167
   9.  N  1.1178
  10.  C  0.4417
  11.  C  0.6663
  12.  C  0.7432
  13.  C  0.6710
  14.  C  2.7847
  15.  C  4.6118
  16.  O  1.2246
  17.  H  2.1385
  18.  H  1.7741
  19.  H  0.1136
  20.  H -0.5202
  21.  H  0.9144
  22.  H  0.3844
  23.  H  0.0115
  24.  H  0.5022
  25.  H -0.6528
  26.  H -0.6445
  27.  H  0.6232
  28.  H  1.8617
  29.  H  1.3410


 NATURAL BOND ORBITAL ANALYSIS:

                       Occupancies       Lewis Structure    Low   High
           Occ.    -------------------  -----------------   occ   occ
  Cycle   Thresh.   Lewis   Non-Lewis     CR  BD  3C  LP    (L)   (NL)   Dev
 =============================================================================
   1(1)    1.90   104.99994   7.00006     16  31   0   9     7      7    0.44
   2(2)    1.90   104.99994   7.00006     16  31   0   9     7      7    0.44
   3(1)    1.80   104.99994   7.00006     16  31   0   9     7      7    0.44
   4(2)    1.80   104.99994   7.00006     16  31   0   9     7      7    0.44
   5(1)    1.70   105.00340   6.99660     16  31   0   9     6      7    0.44
   6(2)    1.70   105.00340   6.99660     16  31   0   9     6      7    0.44
   7(1)    1.60   108.93107   3.06893     16  37   0   3     0      7    0.44
   8(2)    1.60   108.94591   3.05409     16  37   0   3     0      7    0.43
   9(3)    1.60   108.29590   3.70410     16  36   0   4     1      7    0.44
  10(4)    1.60   108.94591   3.05409     16  37   0   3     0      7    0.43
  11(1)    1.50   108.47830   3.52170     16  36   0   4     0      7    0.62
  12(2)    1.50   108.47830   3.52170     16  36   0   4     0      7    0.62
  13(1)    1.60   108.94591   3.05409     16  37   0   3     0      7    0.43
 -----------------------------------------------------------------------------

 Structure accepted: RESONANCE keyword permits strongly delocalized structure

 --------------------------------------------------------
   Core                     31.98837 ( 99.964% of  32)
   Valence Lewis            76.95754 ( 96.197% of  80)
  ==================       ============================
   Total Lewis             108.94591 ( 97.273% of 112)
  -----------------------------------------------------
   Valence non-Lewis         2.83520 (  2.531% of 112)
   Rydberg non-Lewis         0.21889 (  0.195% of 112)
  ==================       ============================
   Total non-Lewis           3.05409 (  2.727% of 112)
 --------------------------------------------------------


       (Occupancy)   Bond orbital/ Coefficients/ Hybrids
 ---------------------------------------------------------------------------------
     1. (1.98164) BD ( 1) C   1 - C   2  
                ( 49.93%)   0.7066* C   1 s( 34.70%)p 1.88( 65.26%)d 0.00(  0.03%)
                                            0.0000  0.5890 -0.0110  0.0003 -0.0000
                                           -0.2166 -0.0017  0.0046 -0.0000 -0.5908
                                           -0.0087  0.0130 -0.0000  0.5047 -0.0408
                                           -0.0047  0.0000  0.0079 -0.0044 -0.0117
                                           -0.0099  0.0014
                ( 50.07%)   0.7076* C   2 s( 34.68%)p 1.88( 65.29%)d 0.00(  0.03%)
                                            0.0000  0.5887 -0.0128 -0.0018 -0.0004
                                            0.2233 -0.0115 -0.0028  0.0001  0.6095
                                           -0.0359 -0.0066  0.0002 -0.4791 -0.0202
                                            0.0119 -0.0006  0.0070 -0.0049 -0.0124
                                           -0.0084  0.0043
     2. (1.66112) BD ( 2) C   1 - C   2  
                ( 50.46%)   0.7103* C   1 s(  0.00%)p 1.00( 99.96%)d 0.00(  0.04%)
                                            0.0000  0.0001  0.0000 -0.0004 -0.0001
                                            0.9462  0.0253  0.0122 -0.0006 -0.3202
                                           -0.0085 -0.0040  0.0002  0.0312  0.0009
                                            0.0005 -0.0000 -0.0154  0.0016 -0.0012
                                           -0.0118  0.0001
                ( 49.54%)   0.7039* C   2 s(  0.00%)p 1.00( 99.96%)d 0.00(  0.04%)
                                            0.0000  0.0008  0.0007 -0.0001  0.0001
                                            0.9457  0.0237  0.0127 -0.0016 -0.3217
                                           -0.0080 -0.0040  0.0005  0.0325  0.0006
                                            0.0004 -0.0001  0.0054 -0.0171  0.0061
                                            0.0046 -0.0010
     3. (1.98159) BD ( 1) C   1 - C   6  
                ( 49.93%)   0.7066* C   1 s( 34.70%)p 1.88( 65.27%)d 0.00(  0.03%)
                                            0.0000  0.5889 -0.0117 -0.0000 -0.0001
                                           -0.0060 -0.0119  0.0017 -0.0000 -0.0957
                                           -0.0331  0.0060 -0.0001 -0.8009  0.0231
                                            0.0131  0.0000  0.0022  0.0007  0.0053
                                           -0.0033  0.0167
                ( 50.07%)   0.7076* C   6 s( 34.74%)p 1.88( 65.22%)d 0.00(  0.03%)
                                            0.0000  0.5893 -0.0134 -0.0019 -0.0005
                                            0.0180 -0.0127 -0.0014 -0.0001  0.1250
                                           -0.0388 -0.0027 -0.0003  0.7964 -0.0121
                                            0.0133  0.0004  0.0020 -0.0003  0.0021
                                           -0.0027  0.0173
     4. (1.98162) BD ( 1) C   1 - H  17  
                ( 60.22%)   0.7760* C   1 s( 30.51%)p 2.27( 69.42%)d 0.00(  0.07%)
                                           -0.0003  0.5521  0.0181 -0.0004  0.0001
                                            0.2376  0.0013  0.0024  0.0005  0.7332
                                            0.0037  0.0072  0.0016  0.3163  0.0015
                                            0.0031  0.0006  0.0105  0.0051  0.0155
                                           -0.0145 -0.0088
                ( 39.78%)   0.6307* H  17 s(100.00%)
                                            1.0000  0.0005  0.0012
     5. (1.97919) BD ( 1) C   2 - C   3  
                ( 49.56%)   0.7040* C   2 s( 34.73%)p 1.88( 65.24%)d 0.00(  0.03%)
                                            0.0000  0.5892 -0.0100  0.0011  0.0003
                                           -0.2333  0.0100  0.0031 -0.0001 -0.7140
                                            0.0266  0.0108 -0.0003 -0.2936 -0.0304
                                            0.0093 -0.0009  0.0083  0.0030  0.0104
                                           -0.0114 -0.0011
                ( 50.44%)   0.7102* C   3 s( 34.72%)p 1.88( 65.25%)d 0.00(  0.03%)
                                           -0.0001  0.5890  0.0154 -0.0013 -0.0002
                                            0.2276  0.0022 -0.0029  0.0000  0.7067
                                            0.0018 -0.0082  0.0002  0.3154 -0.0414
                                            0.0018  0.0008  0.0093  0.0021  0.0075
                                           -0.0123 -0.0034
     6. (1.98151) BD ( 1) C   2 - H  18  
                ( 60.28%)   0.7764* C   2 s( 30.50%)p 2.28( 69.43%)d 0.00(  0.07%)
                                           -0.0003  0.5520  0.0182  0.0006  0.0002
                                            0.0094 -0.0001  0.0003  0.0000  0.1127
                                            0.0004  0.0015  0.0004  0.8255  0.0047
                                            0.0078  0.0014 -0.0012  0.0006  0.0060
                                            0.0013  0.0252
                ( 39.72%)   0.6302* H  18 s(100.00%)
                                            1.0000  0.0006  0.0012
     7. (1.97392) BD ( 1) C   3 - C   4  
                ( 49.21%)   0.7015* C   3 s( 34.96%)p 1.86( 65.02%)d 0.00(  0.03%)
                                            0.0001  0.5912  0.0057  0.0037  0.0004
                                           -0.0177  0.0071  0.0010  0.0009 -0.1325
                                            0.0227  0.0021  0.0014 -0.7947  0.0025
                                            0.0112 -0.0011  0.0019 -0.0003  0.0026
                                           -0.0030  0.0160
                ( 50.79%)   0.7127* C   4 s( 33.94%)p 1.95( 66.03%)d 0.00(  0.03%)
                                           -0.0000  0.5825  0.0071  0.0026  0.0002
                                            0.0065  0.0031  0.0013 -0.0008  0.1025
                                            0.0076  0.0003 -0.0005  0.8059 -0.0154
                                           -0.0028  0.0031  0.0008 -0.0002  0.0051
                                           -0.0025  0.0165
     8. (1.66232) BD ( 2) C   3 - C   4  
                ( 49.77%)   0.7055* C   3 s(  0.00%)p 1.00( 99.96%)d 0.00(  0.04%)
                                            0.0000  0.0028 -0.0009  0.0018 -0.0001
                                            0.9457  0.0134  0.0055 -0.0017 -0.3223
                                           -0.0014 -0.0023  0.0010  0.0348  0.0020
                                           -0.0018  0.0002  0.0056 -0.0167  0.0059
                                            0.0051 -0.0010
                ( 50.23%)   0.7087* C   4 s(  0.00%)p 1.00( 99.97%)d 0.00(  0.03%)
                                           -0.0001  0.0019  0.0006  0.0017  0.0000
                                            0.9480  0.0127  0.0077 -0.0046 -0.3157
                                            0.0003 -0.0005  0.0019  0.0311  0.0035
                                            0.0005  0.0005  0.0079  0.0140 -0.0040
                                            0.0054  0.0008
     9. (1.98015) BD ( 1) C   3 - H  19  
                ( 60.43%)   0.7774* C   3 s( 30.24%)p 2.30( 69.70%)d 0.00(  0.07%)
                                            0.0003 -0.5496  0.0166  0.0022  0.0001
                                            0.2300  0.0019  0.0007  0.0001  0.6144
                                            0.0062  0.0012  0.0002 -0.5161  0.0066
                                           -0.0053 -0.0025 -0.0088  0.0080  0.0208
                                            0.0098 -0.0009
                ( 39.57%)   0.6290* H  19 s(100.00%)
                                           -1.0000 -0.0018 -0.0007
    10. (1.97381) BD ( 1) C   4 - C   5  
                ( 50.80%)   0.7127* C   4 s( 34.00%)p 1.94( 65.96%)d 0.00(  0.03%)
                                           -0.0000  0.5831  0.0062  0.0008  0.0002
                                            0.2159 -0.0046  0.0007  0.0006  0.6026
                                           -0.0016 -0.0003  0.0022 -0.4996  0.0165
                                            0.0012 -0.0030  0.0073 -0.0041 -0.0132
                                           -0.0090  0.0019
                ( 49.20%)   0.7014* C   5 s( 35.12%)p 1.85( 64.85%)d 0.00(  0.03%)
                                            0.0001  0.5926  0.0065  0.0042  0.0004
                                           -0.2239  0.0047  0.0035  0.0001 -0.6111
                                            0.0188  0.0078  0.0004  0.4735  0.0164
                                           -0.0072  0.0019  0.0071 -0.0042 -0.0113
                                           -0.0084  0.0036
    11. (1.96511) BD ( 1) C   4 - C   7  
                ( 48.92%)   0.6994* C   4 s( 32.03%)p 2.12( 67.94%)d 0.00(  0.03%)
                                            0.0002  0.5659 -0.0103 -0.0048 -0.0004
                                           -0.2321 -0.0186  0.0017 -0.0014 -0.7253
                                           -0.0128  0.0034 -0.0021 -0.3147 -0.0032
                                            0.0015 -0.0011  0.0068  0.0026  0.0092
                                           -0.0104 -0.0035
                ( 51.08%)   0.7147* C   7 s( 29.05%)p 2.44( 70.92%)d 0.00(  0.03%)
                                            0.0002  0.5389  0.0063 -0.0003  0.0001
                                            0.2669 -0.0165 -0.0004 -0.0020  0.7068
                                           -0.0005 -0.0051  0.0037  0.3716  0.0088
                                           -0.0016  0.0033  0.0059  0.0042  0.0116
                                           -0.0085 -0.0023
    12. (1.97930) BD ( 1) C   5 - C   6  
                ( 50.44%)   0.7102* C   5 s( 34.73%)p 1.88( 65.24%)d 0.00(  0.03%)
                                           -0.0001  0.5891  0.0141 -0.0022 -0.0002
                                            0.2286 -0.0089 -0.0018  0.0001  0.7155
                                           -0.0253 -0.0064  0.0006  0.2940  0.0319
                                           -0.0081 -0.0001  0.0081  0.0031  0.0101
                                           -0.0114 -0.0010
                ( 49.56%)   0.7040* C   6 s( 34.61%)p 1.89( 65.36%)d 0.00(  0.03%)
                                            0.0000  0.5882 -0.0089  0.0012  0.0004
                                           -0.2327 -0.0018 -0.0042 -0.0003 -0.7041
                                           -0.0002 -0.0136 -0.0007 -0.3191  0.0413
                                           -0.0015  0.0004  0.0092  0.0023  0.0075
                                           -0.0125 -0.0036
    13. (1.66441) BD ( 2) C   5 - C   6  
                ( 50.32%)   0.7093* C   5 s(  0.00%)p 1.00( 99.96%)d 0.00(  0.04%)
                                           -0.0000  0.0053  0.0003  0.0013 -0.0000
                                            0.9468  0.0192  0.0136 -0.0017 -0.3189
                                           -0.0044 -0.0061  0.0005  0.0294  0.0009
                                           -0.0011 -0.0002  0.0095  0.0142 -0.0046
                                            0.0069  0.0008
                ( 49.68%)   0.7049* C   6 s(  0.00%)p 1.00( 99.96%)d 0.00(  0.04%)
                                            0.0000  0.0026  0.0001  0.0005  0.0000
                                            0.9455  0.0226 -0.0108 -0.0003 -0.3227
                                           -0.0075  0.0038  0.0002  0.0273  0.0006
                                           -0.0002  0.0001 -0.0161  0.0025 -0.0014
                                           -0.0123  0.0001
    14. (1.98010) BD ( 1) C   5 - H  20  
                ( 60.31%)   0.7766* C   5 s( 30.06%)p 2.32( 69.88%)d 0.00(  0.07%)
                                            0.0004 -0.5480  0.0165  0.0020  0.0001
                                            0.0132  0.0032 -0.0021 -0.0009  0.1065
                                            0.0088 -0.0023 -0.0013  0.8289  0.0008
                                            0.0047  0.0017  0.0006 -0.0009 -0.0064
                                           -0.0006 -0.0251
                ( 39.69%)   0.6300* H  20 s(100.00%)
                                           -1.0000 -0.0016 -0.0007
    15. (1.98162) BD ( 1) C   6 - H  21  
                ( 60.28%)   0.7764* C   6 s( 30.55%)p 2.27( 69.38%)d 0.00(  0.07%)
                                           -0.0003  0.5524  0.0177  0.0005  0.0002
                                            0.2244  0.0012 -0.0024  0.0004  0.6186
                                            0.0030 -0.0064  0.0011 -0.5106 -0.0029
                                            0.0046 -0.0008  0.0081 -0.0077 -0.0213
                                           -0.0096  0.0007
                ( 39.72%)   0.6303* H  21 s(100.00%)
                                            1.0000  0.0006  0.0012
    16. (1.96105) BD ( 1) C   7 - C   8  
                ( 51.42%)   0.7171* C   7 s( 28.34%)p 2.53( 71.63%)d 0.00(  0.03%)
                                           -0.0001 -0.5323 -0.0086  0.0012 -0.0001
                                            0.8153  0.0079 -0.0004  0.0031 -0.0201
                                           -0.0172  0.0024 -0.0029  0.2251 -0.0094
                                            0.0009 -0.0006 -0.0008 -0.0034 -0.0001
                                           -0.0141  0.0088
                ( 48.58%)   0.6970* C   8 s( 31.87%)p 2.14( 68.10%)d 0.00(  0.03%)
                                           -0.0002 -0.5645  0.0096  0.0039  0.0005
                                           -0.7936 -0.0143  0.0018 -0.0027  0.0335
                                           -0.0068  0.0012 -0.0011 -0.2223 -0.0181
                                            0.0003 -0.0008  0.0024 -0.0076  0.0007
                                           -0.0144  0.0055
    17. (1.98193) BD ( 1) C   7 - N   9  
                ( 38.76%)   0.6226* C   7 s( 21.83%)p 3.58( 78.08%)d 0.00(  0.09%)
                                           -0.0001  0.4665  0.0254  0.0016 -0.0004
                                            0.1411 -0.0049 -0.0017  0.0013 -0.6894
                                            0.0356 -0.0018  0.0000  0.5332 -0.0035
                                           -0.0018 -0.0008 -0.0048  0.0034 -0.0258
                                           -0.0150  0.0023
                ( 61.24%)   0.7826* N   9 s( 35.37%)p 1.83( 64.60%)d 0.00(  0.03%)
                                           -0.0001  0.5948 -0.0005 -0.0037  0.0002
                                           -0.1177  0.0058  0.0000 -0.0004  0.6371
                                            0.0016 -0.0075  0.0009 -0.4756  0.0034
                                            0.0032 -0.0009 -0.0007  0.0002 -0.0157
                                           -0.0057 -0.0033
    18. (1.96646) BD ( 1) C   7 - H  22  
                ( 61.50%)   0.7842* C   7 s( 20.84%)p 3.80( 79.08%)d 0.00(  0.08%)
                                            0.0003 -0.4556  0.0276 -0.0010 -0.0002
                                           -0.4929 -0.0146 -0.0053  0.0005  0.1519
                                           -0.0053 -0.0015  0.0009  0.7239  0.0229
                                            0.0004 -0.0020  0.0060  0.0213 -0.0070
                                           -0.0075 -0.0140
                ( 38.50%)   0.6205* H  22 s(100.00%)
                                           -1.0000  0.0028 -0.0006
    19. (1.97453) BD ( 1) C   8 - C  10  
                ( 50.94%)   0.7137* C   8 s( 34.27%)p 1.92( 65.70%)d 0.00(  0.03%)
                                           -0.0000  0.5854  0.0061  0.0012  0.0003
                                           -0.1980 -0.0107 -0.0001  0.0005 -0.0335
                                            0.0023  0.0002 -0.0001 -0.7851  0.0155
                                            0.0003 -0.0037  0.0001  0.0074  0.0011
                                            0.0030  0.0153
                ( 49.06%)   0.7004* C  10 s( 35.19%)p 1.84( 64.78%)d 0.00(  0.03%)
                                            0.0001  0.5932  0.0068  0.0047  0.0003
                                            0.2214 -0.0282 -0.0026 -0.0014  0.0397
                                            0.0011 -0.0009 -0.0000  0.7722  0.0007
                                           -0.0114  0.0012 -0.0000  0.0048  0.0020
                                            0.0038  0.0150
    20. (1.66575) BD ( 2) C   8 - C  10  
                ( 51.10%)   0.7148* C   8 s(  0.00%)p 1.00( 99.97%)d 0.00(  0.03%)
                                            0.0001  0.0014 -0.0002 -0.0009 -0.0000
                                            0.0566  0.0039  0.0012  0.0001  0.9966
                                            0.0104  0.0050 -0.0067 -0.0558 -0.0024
                                           -0.0013  0.0007 -0.0104 -0.0009 -0.0130
                                           -0.0003  0.0015
                ( 48.90%)   0.6993* C  10 s(  0.00%)p 1.00( 99.96%)d 0.00(  0.04%)
                                           -0.0000 -0.0052  0.0001 -0.0014  0.0000
                                            0.0557  0.0027  0.0000 -0.0003  0.9961
                                            0.0118  0.0078 -0.0014 -0.0631 -0.0007
                                           -0.0006  0.0002 -0.0051  0.0015  0.0187
                                           -0.0018 -0.0023
    21. (1.97365) BD ( 1) C   8 - C  14  
                ( 50.72%)   0.7122* C   8 s( 33.82%)p 1.96( 66.14%)d 0.00(  0.03%)
                                           -0.0000  0.5816  0.0053  0.0016  0.0001
                                           -0.5717  0.0051  0.0004 -0.0021  0.0638
                                           -0.0015 -0.0005  0.0005  0.5747 -0.0130
                                           -0.0020  0.0046 -0.0021 -0.0147  0.0009
                                            0.0097  0.0045
                ( 49.28%)   0.7020* C  14 s( 34.89%)p 1.87( 65.08%)d 0.00(  0.03%)
                                            0.0001  0.5907  0.0054  0.0044  0.0003
                                            0.5909 -0.0185 -0.0088 -0.0008 -0.0649
                                           -0.0001  0.0010  0.0000 -0.5448 -0.0109
                                            0.0071 -0.0013 -0.0026 -0.0123  0.0018
                                            0.0091  0.0059
    22. (1.99103) BD ( 1) N   9 - C  15  
                ( 62.91%)   0.7932* N   9 s( 35.00%)p 1.86( 64.95%)d 0.00(  0.05%)
                                           -0.0000  0.5915  0.0100  0.0047 -0.0000
                                            0.7328 -0.0106 -0.0026  0.0022 -0.2677
                                            0.0224 -0.0047 -0.0006  0.1999 -0.0151
                                            0.0009  0.0005 -0.0095  0.0072 -0.0063
                                            0.0139 -0.0103
                ( 37.09%)   0.6090* C  15 s( 32.60%)p 2.07( 67.32%)d 0.00(  0.08%)
                                            0.0001  0.5706 -0.0189  0.0056 -0.0012
                                           -0.7489  0.0282  0.0048  0.0035  0.2710
                                           -0.0053 -0.0067  0.0008 -0.1947  0.0059
                                            0.0034 -0.0003 -0.0152  0.0107 -0.0008
                                            0.0175 -0.0109
    23. (1.98609) BD ( 1) N   9 - H  23  
                ( 70.91%)   0.8421* N   9 s( 29.49%)p 2.39( 70.45%)d 0.00(  0.06%)
                                           -0.0001  0.5430 -0.0049 -0.0022 -0.0001
                                           -0.6690  0.0135  0.0039  0.0007 -0.4237
                                            0.0093 -0.0003  0.0020  0.2776 -0.0092
                                            0.0010 -0.0011  0.0151 -0.0097 -0.0110
                                            0.0075 -0.0097
                ( 29.09%)   0.5394* H  23 s(100.00%)
                                            1.0000 -0.0069  0.0020
    24. (1.97928) BD ( 1) C  10 - C  11  
                ( 50.38%)   0.7098* C  10 s( 34.54%)p 1.89( 65.43%)d 0.00(  0.03%)
                                           -0.0001  0.5875  0.0138 -0.0023 -0.0000
                                           -0.7732  0.0022  0.0104 -0.0004  0.0316
                                            0.0024 -0.0007  0.0001 -0.2313  0.0422
                                           -0.0020 -0.0005 -0.0015  0.0053  0.0001
                                            0.0163 -0.0048
                ( 49.62%)   0.7044* C  11 s( 34.68%)p 1.88( 65.29%)d 0.00(  0.03%)
                                            0.0000  0.5888 -0.0091  0.0008  0.0003
                                            0.7798 -0.0246  0.0121  0.0002 -0.0296
                                            0.0037 -0.0006  0.0000  0.2050  0.0334
                                            0.0072  0.0007 -0.0012  0.0087  0.0001
                                            0.0153 -0.0031
    25. (1.98049) BD ( 1) C  10 - H  24  
                ( 60.35%)   0.7769* C  10 s( 30.17%)p 2.31( 69.76%)d 0.00(  0.07%)
                                           -0.0004  0.5490 -0.0162 -0.0023 -0.0001
                                            0.5901  0.0079  0.0014 -0.0001 -0.0674
                                           -0.0001 -0.0012 -0.0005 -0.5871  0.0042
                                           -0.0054 -0.0023 -0.0026 -0.0229  0.0024
                                            0.0102  0.0053
                ( 39.65%)   0.6296* H  24 s(100.00%)
                                            1.0000  0.0015  0.0007
    26. (1.98160) BD ( 1) C  11 - C  12  
                ( 50.06%)   0.7075* C  11 s( 34.69%)p 1.88( 65.28%)d 0.00(  0.03%)
                                            0.0000  0.5888 -0.0131 -0.0022 -0.0005
                                           -0.5863  0.0397 -0.0061  0.0000  0.0664
                                           -0.0013  0.0011  0.0000  0.5501  0.0156
                                            0.0122  0.0004 -0.0018 -0.0132  0.0020
                                            0.0091  0.0070
                ( 49.94%)   0.7067* C  12 s( 34.69%)p 1.88( 65.28%)d 0.00(  0.03%)
                                            0.0000  0.5889 -0.0115 -0.0005 -0.0001
                                            0.5642  0.0141 -0.0129  0.0000 -0.0659
                                            0.0016  0.0011  0.0000 -0.5728  0.0394
                                            0.0067  0.0001 -0.0021 -0.0132  0.0018
                                            0.0110  0.0039
    27. (1.66085) BD ( 2) C  11 - C  12  
                ( 49.77%)   0.7055* C  11 s(  0.00%)p 1.00( 99.96%)d 0.00(  0.04%)
                                           -0.0000 -0.0012 -0.0001 -0.0005 -0.0000
                                            0.0547  0.0015 -0.0005 -0.0000  0.9961
                                            0.0247 -0.0124 -0.0013 -0.0607 -0.0015
                                            0.0009  0.0001 -0.0044  0.0013  0.0190
                                           -0.0016 -0.0020
                ( 50.23%)   0.7087* C  12 s(  0.00%)p 1.00( 99.96%)d 0.00(  0.04%)
                                            0.0000  0.0000 -0.0001  0.0001 -0.0000
                                            0.0556  0.0014  0.0005 -0.0000  0.9960
                                            0.0260  0.0128 -0.0006 -0.0598 -0.0016
                                           -0.0007 -0.0001  0.0192 -0.0014 -0.0039
                                            0.0024  0.0004
    28. (1.98147) BD ( 1) C  11 - H  25  
                ( 60.33%)   0.7767* C  11 s( 30.54%)p 2.27( 69.39%)d 0.00(  0.07%)
                                            0.0003 -0.5524 -0.0176 -0.0011 -0.0002
                                            0.2063  0.0007 -0.0028  0.0005  0.0371
                                            0.0003 -0.0005  0.0001  0.8062  0.0045
                                           -0.0081  0.0015 -0.0008 -0.0110 -0.0019
                                            0.0007 -0.0233
                ( 39.67%)   0.6299* H  25 s(100.00%)
                                           -1.0000 -0.0006 -0.0012
    29. (1.98167) BD ( 1) C  12 - C  13  
                ( 49.89%)   0.7064* C  12 s( 34.67%)p 1.88( 65.30%)d 0.00(  0.03%)
                                            0.0000  0.5887 -0.0109  0.0002 -0.0000
                                            0.1867  0.0321 -0.0077  0.0001  0.0366
                                           -0.0034 -0.0003 -0.0000  0.7841 -0.0264
                                           -0.0126 -0.0000 -0.0000  0.0081  0.0014
                                            0.0046  0.0153
                ( 50.11%)   0.7079* C  13 s( 34.71%)p 1.88( 65.26%)d 0.00(  0.03%)
                                            0.0000  0.5890 -0.0126 -0.0027 -0.0005
                                           -0.2172  0.0419 -0.0015  0.0003 -0.0329
                                           -0.0020  0.0008 -0.0001 -0.7761  0.0069
                                            0.0136 -0.0007 -0.0001  0.0049  0.0016
                                            0.0037  0.0166
    30. (1.98162) BD ( 1) C  12 - H  26  
                ( 60.28%)   0.7764* C  12 s( 30.56%)p 2.27( 69.38%)d 0.00(  0.07%)
                                            0.0003 -0.5525 -0.0180 -0.0001 -0.0002
                                            0.8013  0.0042  0.0081  0.0017 -0.0312
                                           -0.0002 -0.0003 -0.0001  0.2252  0.0012
                                            0.0023  0.0005  0.0014 -0.0121  0.0007
                                           -0.0195  0.0116
                ( 39.72%)   0.6303* H  26 s(100.00%)
                                           -1.0000 -0.0005 -0.0011
    31. (1.97912) BD ( 1) C  13 - C  14  
                ( 49.47%)   0.7033* C  13 s( 34.68%)p 1.88( 65.29%)d 0.00(  0.03%)
                                            0.0000  0.5888 -0.0106  0.0010  0.0003
                                            0.7721 -0.0036 -0.0140  0.0010 -0.0329
                                           -0.0024  0.0011 -0.0001  0.2318 -0.0416
                                           -0.0002 -0.0005 -0.0018  0.0051  0.0002
                                            0.0161 -0.0048
                ( 50.53%)   0.7109* C  14 s( 34.88%)p 1.87( 65.09%)d 0.00(  0.03%)
                                           -0.0001  0.5904  0.0151 -0.0020 -0.0001
                                           -0.7782  0.0224  0.0065 -0.0008  0.0272
                                           -0.0030 -0.0004  0.0003 -0.2071 -0.0344
                                            0.0064  0.0005 -0.0009  0.0086  0.0002
                                            0.0150 -0.0030
    32. (1.66714) BD ( 2) C  13 - C  14  
                ( 49.48%)   0.7034* C  13 s(  0.00%)p 1.00( 99.96%)d 0.00(  0.04%)
                                            0.0000  0.0020 -0.0012 -0.0011 -0.0002
                                            0.0580  0.0009  0.0008 -0.0001  0.9962
                                            0.0216  0.0114 -0.0006 -0.0570 -0.0010
                                           -0.0009  0.0002  0.0195 -0.0014 -0.0051
                                            0.0027  0.0005
                ( 50.52%)   0.7108* C  14 s(  0.00%)p 1.00( 99.96%)d 0.00(  0.03%)
                                           -0.0000  0.0028  0.0020  0.0007  0.0001
                                            0.0525 -0.0003  0.0008 -0.0004  0.9964
                                            0.0187  0.0145 -0.0016 -0.0585 -0.0024
                                           -0.0024  0.0001 -0.0129 -0.0001 -0.0131
                                           -0.0002  0.0017
    33. (1.98153) BD ( 1) C  13 - H  27  
                ( 60.36%)   0.7769* C  13 s( 30.52%)p 2.27( 69.41%)d 0.00(  0.07%)
                                            0.0003 -0.5522 -0.0184 -0.0015 -0.0003
                                            0.5926  0.0033  0.0064  0.0011 -0.0667
                                           -0.0003 -0.0006 -0.0001 -0.5818 -0.0038
                                           -0.0054 -0.0009  0.0024  0.0232 -0.0024
                                           -0.0095 -0.0053
                ( 39.64%)   0.6296* H  27 s(100.00%)
                                           -1.0000 -0.0006 -0.0012
    34. (1.97983) BD ( 1) C  14 - H  28  
                ( 60.37%)   0.7770* C  14 s( 30.14%)p 2.32( 69.79%)d 0.00(  0.07%)
                                           -0.0003  0.5488 -0.0161 -0.0021 -0.0000
                                            0.2023  0.0125 -0.0022 -0.0006  0.0354
                                           -0.0019  0.0001 -0.0001  0.8096 -0.0016
                                            0.0049  0.0024  0.0001  0.0113  0.0012
                                            0.0001  0.0236
                ( 39.63%)   0.6295* H  28 s(100.00%)
                                            1.0000  0.0016  0.0008
    35. (1.99733) BD ( 1) C  15 - O  16  
                ( 27.00%)   0.5196* C  15 s(  0.01%)p 1.00( 99.41%)d 0.01(  0.59%)
                                           -0.0000  0.0081  0.0002  0.0018  0.0003
                                           -0.0001 -0.0001 -0.0004 -0.0005  0.5693
                                            0.0318  0.0160  0.0050  0.8164  0.0411
                                            0.0185  0.0074  0.0034  0.0049 -0.0251
                                            0.0362  0.0624
                ( 73.00%)   0.8544* O  16 s(  0.01%)p99.99( 99.88%)d 9.86(  0.11%)
                                            0.0000  0.0105 -0.0011  0.0003 -0.0000
                                            0.0003  0.0001  0.0001 -0.0000  0.5941
                                           -0.0002 -0.0001 -0.0019  0.8036  0.0008
                                            0.0009 -0.0029 -0.0013 -0.0018  0.0102
                                           -0.0159 -0.0271
    36. (1.99420) BD ( 2) C  15 - O  16  
                ( 36.10%)   0.6009* C  15 s( 32.04%)p 2.12( 67.80%)d 0.00(  0.16%)
                                           -0.0001  0.5625 -0.0631 -0.0020 -0.0018
                                            0.0636 -0.0224  0.0070 -0.0012 -0.6741
                                            0.0444  0.0010  0.0036  0.4646 -0.0335
                                           -0.0015 -0.0023 -0.0017  0.0011 -0.0326
                                           -0.0220 -0.0014
                ( 63.90%)   0.7994* O  16 s( 37.00%)p 1.70( 62.89%)d 0.00(  0.11%)
                                            0.0000  0.6068 -0.0431 -0.0013 -0.0000
                                           -0.0487  0.0021  0.0021  0.0003  0.6323
                                           -0.0201 -0.0007  0.0002 -0.4754  0.0146
                                            0.0007 -0.0001 -0.0039  0.0028 -0.0265
                                           -0.0193  0.0016
    37. (1.98832) BD ( 1) C  15 - H  29  
                ( 58.38%)   0.7641* C  15 s( 35.73%)p 1.80( 64.18%)d 0.00(  0.09%)
                                           -0.0002  0.5959  0.0458 -0.0022  0.0016
                                            0.6567  0.0030 -0.0050 -0.0026  0.3731
                                            0.0180 -0.0104  0.0040 -0.2660 -0.0125
                                            0.0052 -0.0019  0.0223 -0.0159 -0.0047
                                            0.0099 -0.0078
                ( 41.62%)   0.6451* H  29 s(100.00%)
                                            1.0000 -0.0038  0.0012
    38. (1.99929) CR ( 1) C   1           s(100.00%)p 0.00(  0.00%)
                                            1.0000  0.0002  0.0000 -0.0000  0.0000
                                            0.0001  0.0000  0.0000  0.0000  0.0003
                                            0.0000  0.0000  0.0000  0.0001  0.0000
                                            0.0000  0.0000  0.0000  0.0000  0.0000
                                           -0.0000 -0.0000
    39. (1.99929) CR ( 1) C   2           s(100.00%)p 0.00(  0.00%)
                                            1.0000  0.0001  0.0000  0.0000  0.0000
                                           -0.0000 -0.0000 -0.0000  0.0000  0.0001
                                            0.0000  0.0000  0.0000  0.0003  0.0000
                                            0.0000  0.0000 -0.0000  0.0000  0.0000
                                            0.0000  0.0000
    40. (1.99916) CR ( 1) C   3           s(100.00%)p 0.00(  0.00%)
                                            1.0000  0.0002 -0.0000 -0.0000 -0.0000
                                           -0.0001 -0.0000 -0.0000 -0.0000 -0.0001
                                           -0.0000 -0.0000 -0.0000  0.0003 -0.0000
                                            0.0000  0.0000  0.0000 -0.0000 -0.0000
                                           -0.0000 -0.0000
    41. (1.99911) CR ( 1) C   4           s(100.00%)p 0.00(  0.00%)
                                            1.0000 -0.0001  0.0000  0.0000  0.0000
                                            0.0001  0.0000  0.0000 -0.0000  0.0001
                                            0.0000 -0.0000  0.0000  0.0001  0.0000
                                           -0.0000  0.0000 -0.0000  0.0000 -0.0000
                                            0.0000  0.0000
    42. (1.99917) CR ( 1) C   5           s(100.00%)p 0.00(  0.00%)
                                            1.0000  0.0002 -0.0000 -0.0000 -0.0000
                                            0.0001 -0.0000  0.0000  0.0000  0.0001
                                           -0.0000 -0.0000  0.0000 -0.0003 -0.0000
                                           -0.0000 -0.0000 -0.0000  0.0000  0.0000
                                            0.0000  0.0000
    43. (1.99929) CR ( 1) C   6           s(100.00%)p 0.00(  0.00%)
                                            1.0000  0.0001  0.0000  0.0000  0.0000
                                            0.0001  0.0000 -0.0000  0.0000  0.0002
                                            0.0000 -0.0000  0.0000 -0.0002 -0.0000
                                            0.0000 -0.0000  0.0000 -0.0000 -0.0000
                                           -0.0000 -0.0000
    44. (1.99905) CR ( 1) C   7           s(100.00%)p 0.00(  0.00%)
                                            1.0000 -0.0000 -0.0000  0.0000  0.0000
                                            0.0002  0.0000  0.0000  0.0000 -0.0003
                                            0.0000  0.0000 -0.0000 -0.0002 -0.0000
                                            0.0000 -0.0000 -0.0000 -0.0000 -0.0000
                                            0.0000  0.0000
    45. (1.99911) CR ( 1) C   8           s(100.00%)p 0.00(  0.00%)
                                            1.0000 -0.0001  0.0000  0.0000  0.0000
                                           -0.0002 -0.0000  0.0000 -0.0000 -0.0001
                                           -0.0000 -0.0000  0.0000 -0.0001 -0.0000
                                            0.0000 -0.0000  0.0000 -0.0000  0.0000
                                           -0.0000  0.0000
    46. (1.99940) CR ( 1) N   9           s(100.00%)
                                            1.0000  0.0001 -0.0000 -0.0000 -0.0000
                                           -0.0001  0.0000  0.0000  0.0000 -0.0001
                                            0.0000 -0.0000  0.0000 -0.0000 -0.0000
                                            0.0000 -0.0000  0.0000 -0.0000 -0.0000
                                            0.0000 -0.0000
    47. (1.99917) CR ( 1) C  10           s(100.00%)p 0.00(  0.00%)
                                            1.0000  0.0002 -0.0000 -0.0000 -0.0000
                                            0.0002  0.0000  0.0000  0.0000 -0.0000
                                            0.0000 -0.0000 -0.0000 -0.0003  0.0000
                                           -0.0000 -0.0000 -0.0000 -0.0000  0.0000
                                            0.0000  0.0000
    48. (1.99929) CR ( 1) C  11           s(100.00%)p 0.00(  0.00%)
                                            1.0000  0.0001  0.0000  0.0000  0.0000
                                           -0.0001 -0.0000  0.0000 -0.0000 -0.0000
                                           -0.0000  0.0000 -0.0000 -0.0003 -0.0000
                                            0.0000 -0.0000  0.0000  0.0000  0.0000
                                           -0.0000  0.0000
    49. (1.99929) CR ( 1) C  12           s(100.00%)p 0.00(  0.00%)
                                            1.0000  0.0002  0.0000  0.0000  0.0000
                                           -0.0003 -0.0000 -0.0000 -0.0000  0.0000
                                           -0.0000 -0.0000  0.0000 -0.0001 -0.0000
                                           -0.0000 -0.0000 -0.0000  0.0000 -0.0000
                                            0.0000 -0.0000
    50. (1.99929) CR ( 1) C  13           s(100.00%)p 0.00(  0.00%)
                                            1.0000  0.0001  0.0000  0.0000  0.0000
                                           -0.0002 -0.0000 -0.0000 -0.0000  0.0000
                                           -0.0000 -0.0000  0.0000  0.0002  0.0000
                                            0.0000  0.0000 -0.0000 -0.0000  0.0000
                                            0.0000  0.0000
    51. (1.99916) CR ( 1) C  14           s(100.00%)p 0.00(  0.00%)
                                            1.0000  0.0002 -0.0000 -0.0000 -0.0000
                                           -0.0000  0.0000  0.0000 -0.0000  0.0000
                                           -0.0000  0.0000 -0.0000  0.0003 -0.0000
                                            0.0000  0.0000  0.0000  0.0000  0.0000
                                           -0.0000  0.0000
    52. (1.99948) CR ( 1) C  15           s(100.00%)p 0.00(  0.00%)
                                            1.0000  0.0001  0.0000 -0.0000  0.0000
                                            0.0002 -0.0000 -0.0000 -0.0000 -0.0000
                                            0.0000 -0.0000  0.0000  0.0000 -0.0000
                                            0.0000 -0.0000  0.0000 -0.0000 -0.0000
                                           -0.0000  0.0000
    53. (1.99981) CR ( 1) O  16           s(100.00%)p 0.00(  0.00%)
                                            1.0000  0.0002  0.0000 -0.0000  0.0000
                                            0.0001  0.0000  0.0000  0.0000 -0.0002
                                            0.0000  0.0000 -0.0000  0.0001 -0.0000
                                           -0.0000  0.0000  0.0000 -0.0000  0.0000
                                            0.0000  0.0000
    54. (1.70020) LP ( 1) N   9           s(  0.03%)p99.99( 99.96%)d 0.41(  0.01%)
                                            0.0000  0.0167 -0.0038  0.0003  0.0001
                                           -0.0208 -0.0041 -0.0010 -0.0005  0.5850
                                            0.0174  0.0017  0.0001  0.8100  0.0233
                                            0.0071 -0.0002  0.0067  0.0084 -0.0011
                                            0.0013  0.0014
    55. (1.98853) LP ( 1) O  16           s( 63.18%)p 0.58( 36.81%)d 0.00(  0.01%)
                                           -0.0003  0.7946  0.0210  0.0006  0.0000
                                            0.0377 -0.0010  0.0003  0.0005 -0.4917
                                            0.0068  0.0017 -0.0043  0.3532 -0.0051
                                           -0.0014  0.0031  0.0008 -0.0006  0.0077
                                            0.0042  0.0006
    56. (1.90647) LP ( 2) O  16           s(  0.00%)p 1.00( 99.93%)d 0.00(  0.06%)
                                            0.0001  0.0004  0.0011  0.0057 -0.0001
                                           -0.9977 -0.0144 -0.0018  0.0010 -0.0494
                                           -0.0007 -0.0022 -0.0010  0.0369  0.0004
                                            0.0014  0.0007 -0.0200  0.0145  0.0011
                                            0.0029 -0.0013
    57. (0.00550) RY*( 1) C   1           s(  1.23%)p76.14( 93.38%)d 4.40(  5.39%)
                                            0.0000 -0.0239  0.1062  0.0129  0.0157
                                            0.0070 -0.2777  0.0330 -0.0163  0.0212
                                           -0.8437  0.0907 -0.0467  0.0094 -0.3609
                                            0.0423 -0.0215 -0.0602 -0.0543 -0.1534
                                            0.0856  0.1284
    58. (0.00193) RY*( 2) C   1           s(  0.01%)p99.99( 98.10%)d99.99(  1.89%)
                                           -0.0000  0.0000  0.0120  0.0018  0.0004
                                            0.0062  0.1403 -0.0250 -0.0347  0.0142
                                            0.3308 -0.0524 -0.0819 -0.0387 -0.8759
                                            0.1526  0.2199 -0.0317  0.0286  0.0928
                                            0.0370  0.0840
    59. (0.00092) RY*( 3) C   1           s(  0.12%)p99.99( 91.57%)d70.49(  8.32%)
                                           -0.0000  0.0008  0.0037  0.0340  0.0034
                                            0.0206 -0.8789 -0.1951 -0.1113 -0.0070
                                            0.2990  0.0311  0.0294  0.0007 -0.0273
                                           -0.0169 -0.0085 -0.2315 -0.0370  0.0009
                                           -0.1679 -0.0015
    60. (0.00055) RY*( 4) C   1           s(  0.31%)p 4.55(  1.42%)d99.99( 98.27%)
                                           -0.0000  0.0006  0.0530  0.0174 -0.0012
                                           -0.0110  0.0653  0.0128  0.0138  0.0017
                                           -0.0197 -0.0535  0.0072  0.0010  0.0161
                                            0.0740 -0.0196 -0.2702  0.8716 -0.2991
                                           -0.2370  0.0663
    61. (0.00042) RY*( 5) C   1           s(  0.05%)p99.99( 94.62%)d99.99(  5.33%)
                                            0.0000 -0.0002  0.0217  0.0030 -0.0036
                                           -0.0026 -0.0178 -0.1387  0.0515 -0.0084
                                           -0.0335 -0.3060  0.1201  0.0201  0.1072
                                            0.8546 -0.2693 -0.0226 -0.0374  0.1713
                                            0.0756  0.1278
    62. (0.00042) RY*( 6) C   1           s( 91.49%)p 0.07(  6.03%)d 0.03(  2.48%)
                                           -0.0000  0.0048  0.9537  0.0610 -0.0405
                                           -0.0062  0.0351  0.0018  0.0593 -0.0202
                                            0.1010  0.0194  0.1843 -0.0093  0.0521
                                           -0.0290  0.0830  0.0374 -0.0801 -0.0568
                                           -0.0218  0.1152
    63. (0.00017) RY*( 7) C   1           s( 78.72%)p 0.03(  2.75%)d 0.24( 18.53%)
                                            0.0000 -0.0053 -0.1616  0.8723 -0.0087
                                            0.0027  0.0333  0.0103  0.0506  0.0081
                                            0.0309  0.0366  0.1323  0.0033  0.0163
                                            0.0084  0.0586  0.1403 -0.0865 -0.1627
                                           -0.1472  0.3317
    64. (0.00007) RY*( 8) C   1           s(  4.76%)p15.32( 72.99%)d 4.67( 22.24%)
    65. (0.00007) RY*( 9) C   1           s(  0.07%)p99.99( 20.25%)d99.99( 79.68%)
    66. (0.00002) RY*(10) C   1           s(  9.87%)p 1.58( 15.60%)d 7.55( 74.53%)
    67. (0.00000) RY*(11) C   1           s( 98.80%)p 0.01(  0.93%)d 0.00(  0.27%)
    68. (0.00000) RY*(12) C   1           s(  0.84%)p99.99( 88.55%)d12.56( 10.60%)
    69. (0.00000) RY*(13) C   1           s(  2.37%)p 4.67( 11.06%)d36.55( 86.57%)
    70. (0.00001) RY*(14) C   1           s(  0.21%)p99.99( 97.50%)d10.99(  2.29%)
    71. (0.00000) RY*(15) C   1           s(  3.89%)p22.58( 87.90%)d 2.11(  8.21%)
    72. (0.00000) RY*(16) C   1           s(  6.92%)p 2.71( 18.77%)d10.74( 74.31%)
    73. (0.00000) RY*(17) C   1           s(  0.41%)p99.99( 98.68%)d 2.21(  0.91%)
    74. (0.00579) RY*( 1) C   2           s(  0.43%)p99.99( 94.73%)d11.16(  4.83%)
                                            0.0000 -0.0259  0.0564 -0.0195  0.0098
                                            0.0009  0.0020  0.0184 -0.0033  0.0067
                                           -0.1033  0.0528 -0.0187  0.0265 -0.9617
                                            0.0702 -0.0519  0.0512 -0.0113 -0.0576
                                           -0.0633 -0.1956
    75. (0.00201) RY*( 2) C   2           s(  0.13%)p99.99( 97.94%)d15.24(  1.93%)
                                           -0.0000 -0.0018  0.0258 -0.0240 -0.0048
                                           -0.0130 -0.3030  0.0559  0.0707 -0.0375
                                           -0.8921  0.1617  0.2053  0.0062  0.1059
                                           -0.0330 -0.0373  0.0096  0.0445  0.1212
                                           -0.0190 -0.0468
    76. (0.00088) RY*( 3) C   2           s(  0.23%)p99.99( 84.31%)d66.53( 15.45%)
                                            0.0000  0.0002 -0.0262  0.0405  0.0009
                                            0.0217 -0.8376 -0.2403 -0.0646 -0.0081
                                            0.2719  0.0527  0.0178  0.0017 -0.0356
                                           -0.0264 -0.0090 -0.2583 -0.2308  0.0598
                                           -0.1749 -0.0199
    77. (0.00059) RY*( 4) C   2           s(  0.79%)p11.30(  8.93%)d99.99( 90.28%)
                                           -0.0000  0.0007 -0.0507  0.0730  0.0009
                                            0.0029  0.2349  0.0063  0.0966 -0.0036
                                           -0.1024 -0.1138 -0.0198  0.0020  0.0011
                                           -0.0244 -0.0169 -0.7366  0.1975 -0.1265
                                           -0.5524  0.0066
    78. (0.00044) RY*( 5) C   2           s( 88.16%)p 0.09(  8.14%)d 0.04(  3.70%)
                                           -0.0000  0.0043  0.9383  0.0006 -0.0330
                                            0.0023  0.0053  0.0529 -0.0192  0.0033
                                            0.0559  0.1682 -0.0478 -0.0222  0.0825
                                            0.0259  0.1911  0.0234  0.0085 -0.0041
                                           -0.1652 -0.0954
    79. (0.00027) RY*( 6) C   2           s(  9.61%)p 8.57( 82.36%)d 0.84(  8.04%)
                                            0.0000 -0.0022 -0.2116  0.2263  0.0089
                                            0.0070  0.0398  0.2589 -0.1172  0.0191
                                            0.0864  0.7776 -0.3482  0.0021  0.0242
                                           -0.0798  0.0213  0.0059  0.0982  0.2249
                                           -0.1369 -0.0370
    80. (0.00014) RY*( 7) C   2           s( 74.76%)p 0.11(  8.46%)d 0.22( 16.78%)
                                            0.0000 -0.0012 -0.0370  0.8635 -0.0220
                                           -0.0030 -0.0033 -0.0522  0.0115 -0.0030
                                           -0.0556 -0.2256  0.0671  0.0069  0.0189
                                           -0.0633  0.1372  0.2976 -0.0707 -0.1020
                                           -0.2296 -0.1055
    81. (0.00008) RY*( 8) C   2           s(  4.63%)p11.64( 53.94%)d 8.94( 41.43%)
    82. (0.00006) RY*( 9) C   2           s(  1.28%)p32.87( 42.23%)d43.98( 56.49%)
    83. (0.00002) RY*(10) C   2           s(  0.16%)p99.99( 99.00%)d 5.34(  0.84%)
    84. (0.00002) RY*(11) C   2           s(  3.91%)p 3.20( 12.51%)d21.35( 83.57%)
    85. (0.00001) RY*(12) C   2           s(  3.67%)p23.83( 87.38%)d 2.44(  8.96%)
    86. (0.00000) RY*(13) C   2           s(  5.10%)p11.59( 59.05%)d 7.04( 35.85%)
    87. (0.00000) RY*(14) C   2           s(  0.01%)p99.99( 10.08%)d99.99( 89.91%)
    88. (0.00000) RY*(15) C   2           s( 97.70%)p 0.02(  1.50%)d 0.01(  0.80%)
    89. (0.00001) RY*(16) C   2           s(  9.37%)p 5.55( 51.98%)d 4.12( 38.65%)
    90. (0.00000) RY*(17) C   2           s(  0.16%)p99.99( 97.54%)d14.85(  2.30%)
    91. (0.00567) RY*( 1) C   3           s(  0.15%)p99.99( 94.79%)d33.31(  5.06%)
                                            0.0000 -0.0220  0.0236  0.0207  0.0070
                                           -0.0086  0.2990  0.0099  0.0081 -0.0182
                                            0.7796  0.0111  0.0278  0.0128 -0.4943
                                            0.0668 -0.0192 -0.0314  0.0687  0.2050
                                            0.0345  0.0403
    92. (0.00206) RY*( 2) C   3           s(  0.38%)p99.99( 97.39%)d 5.78(  2.22%)
                                            0.0000  0.0163  0.0551  0.0213 -0.0096
                                            0.0009  0.1685  0.0151 -0.0252  0.0178
                                            0.4735 -0.0507 -0.0923  0.0236  0.8249
                                           -0.1471 -0.0793  0.0545 -0.0099  0.0382
                                           -0.0907 -0.0974
    93. (0.00117) RY*( 3) C   3           s(  0.16%)p99.99( 77.92%)d99.99( 21.91%)
                                            0.0000 -0.0006  0.0403  0.0016 -0.0021
                                           -0.0049  0.7650  0.3100  0.0625  0.0015
                                           -0.2841 -0.0667 -0.0103  0.0001  0.0282
                                            0.0830  0.0317  0.1096  0.4243 -0.1509
                                            0.0512  0.0415
    94. (0.00053) RY*( 4) C   3           s(  0.57%)p56.13( 32.21%)d99.99( 67.22%)
                                           -0.0000 -0.0005  0.0756 -0.0037 -0.0036
                                           -0.0102  0.4566 -0.2386  0.0796  0.0012
                                           -0.1681  0.0656  0.0371 -0.0016 -0.0177
                                           -0.1008  0.0761 -0.4929 -0.5372  0.1283
                                           -0.3522 -0.0147
    95. (0.00051) RY*( 5) C   3           s( 79.66%)p 0.22( 17.29%)d 0.04(  3.04%)
                                           -0.0000 -0.0051  0.8745 -0.1783  0.0101
                                           -0.0058 -0.0816 -0.0189  0.0661 -0.0222
                                           -0.0044 -0.3449  0.1588 -0.0006 -0.0724
                                           -0.1040  0.0282  0.0610  0.0204 -0.0567
                                           -0.0252 -0.1499
    96. (0.00026) RY*( 6) C   3           s( 20.99%)p 3.35( 70.41%)d 0.41(  8.61%)
                                            0.0000 -0.0059  0.3454  0.2971 -0.0475
                                           -0.0017 -0.0646  0.2502 -0.0311  0.0007
                                           -0.0126  0.2565 -0.2115  0.0141  0.0938
                                            0.6883 -0.2071 -0.0454 -0.1685  0.0771
                                           -0.0642  0.2135
    97. (0.00021) RY*( 7) C   3           s(  7.04%)p11.27( 79.37%)d 1.93( 13.59%)
                                            0.0000  0.0036  0.2602 -0.0281  0.0435
                                           -0.0003  0.0348  0.0294 -0.0230  0.0019
                                            0.0237  0.7701  0.1788  0.0075  0.0225
                                           -0.3689  0.1699  0.1565 -0.0245 -0.0929
                                            0.1404  0.2872
    98. (0.00013) RY*( 8) C   3           s(  1.22%)p52.42( 64.01%)d28.46( 34.76%)
                                           -0.0000  0.0065  0.0805  0.0333  0.0677
                                            0.0008  0.0300 -0.1796 -0.0215 -0.0127
                                           -0.1196  0.3251 -0.1803 -0.0059 -0.1025
                                           -0.1575 -0.6470 -0.0207  0.2541  0.1797
                                           -0.0916 -0.4919
    99. (0.00009) RY*( 9) C   3           s(  1.94%)p36.83( 71.51%)d13.67( 26.55%)
   100. (0.00007) RY*(10) C   3           s( 76.48%)p 0.21( 16.17%)d 0.10(  7.35%)
   101. (0.00007) RY*(11) C   3           s(  1.55%)p21.04( 32.54%)d42.60( 65.91%)
   102. (0.00002) RY*(12) C   3           s(  4.31%)p20.18( 87.02%)d 2.01(  8.67%)
   103. (0.00002) RY*(13) C   3           s(  2.90%)p 2.12(  6.15%)d31.31( 90.94%)
   104. (0.00003) RY*(14) C   3           s(  8.93%)p 1.70( 15.20%)d 8.49( 75.86%)
   105. (0.00000) RY*(15) C   3           s( 93.22%)p 0.04(  3.98%)d 0.03(  2.80%)
   106. (0.00000) RY*(16) C   3           s(  0.27%)p99.99( 94.91%)d18.07(  4.83%)
   107. (0.00001) RY*(17) C   3           s(  0.30%)p99.99( 39.18%)d99.99( 60.52%)
   108. (0.00681) RY*( 1) C   4           s(  2.44%)p38.50( 94.02%)d 1.45(  3.54%)
                                            0.0000 -0.0090  0.1315 -0.0840 -0.0014
                                            0.0119 -0.4103  0.0134 -0.0102  0.0145
                                           -0.8337  0.0025 -0.0325  0.0085 -0.2732
                                           -0.0099 -0.0139  0.0223  0.0276  0.1391
                                           -0.0861 -0.0860
   109. (0.00327) RY*( 2) C   4           s(  3.40%)p27.55( 93.75%)d 0.84(  2.85%)
                                           -0.0000  0.0033  0.1842 -0.0028 -0.0083
                                           -0.0116  0.3318  0.0024  0.0279 -0.0075
                                           -0.4008 -0.0051  0.0257  0.0134  0.8134
                                           -0.0413 -0.0395  0.0272  0.0593  0.0924
                                            0.1036  0.0707
   110. (0.00313) RY*( 3) C   4           s( 14.35%)p 5.61( 80.53%)d 0.36(  5.12%)
                                            0.0000  0.0073  0.3765  0.0412 -0.0013
                                           -0.0119  0.7429  0.0144  0.0339 -0.0022
                                           -0.1482 -0.0385 -0.0071 -0.0170 -0.4727
                                           -0.0162  0.0663  0.1549  0.1042 -0.0089
                                            0.0765 -0.1021
   111. (0.00079) RY*( 4) C   4           s( 49.02%)p 0.43( 21.27%)d 0.61( 29.72%)
                                           -0.0000 -0.0013  0.6965 -0.0704 -0.0071
                                            0.0086 -0.2111 -0.2492 -0.0073 -0.0122
                                            0.2098 -0.2383  0.0340 -0.0040  0.0464
                                            0.0034  0.0394 -0.0526 -0.5075  0.1859
                                            0.0419 -0.0234
   112. (0.00063) RY*( 5) C   4           s( 18.11%)p 0.44(  8.05%)d 4.08( 73.84%)
                                           -0.0000 -0.0015  0.4254 -0.0074  0.0098
                                           -0.0068 -0.1872 -0.1138  0.0290 -0.0034
                                            0.1375 -0.0956  0.0253 -0.0008  0.0510
                                           -0.0075  0.0147 -0.2728  0.7525 -0.2314
                                           -0.2088  0.0248
   113. (0.00035) RY*( 6) C   4           s(  5.98%)p 4.88( 29.17%)d10.85( 64.86%)
                                            0.0000  0.0023 -0.1593  0.1826 -0.0325
                                            0.0086  0.2453 -0.4067 -0.0647 -0.0052
                                           -0.1673  0.0476  0.0132 -0.0007 -0.0300
                                            0.1637  0.0603 -0.6150 -0.2475 -0.1086
                                           -0.4397  0.0627
   114. (0.00027) RY*( 7) C   4           s( 18.48%)p 2.28( 42.18%)d 2.13( 39.34%)
                                            0.0000  0.0014  0.0926  0.4188  0.0284
                                            0.0007 -0.0885  0.0117  0.0591  0.0033
                                            0.0209  0.4151  0.2434 -0.0125 -0.0685
                                            0.2543  0.3299 -0.1438  0.1224  0.3924
                                            0.3364  0.3010
   115. (0.00015) RY*( 8) C   4           s( 12.50%)p 5.64( 70.45%)d 1.36( 17.05%)
                                            0.0000  0.0035 -0.0986  0.3395 -0.0046
                                           -0.0039 -0.0584 -0.1425  0.0892 -0.0015
                                           -0.0693 -0.4588  0.1919  0.0090  0.0406
                                            0.6375 -0.1120  0.2049  0.0425 -0.1936
                                            0.1667 -0.2479
   116. (0.00016) RY*( 9) C   4           s( 11.39%)p 6.61( 75.26%)d 1.17( 13.35%)
                                           -0.0000 -0.0022  0.1506  0.2962  0.0593
                                           -0.0008 -0.0467  0.0411  0.1654 -0.0058
                                            0.0115  0.4149  0.4920  0.0069  0.0048
                                           -0.2168 -0.5099  0.0821 -0.1186 -0.1963
                                           -0.1519 -0.2260
   117. (0.00010) RY*(10) C   4           s(  8.72%)p 5.05( 43.97%)d 5.43( 47.31%)
   118. (0.00008) RY*(11) C   4           s(  1.80%)p31.29( 56.38%)d23.20( 41.81%)
   119. (0.00006) RY*(12) C   4           s(  6.03%)p 2.41( 14.54%)d13.17( 79.43%)
   120. (0.00006) RY*(13) C   4           s( 10.23%)p 5.67( 58.00%)d 3.11( 31.77%)
   121. (0.00003) RY*(14) C   4           s( 10.70%)p 6.10( 65.33%)d 2.24( 23.97%)
   122. (0.00003) RY*(15) C   4           s( 39.55%)p 1.17( 46.26%)d 0.36( 14.19%)
   123. (0.00001) RY*(16) C   4           s(  0.37%)p99.99( 97.11%)d 6.75(  2.52%)
   124. (0.00000) RY*(17) C   4           s( 86.95%)p 0.04(  3.84%)d 0.11(  9.21%)
   125. (0.00598) RY*( 1) C   5           s(  0.11%)p99.99( 95.04%)d43.33(  4.85%)
                                           -0.0000  0.0223 -0.0220 -0.0114 -0.0029
                                            0.0012 -0.0668 -0.0182 -0.0002  0.0035
                                           -0.2725 -0.0467 -0.0039  0.0249 -0.9310
                                            0.0295 -0.0301 -0.0526  0.0085  0.0535
                                            0.0723  0.1939
   126. (0.00208) RY*( 2) C   5           s(  0.28%)p99.99( 97.27%)d 8.85(  2.45%)
                                            0.0000  0.0162  0.0349  0.0334 -0.0132
                                            0.0066  0.3198 -0.0283 -0.0312  0.0281
                                            0.8692 -0.1554 -0.1273 -0.0040 -0.2647
                                            0.0365 -0.0255  0.0159  0.0627  0.1334
                                           -0.0501 -0.0044
   127. (0.00112) RY*( 3) C   5           s(  0.15%)p99.99( 77.51%)d99.99( 22.34%)
                                           -0.0000 -0.0010  0.0391  0.0017 -0.0003
                                           -0.0213  0.7886  0.2451  0.0498  0.0056
                                           -0.2777 -0.1064  0.0059 -0.0007  0.0313
                                           -0.0252 -0.0074  0.3225 -0.2050  0.0795
                                            0.2664  0.0115
   128. (0.00052) RY*( 4) C   5           s(  2.05%)p14.35( 29.38%)d33.50( 68.57%)
                                            0.0000 -0.0015  0.1414 -0.0197 -0.0090
                                           -0.0051 -0.4421  0.2383 -0.0814  0.0017
                                            0.1626 -0.0512  0.0306 -0.0030 -0.0193
                                           -0.0668  0.0090  0.6517  0.0896  0.0193
                                            0.5026  0.0011
   129. (0.00044) RY*( 5) C   5           s( 85.41%)p 0.12( 10.59%)d 0.05(  4.00%)
                                            0.0000 -0.0049  0.9033 -0.1947  0.0154
                                           -0.0033  0.0064 -0.0962  0.0680 -0.0139
                                           -0.0567 -0.2253  0.1533 -0.0161  0.0256
                                           -0.0638  0.0967 -0.1370  0.0557  0.1067
                                           -0.0590  0.0568
   130. (0.00023) RY*( 6) C   5           s( 26.26%)p 2.61( 68.63%)d 0.19(  5.11%)
                                            0.0000 -0.0054  0.3219  0.3957 -0.0484
                                            0.0026  0.0439  0.2374 -0.1082  0.0090
                                            0.0111  0.5819 -0.3937 -0.0099 -0.0830
                                           -0.3396  0.0136  0.0259 -0.0331 -0.1554
                                           -0.1583  0.0117
   131. (0.00016) RY*( 7) C   5           s(  9.86%)p 5.76( 56.81%)d 3.38( 33.34%)
                                            0.0000  0.0084  0.0636  0.3007  0.0639
                                           -0.0007  0.0096 -0.3998 -0.2104 -0.0134
                                           -0.1556  0.0153 -0.3412 -0.0043  0.0087
                                            0.3451  0.3218  0.0820  0.1078  0.4268
                                            0.1309 -0.3402
   132. (0.00013) RY*( 8) C   5           s( 58.56%)p 0.38( 22.25%)d 0.33( 19.19%)
                                            0.0000  0.0007  0.0147  0.7632  0.0538
                                           -0.0028 -0.0105 -0.0813  0.0927  0.0047
                                            0.0073 -0.3990  0.1836  0.0002  0.0523
                                           -0.1064  0.0102 -0.1850  0.0503 -0.2676
                                            0.2454  0.1528
   133. (0.00011) RY*( 9) C   5           s(  3.39%)p25.92( 87.96%)d 2.55(  8.65%)
                                            0.0000  0.0080  0.1587  0.0929  0.0075
                                           -0.0008 -0.0102  0.3708  0.1187  0.0092
                                            0.0437  0.1423  0.0237 -0.0026 -0.0046
                                            0.8390  0.0334 -0.0419  0.0137 -0.2766
                                           -0.0344  0.0830
   134. (0.00009) RY*(10) C   5           s(  5.27%)p13.12( 69.16%)d 4.85( 25.56%)
   135. (0.00006) RY*(11) C   5           s(  9.88%)p 3.41( 33.70%)d 5.71( 56.42%)
   136. (0.00004) RY*(12) C   5           s(  0.60%)p40.56( 24.14%)d99.99( 75.27%)
   137. (0.00002) RY*(13) C   5           s(  0.45%)p35.49( 15.83%)d99.99( 83.72%)
   138. (0.00000) RY*(14) C   5           s(  0.06%)p99.99( 97.23%)d46.48(  2.71%)
   139. (0.00000) RY*(15) C   5           s( 94.83%)p 0.02(  2.10%)d 0.03(  3.07%)
   140. (0.00001) RY*(16) C   5           s(  0.77%)p46.12( 35.37%)d83.25( 63.86%)
   141. (0.00001) RY*(17) C   5           s(  2.17%)p35.60( 77.10%)d 9.57( 20.73%)
   142. (0.00567) RY*( 1) C   6           s(  0.43%)p99.99( 94.65%)d11.48(  4.92%)
                                            0.0000 -0.0258  0.0527 -0.0276  0.0093
                                            0.0079 -0.2595 -0.0343 -0.0176  0.0210
                                           -0.7103 -0.0866 -0.0473 -0.0147  0.6015
                                            0.0121  0.0245 -0.0338  0.0698  0.2018
                                            0.0381  0.0325
   143. (0.00198) RY*( 2) C   6           s(  0.08%)p99.99( 98.01%)d24.16(  1.91%)
                                            0.0000  0.0014 -0.0143  0.0236  0.0052
                                            0.0072  0.1547  0.0219 -0.0387  0.0232
                                            0.5648  0.0865 -0.1273  0.0324  0.7476
                                            0.1297 -0.1851 -0.0357 -0.0163 -0.0413
                                            0.0511  0.1151
   144. (0.00083) RY*( 3) C   6           s(  0.24%)p99.99( 78.04%)d90.85( 21.72%)
                                            0.0000  0.0001 -0.0320  0.0370  0.0016
                                            0.0135 -0.8050  0.2440 -0.0663 -0.0043
                                            0.2547 -0.0345  0.0189 -0.0011 -0.0324
                                            0.0244  0.0072 -0.3642 -0.1187  0.0252
                                           -0.2641 -0.0095
   145. (0.00058) RY*( 4) C   6           s(  0.28%)p51.91( 14.28%)d99.99( 85.44%)
                                           -0.0000  0.0001 -0.0290  0.0437 -0.0015
                                           -0.0156  0.3319 -0.0304  0.0977  0.0050
                                           -0.1215  0.0572 -0.0235 -0.0022  0.0106
                                            0.0551  0.0139 -0.4035 -0.7508  0.2443
                                           -0.2595 -0.0296
   146. (0.00045) RY*( 5) C   6           s( 88.13%)p 0.10(  8.71%)d 0.04(  3.16%)
                                           -0.0000  0.0042  0.9383  0.0001 -0.0291
                                           -0.0046  0.0160 -0.0199  0.0384 -0.0107
                                            0.0879 -0.1522  0.0865  0.0193 -0.0228
                                           -0.1369 -0.1637  0.0037  0.0122  0.1498
                                           -0.0915  0.0254
   147. (0.00027) RY*( 6) C   6           s(  5.58%)p15.68( 87.58%)d 1.22(  6.84%)
                                           -0.0000  0.0024  0.2296 -0.0554 -0.0062
                                           -0.0045 -0.0193  0.1465  0.0758 -0.0143
                                           -0.0750  0.5373  0.2440 -0.0125 -0.0458
                                            0.6500  0.2634 -0.0679  0.0398 -0.0545
                                            0.1509  0.1909
   148. (0.00018) RY*( 7) C   6           s( 85.06%)p 0.03(  2.71%)d 0.14( 12.22%)
                                            0.0000 -0.0011 -0.0545  0.9206 -0.0097
                                            0.0012 -0.0008 -0.0273  0.0362  0.0053
                                           -0.0089  0.1192  0.0775 -0.0032 -0.0244
                                            0.0217 -0.0608  0.1380  0.1174  0.2445
                                           -0.1352  0.1065
   149. (0.00009) RY*( 8) C   6           s(  3.32%)p15.23( 50.55%)d13.90( 46.13%)
   150. (0.00006) RY*( 9) C   6           s(  2.31%)p18.10( 41.77%)d24.23( 55.92%)
   151. (0.00003) RY*(10) C   6           s(  8.23%)p 1.94( 15.93%)d 9.22( 75.84%)
   152. (0.00001) RY*(11) C   6           s(  0.28%)p99.99( 97.99%)d 6.28(  1.74%)
   153. (0.00001) RY*(12) C   6           s(  4.32%)p18.87( 81.43%)d 3.30( 14.25%)
   154. (0.00000) RY*(13) C   6           s(  0.81%)p17.61( 14.20%)d99.99( 85.00%)
   155. (0.00000) RY*(14) C   6           s( 97.56%)p 0.01(  1.46%)d 0.01(  0.98%)
   156. (0.00001) RY*(15) C   6           s(  0.52%)p99.99( 88.62%)d20.91( 10.86%)
   157. (0.00000) RY*(16) C   6           s(  2.75%)p 9.29( 25.50%)d26.14( 71.75%)
   158. (0.00000) RY*(17) C   6           s(  0.22%)p99.99( 98.65%)d 5.26(  1.14%)
   159. (0.01039) RY*( 1) C   7           s(  3.26%)p28.90( 94.11%)d 0.81(  2.64%)
                                            0.0000 -0.0000  0.1804 -0.0039 -0.0015
                                            0.0224 -0.3907 -0.0345 -0.0267 -0.0158
                                           -0.0925 -0.0671  0.0387 -0.0311  0.8773
                                            0.0247  0.0084  0.0153  0.1055 -0.0430
                                           -0.0772 -0.0848
   160. (0.00429) RY*( 2) C   7           s(  2.05%)p45.51( 93.11%)d 2.37(  4.84%)
                                            0.0000 -0.0125  0.1424 -0.0060 -0.0011
                                            0.0052 -0.8497  0.1646  0.0131 -0.0013
                                            0.1056 -0.0626  0.0159 -0.0141 -0.4048
                                           -0.0486 -0.0097 -0.1655  0.0754  0.0572
                                            0.0347 -0.1041
   161. (0.00284) RY*( 3) C   7           s(  2.65%)p24.87( 65.99%)d11.82( 31.35%)
                                            0.0000  0.0030  0.1606  0.0267 -0.0039
                                           -0.0002  0.0854 -0.3477  0.0093 -0.0098
                                           -0.2169 -0.6034  0.0593 -0.0087 -0.1180
                                           -0.3163  0.0539  0.0445 -0.0928  0.2072
                                           -0.3140 -0.4017
   162. (0.00180) RY*( 4) C   7           s(  1.51%)p62.65( 94.44%)d 2.69(  4.05%)
                                           -0.0000 -0.0179  0.1086 -0.0535  0.0101
                                            0.0070  0.0446 -0.1916 -0.0365  0.0151
                                            0.6373  0.1589 -0.0719 -0.0124  0.0912
                                           -0.6773  0.0201  0.0042  0.1345  0.0798
                                            0.0194  0.1251
   163. (0.00159) RY*( 5) C   7           s(  1.91%)p47.07( 90.12%)d 4.16(  7.97%)
                                           -0.0000 -0.0153  0.1042 -0.0892  0.0098
                                            0.0079  0.1434  0.3137  0.0254  0.0079
                                            0.5583 -0.5364 -0.0649 -0.0073  0.0542
                                            0.4095  0.0845  0.1341  0.1579  0.1732
                                            0.0767 -0.0293
   164. (0.00101) RY*( 6) C   7           s(  2.38%)p37.49( 89.05%)d 3.61(  8.58%)
                                           -0.0000 -0.0059  0.0428  0.1475  0.0112
                                           -0.0002 -0.0889 -0.7588 -0.0597  0.0087
                                            0.2432  0.0753 -0.0627 -0.0078 -0.0528
                                            0.4805  0.0260 -0.2412  0.0175  0.0373
                                           -0.1056  0.1213
   165. (0.00095) RY*( 7) C   7           s( 13.93%)p 1.31( 18.29%)d 4.87( 67.78%)
                                            0.0000  0.0025  0.3725 -0.0224 -0.0044
                                            0.0116 -0.0502 -0.2089 -0.1564 -0.0127
                                           -0.1309  0.1556  0.2240 -0.0054 -0.1106
                                            0.0730  0.0536  0.6866  0.1410  0.2065
                                            0.3788  0.0206
   166. (0.00060) RY*( 8) C   7           s( 42.09%)p 0.75( 31.76%)d 0.62( 26.15%)
                                           -0.0000 -0.0043  0.6211  0.1816  0.0460
                                            0.0080  0.2168  0.2259 -0.0836  0.0126
                                            0.0725  0.3758  0.0088 -0.0224 -0.0511
                                            0.1067  0.2265 -0.2100 -0.0124 -0.0595
                                           -0.2438 -0.3928
   167. (0.00024) RY*( 9) C   7           s( 30.32%)p 0.81( 24.62%)d 1.49( 45.06%)
                                            0.0000 -0.0032 -0.3860  0.3922 -0.0187
                                           -0.0084 -0.0954  0.1234 -0.0223 -0.0100
                                            0.2109  0.2248  0.3285  0.0069  0.0476
                                            0.0656 -0.1081  0.2877 -0.1451  0.3872
                                           -0.4189 -0.1462
   168. (0.00023) RY*(10) C   7           s( 10.42%)p 5.78( 60.16%)d 2.82( 29.43%)
                                           -0.0000 -0.0019  0.2569  0.1946 -0.0170
                                           -0.0006  0.1209  0.0853 -0.1148  0.0046
                                           -0.0588 -0.1839  0.6226 -0.0056 -0.0175
                                           -0.0520 -0.3722 -0.3199  0.1791  0.0245
                                           -0.0028  0.3990
   169. (0.00015) RY*(11) C   7           s( 15.67%)p 1.31( 20.46%)d 4.08( 63.87%)
                                            0.0000 -0.0038 -0.2501  0.3051 -0.0324
                                            0.0118  0.0305 -0.1056  0.0743  0.0066
                                            0.1609 -0.0669  0.3659  0.0056  0.0353
                                           -0.0409  0.1401 -0.1014  0.0470 -0.3765
                                            0.5029 -0.4812
   170. (0.00015) RY*(12) C   7           s(  0.41%)p99.99( 83.20%)d39.51( 16.38%)
                                            0.0000  0.0029  0.0508  0.0155  0.0363
                                           -0.0039  0.0074 -0.0146  0.7507 -0.0083
                                           -0.0892  0.0577  0.1915  0.0061  0.0399
                                           -0.0212  0.4671 -0.1249  0.0148  0.3197
                                            0.0718  0.2016
   171. (0.00012) RY*(13) C   7           s(  8.99%)p 0.73(  6.57%)d 9.39( 84.44%)
                                           -0.0000 -0.0117  0.2132  0.1622  0.1341
                                           -0.0061 -0.0948  0.0228  0.0111  0.0133
                                            0.1478 -0.1480  0.0571  0.0023  0.0331
                                           -0.0278  0.0834  0.1468 -0.8283 -0.2552
                                            0.0552  0.2618
   172. (0.00007) RY*(14) C   7           s( 19.88%)p 2.23( 44.42%)d 1.80( 35.71%)
   173. (0.00003) RY*(15) C   7           s( 53.99%)p 0.80( 43.29%)d 0.05(  2.72%)
   174. (0.00004) RY*(16) C   7           s( 13.14%)p 1.61( 21.15%)d 5.00( 65.70%)
   175. (0.00000) RY*(17) C   7           s( 77.36%)p 0.25( 19.53%)d 0.04(  3.11%)
   176. (0.00709) RY*( 1) C   8           s(  1.68%)p56.70( 95.09%)d 1.93(  3.23%)
                                            0.0000 -0.0096  0.1031 -0.0777  0.0029
                                           -0.0185  0.8990  0.0009  0.0323 -0.0021
                                            0.0075 -0.0062  0.0002 -0.0081  0.3754
                                           -0.0011  0.0140 -0.0119  0.0577 -0.0116
                                            0.1122 -0.1269
   177. (0.00340) RY*( 2) C   8           s(  1.36%)p67.92( 92.04%)d 4.88(  6.61%)
                                           -0.0000  0.0050  0.1115  0.0329 -0.0023
                                            0.0076  0.0112  0.0145 -0.0241  0.0131
                                           -0.9570 -0.0197 -0.0286 -0.0012 -0.0383
                                           -0.0259 -0.0043  0.2150  0.0700  0.1196
                                            0.0020 -0.0253
   178. (0.00302) RY*( 3) C   8           s(  4.08%)p22.46( 91.67%)d 1.04(  4.25%)
                                           -0.0000  0.0084  0.1993  0.0324 -0.0004
                                            0.0127  0.3436  0.0321 -0.0384 -0.0056
                                            0.0782 -0.0106  0.0045 -0.0150 -0.8856
                                            0.0505  0.0506  0.0023  0.2030 -0.0026
                                           -0.0251  0.0253
   179. (0.00093) RY*( 4) C   8           s( 87.27%)p 0.12( 10.05%)d 0.03(  2.68%)
                                           -0.0000 -0.0009  0.9341 -0.0137 -0.0062
                                            0.0087 -0.1782  0.0434 -0.1009  0.0016
                                            0.1300  0.0156 -0.0281  0.0082  0.1492
                                            0.0260 -0.1250  0.0487  0.0011  0.0947
                                           -0.0241 -0.1218
   180. (0.00066) RY*( 5) C   8           s(  2.68%)p 0.61(  1.62%)d35.69( 95.70%)
                                            0.0000  0.0003 -0.1042  0.1263 -0.0020
                                           -0.0010  0.0220  0.0275  0.0251  0.0101
                                            0.0766 -0.0894 -0.0170 -0.0006  0.0053
                                            0.0046 -0.0079 -0.1896  0.0519  0.9515
                                           -0.0739 -0.0870
   181. (0.00031) RY*( 6) C   8           s(  1.58%)p31.63( 49.94%)d30.70( 48.48%)
                                           -0.0000  0.0004  0.0647  0.1034 -0.0303
                                            0.0095  0.0554 -0.3655 -0.2714 -0.0037
                                           -0.1119  0.1220  0.0345 -0.0129 -0.0772
                                            0.3881  0.3220 -0.3141 -0.6109 -0.0017
                                            0.0569 -0.0984
   182. (0.00025) RY*( 7) C   8           s( 23.41%)p 0.93( 21.67%)d 2.35( 54.92%)
                                           -0.0000  0.0015  0.0412  0.4787  0.0568
                                           -0.0005  0.0169  0.0695 -0.0199 -0.0087
                                           -0.1361  0.2948  0.0152  0.0042  0.0442
                                           -0.2633 -0.1848 -0.6711  0.2002 -0.1814
                                           -0.1591 -0.0233
   183. (0.00018) RY*( 8) C   8           s( 53.32%)p 0.42( 22.14%)d 0.46( 24.54%)
                                            0.0000  0.0008 -0.0629  0.7275 -0.0044
                                            0.0003  0.0481 -0.2330 -0.2168  0.0046
                                            0.1235 -0.2426 -0.0154 -0.0029  0.0051
                                           -0.1525 -0.1418  0.4412 -0.0758 -0.0443
                                            0.0847 -0.1894
   184. (0.00013) RY*( 9) C   8           s(  4.46%)p18.89( 84.18%)d 2.55( 11.36%)
                                            0.0000  0.0009 -0.0196  0.2079  0.0311
                                           -0.0045 -0.0484  0.3803 -0.0174  0.0020
                                           -0.0388 -0.5062  0.1280  0.0045  0.0979
                                            0.6364  0.0762 -0.1625  0.2440 -0.1405
                                           -0.0484 -0.0750
   185. (0.00012) RY*(10) C   8           s(  0.02%)p99.99( 75.79%)d99.99( 24.19%)
                                           -0.0000  0.0007 -0.0018 -0.0028  0.0154
                                           -0.0040  0.0191 -0.6397  0.1323  0.0020
                                            0.0038  0.1212 -0.0664  0.0123  0.0721
                                            0.4315 -0.3466  0.0506  0.3346  0.0185
                                           -0.2274  0.2745
   186. (0.00009) RY*(11) C   8           s(  2.66%)p17.04( 45.36%)d19.53( 51.98%)
   187. (0.00008) RY*(12) C   8           s(  7.78%)p 1.50( 11.64%)d10.36( 80.59%)
   188. (0.00007) RY*(13) C   8           s(  1.53%)p46.74( 71.47%)d17.66( 27.00%)
   189. (0.00006) RY*(14) C   8           s( 15.60%)p 4.82( 75.21%)d 0.59(  9.19%)
   190. (0.00003) RY*(15) C   8           s(  2.18%)p23.54( 51.36%)d21.30( 46.46%)
   191. (0.00000) RY*(16) C   8           s( 90.41%)p 0.03(  2.99%)d 0.07(  6.60%)
   192. (0.00001) RY*(17) C   8           s(  0.02%)p99.99( 97.88%)d97.36(  2.10%)
   193. (0.00474) RY*( 1) N   9           s(  0.43%)p99.99( 97.00%)d 5.92(  2.57%)
                                           -0.0000  0.0029  0.0502  0.0425  0.0000
                                            0.0014  0.0078  0.0268  0.0038  0.0196
                                           -0.6122  0.0188 -0.0071  0.0219 -0.7689
                                           -0.0434  0.0040  0.0165  0.0127  0.0325
                                           -0.0888 -0.1276
   194. (0.00363) RY*( 2) N   9           s( 11.33%)p 7.51( 85.06%)d 0.32(  3.62%)
                                            0.0000 -0.0227  0.3328  0.0440  0.0044
                                           -0.0129  0.2249  0.0337 -0.0042  0.0107
                                            0.6944 -0.1650 -0.0150 -0.0050 -0.5314
                                            0.0803  0.0109 -0.1307  0.1138 -0.0391
                                           -0.0657  0.0167
   195. (0.00185) RY*( 3) N   9           s( 39.34%)p 1.45( 57.19%)d 0.09(  3.46%)
                                            0.0000  0.0038  0.6242 -0.0614 -0.0035
                                            0.0043  0.5527 -0.0229  0.1712 -0.0060
                                           -0.3384 -0.1471  0.0062  0.0075  0.2969
                                            0.1105  0.0076 -0.1084  0.1429 -0.0456
                                            0.0086  0.0175
   196. (0.00108) RY*( 4) N   9           s( 33.27%)p 1.63( 54.15%)d 0.38( 12.58%)
                                            0.0000  0.0017  0.5655 -0.1138  0.0016
                                           -0.0112 -0.7034 -0.0213  0.1707 -0.0029
                                           -0.0087 -0.1034  0.0043 -0.0002  0.0369
                                            0.0682  0.0123  0.1873 -0.1443 -0.0878
                                           -0.2376  0.0755
   197. (0.00035) RY*( 5) N   9           s(  4.37%)p12.35( 53.96%)d 9.54( 41.67%)
                                           -0.0000  0.0040  0.0273  0.2072  0.0001
                                            0.0020  0.0022  0.0629 -0.0009 -0.0015
                                           -0.0397  0.4412 -0.0100 -0.0056 -0.0899
                                            0.5723 -0.0602  0.2005  0.1143 -0.1179
                                            0.2165  0.5501
   198. (0.00021) RY*( 6) N   9           s( 10.76%)p 1.65( 17.72%)d 6.65( 71.52%)
                                           -0.0000  0.0014 -0.1542  0.2889  0.0187
                                            0.0208  0.2981  0.1495  0.1134 -0.0036
                                            0.0128 -0.1624 -0.1190  0.0053  0.0371
                                            0.0733  0.0725  0.3415 -0.4963 -0.1153
                                           -0.5687  0.1251
   199. (0.00014) RY*( 7) N   9           s( 12.51%)p 6.07( 75.96%)d 0.92( 11.53%)
                                           -0.0000 -0.0015  0.2078  0.2837 -0.0383
                                            0.0002  0.0817 -0.7431 -0.3100  0.0046
                                            0.0390  0.2489  0.1417 -0.0009 -0.0082
                                           -0.1291 -0.0656  0.1147 -0.2958 -0.0173
                                            0.0538 -0.1067
   200. (0.00008) RY*( 8) N   9           s( 42.71%)p 0.53( 22.77%)d 0.81( 34.52%)
   201. (0.00006) RY*( 9) N   9           s(  3.56%)p17.40( 61.96%)d 9.69( 34.48%)
   202. (0.00003) RY*(10) N   9           s(  2.07%)p 6.94( 14.36%)d40.39( 83.57%)
   203. (0.00003) RY*(11) N   9           s( 30.58%)p 0.97( 29.74%)d 1.30( 39.68%)
   204. (0.00003) RY*(12) N   9           s(  5.93%)p13.59( 80.58%)d 2.28( 13.49%)
   205. (0.00000) RY*(13) N   9           s(  1.41%)p61.83( 87.18%)d 8.09( 11.41%)
   206. (0.00001) RY*(14) N   9           s(  2.29%)p 7.44( 17.07%)d35.17( 80.64%)
   207. (0.00000) RY*(15) N   9           s( 98.71%)p 0.00(  0.47%)d 0.01(  0.82%)
   208. (0.00001) RY*(16) N   9           s(  0.81%)p60.51( 49.28%)d61.27( 49.90%)
   209. (0.00000) RY*(17) N   9           s(  0.01%)p99.99( 95.58%)d99.99(  4.41%)
   210. (0.00588) RY*( 1) C  10           s(  0.16%)p99.99( 94.98%)d29.96(  4.86%)
                                            0.0000 -0.0232  0.0306 -0.0115  0.0041
                                            0.0182 -0.7948 -0.0084 -0.0245 -0.0006
                                            0.0701 -0.0103  0.0009 -0.0193  0.5542
                                           -0.0646  0.0203  0.0131  0.2184 -0.0185
                                           -0.0155 -0.0098
   211. (0.00210) RY*( 2) C  10           s(  0.11%)p99.99( 97.70%)d19.40(  2.19%)
                                            0.0000  0.0152  0.0274 -0.0029 -0.0119
                                           -0.0220 -0.5648  0.1144  0.1169  0.0016
                                           -0.0443 -0.0168 -0.0041 -0.0218 -0.7825
                                            0.1081  0.0639 -0.0159 -0.0127 -0.0086
                                            0.0984 -0.1083
   212. (0.00129) RY*( 3) C  10           s(  0.13%)p99.99( 79.20%)d99.99( 20.67%)
                                           -0.0000  0.0009  0.0291 -0.0202 -0.0055
                                            0.0004  0.0329  0.0057  0.0056 -0.0053
                                            0.8418  0.2731  0.0430 -0.0003 -0.0717
                                           -0.0243 -0.0004 -0.1811  0.0112 -0.4154
                                            0.0182  0.0290
   213. (0.00053) RY*( 4) C  10           s( 11.39%)p 2.09( 23.82%)d 5.69( 64.79%)
                                           -0.0000 -0.0022  0.3328 -0.0548 -0.0090
                                            0.0074  0.0389  0.0734 -0.0382 -0.0094
                                            0.4200 -0.2226  0.0527 -0.0018 -0.0252
                                           -0.0188 -0.0020  0.6437  0.0056  0.4620
                                            0.0959 -0.1039
   214. (0.00045) RY*( 5) C  10           s( 79.20%)p 0.11(  8.63%)d 0.15( 12.17%)
                                           -0.0000 -0.0043  0.8742 -0.1664  0.0073
                                            0.0205  0.0415  0.1704 -0.1360  0.0017
                                           -0.1675 -0.0003 -0.0415 -0.0040  0.0515
                                            0.0649 -0.0013 -0.2826 -0.0471 -0.1666
                                            0.0466 -0.0984
   215. (0.00027) RY*( 6) C  10           s( 18.32%)p 4.25( 77.76%)d 0.21(  3.92%)
                                            0.0000 -0.0030  0.2392  0.3496 -0.0609
                                           -0.0029  0.0258 -0.4660  0.3204  0.0012
                                           -0.0048 -0.1748 -0.0461 -0.0135 -0.0906
                                           -0.5848  0.2721 -0.0662  0.1323 -0.0365
                                            0.0715  0.1043
   216. (0.00016) RY*( 7) C  10           s(  1.14%)p58.94( 67.36%)d27.56( 31.49%)
                                           -0.0000  0.0104  0.0121  0.0698  0.0794
                                            0.0109  0.0807 -0.2585  0.1159 -0.0038
                                           -0.0431  0.3276  0.0685  0.0053  0.0893
                                            0.3866  0.5616  0.0643  0.1403  0.0373
                                            0.0374 -0.5370
   217. (0.00011) RY*( 8) C  10           s( 26.98%)p 1.23( 33.29%)d 1.47( 39.72%)
                                            0.0000  0.0007  0.1207  0.4974  0.0885
                                           -0.0068 -0.0795  0.3140 -0.0861 -0.0020
                                           -0.0470  0.3845  0.1119 -0.0059  0.0035
                                           -0.1009  0.2185  0.1503 -0.3317  0.0741
                                           -0.4628  0.2120
   218. (0.00008) RY*( 9) C  10           s(  3.26%)p19.67( 64.08%)d10.03( 32.66%)
   219. (0.00008) RY*(10) C  10           s(  3.06%)p20.11( 61.52%)d11.58( 35.42%)
   220. (0.00004) RY*(11) C  10           s( 10.44%)p 2.62( 27.30%)d 5.97( 62.26%)
   221. (0.00004) RY*(12) C  10           s( 47.45%)p 0.53( 25.11%)d 0.58( 27.43%)
   222. (0.00002) RY*(13) C  10           s(  0.53%)p21.21( 11.19%)d99.99( 88.28%)
   223. (0.00001) RY*(14) C  10           s(  0.83%)p99.99( 85.52%)d16.38( 13.65%)
   224. (0.00000) RY*(15) C  10           s(  0.04%)p99.99( 94.71%)d99.99(  5.25%)
   225. (0.00000) RY*(16) C  10           s( 95.77%)p 0.02(  1.69%)d 0.03(  2.54%)
   226. (0.00001) RY*(17) C  10           s(  1.29%)p35.75( 46.18%)d40.66( 52.52%)
   227. (0.00573) RY*( 1) C  11           s(  0.49%)p99.99( 94.63%)d 9.86(  4.88%)
                                            0.0000 -0.0260  0.0508 -0.0405  0.0069
                                           -0.0091  0.2259  0.0719  0.0242 -0.0010
                                            0.0406  0.0041  0.0012 -0.0257  0.9380
                                            0.0687  0.0499 -0.0117 -0.1042 -0.0091
                                            0.0734 -0.1797
   228. (0.00197) RY*( 2) C  11           s(  0.06%)p99.99( 98.06%)d29.74(  1.87%)
                                           -0.0000  0.0016 -0.0130  0.0207  0.0055
                                           -0.0391 -0.9198 -0.1435  0.2198  0.0026
                                            0.0767  0.0103 -0.0167  0.0106  0.2281
                                            0.0401 -0.0653 -0.0022 -0.1147  0.0089
                                           -0.0347  0.0653
   229. (0.00079) RY*( 3) C  11           s(  0.20%)p99.99( 88.09%)d59.91( 11.71%)
                                            0.0000  0.0003  0.0402 -0.0184 -0.0001
                                            0.0014 -0.0623  0.0068 -0.0075  0.0217
                                           -0.8998  0.2375 -0.0893 -0.0001  0.0482
                                           -0.0026 -0.0007  0.2418 -0.0083  0.2400
                                            0.0200 -0.0240
   230. (0.00058) RY*( 4) C  11           s(  0.13%)p25.91(  3.28%)d99.99( 96.60%)
                                           -0.0000  0.0000  0.0266 -0.0235 -0.0025
                                            0.0003  0.0078  0.0262  0.0059  0.0061
                                            0.1612 -0.0102  0.0733  0.0004 -0.0165
                                            0.0100 -0.0103  0.9245 -0.0762 -0.3010
                                            0.1175  0.0325
   231. (0.00045) RY*( 5) C  11           s( 83.15%)p 0.17( 13.91%)d 0.04(  2.95%)
                                           -0.0000  0.0031  0.9112 -0.0198 -0.0272
                                           -0.0037 -0.0592  0.2940  0.0533  0.0007
                                            0.0238 -0.0316 -0.0093  0.0222 -0.0790
                                            0.0159 -0.1941 -0.0594 -0.0098 -0.0040
                                            0.1388 -0.0810
   232. (0.00026) RY*( 6) C  11           s( 13.52%)p 5.86( 79.25%)d 0.53(  7.23%)
                                            0.0000  0.0017  0.2939 -0.2185 -0.0323
                                            0.0192  0.0733 -0.7731 -0.3657 -0.0015
                                            0.0224  0.0561  0.0207  0.0012  0.0047
                                            0.2253  0.0207 -0.0009 -0.2314  0.0110
                                           -0.1153  0.0729
   233. (0.00016) RY*( 7) C  11           s( 70.96%)p 0.16( 11.04%)d 0.25( 18.01%)
                                            0.0000 -0.0046 -0.0287  0.8414 -0.0290
                                           -0.0001  0.0186 -0.1715 -0.1629  0.0002
                                            0.0175  0.0790 -0.0031 -0.0062 -0.0087
                                            0.0994 -0.1937 -0.0217 -0.1152  0.0379
                                            0.3956 -0.0919
   234. (0.00008) RY*( 8) C  11           s(  3.19%)p11.26( 35.91%)d19.09( 60.90%)
   235. (0.00004) RY*( 9) C  11           s(  5.73%)p 9.47( 54.28%)d 6.98( 39.99%)
   236. (0.00001) RY*(10) C  11           s(  0.49%)p99.99( 80.01%)d40.01( 19.50%)
   237. (0.00002) RY*(11) C  11           s(  0.61%)p99.99( 98.74%)d 1.07(  0.65%)
   238. (0.00002) RY*(12) C  11           s( 12.43%)p 1.32( 16.46%)d 5.72( 71.10%)
   239. (0.00000) RY*(13) C  11           s(  0.18%)p99.99( 99.02%)d 4.47(  0.80%)
   240. (0.00000) RY*(14) C  11           s( 98.70%)p 0.01(  0.87%)d 0.00(  0.43%)
   241. (0.00000) RY*(15) C  11           s(  0.35%)p26.58(  9.31%)d99.99( 90.34%)
   242. (0.00001) RY*(16) C  11           s(  8.81%)p 9.77( 86.08%)d 0.58(  5.11%)
   243. (0.00001) RY*(17) C  11           s(  1.10%)p28.36( 31.14%)d61.72( 67.76%)
   244. (0.00544) RY*( 1) C  12           s(  1.16%)p80.84( 93.42%)d 4.70(  5.43%)
                                            0.0000 -0.0241  0.1031  0.0099  0.0159
                                           -0.0239  0.9204 -0.1050  0.0526  0.0011
                                           -0.0374 -0.0013 -0.0024 -0.0063  0.2650
                                           -0.0261  0.0155  0.0073 -0.1190  0.0163
                                           -0.1220  0.1579
   245. (0.00193) RY*( 2) C  12           s(  0.03%)p99.99( 98.04%)d62.81(  1.93%)
                                           -0.0000 -0.0001  0.0167  0.0054  0.0008
                                            0.0113  0.2554 -0.0483 -0.0660 -0.0030
                                           -0.0716  0.0101  0.0167 -0.0394 -0.9090
                                            0.1540  0.2266 -0.0100 -0.1197  0.0024
                                            0.0358 -0.0599
   246. (0.00085) RY*( 3) C  12           s(  0.11%)p99.99( 91.34%)d78.58(  8.56%)
                                           -0.0000  0.0001 -0.0115  0.0308  0.0025
                                           -0.0014  0.0586  0.0275  0.0088 -0.0210
                                            0.9216  0.2061  0.1143  0.0008 -0.0590
                                           -0.0121 -0.0080 -0.2897  0.0212 -0.0012
                                           -0.0342  0.0017
   247. (0.00054) RY*( 4) C  12           s(  0.05%)p13.77(  0.74%)d99.99( 99.21%)
                                           -0.0000  0.0002  0.0229 -0.0029  0.0007
                                            0.0014 -0.0041  0.0194 -0.0073  0.0105
                                           -0.0768 -0.0048 -0.0052 -0.0013 -0.0011
                                           -0.0289  0.0044 -0.2390  0.0754  0.9561
                                           -0.0825 -0.0915
   248. (0.00043) RY*( 5) C  12           s(  0.20%)p99.99( 94.86%)d24.96(  4.95%)
                                           -0.0000  0.0005  0.0444 -0.0035  0.0012
                                            0.0068  0.0292  0.2656 -0.0739 -0.0018
                                           -0.0098 -0.0658  0.0192 -0.0214 -0.1111
                                           -0.8806  0.2804  0.0289  0.1802 -0.0377
                                           -0.0574  0.1069
   249. (0.00038) RY*( 6) C  12           s( 88.94%)p 0.09(  8.34%)d 0.03(  2.71%)
                                           -0.0000  0.0032  0.9416  0.0143 -0.0518
                                            0.0213 -0.1223 -0.0924 -0.2287 -0.0011
                                            0.0202  0.0036  0.0096  0.0075 -0.0120
                                            0.0067 -0.0799 -0.0128 -0.0799 -0.0004
                                            0.0498  0.1346
   250. (0.00018) RY*( 7) C  12           s( 78.57%)p 0.03(  2.74%)d 0.24( 18.69%)
                                            0.0000 -0.0047 -0.1324  0.8764 -0.0078
                                           -0.0074 -0.0407 -0.0077 -0.1498  0.0005
                                           -0.0239  0.0014  0.0044 -0.0028 -0.0093
                                           -0.0118 -0.0483 -0.0137 -0.1269  0.0600
                                            0.1831  0.3653
   251. (0.00007) RY*( 8) C  12           s(  0.03%)p99.99( 21.39%)d99.99( 78.59%)
   252. (0.00005) RY*( 9) C  12           s(  3.99%)p16.39( 65.40%)d 7.67( 30.61%)
   253. (0.00001) RY*(10) C  12           s(  2.97%)p29.67( 88.22%)d 2.96(  8.81%)
   254. (0.00001) RY*(11) C  12           s( 20.01%)p 0.45(  8.92%)d 3.55( 71.08%)
   255. (0.00000) RY*(12) C  12           s(  2.77%)p28.58( 79.25%)d 6.48( 17.98%)
   256. (0.00000) RY*(13) C  12           s(  0.00%)p 1.00(  8.35%)d10.98( 91.65%)
   257. (0.00001) RY*(14) C  12           s(  0.00%)p 1.00( 99.94%)d 0.00(  0.06%)
   258. (0.00000) RY*(15) C  12           s(  0.00%)p 1.00( 99.84%)d 0.00(  0.15%)
   259. (0.00000) RY*(16) C  12           s(  2.07%)p18.72( 38.77%)d28.57( 59.16%)
   260. (0.00000) RY*(17) C  12           s( 99.17%)p 0.01(  0.55%)d 0.00(  0.28%)
   261. (0.00579) RY*( 1) C  13           s(  0.39%)p99.99( 94.79%)d12.36(  4.82%)
                                            0.0000 -0.0260  0.0481 -0.0289  0.0084
                                           -0.0220  0.6646 -0.0872  0.0485  0.0028
                                           -0.0787  0.0032 -0.0035  0.0171 -0.6987
                                            0.0168 -0.0285  0.0143  0.2171 -0.0159
                                           -0.0226 -0.0085
   262. (0.00202) RY*( 2) C  13           s(  0.34%)p99.99( 97.61%)d 6.11(  2.06%)
                                           -0.0000 -0.0018  0.0466 -0.0342 -0.0046
                                            0.0278  0.6768 -0.1221 -0.1504 -0.0001
                                            0.0030 -0.0044 -0.0015  0.0286  0.6616
                                           -0.1193 -0.1640  0.0012  0.0180 -0.0067
                                            0.0700 -0.1237
   263. (0.00091) RY*( 3) C  13           s(  0.05%)p99.99( 77.99%)d99.99( 21.95%)
                                           -0.0000  0.0003 -0.0009  0.0228  0.0011
                                           -0.0002  0.0576  0.0457 -0.0002 -0.0124
                                            0.8464  0.2291  0.0572  0.0014 -0.0466
                                            0.0008 -0.0091 -0.4544  0.0159 -0.0995
                                           -0.0531  0.0103
   264. (0.00055) RY*( 4) C  13           s(  0.25%)p57.32( 14.17%)d99.99( 85.58%)
                                           -0.0000  0.0000  0.0481  0.0122  0.0031
                                            0.0018 -0.0192 -0.0109 -0.0085  0.0151
                                           -0.3518 -0.0688 -0.1065 -0.0017  0.0278
                                            0.0179  0.0053 -0.5430 -0.0101 -0.7451
                                           -0.0192  0.0727
   265. (0.00046) RY*( 5) C  13           s( 85.82%)p 0.13( 11.04%)d 0.04(  3.14%)
                                           -0.0000  0.0026  0.9226 -0.0762 -0.0345
                                            0.0096 -0.1166 -0.2314 -0.0974 -0.0017
                                            0.0426 -0.0068  0.0237 -0.0210  0.0012
                                           -0.0586  0.1655  0.0180  0.1340  0.0251
                                            0.1116  0.0020
   266. (0.00026) RY*( 6) C  13           s( 14.41%)p 5.46( 78.68%)d 0.48(  6.91%)
                                            0.0000 -0.0014 -0.2000  0.3225  0.0119
                                           -0.0163 -0.0730 -0.5426  0.2866  0.0002
                                            0.0115  0.0235 -0.0021 -0.0102 -0.0230
                                           -0.5819  0.2545 -0.0393  0.0507 -0.0146
                                            0.1919 -0.1670
   267. (0.00014) RY*( 7) C  13           s( 65.33%)p 0.24( 15.96%)d 0.29( 18.70%)
                                            0.0000 -0.0040  0.0130  0.8072 -0.0405
                                            0.0000  0.0287  0.1766 -0.2658  0.0012
                                           -0.0139 -0.0040  0.0054  0.0063  0.0393
                                            0.2257  0.0649  0.0081  0.2955  0.0283
                                            0.2559  0.1827
   268. (0.00008) RY*( 8) C  13           s(  3.36%)p10.54( 35.42%)d18.21( 61.21%)
   269. (0.00005) RY*( 9) C  13           s(  4.71%)p11.54( 54.37%)d 8.68( 40.92%)
   270. (0.00003) RY*(10) C  13           s( 12.07%)p 1.52( 18.35%)d 5.76( 69.58%)
   271. (0.00001) RY*(11) C  13           s(  1.66%)p55.52( 91.93%)d 3.87(  6.41%)
   272. (0.00001) RY*(12) C  13           s(  7.21%)p10.14( 73.16%)d 2.72( 19.62%)
   273. (0.00000) RY*(13) C  13           s(  0.13%)p99.99( 13.16%)d99.99( 86.71%)
   274. (0.00000) RY*(14) C  13           s(  0.03%)p99.99( 99.13%)d29.25(  0.85%)
   275. (0.00000) RY*(15) C  13           s( 98.35%)p 0.01(  0.86%)d 0.01(  0.79%)
   276. (0.00001) RY*(16) C  13           s(  4.41%)p14.00( 61.76%)d 7.67( 33.83%)
   277. (0.00001) RY*(17) C  13           s(  1.56%)p39.53( 61.69%)d23.55( 36.75%)
   278. (0.00558) RY*( 1) C  14           s(  0.30%)p99.99( 94.82%)d16.13(  4.87%)
                                            0.0000 -0.0207  0.0506  0.0020  0.0050
                                            0.0105 -0.3487 -0.0363 -0.0152 -0.0007
                                           -0.0267 -0.0108  0.0002  0.0224 -0.9061
                                            0.0384 -0.0336 -0.0128 -0.1030 -0.0053
                                            0.0790 -0.1781
   279. (0.00207) RY*( 2) C  14           s(  1.17%)p81.77( 96.07%)d 2.34(  2.75%)
                                            0.0000  0.0176  0.1058 -0.0119 -0.0106
                                           -0.0250 -0.8939  0.1235  0.1166  0.0002
                                            0.1217 -0.0152 -0.0062  0.0109  0.3310
                                           -0.0854 -0.0064  0.0099  0.1464  0.0094
                                            0.0709 -0.0301
   280. (0.00109) RY*( 3) C  14           s(  0.20%)p99.99( 76.13%)d99.99( 23.68%)
                                            0.0000  0.0002  0.0066  0.0437  0.0036
                                            0.0006  0.0891  0.0241 -0.0299 -0.0209
                                            0.8127  0.2780  0.0635  0.0019 -0.0624
                                           -0.0722 -0.0227 -0.3955  0.0312  0.2745
                                           -0.0566 -0.0290
   281. (0.00059) RY*( 4) C  14           s( 14.30%)p 2.14( 30.65%)d 3.85( 55.05%)
                                            0.0000 -0.0017  0.3588 -0.1193  0.0040
                                            0.0093  0.1035  0.0993 -0.0977  0.0037
                                            0.4477 -0.2691  0.0379  0.0043 -0.0398
                                            0.0119 -0.0140  0.7367 -0.0191 -0.0288
                                            0.0731  0.0355
   282. (0.00046) RY*( 5) C  14           s( 65.77%)p 0.30( 19.97%)d 0.22( 14.26%)
                                            0.0000 -0.0049  0.7976 -0.1458  0.0142
                                            0.0163  0.0842  0.2767 -0.2505 -0.0031
                                           -0.2165  0.0447 -0.0254  0.0106 -0.0120
                                           -0.0167 -0.0544 -0.3396  0.1512  0.0016
                                           -0.0533  0.0396
   283. (0.00030) RY*( 6) C  14           s( 23.63%)p 3.09( 72.92%)d 0.15(  3.45%)
                                            0.0000 -0.0071  0.3719  0.3081 -0.0554
                                           -0.0034  0.0034 -0.5269  0.3457  0.0008
                                            0.0387  0.0288 -0.0358  0.0117  0.0897
                                            0.5654 -0.0238 -0.0443 -0.0516  0.0271
                                            0.1623 -0.0525
   284. (0.00015) RY*( 7) C  14           s( 13.77%)p 5.56( 76.53%)d 0.71(  9.71%)
                                            0.0000  0.0059  0.2188  0.2895  0.0771
                                           -0.0096 -0.0351 -0.4638 -0.0203 -0.0010
                                           -0.0593  0.1241 -0.0198  0.0054  0.0033
                                           -0.6901 -0.2300  0.0919 -0.2110  0.0028
                                           -0.1163  0.1748
   285. (0.00013) RY*( 8) C  14           s(  1.95%)p26.56( 51.88%)d23.64( 46.17%)
                                            0.0000  0.0077  0.0069  0.0664  0.1226
                                            0.0150  0.1502  0.1676  0.4494 -0.0013
                                           -0.0320  0.1415 -0.0211 -0.0010 -0.0354
                                           -0.1084 -0.4811  0.1318  0.4482 -0.0903
                                           -0.1652 -0.4560
   286. (0.00010) RY*( 9) C  14           s( 13.03%)p 4.45( 57.98%)d 2.22( 28.99%)
   287. (0.00006) RY*(10) C  14           s(  4.57%)p 6.78( 31.00%)d14.09( 64.43%)
   288. (0.00005) RY*(11) C  14           s(  0.65%)p30.58( 20.00%)d99.99( 79.34%)
   289. (0.00004) RY*(12) C  14           s( 53.08%)p 0.56( 29.53%)d 0.33( 17.39%)
   290. (0.00002) RY*(13) C  14           s(  4.79%)p18.15( 86.94%)d 1.73(  8.27%)
   291. (0.00002) RY*(14) C  14           s(  6.86%)p 2.38( 16.32%)d11.20( 76.82%)
   292. (0.00001) RY*(15) C  14           s(  0.11%)p99.99( 98.70%)d10.62(  1.19%)
   293. (0.00000) RY*(16) C  14           s( 95.45%)p 0.03(  2.60%)d 0.02(  1.94%)
   294. (0.00001) RY*(17) C  14           s(  0.45%)p85.00( 38.03%)d99.99( 61.53%)
   295. (0.00934) RY*( 1) C  15           s(  9.34%)p 9.14( 85.34%)d 0.57(  5.33%)
                                            0.0000  0.0429  0.2987  0.0252 -0.0409
                                            0.0202  0.1658  0.0260 -0.0242 -0.0494
                                           -0.7257  0.0718  0.0521  0.0294  0.5336
                                           -0.0180 -0.0383 -0.1608  0.1559  0.0053
                                            0.0228  0.0504
   296. (0.00703) RY*( 2) C  15           s( 27.62%)p 0.67( 18.47%)d 1.95( 53.91%)
                                           -0.0000  0.0120  0.5241 -0.0357 -0.0087
                                           -0.0496 -0.3427 -0.1874  0.0553 -0.0084
                                           -0.0902 -0.0039  0.0698  0.0392 -0.0054
                                           -0.0967 -0.0509  0.4195 -0.5225  0.0421
                                           -0.2244 -0.1952
   297. (0.00639) RY*( 3) C  15           s(  1.52%)p 6.43(  9.75%)d58.53( 88.73%)
                                           -0.0000  0.0024  0.1228  0.0083 -0.0043
                                           -0.0179 -0.1229 -0.1071  0.0216 -0.0470
                                            0.1129  0.1658  0.0315 -0.0579  0.1245
                                            0.0885  0.0067  0.5123  0.2208 -0.2594
                                            0.3256  0.6346
   298. (0.00235) RY*( 4) C  15           s( 17.71%)p 3.84( 68.09%)d 0.80( 14.20%)
                                           -0.0000 -0.0057  0.3920  0.1528  0.0044
                                           -0.0078  0.7290 -0.0840  0.0312 -0.0470
                                            0.2035 -0.1706  0.1433  0.0304 -0.1226
                                            0.1498 -0.0984  0.1145 -0.0702  0.2371
                                            0.2556 -0.0495
   299. (0.00105) RY*( 5) C  15           s( 33.48%)p 1.12( 37.62%)d 0.86( 28.90%)
                                           -0.0000  0.0028  0.5766 -0.0272 -0.0397
                                           -0.0173 -0.3719  0.2163  0.0462 -0.0269
                                            0.3941 -0.0249 -0.0195 -0.0040  0.1202
                                            0.1242  0.0425 -0.4107  0.2973  0.0361
                                            0.1502 -0.0896
   300. (0.00032) RY*( 6) C  15           s(  4.61%)p16.84( 77.57%)d 3.87( 17.82%)
                                           -0.0000 -0.0015 -0.0915  0.1479  0.1257
                                           -0.0001  0.1290 -0.1055 -0.3837 -0.0067
                                            0.3971  0.2079  0.1334 -0.0305  0.5704
                                            0.2255  0.0695  0.0266 -0.0936 -0.0242
                                           -0.4089 -0.0312
   301. (0.00010) RY*( 7) C  15           s( 32.92%)p 1.54( 50.78%)d 0.50( 16.30%)
                                            0.0000  0.0053 -0.0979  0.5649  0.0211
                                            0.0049 -0.2488  0.0035 -0.0436  0.0042
                                           -0.2107  0.3258  0.0824  0.0102 -0.1970
                                            0.4955  0.0459  0.0987  0.0705  0.2812
                                            0.1762 -0.1955
   302. (0.00008) RY*( 8) C  15           s( 14.72%)p 5.14( 75.69%)d 0.65(  9.59%)
   303. (0.00005) RY*( 9) C  15           s(  1.08%)p61.94( 66.68%)d29.95( 32.25%)
   304. (0.00003) RY*(10) C  15           s( 16.64%)p 3.53( 58.67%)d 1.48( 24.69%)
   305. (0.00001) RY*(11) C  15           s(  1.65%)p56.39( 93.17%)d 3.13(  5.18%)
   306. (0.00001) RY*(12) C  15           s( 20.94%)p 0.32(  6.79%)d 3.45( 72.28%)
   307. (0.00001) RY*(13) C  15           s(  2.23%)p42.08( 93.96%)d 1.70(  3.81%)
   308. (0.00001) RY*(14) C  15           s(  1.15%)p26.05( 30.01%)d59.76( 68.84%)
   309. (0.00001) RY*(15) C  15           s( 17.51%)p 2.61( 45.70%)d 2.10( 36.79%)
   310. (0.00000) RY*(16) C  15           s( 89.14%)p 0.10(  8.76%)d 0.02(  2.10%)
   311. (0.00001) RY*(17) C  15           s(  7.38%)p10.06( 74.24%)d 2.49( 18.38%)
   312. (0.00274) RY*( 1) O  16           s(  2.73%)p35.24( 96.09%)d 0.43(  1.18%)
                                            0.0000  0.0012  0.1153  0.1182 -0.0008
                                            0.0120 -0.9705  0.0277 -0.0364  0.0060
                                           -0.0296 -0.0942 -0.0308 -0.0044  0.0331
                                            0.0666  0.0215  0.0883 -0.0620 -0.0115
                                           -0.0051 -0.0002
   313. (0.00081) RY*( 2) O  16           s( 58.51%)p 0.68( 39.75%)d 0.03(  1.74%)
                                            0.0000  0.0066  0.7367 -0.2057 -0.0037
                                           -0.0014  0.0777 -0.0781  0.0073  0.0250
                                           -0.4592 -0.0857 -0.0489 -0.0206 -0.3673
                                            0.1693 -0.0090 -0.0699 -0.0312  0.0590
                                            0.0367 -0.0817
   314. (0.00075) RY*( 3) O  16           s( 30.88%)p 2.16( 66.72%)d 0.08(  2.40%)
                                            0.0000  0.0056  0.5477 -0.0937 -0.0012
                                           -0.0010  0.0727 -0.0798 -0.0002  0.0228
                                            0.4222 -0.1607  0.0129 -0.0121  0.6695
                                           -0.0106  0.0485  0.0265  0.0988 -0.0001
                                            0.0967  0.0650
   315. (0.00012) RY*( 4) O  16           s( 20.30%)p 3.83( 77.65%)d 0.10(  2.05%)
                                            0.0000  0.0108  0.2421  0.3798  0.0016
                                           -0.0032  0.0494  0.1207 -0.0441  0.0299
                                            0.6676  0.0113 -0.0455 -0.0220 -0.5548
                                            0.0064  0.0206  0.0547 -0.0566  0.1163
                                            0.0264  0.0102
   316. (0.00005) RY*( 5) O  16           s(  6.34%)p14.44( 91.48%)d 0.35(  2.19%)
   317. (0.00004) RY*( 6) O  16           s( 46.09%)p 1.03( 47.61%)d 0.14(  6.30%)
   318. (0.00001) RY*( 7) O  16           s(  2.37%)p39.88( 94.51%)d 1.32(  3.12%)
   319. (0.00001) RY*( 8) O  16           s( 28.60%)p 2.49( 71.30%)d 0.00(  0.10%)
   320. (0.00001) RY*( 9) O  16           s(  0.03%)p99.99( 99.97%)d 0.12(  0.00%)
   321. (0.00000) RY*(10) O  16           s(  0.01%)p99.99( 99.97%)d 2.04(  0.02%)
   322. (0.00000) RY*(11) O  16           s( 99.93%)p 0.00(  0.06%)d 0.00(  0.00%)
   323. (0.00000) RY*(12) O  16           s(  0.03%)p99.99( 99.97%)d 0.10(  0.00%)
   324. (0.00000) RY*(13) O  16           s(  0.26%)p16.13(  4.11%)d99.99( 95.63%)
   325. (0.00000) RY*(14) O  16           s(  0.08%)p26.03(  2.11%)d99.99( 97.81%)
   326. (0.00001) RY*(15) O  16           s(  1.93%)p 2.33(  4.49%)d48.55( 93.58%)
   327. (0.00001) RY*(16) O  16           s(  1.51%)p 0.93(  1.39%)d64.48( 97.10%)
   328. (0.00000) RY*(17) O  16           s(  0.21%)p15.50(  3.32%)d99.99( 96.47%)
   329. (0.00040) RY*( 1) H  17           s(100.00%)
                                           -0.0005  1.0000  0.0026
   330. (0.00021) RY*( 2) H  17           s(100.00%)
                                           -0.0012 -0.0026  1.0000
   331. (0.00046) RY*( 1) H  18           s(100.00%)
                                           -0.0006  1.0000  0.0023
   332. (0.00022) RY*( 2) H  18           s(100.00%)
                                           -0.0012 -0.0023  1.0000
   333. (0.00084) RY*( 1) H  19           s(100.00%)
                                           -0.0018  1.0000  0.0015
   334. (0.00017) RY*( 2) H  19           s(100.00%)
                                           -0.0007 -0.0015  1.0000
   335. (0.00065) RY*( 1) H  20           s(100.00%)
                                           -0.0016  1.0000  0.0021
   336. (0.00022) RY*( 2) H  20           s(100.00%)
                                           -0.0007 -0.0021  1.0000
   337. (0.00046) RY*( 1) H  21           s(100.00%)
                                           -0.0006  1.0000  0.0023
   338. (0.00022) RY*( 2) H  21           s(100.00%)
                                           -0.0012 -0.0023  1.0000
   339. (0.00175) RY*( 1) H  22           s(100.00%)
                                            0.0028  1.0000 -0.0009
   340. (0.00020) RY*( 2) H  22           s(100.00%)
                                           -0.0006  0.0009  1.0000
   341. (0.00255) RY*( 1) H  23           s(100.00%)
                                            0.0069  1.0000 -0.0038
   342. (0.00040) RY*( 2) H  23           s(100.00%)
                                           -0.0020  0.0038  1.0000
   343. (0.00057) RY*( 1) H  24           s(100.00%)
                                           -0.0015  1.0000  0.0022
   344. (0.00022) RY*( 2) H  24           s(100.00%)
                                           -0.0006 -0.0022  1.0000
   345. (0.00047) RY*( 1) H  25           s(100.00%)
                                           -0.0006  1.0000  0.0022
   346. (0.00022) RY*( 2) H  25           s(100.00%)
                                           -0.0012 -0.0022  1.0000
   347. (0.00038) RY*( 1) H  26           s(100.00%)
                                           -0.0005  1.0000  0.0028
   348. (0.00021) RY*( 2) H  26           s(100.00%)
                                           -0.0011 -0.0028  1.0000
   349. (0.00048) RY*( 1) H  27           s(100.00%)
                                           -0.0006  1.0000  0.0022
   350. (0.00022) RY*( 2) H  27           s(100.00%)
                                           -0.0012 -0.0022  1.0000
   351. (0.00089) RY*( 1) H  28           s(100.00%)
                                           -0.0016  1.0000  0.0013
   352. (0.00016) RY*( 2) H  28           s(100.00%)
                                           -0.0008 -0.0013  1.0000
   353. (0.00110) RY*( 1) H  29           s(100.00%)
                                            0.0038  1.0000 -0.0046
   354. (0.00024) RY*( 2) H  29           s(100.00%)
                                           -0.0012  0.0047  1.0000
   355. (0.01560) BD*( 1) C   1 - C   2  
                ( 50.07%)   0.7076* C   1 s( 34.70%)p 1.88( 65.26%)d 0.00(  0.03%)
                                            0.0000  0.5890 -0.0110  0.0003 -0.0000
                                           -0.2166 -0.0017  0.0046 -0.0000 -0.5908
                                           -0.0087  0.0130 -0.0000  0.5047 -0.0408
                                           -0.0047  0.0000  0.0079 -0.0044 -0.0117
                                           -0.0099  0.0014
                ( 49.93%)  -0.7066* C   2 s( 34.68%)p 1.88( 65.29%)d 0.00(  0.03%)
                                            0.0000  0.5887 -0.0128 -0.0018 -0.0004
                                            0.2233 -0.0115 -0.0028  0.0001  0.6095
                                           -0.0359 -0.0066  0.0002 -0.4791 -0.0202
                                            0.0119 -0.0006  0.0070 -0.0049 -0.0124
                                           -0.0084  0.0043
   356. (0.32776) BD*( 2) C   1 - C   2  
                ( 49.54%)   0.7039* C   1 s(  0.00%)p 1.00( 99.96%)d 0.00(  0.04%)
                                           -0.0000 -0.0001 -0.0000  0.0004  0.0001
                                           -0.9462 -0.0253 -0.0122  0.0006  0.3202
                                            0.0085  0.0040 -0.0002 -0.0312 -0.0009
                                           -0.0005  0.0000  0.0154 -0.0016  0.0012
                                            0.0118 -0.0001
                ( 50.46%)  -0.7103* C   2 s(  0.00%)p 1.00( 99.96%)d 0.00(  0.04%)
                                           -0.0000 -0.0008 -0.0007  0.0001 -0.0001
                                           -0.9457 -0.0237 -0.0127  0.0016  0.3217
                                            0.0080  0.0040 -0.0005 -0.0325 -0.0006
                                           -0.0004  0.0001 -0.0054  0.0171 -0.0061
                                           -0.0046  0.0010
   357. (0.01547) BD*( 1) C   1 - C   6  
                ( 50.07%)   0.7076* C   1 s( 34.70%)p 1.88( 65.27%)d 0.00(  0.03%)
                                            0.0000  0.5889 -0.0117 -0.0000 -0.0001
                                           -0.0060 -0.0119  0.0017 -0.0000 -0.0957
                                           -0.0331  0.0060 -0.0001 -0.8009  0.0231
                                            0.0131  0.0000  0.0022  0.0007  0.0053
                                           -0.0033  0.0167
                ( 49.93%)  -0.7066* C   6 s( 34.74%)p 1.88( 65.22%)d 0.00(  0.03%)
                                            0.0000  0.5893 -0.0134 -0.0019 -0.0005
                                            0.0180 -0.0127 -0.0014 -0.0001  0.1250
                                           -0.0388 -0.0027 -0.0003  0.7964 -0.0121
                                            0.0133  0.0004  0.0020 -0.0003  0.0021
                                           -0.0027  0.0173
   358. (0.01156) BD*( 1) C   1 - H  17  
                ( 39.78%)   0.6307* C   1 s( 30.51%)p 2.27( 69.42%)d 0.00(  0.07%)
                                            0.0003 -0.5521 -0.0181  0.0004 -0.0001
                                           -0.2376 -0.0013 -0.0024 -0.0005 -0.7332
                                           -0.0037 -0.0072 -0.0016 -0.3163 -0.0015
                                           -0.0031 -0.0006 -0.0105 -0.0051 -0.0155
                                            0.0145  0.0088
                ( 60.22%)  -0.7760* H  17 s(100.00%)
                                           -1.0000 -0.0005 -0.0012
   359. (0.01527) BD*( 1) C   2 - C   3  
                ( 50.44%)   0.7102* C   2 s( 34.73%)p 1.88( 65.24%)d 0.00(  0.03%)
                                            0.0000  0.5892 -0.0100  0.0011  0.0003
                                           -0.2333  0.0100  0.0031 -0.0001 -0.7140
                                            0.0266  0.0108 -0.0003 -0.2936 -0.0304
                                            0.0093 -0.0009  0.0083  0.0030  0.0104
                                           -0.0114 -0.0011
                ( 49.56%)  -0.7040* C   3 s( 34.72%)p 1.88( 65.25%)d 0.00(  0.03%)
                                           -0.0001  0.5890  0.0154 -0.0013 -0.0002
                                            0.2276  0.0022 -0.0029  0.0000  0.7067
                                            0.0018 -0.0082  0.0002  0.3154 -0.0414
                                            0.0018  0.0008  0.0093  0.0021  0.0075
                                           -0.0123 -0.0034
   360. (0.01128) BD*( 1) C   2 - H  18  
                ( 39.72%)   0.6302* C   2 s( 30.50%)p 2.28( 69.43%)d 0.00(  0.07%)
                                            0.0003 -0.5520 -0.0182 -0.0006 -0.0002
                                           -0.0094  0.0001 -0.0003 -0.0000 -0.1127
                                           -0.0004 -0.0015 -0.0004 -0.8255 -0.0047
                                           -0.0078 -0.0014  0.0012 -0.0006 -0.0060
                                           -0.0013 -0.0252
                ( 60.28%)  -0.7764* H  18 s(100.00%)
                                           -1.0000 -0.0006 -0.0012
   361. (0.02498) BD*( 1) C   3 - C   4  
                ( 50.79%)   0.7127* C   3 s( 34.96%)p 1.86( 65.02%)d 0.00(  0.03%)
                                            0.0001  0.5912  0.0057  0.0037  0.0004
                                           -0.0177  0.0071  0.0010  0.0009 -0.1325
                                            0.0227  0.0021  0.0014 -0.7947  0.0025
                                            0.0112 -0.0011  0.0019 -0.0003  0.0026
                                           -0.0030  0.0160
                ( 49.21%)  -0.7015* C   4 s( 33.94%)p 1.95( 66.03%)d 0.00(  0.03%)
                                           -0.0000  0.5825  0.0071  0.0026  0.0002
                                            0.0065  0.0031  0.0013 -0.0008  0.1025
                                            0.0076  0.0003 -0.0005  0.8059 -0.0154
                                           -0.0028  0.0031  0.0008 -0.0002  0.0051
                                           -0.0025  0.0165
   362. (0.35489) BD*( 2) C   3 - C   4  
                ( 50.23%)   0.7087* C   3 s(  0.00%)p 1.00( 99.96%)d 0.00(  0.04%)
                                            0.0000  0.0028 -0.0009  0.0018 -0.0001
                                            0.9457  0.0134  0.0055 -0.0017 -0.3223
                                           -0.0014 -0.0023  0.0010  0.0348  0.0020
                                           -0.0018  0.0002  0.0056 -0.0167  0.0059
                                            0.0051 -0.0010
                ( 49.77%)  -0.7055* C   4 s(  0.00%)p 1.00( 99.97%)d 0.00(  0.03%)
                                           -0.0001  0.0019  0.0006  0.0017  0.0000
                                            0.9480  0.0127  0.0077 -0.0046 -0.3157
                                            0.0003 -0.0005  0.0019  0.0311  0.0035
                                            0.0005  0.0005  0.0079  0.0140 -0.0040
                                            0.0054  0.0008
   363. (0.01256) BD*( 1) C   3 - H  19  
                ( 39.57%)   0.6290* C   3 s( 30.24%)p 2.30( 69.70%)d 0.00(  0.07%)
                                           -0.0003  0.5496 -0.0166 -0.0022 -0.0001
                                           -0.2300 -0.0019 -0.0007 -0.0001 -0.6144
                                           -0.0062 -0.0012 -0.0002  0.5161 -0.0066
                                            0.0053  0.0025  0.0088 -0.0080 -0.0208
                                           -0.0098  0.0009
                ( 60.43%)  -0.7774* H  19 s(100.00%)
                                            1.0000  0.0018  0.0007
   364. (0.02213) BD*( 1) C   4 - C   5  
                ( 49.20%)   0.7014* C   4 s( 34.00%)p 1.94( 65.96%)d 0.00(  0.03%)
                                            0.0000 -0.5831 -0.0062 -0.0008 -0.0002
                                           -0.2159  0.0046 -0.0007 -0.0006 -0.6026
                                            0.0016  0.0003 -0.0022  0.4996 -0.0165
                                           -0.0012  0.0030 -0.0073  0.0041  0.0132
                                            0.0090 -0.0019
                ( 50.80%)  -0.7127* C   5 s( 35.12%)p 1.85( 64.85%)d 0.00(  0.03%)
                                           -0.0001 -0.5926 -0.0065 -0.0042 -0.0004
                                            0.2239 -0.0047 -0.0035 -0.0001  0.6111
                                           -0.0188 -0.0078 -0.0004 -0.4735 -0.0164
                                            0.0072 -0.0019 -0.0071  0.0042  0.0113
                                            0.0084 -0.0036
   365. (0.03906) BD*( 1) C   4 - C   7  
                ( 51.08%)   0.7147* C   4 s( 32.03%)p 2.12( 67.94%)d 0.00(  0.03%)
                                            0.0002  0.5659 -0.0103 -0.0048 -0.0004
                                           -0.2321 -0.0186  0.0017 -0.0014 -0.7253
                                           -0.0128  0.0034 -0.0021 -0.3147 -0.0032
                                            0.0015 -0.0011  0.0068  0.0026  0.0092
                                           -0.0104 -0.0035
                ( 48.92%)  -0.6994* C   7 s( 29.05%)p 2.44( 70.92%)d 0.00(  0.03%)
                                            0.0002  0.5389  0.0063 -0.0003  0.0001
                                            0.2669 -0.0165 -0.0004 -0.0020  0.7068
                                           -0.0005 -0.0051  0.0037  0.3716  0.0088
                                           -0.0016  0.0033  0.0059  0.0042  0.0116
                                           -0.0085 -0.0023
   366. (0.01476) BD*( 1) C   5 - C   6  
                ( 49.56%)   0.7040* C   5 s( 34.73%)p 1.88( 65.24%)d 0.00(  0.03%)
                                            0.0001 -0.5891 -0.0141  0.0022  0.0002
                                           -0.2286  0.0089  0.0018 -0.0001 -0.7155
                                            0.0253  0.0064 -0.0006 -0.2940 -0.0319
                                            0.0081  0.0001 -0.0081 -0.0031 -0.0101
                                            0.0114  0.0010
                ( 50.44%)  -0.7102* C   6 s( 34.61%)p 1.89( 65.36%)d 0.00(  0.03%)
                                           -0.0000 -0.5882  0.0089 -0.0012 -0.0004
                                            0.2327  0.0018  0.0042  0.0003  0.7041
                                            0.0002  0.0136  0.0007  0.3191 -0.0413
                                            0.0015 -0.0004 -0.0092 -0.0023 -0.0075
                                            0.0125  0.0036
   367. (0.32301) BD*( 2) C   5 - C   6  
                ( 49.68%)   0.7049* C   5 s(  0.00%)p 1.00( 99.96%)d 0.00(  0.04%)
                                            0.0000 -0.0053 -0.0003 -0.0013  0.0000
                                           -0.9468 -0.0192 -0.0136  0.0017  0.3189
                                            0.0044  0.0061 -0.0005 -0.0294 -0.0009
                                            0.0011  0.0002 -0.0095 -0.0142  0.0046
                                           -0.0069 -0.0008
                ( 50.32%)  -0.7093* C   6 s(  0.00%)p 1.00( 99.96%)d 0.00(  0.04%)
                                           -0.0000 -0.0026 -0.0001 -0.0005 -0.0000
                                           -0.9455 -0.0226  0.0108  0.0003  0.3227
                                            0.0075 -0.0038 -0.0002 -0.0273 -0.0006
                                            0.0002 -0.0001  0.0161 -0.0025  0.0014
                                            0.0123 -0.0001
   368. (0.01231) BD*( 1) C   5 - H  20  
                ( 39.69%)   0.6300* C   5 s( 30.06%)p 2.32( 69.88%)d 0.00(  0.07%)
                                           -0.0004  0.5480 -0.0165 -0.0020 -0.0001
                                           -0.0132 -0.0032  0.0021  0.0009 -0.1065
                                           -0.0088  0.0023  0.0013 -0.8289 -0.0008
                                           -0.0047 -0.0017 -0.0006  0.0009  0.0064
                                            0.0006  0.0251
                ( 60.31%)  -0.7766* H  20 s(100.00%)
                                            1.0000  0.0016  0.0007
   369. (0.01112) BD*( 1) C   6 - H  21  
                ( 39.72%)   0.6303* C   6 s( 30.55%)p 2.27( 69.38%)d 0.00(  0.07%)
                                            0.0003 -0.5524 -0.0177 -0.0005 -0.0002
                                           -0.2244 -0.0012  0.0024 -0.0004 -0.6186
                                           -0.0030  0.0064 -0.0011  0.5106  0.0029
                                           -0.0046  0.0008 -0.0081  0.0077  0.0213
                                            0.0096 -0.0007
                ( 60.28%)  -0.7764* H  21 s(100.00%)
                                           -1.0000 -0.0006 -0.0012
   370. (0.02898) BD*( 1) C   7 - C   8  
                ( 48.58%)   0.6970* C   7 s( 28.34%)p 2.53( 71.63%)d 0.00(  0.03%)
                                            0.0001  0.5323  0.0086 -0.0012  0.0001
                                           -0.8153 -0.0079  0.0004 -0.0031  0.0201
                                            0.0172 -0.0024  0.0029 -0.2251  0.0094
                                           -0.0009  0.0006  0.0008  0.0034  0.0001
                                            0.0141 -0.0088
                ( 51.42%)  -0.7171* C   8 s( 31.87%)p 2.14( 68.10%)d 0.00(  0.03%)
                                            0.0002  0.5645 -0.0096 -0.0039 -0.0005
                                            0.7936  0.0143 -0.0018  0.0027 -0.0335
                                            0.0068 -0.0012  0.0011  0.2223  0.0181
                                           -0.0003  0.0008 -0.0024  0.0076 -0.0007
                                            0.0144 -0.0055
   371. (0.03144) BD*( 1) C   7 - N   9  
                ( 61.24%)   0.7826* C   7 s( 21.83%)p 3.58( 78.08%)d 0.00(  0.09%)
                                           -0.0001  0.4665  0.0254  0.0016 -0.0004
                                            0.1411 -0.0049 -0.0017  0.0013 -0.6894
                                            0.0356 -0.0018  0.0000  0.5332 -0.0035
                                           -0.0018 -0.0008 -0.0048  0.0034 -0.0258
                                           -0.0150  0.0023
                ( 38.76%)  -0.6226* N   9 s( 35.37%)p 1.83( 64.60%)d 0.00(  0.03%)
                                           -0.0001  0.5948 -0.0005 -0.0037  0.0002
                                           -0.1177  0.0058  0.0000 -0.0004  0.6371
                                            0.0016 -0.0075  0.0009 -0.4756  0.0034
                                            0.0032 -0.0009 -0.0007  0.0002 -0.0157
                                           -0.0057 -0.0033
   372. (0.02761) BD*( 1) C   7 - H  22  
                ( 38.50%)   0.6205* C   7 s( 20.84%)p 3.80( 79.08%)d 0.00(  0.08%)
                                           -0.0003  0.4556 -0.0276  0.0010  0.0002
                                            0.4929  0.0146  0.0053 -0.0005 -0.1519
                                            0.0053  0.0015 -0.0009 -0.7239 -0.0229
                                           -0.0004  0.0020 -0.0060 -0.0213  0.0070
                                            0.0075  0.0140
                ( 61.50%)  -0.7842* H  22 s(100.00%)
                                            1.0000 -0.0028  0.0006
   373. (0.02264) BD*( 1) C   8 - C  10  
                ( 49.06%)   0.7004* C   8 s( 34.27%)p 1.92( 65.70%)d 0.00(  0.03%)
                                            0.0000 -0.5854 -0.0061 -0.0012 -0.0003
                                            0.1980  0.0107  0.0001 -0.0005  0.0335
                                           -0.0023 -0.0002  0.0001  0.7851 -0.0155
                                           -0.0003  0.0037 -0.0001 -0.0074 -0.0011
                                           -0.0030 -0.0153
                ( 50.94%)  -0.7137* C  10 s( 35.19%)p 1.84( 64.78%)d 0.00(  0.03%)
                                           -0.0001 -0.5932 -0.0068 -0.0047 -0.0003
                                           -0.2214  0.0282  0.0026  0.0014 -0.0397
                                           -0.0011  0.0009  0.0000 -0.7722 -0.0007
                                            0.0114 -0.0012  0.0000 -0.0048 -0.0020
                                           -0.0038 -0.0150
   374. (0.34964) BD*( 2) C   8 - C  10  
                ( 48.90%)   0.6993* C   8 s(  0.00%)p 1.00( 99.97%)d 0.00(  0.03%)
                                           -0.0001 -0.0014  0.0002  0.0009  0.0000
                                           -0.0566 -0.0039 -0.0012 -0.0001 -0.9966
                                           -0.0104 -0.0050  0.0067  0.0558  0.0024
                                            0.0013 -0.0007  0.0104  0.0009  0.0130
                                            0.0003 -0.0015
                ( 51.10%)  -0.7148* C  10 s(  0.00%)p 1.00( 99.96%)d 0.00(  0.04%)
                                            0.0000  0.0052 -0.0001  0.0014 -0.0000
                                           -0.0557 -0.0027 -0.0000  0.0003 -0.9961
                                           -0.0118 -0.0078  0.0014  0.0631  0.0007
                                            0.0006 -0.0002  0.0051 -0.0015 -0.0187
                                            0.0018  0.0023
   375. (0.02582) BD*( 1) C   8 - C  14  
                ( 49.28%)   0.7020* C   8 s( 33.82%)p 1.96( 66.14%)d 0.00(  0.03%)
                                            0.0000 -0.5816 -0.0053 -0.0016 -0.0001
                                            0.5717 -0.0051 -0.0004  0.0021 -0.0638
                                            0.0015  0.0005 -0.0005 -0.5747  0.0130
                                            0.0020 -0.0046  0.0021  0.0147 -0.0009
                                           -0.0097 -0.0045
                ( 50.72%)  -0.7122* C  14 s( 34.89%)p 1.87( 65.08%)d 0.00(  0.03%)
                                           -0.0001 -0.5907 -0.0054 -0.0044 -0.0003
                                           -0.5909  0.0185  0.0088  0.0008  0.0649
                                            0.0001 -0.0010 -0.0000  0.5448  0.0109
                                           -0.0071  0.0013  0.0026  0.0123 -0.0018
                                           -0.0091 -0.0059
   376. (0.05217) BD*( 1) N   9 - C  15  
                ( 37.09%)   0.6090* N   9 s( 35.00%)p 1.86( 64.95%)d 0.00(  0.05%)
                                            0.0000 -0.5915 -0.0100 -0.0047  0.0000
                                           -0.7328  0.0106  0.0026 -0.0022  0.2677
                                           -0.0224  0.0047  0.0006 -0.1999  0.0151
                                           -0.0009 -0.0005  0.0095 -0.0072  0.0063
                                           -0.0139  0.0103
                ( 62.91%)  -0.7932* C  15 s( 32.60%)p 2.07( 67.32%)d 0.00(  0.08%)
                                           -0.0001 -0.5706  0.0189 -0.0056  0.0012
                                            0.7489 -0.0282 -0.0048 -0.0035 -0.2710
                                            0.0053  0.0067 -0.0008  0.1947 -0.0059
                                           -0.0034  0.0003  0.0152 -0.0107  0.0008
                                           -0.0175  0.0109
   377. (0.01607) BD*( 1) N   9 - H  23  
                ( 29.09%)   0.5394* N   9 s( 29.49%)p 2.39( 70.45%)d 0.00(  0.06%)
                                            0.0001 -0.5430  0.0049  0.0022  0.0001
                                            0.6690 -0.0135 -0.0039 -0.0007  0.4237
                                           -0.0093  0.0003 -0.0020 -0.2776  0.0092
                                           -0.0010  0.0011 -0.0151  0.0097  0.0110
                                           -0.0075  0.0097
                ( 70.91%)  -0.8421* H  23 s(100.00%)
                                           -1.0000  0.0069 -0.0020
   378. (0.01497) BD*( 1) C  10 - C  11  
                ( 49.62%)   0.7044* C  10 s( 34.54%)p 1.89( 65.43%)d 0.00(  0.03%)
                                            0.0001 -0.5875 -0.0138  0.0023  0.0000
                                            0.7732 -0.0022 -0.0104  0.0004 -0.0316
                                           -0.0024  0.0007 -0.0001  0.2313 -0.0422
                                            0.0020  0.0005  0.0015 -0.0053 -0.0001
                                           -0.0163  0.0048
                ( 50.38%)  -0.7098* C  11 s( 34.68%)p 1.88( 65.29%)d 0.00(  0.03%)
                                           -0.0000 -0.5888  0.0091 -0.0008 -0.0003
                                           -0.7798  0.0246 -0.0121 -0.0002  0.0296
                                           -0.0037  0.0006 -0.0000 -0.2050 -0.0334
                                           -0.0072 -0.0007  0.0012 -0.0087 -0.0001
                                           -0.0153  0.0031
   379. (0.01192) BD*( 1) C  10 - H  24  
                ( 39.65%)   0.6296* C  10 s( 30.17%)p 2.31( 69.76%)d 0.00(  0.07%)
                                            0.0004 -0.5490  0.0162  0.0023  0.0001
                                           -0.5901 -0.0079 -0.0014  0.0001  0.0674
                                            0.0001  0.0012  0.0005  0.5871 -0.0042
                                            0.0054  0.0023  0.0026  0.0229 -0.0024
                                           -0.0102 -0.0053
                ( 60.35%)  -0.7769* H  24 s(100.00%)
                                           -1.0000 -0.0015 -0.0007
   380. (0.01542) BD*( 1) C  11 - C  12  
                ( 49.94%)   0.7067* C  11 s( 34.69%)p 1.88( 65.28%)d 0.00(  0.03%)
                                           -0.0000 -0.5888  0.0131  0.0022  0.0005
                                            0.5863 -0.0397  0.0061 -0.0000 -0.0664
                                            0.0013 -0.0011 -0.0000 -0.5501 -0.0156
                                           -0.0122 -0.0004  0.0018  0.0132 -0.0020
                                           -0.0091 -0.0070
                ( 50.06%)  -0.7075* C  12 s( 34.69%)p 1.88( 65.28%)d 0.00(  0.03%)
                                           -0.0000 -0.5889  0.0115  0.0005  0.0001
                                           -0.5642 -0.0141  0.0129 -0.0000  0.0659
                                           -0.0016 -0.0011 -0.0000  0.5728 -0.0394
                                           -0.0067 -0.0001  0.0021  0.0132 -0.0018
                                           -0.0110 -0.0039
   381. (0.32137) BD*( 2) C  11 - C  12  
                ( 50.23%)   0.7087* C  11 s(  0.00%)p 1.00( 99.96%)d 0.00(  0.04%)
                                           -0.0000 -0.0012 -0.0001 -0.0005 -0.0000
                                            0.0547  0.0015 -0.0005 -0.0000  0.9961
                                            0.0247 -0.0124 -0.0013 -0.0607 -0.0015
                                            0.0009  0.0001 -0.0044  0.0013  0.0190
                                           -0.0016 -0.0020
                ( 49.77%)  -0.7055* C  12 s(  0.00%)p 1.00( 99.96%)d 0.00(  0.04%)
                                            0.0000  0.0000 -0.0001  0.0001 -0.0000
                                            0.0556  0.0014  0.0005 -0.0000  0.9960
                                            0.0260  0.0128 -0.0006 -0.0598 -0.0016
                                           -0.0007 -0.0001  0.0192 -0.0014 -0.0039
                                            0.0024  0.0004
   382. (0.01109) BD*( 1) C  11 - H  25  
                ( 39.67%)   0.6299* C  11 s( 30.54%)p 2.27( 69.39%)d 0.00(  0.07%)
                                           -0.0003  0.5524  0.0176  0.0011  0.0002
                                           -0.2063 -0.0007  0.0028 -0.0005 -0.0371
                                           -0.0003  0.0005 -0.0001 -0.8062 -0.0045
                                            0.0081 -0.0015  0.0008  0.0110  0.0019
                                           -0.0007  0.0233
                ( 60.33%)  -0.7767* H  25 s(100.00%)
                                            1.0000  0.0006  0.0012
   383. (0.01535) BD*( 1) C  12 - C  13  
                ( 50.11%)   0.7079* C  12 s( 34.67%)p 1.88( 65.30%)d 0.00(  0.03%)
                                            0.0000  0.5887 -0.0109  0.0002 -0.0000
                                            0.1867  0.0321 -0.0077  0.0001  0.0366
                                           -0.0034 -0.0003 -0.0000  0.7841 -0.0264
                                           -0.0126 -0.0000 -0.0000  0.0081  0.0014
                                            0.0046  0.0153
                ( 49.89%)  -0.7064* C  13 s( 34.71%)p 1.88( 65.26%)d 0.00(  0.03%)
                                            0.0000  0.5890 -0.0126 -0.0027 -0.0005
                                           -0.2172  0.0419 -0.0015  0.0003 -0.0329
                                           -0.0020  0.0008 -0.0001 -0.7761  0.0069
                                            0.0136 -0.0007 -0.0001  0.0049  0.0016
                                            0.0037  0.0166
   384. (0.01149) BD*( 1) C  12 - H  26  
                ( 39.72%)   0.6303* C  12 s( 30.56%)p 2.27( 69.38%)d 0.00(  0.07%)
                                           -0.0003  0.5525  0.0180  0.0001  0.0002
                                           -0.8013 -0.0042 -0.0081 -0.0017  0.0312
                                            0.0002  0.0003  0.0001 -0.2252 -0.0012
                                           -0.0023 -0.0005 -0.0014  0.0121 -0.0007
                                            0.0195 -0.0116
                ( 60.28%)  -0.7764* H  26 s(100.00%)
                                            1.0000  0.0005  0.0011
   385. (0.01520) BD*( 1) C  13 - C  14  
                ( 50.53%)   0.7109* C  13 s( 34.68%)p 1.88( 65.29%)d 0.00(  0.03%)
                                            0.0000  0.5888 -0.0106  0.0010  0.0003
                                            0.7721 -0.0036 -0.0140  0.0010 -0.0329
                                           -0.0024  0.0011 -0.0001  0.2318 -0.0416
                                           -0.0002 -0.0005 -0.0018  0.0051  0.0002
                                            0.0161 -0.0048
                ( 49.47%)  -0.7033* C  14 s( 34.88%)p 1.87( 65.09%)d 0.00(  0.03%)
                                           -0.0001  0.5904  0.0151 -0.0020 -0.0001
                                           -0.7782  0.0224  0.0065 -0.0008  0.0272
                                           -0.0030 -0.0004  0.0003 -0.2071 -0.0344
                                            0.0064  0.0005 -0.0009  0.0086  0.0002
                                            0.0150 -0.0030
   386. (0.32095) BD*( 2) C  13 - C  14  
                ( 50.52%)   0.7108* C  13 s(  0.00%)p 1.00( 99.96%)d 0.00(  0.04%)
                                            0.0000  0.0020 -0.0012 -0.0011 -0.0002
                                            0.0580  0.0009  0.0008 -0.0001  0.9962
                                            0.0216  0.0114 -0.0006 -0.0570 -0.0010
                                           -0.0009  0.0002  0.0195 -0.0014 -0.0051
                                            0.0027  0.0005
                ( 49.48%)  -0.7034* C  14 s(  0.00%)p 1.00( 99.96%)d 0.00(  0.03%)
                                           -0.0000  0.0028  0.0020  0.0007  0.0001
                                            0.0525 -0.0003  0.0008 -0.0004  0.9964
                                            0.0187  0.0145 -0.0016 -0.0585 -0.0024
                                           -0.0024  0.0001 -0.0129 -0.0001 -0.0131
                                           -0.0002  0.0017
   387. (0.01121) BD*( 1) C  13 - H  27  
                ( 39.64%)   0.6296* C  13 s( 30.52%)p 2.27( 69.41%)d 0.00(  0.07%)
                                           -0.0003  0.5522  0.0184  0.0015  0.0003
                                           -0.5926 -0.0033 -0.0064 -0.0011  0.0667
                                            0.0003  0.0006  0.0001  0.5818  0.0038
                                            0.0054  0.0009 -0.0024 -0.0232  0.0024
                                            0.0095  0.0053
                ( 60.36%)  -0.7769* H  27 s(100.00%)
                                            1.0000  0.0006  0.0012
   388. (0.01223) BD*( 1) C  14 - H  28  
                ( 39.63%)   0.6295* C  14 s( 30.14%)p 2.32( 69.79%)d 0.00(  0.07%)
                                            0.0003 -0.5488  0.0161  0.0021  0.0000
                                           -0.2023 -0.0125  0.0022  0.0006 -0.0354
                                            0.0019 -0.0001  0.0001 -0.8096  0.0016
                                           -0.0049 -0.0024 -0.0001 -0.0113 -0.0012
                                           -0.0001 -0.0236
                ( 60.37%)  -0.7770* H  28 s(100.00%)
                                           -1.0000 -0.0016 -0.0008
   389. (0.26513) BD*( 1) C  15 - O  16  
                ( 73.00%)   0.8544* C  15 s(  0.01%)p 1.00( 99.41%)d 0.01(  0.59%)
                                           -0.0000  0.0081  0.0002  0.0018  0.0003
                                           -0.0001 -0.0001 -0.0004 -0.0005  0.5693
                                            0.0318  0.0160  0.0050  0.8164  0.0411
                                            0.0185  0.0074  0.0034  0.0049 -0.0251
                                            0.0362  0.0624
                ( 27.00%)  -0.5196* O  16 s(  0.01%)p99.99( 99.88%)d 9.86(  0.11%)
                                            0.0000  0.0105 -0.0011  0.0003 -0.0000
                                            0.0003  0.0001  0.0001 -0.0000  0.5941
                                           -0.0002 -0.0001 -0.0019  0.8036  0.0008
                                            0.0009 -0.0029 -0.0013 -0.0018  0.0102
                                           -0.0159 -0.0271
   390. (0.00532) BD*( 2) C  15 - O  16  
                ( 63.90%)   0.7994* C  15 s( 32.04%)p 2.12( 67.80%)d 0.00(  0.16%)
                                           -0.0001  0.5625 -0.0631 -0.0020 -0.0018
                                            0.0636 -0.0224  0.0070 -0.0012 -0.6741
                                            0.0444  0.0010  0.0036  0.4646 -0.0335
                                           -0.0015 -0.0023 -0.0017  0.0011 -0.0326
                                           -0.0220 -0.0014
                ( 36.10%)  -0.6009* O  16 s( 37.00%)p 1.70( 62.89%)d 0.00(  0.11%)
                                            0.0000  0.6068 -0.0431 -0.0013 -0.0000
                                           -0.0487  0.0021  0.0021  0.0003  0.6323
                                           -0.0201 -0.0007  0.0002 -0.4754  0.0146
                                            0.0007 -0.0001 -0.0039  0.0028 -0.0265
                                           -0.0193  0.0016
   391. (0.03744) BD*( 1) C  15 - H  29  
                ( 41.62%)   0.6451* C  15 s( 35.73%)p 1.80( 64.18%)d 0.00(  0.09%)
                                            0.0002 -0.5959 -0.0458  0.0022 -0.0016
                                           -0.6567 -0.0030  0.0050  0.0026 -0.3731
                                           -0.0180  0.0104 -0.0040  0.2660  0.0125
                                           -0.0052  0.0019 -0.0223  0.0159  0.0047
                                           -0.0099  0.0078
                ( 58.38%)  -0.7641* H  29 s(100.00%)
                                           -1.0000  0.0038 -0.0012


 NHO Directionality and "Bond Bending" (deviations from line of nuclear centers)

         [Thresholds for printing:  angular deviation  >  1.0 degree]
                                    hybrid p-character > 25.0%
                                    orbital occupancy  >  0.10e

                                Line of Centers        Hybrid 1              Hybrid 2
                                ---------------  -------------------   ------------------
                NBO               Theta   Phi    Theta   Phi    Dev    Theta   Phi    Dev
 ========================================================================================
     1. BD (   1) C   1 - C   2    52.4  249.9    53.7  250.0   1.3    128.9   69.8   1.3
     2. BD (   2) C   1 - C   2    52.4  249.9    91.8  161.3  90.0     88.2  341.2  90.1
     3. BD (   1) C   1 - C   6   172.1  263.8   170.8  262.4   1.3      6.0   87.4   2.0
     5. BD (   1) C   2 - C   3   112.3  252.0   113.9  252.0   1.6     69.4   72.1   1.8
     8. BD (   2) C   3 - C   4   171.4  263.9    88.0  341.3  90.1     88.0  342.0  89.8
    10. BD (   1) C   4 - C   5   126.9   70.1     --     --    --      52.1  249.7   1.0
    11. BD (   1) C   4 - C   7   113.7  251.5   112.2  251.2   1.5     62.9   70.6   3.5
    12. BD (   1) C   5 - C   6    67.7   72.0    66.1   72.3   1.6    110.2  251.6   2.1
    13. BD (   2) C   5 - C   6    67.7   72.0    88.4  341.4  89.9     88.4  341.2  89.9
    16. BD (   1) C   7 - C   8   105.2  177.7     --     --    --      73.4  358.1   1.5
    17. BD (   1) C   7 - N   9    54.0  280.4    51.8  281.7   2.4      --     --    --
    19. BD (   1) C   8 - C  10   164.6  189.9     --     --    --      14.2   11.9   1.3
    20. BD (   2) C   8 - C  10   164.6  189.9    93.3   86.5  90.3     86.4  266.7  90.0
    21. BD (   1) C   8 - C  14    46.5  173.8    45.4  173.7   1.1      --     --    --
    22. BD (   1) N   9 - C  15    75.6  339.6    76.3  340.9   1.4      --     --    --
    24. BD (   1) C  10 - C  11   105.7  177.8   104.1  177.5   1.6     72.2  358.0   2.1
    26. BD (   1) C  11 - C  12    45.8  173.4    43.9  173.2   1.9    132.8  353.6   1.4
    27. BD (   2) C  11 - C  12    45.8  173.4    86.5  266.8  90.0     93.4   86.8  90.0
    29. BD (   1) C  12 - C  13    14.7    9.8    16.0    8.9   1.3    166.6  191.0   1.3
    31. BD (   1) C  13 - C  14    74.3  357.8    75.9  357.4   1.6    107.4  178.2   1.7
    32. BD (   2) C  13 - C  14    74.3  357.8    93.3   86.7  89.9     93.5   87.1  89.7
    35. BD (   1) C  15 - O  16    54.4  275.4    35.2   90.1  89.4     36.4   90.0  89.4
    36. BD (   2) C  15 - O  16    54.4  275.4    55.7  274.3   1.6    126.9   94.1   1.6
    37. BD (   1) C  15 - H  29   109.0   29.3   110.0   30.5   1.5      --     --    --
    54. LP (   1) N   9             --     --     35.7   92.5   --       --     --    --
    55. LP (   1) O  16             --     --     54.4  274.4   --       --     --    --
    56. LP (   2) O  16             --     --     87.8  183.0   --       --     --    --
   356. BD*(   2) C   1 - C   2    52.4  249.9    91.8  161.3  90.0     88.2  341.2  90.1
   362. BD*(   2) C   3 - C   4   171.4  263.9    88.0  341.3  90.1     88.0  342.0  89.8
   367. BD*(   2) C   5 - C   6    67.7   72.0    88.4  341.4  89.9     88.4  341.2  89.9
   374. BD*(   2) C   8 - C  10   164.6  189.9    93.3   86.5  90.3     86.4  266.7  90.0
   381. BD*(   2) C  11 - C  12    45.8  173.4    86.5  266.8  90.0     93.4   86.8  90.0
   386. BD*(   2) C  13 - C  14    74.3  357.8    93.3   86.7  89.9     93.5   87.1  89.7
   389. BD*(   1) C  15 - O  16    54.4  275.4    35.2   90.1  89.4     36.4   90.0  89.4


 Second Order Perturbation Theory Analysis of Fock Matrix in NBO Basis

     Threshold for printing:   0.50 kcal/mol
                                                                              E(2)  E(j)-E(i) F(i,j)
         Donor NBO (i)                     Acceptor NBO (j)                 kcal/mol   a.u.    a.u. 
 ===================================================================================================

 within unit  1
   1. BD (   1) C   1 - C   2        / 91. RY*(   1) C   3                    0.86    1.89    0.036
   1. BD (   1) C   1 - C   2        / 92. RY*(   2) C   3                    1.58    1.92    0.049
   1. BD (   1) C   1 - C   2        /142. RY*(   1) C   6                    1.04    1.86    0.039
   1. BD (   1) C   1 - C   2        /143. RY*(   2) C   6                    1.44    2.18    0.050
   1. BD (   1) C   1 - C   2        /357. BD*(   1) C   1 - C   6            2.54    1.39    0.053
   1. BD (   1) C   1 - C   2        /358. BD*(   1) C   1 - H  17            1.34    1.38    0.038
   1. BD (   1) C   1 - C   2        /359. BD*(   1) C   2 - C   3            2.62    1.38    0.054
   1. BD (   1) C   1 - C   2        /360. BD*(   1) C   2 - H  18            1.34    1.38    0.038
   1. BD (   1) C   1 - C   2        /363. BD*(   1) C   3 - H  19            2.46    1.38    0.052
   1. BD (   1) C   1 - C   2        /369. BD*(   1) C   6 - H  21            2.37    1.38    0.051
   2. BD (   2) C   1 - C   2        / 94. RY*(   4) C   3                    1.06    1.70    0.042
   2. BD (   2) C   1 - C   2        /144. RY*(   3) C   6                    0.51    0.95    0.022
   2. BD (   2) C   1 - C   2        /145. RY*(   4) C   6                    0.78    1.81    0.037
   2. BD (   2) C   1 - C   2        /362. BD*(   2) C   3 - C   4           28.01    0.35    0.088
   2. BD (   2) C   1 - C   2        /367. BD*(   2) C   5 - C   6           28.93    0.35    0.090
   3. BD (   1) C   1 - C   6        / 74. RY*(   1) C   2                    1.01    1.86    0.039
   3. BD (   1) C   1 - C   6        / 75. RY*(   2) C   2                    1.48    2.16    0.051
   3. BD (   1) C   1 - C   6        /125. RY*(   1) C   5                    0.77    1.86    0.034
   3. BD (   1) C   1 - C   6        /126. RY*(   2) C   5                    1.74    1.94    0.052
   3. BD (   1) C   1 - C   6        /355. BD*(   1) C   1 - C   2            2.54    1.39    0.053
   3. BD (   1) C   1 - C   6        /358. BD*(   1) C   1 - H  17            1.34    1.38    0.039
   3. BD (   1) C   1 - C   6        /360. BD*(   1) C   2 - H  18            2.36    1.38    0.051
   3. BD (   1) C   1 - C   6        /366. BD*(   1) C   5 - C   6            2.57    1.38    0.053
   3. BD (   1) C   1 - C   6        /368. BD*(   1) C   5 - H  20            2.45    1.38    0.052
   3. BD (   1) C   1 - C   6        /369. BD*(   1) C   6 - H  21            1.35    1.38    0.039
   4. BD (   1) C   1 - H  17        / 74. RY*(   1) C   2                    1.34    1.71    0.043
   4. BD (   1) C   1 - H  17        /142. RY*(   1) C   6                    1.33    1.71    0.043
   4. BD (   1) C   1 - H  17        /355. BD*(   1) C   1 - C   2            0.95    1.24    0.031
   4. BD (   1) C   1 - H  17        /357. BD*(   1) C   1 - C   6            0.94    1.24    0.031
   4. BD (   1) C   1 - H  17        /359. BD*(   1) C   2 - C   3            3.85    1.24    0.062
   4. BD (   1) C   1 - H  17        /360. BD*(   1) C   2 - H  18            0.56    1.23    0.024
   4. BD (   1) C   1 - H  17        /366. BD*(   1) C   5 - C   6            3.80    1.23    0.061
   4. BD (   1) C   1 - H  17        /369. BD*(   1) C   6 - H  21            0.56    1.23    0.024
   5. BD (   1) C   2 - C   3        / 57. RY*(   1) C   1                    0.96    1.87    0.038
   5. BD (   1) C   2 - C   3        / 58. RY*(   2) C   1                    1.41    2.18    0.050
   5. BD (   1) C   2 - C   3        /108. RY*(   1) C   4                    1.28    1.99    0.045
   5. BD (   1) C   2 - C   3        /109. RY*(   2) C   4                    0.75    1.88    0.034
   5. BD (   1) C   2 - C   3        /355. BD*(   1) C   1 - C   2            2.56    1.39    0.053
   5. BD (   1) C   2 - C   3        /358. BD*(   1) C   1 - H  17            2.32    1.38    0.051
   5. BD (   1) C   2 - C   3        /360. BD*(   1) C   2 - H  18            1.32    1.38    0.038
   5. BD (   1) C   2 - C   3        /361. BD*(   1) C   3 - C   4            3.64    1.37    0.063
   5. BD (   1) C   2 - C   3        /363. BD*(   1) C   3 - H  19            1.50    1.38    0.041
   5. BD (   1) C   2 - C   3        /365. BD*(   1) C   4 - C   7            3.93    1.26    0.063
   6. BD (   1) C   2 - H  18        / 57. RY*(   1) C   1                    1.24    1.73    0.041
   6. BD (   1) C   2 - H  18        / 91. RY*(   1) C   3                    1.19    1.74    0.041
   6. BD (   1) C   2 - H  18        /355. BD*(   1) C   1 - C   2            0.94    1.24    0.030
   6. BD (   1) C   2 - H  18        /357. BD*(   1) C   1 - C   6            3.72    1.24    0.061
   6. BD (   1) C   2 - H  18        /358. BD*(   1) C   1 - H  17            0.57    1.24    0.024
   6. BD (   1) C   2 - H  18        /359. BD*(   1) C   2 - C   3            0.97    1.24    0.031
   6. BD (   1) C   2 - H  18        /361. BD*(   1) C   3 - C   4            4.04    1.23    0.063
   6. BD (   1) C   2 - H  18        /363. BD*(   1) C   3 - H  19            0.55    1.24    0.023
   7. BD (   1) C   3 - C   4        / 74. RY*(   1) C   2                    1.21    1.86    0.043
   7. BD (   1) C   3 - C   4        / 75. RY*(   2) C   2                    1.52    2.16    0.051
   7. BD (   1) C   3 - C   4        /125. RY*(   1) C   5                    0.85    1.86    0.036
   7. BD (   1) C   3 - C   4        /159. RY*(   1) C   7                    1.45    1.77    0.045
   7. BD (   1) C   3 - C   4        /359. BD*(   1) C   2 - C   3            3.15    1.39    0.059
   7. BD (   1) C   3 - C   4        /360. BD*(   1) C   2 - H  18            1.99    1.38    0.047
   7. BD (   1) C   3 - C   4        /363. BD*(   1) C   3 - H  19            1.61    1.38    0.042
   7. BD (   1) C   3 - C   4        /364. BD*(   1) C   4 - C   5            3.37    1.38    0.061
   7. BD (   1) C   3 - C   4        /365. BD*(   1) C   4 - C   7            1.95    1.26    0.044
   7. BD (   1) C   3 - C   4        /368. BD*(   1) C   5 - H  20            2.40    1.38    0.052
   7. BD (   1) C   3 - C   4        /372. BD*(   1) C   7 - H  22            0.91    1.21    0.030
   8. BD (   2) C   3 - C   4        / 76. RY*(   3) C   2                    2.02    0.88    0.041
   8. BD (   2) C   3 - C   4        /127. RY*(   3) C   5                    2.07    1.05    0.046
   8. BD (   2) C   3 - C   4        /356. BD*(   2) C   1 - C   2           28.52    0.35    0.090
   8. BD (   2) C   3 - C   4        /367. BD*(   2) C   5 - C   6           26.99    0.35    0.087
   8. BD (   2) C   3 - C   4        /370. BD*(   1) C   7 - C   8            3.15    0.79    0.048
   8. BD (   2) C   3 - C   4        /371. BD*(   1) C   7 - N   9            1.00    0.73    0.026
   8. BD (   2) C   3 - C   4        /372. BD*(   1) C   7 - H  22            1.73    0.74    0.035
   8. BD (   2) C   3 - C   4        /374. BD*(   2) C   8 - C  10            1.07    0.35    0.017
   9. BD (   1) C   3 - H  19        / 74. RY*(   1) C   2                    1.16    1.71    0.040
   9. BD (   1) C   3 - H  19        /108. RY*(   1) C   4                    1.73    1.85    0.051
   9. BD (   1) C   3 - H  19        /355. BD*(   1) C   1 - C   2            3.64    1.24    0.060
   9. BD (   1) C   3 - H  19        /359. BD*(   1) C   2 - C   3            1.09    1.24    0.033
   9. BD (   1) C   3 - H  19        /360. BD*(   1) C   2 - H  18            0.55    1.23    0.023
   9. BD (   1) C   3 - H  19        /361. BD*(   1) C   3 - C   4            1.32    1.23    0.036
   9. BD (   1) C   3 - H  19        /364. BD*(   1) C   4 - C   5            4.80    1.23    0.069
  10. BD (   1) C   4 - C   5        / 91. RY*(   1) C   3                    0.77    1.89    0.034
  10. BD (   1) C   4 - C   5        /142. RY*(   1) C   6                    1.15    1.86    0.041
  10. BD (   1) C   4 - C   5        /143. RY*(   2) C   6                    1.57    2.18    0.053
  10. BD (   1) C   4 - C   5        /159. RY*(   1) C   7                    1.77    1.77    0.050
  10. BD (   1) C   4 - C   5        /361. BD*(   1) C   3 - C   4            3.43    1.38    0.061
  10. BD (   1) C   4 - C   5        /363. BD*(   1) C   3 - H  19            2.51    1.38    0.053
  10. BD (   1) C   4 - C   5        /365. BD*(   1) C   4 - C   7            2.01    1.26    0.045
  10. BD (   1) C   4 - C   5        /366. BD*(   1) C   5 - C   6            3.06    1.38    0.058
  10. BD (   1) C   4 - C   5        /368. BD*(   1) C   5 - H  20            1.65    1.38    0.043
  10. BD (   1) C   4 - C   5        /369. BD*(   1) C   6 - H  21            1.97    1.38    0.047
  10. BD (   1) C   4 - C   5        /371. BD*(   1) C   7 - N   9            1.84    1.20    0.042
  11. BD (   1) C   4 - C   7        / 91. RY*(   1) C   3                    1.52    1.85    0.048
  11. BD (   1) C   4 - C   7        /125. RY*(   1) C   5                    1.81    1.82    0.052
  11. BD (   1) C   4 - C   7        /177. RY*(   2) C   8                    1.36    1.43    0.040
  11. BD (   1) C   4 - C   7        /193. RY*(   1) N   9                    1.24    1.39    0.037
  11. BD (   1) C   4 - C   7        /359. BD*(   1) C   2 - C   3            2.23    1.35    0.049
  11. BD (   1) C   4 - C   7        /361. BD*(   1) C   3 - C   4            2.09    1.34    0.047
  11. BD (   1) C   4 - C   7        /364. BD*(   1) C   4 - C   5            2.01    1.34    0.046
  11. BD (   1) C   4 - C   7        /366. BD*(   1) C   5 - C   6            2.15    1.34    0.048
  11. BD (   1) C   4 - C   7        /370. BD*(   1) C   7 - C   8            3.18    1.22    0.056
  11. BD (   1) C   4 - C   7        /371. BD*(   1) C   7 - N   9            0.89    1.16    0.029
  11. BD (   1) C   4 - C   7        /372. BD*(   1) C   7 - H  22            0.81    1.17    0.027
  11. BD (   1) C   4 - C   7        /373. BD*(   1) C   8 - C  10            1.76    1.34    0.043
  11. BD (   1) C   4 - C   7        /374. BD*(   2) C   8 - C  10            2.18    0.78    0.040
  11. BD (   1) C   4 - C   7        /377. BD*(   1) N   9 - H  23            1.25    1.27    0.036
  12. BD (   1) C   5 - C   6        / 57. RY*(   1) C   1                    0.96    1.87    0.038
  12. BD (   1) C   5 - C   6        / 58. RY*(   2) C   1                    1.43    2.18    0.050
  12. BD (   1) C   5 - C   6        /108. RY*(   1) C   4                    0.89    1.99    0.038
  12. BD (   1) C   5 - C   6        /109. RY*(   2) C   4                    1.16    1.88    0.042
  12. BD (   1) C   5 - C   6        /357. BD*(   1) C   1 - C   6            2.51    1.39    0.053
  12. BD (   1) C   5 - C   6        /358. BD*(   1) C   1 - H  17            2.33    1.38    0.051
  12. BD (   1) C   5 - C   6        /364. BD*(   1) C   4 - C   5            3.56    1.38    0.063
  12. BD (   1) C   5 - C   6        /365. BD*(   1) C   4 - C   7            3.78    1.26    0.062
  12. BD (   1) C   5 - C   6        /368. BD*(   1) C   5 - H  20            1.46    1.37    0.040
  12. BD (   1) C   5 - C   6        /369. BD*(   1) C   6 - H  21            1.30    1.38    0.038
  13. BD (   2) C   5 - C   6        / 59. RY*(   3) C   1                    1.40    0.78    0.032
  13. BD (   2) C   5 - C   6        /356. BD*(   2) C   1 - C   2           27.99    0.35    0.088
  13. BD (   2) C   5 - C   6        /362. BD*(   2) C   3 - C   4           29.64    0.35    0.091
  14. BD (   1) C   5 - H  20        /108. RY*(   1) C   4                    1.85    1.85    0.052
  14. BD (   1) C   5 - H  20        /142. RY*(   1) C   6                    1.11    1.71    0.039
  14. BD (   1) C   5 - H  20        /357. BD*(   1) C   1 - C   6            3.59    1.24    0.060
  14. BD (   1) C   5 - H  20        /361. BD*(   1) C   3 - C   4            4.90    1.23    0.069
  14. BD (   1) C   5 - H  20        /364. BD*(   1) C   4 - C   5            1.32    1.23    0.036
  14. BD (   1) C   5 - H  20        /366. BD*(   1) C   5 - C   6            1.05    1.23    0.032
  14. BD (   1) C   5 - H  20        /369. BD*(   1) C   6 - H  21            0.55    1.24    0.023
  15. BD (   1) C   6 - H  21        / 57. RY*(   1) C   1                    1.24    1.73    0.041
  15. BD (   1) C   6 - H  21        /125. RY*(   1) C   5                    1.19    1.71    0.040
  15. BD (   1) C   6 - H  21        /355. BD*(   1) C   1 - C   2            3.72    1.24    0.061
  15. BD (   1) C   6 - H  21        /357. BD*(   1) C   1 - C   6            0.95    1.24    0.031
  15. BD (   1) C   6 - H  21        /358. BD*(   1) C   1 - H  17            0.56    1.24    0.024
  15. BD (   1) C   6 - H  21        /364. BD*(   1) C   4 - C   5            3.96    1.23    0.062
  15. BD (   1) C   6 - H  21        /366. BD*(   1) C   5 - C   6            0.96    1.24    0.031
  15. BD (   1) C   6 - H  21        /368. BD*(   1) C   5 - H  20            0.56    1.23    0.023
  16. BD (   1) C   7 - C   8        /110. RY*(   3) C   4                    1.14    1.59    0.038
  16. BD (   1) C   7 - C   8        /195. RY*(   3) N   9                    0.79    1.82    0.034
  16. BD (   1) C   7 - C   8        /210. RY*(   1) C  10                    1.90    1.81    0.053
  16. BD (   1) C   7 - C   8        /278. RY*(   1) C  14                    1.48    1.81    0.047
  16. BD (   1) C   7 - C   8        /361. BD*(   1) C   3 - C   4            1.16    1.34    0.035
  16. BD (   1) C   7 - C   8        /362. BD*(   2) C   3 - C   4            2.90    0.79    0.046
  16. BD (   1) C   7 - C   8        /365. BD*(   1) C   4 - C   7            3.11    1.22    0.055
  16. BD (   1) C   7 - C   8        /371. BD*(   1) C   7 - N   9            0.87    1.16    0.028
  16. BD (   1) C   7 - C   8        /372. BD*(   1) C   7 - H  22            1.02    1.18    0.031
  16. BD (   1) C   7 - C   8        /373. BD*(   1) C   8 - C  10            2.12    1.34    0.048
  16. BD (   1) C   7 - C   8        /375. BD*(   1) C   8 - C  14            1.97    1.33    0.046
  16. BD (   1) C   7 - C   8        /376. BD*(   1) N   9 - C  15            3.71    1.27    0.061
  16. BD (   1) C   7 - C   8        /378. BD*(   1) C  10 - C  11            2.16    1.34    0.048
  16. BD (   1) C   7 - C   8        /385. BD*(   1) C  13 - C  14            2.15    1.34    0.048
  17. BD (   1) C   7 - N   9        /109. RY*(   2) C   4                    0.68    1.98    0.033
  17. BD (   1) C   7 - N   9        /298. RY*(   4) C  15                    1.64    1.96    0.051
  17. BD (   1) C   7 - N   9        /299. RY*(   5) C  15                    0.62    2.59    0.036
  17. BD (   1) C   7 - N   9        /364. BD*(   1) C   4 - C   5            2.05    1.48    0.049
  17. BD (   1) C   7 - N   9        /365. BD*(   1) C   4 - C   7            0.96    1.35    0.032
  17. BD (   1) C   7 - N   9        /370. BD*(   1) C   7 - C   8            1.08    1.36    0.034
  17. BD (   1) C   7 - N   9        /373. BD*(   1) C   8 - C  10            1.39    1.47    0.040
  17. BD (   1) C   7 - N   9        /374. BD*(   2) C   8 - C  10            1.49    0.92    0.036
  17. BD (   1) C   7 - N   9        /376. BD*(   1) N   9 - C  15            0.88    1.40    0.032
  17. BD (   1) C   7 - N   9        /377. BD*(   1) N   9 - H  23            0.61    1.40    0.026
  17. BD (   1) C   7 - N   9        /390. BD*(   2) C  15 - O  16            1.79    1.49    0.046
  18. BD (   1) C   7 - H  22        /193. RY*(   1) N   9                    0.71    1.23    0.027
  18. BD (   1) C   7 - H  22        /361. BD*(   1) C   3 - C   4            4.25    1.18    0.063
  18. BD (   1) C   7 - H  22        /362. BD*(   2) C   3 - C   4            1.97    0.63    0.034
  18. BD (   1) C   7 - H  22        /365. BD*(   1) C   4 - C   7            0.68    1.07    0.024
  18. BD (   1) C   7 - H  22        /370. BD*(   1) C   7 - C   8            0.93    1.07    0.028
  18. BD (   1) C   7 - H  22        /375. BD*(   1) C   8 - C  14            5.52    1.18    0.072
  18. BD (   1) C   7 - H  22        /377. BD*(   1) N   9 - H  23            2.20    1.11    0.044
  19. BD (   1) C   8 - C  10        /159. RY*(   1) C   7                    1.68    1.78    0.049
  19. BD (   1) C   8 - C  10        /227. RY*(   1) C  11                    1.17    1.86    0.042
  19. BD (   1) C   8 - C  10        /228. RY*(   2) C  11                    1.54    2.19    0.052
  19. BD (   1) C   8 - C  10        /278. RY*(   1) C  14                    0.80    1.86    0.035
  19. BD (   1) C   8 - C  10        /365. BD*(   1) C   4 - C   7            0.69    1.26    0.026
  19. BD (   1) C   8 - C  10        /370. BD*(   1) C   7 - C   8            2.22    1.26    0.047
  19. BD (   1) C   8 - C  10        /371. BD*(   1) C   7 - N   9            0.58    1.20    0.024
  19. BD (   1) C   8 - C  10        /372. BD*(   1) C   7 - H  22            0.57    1.22    0.024
  19. BD (   1) C   8 - C  10        /375. BD*(   1) C   8 - C  14            3.47    1.37    0.062
  19. BD (   1) C   8 - C  10        /378. BD*(   1) C  10 - C  11            3.05    1.39    0.058
  19. BD (   1) C   8 - C  10        /379. BD*(   1) C  10 - H  24            1.63    1.38    0.043
  19. BD (   1) C   8 - C  10        /382. BD*(   1) C  11 - H  25            1.95    1.38    0.047
  19. BD (   1) C   8 - C  10        /388. BD*(   1) C  14 - H  28            2.47    1.38    0.052
  20. BD (   2) C   8 - C  10        /229. RY*(   3) C  11                    1.86    0.83    0.038
  20. BD (   2) C   8 - C  10        /280. RY*(   3) C  14                    2.01    1.06    0.045
  20. BD (   2) C   8 - C  10        /362. BD*(   2) C   3 - C   4            1.01    0.35    0.017
  20. BD (   2) C   8 - C  10        /365. BD*(   1) C   4 - C   7            2.93    0.79    0.047
  20. BD (   2) C   8 - C  10        /371. BD*(   1) C   7 - N   9            4.59    0.73    0.056
  20. BD (   2) C   8 - C  10        /381. BD*(   2) C  11 - C  12           27.71    0.35    0.089
  20. BD (   2) C   8 - C  10        /386. BD*(   2) C  13 - C  14           27.24    0.35    0.088
  21. BD (   1) C   8 - C  14        /159. RY*(   1) C   7                    1.67    1.78    0.049
  21. BD (   1) C   8 - C  14        /178. RY*(   3) C   8                    0.50    1.99    0.028
  21. BD (   1) C   8 - C  14        /210. RY*(   1) C  10                    0.85    1.85    0.036
  21. BD (   1) C   8 - C  14        /211. RY*(   2) C  10                    0.53    1.93    0.029
  21. BD (   1) C   8 - C  14        /261. RY*(   1) C  13                    1.23    1.86    0.043
  21. BD (   1) C   8 - C  14        /262. RY*(   2) C  13                    1.55    2.17    0.052
  21. BD (   1) C   8 - C  14        /370. BD*(   1) C   7 - C   8            2.07    1.26    0.046
  21. BD (   1) C   8 - C  14        /372. BD*(   1) C   7 - H  22            1.26    1.22    0.035
  21. BD (   1) C   8 - C  14        /373. BD*(   1) C   8 - C  10            3.37    1.38    0.061
  21. BD (   1) C   8 - C  14        /379. BD*(   1) C  10 - H  24            2.37    1.38    0.051
  21. BD (   1) C   8 - C  14        /385. BD*(   1) C  13 - C  14            3.22    1.39    0.060
  21. BD (   1) C   8 - C  14        /387. BD*(   1) C  13 - H  27            1.99    1.38    0.047
  21. BD (   1) C   8 - C  14        /388. BD*(   1) C  14 - H  28            1.53    1.38    0.041
  22. BD (   1) N   9 - C  15        /159. RY*(   1) C   7                    0.90    1.94    0.037
  22. BD (   1) N   9 - C  15        /160. RY*(   2) C   7                    1.29    1.82    0.043
  22. BD (   1) N   9 - C  15        /312. RY*(   1) O  16                    0.55    1.69    0.027
  22. BD (   1) N   9 - C  15        /370. BD*(   1) C   7 - C   8            1.12    1.43    0.036
  22. BD (   1) N   9 - C  15        /371. BD*(   1) C   7 - N   9            1.71    1.37    0.043
  22. BD (   1) N   9 - C  15        /377. BD*(   1) N   9 - H  23            0.62    1.47    0.027
  23. BD (   1) N   9 - H  23        /160. RY*(   2) C   7                    1.25    1.66    0.041
  23. BD (   1) N   9 - H  23        /295. RY*(   1) C  15                    0.85    2.11    0.038
  23. BD (   1) N   9 - H  23        /299. RY*(   5) C  15                    0.56    2.51    0.034
  23. BD (   1) N   9 - H  23        /365. BD*(   1) C   4 - C   7            0.76    1.27    0.028
  23. BD (   1) N   9 - H  23        /372. BD*(   1) C   7 - H  22            0.50    1.22    0.022
  23. BD (   1) N   9 - H  23        /376. BD*(   1) N   9 - C  15            0.57    1.32    0.025
  23. BD (   1) N   9 - H  23        /390. BD*(   2) C  15 - O  16            1.10    1.40    0.035
  23. BD (   1) N   9 - H  23        /391. BD*(   1) C  15 - H  29            2.38    1.31    0.050
  24. BD (   1) C  10 - C  11        /176. RY*(   1) C   8                    0.93    2.03    0.039
  24. BD (   1) C  10 - C  11        /178. RY*(   3) C   8                    1.20    1.99    0.044
  24. BD (   1) C  10 - C  11        /244. RY*(   1) C  12                    0.96    1.87    0.038
  24. BD (   1) C  10 - C  11        /245. RY*(   2) C  12                    1.43    2.18    0.050
  24. BD (   1) C  10 - C  11        /370. BD*(   1) C   7 - C   8            3.83    1.26    0.062
  24. BD (   1) C  10 - C  11        /373. BD*(   1) C   8 - C  10            3.45    1.38    0.062
  24. BD (   1) C  10 - C  11        /379. BD*(   1) C  10 - H  24            1.38    1.38    0.039
  24. BD (   1) C  10 - C  11        /380. BD*(   1) C  11 - C  12            2.51    1.39    0.053
  24. BD (   1) C  10 - C  11        /382. BD*(   1) C  11 - H  25            1.31    1.38    0.038
  24. BD (   1) C  10 - C  11        /384. BD*(   1) C  12 - H  26            2.31    1.38    0.051
  25. BD (   1) C  10 - H  24        /176. RY*(   1) C   8                    1.83    1.88    0.052
  25. BD (   1) C  10 - H  24        /227. RY*(   1) C  11                    1.09    1.71    0.039
  25. BD (   1) C  10 - H  24        /373. BD*(   1) C   8 - C  10            1.34    1.23    0.036
  25. BD (   1) C  10 - H  24        /375. BD*(   1) C   8 - C  14            4.88    1.22    0.069
  25. BD (   1) C  10 - H  24        /378. BD*(   1) C  10 - C  11            1.04    1.24    0.032
  25. BD (   1) C  10 - H  24        /380. BD*(   1) C  11 - C  12            3.61    1.24    0.060
  25. BD (   1) C  10 - H  24        /382. BD*(   1) C  11 - H  25            0.55    1.23    0.023
  26. BD (   1) C  11 - C  12        /210. RY*(   1) C  10                    0.76    1.85    0.034
  26. BD (   1) C  11 - C  12        /211. RY*(   2) C  10                    1.78    1.93    0.052
  26. BD (   1) C  11 - C  12        /261. RY*(   1) C  13                    1.01    1.86    0.039
  26. BD (   1) C  11 - C  12        /262. RY*(   2) C  13                    1.46    2.17    0.051
  26. BD (   1) C  11 - C  12        /378. BD*(   1) C  10 - C  11            2.55    1.38    0.053
  26. BD (   1) C  11 - C  12        /379. BD*(   1) C  10 - H  24            2.44    1.38    0.052
  26. BD (   1) C  11 - C  12        /382. BD*(   1) C  11 - H  25            1.35    1.38    0.039
  26. BD (   1) C  11 - C  12        /383. BD*(   1) C  12 - C  13            2.51    1.39    0.053
  26. BD (   1) C  11 - C  12        /384. BD*(   1) C  12 - H  26            1.33    1.38    0.038
  26. BD (   1) C  11 - C  12        /387. BD*(   1) C  13 - H  27            2.36    1.38    0.051
  27. BD (   2) C  11 - C  12        /213. RY*(   4) C  10                    0.92    1.66    0.038
  27. BD (   2) C  11 - C  12        /264. RY*(   4) C  13                    0.79    1.81    0.037
  27. BD (   2) C  11 - C  12        /374. BD*(   2) C   8 - C  10           28.66    0.35    0.089
  27. BD (   2) C  11 - C  12        /386. BD*(   2) C  13 - C  14           28.75    0.35    0.090
  28. BD (   1) C  11 - H  25        /210. RY*(   1) C  10                    1.19    1.70    0.040
  28. BD (   1) C  11 - H  25        /244. RY*(   1) C  12                    1.23    1.73    0.041
  28. BD (   1) C  11 - H  25        /373. BD*(   1) C   8 - C  10            3.96    1.23    0.062
  28. BD (   1) C  11 - H  25        /378. BD*(   1) C  10 - C  11            0.96    1.24    0.031
  28. BD (   1) C  11 - H  25        /379. BD*(   1) C  10 - H  24            0.57    1.23    0.024
  28. BD (   1) C  11 - H  25        /380. BD*(   1) C  11 - C  12            0.95    1.24    0.031
  28. BD (   1) C  11 - H  25        /383. BD*(   1) C  12 - C  13            3.71    1.24    0.061
  28. BD (   1) C  11 - H  25        /384. BD*(   1) C  12 - H  26            0.57    1.24    0.024
  29. BD (   1) C  12 - C  13        /227. RY*(   1) C  11                    1.04    1.86    0.039
  29. BD (   1) C  12 - C  13        /228. RY*(   2) C  11                    1.44    2.19    0.050
  29. BD (   1) C  12 - C  13        /278. RY*(   1) C  14                    0.89    1.85    0.036
  29. BD (   1) C  12 - C  13        /279. RY*(   2) C  14                    1.53    1.92    0.049
  29. BD (   1) C  12 - C  13        /380. BD*(   1) C  11 - C  12            2.51    1.39    0.053
  29. BD (   1) C  12 - C  13        /382. BD*(   1) C  11 - H  25            2.35    1.38    0.051
  29. BD (   1) C  12 - C  13        /384. BD*(   1) C  12 - H  26            1.32    1.39    0.038
  29. BD (   1) C  12 - C  13        /385. BD*(   1) C  13 - C  14            2.62    1.38    0.054
  29. BD (   1) C  12 - C  13        /387. BD*(   1) C  13 - H  27            1.33    1.38    0.038
  29. BD (   1) C  12 - C  13        /388. BD*(   1) C  14 - H  28            2.49    1.38    0.052
  30. BD (   1) C  12 - H  26        /227. RY*(   1) C  11                    1.33    1.71    0.043
  30. BD (   1) C  12 - H  26        /261. RY*(   1) C  13                    1.34    1.71    0.043
  30. BD (   1) C  12 - H  26        /378. BD*(   1) C  10 - C  11            3.80    1.23    0.061
  30. BD (   1) C  12 - H  26        /380. BD*(   1) C  11 - C  12            0.94    1.24    0.030
  30. BD (   1) C  12 - H  26        /382. BD*(   1) C  11 - H  25            0.56    1.23    0.024
  30. BD (   1) C  12 - H  26        /383. BD*(   1) C  12 - C  13            0.94    1.24    0.030
  30. BD (   1) C  12 - H  26        /385. BD*(   1) C  13 - C  14            3.87    1.23    0.062
  30. BD (   1) C  12 - H  26        /387. BD*(   1) C  13 - H  27            0.56    1.23    0.024
  31. BD (   1) C  13 - C  14        /176. RY*(   1) C   8                    1.37    2.03    0.047
  31. BD (   1) C  13 - C  14        /178. RY*(   3) C   8                    1.06    1.99    0.041
  31. BD (   1) C  13 - C  14        /244. RY*(   1) C  12                    0.96    1.88    0.038
  31. BD (   1) C  13 - C  14        /245. RY*(   2) C  12                    1.41    2.18    0.050
  31. BD (   1) C  13 - C  14        /370. BD*(   1) C   7 - C   8            3.98    1.26    0.063
  31. BD (   1) C  13 - C  14        /375. BD*(   1) C   8 - C  14            3.69    1.37    0.064
  31. BD (   1) C  13 - C  14        /383. BD*(   1) C  12 - C  13            2.52    1.39    0.053
  31. BD (   1) C  13 - C  14        /384. BD*(   1) C  12 - H  26            2.30    1.39    0.050
  31. BD (   1) C  13 - C  14        /387. BD*(   1) C  13 - H  27            1.32    1.38    0.038
  31. BD (   1) C  13 - C  14        /388. BD*(   1) C  14 - H  28            1.57    1.38    0.042
  32. BD (   2) C  13 - C  14        /177. RY*(   2) C   8                    0.60    1.00    0.024
  32. BD (   2) C  13 - C  14        /246. RY*(   3) C  12                    1.35    0.78    0.032
  32. BD (   2) C  13 - C  14        /374. BD*(   2) C   8 - C  10           29.26    0.35    0.091
  32. BD (   2) C  13 - C  14        /381. BD*(   2) C  11 - C  12           27.64    0.35    0.088
  33. BD (   1) C  13 - H  27        /244. RY*(   1) C  12                    1.23    1.73    0.041
  33. BD (   1) C  13 - H  27        /278. RY*(   1) C  14                    1.13    1.71    0.039
  33. BD (   1) C  13 - H  27        /375. BD*(   1) C   8 - C  14            3.99    1.22    0.063
  33. BD (   1) C  13 - H  27        /380. BD*(   1) C  11 - C  12            3.71    1.24    0.061
  33. BD (   1) C  13 - H  27        /383. BD*(   1) C  12 - C  13            0.94    1.24    0.030
  33. BD (   1) C  13 - H  27        /384. BD*(   1) C  12 - H  26            0.57    1.24    0.024
  33. BD (   1) C  13 - H  27        /385. BD*(   1) C  13 - C  14            0.96    1.24    0.031
  33. BD (   1) C  13 - H  27        /388. BD*(   1) C  14 - H  28            0.55    1.23    0.023
  34. BD (   1) C  14 - H  28        /176. RY*(   1) C   8                    1.74    1.88    0.051
  34. BD (   1) C  14 - H  28        /261. RY*(   1) C  13                    1.17    1.71    0.040
  34. BD (   1) C  14 - H  28        /373. BD*(   1) C   8 - C  10            4.82    1.23    0.069
  34. BD (   1) C  14 - H  28        /375. BD*(   1) C   8 - C  14            1.27    1.23    0.035
  34. BD (   1) C  14 - H  28        /383. BD*(   1) C  12 - C  13            3.58    1.24    0.060
  34. BD (   1) C  14 - H  28        /385. BD*(   1) C  13 - C  14            1.14    1.24    0.034
  34. BD (   1) C  14 - H  28        /387. BD*(   1) C  13 - H  27            0.54    1.24    0.023
  35. BD (   1) C  15 - O  16        /193. RY*(   1) N   9                    0.58    1.10    0.023
  35. BD (   1) C  15 - O  16        /389. BD*(   1) C  15 - O  16            1.16    0.47    0.022
  36. BD (   2) C  15 - O  16        /194. RY*(   2) N   9                    1.31    2.18    0.048
  36. BD (   2) C  15 - O  16        /295. RY*(   1) C  15                    0.82    2.44    0.040
  36. BD (   2) C  15 - O  16        /371. BD*(   1) C   7 - N   9            2.37    1.54    0.054
  36. BD (   2) C  15 - O  16        /376. BD*(   1) N   9 - C  15            0.57    1.65    0.028
  37. BD (   1) C  15 - H  29        /194. RY*(   2) N   9                    1.21    1.75    0.041
  37. BD (   1) C  15 - H  29        /312. RY*(   1) O  16                    0.97    1.44    0.033
  37. BD (   1) C  15 - H  29        /377. BD*(   1) N   9 - H  23            3.66    1.22    0.060
  38. CR (   1) C   1                / 75. RY*(   2) C   2                    1.28   11.78    0.109
  38. CR (   1) C   1                /143. RY*(   2) C   6                    1.30   11.81    0.110
  38. CR (   1) C   1                /330. RY*(   2) H  17                    0.58   12.28    0.076
  38. CR (   1) C   1                /359. BD*(   1) C   2 - C   3            0.67   11.01    0.077
  38. CR (   1) C   1                /366. BD*(   1) C   5 - C   6            0.65   11.00    0.076
  39. CR (   1) C   2                / 58. RY*(   2) C   1                    1.30   11.80    0.111
  39. CR (   1) C   2                / 92. RY*(   2) C   3                    1.09   11.55    0.100
  39. CR (   1) C   2                /332. RY*(   2) H  18                    0.62   12.34    0.078
  39. CR (   1) C   2                /357. BD*(   1) C   1 - C   6            0.65   11.01    0.076
  39. CR (   1) C   2                /361. BD*(   1) C   3 - C   4            0.78   11.00    0.083
  40. CR (   1) C   3                / 75. RY*(   2) C   2                    1.35   11.78    0.112
  40. CR (   1) C   3                /109. RY*(   2) C   4                    1.10   11.50    0.100
  40. CR (   1) C   3                /110. RY*(   3) C   4                    0.96   11.25    0.093
  40. CR (   1) C   3                /333. RY*(   1) H  19                    0.64   11.76    0.078
  40. CR (   1) C   3                /355. BD*(   1) C   1 - C   2            0.65   11.01    0.076
  40. CR (   1) C   3                /364. BD*(   1) C   4 - C   5            0.78   11.00    0.083
  40. CR (   1) C   3                /365. BD*(   1) C   4 - C   7            0.81   10.88    0.085
  41. CR (   1) C   4                / 92. RY*(   2) C   3                    1.28   11.57    0.108
  41. CR (   1) C   4                /126. RY*(   2) C   5                    1.27   11.58    0.108
  41. CR (   1) C   4                /359. BD*(   1) C   2 - C   3            0.62   11.03    0.074
  41. CR (   1) C   4                /366. BD*(   1) C   5 - C   6            0.61   11.03    0.074
  42. CR (   1) C   5                /108. RY*(   1) C   4                    0.72   11.62    0.082
  42. CR (   1) C   5                /109. RY*(   2) C   4                    1.41   11.50    0.114
  42. CR (   1) C   5                /143. RY*(   2) C   6                    1.31   11.80    0.111
  42. CR (   1) C   5                /335. RY*(   1) H  20                    0.71   11.98    0.082
  42. CR (   1) C   5                /357. BD*(   1) C   1 - C   6            0.64   11.01    0.075
  42. CR (   1) C   5                /361. BD*(   1) C   3 - C   4            0.82   11.00    0.085
  42. CR (   1) C   5                /365. BD*(   1) C   4 - C   7            0.79   10.88    0.084
  43. CR (   1) C   6                / 58. RY*(   2) C   1                    1.33   11.80    0.112
  43. CR (   1) C   6                /126. RY*(   2) C   5                    1.08   11.56    0.100
  43. CR (   1) C   6                /338. RY*(   2) H  21                    0.63   12.35    0.079
  43. CR (   1) C   6                /355. BD*(   1) C   1 - C   2            0.65   11.01    0.076
  43. CR (   1) C   6                /364. BD*(   1) C   4 - C   5            0.77   11.00    0.082
  44. CR (   1) C   7                /108. RY*(   1) C   4                    1.03   11.67    0.098
  44. CR (   1) C   7                /176. RY*(   1) C   8                    1.06   11.70    0.100
  44. CR (   1) C   7                /340. RY*(   2) H  22                    0.51   12.86    0.073
  44. CR (   1) C   7                /361. BD*(   1) C   3 - C   4            0.70   11.05    0.079
  44. CR (   1) C   7                /364. BD*(   1) C   4 - C   5            0.54   11.05    0.069
  44. CR (   1) C   7                /373. BD*(   1) C   8 - C  10            0.56   11.05    0.071
  44. CR (   1) C   7                /375. BD*(   1) C   8 - C  14            0.67   11.05    0.077
  44. CR (   1) C   7                /376. BD*(   1) N   9 - C  15            0.70   10.98    0.079
  45. CR (   1) C   8                /160. RY*(   2) C   7                    1.00   11.30    0.095
  45. CR (   1) C   8                /211. RY*(   2) C  10                    1.30   11.57    0.110
  45. CR (   1) C   8                /279. RY*(   2) C  14                    1.25   11.56    0.107
  45. CR (   1) C   8                /378. BD*(   1) C  10 - C  11            0.62   11.03    0.074
  45. CR (   1) C   8                /385. BD*(   1) C  13 - C  14            0.60   11.03    0.073
  46. CR (   1) N   9                /163. RY*(   5) C   7                    0.58   15.48    0.085
  46. CR (   1) N   9                /296. RY*(   2) C  15                    0.65   16.12    0.091
  46. CR (   1) N   9                /299. RY*(   5) C  15                    0.91   16.33    0.109
  46. CR (   1) N   9                /342. RY*(   2) H  23                    0.96   16.84    0.113
  47. CR (   1) C  10                /176. RY*(   1) C   8                    0.73   11.65    0.083
  47. CR (   1) C  10                /178. RY*(   3) C   8                    1.12   11.61    0.102
  47. CR (   1) C  10                /179. RY*(   4) C   8                    0.56   11.43    0.072
  47. CR (   1) C  10                /228. RY*(   2) C  11                    1.31   11.81    0.111
  47. CR (   1) C  10                /343. RY*(   1) H  24                    0.66   11.88    0.079
  47. CR (   1) C  10                /370. BD*(   1) C   7 - C   8            0.82   10.88    0.085
  47. CR (   1) C  10                /375. BD*(   1) C   8 - C  14            0.84   10.99    0.087
  47. CR (   1) C  10                /380. BD*(   1) C  11 - C  12            0.64   11.01    0.075
  48. CR (   1) C  11                /211. RY*(   2) C  10                    1.13   11.55    0.102
  48. CR (   1) C  11                /245. RY*(   2) C  12                    1.34   11.80    0.112
  48. CR (   1) C  11                /346. RY*(   2) H  25                    0.63   12.35    0.079
  48. CR (   1) C  11                /373. BD*(   1) C   8 - C  10            0.75   11.00    0.081
  48. CR (   1) C  11                /383. BD*(   1) C  12 - C  13            0.64   11.01    0.075
  49. CR (   1) C  12                /228. RY*(   2) C  11                    1.30   11.81    0.111
  49. CR (   1) C  12                /262. RY*(   2) C  13                    1.24   11.80    0.108
  49. CR (   1) C  12                /348. RY*(   2) H  26                    0.58   12.27    0.075
  49. CR (   1) C  12                /378. BD*(   1) C  10 - C  11            0.66   11.01    0.076
  49. CR (   1) C  12                /385. BD*(   1) C  13 - C  14            0.67   11.01    0.077
  50. CR (   1) C  13                /245. RY*(   2) C  12                    1.29   11.81    0.110
  50. CR (   1) C  13                /279. RY*(   2) C  14                    0.99   11.54    0.096
  50. CR (   1) C  13                /350. RY*(   2) H  27                    0.62   12.34    0.078
  50. CR (   1) C  13                /375. BD*(   1) C   8 - C  14            0.77   11.00    0.083
  50. CR (   1) C  13                /380. BD*(   1) C  11 - C  12            0.64   11.01    0.075
  51. CR (   1) C  14                /178. RY*(   3) C   8                    1.95   11.61    0.134
  51. CR (   1) C  14                /262. RY*(   2) C  13                    1.38   11.80    0.114
  51. CR (   1) C  14                /351. RY*(   1) H  28                    0.63   11.71    0.077
  51. CR (   1) C  14                /370. BD*(   1) C   7 - C   8            0.82   10.89    0.085
  51. CR (   1) C  14                /373. BD*(   1) C   8 - C  10            0.77   11.00    0.082
  51. CR (   1) C  14                /383. BD*(   1) C  12 - C  13            0.65   11.01    0.076
  52. CR (   1) C  15                /354. RY*(   2) H  29                    0.54   12.70    0.074
  52. CR (   1) C  15                /371. BD*(   1) C   7 - N   9            1.26   10.95    0.106
  53. CR (   1) O  16                /295. RY*(   1) C  15                    4.30   20.70    0.267
  54. LP (   1) N   9                /161. RY*(   3) C   7                    0.96    1.18    0.033
  54. LP (   1) N   9                /297. RY*(   3) C  15                    2.58    1.87    0.067
  54. LP (   1) N   9                /365. BD*(   1) C   4 - C   7            7.43    0.81    0.074
  54. LP (   1) N   9                /372. BD*(   1) C   7 - H  22            6.32    0.76    0.067
  54. LP (   1) N   9                /389. BD*(   1) C  15 - O  16           84.69    0.35    0.155
  55. LP (   1) O  16                /295. RY*(   1) C  15                   11.33    2.15    0.139
  55. LP (   1) O  16                /296. RY*(   2) C  15                    0.96    2.33    0.042
  55. LP (   1) O  16                /307. RY*(  13) C  15                    0.54    3.10    0.037
  55. LP (   1) O  16                /391. BD*(   1) C  15 - H  29            0.58    1.35    0.025
  56. LP (   2) O  16                /296. RY*(   2) C  15                    2.70    1.86    0.065
  56. LP (   2) O  16                /299. RY*(   5) C  15                    0.51    2.07    0.030
  56. LP (   2) O  16                /311. RY*(  17) C  15                    0.60    1.24    0.025
  56. LP (   2) O  16                /371. BD*(   1) C   7 - N   9            0.94    0.77    0.024
  56. LP (   2) O  16                /376. BD*(   1) N   9 - C  15           22.90    0.88    0.128
  56. LP (   2) O  16                /391. BD*(   1) C  15 - H  29           17.37    0.88    0.112
 356. BD*(   2) C   1 - C   2        / 59. RY*(   3) C   1                    3.34    0.43    0.083
 356. BD*(   2) C   1 - C   2        / 70. RY*(  14) C   1                    0.59    0.40    0.034
 356. BD*(   2) C   1 - C   2        / 76. RY*(   3) C   2                    1.50    0.53    0.062
 356. BD*(   2) C   1 - C   2        / 77. RY*(   4) C   2                    0.59    1.53    0.066
 356. BD*(   2) C   1 - C   2        / 83. RY*(  10) C   2                    0.50    0.49    0.035
 362. BD*(   2) C   3 - C   4        / 76. RY*(   3) C   2                    0.67    0.53    0.040
 362. BD*(   2) C   3 - C   4        / 93. RY*(   3) C   3                    2.92    0.66    0.093
 362. BD*(   2) C   3 - C   4        /127. RY*(   3) C   5                    0.75    0.70    0.049
 362. BD*(   2) C   3 - C   4        /370. BD*(   1) C   7 - C   8            1.56    0.44    0.053
 362. BD*(   2) C   3 - C   4        /371. BD*(   1) C   7 - N   9            0.72    0.37    0.033
 362. BD*(   2) C   3 - C   4        /372. BD*(   1) C   7 - H  22            0.63    0.39    0.032
 367. BD*(   2) C   5 - C   6        /127. RY*(   3) C   5                    0.64    0.70    0.047
 367. BD*(   2) C   5 - C   6        /128. RY*(   4) C   5                    1.16    1.31    0.086
 367. BD*(   2) C   5 - C   6        /144. RY*(   3) C   6                    2.74    0.61    0.090
 367. BD*(   2) C   5 - C   6        /152. RY*(  11) C   6                    0.81    0.41    0.041
 374. BD*(   2) C   8 - C  10        /177. RY*(   2) C   8                    0.59    0.65    0.042
 374. BD*(   2) C   8 - C  10        /212. RY*(   3) C  10                    3.15    0.66    0.097
 374. BD*(   2) C   8 - C  10        /229. RY*(   3) C  11                    0.66    0.47    0.038
 374. BD*(   2) C   8 - C  10        /280. RY*(   3) C  14                    0.73    0.70    0.048
 374. BD*(   2) C   8 - C  10        /365. BD*(   1) C   4 - C   7            1.04    0.44    0.043
 374. BD*(   2) C   8 - C  10        /371. BD*(   1) C   7 - N   9            1.57    0.38    0.050
 381. BD*(   2) C  11 - C  12        /229. RY*(   3) C  11                    2.06    0.47    0.070
 381. BD*(   2) C  11 - C  12        /237. RY*(  11) C  11                    0.58    0.41    0.034
 381. BD*(   2) C  11 - C  12        /246. RY*(   3) C  12                    3.27    0.43    0.083
 381. BD*(   2) C  11 - C  12        /257. RY*(  14) C  12                    0.64    0.36    0.034
 386. BD*(   2) C  13 - C  14        /263. RY*(   3) C  13                    2.73    0.62    0.091
 386. BD*(   2) C  13 - C  14        /280. RY*(   3) C  14                    0.59    0.70    0.045
 386. BD*(   2) C  13 - C  14        /281. RY*(   4) C  14                    1.02    1.24    0.079
 389. BD*(   1) C  15 - O  16        /297. RY*(   3) C  15                    1.53    1.52    0.117
 389. BD*(   1) C  15 - O  16        /300. RY*(   6) C  15                    0.73    1.63    0.085
 389. BD*(   1) C  15 - O  16        /313. RY*(   2) O  16                    0.79    0.58    0.052
 389. BD*(   1) C  15 - O  16        /314. RY*(   3) O  16                    1.28    0.70    0.073


 Natural Bond Orbitals (Summary):

                                                            Principal Delocalizations
           NBO                        Occupancy    Energy   (geminal,vicinal,remote)
 ====================================================================================
 Molecular unit  1  (C14H13NO)
     1. BD (   1) C   1 - C   2          1.98164    -0.76974  359(g),357(g),363(v),369(v)
                                                    92(v),143(v),358(g),360(g)
                                                    142(v),91(v)
     2. BD (   2) C   1 - C   2          1.66112    -0.29513  367(v),362(v),94(v),145(v)
                                                    144(v)
     3. BD (   1) C   1 - C   6          1.98159    -0.77045  366(g),355(g),368(v),360(v)
                                                    126(v),75(v),369(g),358(g)
                                                    74(v),125(v)
     4. BD (   1) C   1 - H  17          1.98162    -0.62087  359(v),366(v),74(v),142(v)
                                                    355(g),357(g),360(v),369(v)
     5. BD (   1) C   2 - C   3          1.97919    -0.76878  365(v),361(g),355(g),358(v)
                                                    363(g),58(v),360(g),108(v)
                                                    57(v),109(v)
     6. BD (   1) C   2 - H  18          1.98151    -0.62197  361(v),357(v),57(v),91(v)
                                                    359(g),355(g),358(v),363(v)
     7. BD (   1) C   3 - C   4          1.97392    -0.77030  364(g),359(g),368(v),360(v)
                                                    365(g),363(g),75(v),159(v)
                                                    74(v),372(v),125(v)
     8. BD (   2) C   3 - C   4          1.66232    -0.29766  356(v),367(v),370(v),127(v)
                                                    76(v),372(v),371(v),374(r)
     9. BD (   1) C   3 - H  19          1.98015    -0.62237  364(v),355(v),108(v),361(g)
                                                    74(v),359(g),360(v)
    10. BD (   1) C   4 - C   5          1.97381    -0.76974  361(g),366(g),363(v),365(g)
                                                    369(v),371(v),159(v),368(g)
                                                    143(v),142(v),91(v)
    11. BD (   1) C   4 - C   7          1.96511    -0.73052  370(g),374(v),359(v),366(v)
                                                    361(g),364(g),125(v),373(v)
                                                    91(v),177(v),377(v),193(v)
                                                    371(g),372(g)
    12. BD (   1) C   5 - C   6          1.97930    -0.76832  365(v),364(g),357(g),358(v)
                                                    368(g),58(v),369(g),109(v)
                                                    57(v),108(v)
    13. BD (   2) C   5 - C   6          1.66441    -0.29590  362(v),356(v),59(v)
    14. BD (   1) C   5 - H  20          1.98010    -0.62190  361(v),357(v),108(v),364(g)
                                                    142(v),366(g),369(v)
    15. BD (   1) C   6 - H  21          1.98162    -0.62258  364(v),355(v),57(v),125(v)
                                                    366(g),357(g),358(v),368(v)
    16. BD (   1) C   7 - C   8          1.96105    -0.73206  376(v),362(v),365(g),378(v)
                                                    385(v),373(g),375(g),210(v)
                                                    278(v),361(v),110(v),372(g)
                                                    371(g),195(v)
    17. BD (   1) C   7 - N   9          1.98193    -0.86574  364(v),390(v),374(v),298(v)
                                                    373(v),370(g),365(g),376(g)
                                                    109(v),299(v),377(g)
    18. BD (   1) C   7 - H  22          1.96646    -0.57724  375(v),361(v),362(v),377(v)
                                                    370(g),193(v),365(g)
    19. BD (   1) C   8 - C  10          1.97453    -0.77334  375(g),378(g),388(v),370(g)
                                                    382(v),159(v),379(g),228(v)
                                                    227(v),278(v),365(v),371(v)
                                                    372(v)
    20. BD (   2) C   8 - C  10          1.66575    -0.30019  381(v),386(v),371(v),365(v)
                                                    280(v),229(v),362(r)
    21. BD (   1) C   8 - C  14          1.97365    -0.77334  373(g),385(g),379(v),370(g)
                                                    387(v),159(v),262(v),388(g)
                                                    372(v),261(v),210(v),211(v)
                                                    178(g)
    22. BD (   1) N   9 - C  15          1.99103    -0.93714  371(g),160(v),370(v),159(v)
                                                    377(g),312(v)
    23. BD (   1) N   9 - H  23          1.98609    -0.77894  391(v),160(v),390(v),295(v)
                                                    365(v),376(g),299(v),372(v)
    24. BD (   1) C  10 - C  11          1.97928    -0.77067  370(v),373(g),380(g),384(v)
                                                    245(v),379(g),382(g),178(v)
                                                    244(v),176(v)
    25. BD (   1) C  10 - H  24          1.98049    -0.62332  375(v),380(v),176(v),373(g)
                                                    227(v),378(g),382(v)
    26. BD (   1) C  11 - C  12          1.98160    -0.77183  378(g),383(g),379(v),387(v)
                                                    211(v),262(v),382(g),384(g)
                                                    261(v),210(v)
    27. BD (   2) C  11 - C  12          1.66085    -0.29693  386(v),374(v),213(v),264(v)
    28. BD (   1) C  11 - H  25          1.98147    -0.62336  373(v),383(v),244(v),210(v)
                                                    378(g),380(g),384(v),379(v)
    29. BD (   1) C  12 - C  13          1.98167    -0.77221  385(g),380(g),388(v),382(v)
                                                    279(v),228(v),387(g),384(g)
                                                    227(v),278(v)
    30. BD (   1) C  12 - H  26          1.98162    -0.62269  385(v),378(v),261(v),227(v)
                                                    380(g),383(g),387(v),382(v)
    31. BD (   1) C  13 - C  14          1.97912    -0.77222  370(v),375(g),383(g),384(v)
                                                    388(g),245(v),176(v),387(g)
                                                    178(v),244(v)
    32. BD (   2) C  13 - C  14          1.66714    -0.29950  374(v),381(v),246(v),177(v)
    33. BD (   1) C  13 - H  27          1.98153    -0.62358  375(v),380(v),244(v),278(v)
                                                    385(g),383(g),384(v),388(v)
    34. BD (   1) C  14 - H  28          1.97983    -0.62701  373(v),383(v),176(v),375(g)
                                                    261(v),385(g),387(v)
    35. BD (   1) C  15 - O  16          1.99733    -0.44324  389(g),193(v)
    36. BD (   2) C  15 - O  16          1.99420    -1.11050  371(v),194(v),295(g),376(g)
    37. BD (   1) C  15 - H  29          1.98832    -0.68018  377(v),194(v),312(v)
    38. CR (   1) C   1                  1.99929   -10.39185  143(v),75(v),359(v),366(v)
                                                    330(v)
    39. CR (   1) C   2                  1.99929   -10.39418  58(v),92(v),361(v),357(v)
                                                    332(v)
    40. CR (   1) C   3                  1.99916   -10.39117  75(v),109(v),110(v),365(v)
                                                    364(v),355(v),333(v)
    41. CR (   1) C   4                  1.99911   -10.41422  92(v),126(v),359(v),366(v)
    42. CR (   1) C   5                  1.99917   -10.39150  109(v),143(v),361(v),365(v)
                                                    108(v),335(v),357(v)
    43. CR (   1) C   6                  1.99929   -10.39428  58(v),126(v),364(v),355(v)
                                                    338(v)
    44. CR (   1) C   7                  1.99905   -10.44494  176(v),108(v),376(v),361(v)
                                                    375(v),373(v),364(v),340(v)
    45. CR (   1) C   8                  1.99911   -10.41848  211(v),279(v),160(v),378(v)
                                                    385(v)
    46. CR (   1) N   9                  1.99940   -14.60421  342(v),299(v),296(v),163(v)
    47. CR (   1) C  10                  1.99917   -10.39378  228(v),178(v),375(v),370(v)
                                                    176(v),343(v),380(v),179(v)
    48. CR (   1) C  11                  1.99929   -10.39573  245(v),211(v),373(v),383(v)
                                                    346(v)
    49. CR (   1) C  12                  1.99929   -10.39461  228(v),262(v),385(v),378(v)
                                                    348(v)
    50. CR (   1) C  13                  1.99929   -10.39692  245(v),279(v),375(v),380(v)
                                                    350(v)
    51. CR (   1) C  14                  1.99916   -10.39501  178(v),262(v),370(v),373(v)
                                                    383(v),351(v)
    52. CR (   1) C  15                  1.99948   -10.52078  371(v),354(v)
    53. CR (   1) O  16                  1.99981   -19.36696  295(v)
    54. LP (   1) N   9                  1.70020    -0.32178  389(v),365(v),372(v),297(v)
                                                    161(v)
    55. LP (   1) O  16                  1.98853    -0.82100  295(v),296(v),391(v),307(v)
    56. LP (   2) O  16                  1.90647    -0.34431  376(v),391(v),296(v),371(r)
                                                    311(v),299(v)
    57. RY*(   1) C   1                  0.00550     1.10365   
    58. RY*(   2) C   1                  0.00193     1.40669   
    59. RY*(   3) C   1                  0.00092     0.48068   
    60. RY*(   4) C   1                  0.00055     1.68028   
    61. RY*(   5) C   1                  0.00042     0.92163   
    62. RY*(   6) C   1                  0.00042     1.08538   
    63. RY*(   7) C   1                  0.00017     1.31280   
    64. RY*(   8) C   1                  0.00007     1.33070   
    65. RY*(   9) C   1                  0.00007     2.78694   
    66. RY*(  10) C   1                  0.00002     1.96794   
    67. RY*(  11) C   1                  0.00000    22.63132   
    68. RY*(  12) C   1                  0.00000     1.78339   
    69. RY*(  13) C   1                  0.00000     1.55186   
    70. RY*(  14) C   1                  0.00001     0.45491   
    71. RY*(  15) C   1                  0.00000     2.46067   
    72. RY*(  16) C   1                  0.00000     1.48084   
    73. RY*(  17) C   1                  0.00000     2.75291   
    74. RY*(   1) C   2                  0.00579     1.08775   
    75. RY*(   2) C   2                  0.00201     1.38895   
    76. RY*(   3) C   2                  0.00088     0.58095   
    77. RY*(   4) C   2                  0.00059     1.58700   
    78. RY*(   5) C   2                  0.00044     1.16091   
    79. RY*(   6) C   2                  0.00027     1.06563   
    80. RY*(   7) C   2                  0.00014     1.28606   
    81. RY*(   8) C   2                  0.00008     1.78153   
    82. RY*(   9) C   2                  0.00006     2.78245   
    83. RY*(  10) C   2                  0.00002     0.54262   
    84. RY*(  11) C   2                  0.00002     2.05171   
    85. RY*(  12) C   2                  0.00001     2.69766   
    86. RY*(  13) C   2                  0.00000     1.64829   
    87. RY*(  14) C   2                  0.00000     1.44093   
    88. RY*(  15) C   2                  0.00000    22.39632   
    89. RY*(  16) C   2                  0.00001     1.13714   
    90. RY*(  17) C   2                  0.00000     2.57506   
    91. RY*(   1) C   3                  0.00567     1.11707   
    92. RY*(   2) C   3                  0.00206     1.15479   
    93. RY*(   3) C   3                  0.00117     0.71392   
    94. RY*(   4) C   3                  0.00053     1.40363   
    95. RY*(   5) C   3                  0.00051     0.94557   
    96. RY*(   6) C   3                  0.00026     0.99110   
    97. RY*(   7) C   3                  0.00021     0.96650   
    98. RY*(   8) C   3                  0.00013     2.83462   
    99. RY*(   9) C   3                  0.00009     1.58614   
   100. RY*(  10) C   3                  0.00007     0.94806   
   101. RY*(  11) C   3                  0.00007     2.32063   
   102. RY*(  12) C   3                  0.00002     3.17556   
   103. RY*(  13) C   3                  0.00002     1.92040   
   104. RY*(  14) C   3                  0.00003     1.96107   
   105. RY*(  15) C   3                  0.00000    21.58640   
   106. RY*(  16) C   3                  0.00000     2.69293   
   107. RY*(  17) C   3                  0.00001     1.74867   
   108. RY*(   1) C   4                  0.00681     1.22585   
   109. RY*(   2) C   4                  0.00327     1.11141   
   110. RY*(   3) C   4                  0.00313     0.86186   
   111. RY*(   4) C   4                  0.00079     1.10213   
   112. RY*(   5) C   4                  0.00063     1.48411   
   113. RY*(   6) C   4                  0.00035     1.49388   
   114. RY*(   7) C   4                  0.00027     1.69863   
   115. RY*(   8) C   4                  0.00015     1.16184   
   116. RY*(   9) C   4                  0.00016     2.10498   
   117. RY*(  10) C   4                  0.00010     2.23196   
   118. RY*(  11) C   4                  0.00008     2.85287   
   119. RY*(  12) C   4                  0.00006     2.29996   
   120. RY*(  13) C   4                  0.00006     3.21863   
   121. RY*(  14) C   4                  0.00003     3.11828   
   122. RY*(  15) C   4                  0.00003     1.45376   
   123. RY*(  16) C   4                  0.00001     2.78342   
   124. RY*(  17) C   4                  0.00000    20.00111   
   125. RY*(   1) C   5                  0.00598     1.09231   
   126. RY*(   2) C   5                  0.00208     1.16519   
   127. RY*(   3) C   5                  0.00112     0.75288   
   128. RY*(   4) C   5                  0.00052     1.35963   
   129. RY*(   5) C   5                  0.00044     1.04226   
   130. RY*(   6) C   5                  0.00023     1.19524   
   131. RY*(   7) C   5                  0.00016     2.10252   
   132. RY*(   8) C   5                  0.00013     1.18302   
   133. RY*(   9) C   5                  0.00011     0.70006   
   134. RY*(  10) C   5                  0.00009     2.33510   
   135. RY*(  11) C   5                  0.00006     2.43441   
   136. RY*(  12) C   5                  0.00004     2.19143   
   137. RY*(  13) C   5                  0.00002     1.65717   
   138. RY*(  14) C   5                  0.00000     2.73924   
   139. RY*(  15) C   5                  0.00000    21.79972   
   140. RY*(  16) C   5                  0.00001     1.72419   
   141. RY*(  17) C   5                  0.00001     2.44202   
   142. RY*(   1) C   6                  0.00567     1.09105   
   143. RY*(   2) C   6                  0.00198     1.41319   
   144. RY*(   3) C   6                  0.00083     0.65923   
   145. RY*(   4) C   6                  0.00058     1.51551   
   146. RY*(   5) C   6                  0.00045     1.10468   
   147. RY*(   6) C   6                  0.00027     1.04502   
   148. RY*(   7) C   6                  0.00018     1.09831   
   149. RY*(   8) C   6                  0.00009     1.99888   
   150. RY*(   9) C   6                  0.00006     2.66994   
   151. RY*(  10) C   6                  0.00003     2.00377   
   152. RY*(  11) C   6                  0.00001     0.46602   
   153. RY*(  12) C   6                  0.00001     2.18179   
   154. RY*(  13) C   6                  0.00000     1.49287   
   155. RY*(  14) C   6                  0.00000    22.43957   
   156. RY*(  15) C   6                  0.00001     1.87013   
   157. RY*(  16) C   6                  0.00000     1.44984   
   158. RY*(  17) C   6                  0.00000     2.69313   
   159. RY*(   1) C   7                  0.01039     1.00414   
   160. RY*(   2) C   7                  0.00429     0.88197   
   161. RY*(   3) C   7                  0.00284     0.86087   
   162. RY*(   4) C   7                  0.00180     0.72577   
   163. RY*(   5) C   7                  0.00159     0.87700   
   164. RY*(   6) C   7                  0.00101     0.73287   
   165. RY*(   7) C   7                  0.00095     1.75906   
   166. RY*(   8) C   7                  0.00060     1.19917   
   167. RY*(   9) C   7                  0.00024     1.57908   
   168. RY*(  10) C   7                  0.00023     2.10499   
   169. RY*(  11) C   7                  0.00015     2.06560   
   170. RY*(  12) C   7                  0.00015     2.38675   
   171. RY*(  13) C   7                  0.00012     2.32236   
   172. RY*(  14) C   7                  0.00007     2.31166   
   173. RY*(  15) C   7                  0.00003     6.94253   
   174. RY*(  16) C   7                  0.00004     1.87749   
   175. RY*(  17) C   7                  0.00000    17.45947   
   176. RY*(   1) C   8                  0.00709     1.25609   
   177. RY*(   2) C   8                  0.00340     0.70048   
   178. RY*(   3) C   8                  0.00302     1.21556   
   179. RY*(   4) C   8                  0.00093     1.03154   
   180. RY*(   5) C   8                  0.00066     1.70163   
   181. RY*(   6) C   8                  0.00031     1.92557   
   182. RY*(   7) C   8                  0.00025     1.48826   
   183. RY*(   8) C   8                  0.00018     1.27526   
   184. RY*(   9) C   8                  0.00013     0.89359   
   185. RY*(  10) C   8                  0.00012     1.24194   
   186. RY*(  11) C   8                  0.00009     2.25246   
   187. RY*(  12) C   8                  0.00008     2.88449   
   188. RY*(  13) C   8                  0.00007     3.05274   
   189. RY*(  14) C   8                  0.00006     3.29399   
   190. RY*(  15) C   8                  0.00003     2.62272   
   191. RY*(  16) C   8                  0.00000    20.61662   
   192. RY*(  17) C   8                  0.00001     2.80824   
   193. RY*(   1) N   9                  0.00474     0.65698   
   194. RY*(   2) N   9                  0.00363     1.07374   
   195. RY*(   3) N   9                  0.00185     1.09215   
   196. RY*(   4) N   9                  0.00108     1.62954   
   197. RY*(   5) N   9                  0.00035     1.53528   
   198. RY*(   6) N   9                  0.00021     2.57528   
   199. RY*(   7) N   9                  0.00014     1.84280   
   200. RY*(   8) N   9                  0.00008     1.72423   
   201. RY*(   9) N   9                  0.00006     1.60421   
   202. RY*(  10) N   9                  0.00003     2.66877   
   203. RY*(  11) N   9                  0.00003     1.59740   
   204. RY*(  12) N   9                  0.00003     2.57992   
   205. RY*(  13) N   9                  0.00000     3.87232   
   206. RY*(  14) N   9                  0.00001     2.44719   
   207. RY*(  15) N   9                  0.00000    34.85952   
   208. RY*(  16) N   9                  0.00001     2.53134   
   209. RY*(  17) N   9                  0.00000     3.92926   
   210. RY*(   1) C  10                  0.00588     1.08088   
   211. RY*(   2) C  10                  0.00210     1.15472   
   212. RY*(   3) C  10                  0.00129     0.71279   
   213. RY*(   4) C  10                  0.00053     1.36185   
   214. RY*(   5) C  10                  0.00045     1.03716   
   215. RY*(   6) C  10                  0.00027     1.32077   
   216. RY*(   7) C  10                  0.00016     2.33538   
   217. RY*(   8) C  10                  0.00011     1.78052   
   218. RY*(   9) C  10                  0.00008     1.38931   
   219. RY*(  10) C  10                  0.00008     1.75210   
   220. RY*(  11) C  10                  0.00004     1.99758   
   221. RY*(  12) C  10                  0.00004     1.13281   
   222. RY*(  13) C  10                  0.00002     1.67323   
   223. RY*(  14) C  10                  0.00001     2.11920   
   224. RY*(  15) C  10                  0.00000     2.69680   
   225. RY*(  16) C  10                  0.00000    22.11537   
   226. RY*(  17) C  10                  0.00001     2.11465   
   227. RY*(   1) C  11                  0.00573     1.08992   
   228. RY*(   2) C  11                  0.00197     1.41302   
   229. RY*(   3) C  11                  0.00079     0.52546   
   230. RY*(   4) C  11                  0.00058     1.65969   
   231. RY*(   5) C  11                  0.00045     1.11296   
   232. RY*(   6) C  11                  0.00026     1.11801   
   233. RY*(   7) C  11                  0.00016     1.70296   
   234. RY*(   8) C  11                  0.00008     2.13204   
   235. RY*(   9) C  11                  0.00004     1.80045   
   236. RY*(  10) C  11                  0.00001     1.50147   
   237. RY*(  11) C  11                  0.00002     0.46106   
   238. RY*(  12) C  11                  0.00002     1.80866   
   239. RY*(  13) C  11                  0.00000     2.75659   
   240. RY*(  14) C  11                  0.00000    22.41672   
   241. RY*(  15) C  11                  0.00000     1.43364   
   242. RY*(  16) C  11                  0.00001     2.61461   
   243. RY*(  17) C  11                  0.00001     1.64142   
   244. RY*(   1) C  12                  0.00544     1.10335   
   245. RY*(   2) C  12                  0.00193     1.40820   
   246. RY*(   3) C  12                  0.00085     0.48218   
   247. RY*(   4) C  12                  0.00054     1.68749   
   248. RY*(   5) C  12                  0.00043     0.90530   
   249. RY*(   6) C  12                  0.00038     1.22703   
   250. RY*(   7) C  12                  0.00018     1.34335   
   251. RY*(   8) C  12                  0.00007     2.85135   
   252. RY*(   9) C  12                  0.00005     1.28456   
   253. RY*(  10) C  12                  0.00001     2.56608   
   254. RY*(  11) C  12                  0.00001     1.99410   
   255. RY*(  12) C  12                  0.00000     1.74516   
   256. RY*(  13) C  12                  0.00000     1.44245   
   257. RY*(  14) C  12                  0.00001     0.41515   
   258. RY*(  15) C  12                  0.00000     2.76676   
   259. RY*(  16) C  12                  0.00000     1.37085   
   260. RY*(  17) C  12                  0.00000    22.59427   
   261. RY*(   1) C  13                  0.00579     1.08372   
   262. RY*(   2) C  13                  0.00202     1.40070   
   263. RY*(   3) C  13                  0.00091     0.67054   
   264. RY*(   4) C  13                  0.00055     1.51053   
   265. RY*(   5) C  13                  0.00046     1.17760   
   266. RY*(   6) C  13                  0.00026     1.10678   
   267. RY*(   7) C  13                  0.00014     1.64037   
   268. RY*(   8) C  13                  0.00008     2.12454   
   269. RY*(   9) C  13                  0.00005     1.67665   
   270. RY*(  10) C  13                  0.00003     1.89453   
   271. RY*(  11) C  13                  0.00001     0.68521   
   272. RY*(  12) C  13                  0.00001     2.12256   
   273. RY*(  13) C  13                  0.00000     1.36276   
   274. RY*(  14) C  13                  0.00000     2.78884   
   275. RY*(  15) C  13                  0.00000    22.46075   
   276. RY*(  16) C  13                  0.00001     1.35904   
   277. RY*(  17) C  13                  0.00001     2.10222   
   278. RY*(   1) C  14                  0.00558     1.08266   
   279. RY*(   2) C  14                  0.00207     1.14536   
   280. RY*(   3) C  14                  0.00109     0.75491   
   281. RY*(   4) C  14                  0.00059     1.29465   
   282. RY*(   5) C  14                  0.00046     1.26465   
   283. RY*(   6) C  14                  0.00030     1.10174   
   284. RY*(   7) C  14                  0.00015     1.06803   
   285. RY*(   8) C  14                  0.00013     3.17267   
   286. RY*(   9) C  14                  0.00010     1.10205   
   287. RY*(  10) C  14                  0.00006     2.21124   
   288. RY*(  11) C  14                  0.00005     2.21799   
   289. RY*(  12) C  14                  0.00004     0.73579   
   290. RY*(  13) C  14                  0.00002     2.64205   
   291. RY*(  14) C  14                  0.00002     1.37400   
   292. RY*(  15) C  14                  0.00001     2.81316   
   293. RY*(  16) C  14                  0.00000    22.06390   
   294. RY*(  17) C  14                  0.00001     2.04502   
   295. RY*(   1) C  15                  0.00934     1.33256   
   296. RY*(   2) C  15                  0.00703     1.51370   
   297. RY*(   3) C  15                  0.00639     1.55064   
   298. RY*(   4) C  15                  0.00235     1.09164   
   299. RY*(   5) C  15                  0.00105     1.72668   
   300. RY*(   6) C  15                  0.00032     1.66212   
   301. RY*(   7) C  15                  0.00010     1.00885   
   302. RY*(   8) C  15                  0.00008     2.30899   
   303. RY*(   9) C  15                  0.00005     1.71298   
   304. RY*(  10) C  15                  0.00003     1.05408   
   305. RY*(  11) C  15                  0.00001     2.33069   
   306. RY*(  12) C  15                  0.00001     1.69032   
   307. RY*(  13) C  15                  0.00001     2.27585   
   308. RY*(  14) C  15                  0.00001     1.53961   
   309. RY*(  15) C  15                  0.00001     2.03002   
   310. RY*(  16) C  15                  0.00000    20.39364   
   311. RY*(  17) C  15                  0.00001     0.89396   
   312. RY*(   1) O  16                  0.00274     0.75597   
   313. RY*(   2) O  16                  0.00081     0.61172   
   314. RY*(   3) O  16                  0.00075     0.72736   
   315. RY*(   4) O  16                  0.00012     1.25493   
   316. RY*(   5) O  16                  0.00005     1.19660   
   317. RY*(   6) O  16                  0.00004     1.62139   
   318. RY*(   7) O  16                  0.00001     0.93435   
   319. RY*(   8) O  16                  0.00001     1.05487   
   320. RY*(   9) O  16                  0.00001     5.07757   
   321. RY*(  10) O  16                  0.00000     5.10972   
   322. RY*(  11) O  16                  0.00000    49.72236   
   323. RY*(  12) O  16                  0.00000     4.98635   
   324. RY*(  13) O  16                  0.00000     3.06027   
   325. RY*(  14) O  16                  0.00000     2.99911   
   326. RY*(  15) O  16                  0.00001     3.36381   
   327. RY*(  16) O  16                  0.00001     3.16396   
   328. RY*(  17) O  16                  0.00000     2.99020   
   329. RY*(   1) H  17                  0.00040     0.85514   
   330. RY*(   2) H  17                  0.00021     1.88791   
   331. RY*(   1) H  18                  0.00046     0.81754   
   332. RY*(   2) H  18                  0.00022     1.94706   
   333. RY*(   1) H  19                  0.00084     1.36518   
   334. RY*(   2) H  19                  0.00017     1.49746   
   335. RY*(   1) H  20                  0.00065     1.59117   
   336. RY*(   2) H  20                  0.00022     1.23713   
   337. RY*(   1) H  21                  0.00046     0.79489   
   338. RY*(   2) H  21                  0.00022     1.95181   
   339. RY*(   1) H  22                  0.00175     0.61574   
   340. RY*(   2) H  22                  0.00020     2.41141   
   341. RY*(   1) H  23                  0.00255     0.56375   
   342. RY*(   2) H  23                  0.00040     2.23976   
   343. RY*(   1) H  24                  0.00057     1.49021   
   344. RY*(   2) H  24                  0.00022     1.35023   
   345. RY*(   1) H  25                  0.00047     0.79630   
   346. RY*(   2) H  25                  0.00022     1.95163   
   347. RY*(   1) H  26                  0.00038     0.86405   
   348. RY*(   2) H  26                  0.00021     1.87813   
   349. RY*(   1) H  27                  0.00048     0.81621   
   350. RY*(   2) H  27                  0.00022     1.94048   
   351. RY*(   1) H  28                  0.00089     1.31710   
   352. RY*(   2) H  28                  0.00016     1.48242   
   353. RY*(   1) H  29                  0.00110     0.55933   
   354. RY*(   2) H  29                  0.00024     2.17616   
   355. BD*(   1) C   1 - C   2          0.01560     0.61671   
   356. BD*(   2) C   1 - C   2          0.32776     0.05365  367(v),362(v),59(g),76(g)
                                                    77(g),70(g),83(g)
   357. BD*(   1) C   1 - C   6          0.01547     0.61712   
   358. BD*(   1) C   1 - H  17          0.01156     0.61433   
   359. BD*(   1) C   2 - C   3          0.01527     0.61499   
   360. BD*(   1) C   2 - H  18          0.01128     0.61187   
   361. BD*(   1) C   3 - C   4          0.02498     0.60535   
   362. BD*(   2) C   3 - C   4          0.35489     0.05296  367(v),356(v),374(r),93(g)
                                                    370(v),127(v),76(v),371(v)
                                                    372(v)
   363. BD*(   1) C   3 - H  19          0.01256     0.61338   
   364. BD*(   1) C   4 - C   5          0.02213     0.60976   
   365. BD*(   1) C   4 - C   7          0.03906     0.48890   
   366. BD*(   1) C   5 - C   6          0.01476     0.61288   
   367. BD*(   2) C   5 - C   6          0.32301     0.05332  356(v),362(v),144(g),128(g)
                                                    152(g),374(r),127(g)
   368. BD*(   1) C   5 - H  20          0.01231     0.60660   
   369. BD*(   1) C   6 - H  21          0.01112     0.61316   
   370. BD*(   1) C   7 - C   8          0.02898     0.49097   
   371. BD*(   1) C   7 - N   9          0.03144     0.42787   
   372. BD*(   1) C   7 - H  22          0.02761     0.44322   
   373. BD*(   1) C   8 - C  10          0.02264     0.60721   
   374. BD*(   2) C   8 - C  10          0.34964     0.05193  381(v),386(v),362(r),212(g)
                                                    371(v),365(v),367(r),280(v)
                                                    229(v),177(g)
   375. BD*(   1) C   8 - C  14          0.02582     0.60110   
   376. BD*(   1) N   9 - C  15          0.05217     0.53659   
   377. BD*(   1) N   9 - H  23          0.01607     0.53769   
   378. BD*(   1) C  10 - C  11          0.01497     0.61169   
   379. BD*(   1) C  10 - H  24          0.01192     0.60655   
   380. BD*(   1) C  11 - C  12          0.01542     0.61488   
   381. BD*(   2) C  11 - C  12          0.32137     0.05240  374(v),386(v),246(g),229(g)
                                                    257(g),237(g)
   382. BD*(   1) C  11 - H  25          0.01109     0.61034   
   383. BD*(   1) C  12 - C  13          0.01535     0.61430   
   384. BD*(   1) C  12 - H  26          0.01149     0.61285   
   385. BD*(   1) C  13 - C  14          0.01520     0.61218   
   386. BD*(   2) C  13 - C  14          0.32095     0.05052  374(v),381(v),263(g),281(g)
                                                    280(g)
   387. BD*(   1) C  13 - H  27          0.01121     0.60885   
   388. BD*(   1) C  14 - H  28          0.01223     0.60837   
   389. BD*(   1) C  15 - O  16          0.26513     0.02845  297(g),314(g),313(g),300(g)
   390. BD*(   2) C  15 - O  16          0.00532     0.62074   
   391. BD*(   1) C  15 - H  29          0.03744     0.53207   
       -------------------------------
              Total Lewis  108.94591  ( 97.2731%)
        Valence non-Lewis    2.83520  (  2.5314%)
        Rydberg non-Lewis    0.21889  (  0.1954%)
       -------------------------------
            Total unit  1  112.00000  (100.0000%)
           Charge unit  1    0.00000
 D1PCM: PCM CHGder 1st derivatives, ID1Alg=3 FixD1E=F DoIter=F DoCFld=F I1PDM=0.
 Calling FoFJK, ICntrl=      2127 FMM=F ISym2X=0 I1Cent= 0 IOpClX= 0 NMat=1 NMatS=1 NMatT=0.
 -------------------------------------------------------------------
 Center     Atomic                   Forces (Hartrees/Bohr)
 Number     Number              X              Y              Z
 -------------------------------------------------------------------
      1        6          -0.017724109   -0.054352537   -0.022380871
      2        6          -0.001415846   -0.008310395   -0.065759809
      3        6           0.016711304    0.045876582   -0.042427257
      4        6           0.013585939    0.031819863    0.018366822
      5        6           0.000491983    0.007736329    0.064461004
      6        6          -0.019115293   -0.050007685    0.039031272
      7        6           0.008818461   -0.000417170   -0.017654068
      8        6          -0.036408794    0.000040183   -0.016447081
      9        7           0.047426923    0.016277208   -0.005063239
     10        6          -0.043903133    0.006043173    0.046392558
     11        6           0.014911137    0.003399908    0.063365288
     12        6           0.060091556   -0.002365010    0.015458028
     13        6           0.047364858   -0.005843174   -0.044244817
     14        6          -0.013196146   -0.002628304   -0.063233056
     15        6          -0.063035562   -0.070533991    0.051358194
     16        8           0.007327993    0.023379778   -0.017016703
     17        1           0.015328416    0.046346578    0.020054311
     18        1           0.000475817    0.006623534    0.052389065
     19        1          -0.013868061   -0.040791341    0.033077974
     20        1          -0.000486572   -0.007827577   -0.053516712
     21        1           0.014481472    0.039089774   -0.032926552
     22        1          -0.002150316    0.003540285   -0.003501959
     23        1          -0.030850847   -0.023999158    0.016164332
     24        1           0.038092679   -0.004519503   -0.036321895
     25        1          -0.012538731   -0.002472262   -0.050835984
     26        1          -0.050615129    0.002037956   -0.014149401
     27        1          -0.036650974    0.004134686    0.036829539
     28        1           0.013085057    0.003325576    0.053174441
     29        1           0.043765916    0.034396695   -0.024643423
 -------------------------------------------------------------------
 Cartesian Forces:  Max     0.070533991 RMS     0.032862035

 GradGradGradGradGradGradGradGradGradGradGradGradGradGradGradGradGradGrad
 Berny optimization.
 FormGI is forming the generalized inverse of G from B-inverse, IUseBI=4.
 Internal  Forces:  Max     0.060025149 RMS     0.016275323
 Search for a local minimum.
 Step number   1 out of a maximum of  158
 All quantities printed in internal units (Hartrees-Bohrs-Radians)
 Mixed Optimization -- RFO/linear search
 Second derivative matrix not updated -- first step.
 ITU=  0
     Eigenvalues ---    0.00903   0.00960   0.01320   0.01511   0.01535
     Eigenvalues ---    0.01740   0.01934   0.01934   0.01963   0.01966
     Eigenvalues ---    0.01975   0.01980   0.02001   0.02005   0.02024
     Eigenvalues ---    0.02026   0.02026   0.02028   0.02030   0.02031
     Eigenvalues ---    0.02033   0.02036   0.02374   0.02374   0.05175
     Eigenvalues ---    0.06451   0.06984   0.15992   0.16000   0.16000
     Eigenvalues ---    0.16000   0.16000   0.16000   0.16000   0.16000
     Eigenvalues ---    0.16000   0.16000   0.16000   0.16000   0.18463
     Eigenvalues ---    0.19204   0.22000   0.22000   0.22000   0.22000
     Eigenvalues ---    0.22000   0.22002   0.23470   0.23472   0.24997
     Eigenvalues ---    0.24999   0.33488   0.33965   0.34321   0.40460
     Eigenvalues ---    0.40486   0.40555   0.40605   0.41266   0.43846
     Eigenvalues ---    0.43856   0.44147   0.44176   0.44214   0.44227
     Eigenvalues ---    0.44230   0.44232   0.44248   0.44273   0.44323
     Eigenvalues ---    0.44339   0.44374   0.44389   0.44397   0.44709
     Eigenvalues ---    0.44801   0.44904   0.44922   0.53474   0.55356
     Eigenvalues ---    0.83619
 RFO step:  Lambda=-7.67655138D-02 EMin= 9.02929412D-03
 Linear search not attempted -- first point.
 Maximum step size (   0.300) exceeded in Quadratic search.
    -- Step size scaled by   0.765
 Iteration  1 RMS(Cart)=  0.02624689 RMS(Int)=  0.00050582
 Iteration  2 RMS(Cart)=  0.00059750 RMS(Int)=  0.00001475
 Iteration  3 RMS(Cart)=  0.00000080 RMS(Int)=  0.00001473
 Variable       Old X    -DE/DX   Delta X   Delta X   Delta X     New X
                                 (Linear)    (Quad)   (Total)
    R1        2.65349  -0.01090   0.00000  -0.01567  -0.01567   2.63781
    R2        2.65275  -0.00984   0.00000  -0.01411  -0.01411   2.63864
    R3        1.92859   0.05277   0.00000   0.07777   0.07777   2.00636
    R4        2.65612  -0.01133   0.00000  -0.01654  -0.01654   2.63959
    R5        1.92829   0.05280   0.00000   0.07778   0.07778   2.00607
    R6        2.67068  -0.01563   0.00000  -0.02356  -0.02356   2.64713
    R7        1.92683   0.05429   0.00000   0.07978   0.07978   2.00661
    R8        2.66791  -0.01416   0.00000  -0.02127  -0.02127   2.64665
    R9        2.81502   0.02070   0.00000   0.03847   0.03847   2.85349
   R10        2.65618  -0.01273   0.00000  -0.01860  -0.01860   2.63757
   R11        1.92878   0.05408   0.00000   0.07971   0.07971   2.00849
   R12        1.92770   0.05312   0.00000   0.07816   0.07816   2.00586
   R13        2.80689   0.02173   0.00000   0.03993   0.03993   2.84681
   R14        2.69869   0.02920   0.00000   0.04565   0.04565   2.74434
   R15        2.06791   0.00115   0.00000   0.00210   0.00210   2.07001
   R16        2.66697  -0.01484   0.00000  -0.02219  -0.02219   2.64478
   R17        2.67163  -0.01423   0.00000  -0.02147  -0.02147   2.65016
   R18        2.54817  -0.00411   0.00000  -0.00499  -0.00499   2.54317
   R19        1.83213   0.04207   0.00000   0.05264   0.05264   1.88477
   R20        2.65555  -0.01084   0.00000  -0.01580  -0.01580   2.63975
   R21        1.92979   0.05281   0.00000   0.07798   0.07798   2.00777
   R22        2.65337  -0.01149   0.00000  -0.01655  -0.01655   2.63682
   R23        1.92899   0.05241   0.00000   0.07729   0.07729   2.00629
   R24        2.65392  -0.00990   0.00000  -0.01427  -0.01427   2.63965
   R25        1.92884   0.05260   0.00000   0.07754   0.07754   2.00637
   R26        2.65454  -0.01264   0.00000  -0.01844  -0.01844   2.63610
   R27        1.92945   0.05212   0.00000   0.07691   0.07691   2.00636
   R28        1.92751   0.05485   0.00000   0.08069   0.08069   2.00821
   R29        2.36021  -0.02827   0.00000  -0.02369  -0.02369   2.33652
   R30        1.92881   0.06003   0.00000   0.08849   0.08849   2.01729
    A1        2.09358  -0.00167   0.00000  -0.00352  -0.00354   2.09005
    A2        2.09476   0.00083   0.00000   0.00174   0.00175   2.09651
    A3        2.09484   0.00084   0.00000   0.00179   0.00179   2.09663
    A4        2.09435   0.00068   0.00000   0.00222   0.00222   2.09656
    A5        2.09458   0.00024   0.00000   0.00076   0.00076   2.09534
    A6        2.09425  -0.00092   0.00000  -0.00298  -0.00298   2.09128
    A7        2.10678  -0.00124   0.00000  -0.00340  -0.00339   2.10339
    A8        2.08025   0.00149   0.00000   0.00452   0.00451   2.08477
    A9        2.09613  -0.00025   0.00000  -0.00111  -0.00112   2.09502
   A10        2.06976   0.00271   0.00000   0.00582   0.00583   2.07560
   A11        2.13005  -0.00133   0.00000  -0.00286  -0.00287   2.12719
   A12        2.08326  -0.00139   0.00000  -0.00300  -0.00301   2.08025
   A13        2.10818  -0.00081   0.00000  -0.00235  -0.00234   2.10584
   A14        2.09233  -0.00049   0.00000  -0.00171  -0.00171   2.09061
   A15        2.08268   0.00130   0.00000   0.00406   0.00405   2.08673
   A16        2.09370   0.00032   0.00000   0.00123   0.00123   2.09493
   A17        2.09543   0.00036   0.00000   0.00105   0.00105   2.09648
   A18        2.09404  -0.00067   0.00000  -0.00227  -0.00227   2.09177
   A19        1.93115   0.00203   0.00000   0.00407   0.00409   1.93524
   A20        1.99527  -0.00546   0.00000  -0.01556  -0.01554   1.97973
   A21        1.87925   0.00028   0.00000  -0.00105  -0.00101   1.87824
   A22        1.90121   0.00280   0.00000   0.00829   0.00828   1.90949
   A23        1.89732  -0.00338   0.00000  -0.01259  -0.01265   1.88467
   A24        1.85601   0.00370   0.00000   0.01683   0.01686   1.87287
   A25        2.09711   0.00137   0.00000   0.00341   0.00341   2.10052
   A26        2.11529  -0.00380   0.00000  -0.00869  -0.00870   2.10659
   A27        2.07076   0.00244   0.00000   0.00529   0.00530   2.07606
   A28        2.15005   0.00253   0.00000   0.00652   0.00652   2.15657
   A29        2.07348   0.00275   0.00000   0.00973   0.00973   2.08322
   A30        2.05899  -0.00527   0.00000  -0.01619  -0.01619   2.04280
   A31        2.10746  -0.00084   0.00000  -0.00228  -0.00228   2.10519
   A32        2.09414  -0.00083   0.00000  -0.00291  -0.00291   2.09123
   A33        2.08158   0.00167   0.00000   0.00519   0.00519   2.08676
   A34        2.09391   0.00011   0.00000   0.00071   0.00071   2.09461
   A35        2.09467  -0.00057   0.00000  -0.00201  -0.00201   2.09266
   A36        2.09461   0.00046   0.00000   0.00130   0.00130   2.09591
   A37        2.09356  -0.00127   0.00000  -0.00264  -0.00265   2.09091
   A38        2.09433   0.00074   0.00000   0.00166   0.00166   2.09599
   A39        2.09529   0.00053   0.00000   0.00099   0.00099   2.09628
   A40        2.09434   0.00061   0.00000   0.00186   0.00186   2.09620
   A41        2.09481   0.00033   0.00000   0.00112   0.00112   2.09593
   A42        2.09403  -0.00094   0.00000  -0.00298  -0.00298   2.09105
   A43        2.10631  -0.00104   0.00000  -0.00293  -0.00293   2.10338
   A44        2.09375   0.00059   0.00000   0.00170   0.00170   2.09545
   A45        2.08312   0.00045   0.00000   0.00123   0.00122   2.08434
   A46        2.08070   0.02150   0.00000   0.05545   0.05545   2.13615
   A47        2.10728  -0.02053   0.00000  -0.05932  -0.05933   2.04796
   A48        2.09520  -0.00097   0.00000   0.00388   0.00388   2.09908
    D1        0.00080   0.00003   0.00000   0.00021   0.00021   0.00102
    D2       -3.13822  -0.00025   0.00000  -0.00194  -0.00194  -3.14016
    D3        3.13953   0.00029   0.00000   0.00230   0.00230  -3.14135
    D4        0.00050   0.00002   0.00000   0.00015   0.00015   0.00065
    D5       -0.00057   0.00000   0.00000  -0.00000  -0.00001  -0.00058
    D6        3.13788   0.00028   0.00000   0.00222   0.00222   3.14010
    D7       -3.13930  -0.00027   0.00000  -0.00209  -0.00209  -3.14139
    D8       -0.00085   0.00002   0.00000   0.00013   0.00013  -0.00072
    D9        0.00240  -0.00020   0.00000  -0.00157  -0.00156   0.00083
   D10       -3.13386  -0.00048   0.00000  -0.00378  -0.00378  -3.13764
   D11        3.14143   0.00007   0.00000   0.00059   0.00059  -3.14117
   D12        0.00517  -0.00020   0.00000  -0.00163  -0.00163   0.00354
   D13       -0.00571   0.00033   0.00000   0.00264   0.00264  -0.00308
   D14       -3.13102   0.00069   0.00000   0.00553   0.00554  -3.12548
   D15        3.13050   0.00062   0.00000   0.00489   0.00488   3.13538
   D16        0.00520   0.00097   0.00000   0.00778   0.00778   0.01298
   D17        0.00595  -0.00030   0.00000  -0.00243  -0.00243   0.00352
   D18       -3.13259  -0.00036   0.00000  -0.00288  -0.00288  -3.13547
   D19        3.13170  -0.00065   0.00000  -0.00525  -0.00525   3.12645
   D20       -0.00684  -0.00071   0.00000  -0.00570  -0.00570  -0.01254
   D21        1.67311   0.00143   0.00000   0.00627   0.00628   1.67939
   D22       -0.48096   0.00020   0.00000   0.00371   0.00373  -0.47724
   D23       -2.53885  -0.00134   0.00000  -0.00730  -0.00731  -2.54616
   D24       -1.45207   0.00175   0.00000   0.00910   0.00911  -1.44296
   D25        2.67704   0.00052   0.00000   0.00654   0.00655   2.68360
   D26        0.61916  -0.00101   0.00000  -0.00446  -0.00449   0.61467
   D27       -0.00287   0.00015   0.00000   0.00116   0.00115  -0.00172
   D28       -3.14133  -0.00013   0.00000  -0.00107  -0.00107   3.14079
   D29        3.13569   0.00020   0.00000   0.00160   0.00159   3.13728
   D30       -0.00277  -0.00008   0.00000  -0.00063  -0.00063  -0.00340
   D31        1.98561   0.00105   0.00000   0.00200   0.00200   1.98761
   D32       -1.16237   0.00145   0.00000   0.00528   0.00528  -1.15709
   D33       -2.09012  -0.00249   0.00000  -0.00907  -0.00904  -2.09915
   D34        1.04509  -0.00210   0.00000  -0.00579  -0.00576   1.03933
   D35       -0.07462   0.00157   0.00000   0.00854   0.00851  -0.06610
   D36        3.06059   0.00197   0.00000   0.01183   0.01179   3.07238
   D37       -1.17231   0.00055   0.00000   0.00117   0.00119  -1.17112
   D38        2.00940   0.00041   0.00000  -0.00028  -0.00027   2.00913
   D39        2.94075  -0.00035   0.00000   0.00061   0.00066   2.94142
   D40       -0.16072  -0.00049   0.00000  -0.00084  -0.00080  -0.16152
   D41        0.89878   0.00022   0.00000   0.00219   0.00212   0.90090
   D42       -2.20269   0.00008   0.00000   0.00074   0.00066  -2.20203
   D43       -3.14106   0.00016   0.00000   0.00141   0.00142  -3.13964
   D44       -0.00397   0.00030   0.00000   0.00250   0.00250  -0.00146
   D45        0.00676  -0.00021   0.00000  -0.00174  -0.00175   0.00501
   D46       -3.13933  -0.00007   0.00000  -0.00065  -0.00067  -3.14000
   D47        3.14115   0.00001   0.00000   0.00001   0.00002   3.14117
   D48        0.00098   0.00021   0.00000   0.00160   0.00161   0.00258
   D49       -0.00674   0.00040   0.00000   0.00324   0.00324  -0.00349
   D50        3.13627   0.00060   0.00000   0.00483   0.00483   3.14111
   D51       -3.12713   0.00004   0.00000   0.00046   0.00047  -3.12666
   D52        0.01700  -0.00037   0.00000  -0.00262  -0.00262   0.01439
   D53       -0.02534   0.00035   0.00000   0.00246   0.00245  -0.02289
   D54        3.11879  -0.00006   0.00000  -0.00063  -0.00064   3.11815
   D55       -0.00291  -0.00005   0.00000  -0.00036  -0.00036  -0.00327
   D56        3.13915   0.00009   0.00000   0.00075   0.00075   3.13990
   D57       -3.14004  -0.00018   0.00000  -0.00142  -0.00142  -3.14146
   D58        0.00203  -0.00004   0.00000  -0.00031  -0.00031   0.00171
   D59       -0.00109   0.00013   0.00000   0.00104   0.00104  -0.00006
   D60       -3.14088   0.00004   0.00000   0.00032   0.00032  -3.14056
   D61        3.14003  -0.00001   0.00000  -0.00007  -0.00007   3.13995
   D62        0.00024  -0.00010   0.00000  -0.00079  -0.00079  -0.00055
   D63        0.00111   0.00006   0.00000   0.00045   0.00045   0.00156
   D64       -3.14077  -0.00017   0.00000  -0.00134  -0.00134   3.14108
   D65        3.14090   0.00015   0.00000   0.00117   0.00117  -3.14112
   D66       -0.00098  -0.00008   0.00000  -0.00062  -0.00062  -0.00160
   D67        0.00287  -0.00033   0.00000  -0.00264  -0.00263   0.00024
   D68       -3.14013  -0.00053   0.00000  -0.00422  -0.00421   3.13884
   D69       -3.13844  -0.00011   0.00000  -0.00085  -0.00085  -3.13928
   D70        0.00174  -0.00031   0.00000  -0.00243  -0.00243  -0.00068
         Item               Value     Threshold  Converged?
 Maximum Force            0.060025     0.000450     NO 
 RMS     Force            0.016275     0.000300     NO 
 Maximum Displacement     0.119827     0.001800     NO 
 RMS     Displacement     0.026280     0.001200     NO 
 Predicted change in Energy=-3.975730D-02
 GradGradGradGradGradGradGradGradGradGradGradGradGradGradGradGradGradGrad

                          Input orientation:                          
 ---------------------------------------------------------------------
 Center     Atomic      Atomic             Coordinates (Angstroms)
 Number     Number       Type             X           Y           Z
 ---------------------------------------------------------------------
      1          6           0        2.869620    3.303585   -0.359402
      2          6           0        2.493608    2.260498    0.488559
      3          6           0        2.095869    1.032270   -0.044673
      4          6           0        2.070732    0.833389   -1.431053
      5          6           0        2.447217    1.887049   -2.273422
      6          6           0        2.845488    3.114982   -1.742705
      7          6           0        1.626650   -0.474548   -2.041137
      8          6           0        0.175355   -0.415309   -2.440735
      9          7           0        1.841889   -1.619022   -1.173460
     10          6           0       -0.189797   -0.480278   -3.790254
     11          6           0       -1.533674   -0.423509   -4.167207
     12          6           0       -2.526984   -0.304846   -3.194457
     13          6           0       -2.172921   -0.243222   -1.844639
     14          6           0       -0.830257   -0.298258   -1.470280
     15          6           0        3.061203   -2.072852   -0.829279
     16          8           0        3.219509   -3.059365   -0.100929
     17          1           0        3.172143    4.237074    0.045968
     18          1           0        2.508911    2.399029    1.540938
     19          1           0        1.808561    0.247307    0.610169
     20          1           0        2.427854    1.752936   -3.327596
     21          1           0        3.128924    3.904611   -2.392965
     22          1           0        2.220585   -0.636275   -2.947223
     23          1           0        1.055333   -2.127319   -0.830342
     24          1           0        0.560694   -0.570522   -4.536882
     25          1           0       -1.797747   -0.472232   -5.194366
     26          1           0       -3.548857   -0.262532   -3.479498
     27          1           0       -2.924965   -0.152449   -1.100702
     28          1           0       -0.572927   -0.247943   -0.440438
     29          1           0        3.906684   -1.545346   -1.211990
 ---------------------------------------------------------------------
                    Distance matrix (angstroms):
                    1          2          3          4          5
     1  C    0.000000
     2  C    1.395871   0.000000
     3  C    2.420045   1.396809   0.000000
     4  C    2.808652   2.429068   1.400798   0.000000
     5  C    2.418361   2.787499   2.412761   1.400545   0.000000
     6  C    1.396309   2.415057   2.789791   2.429617   1.395744
     7  C    4.318275   3.825108   2.544904   1.510003   2.510862
     8  C    5.041943   4.595106   3.394845   2.484182   3.238858
     9  N    5.094211   4.270564   2.892752   2.476498   3.724094
    10  C    5.953855   5.746368   4.641276   3.521582   3.854719
    11  C    6.912280   6.715582   5.682267   4.696602   4.977207
    12  C    7.083901   6.734385   5.751503   5.054123   5.513201
    13  C    6.341371   5.786961   4.805135   4.397583   5.105642
    14  C    5.281705   4.629509   3.516372   3.114145   4.020253
    15  C    5.400330   4.564732   3.345035   3.128802   4.259501
    16  O    6.377803   5.401423   4.243490   4.271118   5.457396
    17  H    1.061719   2.136153   3.381915   3.870371   3.380489
    18  H    2.135328   1.061568   2.133728   3.387618   3.849061
    19  H    3.377388   2.130027   1.061852   2.139816   3.378125
    20  H    3.377846   3.850322   3.377448   2.137750   1.062847
    21  H    2.136316   3.377856   3.851236   3.387838   2.132972
    22  H    4.758210   4.502269   3.350282   2.116870   2.621552
    23  H    5.745271   4.802194   3.418039   3.187112   4.487201
    24  H    6.147453   6.083246   5.010553   3.727915   3.836909
    25  H    7.708307   7.627528   6.628960   5.552684   5.667261
    26  H    7.978035   7.656536   6.733310   6.080868   6.482918
    27  H    6.787556   6.140765   5.265693   5.102744   5.864739
    28  H    4.946823   4.069269   2.986310   3.023166   4.127868
    29  H    5.031356   4.401488   3.359432   3.012821   3.877889
                    6          7          8          9         10
     6  C    0.000000
     7  C    3.802546   0.000000
     8  C    4.481050   1.506468   0.000000
     9  N    4.872581   1.452244   2.415005   0.000000
    10  C    5.131404   2.521690   1.399556   3.503155   0.000000
    11  C    6.129943   3.809255   2.429311   4.667569   1.396898
    12  C    6.531942   4.314118   2.807656   4.989843   2.418304
    13  C    6.039235   3.811674   2.428856   4.296743   2.788260
    14  C    5.023497   2.528506   1.402405   2.995477   2.413628
    15  C    5.272049   2.465993   3.697616   1.345790   4.676822
    16  O    6.399834   3.603177   4.661824   2.263349   5.646785
    17  H    2.136620   5.379957   6.067050   6.127841   6.947852
    18  H    3.377600   4.676225   5.405525   4.894650   6.632875
    19  H    3.851596   2.753832   3.523413   2.581788   4.887385
    20  H    2.131072   2.694177   3.249855   4.043978   3.471799
    21  H    1.061455   4.643021   5.233312   5.801222   5.673938
    22  H    3.989148   1.095402   2.118566   2.062871   2.558315
    23  H    5.614159   2.126988   2.509723   0.997380   3.608902
    24  H    5.158551   2.715551   2.136916   3.748789   1.062466
    25  H    6.807475   4.655035   3.388046   5.543443   2.134737
    26  H    7.437184   5.375844   3.869383   6.018141   3.380425
    27  H    6.662312   4.658901   3.387738   4.987887   3.849975
    28  H    4.968977   2.729785   2.142225   2.872023   3.379651
    29  H    4.808997   2.651915   4.087740   2.066469   4.956104
                   11         12         13         14         15
    11  C    0.000000
    12  C    1.395345   0.000000
    13  C    2.415669   1.396841   0.000000
    14  C    2.789964   2.419031   1.394962   0.000000
    15  C    5.913966   6.320423   5.636892   4.324757   0.000000
    16  O    6.787864   7.083747   6.328466   5.089149   1.236431
    17  H    7.849624   7.975552   7.226143   6.235980   6.371305
    18  H    7.542687   7.422610   6.353201   5.243360   5.091235
    19  H    5.868888   5.794566   4.703073   3.404302   3.004041
    20  H    4.597344   5.366807   5.229812   4.274611   4.612957
    21  H    6.604573   7.095859   6.753868   5.847270   6.178978
    22  H    3.953238   4.765540   4.546765   3.406354   2.693711
    23  H    4.554184   4.662986   3.873014   2.703781   2.006610
    24  H    2.131819   3.377343   3.850707   3.378301   4.717611
    25  H    1.061681   2.135285   3.378443   3.851639   6.724981
    26  H    2.135373   1.061727   2.136899   3.380684   7.348048
    27  H    3.378256   2.136685   1.061722   2.132053   6.292521
    28  H    3.852618   3.377306   2.128798   1.062697   4.085143
    29  H    6.292005   6.845517   6.249589   4.905156   1.067506
                   16         17         18         19         20
    16  O    0.000000
    17  H    7.298071   0.000000
    18  H    5.744105   2.460329   0.000000
    19  H    3.664767   4.253929   2.446778   0.000000
    20  H    5.847763   4.255096   4.911886   4.261037   0.000000
    21  H    7.332025   2.461868   4.257556   4.913048   2.448416
    22  H    3.869186   5.797774   5.425844   3.688566   2.428163
    23  H    2.466660   6.764193   5.312596   2.877720   4.814195
    24  H    5.739452   7.136887   7.039437   5.358932   3.216693
    25  H    7.603237   8.621976   8.494455   6.871377   5.127564
    26  H    8.065221   8.823106   8.305735   6.759234   6.309221
    27  H    6.870536   7.599834   6.558605   5.049074   6.102640
    28  H    4.733068   5.863235   4.519960   2.649629   4.619944
    29  H    1.999730   5.963086   5.009039   3.306961   4.188244
                   21         22         23         24         25
    21  H    0.000000
    22  H    4.663896   0.000000
    23  H    6.567020   2.839403   0.000000
    24  H    5.587396   2.299255   4.050521   0.000000
    25  H    7.160775   4.606903   5.470291   2.450345   0.000000
    26  H    7.945967   5.805985   5.629745   4.254566   2.459906
    27  H    7.401300   5.488206   4.451514   4.912427   4.258048
    28  H    5.895742   3.773391   2.517004   4.262629   4.914298
    29  H    5.630421   2.584642   2.935056   4.816724   7.039278
                   26         27         28         29
    26  H    0.000000
    27  H    2.461713   0.000000
    28  H    4.253499   2.444820   0.000000
    29  H    7.897614   6.973089   4.727099   0.000000
 Symmetry turned off by external request.
 Stoichiometry    C14H13NO
 Framework group  C1[X(C14H13NO)]
 Deg. of freedom    81
 Full point group                 C1      NOp   1
 Rotational constants (GHZ):           0.6406985           0.4146412           0.3027420
 Standard basis: 6-311+G(d) (5D, 7F)
   391 basis functions,   641 primitive gaussians,   407 cartesian basis functions
    56 alpha electrons       56 beta electrons
       nuclear repulsion energy      1003.6856996488 Hartrees.
 NAtoms=   29 NActive=   29 NUniq=   29 SFac= 1.00D+00 NAtFMM=   60 NAOKFM=F Big=F
 Integral buffers will be    131072 words long.
 Raffenetti 2 integral format.
 Two-electron integral symmetry is turned off.
 ------------------------------------------------------------------------------
 Polarizable Continuum Model (PCM)
 =================================
 Model                : PCM.
 Atomic radii         : UFF (Universal Force Field).
 Polarization charges : Total charges.
 Charge compensation  : None.
 Solution method      : On-the-fly selection.
 Cavity type          : Scaled VdW (van der Waals Surface) (Alpha=1.100).
 Cavity algorithm     : GePol (No added spheres)
                        Default sphere list used, NSphG=   29.
                        Lebedev-Laikov grids with approx.  5.0 points / Ang**2.
                        Smoothing algorithm: York/Karplus (Gamma=1.0000).
                        Polarization charges: spherical gaussians, with
                                              point-specific exponents (IZeta= 3).
                        Self-potential: point-specific (ISelfS= 7).
                        Self-field    : sphere-specific E.n sum rule (ISelfD= 2).
 1st derivatives      : Analytical E(r).r(x)/FMM algorithm (CHGder, D1EAlg=3).
                        Cavity 1st derivative terms included.
 Solvent              : DiMethylSulfoxide, Eps=  46.826000 Eps(inf)=   2.007889
 ------------------------------------------------------------------------------
 One-electron integrals computed using PRISM.
 NBasis=   391 RedAO= T EigKep=  1.21D-06  NBF=   391
 NBsUse=   390 1.00D-06 EigRej=  9.47D-07 NBFU=   390
 Initial guess from the checkpoint file:  "BHFA_conf9.chk"
 B after Tr=     0.003555   -0.000032    0.001922
         Rot=    1.000000    0.000578    0.000390   -0.000360 Ang=   0.09 deg.
 ExpMin= 4.38D-02 ExpMax= 8.59D+03 ExpMxC= 1.30D+03 IAcc=3 IRadAn=         5 AccDes= 0.00D+00
 Harris functional with IExCor= 1009 and IRadAn=       5 diagonalized for initial guess.
 HarFok:  IExCor= 1009 AccDes= 0.00D+00 IRadAn=         5 IDoV= 1 UseB2=F ITyADJ=14
 ICtDFT=  3500011 ScaDFX=  1.000000  1.000000  1.000000  1.000000
 FoFCou: FMM=F IPFlag=           0 FMFlag=      100000 FMFlg1=           0
         NFxFlg=           0 DoJE=T BraDBF=F KetDBF=T FulRan=T
         wScrn=  0.000000 ICntrl=       500 IOpCl=  0 I1Cent=   200000004 NGrid=           0
         NMat0=    1 NMatS0=      1 NMatT0=    0 NMatD0=    1 NMtDS0=    0 NMtDT0=    0
 Symmetry not used in FoFCou.
 Requested convergence on RMS density matrix=1.00D-08 within 128 cycles.
 Requested convergence on MAX density matrix=1.00D-06.
 Requested convergence on             energy=1.00D-06.
 No special actions if energy rises.
 Inv3:  Mode=1 IEnd=    15309243.
 Iteration    1 A*A^-1 deviation from unit magnitude is 8.22D-15 for    547.
 Iteration    1 A*A^-1 deviation from orthogonality  is 3.77D-15 for   2254   1597.
 Iteration    1 A^-1*A deviation from unit magnitude is 7.66D-15 for    541.
 Iteration    1 A^-1*A deviation from orthogonality  is 3.85D-15 for   1761    254.
 Error on total polarization charges =  0.01689
 SCF Done:  E(RM062X) =  -671.185894667     A.U. after   13 cycles
            NFock= 13  Conv=0.71D-08     -V/T= 2.0035
 D1PCM: PCM CHGder 1st derivatives, ID1Alg=3 FixD1E=F DoIter=F DoCFld=F I1PDM=0.
 Calling FoFJK, ICntrl=      2127 FMM=F ISym2X=0 I1Cent= 0 IOpClX= 0 NMat=1 NMatS=1 NMatT=0.
 -------------------------------------------------------------------
 Center     Atomic                   Forces (Hartrees/Bohr)
 Number     Number              X              Y              Z
 -------------------------------------------------------------------
      1        6          -0.005610630   -0.017028955   -0.006668390
      2        6          -0.000663946   -0.001991538   -0.021132157
      3        6           0.004649911    0.014334711   -0.013469237
      4        6           0.005593219    0.011043567    0.008516391
      5        6          -0.000045333    0.002563432    0.020067874
      6        6          -0.006456512   -0.015898246    0.012171807
      7        6           0.004327795   -0.001332557   -0.008069768
      8        6          -0.013225401   -0.001454159   -0.005764457
      9        7           0.015755169    0.006527745   -0.002209441
     10        6          -0.013114447    0.002344261    0.014730957
     11        6           0.004270712    0.001388608    0.020381885
     12        6           0.018977709   -0.000810305    0.004426817
     13        6           0.014935939   -0.002094873   -0.013754831
     14        6          -0.003925378   -0.000743019   -0.019771553
     15        6          -0.018798602   -0.033803154    0.024999159
     16        8           0.000542648    0.014574797   -0.010707445
     17        1           0.004921096    0.014427878    0.006291261
     18        1           0.000178493    0.001935674    0.016512393
     19        1          -0.003665462   -0.013144891    0.010120173
     20        1           0.000013832   -0.002829130   -0.016937383
     21        1           0.004646750    0.012234801   -0.010371638
     22        1          -0.001361415    0.001382843   -0.000503738
     23        1          -0.010216345   -0.007177959    0.004994861
     24        1           0.012176617   -0.001666424   -0.011306308
     25        1          -0.003804113   -0.000826675   -0.015985943
     26        1          -0.015845497    0.000701239   -0.004340519
     27        1          -0.011487540    0.001305705    0.011652983
     28        1           0.004320630    0.001521383    0.016736611
     29        1           0.012910102    0.014515237   -0.010610363
 -------------------------------------------------------------------
 Cartesian Forces:  Max     0.033803154 RMS     0.011169136

 GradGradGradGradGradGradGradGradGradGradGradGradGradGradGradGradGradGrad
 Berny optimization.
 Using GEDIIS/GDIIS optimizer.
 FormGI is forming the generalized inverse of G from B-inverse, IUseBI=4.
 Internal  Forces:  Max     0.021200703 RMS     0.005435874
 Search for a local minimum.
 Step number   2 out of a maximum of  158
 All quantities printed in internal units (Hartrees-Bohrs-Radians)
 Mixed Optimization -- RFO/linear search
 Update second derivatives using D2CorX and points    1    2
 DE= -3.84D-02 DEPred=-3.98D-02 R= 9.66D-01
 TightC=F SS=  1.41D+00  RLast= 3.02D-01 DXNew= 5.0454D-01 9.0475D-01
 Trust test= 9.66D-01 RLast= 3.02D-01 DXMaxT set to 5.05D-01
 ITU=  1  0
 Use linear search instead of GDIIS.
     Eigenvalues ---    0.00903   0.00960   0.01320   0.01514   0.01537
     Eigenvalues ---    0.01733   0.01934   0.01934   0.01963   0.01966
     Eigenvalues ---    0.01975   0.01980   0.02001   0.02005   0.02024
     Eigenvalues ---    0.02026   0.02026   0.02028   0.02030   0.02031
     Eigenvalues ---    0.02033   0.02036   0.02374   0.02374   0.05206
     Eigenvalues ---    0.06507   0.06928   0.15894   0.16000   0.16000
     Eigenvalues ---    0.16000   0.16000   0.16000   0.16000   0.16000
     Eigenvalues ---    0.16000   0.16000   0.16000   0.16020   0.18546
     Eigenvalues ---    0.19094   0.21953   0.22000   0.22000   0.22000
     Eigenvalues ---    0.22000   0.22089   0.23467   0.23475   0.24989
     Eigenvalues ---    0.25003   0.33458   0.34001   0.34322   0.40406
     Eigenvalues ---    0.40442   0.40506   0.40557   0.41344   0.43828
     Eigenvalues ---    0.43851   0.44012   0.44154   0.44184   0.44218
     Eigenvalues ---    0.44230   0.44241   0.44265   0.44304   0.44332
     Eigenvalues ---    0.44370   0.44381   0.44388   0.44704   0.44795
     Eigenvalues ---    0.44901   0.44917   0.46425   0.53463   0.55358
     Eigenvalues ---    0.83127
 RFO step:  Lambda=-1.29890040D-03 EMin= 9.02954586D-03
 Quartic linear search produced a step of  0.58317.
 Iteration  1 RMS(Cart)=  0.04272669 RMS(Int)=  0.00081601
 Iteration  2 RMS(Cart)=  0.00120249 RMS(Int)=  0.00004398
 Iteration  3 RMS(Cart)=  0.00000130 RMS(Int)=  0.00004397
 Iteration  4 RMS(Cart)=  0.00000000 RMS(Int)=  0.00004397
 Variable       Old X    -DE/DX   Delta X   Delta X   Delta X     New X
                                 (Linear)    (Quad)   (Total)
    R1        2.63781  -0.00363  -0.00914  -0.00010  -0.00925   2.62856
    R2        2.63864  -0.00292  -0.00823   0.00113  -0.00711   2.63153
    R3        2.00636   0.01649   0.04535  -0.00292   0.04243   2.04879
    R4        2.63959  -0.00339  -0.00964   0.00118  -0.00846   2.63112
    R5        2.00607   0.01662   0.04536  -0.00248   0.04288   2.04895
    R6        2.64713  -0.00555  -0.01374  -0.00163  -0.01535   2.63178
    R7        2.00661   0.01695   0.04653  -0.00306   0.04346   2.05007
    R8        2.64665  -0.00471  -0.01240  -0.00031  -0.01270   2.63394
    R9        2.85349   0.00800   0.02244   0.00661   0.02904   2.88254
   R10        2.63757  -0.00424  -0.01085  -0.00023  -0.01109   2.62649
   R11        2.00849   0.01716   0.04649  -0.00206   0.04442   2.05291
   R12        2.00586   0.01670   0.04558  -0.00259   0.04299   2.04885
   R13        2.84681   0.00726   0.02328   0.00150   0.02479   2.87160
   R14        2.74434   0.00812   0.02662  -0.00532   0.02130   2.76564
   R15        2.07001  -0.00053   0.00123  -0.00411  -0.00288   2.06713
   R16        2.64478  -0.00545  -0.01294  -0.00222  -0.01514   2.62964
   R17        2.65016  -0.00477  -0.01252  -0.00050  -0.01300   2.63716
   R18        2.54317  -0.00231  -0.00291  -0.00268  -0.00559   2.53758
   R19        1.88477   0.01343   0.03070  -0.00174   0.02895   1.91373
   R20        2.63975  -0.00329  -0.00921   0.00094  -0.00827   2.63148
   R21        2.00777   0.01669   0.04547  -0.00225   0.04323   2.05100
   R22        2.63682  -0.00373  -0.00965   0.00021  -0.00946   2.62736
   R23        2.00629   0.01645   0.04507  -0.00264   0.04244   2.04872
   R24        2.63965  -0.00292  -0.00832   0.00125  -0.00709   2.63256
   R25        2.00637   0.01644   0.04522  -0.00287   0.04235   2.04872
   R26        2.63610  -0.00414  -0.01075   0.00004  -0.01072   2.62537
   R27        2.00636   0.01641   0.04485  -0.00242   0.04243   2.04880
   R28        2.00821   0.01734   0.04706  -0.00233   0.04472   2.05293
   R29        2.33652  -0.01787  -0.01382  -0.01542  -0.02924   2.30728
   R30        2.01729   0.02120   0.05160   0.00541   0.05701   2.07430
    A1        2.09005  -0.00062  -0.00206  -0.00049  -0.00258   2.08747
    A2        2.09651   0.00032   0.00102   0.00039   0.00139   2.09790
    A3        2.09663   0.00030   0.00104   0.00011   0.00114   2.09776
    A4        2.09656   0.00031   0.00129   0.00102   0.00230   2.09887
    A5        2.09534   0.00009   0.00044   0.00027   0.00068   2.09602
    A6        2.09128  -0.00040  -0.00174  -0.00128  -0.00304   2.08823
    A7        2.10339  -0.00066  -0.00198  -0.00204  -0.00402   2.09938
    A8        2.08477   0.00079   0.00263   0.00316   0.00574   2.09051
    A9        2.09502  -0.00014  -0.00065  -0.00108  -0.00179   2.09323
   A10        2.07560   0.00128   0.00340   0.00252   0.00587   2.08146
   A11        2.12719   0.00019  -0.00167   0.00371   0.00190   2.12909
   A12        2.08025  -0.00147  -0.00176  -0.00665  -0.00854   2.07171
   A13        2.10584  -0.00038  -0.00136  -0.00101  -0.00234   2.10350
   A14        2.09061  -0.00034  -0.00100  -0.00222  -0.00323   2.08738
   A15        2.08673   0.00072   0.00236   0.00323   0.00558   2.09231
   A16        2.09493   0.00007   0.00071   0.00004   0.00073   2.09566
   A17        2.09648   0.00016   0.00061   0.00041   0.00100   2.09749
   A18        2.09177  -0.00022  -0.00133  -0.00044  -0.00179   2.08998
   A19        1.93524   0.00116   0.00239  -0.00103   0.00124   1.93648
   A20        1.97973  -0.00218  -0.00906  -0.00830  -0.01736   1.96236
   A21        1.87824   0.00023  -0.00059   0.00607   0.00559   1.88383
   A22        1.90949   0.00025   0.00483  -0.00948  -0.00474   1.90475
   A23        1.88467  -0.00112  -0.00738  -0.00048  -0.00788   1.87679
   A24        1.87287   0.00170   0.00983   0.01442   0.02433   1.89719
   A25        2.10052   0.00032   0.00199  -0.00051   0.00133   2.10185
   A26        2.10659  -0.00175  -0.00507  -0.00354  -0.00876   2.09784
   A27        2.07606   0.00143   0.00309   0.00413   0.00712   2.08318
   A28        2.15657  -0.00036   0.00380  -0.00792  -0.00413   2.15243
   A29        2.08322   0.00076   0.00568  -0.00143   0.00423   2.08745
   A30        2.04280  -0.00040  -0.00944   0.00961   0.00015   2.04295
   A31        2.10519  -0.00068  -0.00133  -0.00317  -0.00448   2.10071
   A32        2.09123  -0.00023  -0.00170  -0.00053  -0.00225   2.08898
   A33        2.08676   0.00092   0.00303   0.00372   0.00673   2.09349
   A34        2.09461   0.00014   0.00041   0.00102   0.00142   2.09603
   A35        2.09266  -0.00037  -0.00117  -0.00204  -0.00321   2.08945
   A36        2.09591   0.00023   0.00076   0.00101   0.00176   2.09767
   A37        2.09091  -0.00039  -0.00155   0.00041  -0.00118   2.08973
   A38        2.09599   0.00027   0.00097   0.00029   0.00128   2.09727
   A39        2.09628   0.00011   0.00058  -0.00070  -0.00010   2.09618
   A40        2.09620   0.00001   0.00108  -0.00090   0.00014   2.09634
   A41        2.09593   0.00020   0.00065   0.00069   0.00134   2.09727
   A42        2.09105  -0.00021  -0.00174   0.00020  -0.00154   2.08951
   A43        2.10338  -0.00051  -0.00171  -0.00145  -0.00316   2.10022
   A44        2.09545   0.00017   0.00099  -0.00033   0.00065   2.09610
   A45        2.08434   0.00034   0.00071   0.00175   0.00244   2.08679
   A46        2.13615   0.00872   0.03234   0.01605   0.04838   2.18454
   A47        2.04796  -0.01077  -0.03460  -0.04359  -0.07819   1.96976
   A48        2.09908   0.00205   0.00226   0.02754   0.02980   2.12888
    D1        0.00102   0.00002   0.00012   0.00147   0.00160   0.00262
    D2       -3.14016  -0.00018  -0.00113  -0.00951  -0.01063   3.13239
    D3       -3.14135   0.00022   0.00134   0.01206   0.01341  -3.12795
    D4        0.00065   0.00002   0.00009   0.00109   0.00118   0.00183
    D5       -0.00058   0.00001  -0.00000   0.00028   0.00026  -0.00032
    D6        3.14010   0.00021   0.00129   0.01143   0.01272  -3.13037
    D7       -3.14139  -0.00019  -0.00122  -0.01032  -0.01155   3.13024
    D8       -0.00072   0.00002   0.00008   0.00083   0.00091   0.00019
    D9        0.00083  -0.00014  -0.00091  -0.00724  -0.00811  -0.00727
   D10       -3.13764  -0.00038  -0.00221  -0.02209  -0.02428   3.12126
   D11       -3.14117   0.00006   0.00034   0.00371   0.00407  -3.13710
   D12        0.00354  -0.00018  -0.00095  -0.01114  -0.01210  -0.00857
   D13       -0.00308   0.00023   0.00154   0.01108   0.01259   0.00951
   D14       -3.12548   0.00057   0.00323   0.03682   0.04015  -3.08533
   D15        3.13538   0.00047   0.00285   0.02602   0.02880  -3.11900
   D16        0.01298   0.00081   0.00454   0.05176   0.05637   0.06935
   D17        0.00352  -0.00020  -0.00142  -0.00934  -0.01076  -0.00723
   D18       -3.13547  -0.00026  -0.00168  -0.01290  -0.01458   3.13313
   D19        3.12645  -0.00051  -0.00306  -0.03426  -0.03730   3.08915
   D20       -0.01254  -0.00057  -0.00333  -0.03782  -0.04113  -0.05367
   D21        1.67939   0.00010   0.00366   0.00423   0.00796   1.68735
   D22       -0.47724   0.00050   0.00217   0.02372   0.02593  -0.45130
   D23       -2.54616  -0.00047  -0.00426   0.00671   0.00248  -2.54368
   D24       -1.44296   0.00040   0.00531   0.02994   0.03523  -1.40774
   D25        2.68360   0.00081   0.00382   0.04943   0.05320   2.73679
   D26        0.61467  -0.00016  -0.00262   0.03242   0.02975   0.64441
   D27       -0.00172   0.00009   0.00067   0.00374   0.00439   0.00267
   D28        3.14079  -0.00012  -0.00063  -0.00738  -0.00802   3.13277
   D29        3.13728   0.00014   0.00093   0.00728   0.00822  -3.13769
   D30       -0.00340  -0.00006  -0.00037  -0.00383  -0.00419  -0.00759
   D31        1.98761   0.00070   0.00117   0.01704   0.01827   2.00589
   D32       -1.15709   0.00106   0.00308   0.04525   0.04829  -1.10880
   D33       -2.09915  -0.00110  -0.00527  -0.00122  -0.00642  -2.10558
   D34        1.03933  -0.00074  -0.00336   0.02699   0.02359   1.06292
   D35       -0.06610   0.00043   0.00496   0.01056   0.01555  -0.05056
   D36        3.07238   0.00080   0.00687   0.03876   0.04556   3.11794
   D37       -1.17112   0.00011   0.00070  -0.00100  -0.00021  -1.17133
   D38        2.00913  -0.00001  -0.00016  -0.00916  -0.00923   1.99990
   D39        2.94142  -0.00002   0.00039   0.01361   0.01399   2.95541
   D40       -0.16152  -0.00014  -0.00046   0.00545   0.00496  -0.15655
   D41        0.90090   0.00023   0.00124   0.01121   0.01238   0.91328
   D42       -2.20203   0.00011   0.00039   0.00305   0.00335  -2.19868
   D43       -3.13964   0.00021   0.00083   0.01651   0.01747  -3.12217
   D44       -0.00146   0.00030   0.00146   0.02232   0.02387   0.02241
   D45        0.00501  -0.00014  -0.00102  -0.01119  -0.01227  -0.00726
   D46       -3.14000  -0.00005  -0.00039  -0.00538  -0.00587   3.13732
   D47        3.14117  -0.00006   0.00001  -0.00759  -0.00754   3.13363
   D48        0.00258   0.00011   0.00094   0.00186   0.00283   0.00542
   D49       -0.00349   0.00030   0.00189   0.02022   0.02215   0.01865
   D50        3.14111   0.00046   0.00282   0.02967   0.03252  -3.10956
   D51       -3.12666  -0.00009   0.00028  -0.00761  -0.00732  -3.13398
   D52        0.01439  -0.00007  -0.00153  -0.00145  -0.00297   0.01142
   D53       -0.02289   0.00005   0.00143   0.00016   0.00158  -0.02131
   D54        3.11815   0.00007  -0.00037   0.00631   0.00593   3.12408
   D55       -0.00327  -0.00006  -0.00021  -0.00256  -0.00277  -0.00604
   D56        3.13990   0.00006   0.00044   0.00380   0.00423  -3.13906
   D57       -3.14146  -0.00015  -0.00083  -0.00834  -0.00916   3.13256
   D58        0.00171  -0.00004  -0.00018  -0.00198  -0.00217  -0.00046
   D59       -0.00006   0.00012   0.00060   0.00749   0.00808   0.00802
   D60       -3.14056   0.00005   0.00019   0.00284   0.00302  -3.13754
   D61        3.13995   0.00000  -0.00004   0.00111   0.00105   3.14100
   D62       -0.00055  -0.00007  -0.00046  -0.00354  -0.00401  -0.00456
   D63        0.00156   0.00004   0.00026   0.00150   0.00178   0.00334
   D64        3.14108  -0.00012  -0.00078  -0.00793  -0.00869   3.13239
   D65       -3.14112   0.00011   0.00068   0.00616   0.00683  -3.13429
   D66       -0.00160  -0.00005  -0.00036  -0.00328  -0.00364  -0.00524
   D67        0.00024  -0.00025  -0.00154  -0.01552  -0.01701  -0.01677
   D68        3.13884  -0.00041  -0.00246  -0.02492  -0.02733   3.11151
   D69       -3.13928  -0.00009  -0.00049  -0.00611  -0.00659   3.13731
   D70       -0.00068  -0.00025  -0.00142  -0.01551  -0.01691  -0.01759
         Item               Value     Threshold  Converged?
 Maximum Force            0.021201     0.000450     NO 
 RMS     Force            0.005436     0.000300     NO 
 Maximum Displacement     0.161878     0.001800     NO 
 RMS     Displacement     0.043271     0.001200     NO 
 Predicted change in Energy=-5.049497D-03
 GradGradGradGradGradGradGradGradGradGradGradGradGradGradGradGradGradGrad

                          Input orientation:                          
 ---------------------------------------------------------------------
 Center     Atomic      Atomic             Coordinates (Angstroms)
 Number     Number       Type             X           Y           Z
 ---------------------------------------------------------------------
      1          6           0        2.816623    3.295179   -0.354838
      2          6           0        2.486308    2.237550    0.486067
      3          6           0        2.130985    1.001591   -0.047542
      4          6           0        2.094952    0.816484   -1.427391
      5          6           0        2.429401    1.878267   -2.266139
      6          6           0        2.786944    3.111861   -1.734945
      7          6           0        1.642007   -0.498045   -2.054781
      8          6           0        0.178160   -0.432130   -2.457201
      9          7           0        1.843433   -1.641067   -1.163263
     10          6           0       -0.188297   -0.506632   -3.797558
     11          6           0       -1.528424   -0.422885   -4.166559
     12          6           0       -2.510955   -0.271153   -3.194624
     13          6           0       -2.148327   -0.193686   -1.851791
     14          6           0       -0.809859   -0.263809   -1.486133
     15          6           0        3.056282   -2.090092   -0.801915
     16          8           0        3.263126   -3.043390   -0.067627
     17          1           0        3.105415    4.253526    0.061817
     18          1           0        2.515035    2.368984    1.561948
     19          1           0        1.893175    0.176684    0.615690
     20          1           0        2.410808    1.737669   -3.343196
     21          1           0        3.052727    3.926801   -2.398823
     22          1           0        2.227268   -0.656021   -2.965318
     23          1           0        1.040752   -2.147532   -0.810049
     24          1           0        0.576050   -0.633497   -4.557586
     25          1           0       -1.802381   -0.484530   -5.213698
     26          1           0       -3.554953   -0.209608   -3.480337
     27          1           0       -2.908033   -0.066787   -1.088781
     28          1           0       -0.534884   -0.174245   -0.438969
     29          1           0        3.875365   -1.502587   -1.236459
 ---------------------------------------------------------------------
                    Distance matrix (angstroms):
                    1          2          3          4          5
     1  C    0.000000
     2  C    1.390974   0.000000
     3  C    2.413519   1.392331   0.000000
     4  C    2.795552   2.415349   1.392676   0.000000
     5  C    2.410530   2.776142   2.404119   1.393822   0.000000
     6  C    1.392545   2.405763   2.780441   2.417064   1.389877
     7  C    4.319500   3.827823   2.552845   1.525373   2.512274
     8  C    5.027350   4.595385   3.416949   2.508712   3.231490
     9  N    5.095800   4.263479   2.882909   2.484468   3.734355
    10  C    5.944379   5.747477   4.660089   3.547049   3.858151
    11  C    6.872601   6.696485   5.690932   4.708283   4.956942
    12  C    7.011861   6.694305   5.750792   5.051777   5.467103
    13  C    6.250102   5.732045   4.795468   4.382462   5.041852
    14  C    5.205535   4.583785   3.509893   3.099743   3.961023
    15  C    5.409109   4.551072   3.314176   3.124669   4.276074
    16  O    6.360764   5.366409   4.200478   4.255844   5.454472
    17  H    1.084173   2.151149   3.396551   3.879695   3.393852
    18  H    2.150084   1.084260   2.146559   3.394535   3.860361
    19  H    3.394067   2.148436   1.084851   2.150404   3.389376
    20  H    3.394232   3.862492   3.388429   2.149107   1.086354
    21  H    2.152340   3.390721   3.864581   3.396335   2.145374
    22  H    4.772204   4.511310   3.357137   2.133307   2.636726
    23  H    5.743174   4.795675   3.418626   3.205907   4.500623
    24  H    6.173958   6.109864   5.042999   3.769301   3.872286
    25  H    7.696098   7.634782   6.661013   5.587304   5.672644
    26  H    7.915128   7.630057   6.751368   6.098268   6.453370
    27  H    6.679309   6.073634   5.255217   5.091628   5.801517
    28  H    4.824581   3.974927   2.939841   2.979019   4.042071
    29  H    4.991669   4.345711   3.275256   2.929918   3.818538
                    6          7          8          9         10
     6  C    0.000000
     7  C    3.800605   0.000000
     8  C    4.459516   1.519583   0.000000
     9  N    4.879279   1.463515   2.430831   0.000000
    10  C    5.118587   2.527322   1.391545   3.514880   0.000000
    11  C    6.085194   3.810103   2.415454   4.676877   1.392521
    12  C    6.453153   4.312518   2.793036   4.996378   2.411166
    13  C    5.941145   3.807948   2.415765   4.301527   2.779507
    14  C    4.939033   2.527820   1.395524   3.006834   2.405824
    15  C    5.291824   2.470721   3.711118   1.342831   4.691323
    16  O    6.394827   3.613252   4.695291   2.276500   5.679775
    17  H    2.152481   5.403608   6.072038   6.151395   6.957185
    18  H    3.390472   4.697101   5.427779   4.894725   6.655935
    19  H    3.865174   2.765820   3.571357   2.543889   4.927089
    20  H    2.148571   2.692487   3.236932   4.060774   3.463911
    21  H    1.084206   4.657012   5.221764   5.830108   5.667101
    22  H    4.002998   1.093876   2.123005   2.089270   2.559276
    23  H    5.618348   2.152132   2.529779   1.012702   3.623303
    24  H    5.184888   2.723719   2.147203   3.760702   1.085340
    25  H    6.789526   4.673622   3.394638   5.570957   2.147372
    26  H    7.368731   5.396646   3.877171   6.046526   3.394587
    27  H    6.553937   4.671402   3.395679   5.006030   3.863664
    28  H    4.848978   2.730301   2.155967   2.886618   3.392745
    29  H    4.767209   2.581985   4.037997   2.037960   4.905559
                   11         12         13         14         15
    11  C    0.000000
    12  C    1.390341   0.000000
    13  C    2.407272   1.393090   0.000000
    14  C    2.779626   2.410959   1.389287   0.000000
    15  C    5.926207   6.326746   5.637956   4.330186   0.000000
    16  O    6.828414   7.127651   6.370861   5.131027   1.220959
    17  H    7.824350   7.913327   7.144327   6.175098   6.402339
    18  H    7.547177   7.406475   6.322012   5.222769   5.075840
    19  H    5.910730   5.840840   4.749671   3.452259   2.915596
    20  H    4.567654   5.318007   5.171087   4.222238   4.639666
    21  H    6.559848   7.015032   6.657974   5.771809   6.225201
    22  H    3.950006   4.759355   4.538670   3.400876   2.724727
    23  H    4.565220   4.671362   3.882392   2.725851   2.016365
    24  H    2.150830   3.393900   3.864840   3.389872   4.730569
    25  H    1.084137   2.150412   3.392151   3.863749   6.756349
    26  H    2.150164   1.084136   2.151978   3.393423   7.376895
    27  H    3.391584   2.152675   1.084177   2.144537   6.304689
    28  H    3.865730   3.392327   2.144678   1.086363   4.086401
    29  H    6.241168   6.792344   6.194895   4.852653   1.097674
                   16         17         18         19         20
    16  O    0.000000
    17  H    7.299768   0.000000
    18  H    5.701662   2.480008   0.000000
    19  H    3.565468   4.289166   2.467446   0.000000
    20  H    5.857843   4.290237   4.946702   4.286887   0.000000
    21  H    7.352707   2.482795   4.289943   4.949265   2.469049
    22  H    3.894759   5.834239   5.452486   3.691699   2.430274
    23  H    2.508525   6.782075   5.310254   2.856806   4.836184
    24  H    5.760876   7.184676   7.086836   5.399444   3.234735
    25  H    7.660885   8.623613   8.525960   6.933694   5.117412
    26  H    8.134070   8.765096   8.301718   6.827060   6.277021
    27  H    6.927201   7.493366   6.509148   5.100597   6.052150
    28  H    4.774386   5.753931   4.446762   2.670380   4.557088
    29  H    2.028566   5.950730   4.966955   3.190531   4.133102
                   21         22         23         24         25
    21  H    0.000000
    22  H    4.690902   0.000000
    23  H    6.593161   2.877084   0.000000
    24  H    5.620543   2.293980   4.068449   0.000000
    25  H    7.138308   4.617649   5.499191   2.471762   0.000000
    26  H    7.870259   5.822250   5.657428   4.290143   2.480249
    27  H    7.293532   5.499081   4.472146   4.948999   4.290911
    28  H    5.790557   3.774126   2.552292   4.290465   4.949834
    29  H    5.613028   2.534138   2.938165   4.761374   7.006545
                   26         27         28         29
    26  H    0.000000
    27  H    2.481621   0.000000
    28  H    4.286255   2.462851   0.000000
    29  H    7.868698   6.935259   4.674482   0.000000
 Symmetry turned off by external request.
 Stoichiometry    C14H13NO
 Framework group  C1[X(C14H13NO)]
 Deg. of freedom    81
 Full point group                 C1      NOp   1
 Rotational constants (GHZ):           0.6383548           0.4184205           0.3034987
 Standard basis: 6-311+G(d) (5D, 7F)
   391 basis functions,   641 primitive gaussians,   407 cartesian basis functions
    56 alpha electrons       56 beta electrons
       nuclear repulsion energy      1004.0413844701 Hartrees.
 NAtoms=   29 NActive=   29 NUniq=   29 SFac= 1.00D+00 NAtFMM=   60 NAOKFM=F Big=F
 Integral buffers will be    131072 words long.
 Raffenetti 2 integral format.
 Two-electron integral symmetry is turned off.
 ------------------------------------------------------------------------------
 Polarizable Continuum Model (PCM)
 =================================
 Model                : PCM.
 Atomic radii         : UFF (Universal Force Field).
 Polarization charges : Total charges.
 Charge compensation  : None.
 Solution method      : On-the-fly selection.
 Cavity type          : Scaled VdW (van der Waals Surface) (Alpha=1.100).
 Cavity algorithm     : GePol (No added spheres)
                        Default sphere list used, NSphG=   29.
                        Lebedev-Laikov grids with approx.  5.0 points / Ang**2.
                        Smoothing algorithm: York/Karplus (Gamma=1.0000).
                        Polarization charges: spherical gaussians, with
                                              point-specific exponents (IZeta= 3).
                        Self-potential: point-specific (ISelfS= 7).
                        Self-field    : sphere-specific E.n sum rule (ISelfD= 2).
 1st derivatives      : Analytical E(r).r(x)/FMM algorithm (CHGder, D1EAlg=3).
                        Cavity 1st derivative terms included.
 Solvent              : DiMethylSulfoxide, Eps=  46.826000 Eps(inf)=   2.007889
 ------------------------------------------------------------------------------
 One-electron integrals computed using PRISM.
 NBasis=   391 RedAO= T EigKep=  1.21D-06  NBF=   391
 NBsUse=   390 1.00D-06 EigRej=  9.51D-07 NBFU=   390
 Initial guess from the checkpoint file:  "BHFA_conf9.chk"
 B after Tr=     0.000239   -0.004282    0.000121
         Rot=    0.999999    0.000350    0.000900   -0.000316 Ang=   0.12 deg.
 ExpMin= 4.38D-02 ExpMax= 8.59D+03 ExpMxC= 1.30D+03 IAcc=3 IRadAn=         5 AccDes= 0.00D+00
 Harris functional with IExCor= 1009 and IRadAn=       5 diagonalized for initial guess.
 HarFok:  IExCor= 1009 AccDes= 0.00D+00 IRadAn=         5 IDoV= 1 UseB2=F ITyADJ=14
 ICtDFT=  3500011 ScaDFX=  1.000000  1.000000  1.000000  1.000000
 FoFCou: FMM=F IPFlag=           0 FMFlag=      100000 FMFlg1=           0
         NFxFlg=           0 DoJE=T BraDBF=F KetDBF=T FulRan=T
         wScrn=  0.000000 ICntrl=       500 IOpCl=  0 I1Cent=   200000004 NGrid=           0
         NMat0=    1 NMatS0=      1 NMatT0=    0 NMatD0=    1 NMtDS0=    0 NMtDT0=    0
 Symmetry not used in FoFCou.
 Requested convergence on RMS density matrix=1.00D-08 within 128 cycles.
 Requested convergence on MAX density matrix=1.00D-06.
 Requested convergence on             energy=1.00D-06.
 No special actions if energy rises.
 Inv3:  Mode=1 IEnd=    15390675.
 Iteration    1 A*A^-1 deviation from unit magnitude is 8.10D-15 for    248.
 Iteration    1 A*A^-1 deviation from orthogonality  is 3.65D-15 for   1142    752.
 Iteration    1 A^-1*A deviation from unit magnitude is 5.55D-15 for    256.
 Iteration    1 A^-1*A deviation from orthogonality  is 2.04D-15 for   1500    714.
 Error on total polarization charges =  0.01703
 SCF Done:  E(RM062X) =  -671.191824616     A.U. after   14 cycles
            NFock= 14  Conv=0.70D-08     -V/T= 2.0039
 D1PCM: PCM CHGder 1st derivatives, ID1Alg=3 FixD1E=F DoIter=F DoCFld=F I1PDM=0.
 Calling FoFJK, ICntrl=      2127 FMM=F ISym2X=0 I1Cent= 0 IOpClX= 0 NMat=1 NMatS=1 NMatT=0.
[truncated: 1,608,339 more chars]
