# Supplementary material for: Rotational Barriers in N-Benzhydrylformamides: An NMR and DFT Study
Source: Molecules. 2023 Jan 5;28(2):535. doi: 10.3390/molecules28020535 (PMC9863877; doi:10.3390/molecules28020535)
Supplement: Supplementary file 1 [file molecules-28-00535-s001.zip › Supplementary_Materials/Quantum_chemistry_output_files/Gaussian_output_files/Conformations/BHFA_NMe/BHFA_NMe_Conf10.log]

 Entering Gaussian System, Link 0=g16
 Initial command:
 /home/aikhl/g16/l1.exe "/home/aikhl/works/aikhl/BHFA_NMe/M062X/Gau-330108.inp" -scrdir="/home/aikhl/works/aikhl/BHFA_NMe/M062X/"
 Entering Link 1 = /home/aikhl/g16/l1.exe PID=    330110.
  
 Copyright (c) 1988,1990,1992,1993,1995,1998,2003,2009,2016,
            Gaussian, Inc.  All Rights Reserved.
  
 This is part of the Gaussian(R) 16 program.  It is based on
 the Gaussian(R) 09 system (copyright 2009, Gaussian, Inc.),
 the Gaussian(R) 03 system (copyright 2003, Gaussian, Inc.),
 the Gaussian(R) 98 system (copyright 1998, Gaussian, Inc.),
 the Gaussian(R) 94 system (copyright 1995, Gaussian, Inc.),
 the Gaussian 92(TM) system (copyright 1992, Gaussian, Inc.),
 the Gaussian 90(TM) system (copyright 1990, Gaussian, Inc.),
 the Gaussian 88(TM) system (copyright 1988, Gaussian, Inc.),
 the Gaussian 86(TM) system (copyright 1986, Carnegie Mellon
 University), and the Gaussian 82(TM) system (copyright 1983,
 Carnegie Mellon University). Gaussian is a federally registered
 trademark of Gaussian, Inc.
  
 This software contains proprietary and confidential information,
 including trade secrets, belonging to Gaussian, Inc.
  
 This software is provided under written license and may be
 used, copied, transmitted, or stored only in accord with that
 written license.
  
 The following legend is applicable only to US Government
 contracts under FAR:
  
                    RESTRICTED RIGHTS LEGEND
  
 Use, reproduction and disclosure by the US Government is
 subject to restrictions as set forth in subparagraphs (a)
 and (c) of the Commercial Computer Software - Restricted
 Rights clause in FAR 52.227-19.
  
 Gaussian, Inc.
 340 Quinnipiac St., Bldg. 40, Wallingford CT 06492
  
  
 ---------------------------------------------------------------
 Warning -- This program may not be used in any manner that
 competes with the business of Gaussian, Inc. or will provide
 assistance to any competitor of Gaussian, Inc.  The licensee
 of this program is prohibited from giving any competitor of
 Gaussian, Inc. access to this program.  By using this program,
 the user acknowledges that Gaussian, Inc. is engaged in the
 business of creating and licensing software in the field of
 computational chemistry and represents and warrants to the
 licensee that it is not a competitor of Gaussian, Inc. and that
 it will not use this program in any manner prohibited above.
 ---------------------------------------------------------------
  

 Cite this work as:
 Gaussian 16, Revision A.03,
 M. J. Frisch, G. W. Trucks, H. B. Schlegel, G. E. Scuseria, 
 M. A. Robb, J. R. Cheeseman, G. Scalmani, V. Barone, 
 G. A. Petersson, H. Nakatsuji, X. Li, M. Caricato, A. V. Marenich, 
 J. Bloino, B. G. Janesko, R. Gomperts, B. Mennucci, H. P. Hratchian, 
 J. V. Ortiz, A. F. Izmaylov, J. L. Sonnenberg, D. Williams-Young, 
 F. Ding, F. Lipparini, F. Egidi, J. Goings, B. Peng, A. Petrone, 
 T. Henderson, D. Ranasinghe, V. G. Zakrzewski, J. Gao, N. Rega, 
 G. Zheng, W. Liang, M. Hada, M. Ehara, K. Toyota, R. Fukuda, 
 J. Hasegawa, M. Ishida, T. Nakajima, Y. Honda, O. Kitao, H. Nakai, 
 T. Vreven, K. Throssell, J. A. Montgomery, Jr., J. E. Peralta, 
 F. Ogliaro, M. J. Bearpark, J. J. Heyd, E. N. Brothers, K. N. Kudin, 
 V. N. Staroverov, T. A. Keith, R. Kobayashi, J. Normand, 
 K. Raghavachari, A. P. Rendell, J. C. Burant, S. S. Iyengar, 
 J. Tomasi, M. Cossi, J. M. Millam, M. Klene, C. Adamo, R. Cammi, 
 J. W. Ochterski, R. L. Martin, K. Morokuma, O. Farkas, 
 J. B. Foresman, and D. J. Fox, Gaussian, Inc., Wallingford CT, 2016.
 
 ******************************************
 Gaussian 16:  ES64L-G16RevA.03 25-Dec-2016
                16-Feb-2022 
 ******************************************
 %nprocshared=8
 Will use up to    8 processors via shared memory.
 %mem=5GB
 %chk=BHFA_NMe_Conf10.chk
 ----------------------------------------------------------------------
 # opt freq M062X/6-311+G* nosymm Integral(Grid=SuperFine) scrf=(IEFPCM
 , solvent=dimethylsulfoxide) pop=(nboread,mk,dipole)
 ----------------------------------------------------------------------
 1/18=20,19=15,26=6,38=1/1,3;
 2/9=110,12=2,15=1,17=6,18=5,40=1/2;
 3/5=4,6=6,7=11,11=2,25=1,30=1,70=2201,71=1,72=21,74=-55,75=-7/1,2,3;
 4//1;
 5/5=2,38=5,53=21/2;
 6/7=2,8=2,9=2,10=2,15=24,20=1,28=1,40=2/1,2,7;
 7/30=1/1,2,3,16;
 1/18=20,19=15,26=6/3(2);
 2/9=110,15=1/2;
 99//99;
 2/9=110,15=1/2;
 3/5=4,6=6,7=11,11=2,25=1,30=1,70=2205,71=1,72=21,74=-55,75=-7/1,2,3;
 4/5=5,16=3,69=1/1;
 5/5=2,38=5,53=21/2;
 7/30=1/1,2,3,16;
 1/18=20,19=15,26=6/3(-5);
 2/9=110,15=1/2;
 6/7=2,8=2,9=2,10=2,15=24,19=2,20=1,28=1,40=2/1,2,7;
 99/9=1/99;
 -----------------
 BHFA_M062X_Conf10
 -----------------
 Symbolic Z-matrix:
 Charge =  0 Multiplicity = 1
 C                     3.6329    2.8962   -2.7995 
 C                     3.8409    1.6135   -3.3289 
 C                     3.0672    0.5322   -2.8742 
 C                     2.075     0.7101   -1.8835 
 C                     1.8797    2.0119   -1.3641 
 C                     2.6507    3.0954   -1.8159 
 C                     1.2735   -0.466    -1.4207 
 C                    -0.1818   -0.2396   -1.6575 
 N                     1.5503   -0.9333   -0.0746 
 C                    -0.9902    0.4133   -0.7 
 C                    -2.3608    0.6164   -0.9351 
 C                    -2.9417    0.1654   -2.1308 
 C                    -2.1529   -0.4887   -3.0907 
 C                    -0.7821   -0.6904   -2.8536 
 C                     1.1381   -2.1773    0.3131 
 O                     0.5271   -2.9406   -0.4672 
 H                     4.1946    3.6818   -3.1284 
 H                     4.554     1.465    -4.0436 
 H                     3.2316   -0.3946   -3.2678 
 H                     1.172     2.1762   -0.6493 
 H                     2.4987    4.0275   -1.4292 
 H                     1.5694   -1.2989   -2.0652 
 H                    -0.58      0.7407    0.1739 
 H                    -2.9337    1.0892   -0.2357 
 H                    -3.9368    0.3121   -2.3026 
 H                    -2.5743   -0.8184   -3.9593 
 H                    -0.2175   -1.1676   -3.5572 
 H                     1.3355   -2.51      1.2572 
 C                     2.2814   -0.145     0.8742 
 H                     1.7325    0.7718    1.0866 
 H                     3.261     0.1077    0.4667 
 H                     2.4369   -0.6668    1.821 
 

 GradGradGradGradGradGradGradGradGradGradGradGradGradGradGradGradGradGrad
 Berny optimization.
 Initialization pass.
                           ----------------------------
                           !    Initial Parameters    !
                           ! (Angstroms and Degrees)  !
 --------------------------                            --------------------------
 ! Name  Definition              Value          Derivative Info.                !
 --------------------------------------------------------------------------------
 ! R1    R(1,2)                  1.4032         estimate D2E/DX2                !
 ! R2    R(1,6)                  1.4042         estimate D2E/DX2                !
 ! R3    R(1,17)                 1.0202         estimate D2E/DX2                !
 ! R4    R(2,3)                  1.4052         estimate D2E/DX2                !
 ! R5    R(2,18)                 1.0205         estimate D2E/DX2                !
 ! R6    R(3,4)                  1.4134         estimate D2E/DX2                !
 ! R7    R(3,19)                 1.0202         estimate D2E/DX2                !
 ! R8    R(4,5)                  1.4151         estimate D2E/DX2                !
 ! R9    R(4,7)                  1.4966         estimate D2E/DX2                !
 ! R10   R(5,6)                  1.4045         estimate D2E/DX2                !
 ! R11   R(5,20)                 1.0192         estimate D2E/DX2                !
 ! R12   R(6,21)                 1.0205         estimate D2E/DX2                !
 ! R13   R(7,8)                  1.4917         estimate D2E/DX2                !
 ! R14   R(7,9)                  1.4515         estimate D2E/DX2                !
 ! R15   R(7,22)                 1.0939         estimate D2E/DX2                !
 ! R16   R(8,10)                 1.413          estimate D2E/DX2                !
 ! R17   R(8,14)                 1.4122         estimate D2E/DX2                !
 ! R18   R(9,15)                 1.3667         estimate D2E/DX2                !
 ! R19   R(9,29)                 1.4339         estimate D2E/DX2                !
 ! R20   R(10,11)                1.4054         estimate D2E/DX2                !
 ! R21   R(10,23)                1.0194         estimate D2E/DX2                !
 ! R22   R(11,12)                1.4038         estimate D2E/DX2                !
 ! R23   R(11,24)                1.0203         estimate D2E/DX2                !
 ! R24   R(12,13)                1.4041         estimate D2E/DX2                !
 ! R25   R(12,25)                1.0204         estimate D2E/DX2                !
 ! R26   R(13,14)                1.4057         estimate D2E/DX2                !
 ! R27   R(13,26)                1.0202         estimate D2E/DX2                !
 ! R28   R(14,27)                1.0206         estimate D2E/DX2                !
 ! R29   R(15,16)                1.2509         estimate D2E/DX2                !
 ! R30   R(15,28)                1.0203         estimate D2E/DX2                !
 ! R31   R(29,30)                1.0895         estimate D2E/DX2                !
 ! R32   R(29,31)                1.0907         estimate D2E/DX2                !
 ! R33   R(29,32)                1.0922         estimate D2E/DX2                !
 ! A1    A(2,1,6)              119.844          estimate D2E/DX2                !
 ! A2    A(2,1,17)             120.0449         estimate D2E/DX2                !
 ! A3    A(6,1,17)             120.1111         estimate D2E/DX2                !
 ! A4    A(1,2,3)              119.9826         estimate D2E/DX2                !
 ! A5    A(1,2,18)             120.0568         estimate D2E/DX2                !
 ! A6    A(3,2,18)             119.9606         estimate D2E/DX2                !
 ! A7    A(2,3,4)              121.097          estimate D2E/DX2                !
 ! A8    A(2,3,19)             119.0428         estimate D2E/DX2                !
 ! A9    A(4,3,19)             119.8599         estimate D2E/DX2                !
 ! A10   A(3,4,5)              118.0308         estimate D2E/DX2                !
 ! A11   A(3,4,7)              119.5911         estimate D2E/DX2                !
 ! A12   A(5,4,7)              122.3782         estimate D2E/DX2                !
 ! A13   A(4,5,6)              121.0543         estimate D2E/DX2                !
 ! A14   A(4,5,20)             120.1016         estimate D2E/DX2                !
 ! A15   A(6,5,20)             118.844          estimate D2E/DX2                !
 ! A16   A(1,6,5)              119.991          estimate D2E/DX2                !
 ! A17   A(1,6,21)             119.9449         estimate D2E/DX2                !
 ! A18   A(5,6,21)             120.064          estimate D2E/DX2                !
 ! A19   A(4,7,8)              110.7392         estimate D2E/DX2                !
 ! A20   A(4,7,9)              115.9533         estimate D2E/DX2                !
 ! A21   A(4,7,22)             105.7407         estimate D2E/DX2                !
 ! A22   A(8,7,9)              112.4644         estimate D2E/DX2                !
 ! A23   A(8,7,22)             106.614          estimate D2E/DX2                !
 ! A24   A(9,7,22)             104.4579         estimate D2E/DX2                !
 ! A25   A(7,8,10)             121.3794         estimate D2E/DX2                !
 ! A26   A(7,8,14)             120.0474         estimate D2E/DX2                !
 ! A27   A(10,8,14)            118.5713         estimate D2E/DX2                !
 ! A28   A(7,9,15)             119.9075         estimate D2E/DX2                !
 ! A29   A(7,9,29)             122.2665         estimate D2E/DX2                !
 ! A30   A(15,9,29)            117.806          estimate D2E/DX2                !
 ! A31   A(8,10,11)            120.7554         estimate D2E/DX2                !
 ! A32   A(8,10,23)            119.9407         estimate D2E/DX2                !
 ! A33   A(11,10,23)           119.3037         estimate D2E/DX2                !
 ! A34   A(10,11,12)           119.9762         estimate D2E/DX2                !
 ! A35   A(10,11,24)           119.9953         estimate D2E/DX2                !
 ! A36   A(12,11,24)           120.0283         estimate D2E/DX2                !
 ! A37   A(11,12,13)           119.9677         estimate D2E/DX2                !
 ! A38   A(11,12,25)           120.0508         estimate D2E/DX2                !
 ! A39   A(13,12,25)           119.9815         estimate D2E/DX2                !
 ! A40   A(12,13,14)           119.9586         estimate D2E/DX2                !
 ! A41   A(12,13,26)           120.038          estimate D2E/DX2                !
 ! A42   A(14,13,26)           120.0034         estimate D2E/DX2                !
 ! A43   A(8,14,13)            120.77           estimate D2E/DX2                !
 ! A44   A(8,14,27)            119.8699         estimate D2E/DX2                !
 ! A45   A(13,14,27)           119.3601         estimate D2E/DX2                !
 ! A46   A(9,15,16)            121.7211         estimate D2E/DX2                !
 ! A47   A(9,15,28)            120.064          estimate D2E/DX2                !
 ! A48   A(16,15,28)           118.2115         estimate D2E/DX2                !
 ! A49   A(9,29,30)            109.5569         estimate D2E/DX2                !
 ! A50   A(9,29,31)            109.7608         estimate D2E/DX2                !
 ! A51   A(9,29,32)            112.5533         estimate D2E/DX2                !
 ! A52   A(30,29,31)           109.2925         estimate D2E/DX2                !
 ! A53   A(30,29,32)           107.744          estimate D2E/DX2                !
 ! A54   A(31,29,32)           107.8609         estimate D2E/DX2                !
 ! D1    D(6,1,2,3)             -0.0136         estimate D2E/DX2                !
 ! D2    D(6,1,2,18)          -179.9806         estimate D2E/DX2                !
 ! D3    D(17,1,2,3)           179.9511         estimate D2E/DX2                !
 ! D4    D(17,1,2,18)           -0.0159         estimate D2E/DX2                !
 ! D5    D(2,1,6,5)              0.0214         estimate D2E/DX2                !
 ! D6    D(2,1,6,21)           179.945          estimate D2E/DX2                !
 ! D7    D(17,1,6,5)          -179.9433         estimate D2E/DX2                !
 ! D8    D(17,1,6,21)           -0.0197         estimate D2E/DX2                !
 ! D9    D(1,2,3,4)             -0.0916         estimate D2E/DX2                !
 ! D10   D(1,2,3,19)          -179.8943         estimate D2E/DX2                !
 ! D11   D(18,2,3,4)           179.8755         estimate D2E/DX2                !
 ! D12   D(18,2,3,19)            0.0728         estimate D2E/DX2                !
 ! D13   D(2,3,4,5)              0.1834         estimate D2E/DX2                !
 ! D14   D(2,3,4,7)           -179.8014         estimate D2E/DX2                !
 ! D15   D(19,3,4,5)           179.9845         estimate D2E/DX2                !
 ! D16   D(19,3,4,7)            -0.0003         estimate D2E/DX2                !
 ! D17   D(3,4,5,6)             -0.1754         estimate D2E/DX2                !
 ! D18   D(3,4,5,20)           179.9348         estimate D2E/DX2                !
 ! D19   D(7,4,5,6)            179.8089         estimate D2E/DX2                !
 ! D20   D(7,4,5,20)            -0.0809         estimate D2E/DX2                !
 ! D21   D(3,4,7,8)           -120.9178         estimate D2E/DX2                !
 ! D22   D(3,4,7,9)            109.3864         estimate D2E/DX2                !
 ! D23   D(3,4,7,22)            -5.807          estimate D2E/DX2                !
 ! D24   D(5,4,7,8)             59.0981         estimate D2E/DX2                !
 ! D25   D(5,4,7,9)            -70.5977         estimate D2E/DX2                !
 ! D26   D(5,4,7,22)           174.2089         estimate D2E/DX2                !
 ! D27   D(4,5,6,1)              0.0756         estimate D2E/DX2                !
 ! D28   D(4,5,6,21)          -179.8479         estimate D2E/DX2                !
 ! D29   D(20,5,6,1)           179.9668         estimate D2E/DX2                !
 ! D30   D(20,5,6,21)            0.0433         estimate D2E/DX2                !
 ! D31   D(4,7,8,10)           -87.7346         estimate D2E/DX2                !
 ! D32   D(4,7,8,14)            92.7818         estimate D2E/DX2                !
 ! D33   D(9,7,8,10)            43.791          estimate D2E/DX2                !
 ! D34   D(9,7,8,14)          -135.6927         estimate D2E/DX2                !
 ! D35   D(22,7,8,10)          157.7019         estimate D2E/DX2                !
 ! D36   D(22,7,8,14)          -21.7817         estimate D2E/DX2                !
 ! D37   D(4,7,9,15)          -163.2558         estimate D2E/DX2                !
 ! D38   D(4,7,9,29)            15.0857         estimate D2E/DX2                !
 ! D39   D(8,7,9,15)            67.8838         estimate D2E/DX2                !
 ! D40   D(8,7,9,29)          -113.7747         estimate D2E/DX2                !
 ! D41   D(22,7,9,15)          -47.3385         estimate D2E/DX2                !
 ! D42   D(22,7,9,29)          131.003          estimate D2E/DX2                !
 ! D43   D(7,8,10,11)         -179.8214         estimate D2E/DX2                !
 ! D44   D(7,8,10,23)            0.0297         estimate D2E/DX2                !
 ! D45   D(14,8,10,11)          -0.3303         estimate D2E/DX2                !
 ! D46   D(14,8,10,23)         179.5207         estimate D2E/DX2                !
 ! D47   D(7,8,14,13)          179.809          estimate D2E/DX2                !
 ! D48   D(7,8,14,27)           -0.2685         estimate D2E/DX2                !
 ! D49   D(10,8,14,13)           0.311          estimate D2E/DX2                !
 ! D50   D(10,8,14,27)        -179.7666         estimate D2E/DX2                !
 ! D51   D(7,9,15,16)            0.3751         estimate D2E/DX2                !
 ! D52   D(7,9,15,28)          179.6923         estimate D2E/DX2                !
 ! D53   D(29,9,15,16)        -178.0395         estimate D2E/DX2                !
 ! D54   D(29,9,15,28)           1.2777         estimate D2E/DX2                !
 ! D55   D(7,9,29,30)           62.7446         estimate D2E/DX2                !
 ! D56   D(7,9,29,31)          -57.2671         estimate D2E/DX2                !
 ! D57   D(7,9,29,32)         -177.4051         estimate D2E/DX2                !
 ! D58   D(15,9,29,30)        -118.8808         estimate D2E/DX2                !
 ! D59   D(15,9,29,31)         121.1076         estimate D2E/DX2                !
 ! D60   D(15,9,29,32)           0.9696         estimate D2E/DX2                !
 ! D61   D(8,10,11,12)           0.1669         estimate D2E/DX2                !
 ! D62   D(8,10,11,24)         179.9981         estimate D2E/DX2                !
 ! D63   D(23,10,11,12)       -179.6851         estimate D2E/DX2                !
 ! D64   D(23,10,11,24)          0.1461         estimate D2E/DX2                !
 ! D65   D(10,11,12,13)          0.0229         estimate D2E/DX2                !
 ! D66   D(10,11,12,25)        179.9878         estimate D2E/DX2                !
 ! D67   D(24,11,12,13)       -179.8083         estimate D2E/DX2                !
 ! D68   D(24,11,12,25)          0.1567         estimate D2E/DX2                !
 ! D69   D(11,12,13,14)         -0.0421         estimate D2E/DX2                !
 ! D70   D(11,12,13,26)        179.8893         estimate D2E/DX2                !
 ! D71   D(25,12,13,14)        179.9929         estimate D2E/DX2                !
 ! D72   D(25,12,13,26)         -0.0757         estimate D2E/DX2                !
 ! D73   D(12,13,14,8)          -0.1281         estimate D2E/DX2                !
 ! D74   D(12,13,14,27)        179.949          estimate D2E/DX2                !
 ! D75   D(26,13,14,8)         179.9404         estimate D2E/DX2                !
 ! D76   D(26,13,14,27)          0.0175         estimate D2E/DX2                !
 --------------------------------------------------------------------------------
 Trust Radius=3.00D-01 FncErr=5.00D-06 GrdErr=5.00D-06 EigMax=2.50D+02 EigMin=1.00D-04
 Number of steps in this run=    173 maximum allowed number of steps=    192.
 GradGradGradGradGradGradGradGradGradGradGradGradGradGradGradGradGradGrad

                          Input orientation:                          
 ---------------------------------------------------------------------
 Center     Atomic      Atomic             Coordinates (Angstroms)
 Number     Number       Type             X           Y           Z
 ---------------------------------------------------------------------
      1          6           0        3.632900    2.896200   -2.799500
      2          6           0        3.840900    1.613500   -3.328900
      3          6           0        3.067200    0.532200   -2.874200
      4          6           0        2.075000    0.710100   -1.883500
      5          6           0        1.879700    2.011900   -1.364100
      6          6           0        2.650700    3.095400   -1.815900
      7          6           0        1.273500   -0.466000   -1.420700
      8          6           0       -0.181800   -0.239600   -1.657500
      9          7           0        1.550300   -0.933300   -0.074600
     10          6           0       -0.990200    0.413300   -0.700000
     11          6           0       -2.360800    0.616400   -0.935100
     12          6           0       -2.941700    0.165400   -2.130800
     13          6           0       -2.152900   -0.488700   -3.090700
     14          6           0       -0.782100   -0.690400   -2.853600
     15          6           0        1.138100   -2.177300    0.313100
     16          8           0        0.527100   -2.940600   -0.467200
     17          1           0        4.194600    3.681800   -3.128400
     18          1           0        4.554000    1.465000   -4.043600
     19          1           0        3.231600   -0.394600   -3.267800
     20          1           0        1.172000    2.176200   -0.649300
     21          1           0        2.498700    4.027500   -1.429200
     22          1           0        1.569400   -1.298900   -2.065200
     23          1           0       -0.580000    0.740700    0.173900
     24          1           0       -2.933700    1.089200   -0.235700
     25          1           0       -3.936800    0.312100   -2.302600
     26          1           0       -2.574300   -0.818400   -3.959300
     27          1           0       -0.217500   -1.167600   -3.557200
     28          1           0        1.335500   -2.510000    1.257200
     29          6           0        2.281400   -0.145000    0.874200
     30          1           0        1.732500    0.771800    1.086600
     31          1           0        3.261000    0.107700    0.466700
     32          1           0        2.436900   -0.666800    1.821000
 ---------------------------------------------------------------------
                    Distance matrix (angstroms):
                    1          2          3          4          5
     1  C    0.000000
     2  C    1.403156   0.000000
     3  C    2.431891   1.405195   0.000000
     4  C    2.836396   2.454326   1.413363   0.000000
     5  C    2.432297   2.804544   2.424886   1.415133   0.000000
     6  C    1.404232   2.429356   2.804187   2.454721   1.404470
     7  C    4.332695   3.815376   2.515239   1.496595   2.551602
     8  C    5.068465   4.733886   3.554157   2.458893   3.066776
     9  N    5.140756   4.724776   3.505201   2.499639   3.231953
    10  C    5.652057   5.629487   4.604756   3.299123   3.351548
    11  C    6.678167   6.722021   5.764580   4.537021   4.484786
    12  C    7.150510   7.038189   6.065811   5.052241   5.219510
    13  C    6.709533   6.356227   5.323397   4.557367   5.049357
    14  C    5.688484   5.187099   4.038847   3.326487   4.075072
    15  C    6.453891   5.910961   4.606701   3.746987   4.573004
    16  O    7.010981   6.317470   4.930121   4.210643   5.211642
    17  H    1.020220   2.107883   3.354941   3.856615   3.355605
    18  H    2.108209   1.020470   2.109072   3.373625   3.825010
    19  H    3.348091   2.099392   1.020248   2.115271   3.353051
    20  H    3.346310   3.823600   3.353312   2.118515   1.019202
    21  H    2.108073   3.352276   3.824701   3.375063   2.109512
    22  H    4.732451   3.903681   2.500163   2.079598   3.398415
    23  H    5.588901   5.707516   4.757778   3.358996   3.167257
    24  H    7.277263   7.465787   6.578961   5.286401   5.029263
    25  H    8.014040   7.952330   7.030732   6.039519   6.132029
    26  H    7.326167   6.889581   5.901532   5.316131   5.880797
    27  H    5.649262   4.925165   3.760992   3.403320   4.395129
    28  H    7.138758   6.656771   5.415001   4.558498   5.254993
    29  C    4.956967   4.815642   3.889291   2.894599   3.134257
    30  H    4.819374   4.964922   4.186498   2.990419   2.750536
    31  H    4.310696   4.124354   3.373332   2.700541   2.980905
    32  H    5.956039   5.804520   4.886694   3.968645   4.198901
                    6          7          8          9         10
     6  C    0.000000
     7  C    3.838806   0.000000
     8  C    4.378398   1.491720   0.000000
     9  N    4.524757   1.451542   2.446827   0.000000
    10  C    4.657794   2.533163   1.413009   2.942549   0.000000
    11  C    5.660069   3.823027   2.450028   4.294035   1.405370
    12  C    6.321313   4.320974   2.829326   5.060945   2.432487
    13  C    6.127435   3.811775   2.449765   4.796688   2.807298
    14  C    5.214712   2.515760   1.412174   3.636197   2.428879
    15  C    5.884043   2.439865   3.062692   1.366659   3.502462
    16  O    6.539263   2.754981   3.035581   2.286991   3.688501
    17  H    2.109537   5.352879   6.057541   6.133283   6.592600
    18  H    3.353118   4.622775   5.570183   5.525126   6.559260
    19  H    3.824338   2.692774   3.777352   3.648766   5.006985
    20  H    2.095814   2.754375   2.947089   3.184711   2.790250
    21  H    1.020515   4.657545   5.044338   5.229143   5.076081
    22  H    4.532244   1.093919   2.086873   2.023985   3.368524
    23  H    4.465573   2.726598   2.115083   2.720700   1.019390
    24  H    6.140635   4.639332   3.370486   4.921658   2.109409
    25  H    7.167900   5.341387   3.849747   6.051716   3.355744
    26  H    6.871144   4.623228   3.370067   5.667135   3.827466
    27  H    5.425114   2.698139   2.114549   3.912610   3.355578
    28  H    6.526424   3.369411   3.994045   2.075045   4.217250
    29  C    4.227672   2.526949   3.533526   1.433927   3.673305
    30  H    3.829715   2.833617   3.495363   2.070978   3.276211
    31  H    3.809079   2.800280   4.060260   2.074411   4.418968
    32  H    5.237070   3.449991   4.374934   2.109593   4.389427
                   11         12         13         14         15
    11  C    0.000000
    12  C    1.403761   0.000000
    13  C    2.431271   1.404087   0.000000
    14  C    2.807252   2.432839   1.405700   0.000000
    15  C    4.648125   5.301477   5.026719   3.990743   0.000000
    16  O    4.605556   4.944429   4.480733   3.531616   1.250926
    17  H    7.561780   8.017921   7.595080   6.630173   7.450850
    18  H    7.628719   7.844315   7.050352   5.876718   6.626881
    19  H    6.143171   6.302063   5.388233   4.045843   4.514821
    20  H    3.872381   4.812555   4.910915   4.110333   4.458736
    21  H    5.957724   6.708652   6.692834   5.920401   6.586834
    22  H    4.515747   4.743258   3.945072   2.553703   2.571754
    23  H    2.101566   3.349663   3.826624   3.354795   3.389095
    24  H    1.020252   2.108287   3.354168   3.827500   5.248882
    25  H    2.108656   1.020422   2.108241   3.355703   6.228452
    26  H    3.354105   2.108615   1.020170   2.109724   5.820818
    27  H    3.827767   3.351533   2.103402   1.020562   4.223312
    28  H    5.314432   6.077067   5.929488   4.969291   1.020285
    29  C    5.040170   6.033834   5.958320   4.855820   2.398377
    30  H    4.567989   5.706797   5.842519   4.897593   3.106252
    31  H    5.816223   6.724866   6.505467   5.292260   3.122743
    32  H    5.679843   6.725966   6.724789   5.675773   2.498450
                   16         17         18         19         20
    16  O    0.000000
    17  H    8.024258   0.000000
    18  H    6.958151   2.425069   0.000000
    19  H    4.651859   4.190923   2.410129   0.000000
    20  H    5.160494   4.189138   4.844069   4.208029   0.000000
    21  H    7.305277   2.425462   4.198303   4.844849   2.407424
    22  H    2.516977   5.729698   4.523389   2.242078   3.773463
    23  H    3.897262   6.507846   6.683552   5.259515   2.409942
    24  H    5.316956   8.118002   8.408744   7.028956   4.267248
    25  H    5.820237   8.840616   8.743795   7.267530   5.684022
    26  H    5.130027   8.170692   7.485565   5.862274   5.827392
    27  H    3.639513   6.570173   5.471232   3.546487   4.644092
    28  H    1.952558   8.108411   7.365993   5.342821   5.061812
    29  C    3.562626   5.858800   5.651687   4.256917   2.989948
    30  H    4.201095   5.682980   5.895790   4.750641   2.302140
    31  H    4.199823   5.154662   4.884354   3.768244   3.144530
    32  H    3.748781   6.818826   6.589402   5.157667   3.973034
                   21         22         23         24         25
    21  H    0.000000
    22  H    5.444137   0.000000
    23  H    4.780311   3.713954   0.000000
    24  H    6.290391   5.415533   2.414359   0.000000
    25  H    7.482158   5.741944   4.193430   2.425318   0.000000
    26  H    7.457847   4.581347   4.846789   4.199203   2.424684
    27  H    6.236601   2.331591   4.206438   4.848015   4.194845
    28  H    7.163008   3.543983   3.925523   5.780057   6.959423
    29  C    4.771020   3.237051   3.076117   5.472878   6.997643
    30  H    4.185199   3.774685   2.486291   4.860313   6.621100
    31  H    4.420449   3.354184   3.903806   6.311182   7.714864
    32  H    5.709998   4.031706   3.714254   6.013060   7.654174
                   26         27         28         29         30
    26  H    0.000000
    27  H    2.416223   0.000000
    28  H    6.734977   5.233765   0.000000
    29  C    6.884331   5.189173   2.575780   0.000000
    30  H    6.821904   5.397097   3.310125   1.089462   0.000000
    31  H    7.382267   5.469746   3.344367   1.090656   1.778094
    32  H    7.651600   6.018445   2.219986   1.092193   1.762127
                   31         32
    31  H    0.000000
    32  H    1.764403   0.000000
 Symmetry turned off by external request.
 Stoichiometry    C15H15NO
 Framework group  C1[X(C15H15NO)]
 Deg. of freedom    90
 Full point group                 C1      NOp   1
 Rotational constants (GHZ):           0.6519403           0.3782999           0.3024724
 Standard basis: 6-311+G(d) (5D, 7F)
   419 basis functions,   687 primitive gaussians,   436 cartesian basis functions
    60 alpha electrons       60 beta electrons
       nuclear repulsion energy      1150.9998771647 Hartrees.
 NAtoms=   32 NActive=   32 NUniq=   32 SFac= 1.00D+00 NAtFMM=   60 NAOKFM=F Big=F
 Integral buffers will be    131072 words long.
 Raffenetti 2 integral format.
 Two-electron integral symmetry is turned off.
 ------------------------------------------------------------------------------
 Polarizable Continuum Model (PCM)
 =================================
 Model                : PCM.
 Atomic radii         : UFF (Universal Force Field).
 Polarization charges : Total charges.
 Charge compensation  : None.
 Solution method      : On-the-fly selection.
 Cavity type          : Scaled VdW (van der Waals Surface) (Alpha=1.100).
 Cavity algorithm     : GePol (No added spheres)
                        Default sphere list used, NSphG=   32.
                        Lebedev-Laikov grids with approx.  5.0 points / Ang**2.
                        Smoothing algorithm: York/Karplus (Gamma=1.0000).
                        Polarization charges: spherical gaussians, with
                                              point-specific exponents (IZeta= 3).
                        Self-potential: point-specific (ISelfS= 7).
                        Self-field    : sphere-specific E.n sum rule (ISelfD= 2).
 1st derivatives      : Analytical E(r).r(x)/FMM algorithm (CHGder, D1EAlg=3).
                        Cavity 1st derivative terms included.
 Solvent              : DiMethylSulfoxide, Eps=  46.826000 Eps(inf)=   2.007889
 ------------------------------------------------------------------------------
 One-electron integrals computed using PRISM.
 NBasis=   419 RedAO= T EigKep=  1.50D-06  NBF=   419
 NBsUse=   417 1.00D-06 EigRej=  8.54D-07 NBFU=   417
 ExpMin= 4.38D-02 ExpMax= 8.59D+03 ExpMxC= 1.30D+03 IAcc=3 IRadAn=         7 AccDes= 0.00D+00
 Harris functional with IExCor= 1009 and IRadAn=       7 diagonalized for initial guess.
 HarFok:  IExCor= 1009 AccDes= 0.00D+00 IRadAn=         7 IDoV= 1 UseB2=F ITyADJ=14
 ICtDFT=  3500011 ScaDFX=  1.000000  1.000000  1.000000  1.000000
 FoFCou: FMM=F IPFlag=           0 FMFlag=      100000 FMFlg1=           0
         NFxFlg=           0 DoJE=T BraDBF=F KetDBF=T FulRan=T
         wScrn=  0.000000 ICntrl=       500 IOpCl=  0 I1Cent=   200000004 NGrid=           0
         NMat0=    1 NMatS0=      1 NMatT0=    0 NMatD0=    1 NMtDS0=    0 NMtDT0=    0
 Symmetry not used in FoFCou.
 Requested convergence on RMS density matrix=1.00D-08 within 128 cycles.
 Requested convergence on MAX density matrix=1.00D-06.
 Requested convergence on             energy=1.00D-06.
 No special actions if energy rises.
 Inv3:  Mode=1 IEnd=    16286700.
 Iteration    1 A*A^-1 deviation from unit magnitude is 5.88D-15 for    759.
 Iteration    1 A*A^-1 deviation from orthogonality  is 4.33D-15 for   1828    759.
 Iteration    1 A^-1*A deviation from unit magnitude is 5.77D-15 for    247.
 Iteration    1 A^-1*A deviation from orthogonality  is 1.65D-15 for    792    728.
 Error on total polarization charges =  0.01616
 SCF Done:  E(RM062X) =  -710.443461619     A.U. after   15 cycles
            NFock= 15  Conv=0.71D-08     -V/T= 2.0029

 **********************************************************************

            Population analysis using the SCF density.

 **********************************************************************

 Alpha  occ. eigenvalues --  -19.60121 -14.79334 -10.64515 -10.59792 -10.57239
 Alpha  occ. eigenvalues --  -10.56862 -10.56216 -10.55046 -10.55025 -10.54833
 Alpha  occ. eigenvalues --  -10.54761 -10.54675 -10.54588 -10.54515 -10.54502
 Alpha  occ. eigenvalues --  -10.54439 -10.54212  -1.15989  -1.06691  -0.97523
 Alpha  occ. eigenvalues --   -0.96256  -0.90375  -0.85826  -0.85305  -0.85163
 Alpha  occ. eigenvalues --   -0.81470  -0.78893  -0.71937  -0.70958  -0.70167
 Alpha  occ. eigenvalues --   -0.69747  -0.65616  -0.61875  -0.60466  -0.60422
 Alpha  occ. eigenvalues --   -0.57225  -0.56935  -0.55201  -0.53792  -0.52191
 Alpha  occ. eigenvalues --   -0.51681  -0.50827  -0.50447  -0.50195  -0.48743
 Alpha  occ. eigenvalues --   -0.47033  -0.46642  -0.45438  -0.44413  -0.43624
 Alpha  occ. eigenvalues --   -0.42815  -0.41740  -0.40982  -0.40839  -0.35221
 Alpha  occ. eigenvalues --   -0.32352  -0.31712  -0.31387  -0.30894  -0.29519
 Alpha virt. eigenvalues --   -0.00797   0.00198   0.00825   0.01249   0.01714
 Alpha virt. eigenvalues --    0.01902   0.02178   0.02420   0.03450   0.03786
 Alpha virt. eigenvalues --    0.03992   0.04177   0.05034   0.05346   0.05926
 Alpha virt. eigenvalues --    0.06051   0.06310   0.07061   0.07169   0.07958
 Alpha virt. eigenvalues --    0.08635   0.09283   0.09805   0.10302   0.10443
 Alpha virt. eigenvalues --    0.10687   0.11195   0.11837   0.12418   0.13372
 Alpha virt. eigenvalues --    0.13646   0.13853   0.14469   0.14699   0.14759
 Alpha virt. eigenvalues --    0.15569   0.15835   0.16039   0.16657   0.17099
 Alpha virt. eigenvalues --    0.17531   0.17864   0.18405   0.18604   0.19370
 Alpha virt. eigenvalues --    0.19745   0.19990   0.20329   0.20688   0.21140
 Alpha virt. eigenvalues --    0.21442   0.21604   0.22020   0.22112   0.22356
 Alpha virt. eigenvalues --    0.22636   0.22857   0.23022   0.23410   0.24058
 Alpha virt. eigenvalues --    0.24339   0.24655   0.25332   0.25367   0.25835
 Alpha virt. eigenvalues --    0.26111   0.26611   0.26713   0.27354   0.27423
 Alpha virt. eigenvalues --    0.27972   0.28207   0.28686   0.28811   0.29710
 Alpha virt. eigenvalues --    0.30118   0.30472   0.30988   0.31600   0.31768
 Alpha virt. eigenvalues --    0.32049   0.32725   0.33092   0.33359   0.34167
 Alpha virt. eigenvalues --    0.34560   0.35453   0.36001   0.36521   0.36960
 Alpha virt. eigenvalues --    0.37224   0.37754   0.38459   0.39364   0.40494
 Alpha virt. eigenvalues --    0.40573   0.41775   0.42416   0.44774   0.46795
 Alpha virt. eigenvalues --    0.48775   0.48929   0.49663   0.51165   0.52727
 Alpha virt. eigenvalues --    0.54706   0.55224   0.55959   0.56533   0.57565
 Alpha virt. eigenvalues --    0.58081   0.59024   0.59323   0.59514   0.60119
 Alpha virt. eigenvalues --    0.60354   0.60997   0.61200   0.62216   0.63317
 Alpha virt. eigenvalues --    0.63645   0.64279   0.65823   0.66182   0.66940
 Alpha virt. eigenvalues --    0.67398   0.68066   0.68530   0.69758   0.70764
 Alpha virt. eigenvalues --    0.71299   0.71891   0.72277   0.73513   0.74087
 Alpha virt. eigenvalues --    0.74602   0.75588   0.76141   0.76604   0.76787
 Alpha virt. eigenvalues --    0.77336   0.77615   0.77812   0.78114   0.78855
 Alpha virt. eigenvalues --    0.79348   0.80498   0.80792   0.81081   0.82020
 Alpha virt. eigenvalues --    0.82408   0.83955   0.85422   0.86157   0.86544
 Alpha virt. eigenvalues --    0.86826   0.87145   0.87793   0.88621   0.89733
 Alpha virt. eigenvalues --    0.90419   0.91087   0.92040   0.93096   0.94515
 Alpha virt. eigenvalues --    0.95123   0.95401   0.96900   0.99509   1.00706
 Alpha virt. eigenvalues --    1.01135   1.02905   1.04064   1.05574   1.07102
 Alpha virt. eigenvalues --    1.08209   1.09173   1.10711   1.12066   1.14633
 Alpha virt. eigenvalues --    1.15396   1.17427   1.18529   1.18754   1.21345
 Alpha virt. eigenvalues --    1.22216   1.23284   1.24309   1.25431   1.26495
 Alpha virt. eigenvalues --    1.27464   1.28937   1.29952   1.31579   1.34035
 Alpha virt. eigenvalues --    1.36163   1.37819   1.38032   1.40677   1.41584
 Alpha virt. eigenvalues --    1.43084   1.47848   1.48957   1.49714   1.51603
 Alpha virt. eigenvalues --    1.55201   1.55524   1.57268   1.58680   1.59008
 Alpha virt. eigenvalues --    1.60521   1.61073   1.63893   1.64330   1.66561
 Alpha virt. eigenvalues --    1.68935   1.70440   1.71542   1.73127   1.73753
 Alpha virt. eigenvalues --    1.76463   1.77541   1.78405   1.80936   1.81969
 Alpha virt. eigenvalues --    1.82672   1.84952   1.85365   1.86405   1.87749
 Alpha virt. eigenvalues --    1.89003   1.89477   1.90754   1.92535   1.93080
 Alpha virt. eigenvalues --    1.95740   1.96001   1.97394   1.98253   1.99695
 Alpha virt. eigenvalues --    2.01227   2.02819   2.03460   2.03487   2.05474
 Alpha virt. eigenvalues --    2.06542   2.07442   2.16343   2.20999   2.24277
 Alpha virt. eigenvalues --    2.26991   2.29988   2.30216   2.30898   2.31503
 Alpha virt. eigenvalues --    2.32982   2.33694   2.34983   2.36708   2.38000
 Alpha virt. eigenvalues --    2.39085   2.44196   2.48176   2.49980   2.51814
 Alpha virt. eigenvalues --    2.52298   2.52888   2.53501   2.56638   2.59700
 Alpha virt. eigenvalues --    2.64309   2.65889   2.67298   2.67987   2.69295
 Alpha virt. eigenvalues --    2.75436   2.77650   2.80077   2.82909   2.84650
 Alpha virt. eigenvalues --    2.84937   2.86492   2.86941   2.87635   2.89732
 Alpha virt. eigenvalues --    2.92355   2.93202   2.97186   2.98505   2.99654
 Alpha virt. eigenvalues --    2.99965   3.00328   3.00759   3.03288   3.06629
 Alpha virt. eigenvalues --    3.13339   3.16211   3.23022   3.23681   3.24142
 Alpha virt. eigenvalues --    3.28785   3.31201   3.35086   3.37216   3.37450
 Alpha virt. eigenvalues --    3.39426   3.39878   3.40617   3.42515   3.43480
 Alpha virt. eigenvalues --    3.45436   3.46004   3.46618   3.50110   3.51927
 Alpha virt. eigenvalues --    3.55314   3.57887   3.65236   3.68168   3.70607
 Alpha virt. eigenvalues --    3.72125   3.73227   3.74762   3.78380   3.81153
 Alpha virt. eigenvalues --    3.99174   4.01433   4.04808   4.09691   4.11386
 Alpha virt. eigenvalues --    4.12658   4.24034   4.32314   4.78833   4.79571
 Alpha virt. eigenvalues --    4.86757   4.95666   5.19087   5.33374   5.84115
 Alpha virt. eigenvalues --   23.46158  23.49695  23.70736  23.87550  23.90448
 Alpha virt. eigenvalues --   23.91551  23.92669  23.96644  23.96850  24.07590
 Alpha virt. eigenvalues --   24.08070  24.08909  24.09737  24.17606  24.18116
 Alpha virt. eigenvalues --   35.63697  50.08492
          Condensed to atoms (all electrons):
               1          2          3          4          5          6
     1  C    7.082191  -0.603166   1.277927  -2.043609   1.579230  -1.023246
     2  C   -0.603166  11.129072  -4.637415   2.605027  -1.924046   1.802764
     3  C    1.277927  -4.637415  17.884272  -4.400855  -1.945326  -2.872240
     4  C   -2.043609   2.605027  -4.400855  23.020975  -5.001193  -0.014114
     5  C    1.579230  -1.924046  -1.945326  -5.001193  17.406112  -4.441994
     6  C   -1.023246   1.802764  -2.872240  -0.014114  -4.441994  12.559418
     7  C   -0.485594  -1.026290   0.287728  -0.480521  -1.166499   0.307981
     8  C    0.030631  -0.942606  -0.256866  -7.391153   0.937803   0.172723
     9  N    0.067658  -0.120936   0.067826  -2.221601   0.749699   0.150338
    10  C   -0.046135   0.023007  -2.755384  -2.290775   3.259558   1.019731
    11  C    0.004795   0.001231   0.383902  -0.152440  -0.265345  -0.344213
    12  C   -0.000472  -0.009982  -0.031531   0.235562  -0.006040   0.041492
    13  C   -0.007407   0.029390   0.041546  -0.035515  -0.112480  -0.028342
    14  C    0.072342  -0.031240   2.811469   3.631879  -3.127013  -0.632003
    15  C    0.001445  -0.059083   0.064849  -0.387109  -0.037313  -0.002530
    16  O   -0.000295  -0.015404  -0.013246   0.188206  -0.029502  -0.002318
    17  H    0.240935   0.099733  -0.090263   0.054217  -0.065478   0.092489
    18  H    0.094603   0.244844   0.027616  -0.011836   0.025848  -0.046227
    19  H   -0.022240   0.030256   0.307909  -0.049317  -0.078385   0.001819
    20  H   -0.037621   0.022299  -0.005712   0.196117   0.080044   0.043449
    21  H    0.080465  -0.036622   0.020725  -0.003683   0.018711   0.248736
    22  H   -0.004286  -0.004310   0.034090  -0.255899  -0.019496   0.009659
    23  H   -0.000376   0.001127   0.019412  -0.030368  -0.012205   0.011106
    24  H    0.000005  -0.000057  -0.000228   0.000449   0.001494   0.000036
    25  H    0.000008  -0.000013  -0.000624  -0.002164   0.001480   0.000057
    26  H   -0.000055  -0.000007  -0.000537   0.001425  -0.000256   0.000431
    27  H    0.000912   0.001157   0.004093   0.015217  -0.005458  -0.004268
    28  H    0.000029  -0.000514   0.004093   0.033251  -0.017609  -0.002540
    29  C   -0.012017   0.035595  -0.133101   0.274956  -0.047474   0.045034
    30  H   -0.005758   0.011478   0.107522   0.100978  -0.095436  -0.085187
    31  H   -0.007525  -0.027586  -0.154797  -0.069211   0.073644   0.071020
    32  H    0.000152   0.001748  -0.007442   0.053827   0.011837  -0.003839
               7          8          9         10         11         12
     1  C   -0.485594   0.030631   0.067658  -0.046135   0.004795  -0.000472
     2  C   -1.026290  -0.942606  -0.120936   0.023007   0.001231  -0.009982
     3  C    0.287728  -0.256866   0.067826  -2.755384   0.383902  -0.031531
     4  C   -0.480521  -7.391153  -2.221601  -2.290775  -0.152440   0.235562
     5  C   -1.166499   0.937803   0.749699   3.259558  -0.265345  -0.006040
     6  C    0.307981   0.172723   0.150338   1.019731  -0.344213   0.041492
     7  C   16.100789  -1.873152  -1.571649  -2.864650   1.574010  -0.993874
     8  C   -1.873152  20.368737   1.053182  -0.539834   0.753254  -1.738122
     9  N   -1.571649   1.053182   8.624314   1.248628  -0.180102   0.040091
    10  C   -2.864650  -0.539834   1.248628  17.766583  -4.834086   1.494550
    11  C    1.574010   0.753254  -0.180102  -4.834086   9.684369  -1.007096
    12  C   -0.993874  -1.738122   0.040091   1.494550  -1.007096   7.030854
    13  C    1.070413   0.458053  -0.120928  -1.417237   1.120370  -0.849072
    14  C   -2.517919  -6.813460  -0.609277  -3.482970  -0.808375   1.987813
    15  C   -0.323034   0.467672   0.170148  -0.081959   0.115318  -0.009902
    16  O    0.265690  -0.254018  -0.243662  -0.132081  -0.004850   0.012451
    17  H    0.003065  -0.000206  -0.000031   0.001423   0.000035   0.000011
    18  H   -0.002572  -0.001727   0.000272  -0.000947   0.000120  -0.000039
    19  H    0.088355   0.017955   0.002886   0.004130  -0.000903   0.000894
    20  H    0.093282   0.004933  -0.002274  -0.075231   0.003482  -0.008958
    21  H   -0.000652   0.004091   0.000879  -0.001352   0.000198  -0.000064
    22  H    0.493904   0.082792  -0.038229  -0.012553  -0.002966  -0.001135
    23  H    0.037261   0.111290   0.022045   0.186265   0.037115  -0.027146
    24  H   -0.007910   0.019362   0.000377  -0.008036   0.279669   0.061920
    25  H    0.010479   0.060973  -0.000063  -0.062264   0.088960   0.233754
    26  H   -0.008626   0.019512   0.000438   0.020224  -0.029440   0.076296
    27  H    0.083550  -0.034635  -0.002119  -0.051409   0.011568  -0.021250
    28  H    0.038954  -0.005788  -0.201346  -0.024459   0.003813  -0.000337
    29  C   -0.036442  -0.198487  -0.119265   0.022195  -0.009503   0.010224
    30  H    0.003141   0.074496  -0.105344  -0.106885   0.035084   0.000512
    31  H    0.116362  -0.023009  -0.048500   0.047219   0.000137   0.000024
    32  H    0.024331  -0.039832  -0.119498   0.002276  -0.002351  -0.000138
              13         14         15         16         17         18
     1  C   -0.007407   0.072342   0.001445  -0.000295   0.240935   0.094603
     2  C    0.029390  -0.031240  -0.059083  -0.015404   0.099733   0.244844
     3  C    0.041546   2.811469   0.064849  -0.013246  -0.090263   0.027616
     4  C   -0.035515   3.631879  -0.387109   0.188206   0.054217  -0.011836
     5  C   -0.112480  -3.127013  -0.037313  -0.029502  -0.065478   0.025848
     6  C   -0.028342  -0.632003  -0.002530  -0.002318   0.092489  -0.046227
     7  C    1.070413  -2.517919  -0.323034   0.265690   0.003065  -0.002572
     8  C    0.458053  -6.813460   0.467672  -0.254018  -0.000206  -0.001727
     9  N   -0.120928  -0.609277   0.170148  -0.243662  -0.000031   0.000272
    10  C   -1.417237  -3.482970  -0.081959  -0.132081   0.001423  -0.000947
    11  C    1.120370  -0.808375   0.115318  -0.004850   0.000035   0.000120
    12  C   -0.849072   1.987813  -0.009902   0.012451   0.000011  -0.000039
    13  C    7.666725  -1.823827  -0.016976   0.002182  -0.000046   0.000190
    14  C   -1.823827  17.666069  -0.047180   0.207504  -0.001137   0.001560
    15  C   -0.016976  -0.047180   5.344300   0.435039  -0.000016   0.000012
    16  O    0.002182   0.207504   0.435039   8.046804   0.000000  -0.000001
    17  H   -0.000046  -0.001137  -0.000016   0.000000   0.390707  -0.004269
    18  H    0.000190   0.001560   0.000012  -0.000001  -0.004269   0.389554
    19  H    0.001686   0.024206   0.001046   0.000306  -0.000221  -0.003384
    20  H    0.007569   0.009528   0.003025  -0.000115  -0.000323   0.000092
    21  H   -0.000025   0.000044   0.000121   0.000000  -0.004127  -0.000200
    22  H    0.007756  -0.005756   0.030967   0.005471  -0.000004  -0.000017
    23  H    0.007687  -0.035800   0.017103  -0.000157  -0.000000  -0.000000
    24  H   -0.020567   0.006839   0.000231  -0.000018   0.000000  -0.000000
    25  H    0.101876  -0.098188  -0.000128  -0.000020  -0.000000   0.000000
    26  H    0.266239  -0.013322   0.000165  -0.000029   0.000000  -0.000000
    27  H    0.085560   0.251221   0.000541  -0.000875   0.000000   0.000003
    28  H    0.001141   0.019903   0.464549  -0.037284   0.000000   0.000000
    29  C   -0.017250   0.024240  -0.145648  -0.001941  -0.000199   0.000051
    30  H   -0.000120   0.026553   0.000493  -0.000160  -0.000001   0.000004
    31  H   -0.000453  -0.026028  -0.005990   0.000606  -0.000000  -0.000019
    32  H    0.000388   0.002739  -0.005662   0.000826  -0.000000   0.000000
              19         20         21         22         23         24
     1  C   -0.022240  -0.037621   0.080465  -0.004286  -0.000376   0.000005
     2  C    0.030256   0.022299  -0.036622  -0.004310   0.001127  -0.000057
     3  C    0.307909  -0.005712   0.020725   0.034090   0.019412  -0.000228
     4  C   -0.049317   0.196117  -0.003683  -0.255899  -0.030368   0.000449
     5  C   -0.078385   0.080044   0.018711  -0.019496  -0.012205   0.001494
     6  C    0.001819   0.043449   0.248736   0.009659   0.011106   0.000036
     7  C    0.088355   0.093282  -0.000652   0.493904   0.037261  -0.007910
     8  C    0.017955   0.004933   0.004091   0.082792   0.111290   0.019362
     9  N    0.002886  -0.002274   0.000879  -0.038229   0.022045   0.000377
    10  C    0.004130  -0.075231  -0.001352  -0.012553   0.186265  -0.008036
    11  C   -0.000903   0.003482   0.000198  -0.002966   0.037115   0.279669
    12  C    0.000894  -0.008958  -0.000064  -0.001135  -0.027146   0.061920
    13  C    0.001686   0.007569  -0.000025   0.007756   0.007687  -0.020567
    14  C    0.024206   0.009528   0.000044  -0.005756  -0.035800   0.006839
    15  C    0.001046   0.003025   0.000121   0.030967   0.017103   0.000231
    16  O    0.000306  -0.000115   0.000000   0.005471  -0.000157  -0.000018
    17  H   -0.000221  -0.000323  -0.004127  -0.000004  -0.000000   0.000000
    18  H   -0.003384   0.000092  -0.000200  -0.000017  -0.000000  -0.000000
    19  H    0.395751  -0.000134   0.000070   0.005928  -0.000002  -0.000000
    20  H   -0.000134   0.407144  -0.003270   0.000003  -0.001046  -0.000038
    21  H    0.000070  -0.003270   0.390113   0.000020   0.000007  -0.000000
    22  H    0.005928   0.000003   0.000020   0.389754   0.000072   0.000028
    23  H   -0.000002  -0.001046   0.000007   0.000072   0.400855  -0.002791
    24  H   -0.000000  -0.000038  -0.000000   0.000028  -0.002791   0.392651
    25  H    0.000000   0.000005   0.000000  -0.000008  -0.000302  -0.004354
    26  H    0.000001   0.000001  -0.000000   0.000027   0.000096  -0.000217
    27  H   -0.000335   0.000031   0.000000   0.002007  -0.000226   0.000075
    28  H    0.000009   0.000015   0.000000   0.000479  -0.000107  -0.000002
    29  C    0.000380  -0.001523   0.000900  -0.002390  -0.001321   0.000062
    30  H   -0.000034  -0.004662   0.000005  -0.000376  -0.003321  -0.000011
    31  H    0.000195   0.000861  -0.000039   0.000265  -0.000005   0.000000
    32  H   -0.000006  -0.000099  -0.000001  -0.000413   0.000339  -0.000000
              25         26         27         28         29         30
     1  C    0.000008  -0.000055   0.000912   0.000029  -0.012017  -0.005758
     2  C   -0.000013  -0.000007   0.001157  -0.000514   0.035595   0.011478
     3  C   -0.000624  -0.000537   0.004093   0.004093  -0.133101   0.107522
     4  C   -0.002164   0.001425   0.015217   0.033251   0.274956   0.100978
     5  C    0.001480  -0.000256  -0.005458  -0.017609  -0.047474  -0.095436
     6  C    0.000057   0.000431  -0.004268  -0.002540   0.045034  -0.085187
     7  C    0.010479  -0.008626   0.083550   0.038954  -0.036442   0.003141
     8  C    0.060973   0.019512  -0.034635  -0.005788  -0.198487   0.074496
     9  N   -0.000063   0.000438  -0.002119  -0.201346  -0.119265  -0.105344
    10  C   -0.062264   0.020224  -0.051409  -0.024459   0.022195  -0.106885
    11  C    0.088960  -0.029440   0.011568   0.003813  -0.009503   0.035084
    12  C    0.233754   0.076296  -0.021250  -0.000337   0.010224   0.000512
    13  C    0.101876   0.266239   0.085560   0.001141  -0.017250  -0.000120
    14  C   -0.098188  -0.013322   0.251221   0.019903   0.024240   0.026553
    15  C   -0.000128   0.000165   0.000541   0.464549  -0.145648   0.000493
    16  O   -0.000020  -0.000029  -0.000875  -0.037284  -0.001941  -0.000160
    17  H   -0.000000   0.000000   0.000000   0.000000  -0.000199  -0.000001
    18  H    0.000000  -0.000000   0.000003   0.000000   0.000051   0.000004
    19  H    0.000000   0.000001  -0.000335   0.000009   0.000380  -0.000034
    20  H    0.000005   0.000001   0.000031   0.000015  -0.001523  -0.004662
    21  H    0.000000  -0.000000   0.000000   0.000000   0.000900   0.000005
    22  H   -0.000008   0.000027   0.002007   0.000479  -0.002390  -0.000376
    23  H   -0.000302   0.000096  -0.000226  -0.000107  -0.001321  -0.003321
    24  H   -0.004354  -0.000217   0.000075  -0.000002   0.000062  -0.000011
    25  H    0.394886  -0.004185  -0.000261  -0.000000  -0.000096  -0.000000
    26  H   -0.004185   0.392719  -0.003320   0.000000   0.000030  -0.000000
    27  H   -0.000261  -0.003320   0.395281  -0.000013   0.000234   0.000008
    28  H   -0.000000   0.000000  -0.000013   0.472014  -0.004515   0.000748
    29  C   -0.000096   0.000030   0.000234  -0.004515   5.932860   0.375344
    30  H   -0.000000  -0.000000   0.000008   0.000748   0.375344   0.443536
    31  H    0.000000   0.000000  -0.000006  -0.000186   0.407566  -0.040672
    32  H    0.000000   0.000000  -0.000001   0.003845   0.432317  -0.016801
              31         32
     1  C   -0.007525   0.000152
     2  C   -0.027586   0.001748
     3  C   -0.154797  -0.007442
     4  C   -0.069211   0.053827
     5  C    0.073644   0.011837
     6  C    0.071020  -0.003839
     7  C    0.116362   0.024331
     8  C   -0.023009  -0.039832
     9  N   -0.048500  -0.119498
    10  C    0.047219   0.002276
    11  C    0.000137  -0.002351
    12  C    0.000024  -0.000138
    13  C   -0.000453   0.000388
    14  C   -0.026028   0.002739
    15  C   -0.005990  -0.005662
    16  O    0.000606   0.000826
    17  H   -0.000000  -0.000000
    18  H   -0.000019   0.000000
    19  H    0.000195  -0.000006
    20  H    0.000861  -0.000099
    21  H   -0.000039  -0.000001
    22  H    0.000265  -0.000413
    23  H   -0.000005   0.000339
    24  H    0.000000  -0.000000
    25  H    0.000000   0.000000
    26  H    0.000000   0.000000
    27  H   -0.000006  -0.000001
    28  H   -0.000186   0.003845
    29  C    0.407566   0.432317
    30  H   -0.040672  -0.016801
    31  H    0.417365  -0.018704
    32  H   -0.018704   0.412506
 Mulliken charges:
               1
     1  C   -0.233525
     2  C   -0.599449
     3  C   -0.039411
     4  C    0.429280
     5  C    0.253087
     6  C   -1.075221
     7  C   -1.239912
     8  C    1.475438
     9  N    0.506041
    10  C   -0.307542
    11  C   -0.455759
    12  C   -0.521288
    13  C   -0.418526
    14  C   -0.670414
    15  C    0.005503
    16  O   -0.429109
    17  H    0.283704
    18  H    0.286469
    19  H    0.271183
    20  H    0.269126
    21  H    0.284951
    22  H    0.284615
    23  H    0.263393
    24  H    0.281033
    25  H    0.280190
    26  H    0.282391
    27  H    0.272721
    28  H    0.251857
    29  C   -0.830815
    30  H    0.284867
    31  H    0.287465
    32  H    0.267657
 Sum of Mulliken charges =  -0.00000
 Mulliken charges with hydrogens summed into heavy atoms:
               1
     1  C    0.050179
     2  C   -0.312979
     3  C    0.231772
     4  C    0.429280
     5  C    0.522213
     6  C   -0.790270
     7  C   -0.955297
     8  C    1.475438
     9  N    0.506041
    10  C   -0.044149
    11  C   -0.174726
    12  C   -0.241098
    13  C   -0.136135
    14  C   -0.397693
    15  C    0.257360
    16  O   -0.429109
    29  C    0.009174
 Electronic spatial extent (au):  <R**2>=           5237.9197
 Charge=              0.0000 electrons
 Dipole moment (field-independent basis, Debye):
    X=              3.0088    Y=              4.5805    Z=              1.8019  Tot=              5.7689
 Quadrupole moment (field-independent basis, Debye-Ang):
   XX=            -85.7722   YY=           -110.9790   ZZ=            -91.1986
   XY=              0.0694   XZ=             -2.5330   YZ=             -2.5277
 Traceless Quadrupole moment (field-independent basis, Debye-Ang):
   XX=             10.2110   YY=            -14.9957   ZZ=              4.7847
   XY=              0.0694   XZ=             -2.5330   YZ=             -2.5277
 Octapole moment (field-independent basis, Debye-Ang**2):
  XXX=           -253.0177  YYY=             11.5678  ZZZ=            429.1260  XYY=            -59.8190
  XXY=             -9.6768  XXZ=            109.1643  XZZ=            -60.9506  YZZ=            -44.7228
  YYZ=            164.4872  XYZ=            -19.9606
 Hexadecapole moment (field-independent basis, Debye-Ang**3):
 XXXX=          -2993.1839 YYYY=          -1697.7182 ZZZZ=          -2385.8779 XXXY=           -408.0720
 XXXZ=            319.8150 YYYX=           -326.4848 YYYZ=            256.7716 ZZZX=            361.9977
 ZZZY=            427.1313 XXYY=           -722.9491 XXZZ=           -729.7771 YYZZ=           -675.9940
 XXYZ=             46.3888 YYXZ=             81.8209 ZZXY=            -99.0407
 N-N= 1.150999877165D+03 E-N=-3.954412644342D+03  KE= 7.083803895887D+02
 Merz-Kollman atomic radii used.

 **********************************************************************

            Electrostatic Properties Using The SCF Density

 **********************************************************************

       Atomic Center    1 is at   3.632900  2.896200 -2.799500
       Atomic Center    2 is at   3.840900  1.613500 -3.328900
       Atomic Center    3 is at   3.067200  0.532200 -2.874200
       Atomic Center    4 is at   2.075000  0.710100 -1.883500
       Atomic Center    5 is at   1.879700  2.011900 -1.364100
       Atomic Center    6 is at   2.650700  3.095400 -1.815900
       Atomic Center    7 is at   1.273500 -0.466000 -1.420700
       Atomic Center    8 is at  -0.181800 -0.239600 -1.657500
       Atomic Center    9 is at   1.550300 -0.933300 -0.074600
       Atomic Center   10 is at  -0.990200  0.413300 -0.700000
       Atomic Center   11 is at  -2.360800  0.616400 -0.935100
       Atomic Center   12 is at  -2.941700  0.165400 -2.130800
       Atomic Center   13 is at  -2.152900 -0.488700 -3.090700
       Atomic Center   14 is at  -0.782100 -0.690400 -2.853600
       Atomic Center   15 is at   1.138100 -2.177300  0.313100
       Atomic Center   16 is at   0.527100 -2.940600 -0.467200
       Atomic Center   17 is at   4.194600  3.681800 -3.128400
       Atomic Center   18 is at   4.554000  1.465000 -4.043600
       Atomic Center   19 is at   3.231600 -0.394600 -3.267800
       Atomic Center   20 is at   1.172000  2.176200 -0.649300
       Atomic Center   21 is at   2.498700  4.027500 -1.429200
       Atomic Center   22 is at   1.569400 -1.298900 -2.065200
       Atomic Center   23 is at  -0.580000  0.740700  0.173900
       Atomic Center   24 is at  -2.933700  1.089200 -0.235700
       Atomic Center   25 is at  -3.936800  0.312100 -2.302600
       Atomic Center   26 is at  -2.574300 -0.818400 -3.959300
       Atomic Center   27 is at  -0.217500 -1.167600 -3.557200
       Atomic Center   28 is at   1.335500 -2.510000  1.257200
       Atomic Center   29 is at   2.281400 -0.145000  0.874200
       Atomic Center   30 is at   1.732500  0.771800  1.086600
       Atomic Center   31 is at   3.261000  0.107700  0.466700
       Atomic Center   32 is at   2.436900 -0.666800  1.821000
    1280 points will be used for fitting atomic charges
 Fitting point charges to electrostatic potential
 The dipole moment will be constrained to the correct value
 Charges from ESP fit, RMS=   0.00169 RRMS=   0.07329:
 ESP charges:
               1
     1  C   -0.179323
     2  C   -0.154636
     3  C   -0.181908
     4  C    0.050468
     5  C   -0.230983
     6  C   -0.122494
     7  C   -0.110086
     8  C    0.205597
     9  N    0.072550
    10  C   -0.185932
    11  C   -0.187800
    12  C   -0.193445
    13  C   -0.137342
    14  C   -0.272430
    15  C    0.356566
    16  O   -0.653960
    17  H    0.168467
    18  H    0.168430
    19  H    0.161013
    20  H    0.173730
    21  H    0.162192
    22  H    0.143174
    23  H    0.147791
    24  H    0.175826
    25  H    0.169744
    26  H    0.167197
    27  H    0.167862
    28  H    0.113651
    29  C   -0.588539
    30  H    0.195466
    31  H    0.207904
    32  H    0.191249
 Sum of ESP charges =   0.00000
 ESP charges with hydrogens summed into heavy atoms:
               1
     1  C   -0.010856
     2  C    0.013794
     3  C   -0.020895
     4  C    0.050468
     5  C   -0.057253
     6  C    0.039698
     7  C    0.033089
     8  C    0.205597
     9  N    0.072550
    10  C   -0.038140
    11  C   -0.011974
    12  C   -0.023701
    13  C    0.029855
    14  C   -0.104568
    15  C    0.470217
    16  O   -0.653960
    29  C    0.006080
 Charge=   0.00000 Dipole=     3.0088     4.5805     1.8019 Tot=     5.7689
 -----------------------------------------------------------------

              Electrostatic Properties (Atomic Units)

 -----------------------------------------------------------------
    Center     Electric         -------- Electric Field --------
               Potential          X             Y             Z
 -----------------------------------------------------------------
    1 Atom    -14.763521
    2 Atom    -14.763668
    3 Atom    -14.763075
    4 Atom    -14.744947
    5 Atom    -14.762207
    6 Atom    -14.761926
    7 Atom    -14.714713
    8 Atom    -14.768117
    9 Atom    -18.341608
   10 Atom    -14.778379
   11 Atom    -14.779357
   12 Atom    -14.785269
   13 Atom    -14.786587
   14 Atom    -14.790000
   15 Atom    -14.680299
   16 Atom    -22.429342
   17 Atom     -1.092128
   18 Atom     -1.091994
   19 Atom     -1.093015
   20 Atom     -1.090212
   21 Atom     -1.090161
   22 Atom     -1.108814
   23 Atom     -1.096896
   24 Atom     -1.104088
   25 Atom     -1.110614
   26 Atom     -1.112779
   27 Atom     -1.116974
   28 Atom     -1.072536
   29 Atom    -14.718489
   30 Atom     -1.085906
   31 Atom     -1.091470
   32 Atom     -1.065878
 -----------------------------------------------------------------
 ******************************Gaussian NBO Version 3.1******************************
             N A T U R A L   A T O M I C   O R B I T A L   A N D
          N A T U R A L   B O N D   O R B I T A L   A N A L Y S I S
 ******************************Gaussian NBO Version 3.1******************************

       /RESON  / : Allow strongly delocalized NBO set
       /BNDIDX / : Print bond indices based on the NAO density matrix

 Analyzing the SCF density

 Job title: BHFA_M062X_Conf10                                               

 Storage needed:    530206 in NPA,    704547 in NBO ( 671083200 available)
 GSVD:  LWork=       69769 too small for GESVD, short by      139763 words or      139763 for optimal perf.


 NATURAL POPULATIONS:  Natural atomic orbital occupancies 
                                                          
   NAO  Atom  No  lang   Type(AO)    Occupancy      Energy
 ----------------------------------------------------------
     1    C    1  S      Cor( 1S)     1.99929     -10.39401
     2    C    1  S      Val( 2S)     0.95075      -0.17598
     3    C    1  S      Ryd( 3S)     0.00100       0.80325
     4    C    1  S      Ryd( 4S)     0.00016       0.94801
     5    C    1  S      Ryd( 5S)     0.00000      22.93825
     6    C    1  px     Val( 2p)     1.06222      -0.08472
     7    C    1  px     Ryd( 4p)     0.00346       0.79708
     8    C    1  px     Ryd( 3p)     0.00036       0.34374
     9    C    1  px     Ryd( 5p)     0.00006       2.91644
    10    C    1  py     Val( 2p)     1.12715      -0.05727
    11    C    1  py     Ryd( 4p)     0.00496       0.98483
    12    C    1  py     Ryd( 3p)     0.00047       0.33031
    13    C    1  py     Ryd( 5p)     0.00009       3.10841
    14    C    1  pz     Val( 2p)     1.03584      -0.08968
    15    C    1  pz     Ryd( 4p)     0.00297       0.73573
    16    C    1  pz     Ryd( 3p)     0.00040       0.36261
    17    C    1  pz     Ryd( 5p)     0.00007       2.87726
    18    C    1  dxy    Ryd( 3d)     0.00078       1.98896
    19    C    1  dxz    Ryd( 3d)     0.00039       2.15732
    20    C    1  dyz    Ryd( 3d)     0.00057       1.99306
    21    C    1  dx2y2  Ryd( 3d)     0.00043       2.13164
    22    C    1  dz2    Ryd( 3d)     0.00050       1.81324

    23    C    2  S      Cor( 1S)     1.99928     -10.39440
    24    C    2  S      Val( 2S)     0.94840      -0.17506
    25    C    2  S      Ryd( 4S)     0.00101       0.84431
    26    C    2  S      Ryd( 3S)     0.00016       0.82050
    27    C    2  S      Ryd( 5S)     0.00000      23.02052
    28    C    2  px     Val( 2p)     1.08478      -0.08310
    29    C    2  px     Ryd( 4p)     0.00388       0.84442
    30    C    2  px     Ryd( 3p)     0.00031       0.31130
    31    C    2  px     Ryd( 5p)     0.00004       2.94494
    32    C    2  py     Val( 2p)     1.05836      -0.06257
    33    C    2  py     Ryd( 4p)     0.00385       0.86298
    34    C    2  py     Ryd( 3p)     0.00045       0.39626
    35    C    2  py     Ryd( 5p)     0.00015       3.07488
    36    C    2  pz     Val( 2p)     1.08294      -0.08680
    37    C    2  pz     Ryd( 4p)     0.00386       0.83081
    38    C    2  pz     Ryd( 3p)     0.00029       0.30144
    39    C    2  pz     Ryd( 5p)     0.00003       2.92728
    40    C    2  dxy    Ryd( 3d)     0.00048       2.12471
    41    C    2  dxz    Ryd( 3d)     0.00072       2.01508
    42    C    2  dyz    Ryd( 3d)     0.00048       2.09697
    43    C    2  dx2y2  Ryd( 3d)     0.00058       2.12921
    44    C    2  dz2    Ryd( 3d)     0.00042       1.71851

    45    C    3  S      Cor( 1S)     1.99917     -10.39333
    46    C    3  S      Val( 2S)     0.93818      -0.16923
    47    C    3  S      Ryd( 4S)     0.00092       0.93534
    48    C    3  S      Ryd( 3S)     0.00014       0.59969
    49    C    3  S      Ryd( 5S)     0.00001      23.25939
    50    C    3  px     Val( 2p)     1.02725      -0.08968
    51    C    3  px     Ryd( 4p)     0.00256       0.75511
    52    C    3  px     Ryd( 3p)     0.00039       0.46538
    53    C    3  px     Ryd( 5p)     0.00009       3.02135
    54    C    3  py     Val( 2p)     1.15860      -0.06251
    55    C    3  py     Ryd( 4p)     0.00601       1.08274
    56    C    3  py     Ryd( 3p)     0.00030       0.47898
    57    C    3  py     Ryd( 5p)     0.00007       3.15277
    58    C    3  pz     Val( 2p)     1.04576      -0.09176
    59    C    3  pz     Ryd( 4p)     0.00273       0.74858
    60    C    3  pz     Ryd( 3p)     0.00037       0.39170
    61    C    3  pz     Ryd( 5p)     0.00007       2.99396
    62    C    3  dxy    Ryd( 3d)     0.00045       2.07206
    63    C    3  dxz    Ryd( 3d)     0.00035       2.17283
    64    C    3  dyz    Ryd( 3d)     0.00064       1.97464
    65    C    3  dx2y2  Ryd( 3d)     0.00076       2.08560
    66    C    3  dz2    Ryd( 3d)     0.00052       1.82990

    67    C    4  S      Cor( 1S)     1.99911     -10.41940
    68    C    4  S      Val( 2S)     0.88014      -0.15847
    69    C    4  S      Ryd( 4S)     0.00118       0.92183
    70    C    4  S      Ryd( 3S)     0.00025       0.85745
    71    C    4  S      Ryd( 5S)     0.00001      23.46500
    72    C    4  px     Val( 2p)     1.03339      -0.09521
    73    C    4  px     Ryd( 4p)     0.00473       0.89689
    74    C    4  px     Ryd( 3p)     0.00020       0.70180
    75    C    4  px     Ryd( 5p)     0.00009       3.18210
    76    C    4  py     Val( 2p)     1.05309      -0.07271
    77    C    4  py     Ryd( 4p)     0.00512       1.06981
    78    C    4  py     Ryd( 3p)     0.00019       0.73462
    79    C    4  py     Ryd( 5p)     0.00011       3.39422
    80    C    4  pz     Val( 2p)     1.05882      -0.10438
    81    C    4  pz     Ryd( 4p)     0.00330       0.83528
    82    C    4  pz     Ryd( 3p)     0.00018       0.70949
    83    C    4  pz     Ryd( 5p)     0.00009       3.14119
    84    C    4  dxy    Ryd( 3d)     0.00054       2.16064
    85    C    4  dxz    Ryd( 3d)     0.00043       2.21635
    86    C    4  dyz    Ryd( 3d)     0.00055       2.11658
    87    C    4  dx2y2  Ryd( 3d)     0.00069       2.29525
    88    C    4  dz2    Ryd( 3d)     0.00054       1.92771

    89    C    5  S      Cor( 1S)     1.99916     -10.39336
    90    C    5  S      Val( 2S)     0.93624      -0.16824
    91    C    5  S      Ryd( 4S)     0.00094       0.95321
    92    C    5  S      Ryd( 3S)     0.00016       0.68626
    93    C    5  S      Ryd( 5S)     0.00001      23.29613
    94    C    5  px     Val( 2p)     1.08675      -0.08788
    95    C    5  px     Ryd( 4p)     0.00352       0.91184
    96    C    5  px     Ryd( 3p)     0.00032       0.51956
    97    C    5  px     Ryd( 5p)     0.00005       2.99261
    98    C    5  py     Val( 2p)     1.06992      -0.06826
    99    C    5  py     Ryd( 4p)     0.00308       0.88468
   100    C    5  py     Ryd( 3p)     0.00036       0.49317
   101    C    5  py     Ryd( 5p)     0.00013       3.25991
   102    C    5  pz     Val( 2p)     1.08267      -0.09011
   103    C    5  pz     Ryd( 4p)     0.00347       0.87901
   104    C    5  pz     Ryd( 3p)     0.00036       0.42699
   105    C    5  pz     Ryd( 5p)     0.00004       3.00453
   106    C    5  dxy    Ryd( 3d)     0.00049       2.15719
   107    C    5  dxz    Ryd( 3d)     0.00075       2.03399
   108    C    5  dyz    Ryd( 3d)     0.00047       2.11089
   109    C    5  dx2y2  Ryd( 3d)     0.00058       2.13770
   110    C    5  dz2    Ryd( 3d)     0.00041       1.74706

   111    C    6  S      Cor( 1S)     1.99929     -10.39520
   112    C    6  S      Val( 2S)     0.94754      -0.17512
   113    C    6  S      Ryd( 4S)     0.00103       0.87029
   114    C    6  S      Ryd( 3S)     0.00015       0.73522
   115    C    6  S      Ryd( 5S)     0.00000      23.06226
   116    C    6  px     Val( 2p)     1.03043      -0.08801
   117    C    6  px     Ryd( 4p)     0.00283       0.74003
   118    C    6  px     Ryd( 3p)     0.00035       0.34468
   119    C    6  px     Ryd( 5p)     0.00009       2.94039
   120    C    6  py     Val( 2p)     1.15390      -0.05511
   121    C    6  py     Ryd( 4p)     0.00587       1.03944
   122    C    6  py     Ryd( 3p)     0.00039       0.29358
   123    C    6  py     Ryd( 5p)     0.00006       3.12777
   124    C    6  pz     Val( 2p)     1.04145      -0.09052
   125    C    6  pz     Ryd( 4p)     0.00300       0.75869
   126    C    6  pz     Ryd( 3p)     0.00032       0.33222
   127    C    6  pz     Ryd( 5p)     0.00007       2.92229
   128    C    6  dxy    Ryd( 3d)     0.00046       2.05393
   129    C    6  dxz    Ryd( 3d)     0.00038       2.18274
   130    C    6  dyz    Ryd( 3d)     0.00064       1.96782
   131    C    6  dx2y2  Ryd( 3d)     0.00074       2.08450
   132    C    6  dz2    Ryd( 3d)     0.00046       1.80862

   133    C    7  S      Cor( 1S)     1.99900     -10.44385
   134    C    7  S      Val( 2S)     0.89257      -0.18123
   135    C    7  S      Ryd( 4S)     0.00231       1.22154
   136    C    7  S      Ryd( 3S)     0.00012       0.92995
   137    C    7  S      Ryd( 5S)     0.00001      23.45196
   138    C    7  px     Val( 2p)     1.08088      -0.11563
   139    C    7  px     Ryd( 3p)     0.00426       0.69393
   140    C    7  px     Ryd( 4p)     0.00117       0.81634
   141    C    7  px     Ryd( 5p)     0.00020       2.18760
   142    C    7  py     Val( 2p)     1.13906      -0.12404
   143    C    7  py     Ryd( 4p)     0.00899       0.80860
   144    C    7  py     Ryd( 3p)     0.00110       0.76922
   145    C    7  py     Ryd( 5p)     0.00020       2.11466
   146    C    7  pz     Val( 2p)     0.91789      -0.08342
   147    C    7  pz     Ryd( 4p)     0.00839       0.82101
   148    C    7  pz     Ryd( 3p)     0.00122       0.80024
   149    C    7  pz     Ryd( 5p)     0.00019       2.10003
   150    C    7  dxy    Ryd( 3d)     0.00085       2.06464
   151    C    7  dxz    Ryd( 3d)     0.00093       1.98993
   152    C    7  dyz    Ryd( 3d)     0.00117       2.06350
   153    C    7  dx2y2  Ryd( 3d)     0.00076       2.16972
   154    C    7  dz2    Ryd( 3d)     0.00105       2.18811

   155    C    8  S      Cor( 1S)     1.99911     -10.41176
   156    C    8  S      Val( 2S)     0.88288      -0.15224
   157    C    8  S      Ryd( 4S)     0.00157       0.90833
   158    C    8  S      Ryd( 3S)     0.00018       0.76178
   159    C    8  S      Ryd( 5S)     0.00001      23.45644
   160    C    8  px     Val( 2p)     1.03305      -0.06480
   161    C    8  px     Ryd( 4p)     0.00706       1.13424
   162    C    8  px     Ryd( 3p)     0.00015       0.71339
   163    C    8  px     Ryd( 5p)     0.00011       3.46584
   164    C    8  py     Val( 2p)     1.01611      -0.10407
   165    C    8  py     Ryd( 4p)     0.00336       0.72172
   166    C    8  py     Ryd( 3p)     0.00021       0.57136
   167    C    8  py     Ryd( 5p)     0.00008       3.05147
   168    C    8  pz     Val( 2p)     1.06849      -0.08141
   169    C    8  pz     Ryd( 4p)     0.00374       0.94332
   170    C    8  pz     Ryd( 3p)     0.00022       0.76899
   171    C    8  pz     Ryd( 5p)     0.00015       3.39557
   172    C    8  dxy    Ryd( 3d)     0.00059       1.99201
   173    C    8  dxz    Ryd( 3d)     0.00057       2.46365
   174    C    8  dyz    Ryd( 3d)     0.00046       2.02480
   175    C    8  dx2y2  Ryd( 3d)     0.00051       2.15225
   176    C    8  dz2    Ryd( 3d)     0.00061       2.13845

   177    N    9  S      Cor( 1S)     1.99937     -14.62226
   178    N    9  S      Val( 2S)     1.21193      -0.57050
   179    N    9  S      Ryd( 3S)     0.00216       0.62202
   180    N    9  S      Ryd( 4S)     0.00114       1.50286
   181    N    9  S      Ryd( 5S)     0.00000      35.37563
   182    N    9  px     Val( 2p)     1.56924      -0.30310
   183    N    9  px     Ryd( 4p)     0.00629       0.90392
   184    N    9  px     Ryd( 3p)     0.00055       0.65942
   185    N    9  px     Ryd( 5p)     0.00003       4.08754
   186    N    9  py     Val( 2p)     1.36427      -0.29430
   187    N    9  py     Ryd( 4p)     0.00323       1.09475
   188    N    9  py     Ryd( 3p)     0.00084       0.82785
   189    N    9  py     Ryd( 5p)     0.00013       4.34581
   190    N    9  pz     Val( 2p)     1.33617      -0.28583
   191    N    9  pz     Ryd( 4p)     0.00180       1.12168
   192    N    9  pz     Ryd( 3p)     0.00126       0.65923
   193    N    9  pz     Ryd( 5p)     0.00003       4.35585
   194    N    9  dxy    Ryd( 3d)     0.00056       2.54558
   195    N    9  dxz    Ryd( 3d)     0.00055       2.52986
   196    N    9  dyz    Ryd( 3d)     0.00061       2.73023
   197    N    9  dx2y2  Ryd( 3d)     0.00060       2.51627
   198    N    9  dz2    Ryd( 3d)     0.00055       2.69874

   199    C   10  S      Cor( 1S)     1.99915     -10.38867
   200    C   10  S      Val( 2S)     0.93441      -0.16331
   201    C   10  S      Ryd( 4S)     0.00093       0.96959
   202    C   10  S      Ryd( 3S)     0.00015       0.63721
   203    C   10  S      Ryd( 5S)     0.00001      23.28492
   204    C   10  px     Val( 2p)     1.08981      -0.06828
   205    C   10  px     Ryd( 4p)     0.00322       1.01507
   206    C   10  px     Ryd( 3p)     0.00032       0.53076
   207    C   10  px     Ryd( 5p)     0.00012       3.25156
   208    C   10  py     Val( 2p)     1.03048      -0.10608
   209    C   10  py     Ryd( 4p)     0.00197       0.70638
   210    C   10  py     Ryd( 3p)     0.00039       0.44070
   211    C   10  py     Ryd( 5p)     0.00005       2.89620
   212    C   10  pz     Val( 2p)     1.13854      -0.06529
   213    C   10  pz     Ryd( 4p)     0.00492       0.97970
   214    C   10  pz     Ryd( 3p)     0.00027       0.39740
   215    C   10  pz     Ryd( 5p)     0.00007       3.11361
   216    C   10  dxy    Ryd( 3d)     0.00050       1.88138
   217    C   10  dxz    Ryd( 3d)     0.00072       2.26266
   218    C   10  dyz    Ryd( 3d)     0.00046       1.89791
   219    C   10  dx2y2  Ryd( 3d)     0.00043       2.15095
   220    C   10  dz2    Ryd( 3d)     0.00057       2.00934

   221    C   11  S      Cor( 1S)     1.99929     -10.39194
   222    C   11  S      Val( 2S)     0.94683      -0.17148
   223    C   11  S      Ryd( 4S)     0.00101       0.87292
   224    C   11  S      Ryd( 3S)     0.00014       0.74883
   225    C   11  S      Ryd( 5S)     0.00000      23.07024
   226    C   11  px     Val( 2p)     1.08966      -0.05521
   227    C   11  px     Ryd( 4p)     0.00446       0.91983
   228    C   11  px     Ryd( 3p)     0.00044       0.33964
   229    C   11  px     Ryd( 5p)     0.00012       3.11546
   230    C   11  py     Val( 2p)     1.03128      -0.10183
   231    C   11  py     Ryd( 4p)     0.00255       0.69707
   232    C   11  py     Ryd( 3p)     0.00028       0.29959
   233    C   11  py     Ryd( 5p)     0.00002       2.83708
   234    C   11  pz     Val( 2p)     1.10360      -0.06611
   235    C   11  pz     Ryd( 4p)     0.00467       0.92258
   236    C   11  pz     Ryd( 3p)     0.00031       0.33223
   237    C   11  pz     Ryd( 5p)     0.00008       3.05430
   238    C   11  dxy    Ryd( 3d)     0.00059       1.84274
   239    C   11  dxz    Ryd( 3d)     0.00079       2.22486
   240    C   11  dyz    Ryd( 3d)     0.00053       1.91502
   241    C   11  dx2y2  Ryd( 3d)     0.00038       2.06416
   242    C   11  dz2    Ryd( 3d)     0.00043       2.06374

   243    C   12  S      Cor( 1S)     1.99929     -10.38934
   244    C   12  S      Val( 2S)     0.94923      -0.17135
   245    C   12  S      Ryd( 3S)     0.00103       0.80099
   246    C   12  S      Ryd( 4S)     0.00016       0.94506
   247    C   12  S      Ryd( 5S)     0.00000      22.95558
   248    C   12  px     Val( 2p)     1.16865      -0.05093
   249    C   12  px     Ryd( 4p)     0.00564       1.06447
   250    C   12  px     Ryd( 3p)     0.00040       0.29167
   251    C   12  px     Ryd( 5p)     0.00006       3.14487
   252    C   12  py     Val( 2p)     1.01905      -0.10364
   253    C   12  py     Ryd( 4p)     0.00230       0.63896
   254    C   12  py     Ryd( 3p)     0.00032       0.35751
   255    C   12  py     Ryd( 5p)     0.00004       2.78072
   256    C   12  pz     Val( 2p)     1.05253      -0.06861
   257    C   12  pz     Ryd( 4p)     0.00365       0.80650
   258    C   12  pz     Ryd( 3p)     0.00053       0.38759
   259    C   12  pz     Ryd( 5p)     0.00013       3.00947
   260    C   12  dxy    Ryd( 3d)     0.00038       1.76829
   261    C   12  dxz    Ryd( 3d)     0.00047       2.29472
   262    C   12  dyz    Ryd( 3d)     0.00043       2.01342
   263    C   12  dx2y2  Ryd( 3d)     0.00074       1.94834
   264    C   12  dz2    Ryd( 3d)     0.00063       2.07743

   265    C   13  S      Cor( 1S)     1.99929     -10.39160
   266    C   13  S      Val( 2S)     0.94808      -0.17196
   267    C   13  S      Ryd( 4S)     0.00098       0.86627
   268    C   13  S      Ryd( 3S)     0.00018       0.79046
   269    C   13  S      Ryd( 5S)     0.00000      23.04672
   270    C   13  px     Val( 2p)     1.07343      -0.05643
   271    C   13  px     Ryd( 4p)     0.00415       0.89103
   272    C   13  px     Ryd( 3p)     0.00048       0.38237
   273    C   13  px     Ryd( 5p)     0.00014       3.09465
   274    C   13  py     Val( 2p)     1.01953      -0.10281
   275    C   13  py     Ryd( 4p)     0.00226       0.66827
   276    C   13  py     Ryd( 3p)     0.00027       0.33486
   277    C   13  py     Ryd( 5p)     0.00003       2.81581
   278    C   13  pz     Val( 2p)     1.13194      -0.06292
   279    C   13  pz     Ryd( 4p)     0.00506       0.98136
   280    C   13  pz     Ryd( 3p)     0.00032       0.29672
   281    C   13  pz     Ryd( 5p)     0.00005       3.06110
   282    C   13  dxy    Ryd( 3d)     0.00054       1.87225
   283    C   13  dxz    Ryd( 3d)     0.00070       2.25636
   284    C   13  dyz    Ryd( 3d)     0.00045       1.89368
   285    C   13  dx2y2  Ryd( 3d)     0.00042       2.10713
   286    C   13  dz2    Ryd( 3d)     0.00061       1.96795

   287    C   14  S      Cor( 1S)     1.99917     -10.38812
   288    C   14  S      Val( 2S)     0.93573      -0.16308
   289    C   14  S      Ryd( 4S)     0.00098       0.94721
   290    C   14  S      Ryd( 3S)     0.00016       0.62911
   291    C   14  S      Ryd( 5S)     0.00001      23.25689
   292    C   14  px     Val( 2p)     1.10058      -0.06374
   293    C   14  px     Ryd( 4p)     0.00443       0.99504
   294    C   14  px     Ryd( 3p)     0.00030       0.50332
   295    C   14  px     Ryd( 5p)     0.00011       3.19897
   296    C   14  py     Val( 2p)     1.03557      -0.10195
   297    C   14  py     Ryd( 4p)     0.00246       0.71077
   298    C   14  py     Ryd( 3p)     0.00036       0.46740
   299    C   14  py     Ryd( 5p)     0.00003       2.88364
   300    C   14  pz     Val( 2p)     1.10505      -0.06647
   301    C   14  pz     Ryd( 4p)     0.00437       0.88538
   302    C   14  pz     Ryd( 3p)     0.00033       0.36058
   303    C   14  pz     Ryd( 5p)     0.00008       3.11761
   304    C   14  dxy    Ryd( 3d)     0.00056       1.84959
   305    C   14  dxz    Ryd( 3d)     0.00078       2.22969
   306    C   14  dyz    Ryd( 3d)     0.00052       1.92582
   307    C   14  dx2y2  Ryd( 3d)     0.00039       2.08972
   308    C   14  dz2    Ryd( 3d)     0.00044       2.07199

   309    C   15  S      Cor( 1S)     1.99940     -10.51286
   310    C   15  S      Val( 2S)     0.85701      -0.17206
   311    C   15  S      Ryd( 3S)     0.00728       0.76670
   312    C   15  S      Ryd( 4S)     0.00008       0.84851
   313    C   15  S      Ryd( 5S)     0.00004      22.85147
   314    C   15  px     Val( 2p)     0.76334      -0.09518
   315    C   15  px     Ryd( 4p)     0.00414       0.94912
   316    C   15  px     Ryd( 3p)     0.00031       0.48037
   317    C   15  px     Ryd( 5p)     0.00009       2.35653
   318    C   15  py     Val( 2p)     0.78557      -0.01749
   319    C   15  py     Ryd( 4p)     0.00770       1.09119
   320    C   15  py     Ryd( 3p)     0.00054       0.53466
   321    C   15  py     Ryd( 5p)     0.00012       2.40035
   322    C   15  pz     Val( 2p)     0.98345      -0.06012
   323    C   15  pz     Ryd( 4p)     0.00474       1.29493
   324    C   15  pz     Ryd( 3p)     0.00018       0.59893
   325    C   15  pz     Ryd( 5p)     0.00016       2.29232
   326    C   15  dxy    Ryd( 3d)     0.00231       1.98585
   327    C   15  dxz    Ryd( 3d)     0.00147       1.79958
   328    C   15  dyz    Ryd( 3d)     0.00189       2.27299
   329    C   15  dx2y2  Ryd( 3d)     0.00333       1.93559
   330    C   15  dz2    Ryd( 3d)     0.00323       2.01149

   331    O   16  S      Cor( 1S)     1.99981     -19.36199
   332    O   16  S      Val( 2S)     1.72409      -0.98010
   333    O   16  S      Ryd( 3S)     0.00316       1.05602
   334    O   16  S      Ryd( 4S)     0.00012       1.53112
   335    O   16  S      Ryd( 5S)     0.00000      49.81546
   336    O   16  px     Val( 2p)     1.53905      -0.30164
   337    O   16  px     Ryd( 3p)     0.00149       0.68618
   338    O   16  px     Ryd( 4p)     0.00008       1.00534
   339    O   16  px     Ryd( 5p)     0.00004       5.09589
   340    O   16  py     Val( 2p)     1.71280      -0.32893
   341    O   16  py     Ryd( 3p)     0.00158       0.81187
   342    O   16  py     Ryd( 4p)     0.00009       0.99597
   343    O   16  py     Ryd( 5p)     0.00004       5.16427
   344    O   16  pz     Val( 2p)     1.72059      -0.32944
   345    O   16  pz     Ryd( 3p)     0.00186       0.71593
   346    O   16  pz     Ryd( 4p)     0.00013       1.04752
   347    O   16  pz     Ryd( 5p)     0.00003       5.20354
   348    O   16  dxy    Ryd( 3d)     0.00078       3.25291
   349    O   16  dxz    Ryd( 3d)     0.00082       3.23699
   350    O   16  dyz    Ryd( 3d)     0.00103       3.37294
   351    O   16  dx2y2  Ryd( 3d)     0.00091       3.10600
   352    O   16  dz2    Ryd( 3d)     0.00091       3.15978

   353    H   17  S      Val( 1S)     0.79448       0.10933
   354    H   17  S      Ryd( 2S)     0.00040       0.86841
   355    H   17  S      Ryd( 3S)     0.00022       1.87579

   356    H   18  S      Val( 1S)     0.79277       0.10841
   357    H   18  S      Ryd( 2S)     0.00049       0.80607
   358    H   18  S      Ryd( 3S)     0.00022       1.94146

   359    H   19  S      Val( 1S)     0.79356       0.10712
   360    H   19  S      Ryd( 2S)     0.00052       1.40122
   361    H   19  S      Ryd( 3S)     0.00026       1.46031

   362    H   20  S      Val( 1S)     0.79558       0.10641
   363    H   20  S      Ryd( 2S)     0.00074       1.27911
   364    H   20  S      Ryd( 3S)     0.00016       1.58768

   365    H   21  S      Val( 1S)     0.79258       0.10774
   366    H   21  S      Ryd( 2S)     0.00048       0.86575
   367    H   21  S      Ryd( 3S)     0.00021       1.90366

   368    H   22  S      Val( 1S)     0.76258       0.05468
   369    H   22  S      Ryd( 2S)     0.00207       0.69852
   370    H   22  S      Ryd( 3S)     0.00013       2.43128

   371    H   23  S      Val( 1S)     0.79794       0.10638
   372    H   23  S      Ryd( 3S)     0.00061       1.68516
   373    H   23  S      Ryd( 2S)     0.00014       1.18925

   374    H   24  S      Val( 1S)     0.79469       0.10963
   375    H   24  S      Ryd( 2S)     0.00049       0.82504
   376    H   24  S      Ryd( 3S)     0.00022       1.94282

   377    H   25  S      Val( 1S)     0.79600       0.11109
   378    H   25  S      Ryd( 2S)     0.00042       0.84059
   379    H   25  S      Ryd( 3S)     0.00021       1.90703

   380    H   26  S      Val( 1S)     0.79482       0.11018
   381    H   26  S      Ryd( 2S)     0.00048       0.80304
   382    H   26  S      Ryd( 3S)     0.00022       1.94800

   383    H   27  S      Val( 1S)     0.79479       0.10817
   384    H   27  S      Ryd( 3S)     0.00061       1.48661
   385    H   27  S      Ryd( 2S)     0.00024       1.39490

   386    H   28  S      Val( 1S)     0.85001       0.03582
   387    H   28  S      Ryd( 2S)     0.00094       1.09636
   388    H   28  S      Ryd( 3S)     0.00020       1.67425

   389    C   29  S      Cor( 1S)     1.99940     -10.43037
   390    C   29  S      Val( 2S)     1.05467      -0.26445
   391    C   29  S      Ryd( 4S)     0.00109       0.98396
   392    C   29  S      Ryd( 3S)     0.00005       0.59458
   393    C   29  S      Ryd( 5S)     0.00000      23.43894
   394    C   29  px     Val( 2p)     1.11655      -0.11314
   395    C   29  px     Ryd( 3p)     0.00111       0.62193
   396    C   29  px     Ryd( 4p)     0.00030       0.96827
   397    C   29  px     Ryd( 5p)     0.00004       2.20936
   398    C   29  py     Val( 2p)     1.10406      -0.11449
   399    C   29  py     Ryd( 3p)     0.00278       0.68470
   400    C   29  py     Ryd( 4p)     0.00013       0.97442
   401    C   29  py     Ryd( 5p)     0.00006       2.32375
   402    C   29  pz     Val( 2p)     1.06543      -0.10256
   403    C   29  pz     Ryd( 3p)     0.00267       0.75512
   404    C   29  pz     Ryd( 4p)     0.00016       1.04153
   405    C   29  pz     Ryd( 5p)     0.00006       2.18642
   406    C   29  dxy    Ryd( 3d)     0.00104       1.91402
   407    C   29  dxz    Ryd( 3d)     0.00088       1.85164
   408    C   29  dyz    Ryd( 3d)     0.00112       1.97423
   409    C   29  dx2y2  Ryd( 3d)     0.00107       1.77388
   410    C   29  dz2    Ryd( 3d)     0.00073       1.83010

   411    H   30  S      Val( 1S)     0.80653       0.03345
   412    H   30  S      Ryd( 2S)     0.00099       0.67235
   413    H   30  S      Ryd( 3S)     0.00018       2.14986

   414    H   31  S      Val( 1S)     0.79525       0.03984
   415    H   31  S      Ryd( 2S)     0.00088       0.61977
   416    H   31  S      Ryd( 3S)     0.00016       2.18875

   417    H   32  S      Val( 1S)     0.78106       0.03718
   418    H   32  S      Ryd( 2S)     0.00057       1.15267
   419    H   32  S      Ryd( 3S)     0.00016       1.57263

 WARNING:  Population inversion found on atom  C    1
           Population inversion found on atom  C    2
           Population inversion found on atom  C    3
           Population inversion found on atom  C    4
           Population inversion found on atom  C    5
           Population inversion found on atom  C    6
           Population inversion found on atom  C    7
           Population inversion found on atom  C    8
           Population inversion found on atom  N    9
           Population inversion found on atom  C   10
           Population inversion found on atom  C   11
           Population inversion found on atom  C   12
           Population inversion found on atom  C   13
           Population inversion found on atom  C   14
           Population inversion found on atom  C   15
           Population inversion found on atom  H   23
           Population inversion found on atom  H   27
           Population inversion found on atom  C   29


 Summary of Natural Population Analysis:                  
                                                          
                                       Natural Population 
                Natural  -----------------------------------------------
    Atom  No    Charge         Core      Valence    Rydberg      Total
 -----------------------------------------------------------------------
      C    1   -0.19192      1.99929     4.17596    0.01667     6.19192
      C    2   -0.19048      1.99928     4.17448    0.01672     6.19048
      C    3   -0.18532      1.99917     4.16979    0.01636     6.18532
      C    4   -0.04275      1.99911     4.02544    0.01820     6.04275
      C    5   -0.18989      1.99916     4.17559    0.01514     6.18989
      C    6   -0.18946      1.99929     4.17332    0.01685     6.18946
      C    7   -0.06235      1.99900     4.03041    0.03294     6.06235
      C    8   -0.01922      1.99911     4.00053    0.01958     6.01922
      N    9   -0.50128      1.99937     5.48161    0.02031     7.50128
      C   10   -0.20749      1.99915     4.19324    0.01509     6.20749
      C   11   -0.18747      1.99929     4.17136    0.01681     6.18747
      C   12   -0.20564      1.99929     4.18944    0.01691     6.20564
      C   13   -0.18891      1.99929     4.17298    0.01664     6.18891
      C   14   -0.19239      1.99917     4.17693    0.01630     6.19239
      C   15    0.57364      1.99940     3.38936    0.03759     5.42636
      O   16   -0.70942      1.99981     6.69654    0.01307     8.70942
      H   17    0.20491      0.00000     0.79448    0.00061     0.79509
      H   18    0.20652      0.00000     0.79277    0.00071     0.79348
      H   19    0.20566      0.00000     0.79356    0.00078     0.79434
      H   20    0.20352      0.00000     0.79558    0.00090     0.79648
      H   21    0.20673      0.00000     0.79258    0.00069     0.79327
      H   22    0.23521      0.00000     0.76258    0.00220     0.76479
      H   23    0.20130      0.00000     0.79794    0.00075     0.79870
      H   24    0.20461      0.00000     0.79469    0.00070     0.79539
      H   25    0.20337      0.00000     0.79600    0.00063     0.79663
      H   26    0.20448      0.00000     0.79482    0.00070     0.79552
      H   27    0.20436      0.00000     0.79479    0.00085     0.79564
      H   28    0.14886      0.00000     0.85001    0.00114     0.85114
      C   29   -0.35341      1.99940     4.34071    0.01331     6.35341
      H   30    0.19230      0.00000     0.80653    0.00117     0.80770
      H   31    0.20371      0.00000     0.79525    0.00104     0.79629
      H   32    0.21822      0.00000     0.78106    0.00072     0.78178
 =======================================================================
   * Total *   -0.00000     33.98758    85.68033    0.33208   120.00000

                                 Natural Population      
 --------------------------------------------------------
   Core                      33.98758 ( 99.9635% of  34)
   Valence                   85.68033 ( 99.6283% of  86)
   Natural Minimal Basis    119.66792 ( 99.7233% of 120)
   Natural Rydberg Basis      0.33208 (  0.2767% of 120)
 --------------------------------------------------------

    Atom  No          Natural Electron Configuration
 ----------------------------------------------------------------------------
      C    1      [core]2S( 0.95)2p( 3.23)4p( 0.01)
      C    2      [core]2S( 0.95)2p( 3.23)4p( 0.01)
      C    3      [core]2S( 0.94)2p( 3.23)4p( 0.01)
      C    4      [core]2S( 0.88)2p( 3.15)4p( 0.01)
      C    5      [core]2S( 0.94)2p( 3.24)4p( 0.01)
      C    6      [core]2S( 0.95)2p( 3.23)4p( 0.01)
      C    7      [core]2S( 0.89)2p( 3.14)3p( 0.01)4p( 0.02)
      C    8      [core]2S( 0.88)2p( 3.12)4p( 0.01)
      N    9      [core]2S( 1.21)2p( 4.27)4p( 0.01)
      C   10      [core]2S( 0.93)2p( 3.26)4p( 0.01)
      C   11      [core]2S( 0.95)2p( 3.22)4p( 0.01)
      C   12      [core]2S( 0.95)2p( 3.24)4p( 0.01)
      C   13      [core]2S( 0.95)2p( 3.22)4p( 0.01)
      C   14      [core]2S( 0.94)2p( 3.24)4p( 0.01)
      C   15      [core]2S( 0.86)2p( 2.53)3S( 0.01)3d( 0.01)4p( 0.02)
      O   16      [core]2S( 1.72)2p( 4.97)
      H   17            1S( 0.79)
      H   18            1S( 0.79)
      H   19            1S( 0.79)
      H   20            1S( 0.80)
      H   21            1S( 0.79)
      H   22            1S( 0.76)
      H   23            1S( 0.80)
      H   24            1S( 0.79)
      H   25            1S( 0.80)
      H   26            1S( 0.79)
      H   27            1S( 0.79)
      H   28            1S( 0.85)
      C   29      [core]2S( 1.05)2p( 3.29)3p( 0.01)
      H   30            1S( 0.81)
      H   31            1S( 0.80)
      H   32            1S( 0.78)


 Wiberg bond index matrix in the NAO basis:                                    

     Atom    1       2       3       4       5       6       7       8       9
     ---- ------  ------  ------  ------  ------  ------  ------  ------  ------
   1.  C  0.0000  1.4434  0.0113  0.1089  0.0113  1.4249  0.0017  0.0023  0.0034
   2.  C  1.4434  0.0000  1.4272  0.0127  0.1127  0.0114  0.0077  0.0003  0.0004
   3.  C  0.0113  1.4272  0.0000  1.4110  0.0122  0.1102  0.0127  0.0092  0.0088
   4.  C  0.1089  0.0127  1.4110  0.0000  1.3880  0.0130  0.9922  0.0166  0.0083
   5.  C  0.0113  0.1127  0.0122  1.3880  0.0000  1.4466  0.0108  0.0054  0.0070
   6.  C  1.4249  0.0114  0.1102  0.0130  1.4466  0.0000  0.0085  0.0006  0.0004
   7.  C  0.0017  0.0077  0.0127  0.9922  0.0108  0.0085  0.0000  0.9856  0.9262
   8.  C  0.0023  0.0003  0.0092  0.0166  0.0054  0.0006  0.9856  0.0000  0.0157
   9.  N  0.0034  0.0004  0.0088  0.0083  0.0070  0.0004  0.9262  0.0157  0.0000
  10.  C  0.0009  0.0004  0.0023  0.0081  0.0015  0.0004  0.0100  1.3986  0.0039
  11.  C  0.0001  0.0001  0.0003  0.0005  0.0006  0.0001  0.0081  0.0131  0.0013
  12.  C  0.0008  0.0002  0.0011  0.0031  0.0008  0.0001  0.0012  0.1087  0.0016
  13.  C  0.0001  0.0000  0.0002  0.0003  0.0004  0.0002  0.0079  0.0129  0.0007
  14.  C  0.0010  0.0003  0.0014  0.0076  0.0020  0.0003  0.0116  1.4025  0.0087
  15.  C  0.0003  0.0002  0.0006  0.0072  0.0007  0.0002  0.0143  0.0065  1.2213
  16.  O  0.0002  0.0001  0.0006  0.0018  0.0005  0.0001  0.0080  0.0065  0.1687
  17.  H  0.9300  0.0037  0.0076  0.0003  0.0076  0.0036  0.0004  0.0000  0.0000
  18.  H  0.0038  0.9296  0.0037  0.0070  0.0003  0.0076  0.0003  0.0001  0.0001
  19.  H  0.0076  0.0036  0.9282  0.0038  0.0087  0.0004  0.0019  0.0002  0.0002
  20.  H  0.0076  0.0005  0.0088  0.0038  0.9278  0.0039  0.0017  0.0001  0.0001
  21.  H  0.0037  0.0076  0.0003  0.0071  0.0037  0.9294  0.0003  0.0000  0.0000
  22.  H  0.0001  0.0008  0.0032  0.0032  0.0089  0.0002  0.8874  0.0024  0.0063
  23.  H  0.0000  0.0000  0.0001  0.0001  0.0001  0.0000  0.0017  0.0039  0.0005
  24.  H  0.0000  0.0000  0.0000  0.0000  0.0000  0.0000  0.0003  0.0070  0.0001
  25.  H  0.0000  0.0000  0.0000  0.0000  0.0000  0.0000  0.0004  0.0003  0.0000
  26.  H  0.0000  0.0000  0.0000  0.0000  0.0000  0.0000  0.0003  0.0069  0.0002
  27.  H  0.0000  0.0000  0.0002  0.0001  0.0001  0.0000  0.0020  0.0040  0.0004
  28.  H  0.0002  0.0000  0.0005  0.0002  0.0003  0.0000  0.0097  0.0003  0.0030
  29.  C  0.0003  0.0003  0.0012  0.0028  0.0024  0.0008  0.0115  0.0034  0.9552
  30.  H  0.0000  0.0001  0.0002  0.0002  0.0006  0.0002  0.0003  0.0004  0.0108
  31.  H  0.0001  0.0001  0.0001  0.0007  0.0001  0.0002  0.0006  0.0001  0.0096
  32.  H  0.0000  0.0002  0.0001  0.0003  0.0001  0.0002  0.0085  0.0001  0.0014

     Atom   10      11      12      13      14      15      16      17      18
     ---- ------  ------  ------  ------  ------  ------  ------  ------  ------
   1.  C  0.0009  0.0001  0.0008  0.0001  0.0010  0.0003  0.0002  0.9300  0.0038
   2.  C  0.0004  0.0001  0.0002  0.0000  0.0003  0.0002  0.0001  0.0037  0.9296
   3.  C  0.0023  0.0003  0.0011  0.0002  0.0014  0.0006  0.0006  0.0076  0.0037
   4.  C  0.0081  0.0005  0.0031  0.0003  0.0076  0.0072  0.0018  0.0003  0.0070
   5.  C  0.0015  0.0006  0.0008  0.0004  0.0020  0.0007  0.0005  0.0076  0.0003
   6.  C  0.0004  0.0001  0.0001  0.0002  0.0003  0.0002  0.0001  0.0036  0.0076
   7.  C  0.0100  0.0081  0.0012  0.0079  0.0116  0.0143  0.0080  0.0004  0.0003
   8.  C  1.3986  0.0131  0.1087  0.0129  1.4025  0.0065  0.0065  0.0000  0.0001
   9.  N  0.0039  0.0013  0.0016  0.0007  0.0087  1.2213  0.1687  0.0000  0.0001
  10.  C  0.0000  1.4356  0.0112  0.1114  0.0118  0.0007  0.0021  0.0000  0.0001
  11.  C  1.4356  0.0000  1.4338  0.0114  0.1122  0.0002  0.0002  0.0000  0.0000
  12.  C  0.0112  1.4338  0.0000  1.4347  0.0112  0.0005  0.0007  0.0000  0.0000
  13.  C  0.1114  0.0114  1.4347  0.0000  1.4364  0.0002  0.0006  0.0000  0.0000
  14.  C  0.0118  0.1122  0.0112  1.4364  0.0000  0.0016  0.0012  0.0000  0.0000
  15.  C  0.0007  0.0002  0.0005  0.0002  0.0016  0.0000  1.6003  0.0000  0.0000
  16.  O  0.0021  0.0002  0.0007  0.0006  0.0012  1.6003  0.0000  0.0000  0.0000
  17.  H  0.0000  0.0000  0.0000  0.0000  0.0000  0.0000  0.0000  0.0000  0.0026
  18.  H  0.0001  0.0000  0.0000  0.0000  0.0000  0.0000  0.0000  0.0026  0.0000
  19.  H  0.0001  0.0000  0.0000  0.0000  0.0001  0.0001  0.0001  0.0002  0.0027
  20.  H  0.0009  0.0002  0.0000  0.0001  0.0001  0.0001  0.0001  0.0002  0.0004
  21.  H  0.0000  0.0000  0.0000  0.0000  0.0000  0.0000  0.0000  0.0026  0.0002
  22.  H  0.0103  0.0002  0.0011  0.0005  0.0034  0.0055  0.0064  0.0000  0.0001
  23.  H  0.9290  0.0038  0.0075  0.0004  0.0089  0.0001  0.0001  0.0000  0.0000
  24.  H  0.0036  0.9304  0.0037  0.0076  0.0003  0.0000  0.0000  0.0000  0.0000
  25.  H  0.0077  0.0037  0.9305  0.0037  0.0077  0.0000  0.0000  0.0000  0.0000
  26.  H  0.0003  0.0076  0.0037  0.9306  0.0036  0.0000  0.0000  0.0000  0.0000
  27.  H  0.0090  0.0004  0.0075  0.0037  0.9281  0.0000  0.0001  0.0000  0.0000
  28.  H  0.0003  0.0000  0.0001  0.0001  0.0003  0.9275  0.0357  0.0000  0.0000
  29.  C  0.0007  0.0001  0.0001  0.0002  0.0002  0.0122  0.0125  0.0000  0.0000
  30.  H  0.0001  0.0000  0.0001  0.0000  0.0001  0.0099  0.0054  0.0000  0.0000
  31.  H  0.0001  0.0000  0.0000  0.0000  0.0001  0.0097  0.0053  0.0000  0.0000
  32.  H  0.0002  0.0000  0.0001  0.0000  0.0003  0.0017  0.0015  0.0000  0.0000

     Atom   19      20      21      22      23      24      25      26      27
     ---- ------  ------  ------  ------  ------  ------  ------  ------  ------
   1.  C  0.0076  0.0076  0.0037  0.0001  0.0000  0.0000  0.0000  0.0000  0.0000
   2.  C  0.0036  0.0005  0.0076  0.0008  0.0000  0.0000  0.0000  0.0000  0.0000
   3.  C  0.9282  0.0088  0.0003  0.0032  0.0001  0.0000  0.0000  0.0000  0.0002
   4.  C  0.0038  0.0038  0.0071  0.0032  0.0001  0.0000  0.0000  0.0000  0.0001
   5.  C  0.0087  0.9278  0.0037  0.0089  0.0001  0.0000  0.0000  0.0000  0.0001
   6.  C  0.0004  0.0039  0.9294  0.0002  0.0000  0.0000  0.0000  0.0000  0.0000
   7.  C  0.0019  0.0017  0.0003  0.8874  0.0017  0.0003  0.0004  0.0003  0.0020
   8.  C  0.0002  0.0001  0.0000  0.0024  0.0039  0.0070  0.0003  0.0069  0.0040
   9.  N  0.0002  0.0001  0.0000  0.0063  0.0005  0.0001  0.0000  0.0002  0.0004
  10.  C  0.0001  0.0009  0.0000  0.0103  0.9290  0.0036  0.0077  0.0003  0.0090
  11.  C  0.0000  0.0002  0.0000  0.0002  0.0038  0.9304  0.0037  0.0076  0.0004
  12.  C  0.0000  0.0000  0.0000  0.0011  0.0075  0.0037  0.9305  0.0037  0.0075
  13.  C  0.0000  0.0001  0.0000  0.0005  0.0004  0.0076  0.0037  0.9306  0.0037
  14.  C  0.0001  0.0001  0.0000  0.0034  0.0089  0.0003  0.0077  0.0036  0.9281
  15.  C  0.0001  0.0001  0.0000  0.0055  0.0001  0.0000  0.0000  0.0000  0.0000
  16.  O  0.0001  0.0001  0.0000  0.0064  0.0001  0.0000  0.0000  0.0000  0.0001
  17.  H  0.0002  0.0002  0.0026  0.0000  0.0000  0.0000  0.0000  0.0000  0.0000
  18.  H  0.0027  0.0004  0.0002  0.0001  0.0000  0.0000  0.0000  0.0000  0.0000
  19.  H  0.0000  0.0002  0.0004  0.0004  0.0000  0.0000  0.0000  0.0000  0.0000
  20.  H  0.0002  0.0000  0.0026  0.0002  0.0001  0.0000  0.0000  0.0000  0.0000
  21.  H  0.0004  0.0026  0.0000  0.0003  0.0000  0.0000  0.0000  0.0000  0.0000
  22.  H  0.0004  0.0002  0.0003  0.0000  0.0003  0.0003  0.0000  0.0000  0.0004
  23.  H  0.0000  0.0001  0.0000  0.0003  0.0000  0.0026  0.0002  0.0004  0.0002
  24.  H  0.0000  0.0000  0.0000  0.0003  0.0026  0.0000  0.0026  0.0002  0.0004
  25.  H  0.0000  0.0000  0.0000  0.0000  0.0002  0.0026  0.0000  0.0026  0.0002
  26.  H  0.0000  0.0000  0.0000  0.0000  0.0004  0.0002  0.0026  0.0000  0.0026
  27.  H  0.0000  0.0000  0.0000  0.0004  0.0002  0.0004  0.0002  0.0026  0.0000
  28.  H  0.0000  0.0000  0.0000  0.0006  0.0000  0.0000  0.0000  0.0000  0.0000
  29.  C  0.0000  0.0002  0.0000  0.0048  0.0002  0.0000  0.0000  0.0000  0.0000
  30.  H  0.0000  0.0003  0.0000  0.0001  0.0003  0.0000  0.0000  0.0000  0.0000
  31.  H  0.0000  0.0000  0.0000  0.0005  0.0000  0.0000  0.0000  0.0000  0.0000
  32.  H  0.0000  0.0000  0.0000  0.0002  0.0000  0.0000  0.0000  0.0000  0.0000

     Atom   28      29      30      31      32
     ---- ------  ------  ------  ------  ------
   1.  C  0.0002  0.0003  0.0000  0.0001  0.0000
   2.  C  0.0000  0.0003  0.0001  0.0001  0.0002
   3.  C  0.0005  0.0012  0.0002  0.0001  0.0001
   4.  C  0.0002  0.0028  0.0002  0.0007  0.0003
   5.  C  0.0003  0.0024  0.0006  0.0001  0.0001
   6.  C  0.0000  0.0008  0.0002  0.0002  0.0002
   7.  C  0.0097  0.0115  0.0003  0.0006  0.0085
   8.  C  0.0003  0.0034  0.0004  0.0001  0.0001
   9.  N  0.0030  0.9552  0.0108  0.0096  0.0014
  10.  C  0.0003  0.0007  0.0001  0.0001  0.0002
  11.  C  0.0000  0.0001  0.0000  0.0000  0.0000
  12.  C  0.0001  0.0001  0.0001  0.0000  0.0001
  13.  C  0.0001  0.0002  0.0000  0.0000  0.0000
  14.  C  0.0003  0.0002  0.0001  0.0001  0.0003
  15.  C  0.9275  0.0122  0.0099  0.0097  0.0017
  16.  O  0.0357  0.0125  0.0054  0.0053  0.0015
  17.  H  0.0000  0.0000  0.0000  0.0000  0.0000
  18.  H  0.0000  0.0000  0.0000  0.0000  0.0000
  19.  H  0.0000  0.0000  0.0000  0.0000  0.0000
  20.  H  0.0000  0.0002  0.0003  0.0000  0.0000
  21.  H  0.0000  0.0000  0.0000  0.0000  0.0000
  22.  H  0.0006  0.0048  0.0001  0.0005  0.0002
  23.  H  0.0000  0.0002  0.0003  0.0000  0.0000
  24.  H  0.0000  0.0000  0.0000  0.0000  0.0000
  25.  H  0.0000  0.0000  0.0000  0.0000  0.0000
  26.  H  0.0000  0.0000  0.0000  0.0000  0.0000
  27.  H  0.0000  0.0000  0.0000  0.0000  0.0000
  28.  H  0.0000  0.0002  0.0001  0.0001  0.0005
  29.  C  0.0002  0.0000  0.9347  0.9317  0.9371
  30.  H  0.0001  0.9347  0.0000  0.0005  0.0005
  31.  H  0.0001  0.9317  0.0005  0.0000  0.0005
  32.  H  0.0005  0.9371  0.0005  0.0005  0.0000


 Wiberg bond index, Totals by atom:                                            

     Atom    1
     ---- ------
   1.  C  3.9640
   2.  C  3.9637
   3.  C  3.9631
   4.  C  4.0091
   5.  C  3.9614
   6.  C  3.9635
   7.  C  3.9340
   8.  C  4.0138
   9.  N  3.3645
  10.  C  3.9613
  11.  C  3.9642
  12.  C  3.9645
  13.  C  3.9643
  14.  C  3.9629
  15.  C  3.8216
  16.  O  1.8588
  17.  H  0.9590
  18.  H  0.9585
  19.  H  0.9589
  20.  H  0.9600
  21.  H  0.9584
  22.  H  0.9480
  23.  H  0.9607
  24.  H  0.9593
  25.  H  0.9596
  26.  H  0.9593
  27.  H  0.9596
  28.  H  0.9798
  29.  C  3.8130
  30.  H  0.9649
  31.  H  0.9602
  32.  H  0.9535


 Atom-atom overlap-weighted NAO bond order:                                    

     Atom    1       2       3       4       5       6       7       8       9
     ---- ------  ------  ------  ------  ------  ------  ------  ------  ------
   1.  C  0.0000  1.1498  0.0151 -0.0450  0.0164  1.1430  0.0000 -0.0003 -0.0001
   2.  C  1.1498  0.0000  1.1398  0.0211 -0.0432  0.0167  0.0090 -0.0007 -0.0003
   3.  C  0.0151  1.1398  0.0000  1.1306  0.0113 -0.0402  0.0272  0.0008  0.0033
   4.  C -0.0450  0.0211  1.1306  0.0000  1.1238  0.0236  0.8716  0.0317 -0.0032
   5.  C  0.0164 -0.0432  0.0113  1.1238  0.0000  1.1478  0.0168 -0.0109 -0.0007
   6.  C  1.1430  0.0167 -0.0402  0.0236  1.1478  0.0000  0.0100  0.0001 -0.0003
   7.  C  0.0000  0.0090  0.0272  0.8716  0.0168  0.0100  0.0000  0.8664  0.7756
   8.  C -0.0003 -0.0007  0.0008  0.0317 -0.0109  0.0001  0.8664  0.0000 -0.0128
   9.  N -0.0001 -0.0003  0.0033 -0.0032 -0.0007 -0.0003  0.7756 -0.0128  0.0000
  10.  C -0.0000 -0.0000  0.0013 -0.0066 -0.0027  0.0008  0.0156  1.1287 -0.0063
  11.  C -0.0000 -0.0000 -0.0001 -0.0005  0.0004 -0.0001  0.0107  0.0257 -0.0005
  12.  C -0.0000 -0.0000 -0.0000 -0.0003  0.0003  0.0001  0.0005 -0.0458 -0.0003
  13.  C -0.0000 -0.0000  0.0001 -0.0004  0.0000  0.0000  0.0083  0.0240 -0.0014
  14.  C  0.0001  0.0003  0.0007 -0.0045  0.0013 -0.0001  0.0240  1.1276  0.0050
  15.  C  0.0000 -0.0000 -0.0000  0.0099 -0.0008  0.0001  0.0022 -0.0131  1.0153
  16.  O -0.0000  0.0000 -0.0001 -0.0009 -0.0000 -0.0000  0.0009  0.0017 -0.0701
  17.  H  0.8054  0.0175  0.0018  0.0006  0.0024  0.0175 -0.0002  0.0000  0.0000
  18.  H  0.0183  0.8057  0.0166  0.0016 -0.0004  0.0028 -0.0006  0.0000  0.0000
  19.  H  0.0028  0.0165  0.8000  0.0163  0.0027  0.0016 -0.0035  0.0006  0.0008
  20.  H  0.0029  0.0012  0.0031  0.0156  0.8018  0.0182 -0.0021  0.0001  0.0010
  21.  H  0.0177  0.0030 -0.0006  0.0014  0.0171  0.8067 -0.0006  0.0000  0.0000
  22.  H -0.0002 -0.0003 -0.0008  0.0187  0.0003 -0.0002  0.7563  0.0143 -0.0092
  23.  H -0.0000 -0.0000  0.0000  0.0006 -0.0009  0.0003 -0.0031  0.0150  0.0016
  24.  H -0.0000 -0.0000  0.0000  0.0000  0.0000  0.0000 -0.0006  0.0015  0.0000
  25.  H  0.0000  0.0000  0.0000  0.0000 -0.0000 -0.0000 -0.0001  0.0007  0.0000
  26.  H -0.0000 -0.0000  0.0000  0.0000  0.0000 -0.0000 -0.0006  0.0016  0.0000
  27.  H -0.0000 -0.0001  0.0002 -0.0001  0.0001  0.0000 -0.0025  0.0170  0.0002
  28.  H  0.0000  0.0000 -0.0000  0.0001  0.0001 -0.0000  0.0065  0.0014  0.0008
  29.  C  0.0006  0.0004  0.0021 -0.0050  0.0013  0.0011  0.0071  0.0069  0.8171
  30.  H -0.0001 -0.0000  0.0002 -0.0003  0.0006 -0.0002  0.0001  0.0000 -0.0092
  31.  H  0.0008  0.0010  0.0000  0.0023 -0.0025  0.0003 -0.0022  0.0005 -0.0096
  32.  H -0.0000  0.0000 -0.0001  0.0008  0.0004  0.0000  0.0027  0.0001 -0.0025

     Atom   10      11      12      13      14      15      16      17      18
     ---- ------  ------  ------  ------  ------  ------  ------  ------  ------
   1.  C -0.0000 -0.0000 -0.0000 -0.0000  0.0001  0.0000 -0.0000  0.8054  0.0183
   2.  C -0.0000 -0.0000 -0.0000 -0.0000  0.0003 -0.0000  0.0000  0.0175  0.8057
   3.  C  0.0013 -0.0001 -0.0000  0.0001  0.0007 -0.0000 -0.0001  0.0018  0.0166
   4.  C -0.0066 -0.0005 -0.0003 -0.0004 -0.0045  0.0099 -0.0009  0.0006  0.0016
   5.  C -0.0027  0.0004  0.0003  0.0000  0.0013 -0.0008 -0.0000  0.0024 -0.0004
   6.  C  0.0008 -0.0001  0.0001  0.0000 -0.0001  0.0001 -0.0000  0.0175  0.0028
   7.  C  0.0156  0.0107  0.0005  0.0083  0.0240  0.0022  0.0009 -0.0002 -0.0006
   8.  C  1.1287  0.0257 -0.0458  0.0240  1.1276 -0.0131  0.0017  0.0000  0.0000
   9.  N -0.0063 -0.0005 -0.0003 -0.0014  0.0050  1.0153 -0.0701  0.0000  0.0000
  10.  C  0.0000  1.1430  0.0144 -0.0423  0.0137 -0.0028 -0.0013 -0.0000  0.0000
  11.  C  1.1430  0.0000  1.1470  0.0161 -0.0400 -0.0002  0.0001  0.0000 -0.0000
  12.  C  0.0144  1.1470  0.0000  1.1469  0.0136  0.0001  0.0006  0.0000  0.0000
  13.  C -0.0423  0.0161  1.1469  0.0000  1.1427 -0.0005  0.0011  0.0000 -0.0000
  14.  C  0.0137 -0.0400  0.0136  1.1427  0.0000  0.0016  0.0000  0.0000  0.0000
  15.  C -0.0028 -0.0002  0.0001 -0.0005  0.0016  0.0000  1.1997  0.0000  0.0000
  16.  O -0.0013  0.0001  0.0006  0.0011  0.0000  1.1997  0.0000  0.0000  0.0000
  17.  H -0.0000  0.0000  0.0000  0.0000  0.0000  0.0000  0.0000  0.0000 -0.0033
  18.  H  0.0000 -0.0000  0.0000 -0.0000  0.0000  0.0000  0.0000 -0.0033  0.0000
  19.  H -0.0001 -0.0000  0.0000 -0.0000  0.0003  0.0000 -0.0000  0.0000 -0.0032
  20.  H  0.0003 -0.0002 -0.0000  0.0001  0.0001 -0.0001 -0.0000  0.0000 -0.0000
  21.  H -0.0000  0.0000 -0.0000 -0.0000  0.0000 -0.0000  0.0000 -0.0033  0.0000
  22.  H  0.0004 -0.0002 -0.0002 -0.0002 -0.0012 -0.0083  0.0027 -0.0000  0.0000
  23.  H  0.8007  0.0172  0.0028  0.0010  0.0030  0.0003  0.0003  0.0000  0.0000
  24.  H  0.0167  0.8075  0.0181  0.0030 -0.0006 -0.0000  0.0000  0.0000 -0.0000
  25.  H  0.0023  0.0180  0.8060  0.0176  0.0018 -0.0000  0.0000 -0.0000  0.0000
  26.  H -0.0005  0.0027  0.0183  0.8063  0.0162  0.0000  0.0000  0.0000 -0.0000
  27.  H  0.0026  0.0016  0.0027  0.0168  0.7999  0.0001  0.0000 -0.0000 -0.0000
  28.  H  0.0000 -0.0000  0.0000  0.0000  0.0001  0.8069 -0.0226 -0.0000 -0.0000
  29.  C  0.0002  0.0006 -0.0000 -0.0000 -0.0005  0.0083  0.0097 -0.0000  0.0000
  30.  H -0.0008  0.0002 -0.0000  0.0000 -0.0000 -0.0014  0.0000  0.0000  0.0000
  31.  H  0.0002 -0.0001  0.0000  0.0000  0.0000  0.0003 -0.0001  0.0000  0.0000
  32.  H -0.0002 -0.0001  0.0000  0.0000 -0.0001 -0.0031  0.0001 -0.0000 -0.0000

     Atom   19      20      21      22      23      24      25      26      27
     ---- ------  ------  ------  ------  ------  ------  ------  ------  ------
   1.  C  0.0028  0.0029  0.0177 -0.0002 -0.0000 -0.0000  0.0000 -0.0000 -0.0000
   2.  C  0.0165  0.0012  0.0030 -0.0003 -0.0000 -0.0000  0.0000 -0.0000 -0.0001
   3.  C  0.8000  0.0031 -0.0006 -0.0008  0.0000  0.0000  0.0000  0.0000  0.0002
   4.  C  0.0163  0.0156  0.0014  0.0187  0.0006  0.0000  0.0000  0.0000 -0.0001
   5.  C  0.0027  0.8018  0.0171  0.0003 -0.0009  0.0000 -0.0000  0.0000  0.0001
   6.  C  0.0016  0.0182  0.8067 -0.0002  0.0003  0.0000 -0.0000 -0.0000  0.0000
   7.  C -0.0035 -0.0021 -0.0006  0.7563 -0.0031 -0.0006 -0.0001 -0.0006 -0.0025
   8.  C  0.0006  0.0001  0.0000  0.0143  0.0150  0.0015  0.0007  0.0016  0.0170
   9.  N  0.0008  0.0010  0.0000 -0.0092  0.0016  0.0000  0.0000  0.0000  0.0002
  10.  C -0.0001  0.0003 -0.0000  0.0004  0.8007  0.0167  0.0023 -0.0005  0.0026
  11.  C -0.0000 -0.0002  0.0000 -0.0002  0.0172  0.8075  0.0180  0.0027  0.0016
  12.  C  0.0000 -0.0000 -0.0000 -0.0002  0.0028  0.0181  0.8060  0.0183  0.0027
  13.  C -0.0000  0.0001 -0.0000 -0.0002  0.0010  0.0030  0.0176  0.8063  0.0168
  14.  C  0.0003  0.0001  0.0000 -0.0012  0.0030 -0.0006  0.0018  0.0162  0.7999
  15.  C  0.0000 -0.0001 -0.0000 -0.0083  0.0003 -0.0000 -0.0000  0.0000  0.0001
  16.  O -0.0000 -0.0000  0.0000  0.0027  0.0003  0.0000  0.0000  0.0000  0.0000
  17.  H  0.0000  0.0000 -0.0033 -0.0000  0.0000  0.0000 -0.0000  0.0000 -0.0000
  18.  H -0.0032 -0.0000  0.0000  0.0000  0.0000 -0.0000  0.0000 -0.0000 -0.0000
  19.  H  0.0000  0.0000 -0.0000 -0.0018  0.0000 -0.0000 -0.0000 -0.0000 -0.0002
  20.  H  0.0000  0.0000 -0.0036 -0.0001 -0.0010 -0.0000 -0.0000  0.0000  0.0000
  21.  H -0.0000 -0.0036  0.0000 -0.0000  0.0000 -0.0000 -0.0000 -0.0000 -0.0000
  22.  H -0.0018 -0.0001 -0.0000  0.0000 -0.0001 -0.0000 -0.0000  0.0000 -0.0019
  23.  H  0.0000 -0.0010  0.0000 -0.0001  0.0000 -0.0034  0.0000 -0.0000  0.0000
  24.  H -0.0000 -0.0000 -0.0000 -0.0000 -0.0034  0.0000 -0.0033  0.0000 -0.0000
  25.  H -0.0000 -0.0000 -0.0000 -0.0000  0.0000 -0.0033  0.0000 -0.0033  0.0000
  26.  H -0.0000  0.0000 -0.0000  0.0000 -0.0000  0.0000 -0.0033  0.0000 -0.0033
  27.  H -0.0002  0.0000 -0.0000 -0.0019  0.0000 -0.0000  0.0000 -0.0033  0.0000
  28.  H -0.0000 -0.0000 -0.0000 -0.0005 -0.0001 -0.0000 -0.0000 -0.0000 -0.0000
  29.  C  0.0001 -0.0011  0.0000  0.0027  0.0003 -0.0000 -0.0000  0.0000 -0.0000
  30.  H  0.0000 -0.0016  0.0000  0.0000 -0.0010  0.0000  0.0000  0.0000  0.0000
  31.  H  0.0000  0.0002  0.0000  0.0003 -0.0001 -0.0000 -0.0000 -0.0000 -0.0000
  32.  H -0.0000 -0.0000 -0.0000  0.0000  0.0001 -0.0000 -0.0000 -0.0000  0.0000

     Atom   28      29      30      31      32
     ---- ------  ------  ------  ------  ------
   1.  C  0.0000  0.0006 -0.0001  0.0008 -0.0000
   2.  C  0.0000  0.0004 -0.0000  0.0010  0.0000
   3.  C -0.0000  0.0021  0.0002  0.0000 -0.0001
   4.  C  0.0001 -0.0050 -0.0003  0.0023  0.0008
   5.  C  0.0001  0.0013  0.0006 -0.0025  0.0004
   6.  C -0.0000  0.0011 -0.0002  0.0003  0.0000
   7.  C  0.0065  0.0071  0.0001 -0.0022  0.0027
   8.  C  0.0014  0.0069  0.0000  0.0005  0.0001
   9.  N  0.0008  0.8171 -0.0092 -0.0096 -0.0025
  10.  C  0.0000  0.0002 -0.0008  0.0002 -0.0002
  11.  C -0.0000  0.0006  0.0002 -0.0001 -0.0001
  12.  C  0.0000 -0.0000 -0.0000  0.0000  0.0000
  13.  C  0.0000 -0.0000  0.0000  0.0000  0.0000
  14.  C  0.0001 -0.0005 -0.0000  0.0000 -0.0001
  15.  C  0.8069  0.0083 -0.0014  0.0003 -0.0031
  16.  O -0.0226  0.0097  0.0000 -0.0001  0.0001
  17.  H -0.0000 -0.0000  0.0000  0.0000 -0.0000
  18.  H -0.0000  0.0000  0.0000  0.0000 -0.0000
  19.  H -0.0000  0.0001  0.0000  0.0000 -0.0000
  20.  H -0.0000 -0.0011 -0.0016  0.0002 -0.0000
  21.  H -0.0000  0.0000  0.0000  0.0000 -0.0000
  22.  H -0.0005  0.0027  0.0000  0.0003  0.0000
  23.  H -0.0001  0.0003 -0.0010 -0.0001  0.0001
  24.  H -0.0000 -0.0000  0.0000 -0.0000 -0.0000
  25.  H -0.0000 -0.0000  0.0000 -0.0000 -0.0000
  26.  H -0.0000  0.0000  0.0000 -0.0000 -0.0000
  27.  H -0.0000 -0.0000  0.0000 -0.0000  0.0000
  28.  H  0.0000 -0.0009 -0.0002  0.0002 -0.0016
  29.  C -0.0009  0.0000  0.7789  0.7675  0.7757
  30.  H -0.0002  0.7789  0.0000 -0.0006  0.0084
  31.  H  0.0002  0.7675 -0.0006  0.0000  0.0035
  32.  H -0.0016  0.7757  0.0084  0.0035  0.0000


 Atom-atom overlap-weighted NAO bond order, Totals by atom:                    

     Atom    1
     ---- ------
   1.  C  3.1269
   2.  C  3.1370
   3.  C  3.1123
   4.  C  3.2036
   5.  C  3.0828
   6.  C  3.1495
   7.  C  3.3954
   8.  C  3.1829
   9.  N  2.4941
  10.  C  3.0770
  11.  C  3.1487
  12.  C  3.1246
  13.  C  3.1392
  14.  C  3.1052
  15.  C  3.0145
  16.  O  1.1219
  17.  H  0.8385
  18.  H  0.8374
  19.  H  0.8329
  20.  H  0.8348
  21.  H  0.8378
  22.  H  0.7705
  23.  H  0.8337
  24.  H  0.8388
  25.  H  0.8396
  26.  H  0.8375
  27.  H  0.8333
  28.  H  0.7902
  29.  C  3.1731
  30.  H  0.7730
  31.  H  0.7621
  32.  H  0.7842


 MO bond order:                                                                

     Atom    1       2       3       4       5       6       7       8       9
     ---- ------  ------  ------  ------  ------  ------  ------  ------  ------
   1.  C  0.0000  0.5858  0.0307 -0.5110  0.2337  1.4172 -0.0322 -0.0939  0.0151
   2.  C  0.5858  0.0000  0.6623 -0.1000 -0.5621  0.2126 -0.0588  0.0216 -0.0069
   3.  C  0.0307  0.6623  0.0000  1.2407 -0.1470 -0.5666  0.2061  0.2259 -0.0177
   4.  C -0.5110 -0.1000  1.2407  0.0000  0.4314  0.0772 -0.2225 -0.0490 -0.0263
   5.  C  0.2337 -0.5621 -0.1470  0.4314  0.0000  0.7880  0.0380  0.1747  0.0112
   6.  C  1.4172  0.2126 -0.5666  0.0772  0.7880  0.0000 -0.1030 -0.0242  0.0088
   7.  C -0.0322 -0.0588  0.2061 -0.2225  0.0380 -0.1030  0.0000 -0.3474 -0.0197
   8.  C -0.0939  0.0216  0.2259 -0.0490  0.1747 -0.0242 -0.3474  0.0000  0.0536
   9.  N  0.0151 -0.0069 -0.0177 -0.0263  0.0112  0.0088 -0.0197  0.0536  0.0000
  10.  C -0.0253 -0.0132  0.0226  0.0388 -0.0462 -0.0109 -0.0356  0.4737  0.0311
  11.  C -0.0048 -0.0025  0.0229  0.0280  0.0048 -0.0064 -0.0455  0.2176 -0.0111
  12.  C  0.0272  0.0113 -0.0200 -0.0217 -0.0367 -0.0172  0.0538 -0.1056  0.0223
  13.  C -0.0209  0.0076  0.0138 -0.0011  0.0187 -0.0072 -0.0693  0.0130 -0.0018
  14.  C -0.0288 -0.0146  0.0027  0.0635 -0.0283 -0.0005  0.0633 -0.9740  0.0123
  15.  C -0.0106 -0.0189  0.0322 -0.0140  0.0403 -0.0085  0.2371  0.0209 -0.2195
  16.  O -0.0185 -0.0149 -0.0034  0.0321  0.0124 -0.0121  0.0825  0.0368  0.1983
  17.  H  1.3380  0.0592  0.1131  0.0311  0.0970 -0.0133  0.0230  0.0034  0.0043
  18.  H -0.0624  0.4100  0.0903  0.0385  0.0060  0.0251 -0.0077  0.0104  0.0056
  19.  H -0.0383 -0.0121 -0.4584  0.0271 -0.0371  0.0079 -0.0431  0.0140  0.0079
  20.  H  0.0423  0.0207  0.0617  0.0755  0.6285 -0.0610 -0.0379  0.0152  0.0035
  21.  H  0.0090  0.1158  0.0192  0.1162  0.0642  1.4552 -0.0082  0.0001  0.0000
  22.  H -0.0120 -0.0043 -0.0186 -0.0474 -0.0152  0.0073 -0.5577  0.0568 -0.0029
  23.  H  0.0042 -0.0044 -0.0153 -0.0071 -0.0308 -0.0008  0.0368  0.0172  0.0188
  24.  H  0.0045 -0.0016 -0.0071 -0.0059 -0.0060  0.0032 -0.0062  0.0607 -0.0030
  25.  H -0.0012  0.0000  0.0040 -0.0014  0.0023  0.0017 -0.0070 -0.0143 -0.0035
  26.  H  0.0028 -0.0015 -0.0025 -0.0000 -0.0078  0.0007 -0.0044 -0.0720  0.0045
  27.  H  0.0053  0.0010 -0.0120 -0.0180 -0.0043 -0.0044  0.0052 -0.0788  0.0098
  28.  H  0.0172  0.0055 -0.0096  0.0055 -0.0240  0.0011  0.0676 -0.0184 -0.0820
  29.  C  0.0502  0.0251 -0.0432 -0.0417 -0.0220 -0.0051  0.0752 -0.0557 -1.5509
  30.  H -0.0016  0.0163 -0.0020 -0.0123  0.0201 -0.0163 -0.0045  0.0255  0.0214
  31.  H  0.0194  0.0123  0.0077  0.0339  0.0018 -0.0022 -0.0433 -0.0109  0.0021
  32.  H -0.0048 -0.0091  0.0039  0.0184  0.0041  0.0140  0.0985 -0.0100  0.0205

     Atom   10      11      12      13      14      15      16      17      18
     ---- ------  ------  ------  ------  ------  ------  ------  ------  ------
   1.  C -0.0253 -0.0048  0.0272 -0.0209 -0.0288 -0.0106 -0.0185  1.3380 -0.0624
   2.  C -0.0132 -0.0025  0.0113  0.0076 -0.0146 -0.0189 -0.0149  0.0592  0.4100
   3.  C  0.0226  0.0229 -0.0200  0.0138  0.0027  0.0322 -0.0034  0.1131  0.0903
   4.  C  0.0388  0.0280 -0.0217 -0.0011  0.0635 -0.0140  0.0321  0.0311  0.0385
   5.  C -0.0462  0.0048 -0.0367  0.0187 -0.0283  0.0403  0.0124  0.0970  0.0060
   6.  C -0.0109 -0.0064 -0.0172 -0.0072 -0.0005 -0.0085 -0.0121 -0.0133  0.0251
   7.  C -0.0356 -0.0455  0.0538 -0.0693  0.0633  0.2371  0.0825  0.0230 -0.0077
   8.  C  0.4737  0.2176 -0.1056  0.0130 -0.9740  0.0209  0.0368  0.0034  0.0104
   9.  N  0.0311 -0.0111  0.0223 -0.0018  0.0123 -0.2195  0.1983  0.0043  0.0056
  10.  C  0.0000  0.1386  0.1806 -0.0318  0.2073 -0.0137  0.0209 -0.0001  0.0052
  11.  C  0.1386  0.0000 -0.7589 -0.0089 -0.1665  0.0079 -0.0083  0.0011  0.0018
  12.  C  0.1806 -0.7589  0.0000  0.4208 -0.0214  0.0036  0.0031  0.0017 -0.0023
  13.  C -0.0318 -0.0089  0.4208  0.0000  0.0394  0.0110 -0.0015 -0.0008  0.0022
  14.  C  0.2073 -0.1665 -0.0214  0.0394  0.0000  0.0192  0.0149 -0.0007  0.0020
  15.  C -0.0137  0.0079  0.0036  0.0110  0.0192  0.0000 -1.4655  0.0020 -0.0051
  16.  O  0.0209 -0.0083  0.0031 -0.0015  0.0149 -1.4655  0.0000 -0.0003 -0.0017
  17.  H -0.0001  0.0011  0.0017 -0.0008 -0.0007  0.0020 -0.0003  0.0000 -0.0558
  18.  H  0.0052  0.0018 -0.0023  0.0022  0.0020 -0.0051 -0.0017 -0.0558  0.0000
  19.  H  0.0017  0.0074  0.0028  0.0011  0.0070 -0.0072 -0.0020 -0.0098 -0.0550
  20.  H  0.0301  0.0022 -0.0045  0.0080  0.0022 -0.0090  0.0029 -0.0097  0.0097
  21.  H  0.0004 -0.0026 -0.0016  0.0017  0.0027 -0.0055 -0.0017 -0.0558 -0.0098
  22.  H  0.0546  0.0008 -0.0212  0.0356 -0.0316 -0.0584  0.0356  0.0012 -0.0049
  23.  H  1.8397  0.0601  0.1562  0.0420  0.1573 -0.0007  0.0109  0.0013 -0.0013
  24.  H -0.0842  1.0045  0.1380  0.0894  0.0175 -0.0014 -0.0017  0.0001 -0.0002
  25.  H -0.0547 -0.0657 -0.2849  0.0965 -0.0182 -0.0005 -0.0032 -0.0003 -0.0001
  26.  H -0.0121 -0.0532  0.0197 -0.6958 -0.0234 -0.0000 -0.0007 -0.0002 -0.0006
  27.  H -0.0214  0.0241  0.0235  0.1107 -0.0176 -0.0014  0.0026 -0.0001 -0.0006
  28.  H -0.0002  0.0064 -0.0043  0.0066  0.0206  1.3345  0.0221 -0.0002  0.0012
  29.  C -0.0475  0.0050 -0.0126 -0.0259  0.0127 -0.0711 -0.1650  0.0033 -0.0033
  30.  H -0.0157 -0.0012  0.0005  0.0049 -0.0211  0.0546 -0.0314  0.0009  0.0003
  31.  H -0.0027  0.0062 -0.0036 -0.0005  0.0158  0.0288 -0.0176  0.0018  0.0008
  32.  H  0.0102 -0.0011  0.0000 -0.0065  0.0239 -0.0279  0.0359 -0.0009 -0.0003

     Atom   19      20      21      22      23      24      25      26      27
     ---- ------  ------  ------  ------  ------  ------  ------  ------  ------
   1.  C -0.0383  0.0423  0.0090 -0.0120  0.0042  0.0045 -0.0012  0.0028  0.0053
   2.  C -0.0121  0.0207  0.1158 -0.0043 -0.0044 -0.0016  0.0000 -0.0015  0.0010
   3.  C -0.4584  0.0617  0.0192 -0.0186 -0.0153 -0.0071  0.0040 -0.0025 -0.0120
   4.  C  0.0271  0.0755  0.1162 -0.0474 -0.0071 -0.0059 -0.0014 -0.0000 -0.0180
   5.  C -0.0371  0.6285  0.0642 -0.0152 -0.0308 -0.0060  0.0023 -0.0078 -0.0043
   6.  C  0.0079 -0.0610  1.4552  0.0073 -0.0008  0.0032  0.0017  0.0007 -0.0044
   7.  C -0.0431 -0.0379 -0.0082 -0.5577  0.0368 -0.0062 -0.0070 -0.0044  0.0052
   8.  C  0.0140  0.0152  0.0001  0.0568  0.0172  0.0607 -0.0143 -0.0720 -0.0788
   9.  N  0.0079  0.0035  0.0000 -0.0029  0.0188 -0.0030 -0.0035  0.0045  0.0098
  10.  C  0.0017  0.0301  0.0004  0.0546  1.8397 -0.0842 -0.0547 -0.0121 -0.0214
  11.  C  0.0074  0.0022 -0.0026  0.0008  0.0601  1.0045 -0.0657 -0.0532  0.0241
  12.  C  0.0028 -0.0045 -0.0016 -0.0212  0.1562  0.1380 -0.2849  0.0197  0.0235
  13.  C  0.0011  0.0080  0.0017  0.0356  0.0420  0.0894  0.0965 -0.6958  0.1107
  14.  C  0.0070  0.0022  0.0027 -0.0316  0.1573  0.0175 -0.0182 -0.0234 -0.0176
  15.  C -0.0072 -0.0090 -0.0055 -0.0584 -0.0007 -0.0014 -0.0005 -0.0000 -0.0014
  16.  O -0.0020  0.0029 -0.0017  0.0356  0.0109 -0.0017 -0.0032 -0.0007  0.0026
  17.  H -0.0098 -0.0097 -0.0558  0.0012  0.0013  0.0001 -0.0003 -0.0002 -0.0001
  18.  H -0.0550  0.0097 -0.0098 -0.0049 -0.0013 -0.0002 -0.0001 -0.0006 -0.0006
  19.  H  0.0000 -0.0131  0.0102 -0.0009 -0.0003 -0.0016  0.0006  0.0002 -0.0052
  20.  H -0.0131  0.0000 -0.0552  0.0123  0.0042 -0.0018  0.0003 -0.0010  0.0005
  21.  H  0.0102 -0.0552  0.0000  0.0089  0.0012 -0.0000 -0.0004 -0.0002 -0.0012
  22.  H -0.0009  0.0123  0.0089  0.0000  0.0125  0.0089  0.0016 -0.0034 -0.0017
  23.  H -0.0003  0.0042  0.0012  0.0125  0.0000 -0.0541 -0.0102  0.0108 -0.0144
  24.  H -0.0016 -0.0018 -0.0000  0.0089 -0.0541  0.0000 -0.0558 -0.0095  0.0104
  25.  H  0.0006  0.0003 -0.0004  0.0016 -0.0102 -0.0558  0.0000 -0.0557 -0.0098
  26.  H  0.0002 -0.0010 -0.0002 -0.0034  0.0108 -0.0095 -0.0557  0.0000 -0.0548
  27.  H -0.0052  0.0005 -0.0012 -0.0017 -0.0144  0.0104 -0.0098 -0.0548  0.0000
  28.  H  0.0008  0.0006  0.0001  0.0053 -0.0010 -0.0006  0.0002  0.0006 -0.0014
  29.  C -0.0035 -0.0150 -0.0023 -0.0667 -0.0183  0.0024  0.0023  0.0016  0.0104
  30.  H  0.0025  0.0036  0.0003 -0.0029  0.0033  0.0019  0.0008 -0.0018 -0.0003
  31.  H -0.0018 -0.0022  0.0009  0.0238 -0.0055  0.0008  0.0005  0.0007 -0.0004
  32.  H  0.0018  0.0048  0.0001 -0.0102  0.0051 -0.0004 -0.0006  0.0017  0.0027

     Atom   28      29      30      31      32
     ---- ------  ------  ------  ------  ------
   1.  C  0.0172  0.0502 -0.0016  0.0194 -0.0048
   2.  C  0.0055  0.0251  0.0163  0.0123 -0.0091
   3.  C -0.0096 -0.0432 -0.0020  0.0077  0.0039
   4.  C  0.0055 -0.0417 -0.0123  0.0339  0.0184
   5.  C -0.0240 -0.0220  0.0201  0.0018  0.0041
   6.  C  0.0011 -0.0051 -0.0163 -0.0022  0.0140
   7.  C  0.0676  0.0752 -0.0045 -0.0433  0.0985
   8.  C -0.0184 -0.0557  0.0255 -0.0109 -0.0100
   9.  N -0.0820 -1.5509  0.0214  0.0021  0.0205
  10.  C -0.0002 -0.0475 -0.0157 -0.0027  0.0102
  11.  C  0.0064  0.0050 -0.0012  0.0062 -0.0011
  12.  C -0.0043 -0.0126  0.0005 -0.0036  0.0000
  13.  C  0.0066 -0.0259  0.0049 -0.0005 -0.0065
  14.  C  0.0206  0.0127 -0.0211  0.0158  0.0239
  15.  C  1.3345 -0.0711  0.0546  0.0288 -0.0279
  16.  O  0.0221 -0.1650 -0.0314 -0.0176  0.0359
  17.  H -0.0002  0.0033  0.0009  0.0018 -0.0009
  18.  H  0.0012 -0.0033  0.0003  0.0008 -0.0003
  19.  H  0.0008 -0.0035  0.0025 -0.0018  0.0018
  20.  H  0.0006 -0.0150  0.0036 -0.0022  0.0048
  21.  H  0.0001 -0.0023  0.0003  0.0009  0.0001
  22.  H  0.0053 -0.0667 -0.0029  0.0238 -0.0102
  23.  H -0.0010 -0.0183  0.0033 -0.0055  0.0051
  24.  H -0.0006  0.0024  0.0019  0.0008 -0.0004
  25.  H  0.0002  0.0023  0.0008  0.0005 -0.0006
  26.  H  0.0006  0.0016 -0.0018  0.0007  0.0017
  27.  H -0.0014  0.0104 -0.0003 -0.0004  0.0027
  28.  H  0.0000 -0.0201  0.0071  0.0124  0.0012
  29.  C -0.0201  0.0000  0.8650  1.0645  0.8446
  30.  H  0.0071  0.8650  0.0000 -0.0131  0.0291
  31.  H  0.0124  1.0645 -0.0131  0.0000  0.0147
  32.  H  0.0012  0.8446  0.0291  0.0147  0.0000


 MO atomic valencies:                                                          

     Atom    1
     ---- ------
   1.  C  2.9361
   2.  C  1.3422
   3.  C  1.4362
   4.  C  1.1786
   5.  C  1.6098
   6.  C  3.1605
   7.  C -0.6668
   8.  C -0.4133
   9.  N -1.4939
  10.  C  2.6403
  11.  C  0.4029
  12.  C -0.2513
  13.  C  0.0509
  14.  C -0.6625
  15.  C -0.1468
  16.  O -1.2384
  17.  H  1.5344
  18.  H  0.3982
  19.  H -0.5962
  20.  H  0.7183
  21.  H  1.6618
  22.  H -0.5950
  23.  H  2.2174
  24.  H  1.1013
  25.  H -0.4767
  26.  H -0.9574
  27.  H -0.0415
  28.  H  1.3548
  29.  C  0.7924
  30.  H  0.9341
  31.  H  1.1451
  32.  H  1.0635


 NATURAL BOND ORBITAL ANALYSIS:

                       Occupancies       Lewis Structure    Low   High
           Occ.    -------------------  -----------------   occ   occ
  Cycle   Thresh.   Lewis   Non-Lewis     CR  BD  3C  LP    (L)   (NL)   Dev
 =============================================================================
   1(1)    1.90   112.51830   7.48170     17  35   0   8    11      9    0.45
   2(2)    1.90   112.51830   7.48170     17  35   0   8    11      9    0.45
   3(1)    1.80   112.90050   7.09950     17  34   0   9     7      7    0.45
   4(2)    1.80   112.90050   7.09950     17  34   0   9     7      7    0.45
   5(1)    1.70   112.36396   7.63604     17  35   0   8     7      8    0.45
   6(2)    1.70   112.36396   7.63604     17  35   0   8     7      8    0.45
   7(1)    1.60   116.80315   3.19685     17  40   0   3     0      7    0.45
   8(2)    1.60   116.84636   3.15364     17  40   0   3     0      7    0.44
   9(3)    1.60   116.84555   3.15445     17  40   0   3     0      7    0.44
  10(4)    1.60   116.20053   3.79947     17  39   0   4     1      7    0.43
  11(5)    1.60   116.84636   3.15364     17  40   0   3     0      7    0.44
  12(6)    1.60   116.20053   3.79947     17  39   0   4     1      7    0.43
  13(7)    1.60   116.84636   3.15364     17  40   0   3     0      7    0.44
  14(8)    1.60   116.20053   3.79947     17  39   0   4     1      7    0.43
  15(9)    1.60   116.84636   3.15364     17  40   0   3     0      7    0.44
  16(1)    1.50   116.38717   3.61283     17  39   0   4     0      7    0.60
  17(2)    1.50   116.38717   3.61283     17  39   0   4     0      7    0.60
  18(1)    1.60   116.84636   3.15364     17  40   0   3     0      7    0.44
 -----------------------------------------------------------------------------

 Structure accepted: RESONANCE keyword permits strongly delocalized structure

 --------------------------------------------------------
   Core                     33.98757 ( 99.963% of  34)
   Valence Lewis            82.85879 ( 96.347% of  86)
  ==================       ============================
   Total Lewis             116.84636 ( 97.372% of 120)
  -----------------------------------------------------
   Valence non-Lewis         2.91846 (  2.432% of 120)
   Rydberg non-Lewis         0.23519 (  0.196% of 120)
  ==================       ============================
   Total non-Lewis           3.15364 (  2.628% of 120)
 --------------------------------------------------------


       (Occupancy)   Bond orbital/ Coefficients/ Hybrids
 ---------------------------------------------------------------------------------
     1. (1.98156) BD ( 1) C   1 - C   2  
                ( 49.94%)   0.7067* C   1 s( 34.70%)p 1.88( 65.27%)d 0.00(  0.03%)
                                            0.0000  0.5889 -0.0117 -0.0007 -0.0002
                                            0.1312 -0.0301  0.0010 -0.0002 -0.7315
                                            0.0021  0.0143  0.0000 -0.3137  0.0292
                                            0.0028  0.0001 -0.0017 -0.0041  0.0094
                                           -0.0131 -0.0062
                ( 50.06%)   0.7075* C   2 s( 34.70%)p 1.88( 65.27%)d 0.00(  0.03%)
                                            0.0000  0.5889 -0.0134 -0.0020 -0.0005
                                           -0.1073 -0.0255 -0.0054 -0.0003  0.7434
                                           -0.0302  0.0100  0.0002  0.2943  0.0164
                                            0.0075  0.0003 -0.0038 -0.0054  0.0108
                                           -0.0115 -0.0048
     2. (1.66248) BD ( 2) C   1 - C   2  
                ( 49.92%)   0.7066* C   1 s(  0.00%)p 1.00( 99.96%)d 0.00(  0.04%)
                                           -0.0000 -0.0001  0.0001 -0.0002  0.0000
                                            0.6754  0.0176  0.0082 -0.0005 -0.1848
                                           -0.0048 -0.0024  0.0002  0.7130  0.0185
                                            0.0092 -0.0005 -0.0119 -0.0038 -0.0136
                                           -0.0071 -0.0002
                ( 50.08%)   0.7076* C   2 s(  0.00%)p 1.00( 99.96%)d 0.00(  0.04%)
                                           -0.0000  0.0023 -0.0002 -0.0004 -0.0001
                                            0.6737  0.0168 -0.0080 -0.0010 -0.1873
                                           -0.0045  0.0018  0.0002  0.7141  0.0180
                                           -0.0088 -0.0011  0.0094  0.0012  0.0056
                                           -0.0048  0.0153
     3. (1.98153) BD ( 1) C   1 - C   6  
                ( 49.90%)   0.7064* C   1 s( 34.66%)p 1.88( 65.31%)d 0.00(  0.03%)
                                            0.0000  0.5886 -0.0103  0.0003  0.0000
                                           -0.5609  0.0036  0.0109  0.0000  0.1303
                                           -0.0392  0.0023 -0.0001  0.5653 -0.0135
                                           -0.0097 -0.0000 -0.0007 -0.0166  0.0024
                                            0.0055  0.0025
                ( 50.10%)   0.7078* C   6 s( 34.61%)p 1.89( 65.36%)d 0.00(  0.03%)
                                            0.0000  0.5882 -0.0127 -0.0027 -0.0004
                                            0.5683 -0.0210 -0.0077  0.0003 -0.0977
                                           -0.0357  0.0067 -0.0006 -0.5649  0.0108
                                            0.0092 -0.0003 -0.0029 -0.0161  0.0047
                                            0.0043  0.0027
     4. (1.98164) BD ( 1) C   1 - H  17  
                ( 60.26%)   0.7763* C   1 s( 30.55%)p 2.27( 69.38%)d 0.00(  0.07%)
                                           -0.0003  0.5525  0.0177  0.0003  0.0002
                                            0.4585  0.0025  0.0048  0.0011  0.6416
                                            0.0034  0.0066  0.0015 -0.2679 -0.0014
                                           -0.0028 -0.0007  0.0192 -0.0062 -0.0121
                                           -0.0059 -0.0086
                ( 39.74%)   0.6304* H  17 s(100.00%)
                                            1.0000  0.0006  0.0011
     5. (1.97907) BD ( 1) C   2 - C   3  
                ( 49.60%)   0.7043* C   2 s( 34.66%)p 1.88( 65.31%)d 0.00(  0.03%)
                                            0.0000  0.5887 -0.0088  0.0012  0.0003
                                           -0.4409 -0.0106 -0.0093 -0.0005 -0.6282
                                            0.0351 -0.0081  0.0001  0.2493  0.0192
                                            0.0069  0.0005  0.0123 -0.0091 -0.0062
                                           -0.0037 -0.0057
                ( 50.40%)   0.7099* C   3 s( 34.57%)p 1.89( 65.40%)d 0.00(  0.03%)
                                           -0.0001  0.5878  0.0135 -0.0025  0.0001
                                            0.4459 -0.0274 -0.0024  0.0006  0.6160
                                            0.0146 -0.0099  0.0008 -0.2716  0.0295
                                           -0.0003 -0.0003  0.0120 -0.0072 -0.0052
                                           -0.0068 -0.0069
     6. (1.98134) BD ( 1) C   2 - H  18  
                ( 60.33%)   0.7767* C   2 s( 30.55%)p 2.27( 69.38%)d 0.00(  0.07%)
                                           -0.0003  0.5524  0.0176  0.0008  0.0002
                                            0.5821  0.0030 -0.0063  0.0012 -0.1225
                                           -0.0011  0.0004 -0.0002 -0.5830 -0.0031
                                            0.0059 -0.0011 -0.0054 -0.0209  0.0044
                                            0.0116  0.0069
                ( 39.67%)   0.6299* H  18 s(100.00%)
                                            1.0000  0.0007  0.0012
     7. (1.97423) BD ( 1) C   3 - C   4  
                ( 49.18%)   0.7013* C   3 s( 35.30%)p 1.83( 64.67%)d 0.00(  0.03%)
                                            0.0001  0.5941  0.0063  0.0050  0.0003
                                           -0.5663  0.0106  0.0085 -0.0003  0.0911
                                            0.0248 -0.0017  0.0016  0.5629 -0.0022
                                           -0.0085  0.0009 -0.0023 -0.0149  0.0040
                                            0.0041  0.0021
                ( 50.82%)   0.7129* C   4 s( 34.18%)p 1.93( 65.79%)d 0.00(  0.03%)
                                           -0.0000  0.5846  0.0063  0.0010  0.0002
                                            0.5648 -0.0065  0.0002  0.0022 -0.1197
                                            0.0151 -0.0001 -0.0018 -0.5694  0.0098
                                           -0.0013 -0.0024 -0.0017 -0.0161  0.0028
                                            0.0061  0.0033
     8. (1.66648) BD ( 2) C   3 - C   4  
                ( 48.51%)   0.6965* C   3 s(  0.00%)p 1.00( 99.96%)d 0.00(  0.04%)
                                           -0.0000  0.0007 -0.0002  0.0005 -0.0000
                                            0.6792  0.0071  0.0053 -0.0014 -0.1788
                                           -0.0020 -0.0017  0.0001  0.7114  0.0078
                                            0.0051 -0.0013  0.0097  0.0015  0.0064
                                           -0.0047  0.0152
                ( 51.49%)   0.7175* C   4 s(  0.01%)p99.99( 99.96%)d 2.91(  0.03%)
                                           -0.0000 -0.0101 -0.0010  0.0013  0.0001
                                            0.6866  0.0069  0.0024 -0.0038 -0.1701
                                            0.0006 -0.0015  0.0015  0.7065  0.0074
                                            0.0024 -0.0044  0.0010  0.0010  0.0052
                                            0.0097 -0.0134
     9. (1.98065) BD ( 1) C   3 - H  19  
                ( 60.30%)   0.7765* C   3 s( 30.03%)p 2.33( 69.90%)d 0.00(  0.07%)
                                            0.0004 -0.5478  0.0156  0.0023  0.0002
                                           -0.1341  0.0053 -0.0034 -0.0016  0.7607
                                            0.0055  0.0035  0.0009  0.3197 -0.0040
                                            0.0030  0.0014  0.0068  0.0013 -0.0157
                                            0.0181  0.0072
                ( 39.70%)   0.6301* H  19 s(100.00%)
                                           -1.0000 -0.0015 -0.0007
    10. (1.97405) BD ( 1) C   4 - C   5  
                ( 50.63%)   0.7116* C   4 s( 33.75%)p 1.96( 66.22%)d 0.00(  0.03%)
                                            0.0000  0.5809  0.0060  0.0023  0.0001
                                           -0.1292  0.0079  0.0012 -0.0022  0.7402
                                           -0.0102 -0.0009  0.0036  0.3121 -0.0077
                                           -0.0017  0.0031 -0.0028 -0.0029  0.0105
                                           -0.0134 -0.0056
                ( 49.37%)   0.7026* C   5 s( 35.07%)p 1.85( 64.91%)d 0.00(  0.03%)
                                            0.0001  0.5921  0.0053  0.0039  0.0003
                                            0.1014  0.0147 -0.0010  0.0012 -0.7452
                                            0.0117  0.0107  0.0001 -0.2880 -0.0091
                                            0.0025 -0.0017 -0.0031 -0.0048  0.0094
                                           -0.0111 -0.0049
    11. (1.96435) BD ( 1) C   4 - C   7  
                ( 48.76%)   0.6983* C   4 s( 32.04%)p 2.12( 67.93%)d 0.00(  0.03%)
                                            0.0002  0.5659 -0.0108 -0.0042 -0.0004
                                           -0.4385 -0.0194  0.0025 -0.0017 -0.6385
                                           -0.0073  0.0006 -0.0012  0.2805  0.0152
                                            0.0010  0.0006  0.0122 -0.0069 -0.0088
                                           -0.0065 -0.0053
                ( 51.24%)   0.7158* C   7 s( 29.20%)p 2.42( 70.77%)d 0.00(  0.03%)
                                            0.0001  0.5403  0.0082 -0.0011  0.0001
                                            0.4708 -0.0116  0.0035 -0.0022  0.6670
                                            0.0130 -0.0030  0.0023 -0.2021  0.0030
                                           -0.0001  0.0001  0.0124 -0.0021 -0.0048
                                           -0.0062 -0.0070
    12. (1.97914) BD ( 1) C   5 - C   6  
                ( 50.45%)   0.7103* C   5 s( 34.77%)p 1.88( 65.20%)d 0.00(  0.03%)
                                           -0.0000  0.5895  0.0141 -0.0016 -0.0000
                                            0.4385  0.0121 -0.0061  0.0003  0.6268
                                           -0.0340 -0.0025  0.0005 -0.2552 -0.0205
                                            0.0046  0.0002  0.0120 -0.0090 -0.0062
                                           -0.0040 -0.0054
                ( 49.55%)   0.7039* C   6 s( 34.80%)p 1.87( 65.17%)d 0.00(  0.03%)
                                            0.0000  0.5898 -0.0096  0.0017  0.0003
                                           -0.4494  0.0268  0.0058 -0.0001 -0.6134
                                           -0.0131  0.0128 -0.0010  0.2676 -0.0285
                                           -0.0019 -0.0002  0.0120 -0.0069 -0.0048
                                           -0.0069 -0.0070
    13. (1.66572) BD ( 2) C   5 - C   6  
                ( 49.96%)   0.7068* C   5 s(  0.00%)p 1.00( 99.96%)d 0.00(  0.04%)
                                           -0.0000 -0.0007 -0.0018 -0.0012 -0.0000
                                            0.6775  0.0111  0.0096 -0.0019 -0.1835
                                           -0.0041 -0.0024 -0.0003  0.7116  0.0146
                                            0.0100 -0.0013  0.0024  0.0023  0.0073
                                            0.0108 -0.0137
                ( 50.04%)   0.7074* C   6 s(  0.00%)p 1.00( 99.96%)d 0.00(  0.04%)
                                           -0.0000 -0.0003  0.0005  0.0003  0.0002
                                            0.6764  0.0146  0.0075 -0.0003 -0.1851
                                           -0.0041 -0.0017  0.0000  0.7122  0.0152
                                            0.0080 -0.0003 -0.0125 -0.0036 -0.0139
                                           -0.0067 -0.0011
    14. (1.97966) BD ( 1) C   5 - H  20  
                ( 60.19%)   0.7758* C   5 s( 30.08%)p 2.32( 69.86%)d 0.00(  0.07%)
                                            0.0003 -0.5482  0.0152  0.0021  0.0002
                                            0.5808  0.0034  0.0017  0.0013 -0.1295
                                            0.0110 -0.0039 -0.0019 -0.5867 -0.0027
                                           -0.0035 -0.0018  0.0051  0.0213 -0.0044
                                           -0.0114 -0.0073
                ( 39.81%)   0.6310* H  20 s(100.00%)
                                           -1.0000 -0.0014 -0.0007
    15. (1.98152) BD ( 1) C   6 - H  21  
                ( 60.35%)   0.7768* C   6 s( 30.50%)p 2.28( 69.44%)d 0.00(  0.07%)
                                           -0.0003  0.5520  0.0177  0.0009  0.0002
                                           -0.1252 -0.0005 -0.0006  0.0001  0.7604
                                            0.0043  0.0077  0.0015  0.3168  0.0019
                                            0.0029  0.0003 -0.0071 -0.0008  0.0157
                                           -0.0179 -0.0068
                ( 39.65%)   0.6297* H  21 s(100.00%)
                                            1.0000  0.0007  0.0012
    16. (1.96390) BD ( 1) C   7 - C   8  
                ( 51.03%)   0.7143* C   7 s( 28.94%)p 2.45( 71.04%)d 0.00(  0.03%)
                                           -0.0001 -0.5379 -0.0054  0.0010 -0.0002
                                            0.8286 -0.0026  0.0006  0.0022 -0.1201
                                           -0.0132  0.0021 -0.0038  0.0952 -0.0056
                                           -0.0002  0.0007  0.0053 -0.0016  0.0012
                                           -0.0131  0.0083
                ( 48.97%)   0.6998* C   8 s( 32.15%)p 2.11( 67.82%)d 0.00(  0.03%)
                                           -0.0002 -0.5669  0.0108  0.0048  0.0004
                                           -0.8010 -0.0219  0.0037 -0.0025  0.1234
                                           -0.0095  0.0012  0.0001 -0.1437 -0.0086
                                           -0.0026 -0.0001  0.0050 -0.0055 -0.0002
                                           -0.0143  0.0074
    17. (1.97878) BD ( 1) C   7 - N   9  
                ( 37.41%)   0.6116* C   7 s( 21.83%)p 3.58( 78.08%)d 0.00(  0.09%)
                                           -0.0001  0.4666  0.0249  0.0035 -0.0004
                                            0.1715 -0.0194  0.0010  0.0010 -0.2483
                                            0.0180 -0.0010 -0.0019  0.8298 -0.0216
                                           -0.0008  0.0026 -0.0025  0.0089 -0.0135
                                           -0.0015  0.0254
                ( 62.59%)   0.7911* N   9 s( 34.39%)p 1.91( 65.59%)d 0.00(  0.03%)
                                           -0.0000  0.5864  0.0039 -0.0022  0.0002
                                           -0.1441 -0.0056  0.0049 -0.0002  0.2769
                                           -0.0010 -0.0083  0.0012 -0.7471 -0.0018
                                            0.0103 -0.0013  0.0018  0.0070 -0.0077
                                           -0.0038  0.0117
    18. (1.96356) BD ( 1) C   7 - H  22  
                ( 61.93%)   0.7870* C   7 s( 20.09%)p 3.97( 79.83%)d 0.00(  0.08%)
                                            0.0004 -0.4475  0.0260  0.0001 -0.0001
                                           -0.2481 -0.0036 -0.0019  0.0006  0.6908
                                            0.0148  0.0022 -0.0020  0.5087  0.0246
                                            0.0004  0.0002  0.0105  0.0089 -0.0213
                                            0.0126 -0.0004
                ( 38.07%)   0.6170* H  22 s(100.00%)
                                           -1.0000 -0.0044  0.0000
    19. (1.97343) BD ( 1) C   8 - C  10  
                ( 50.56%)   0.7110* C   8 s( 33.62%)p 1.97( 66.34%)d 0.00(  0.03%)
                                           -0.0000  0.5798  0.0071  0.0031  0.0002
                                           -0.4514  0.0009  0.0000 -0.0012  0.3826
                                           -0.0057 -0.0010  0.0026  0.5595 -0.0152
                                           -0.0019  0.0038 -0.0090 -0.0107  0.0108
                                            0.0031  0.0028
                ( 49.44%)   0.7032* C  10 s( 35.10%)p 1.85( 64.88%)d 0.00(  0.03%)
                                            0.0001  0.5924  0.0049  0.0037  0.0004
                                            0.4713 -0.0194 -0.0080 -0.0008 -0.3690
                                            0.0010  0.0038 -0.0011 -0.5384 -0.0098
                                            0.0066 -0.0019 -0.0071 -0.0086  0.0106
                                            0.0035  0.0044
    20. (1.97391) BD ( 1) C   8 - C  14  
                ( 50.74%)   0.7123* C   8 s( 34.20%)p 1.92( 65.76%)d 0.00(  0.03%)
                                           -0.0000  0.5848  0.0067  0.0008  0.0002
                                           -0.3283 -0.0062 -0.0007 -0.0005 -0.2553
                                            0.0103  0.0001 -0.0018 -0.6959  0.0128
                                           -0.0000 -0.0039  0.0035  0.0106  0.0086
                                            0.0034  0.0110
                ( 49.26%)   0.7018* C  14 s( 35.21%)p 1.84( 64.77%)d 0.00(  0.03%)
                                            0.0001  0.5933  0.0057  0.0045  0.0003
                                            0.3539 -0.0242 -0.0052 -0.0010  0.2602
                                            0.0079 -0.0039  0.0008  0.6737  0.0031
                                           -0.0095  0.0014  0.0024  0.0083  0.0102
                                            0.0030  0.0091
    21. (1.64966) BD ( 2) C   8 - C  14  
                ( 50.17%)   0.7083* C   8 s(  0.00%)p 1.00( 99.96%)d 0.00(  0.03%)
                                            0.0001 -0.0029 -0.0060 -0.0016 -0.0001
                                            0.2136  0.0056  0.0004 -0.0011  0.8790
                                            0.0060  0.0047 -0.0059 -0.4258 -0.0047
                                           -0.0040  0.0031 -0.0126  0.0030 -0.0092
                                           -0.0014  0.0085
                ( 49.83%)   0.7059* C  14 s(  0.01%)p 1.00( 99.95%)d 0.00(  0.04%)
                                           -0.0000 -0.0089 -0.0020 -0.0024  0.0000
                                            0.2063  0.0057 -0.0008 -0.0010  0.8745
                                            0.0093  0.0063 -0.0014 -0.4381 -0.0034
                                           -0.0036  0.0007 -0.0003  0.0046  0.0104
                                           -0.0086 -0.0134
    22. (1.98767) BD ( 1) N   9 - C  15  
                ( 63.95%)   0.7997* N   9 s( 33.16%)p 2.01( 66.80%)d 0.00(  0.05%)
                                            0.0000 -0.5758 -0.0048 -0.0030  0.0001
                                            0.2499 -0.0021  0.0007  0.0007  0.7450
                                           -0.0130  0.0049  0.0020 -0.2241  0.0105
                                            0.0012 -0.0006 -0.0113  0.0010  0.0096
                                            0.0142  0.0059
                ( 36.05%)   0.6004* C  15 s( 32.77%)p 2.05( 67.15%)d 0.00(  0.08%)
                                           -0.0002 -0.5724  0.0108  0.0013  0.0016
                                           -0.2303  0.0168  0.0019  0.0009 -0.7410
                                            0.0284  0.0077  0.0028  0.2611  0.0079
                                           -0.0016 -0.0009 -0.0116  0.0061  0.0143
                                            0.0172  0.0114
    23. (1.98817) BD ( 1) N   9 - C  29  
                ( 63.70%)   0.7981* N   9 s( 32.39%)p 2.09( 67.58%)d 0.00(  0.03%)
                                           -0.0001  0.5690 -0.0109  0.0047  0.0000
                                            0.4189 -0.0023  0.0011  0.0001  0.4607
                                           -0.0056 -0.0009  0.0007  0.5367 -0.0082
                                           -0.0006 -0.0001  0.0088  0.0115  0.0077
                                           -0.0022  0.0055
                ( 36.30%)   0.6025* C  29 s( 24.55%)p 3.07( 75.34%)d 0.00(  0.10%)
                                            0.0001  0.4946  0.0302 -0.0015 -0.0003
                                           -0.4418  0.0229  0.0017 -0.0010 -0.4825
                                            0.0302  0.0014 -0.0016 -0.5685  0.0282
                                            0.0037 -0.0008  0.0160  0.0190  0.0193
                                           -0.0018  0.0046
    24. (1.97899) BD ( 1) C  10 - C  11  
                ( 50.48%)   0.7105* C  10 s( 34.74%)p 1.88( 65.23%)d 0.00(  0.03%)
                                           -0.0001  0.5892  0.0144 -0.0009 -0.0001
                                           -0.7871  0.0157  0.0063 -0.0004  0.1238
                                           -0.0202 -0.0005 -0.0003 -0.1254 -0.0326
                                            0.0053  0.0005 -0.0043  0.0064  0.0020
                                            0.0145 -0.0052
                ( 49.52%)   0.7037* C  11 s( 34.73%)p 1.88( 65.24%)d 0.00(  0.03%)
                                            0.0000  0.5892 -0.0091  0.0017  0.0004
                                            0.7855 -0.0106 -0.0136  0.0010 -0.1084
                                           -0.0155  0.0033 -0.0006  0.1474 -0.0371
                                            0.0015 -0.0008 -0.0057  0.0032  0.0022
                                            0.0150 -0.0065
    25. (1.66758) BD ( 2) C  10 - C  11  
                ( 50.63%)   0.7115* C  10 s(  0.00%)p 1.00( 99.97%)d 0.00(  0.03%)
                                            0.0000 -0.0019 -0.0015 -0.0004 -0.0001
                                            0.2050  0.0060  0.0021  0.0005  0.8805
                                            0.0161  0.0126 -0.0021 -0.4263 -0.0064
                                           -0.0064  0.0013 -0.0135  0.0042 -0.0086
                                           -0.0022  0.0077
                ( 49.37%)   0.7027* C  11 s(  0.00%)p 1.00( 99.96%)d 0.00(  0.04%)
                                           -0.0000 -0.0008  0.0005 -0.0005  0.0001
                                            0.2025  0.0049  0.0027 -0.0002  0.8798
                                            0.0195  0.0096 -0.0005 -0.4287 -0.0097
                                           -0.0046 -0.0000  0.0148 -0.0091 -0.0022
                                            0.0099  0.0043
    26. (1.98012) BD ( 1) C  10 - H  23  
                ( 60.08%)   0.7751* C  10 s( 30.07%)p 2.32( 69.86%)d 0.00(  0.07%)
                                           -0.0004  0.5482 -0.0154 -0.0027 -0.0001
                                            0.3388  0.0108 -0.0019 -0.0016  0.2685
                                           -0.0019  0.0035  0.0024  0.7152 -0.0032
                                            0.0035  0.0019  0.0073  0.0164  0.0119
                                            0.0011  0.0147
                ( 39.92%)   0.6318* H  23 s(100.00%)
                                            1.0000  0.0016  0.0005
    27. (1.98138) BD ( 1) C  11 - C  12  
                ( 50.10%)   0.7078* C  11 s( 34.73%)p 1.88( 65.24%)d 0.00(  0.03%)
                                            0.0000  0.5892 -0.0132 -0.0029 -0.0006
                                           -0.3482  0.0418  0.0009  0.0001 -0.2519
                                           -0.0080  0.0061 -0.0004 -0.6824  0.0032
                                            0.0122 -0.0007  0.0019  0.0089  0.0105
                                            0.0025  0.0106
                ( 49.90%)   0.7064* C  12 s( 34.72%)p 1.88( 65.25%)d 0.00(  0.03%)
                                            0.0000  0.5891 -0.0109 -0.0000 -0.0000
                                            0.3201  0.0259 -0.0098  0.0000  0.2654
                                           -0.0190 -0.0029 -0.0000  0.6911 -0.0267
                                           -0.0107 -0.0000  0.0025  0.0112  0.0093
                                            0.0043  0.0091
    28. (1.98159) BD ( 1) C  11 - H  24  
                ( 60.24%)   0.7761* C  11 s( 30.45%)p 2.28( 69.48%)d 0.00(  0.07%)
                                            0.0003 -0.5515 -0.0177 -0.0011 -0.0002
                                            0.4674  0.0022  0.0050  0.0009 -0.3866
                                           -0.0021 -0.0036 -0.0006 -0.5717 -0.0031
                                           -0.0051 -0.0007  0.0113  0.0183 -0.0134
                                           -0.0007 -0.0052
                ( 39.76%)   0.6306* H  24 s(100.00%)
                                           -1.0000 -0.0007 -0.0011
    29. (1.98142) BD ( 1) C  12 - C  13  
                ( 49.94%)   0.7067* C  12 s( 34.70%)p 1.88( 65.26%)d 0.00(  0.03%)
                                            0.0000  0.5890 -0.0116 -0.0004 -0.0001
                                            0.4410  0.0202 -0.0113  0.0000 -0.3757
                                            0.0125  0.0061  0.0001 -0.5613  0.0348
                                            0.0072  0.0001 -0.0088 -0.0100  0.0106
                                            0.0048  0.0028
                ( 50.06%)   0.7075* C  13 s( 34.73%)p 1.88( 65.23%)d 0.00(  0.03%)
                                            0.0000  0.5892 -0.0135 -0.0023 -0.0006
                                           -0.4658  0.0412 -0.0034  0.0001  0.3757
                                           -0.0042  0.0065  0.0002  0.5406  0.0107
                                            0.0114  0.0005 -0.0076 -0.0092  0.0116
                                            0.0029  0.0051
    30. (1.66389) BD ( 2) C  12 - C  13  
                ( 50.48%)   0.7105* C  12 s(  0.00%)p 1.00( 99.96%)d 0.00(  0.04%)
                                           -0.0000 -0.0011  0.0003  0.0003  0.0001
                                            0.2024  0.0055  0.0026 -0.0000  0.8789
                                            0.0234  0.0112 -0.0006 -0.4304 -0.0116
                                           -0.0055  0.0001  0.0139 -0.0085 -0.0016
                                            0.0092  0.0038
                ( 49.52%)   0.7037* C  13 s(  0.00%)p 1.00( 99.96%)d 0.00(  0.04%)
                                           -0.0000 -0.0032  0.0001 -0.0004  0.0000
                                            0.2008  0.0052 -0.0024 -0.0002  0.8778
                                            0.0215 -0.0110 -0.0014 -0.4335 -0.0109
                                            0.0058  0.0007  0.0006  0.0040  0.0113
                                           -0.0078 -0.0129
    31. (1.98159) BD ( 1) C  12 - H  25  
                ( 60.18%)   0.7758* C  12 s( 30.49%)p 2.28( 69.44%)d 0.00(  0.07%)
                                            0.0003 -0.5519 -0.0180 -0.0003 -0.0002
                                            0.8127  0.0039  0.0082  0.0018 -0.1195
                                           -0.0005 -0.0012 -0.0002  0.1397  0.0007
                                            0.0015  0.0004  0.0058 -0.0073  0.0026
                                           -0.0202  0.0128
                ( 39.82%)   0.6310* H  25 s(100.00%)
                                           -1.0000 -0.0006 -0.0012
    32. (1.97899) BD ( 1) C  13 - C  14  
                ( 49.61%)   0.7044* C  13 s( 34.66%)p 1.88( 65.31%)d 0.00(  0.03%)
                                            0.0000  0.5887 -0.0082  0.0011  0.0004
                                            0.7889 -0.0176  0.0133  0.0005 -0.1185
                                            0.0200 -0.0002  0.0003  0.1212  0.0315
                                            0.0058  0.0007 -0.0039  0.0065  0.0020
                                            0.0149 -0.0056
                ( 50.39%)   0.7098* C  14 s( 34.61%)p 1.89( 65.36%)d 0.00(  0.03%)
                                           -0.0001  0.5881  0.0137 -0.0013 -0.0001
                                           -0.7846  0.0094  0.0089 -0.0008  0.1156
                                            0.0164 -0.0033 -0.0001 -0.1506  0.0381
                                           -0.0034 -0.0005 -0.0063  0.0034  0.0020
                                            0.0147 -0.0065
    33. (1.98162) BD ( 1) C  13 - H  26  
                ( 60.23%)   0.7761* C  13 s( 30.51%)p 2.28( 69.43%)d 0.00(  0.07%)
                                            0.0003 -0.5521 -0.0173 -0.0011 -0.0003
                                            0.3433  0.0015 -0.0043  0.0007  0.2699
                                            0.0014 -0.0025  0.0005  0.7096  0.0034
                                           -0.0070  0.0013 -0.0069 -0.0160 -0.0115
                                           -0.0000 -0.0154
                ( 39.77%)   0.6306* H  26 s(100.00%)
                                           -1.0000 -0.0007 -0.0011
    34. (1.98030) BD ( 1) C  14 - H  27  
                ( 60.24%)   0.7761* C  14 s( 30.08%)p 2.32( 69.85%)d 0.00(  0.07%)
                                           -0.0004  0.5482 -0.0155 -0.0028 -0.0001
                                            0.4635  0.0081  0.0004 -0.0007 -0.3917
                                            0.0000 -0.0036 -0.0011 -0.5746  0.0030
                                           -0.0041 -0.0020 -0.0113 -0.0182  0.0137
                                            0.0016  0.0050
                ( 39.76%)   0.6306* H  27 s(100.00%)
                                            1.0000  0.0016  0.0007
    35. (1.99641) BD ( 1) C  15 - O  16  
                ( 26.98%)   0.5194* C  15 s(  0.02%)p99.99( 99.41%)d25.30(  0.56%)
                                           -0.0000  0.0148 -0.0013  0.0013 -0.0001
                                            0.8547  0.0357  0.0135  0.0024 -0.3925
                                           -0.0135 -0.0072 -0.0001 -0.3281 -0.0120
                                           -0.0078 -0.0007 -0.0254 -0.0294  0.0330
                                           -0.0492  0.0251
                ( 73.02%)   0.8545* O  16 s(  0.04%)p99.99( 99.85%)d 2.80(  0.11%)
                                           -0.0000  0.0196  0.0008  0.0009 -0.0000
                                            0.8813  0.0002 -0.0008 -0.0030 -0.3633
                                           -0.0001  0.0007  0.0013 -0.2999 -0.0018
                                           -0.0013  0.0013  0.0117  0.0134 -0.0134
                                            0.0215 -0.0112
    36. (1.99317) BD ( 2) C  15 - O  16  
                ( 35.83%)   0.5986* C  15 s( 31.88%)p 2.13( 67.97%)d 0.00(  0.16%)
                                           -0.0000  0.5615 -0.0590 -0.0012 -0.0010
                                           -0.4269  0.0281  0.0010  0.0010 -0.4794
                                            0.0566 -0.0015  0.0029 -0.5131  0.0163
                                            0.0060 -0.0007  0.0201  0.0230  0.0246
                                           -0.0024  0.0057
                ( 64.17%)   0.8011* O  16 s( 37.42%)p 1.67( 62.47%)d 0.00(  0.11%)
                                            0.0001  0.6105  0.0383  0.0008  0.0000
                                            0.3600 -0.0114  0.0005  0.0005  0.4901
                                           -0.0093 -0.0004  0.0011  0.5044 -0.0192
                                            0.0027 -0.0001  0.0166  0.0166  0.0231
                                           -0.0041  0.0020
    37. (1.98659) BD ( 1) C  15 - H  28  
                ( 58.24%)   0.7632* C  15 s( 35.64%)p 1.80( 64.27%)d 0.00(  0.09%)
                                           -0.0004  0.5959  0.0370  0.0014  0.0012
                                            0.1624  0.0106 -0.0025  0.0019 -0.2467
                                            0.0074 -0.0035  0.0042  0.7449  0.0195
                                           -0.0001  0.0030 -0.0070  0.0087 -0.0136
                                            0.0022  0.0238
                ( 41.76%)   0.6462* H  28 s(100.00%)
                                            1.0000  0.0046 -0.0004
    38. (1.98766) BD ( 1) C  29 - H  30  
                ( 59.90%)   0.7739* C  29 s( 24.92%)p 3.01( 75.00%)d 0.00(  0.07%)
                                           -0.0000  0.4992 -0.0078 -0.0014  0.0000
                                           -0.4415 -0.0130 -0.0002 -0.0012  0.7278
                                            0.0048  0.0005  0.0010  0.1576 -0.0165
                                            0.0050 -0.0014 -0.0224 -0.0038  0.0049
                                           -0.0080 -0.0116
                ( 40.10%)   0.6333* H  30 s(100.00%)
                                            1.0000  0.0027 -0.0001
    39. (1.98789) BD ( 1) C  29 - H  31  
                ( 60.44%)   0.7774* C  29 s( 25.06%)p 2.99( 74.87%)d 0.00(  0.07%)
                                           -0.0000  0.5005 -0.0081  0.0008  0.0000
                                            0.7727  0.0010  0.0052 -0.0005  0.1977
                                            0.0009 -0.0015  0.0007 -0.3348 -0.0205
                                            0.0025 -0.0019  0.0074 -0.0182 -0.0054
                                            0.0173 -0.0053
                ( 39.56%)   0.6290* H  31 s(100.00%)
                                            1.0000 -0.0024 -0.0000
    40. (1.98791) BD ( 1) C  29 - H  32  
                ( 60.86%)   0.7801* C  29 s( 25.55%)p 2.91( 74.38%)d 0.00(  0.07%)
                                           -0.0001  0.5055 -0.0015  0.0016  0.0001
                                            0.1036 -0.0075  0.0005 -0.0018 -0.4422
                                           -0.0194  0.0033 -0.0010  0.7328  0.0051
                                            0.0016 -0.0031 -0.0022  0.0036 -0.0209
                                           -0.0073  0.0138
                ( 39.14%)   0.6256* H  32 s(100.00%)
                                            1.0000  0.0008  0.0004
    41. (1.99929) CR ( 1) C   1           s(100.00%)p 0.00(  0.00%)
                                            1.0000  0.0002  0.0000  0.0000  0.0000
                                            0.0002  0.0000  0.0000  0.0000  0.0002
                                            0.0000  0.0000  0.0000 -0.0001 -0.0000
                                           -0.0000 -0.0000  0.0000 -0.0000 -0.0000
                                           -0.0000 -0.0000
    42. (1.99928) CR ( 1) C   2           s(100.00%)p 0.00(  0.00%)
                                            1.0000  0.0001  0.0000  0.0000  0.0000
                                            0.0002  0.0000 -0.0000  0.0000 -0.0000
                                           -0.0000  0.0000 -0.0000 -0.0002 -0.0000
                                            0.0000 -0.0000 -0.0000 -0.0000  0.0000
                                            0.0000  0.0000
    43. (1.99917) CR ( 1) C   3           s(100.00%)p 0.00(  0.00%)
                                            1.0000  0.0002 -0.0000 -0.0000 -0.0000
                                            0.0001 -0.0000  0.0000  0.0000 -0.0003
                                           -0.0000 -0.0000 -0.0000 -0.0002  0.0000
                                           -0.0000 -0.0000 -0.0000  0.0000  0.0000
                                           -0.0000 -0.0000
    44. (1.99910) CR ( 1) C   4           s(100.00%)p 0.00(  0.00%)
                                            1.0000 -0.0001  0.0000  0.0000  0.0000
                                            0.0001  0.0000 -0.0000  0.0000  0.0001
                                            0.0000 -0.0000  0.0000 -0.0000 -0.0000
                                           -0.0000 -0.0000 -0.0000  0.0000  0.0000
                                            0.0000  0.0000
    45. (1.99916) CR ( 1) C   5           s(100.00%)p 0.00(  0.00%)
                                            1.0000  0.0002 -0.0000 -0.0000 -0.0000
                                           -0.0002 -0.0000 -0.0000 -0.0000  0.0001
                                           -0.0000  0.0000  0.0000  0.0002  0.0000
                                            0.0000  0.0000 -0.0000 -0.0000  0.0000
                                            0.0000  0.0000
    46. (1.99929) CR ( 1) C   6           s(100.00%)p 0.00(  0.00%)
                                            1.0000  0.0001  0.0000  0.0000  0.0000
                                           -0.0000 -0.0000 -0.0000  0.0000  0.0003
                                            0.0000  0.0000  0.0000  0.0001  0.0000
                                            0.0000  0.0000 -0.0000  0.0000  0.0000
                                           -0.0000 -0.0000
    47. (1.99900) CR ( 1) C   7           s(100.00%)p 0.00(  0.00%)
                                            1.0000  0.0001 -0.0000  0.0000 -0.0000
                                            0.0002  0.0000  0.0000  0.0000 -0.0004
                                           -0.0000 -0.0000 -0.0000 -0.0000 -0.0000
                                           -0.0000  0.0000 -0.0000 -0.0000  0.0000
                                           -0.0000  0.0000
    48. (1.99910) CR ( 1) C   8           s(100.00%)p 0.00(  0.00%)
                                            1.0000 -0.0001  0.0000  0.0000  0.0000
                                           -0.0002 -0.0000  0.0000 -0.0000 -0.0001
                                           -0.0000 -0.0000  0.0000 -0.0000 -0.0000
                                           -0.0000 -0.0000  0.0000 -0.0000  0.0000
                                           -0.0000  0.0000
    49. (1.99937) CR ( 1) N   9           s(100.00%)
                                            1.0000  0.0001 -0.0000  0.0000  0.0000
                                            0.0001  0.0000  0.0000 -0.0000  0.0000
                                           -0.0000 -0.0000  0.0000  0.0000 -0.0000
                                            0.0000 -0.0000  0.0000  0.0000  0.0000
                                           -0.0000  0.0000
    50. (1.99915) CR ( 1) C  10           s(100.00%)p 0.00(  0.00%)
                                            1.0000  0.0002 -0.0000 -0.0000 -0.0000
                                            0.0000  0.0000  0.0000 -0.0000  0.0001
                                           -0.0000  0.0000  0.0000  0.0003 -0.0000
                                            0.0000  0.0000  0.0000  0.0000  0.0000
                                            0.0000  0.0000
    51. (1.99929) CR ( 1) C  11           s(100.00%)p 0.00(  0.00%)
                                            1.0000  0.0001  0.0000  0.0000  0.0000
                                           -0.0002 -0.0000 -0.0000 -0.0000  0.0001
                                            0.0000  0.0000  0.0000  0.0002  0.0000
                                            0.0000  0.0000 -0.0000 -0.0000  0.0000
                                           -0.0000  0.0000
    52. (1.99929) CR ( 1) C  12           s(100.00%)p 0.00(  0.00%)
                                            1.0000  0.0002  0.0000  0.0000  0.0000
                                           -0.0003 -0.0000 -0.0000 -0.0000  0.0001
                                            0.0000  0.0000  0.0000 -0.0001 -0.0000
                                           -0.0000 -0.0000 -0.0000  0.0000 -0.0000
                                            0.0000 -0.0000
    53. (1.99929) CR ( 1) C  13           s(100.00%)p 0.00(  0.00%)
                                            1.0000  0.0001  0.0000  0.0000  0.0000
                                           -0.0001 -0.0000  0.0000 -0.0000 -0.0001
                                           -0.0000  0.0000 -0.0000 -0.0003 -0.0000
                                            0.0000 -0.0000  0.0000  0.0000  0.0000
                                           -0.0000  0.0000
    54. (1.99916) CR ( 1) C  14           s(100.00%)p 0.00(  0.00%)
                                            1.0000  0.0002 -0.0000 -0.0000 -0.0000
                                            0.0001  0.0000  0.0000 -0.0000 -0.0001
                                            0.0000 -0.0000 -0.0000 -0.0003  0.0000
                                           -0.0000 -0.0000 -0.0000 -0.0000  0.0000
                                            0.0000 -0.0000
    55. (1.99940) CR ( 1) C  15           s(100.00%)p 0.00(  0.00%)
                                            1.0000  0.0001  0.0000  0.0000  0.0000
                                            0.0000  0.0000 -0.0000  0.0000 -0.0002
                                            0.0000 -0.0000  0.0000  0.0003  0.0000
                                           -0.0000  0.0000 -0.0000  0.0000 -0.0000
                                            0.0000  0.0000
    56. (1.99981) CR ( 1) O  16           s(100.00%)p 0.00(  0.00%)
                                            1.0000  0.0002 -0.0000  0.0000  0.0000
                                           -0.0001  0.0000 -0.0000 -0.0000 -0.0002
                                           -0.0000 -0.0000 -0.0000 -0.0001  0.0000
                                           -0.0000 -0.0000 -0.0000 -0.0000 -0.0000
                                            0.0000  0.0000
    57. (1.99940) CR ( 1) C  29           s(100.00%)p 0.00(  0.00%)
                                            1.0000  0.0000 -0.0000  0.0000  0.0000
                                            0.0001 -0.0000  0.0000 -0.0000  0.0001
                                           -0.0000  0.0000  0.0000  0.0001 -0.0000
                                            0.0000 -0.0000 -0.0000 -0.0000 -0.0000
                                           -0.0000  0.0000
    58. (1.66270) LP ( 1) N   9           s(  0.01%)p99.99( 99.97%)d 0.94(  0.01%)
                                            0.0000  0.0115 -0.0011 -0.0039  0.0001
                                           -0.8606 -0.0147 -0.0046  0.0016  0.3943
                                            0.0080  0.0018 -0.0006  0.3213  0.0041
                                            0.0047 -0.0007  0.0081 -0.0052 -0.0013
                                            0.0061  0.0031
    59. (1.98761) LP ( 1) O  16           s( 62.69%)p 0.59( 37.30%)d 0.00(  0.01%)
                                           -0.0003  0.7915 -0.0189 -0.0003 -0.0000
                                           -0.3003  0.0038 -0.0001 -0.0027 -0.3731
                                            0.0007 -0.0025 -0.0034 -0.3788  0.0078
                                            0.0005 -0.0031 -0.0053 -0.0053 -0.0054
                                            0.0017 -0.0009
    60. (1.89888) LP ( 2) O  16           s(  0.01%)p 1.00( 99.93%)d 0.00(  0.06%)
                                           -0.0001 -0.0039 -0.0019  0.0056  0.0000
                                           -0.0443 -0.0013 -0.0002  0.0008 -0.6977
                                           -0.0076  0.0013  0.0016  0.7145  0.0070
                                           -0.0011 -0.0001 -0.0093  0.0079  0.0000
                                            0.0101  0.0191
    61. (0.00541) RY*( 1) C   1           s(  0.97%)p96.42( 93.55%)d 5.65(  5.48%)
                                            0.0000 -0.0244  0.0940  0.0069  0.0152
                                            0.0136 -0.5294  0.0621 -0.0299  0.0197
                                           -0.7350  0.0857 -0.0431 -0.0078  0.3148
                                           -0.0322  0.0171 -0.1738 -0.0069  0.1397
                                            0.0297  0.0642
    62. (0.00193) RY*( 2) C   1           s(  0.04%)p99.99( 98.02%)d53.99(  1.95%)
                                           -0.0000 -0.0000  0.0187  0.0030  0.0008
                                            0.0200  0.4639 -0.0675 -0.1146 -0.0255
                                           -0.5819  0.0946  0.1466 -0.0257 -0.5890
                                            0.0886  0.1478 -0.0100  0.0683  0.0413
                                           -0.1024 -0.0502
    63. (0.00086) RY*( 3) C   1           s(  0.35%)p99.99( 91.41%)d23.65(  8.24%)
                                            0.0000  0.0004  0.0519 -0.0281 -0.0010
                                           -0.0154  0.6262  0.1270  0.0799  0.0032
                                           -0.1629 -0.0349 -0.0161 -0.0143  0.6613
                                            0.1665  0.0767  0.1505  0.0561  0.1917
                                            0.1253 -0.0642
    64. (0.00055) RY*( 4) C   1           s(  0.03%)p13.37(  0.44%)d99.99( 99.53%)
                                           -0.0000  0.0000  0.0170 -0.0062  0.0005
                                           -0.0071  0.0435 -0.0016 -0.0008  0.0015
                                           -0.0093 -0.0066 -0.0007 -0.0073  0.0454
                                           -0.0128 -0.0027 -0.4920 -0.0732 -0.3033
                                            0.2295 -0.7767
    65. (0.00043) RY*( 5) C   1           s(  0.49%)p99.99( 94.58%)d10.17(  4.93%)
                                           -0.0000  0.0004  0.0697 -0.0005  0.0014
                                            0.0099  0.0646  0.4443 -0.1334 -0.0147
                                           -0.0622 -0.5690  0.1698 -0.0131 -0.0534
                                           -0.5793  0.1762  0.0139 -0.1121 -0.0504
                                            0.1636  0.0853
    66. (0.00036) RY*( 6) C   1           s( 88.39%)p 0.10(  8.94%)d 0.03(  2.67%)
                                            0.0000  0.0029  0.9386  0.0035 -0.0536
                                           -0.0123  0.0129  0.0256  0.1365 -0.0160
                                            0.1145  0.1027  0.1848  0.0088 -0.0547
                                            0.0126 -0.0923 -0.0670 -0.0933  0.0990
                                           -0.0602  0.0103
    67. (0.00019) RY*( 7) C   1           s( 81.11%)p 0.03(  2.38%)d 0.20( 16.51%)
                                           -0.0000 -0.0037 -0.1095  0.8939 -0.0070
                                            0.0041  0.0422 -0.0058  0.0901  0.0048
                                            0.0200 -0.0206  0.0988 -0.0032  0.0049
                                            0.0038 -0.0565 -0.1093 -0.3026  0.2330
                                           -0.0821 -0.0245
    68. (0.00007) RY*( 8) C   1           s(  0.06%)p99.99( 21.56%)d99.99( 78.38%)
    69. (0.00006) RY*( 9) C   1           s(  5.21%)p13.66( 71.23%)d 4.52( 23.55%)
    70. (0.00000) RY*(10) C   1           s(  1.36%)p69.18( 94.03%)d 3.39(  4.61%)
    71. (0.00001) RY*(11) C   1           s(  3.06%)p 5.90( 18.06%)d25.77( 78.88%)
    72. (0.00000) RY*(12) C   1           s(  0.41%)p99.99( 94.34%)d12.88(  5.26%)
    73. (0.00000) RY*(13) C   1           s( 99.32%)p 0.00(  0.38%)d 0.00(  0.29%)
    74. (0.00000) RY*(14) C   1           s(  8.41%)p 1.61( 13.54%)d 9.29( 78.05%)
    75. (0.00001) RY*(15) C   1           s(  8.03%)p 0.77(  6.21%)d10.68( 85.76%)
    76. (0.00001) RY*(16) C   1           s(  0.07%)p99.99( 99.55%)d 5.67(  0.38%)
    77. (0.00001) RY*(17) C   1           s(  2.79%)p32.93( 91.86%)d 1.92(  5.35%)
    78. (0.00566) RY*( 1) C   2           s(  0.38%)p99.99( 94.72%)d12.99(  4.90%)
                                           -0.0000  0.0259 -0.0353  0.0425 -0.0073
                                           -0.0193  0.6653  0.0749  0.0407  0.0018
                                           -0.1540  0.0388  0.0020  0.0193 -0.6833
                                           -0.0545 -0.0377 -0.0691 -0.1323  0.0200
                                            0.1368  0.0875
    79. (0.00197) RY*( 2) C   2           s(  0.09%)p99.99( 97.96%)d21.83(  1.95%)
                                            0.0000  0.0018 -0.0121  0.0268  0.0050
                                            0.0092  0.2232  0.0351 -0.0464  0.0397
                                            0.9232  0.1459 -0.2244  0.0018  0.0243
                                            0.0065 -0.0132 -0.0933  0.0115  0.0961
                                           -0.0367  0.0099
    80. (0.00084) RY*( 3) C   2           s(  0.09%)p99.99( 90.44%)d99.99(  9.47%)
                                           -0.0000  0.0009  0.0290 -0.0040 -0.0032
                                           -0.0153  0.6248 -0.1417  0.0629  0.0042
                                           -0.1689  0.0350 -0.0238 -0.0150  0.6443
                                           -0.2009  0.0611  0.0035  0.0352  0.0943
                                            0.1611 -0.2421
    81. (0.00057) RY*( 4) C   2           s(  0.09%)p22.77(  2.02%)d99.99( 97.89%)
                                           -0.0000 -0.0005 -0.0150  0.0255  0.0037
                                            0.0048  0.0684 -0.0018  0.0520 -0.0020
                                           -0.0238  0.0361 -0.0064  0.0048  0.0811
                                            0.0156  0.0638 -0.6143 -0.1898 -0.6804
                                           -0.3105 -0.0783
    82. (0.00045) RY*( 5) C   2           s( 79.54%)p 0.21( 17.04%)d 0.04(  3.42%)
                                           -0.0000  0.0026  0.8913 -0.0178 -0.0274
                                           -0.0109  0.0499 -0.1359  0.1022  0.0131
                                            0.0376 -0.3030 -0.1381  0.0147 -0.0690
                                            0.0472 -0.1385  0.1008 -0.0228 -0.0669
                                           -0.1151 -0.0762
    83. (0.00027) RY*( 6) C   2           s( 12.45%)p 6.58( 81.99%)d 0.45(  5.55%)
                                           -0.0000  0.0011  0.3419 -0.0839 -0.0244
                                           -0.0079 -0.0475  0.1358  0.1436 -0.0161
                                           -0.0629  0.8137  0.3264  0.0043  0.0013
                                            0.0513 -0.0553 -0.1314  0.0814  0.1630
                                           -0.0689 -0.0181
    84. (0.00017) RY*( 7) C   2           s( 80.90%)p 0.06(  4.90%)d 0.18( 14.20%)
                                            0.0000 -0.0065 -0.0526  0.8977 -0.0156
                                            0.0045 -0.0167 -0.0872  0.1068  0.0002
                                           -0.0200  0.1260 -0.0065 -0.0032 -0.0081
                                            0.0674 -0.0934  0.2098 -0.1417  0.0028
                                           -0.1950 -0.1998
    85. (0.00008) RY*( 8) C   2           s(  4.07%)p 8.59( 34.96%)d14.99( 60.97%)
    86. (0.00004) RY*( 9) C   2           s(  4.11%)p13.18( 54.14%)d10.16( 41.75%)
    87. (0.00003) RY*(10) C   2           s( 11.50%)p 2.10( 24.11%)d 5.60( 64.39%)
    88. (0.00002) RY*(11) C   2           s(  0.28%)p99.99( 97.91%)d 6.39(  1.81%)
    89. (0.00000) RY*(12) C   2           s(  1.21%)p80.20( 96.81%)d 1.64(  1.98%)
    90. (0.00001) RY*(13) C   2           s(  5.00%)p14.68( 73.42%)d 4.31( 21.58%)
    91. (0.00001) RY*(14) C   2           s(  1.58%)p14.91( 23.49%)d47.56( 74.94%)
    92. (0.00000) RY*(15) C   2           s( 97.62%)p 0.00(  0.43%)d 0.02(  1.95%)
    93. (0.00001) RY*(16) C   2           s(  0.88%)p99.99( 96.12%)d 3.39(  2.99%)
    94. (0.00000) RY*(17) C   2           s(  0.31%)p30.94(  9.61%)d99.99( 90.08%)
    95. (0.00601) RY*( 1) C   3           s(  0.25%)p99.99( 94.96%)d19.45(  4.79%)
                                            0.0000 -0.0232  0.0382 -0.0212  0.0039
                                            0.0040 -0.0405  0.0419 -0.0050 -0.0244
                                            0.9333 -0.0142  0.0334 -0.0097  0.2691
                                           -0.0236  0.0156  0.0854 -0.0601 -0.1304
                                            0.1364  0.0367
    96. (0.00207) RY*( 2) C   3           s(  0.14%)p99.99( 97.57%)d15.89(  2.28%)
                                            0.0000  0.0155  0.0274 -0.0166 -0.0132
                                            0.0212  0.7346 -0.0857 -0.0839  0.0123
                                            0.2099 -0.0896 -0.0844 -0.0174 -0.5868
                                            0.1140  0.0651  0.0847  0.0294 -0.0403
                                           -0.0758 -0.0862
    97. (0.00138) RY*( 3) C   3           s(  0.26%)p99.99( 77.61%)d84.29( 22.12%)
                                            0.0000  0.0015  0.0479 -0.0172 -0.0058
                                            0.0027 -0.5319 -0.1866 -0.0193 -0.0015
                                            0.1623  0.0571  0.0051  0.0023 -0.6303
                                           -0.1758 -0.0131  0.0742 -0.0241 -0.0784
                                           -0.2441  0.3866
    98. (0.00057) RY*( 4) C   3           s( 15.87%)p 1.83( 29.08%)d 3.47( 55.04%)
                                            0.0000  0.0003  0.3893 -0.0848 -0.0023
                                            0.0023 -0.3022  0.1208  0.0007 -0.0100
                                            0.0471  0.0551  0.0948  0.0062 -0.2836
                                            0.2948 -0.0567  0.2247  0.1122  0.3006
                                            0.3619 -0.5158
    99. (0.00045) RY*( 5) C   3           s( 70.40%)p 0.20( 13.88%)d 0.22( 15.72%)
                                            0.0000 -0.0036  0.8249 -0.1536  0.0053
                                           -0.0093  0.1035 -0.1925  0.0775 -0.0179
                                           -0.0728 -0.1032  0.1145 -0.0013  0.2094
                                            0.1080 -0.0039 -0.0303  0.0120 -0.1975
                                           -0.3066  0.1521
   100. (0.00027) RY*( 6) C   3           s( 27.04%)p 2.58( 69.63%)d 0.12(  3.33%)
                                            0.0000 -0.0030  0.3344  0.3946 -0.0530
                                            0.0082  0.0568  0.5717 -0.2955 -0.0042
                                           -0.0474  0.2151 -0.1643 -0.0120 -0.0457
                                           -0.3692  0.2546  0.0610 -0.1520 -0.0228
                                            0.0363  0.0682
   101. (0.00021) RY*( 7) C   3           s(  2.58%)p29.85( 77.15%)d 7.84( 20.27%)
                                           -0.0000 -0.0125  0.1177  0.1036 -0.0332
                                            0.0039 -0.0101  0.0564  0.1560  0.0023
                                            0.0475 -0.7564 -0.1095 -0.0022 -0.0569
                                           -0.3421 -0.1930 -0.2125 -0.1047  0.3690
                                            0.0999  0.0212
   102. (0.00013) RY*( 8) C   3           s(  2.61%)p28.16( 73.44%)d 9.19( 23.95%)
                                            0.0000  0.0023  0.0176  0.1431  0.0726
                                           -0.0025 -0.0438 -0.5287 -0.4357 -0.0076
                                           -0.0332 -0.1396  0.0382  0.0094  0.1072
                                           -0.3950  0.2708  0.1639  0.3662 -0.0688
                                            0.1018 -0.2520
   103. (0.00008) RY*( 9) C   3           s(  2.91%)p19.72( 57.39%)d13.64( 39.70%)
   104. (0.00008) RY*(10) C   3           s( 25.00%)p 1.10( 27.46%)d 1.90( 47.55%)
   105. (0.00005) RY*(11) C   3           s( 49.58%)p 0.45( 22.26%)d 0.57( 28.15%)
   106. (0.00003) RY*(12) C   3           s(  0.82%)p34.55( 28.37%)d86.24( 70.81%)
   107. (0.00001) RY*(13) C   3           s(  4.88%)p14.78( 72.10%)d 4.72( 23.02%)
   108. (0.00002) RY*(14) C   3           s(  3.16%)p17.53( 55.38%)d13.12( 41.46%)
   109. (0.00002) RY*(15) C   3           s(  1.79%)p 6.68( 11.94%)d48.25( 86.27%)
   110. (0.00000) RY*(16) C   3           s(  0.84%)p99.99( 85.59%)d16.20( 13.57%)
   111. (0.00000) RY*(17) C   3           s( 91.97%)p 0.07(  6.25%)d 0.02(  1.78%)
   112. (0.00729) RY*( 1) C   4           s(  1.31%)p72.57( 95.34%)d 2.54(  3.34%)
                                            0.0000 -0.0112  0.0882 -0.0723  0.0018
                                            0.0142 -0.5833  0.0118 -0.0239  0.0152
                                           -0.6917 -0.0032 -0.0275 -0.0073  0.3640
                                           -0.0115  0.0128  0.1304  0.0126 -0.1063
                                           -0.0504 -0.0493
   113. (0.00325) RY*( 2) C   4           s(  6.00%)p14.57( 87.50%)d 1.08(  6.49%)
                                           -0.0000  0.0066  0.2447  0.0109 -0.0047
                                           -0.0040  0.7426  0.0246  0.0147 -0.0147
                                           -0.5626 -0.0168  0.0397 -0.0111  0.0567
                                            0.0193  0.0210  0.0887 -0.0425 -0.0061
                                            0.2239 -0.0713
   114. (0.00235) RY*( 3) C   4           s(  0.17%)p99.99( 96.19%)d21.91(  3.64%)
                                            0.0000 -0.0068  0.0349 -0.0199 -0.0003
                                           -0.0115  0.1697  0.0665  0.0417  0.0130
                                            0.3327  0.0179 -0.0410 -0.0001  0.9013
                                           -0.0232 -0.0325  0.0214  0.0724  0.1343
                                           -0.0149 -0.1118
   115. (0.00087) RY*( 4) C   4           s( 84.18%)p 0.14( 11.84%)d 0.05(  3.99%)
                                           -0.0000  0.0005  0.9170 -0.0287 -0.0030
                                           -0.0075 -0.1597 -0.1191  0.0788 -0.0079
                                            0.2065 -0.0953  0.0674  0.0062 -0.1052
                                            0.0404 -0.0576  0.0816  0.1427  0.0440
                                            0.0287 -0.1004
   116. (0.00065) RY*( 5) C   4           s(  1.35%)p 2.27(  3.07%)d70.58( 95.57%)
                                           -0.0000 -0.0002 -0.0442  0.1075  0.0049
                                           -0.0077 -0.0753  0.0376  0.0495  0.0048
                                            0.0382 -0.1086 -0.0481 -0.0055 -0.0212
                                           -0.0706 -0.0085 -0.4300 -0.1128 -0.3378
                                            0.2964 -0.7457
   117. (0.00037) RY*( 6) C   4           s(  0.32%)p99.99( 45.99%)d99.99( 53.68%)
                                            0.0000 -0.0006 -0.0336  0.0263  0.0373
                                           -0.0053 -0.0623  0.0439  0.1624  0.0137
                                            0.1186 -0.5035 -0.2396  0.0095  0.0384
                                           -0.2857 -0.1392  0.3376 -0.2477 -0.2518
                                            0.4633  0.2889
   118. (0.00027) RY*( 7) C   4           s( 28.06%)p 1.99( 55.85%)d 0.57( 16.09%)
                                           -0.0000 -0.0007 -0.0059  0.5296  0.0077
                                           -0.0048 -0.1115  0.6165  0.0763  0.0025
                                            0.0138  0.1475  0.0090 -0.0038 -0.0677
                                            0.3395 -0.1353  0.2656  0.0459  0.1967
                                            0.2014 -0.0949
   119. (0.00024) RY*( 8) C   4           s( 35.74%)p 0.87( 30.99%)d 0.93( 33.27%)
                                           -0.0000  0.0004  0.1267  0.5838  0.0236
                                            0.0045  0.0592  0.0133  0.1955 -0.0050
                                           -0.0417  0.1955  0.1225  0.0062  0.0732
                                           -0.4449 -0.0986 -0.2096  0.0157 -0.3652
                                           -0.3044  0.2499
   120. (0.00013) RY*( 9) C   4           s(  1.03%)p60.18( 61.97%)d35.93( 37.00%)
                                           -0.0000  0.0051 -0.0035  0.0954  0.0341
                                           -0.0076 -0.0930 -0.4632  0.1481  0.0070
                                            0.0097  0.5090 -0.0866  0.0088  0.0849
                                            0.2880 -0.1324 -0.1686 -0.0637 -0.0322
                                            0.5261  0.2445
   121. (0.00012) RY*(10) C   4           s(  7.67%)p 6.48( 49.74%)d 5.55( 42.59%)
                                           -0.0000 -0.0016 -0.1277  0.2180 -0.1135
                                           -0.0027 -0.0859 -0.3098  0.1517 -0.0035
                                           -0.0240  0.0627  0.2690 -0.0044 -0.0538
                                           -0.4812  0.2442  0.2752  0.0396  0.4960
                                            0.1953 -0.2538
   122. (0.00008) RY*(11) C   4           s( 14.28%)p 4.36( 62.29%)d 1.64( 23.42%)
   123. (0.00007) RY*(12) C   4           s(  0.80%)p67.11( 53.76%)d56.73( 45.44%)
   124. (0.00007) RY*(13) C   4           s(  7.35%)p 5.48( 40.31%)d 7.12( 52.33%)
   125. (0.00006) RY*(14) C   4           s( 12.75%)p 3.93( 50.04%)d 2.92( 37.21%)
   126. (0.00003) RY*(15) C   4           s(  4.53%)p12.44( 56.28%)d 8.66( 39.20%)
   127. (0.00001) RY*(16) C   4           s(  1.18%)p81.74( 96.58%)d 1.89(  2.24%)
   128. (0.00001) RY*(17) C   4           s( 93.30%)p 0.03(  2.35%)d 0.05(  4.35%)
   129. (0.00552) RY*( 1) C   5           s(  0.15%)p99.99( 94.84%)d33.55(  5.01%)
                                            0.0000 -0.0211  0.0318 -0.0034  0.0052
                                           -0.0177  0.6989  0.0149  0.0331 -0.0029
                                           -0.0979  0.0634 -0.0059  0.0178 -0.6639
                                            0.0562 -0.0226  0.0668  0.1324 -0.0156
                                           -0.1464 -0.0800
   130. (0.00187) RY*( 2) C   5           s(  1.12%)p86.12( 96.13%)d 2.47(  2.75%)
                                            0.0000  0.0157  0.1023 -0.0149 -0.0153
                                            0.0018  0.2541  0.0223 -0.0399  0.0274
                                            0.9171 -0.0975 -0.1324  0.0019  0.1340
                                            0.0830  0.0315  0.1453 -0.0340 -0.0615
                                            0.0382 -0.0023
   131. (0.00110) RY*( 3) C   5           s(  0.22%)p99.99( 68.21%)d99.99( 31.57%)
                                            0.0000  0.0031 -0.0231  0.0408 -0.0056
                                            0.0136 -0.4547 -0.2217 -0.0379 -0.0006
                                            0.2625  0.0368 -0.0303  0.0171 -0.5361
                                           -0.2535 -0.0378 -0.3312 -0.0896 -0.3926
                                           -0.1251 -0.1678
   132. (0.00054) RY*( 4) C   5           s(  0.05%)p99.99( 53.21%)d99.99( 46.74%)
                                            0.0000  0.0017  0.0200  0.0013 -0.0071
                                           -0.0027 -0.4257  0.2751 -0.0261  0.0001
                                            0.1125 -0.0706  0.0170 -0.0018 -0.4395
                                            0.2504 -0.0253  0.3615  0.1372  0.4716
                                            0.2848 -0.1201
   133. (0.00050) RY*( 5) C   5           s( 83.91%)p 0.17( 14.33%)d 0.02(  1.76%)
                                            0.0000 -0.0068  0.9077 -0.1230 -0.0032
                                           -0.0125 -0.0657 -0.1666  0.1141 -0.0093
                                           -0.0913 -0.0668  0.1009  0.0125 -0.0164
                                            0.2703 -0.0384 -0.0469 -0.0657 -0.0971
                                            0.0230  0.0327
   134. (0.00031) RY*( 6) C   5           s( 19.00%)p 4.12( 78.34%)d 0.14(  2.66%)
                                            0.0000 -0.0058  0.0612  0.4277 -0.0579
                                           -0.0003 -0.0542 -0.1705 -0.1337  0.0099
                                            0.0180  0.7298 -0.3259  0.0026  0.0629
                                            0.3000  0.0178 -0.0017  0.0279  0.0968
                                           -0.1084 -0.0682
   135. (0.00017) RY*( 7) C   5           s( 16.39%)p 5.03( 82.47%)d 0.07(  1.14%)
                                            0.0000  0.0056  0.3185  0.2378  0.0763
                                           -0.0057  0.0172  0.6380  0.1367  0.0033
                                           -0.0307  0.1212 -0.2742  0.0043  0.0391
                                           -0.5317 -0.1535  0.0075  0.0280 -0.0708
                                            0.0410 -0.0623
   136. (0.00016) RY*( 8) C   5           s(  1.02%)p62.05( 63.00%)d35.44( 35.98%)
                                           -0.0000 -0.0011 -0.0621  0.0637 -0.0472
                                            0.0065 -0.0650  0.5593  0.0721  0.0083
                                            0.0944  0.0556  0.3111 -0.0009 -0.0531
                                            0.3841  0.2202 -0.3490 -0.1680 -0.0340
                                           -0.3894  0.2389
   137. (0.00011) RY*( 9) C   5           s(  7.60%)p 5.20( 39.54%)d 6.95( 52.86%)
                                            0.0000  0.0061 -0.1348  0.2237  0.0882
                                           -0.0017 -0.0987  0.0745  0.1382 -0.0139
                                           -0.1244 -0.2711 -0.3469  0.0014 -0.0369
                                            0.3707 -0.1128  0.2569  0.2135 -0.5768
                                            0.0596  0.2841
   138. (0.00009) RY*(10) C   5           s( 43.95%)p 0.47( 20.88%)d 0.80( 35.17%)
   139. (0.00006) RY*(11) C   5           s( 26.35%)p 0.87( 22.94%)d 1.92( 50.71%)
   140. (0.00005) RY*(12) C   5           s(  1.25%)p15.43( 19.33%)d63.40( 79.42%)
   141. (0.00002) RY*(13) C   5           s(  2.31%)p37.18( 85.76%)d 5.17( 11.93%)
   142. (0.00001) RY*(14) C   5           s(  0.72%)p57.57( 41.27%)d80.91( 58.01%)
   143. (0.00002) RY*(15) C   5           s(  0.59%)p32.04( 18.95%)d99.99( 80.45%)
   144. (0.00000) RY*(16) C   5           s( 95.43%)p 0.02(  2.08%)d 0.03(  2.49%)
   145. (0.00000) RY*(17) C   5           s(  0.03%)p99.99( 98.79%)d37.20(  1.18%)
   146. (0.00579) RY*( 1) C   6           s(  0.36%)p99.99( 94.89%)d13.11(  4.75%)
                                            0.0000 -0.0263  0.0433 -0.0311  0.0092
                                           -0.0022  0.1759  0.0230 -0.0032  0.0265
                                           -0.8713  0.0827 -0.0538  0.0085 -0.3839
                                            0.0039 -0.0145  0.0815 -0.0574 -0.1243
                                            0.1416  0.0456
   147. (0.00201) RY*( 2) C   6           s(  0.30%)p99.99( 97.58%)d 7.18(  2.12%)
                                           -0.0000 -0.0021  0.0409 -0.0356 -0.0031
                                           -0.0284 -0.6833  0.1272  0.1617 -0.0133
                                           -0.3646  0.0571  0.0695  0.0238  0.5436
                                           -0.1037 -0.1333  0.0924  0.0506 -0.0676
                                           -0.0503 -0.0548
   148. (0.00097) RY*( 3) C   6           s(  0.30%)p99.99( 80.30%)d63.94( 19.39%)
                                           -0.0000  0.0007  0.0526  0.0162 -0.0017
                                           -0.0089  0.5733  0.1769  0.0316  0.0012
                                           -0.1522 -0.0768 -0.0128 -0.0098  0.6169
                                            0.1757  0.0346  0.1997  0.0775  0.2776
                                            0.2274 -0.1389
   149. (0.00055) RY*( 4) C   6           s(  0.79%)p16.35( 12.97%)d99.99( 86.23%)
                                           -0.0000 -0.0001  0.0867  0.0199  0.0047
                                           -0.0091  0.2258  0.0182  0.0723  0.0009
                                           -0.0564  0.0264 -0.0145 -0.0114  0.2434
                                            0.0141  0.0971 -0.0167 -0.0905 -0.2780
                                           -0.5060  0.7215
   150. (0.00044) RY*( 5) C   6           s( 87.92%)p 0.10(  8.64%)d 0.04(  3.44%)
                                           -0.0000  0.0032  0.9362 -0.0425 -0.0311
                                            0.0096 -0.0096  0.0943 -0.0706 -0.0164
                                            0.1075  0.1410  0.1591 -0.0117 -0.0587
                                           -0.0656  0.0861  0.0936 -0.0974 -0.0741
                                            0.0642 -0.0811
   151. (0.00027) RY*( 6) C   6           s(  8.24%)p10.32( 85.01%)d 0.82(  6.76%)
                                            0.0000 -0.0016 -0.1820  0.2218 -0.0032
                                            0.0135  0.0605  0.5931 -0.2658  0.0108
                                            0.0629  0.2982 -0.1514 -0.0098 -0.0286
                                           -0.5041  0.2300  0.1839  0.0050 -0.0926
                                           -0.1066 -0.1175
   152. (0.00015) RY*( 7) C   6           s( 76.34%)p 0.12(  8.87%)d 0.19( 14.79%)
                                            0.0000 -0.0041 -0.0097  0.8734 -0.0224
                                           -0.0020 -0.0355 -0.1639  0.0721  0.0037
                                           -0.0166 -0.0828  0.1750  0.0025  0.0125
                                            0.1316 -0.0099  0.1655 -0.3244 -0.0966
                                            0.0214 -0.0740
   153. (0.00009) RY*( 8) C   6           s(  4.82%)p10.16( 49.00%)d 9.57( 46.18%)
   154. (0.00005) RY*( 9) C   6           s(  5.06%)p 9.33( 47.24%)d 9.42( 47.70%)
   155. (0.00003) RY*(10) C   6           s(  6.89%)p 2.68( 18.46%)d10.84( 74.65%)
   156. (0.00002) RY*(11) C   6           s(  1.68%)p54.40( 91.46%)d 4.08(  6.85%)
   157. (0.00001) RY*(12) C   6           s(  1.22%)p74.13( 90.71%)d 6.59(  8.07%)
   158. (0.00000) RY*(13) C   6           s( 98.16%)p 0.01(  0.73%)d 0.01(  1.11%)
   159. (0.00001) RY*(14) C   6           s(  4.44%)p 5.15( 22.85%)d16.37( 72.71%)
   160. (0.00000) RY*(15) C   6           s(  1.19%)p15.89( 18.92%)d67.06( 79.88%)
   161. (0.00001) RY*(16) C   6           s(  1.50%)p63.26( 94.91%)d 2.39(  3.59%)
   162. (0.00000) RY*(17) C   6           s(  0.87%)p89.38( 77.53%)d24.91( 21.60%)
   163. (0.01272) RY*( 1) C   7           s(  2.78%)p34.33( 95.29%)d 0.70(  1.93%)
                                           -0.0000 -0.0033  0.1662 -0.0111  0.0023
                                            0.0127 -0.1328 -0.0206  0.0012 -0.0343
                                            0.7137 -0.0178  0.0189 -0.0194  0.6495
                                            0.0361 -0.0024  0.0301  0.0565 -0.1120
                                            0.0507 -0.0115
   164. (0.00605) RY*( 2) C   7           s(  0.93%)p99.99( 97.16%)d 2.05(  1.91%)
                                            0.0000 -0.0098  0.0840 -0.0465  0.0008
                                            0.0017  0.6457  0.0616 -0.0052  0.0047
                                            0.5515 -0.0324 -0.0139 -0.0044 -0.4937
                                            0.0407 -0.0016 -0.0034 -0.0635 -0.0532
                                           -0.0984 -0.0502
   165. (0.00239) RY*( 3) C   7           s(  9.93%)p 8.70( 86.37%)d 0.37(  3.70%)
                                           -0.0000 -0.0208  0.3143  0.0074 -0.0002
                                           -0.0076 -0.6146  0.2494  0.0598 -0.0010
                                            0.2462  0.3570  0.0606 -0.0285 -0.4767
                                           -0.0179 -0.0048 -0.1426  0.0192 -0.0773
                                            0.0866 -0.0526
   166. (0.00151) RY*( 4) C   7           s(  0.04%)p99.99( 74.26%)d99.99( 25.70%)
                                           -0.0000  0.0020 -0.0056  0.0192 -0.0057
                                           -0.0038  0.1231  0.3248 -0.0463  0.0023
                                            0.0100  0.2827  0.0692  0.0015  0.1251
                                           -0.7206  0.0058  0.1664 -0.3033  0.1461
                                           -0.0356  0.3386
   167. (0.00128) RY*( 5) C   7           s(  1.87%)p40.38( 75.67%)d11.98( 22.46%)
                                            0.0000  0.0078  0.1229 -0.0595  0.0066
                                            0.0070  0.2232  0.6382 -0.0573 -0.0074
                                           -0.1445  0.2267  0.1188  0.0122  0.1781
                                            0.3974 -0.1413  0.1991  0.1346  0.2778
                                            0.2265 -0.1958
   168. (0.00113) RY*( 6) C   7           s(  0.92%)p37.75( 34.67%)d70.13( 64.41%)
                                           -0.0000  0.0077  0.0804  0.0516 -0.0011
                                            0.0063  0.2598 -0.0431  0.0607  0.0021
                                           -0.1274  0.4551 -0.0217 -0.0069  0.1378
                                           -0.1696  0.0442 -0.4314  0.6173 -0.2139
                                           -0.1766  0.0078
   169. (0.00078) RY*( 7) C   7           s( 14.70%)p 4.20( 61.66%)d 1.61( 23.64%)
                                           -0.0000  0.0031  0.3708  0.0972  0.0024
                                            0.0047  0.0988 -0.6066 -0.0334 -0.0098
                                           -0.0534  0.3638  0.2865 -0.0013 -0.0208
                                           -0.0382 -0.1358  0.3654 -0.0256  0.2265
                                            0.1423 -0.1750
   170. (0.00069) RY*( 8) C   7           s(  9.80%)p 5.86( 57.46%)d 3.34( 32.74%)
                                           -0.0000 -0.0040  0.3110  0.0356 -0.0060
                                            0.0058 -0.0173  0.1303 -0.1203 -0.0104
                                           -0.0477 -0.5439  0.0764 -0.0027 -0.0554
                                           -0.4854  0.0072  0.0294  0.3503  0.0704
                                            0.1501 -0.4199
   171. (0.00050) RY*( 9) C   7           s( 50.89%)p 0.33( 16.86%)d 0.63( 32.25%)
                                           -0.0000 -0.0031  0.6908 -0.1779  0.0090
                                           -0.0067  0.0661  0.0734  0.1149 -0.0075
                                           -0.2248 -0.2256  0.1044 -0.0269  0.0601
                                            0.1646  0.0426  0.0572 -0.0908 -0.2319
                                           -0.3092  0.4019
   172. (0.00023) RY*(10) C   7           s(  6.19%)p11.96( 74.03%)d 3.19( 19.78%)
                                            0.0000 -0.0003  0.1102  0.2229 -0.0097
                                            0.0016  0.0108  0.0129 -0.6416 -0.0009
                                           -0.0544  0.0129 -0.0740  0.0021  0.0528
                                            0.0272 -0.5623 -0.2824 -0.2533 -0.1689
                                           -0.1314 -0.0902
   173. (0.00019) RY*(11) C   7           s(  4.66%)p 2.81( 13.11%)d17.65( 82.23%)
                                           -0.0000  0.0048 -0.0913  0.1954 -0.0081
                                           -0.0039  0.0067  0.1419  0.1355 -0.0141
                                           -0.0976  0.1288  0.1521  0.0099  0.0741
                                           -0.0332  0.1907  0.2910 -0.2331 -0.5304
                                           -0.3487 -0.5296
   174. (0.00015) RY*(12) C   7           s(  7.88%)p10.05( 79.17%)d 1.64( 12.94%)
                                           -0.0000  0.0039  0.2091 -0.1873 -0.0043
                                            0.0056  0.0699 -0.0557 -0.4061 -0.0083
                                           -0.0849  0.1651 -0.5417 -0.0061  0.0335
                                            0.0090  0.5382  0.0515 -0.1322 -0.1295
                                            0.2879 -0.0982
   175. (0.00014) RY*(13) C   7           s(  4.26%)p 5.75( 24.51%)d16.71( 71.23%)
                                           -0.0000 -0.0065 -0.0943  0.1835 -0.0043
                                           -0.0156 -0.1654  0.0347 -0.3958  0.0013
                                            0.1069  0.0036 -0.1328 -0.0064 -0.1065
                                            0.0779  0.1143  0.4766  0.4090  0.1785
                                           -0.5009  0.1871
   176. (0.00010) RY*(14) C   7           s( 16.15%)p 1.76( 28.46%)d 3.43( 55.39%)
                                            0.0000 -0.0024  0.1196  0.3184  0.2140
                                           -0.0007  0.0095  0.0142 -0.0712  0.0102
                                            0.0238 -0.0308  0.2207  0.0134  0.0822
                                            0.0940  0.4617 -0.4203 -0.2295  0.4836
                                           -0.2698 -0.1339
   177. (0.00004) RY*(15) C   7           s( 21.28%)p 3.29( 70.12%)d 0.40(  8.59%)
   178. (0.00002) RY*(16) C   7           s( 54.03%)p 0.14(  7.49%)d 0.71( 38.48%)
   179. (0.00001) RY*(17) C   7           s( 93.61%)p 0.04(  3.99%)d 0.03(  2.40%)
   180. (0.00728) RY*( 1) C   8           s(  1.54%)p61.63( 95.07%)d 2.20(  3.39%)
                                            0.0000 -0.0103  0.1055 -0.0646  0.0012
                                           -0.0229  0.9505 -0.0038  0.0351 -0.0007
                                           -0.0218  0.0064 -0.0031 -0.0033  0.2119
                                           -0.0042  0.0063 -0.0611  0.0396 -0.0623
                                            0.1087 -0.1136
   181. (0.00350) RY*( 2) C   8           s(  5.81%)p15.45( 89.83%)d 0.75(  4.35%)
                                           -0.0000  0.0082  0.2389  0.0311 -0.0049
                                            0.0125  0.0232  0.0154 -0.0307 -0.0017
                                           -0.8878 -0.0221  0.0055 -0.0142 -0.3252
                                           -0.0033  0.0416  0.1766  0.0726 -0.0302
                                            0.0703 -0.0354
   182. (0.00324) RY*( 3) C   8           s(  1.33%)p70.29( 93.83%)d 3.62(  4.84%)
                                           -0.0000  0.0014  0.1152 -0.0031 -0.0074
                                            0.0015 -0.2198 -0.0246 -0.0171  0.0154
                                           -0.2915 -0.0580 -0.0246  0.0073  0.8928
                                           -0.0458 -0.0242  0.0874 -0.1641  0.0407
                                            0.0425 -0.1016
   183. (0.00113) RY*( 4) C   8           s( 88.70%)p 0.12( 10.71%)d 0.01(  0.59%)
                                           -0.0000 -0.0018  0.9400 -0.0585 -0.0007
                                            0.0151 -0.0840  0.1105 -0.0388  0.0012
                                            0.2610  0.1094 -0.0134  0.0019 -0.0613
                                           -0.0417 -0.0190 -0.0146 -0.0654 -0.0054
                                           -0.0335 -0.0166
   184. (0.00065) RY*( 5) C   8           s(  0.06%)p66.17(  4.02%)d99.99( 95.92%)
                                            0.0000  0.0001 -0.0021  0.0245 -0.0015
                                            0.0016  0.0091  0.0177 -0.0283  0.0090
                                            0.0228 -0.0628  0.0430 -0.0072 -0.0395
                                            0.1710  0.0420  0.0538  0.1829  0.5688
                                           -0.3788 -0.6751
   185. (0.00035) RY*( 6) C   8           s(  8.44%)p 3.74( 31.60%)d 7.10( 59.96%)
                                           -0.0000  0.0020 -0.0036  0.2898 -0.0200
                                            0.0037  0.0062 -0.0752 -0.1012 -0.0135
                                           -0.1783  0.4275  0.0653 -0.0002  0.0573
                                           -0.2781  0.0210 -0.6721  0.0522 -0.0160
                                           -0.3763  0.0570
   186. (0.00028) RY*( 7) C   8           s(  0.07%)p99.99( 60.34%)d99.99( 39.59%)
                                            0.0000  0.0006  0.0099  0.0215 -0.0120
                                            0.0012  0.0121 -0.2366 -0.1093 -0.0050
                                           -0.0238  0.0864  0.2509 -0.0140 -0.0682
                                            0.5208  0.4339 -0.1585 -0.5978 -0.0474
                                            0.0658 -0.0821
   187. (0.00020) RY*( 8) C   8           s( 35.57%)p 1.38( 49.09%)d 0.43( 15.34%)
                                            0.0000  0.0009  0.0466  0.5932  0.0409
                                            0.0001  0.0324 -0.5041 -0.3378  0.0032
                                            0.1244 -0.1419 -0.0292 -0.0021 -0.0633
                                           -0.2519 -0.1327  0.2471 -0.0732 -0.1561
                                            0.1113 -0.2242
   188. (0.00014) RY*( 9) C   8           s(  0.29%)p99.99( 83.88%)d53.83( 15.83%)
                                            0.0000 -0.0022  0.0402 -0.0138 -0.0336
                                            0.0028 -0.0080  0.1636  0.0309 -0.0060
                                           -0.0131 -0.7572  0.1567 -0.0085 -0.0688
                                           -0.3877  0.2401 -0.3542 -0.1704  0.0422
                                            0.0131 -0.0432
   189. (0.00011) RY*(10) C   8           s(  1.68%)p37.59( 63.33%)d20.77( 34.99%)
                                           -0.0000  0.0099 -0.0302  0.0500  0.1155
                                           -0.0017  0.0144  0.4073 -0.5053 -0.0001
                                           -0.0119 -0.2118  0.0705  0.0035  0.0560
                                            0.3442 -0.2006 -0.0174  0.0907 -0.4736
                                           -0.3373 -0.0577
   190. (0.00008) RY*(11) C   8           s(  3.60%)p 5.07( 18.23%)d21.73( 78.17%)
   191. (0.00008) RY*(12) C   8           s(  2.68%)p30.90( 82.82%)d 5.41( 14.50%)
   192. (0.00009) RY*(13) C   8           s(  4.56%)p 9.73( 44.33%)d11.22( 51.11%)
   193. (0.00005) RY*(14) C   8           s(  7.99%)p 3.28( 26.18%)d 8.24( 65.83%)
   194. (0.00002) RY*(15) C   8           s( 45.41%)p 0.95( 43.26%)d 0.25( 11.33%)
   195. (0.00001) RY*(16) C   8           s( 92.16%)p 0.06(  5.24%)d 0.03(  2.60%)
   196. (0.00000) RY*(17) C   8           s(  0.12%)p99.99( 98.34%)d12.48(  1.53%)
   197. (0.00683) RY*( 1) N   9           s(  0.99%)p98.58( 97.39%)d 1.64(  1.62%)
                                           -0.0000  0.0016 -0.0697  0.0708 -0.0006
                                           -0.0175  0.8891 -0.0818  0.0007  0.0066
                                           -0.3288  0.0488  0.0062  0.0003 -0.2562
                                            0.0138 -0.0004 -0.0782  0.0863  0.0134
                                           -0.0413 -0.0279
   198. (0.00406) RY*( 2) N   9           s( 22.81%)p 3.27( 74.56%)d 0.12(  2.62%)
                                           -0.0000 -0.0056  0.4436  0.1769  0.0013
                                           -0.0013 -0.3200 -0.1329 -0.0099 -0.0012
                                           -0.6384 -0.2410 -0.0302  0.0053 -0.3841
                                            0.1035  0.0239 -0.0137 -0.0834 -0.1301
                                           -0.0466 -0.0046
   199. (0.00233) RY*( 3) N   9           s( 48.39%)p 0.97( 46.75%)d 0.10(  4.86%)
                                            0.0000  0.0072  0.5894 -0.3694 -0.0041
                                            0.0039  0.1053 -0.2089  0.0508  0.0118
                                            0.1347  0.2401  0.1190 -0.0022 -0.0199
                                           -0.5654  0.0017  0.0913 -0.1079  0.0236
                                           -0.0712 -0.1517
   200. (0.00110) RY*( 4) N   9           s( 65.64%)p 0.35( 23.30%)d 0.17( 11.07%)
                                            0.0000  0.0030  0.4793  0.6532  0.0039
                                            0.0016  0.1281 -0.0661 -0.0689  0.0024
                                            0.2217  0.1873 -0.1450 -0.0011  0.2367
                                            0.2145  0.0105  0.1120  0.0148  0.2814
                                            0.1360  0.0149
   201. (0.00096) RY*( 5) N   9           s(  3.73%)p20.98( 78.28%)d 4.82( 17.99%)
                                           -0.0000 -0.0098  0.1486 -0.1228  0.0059
                                            0.0042  0.0279 -0.1467  0.0278  0.0015
                                            0.5269 -0.2773  0.0603  0.0020 -0.6045
                                            0.1881 -0.0274 -0.1665  0.1407  0.1177
                                            0.1732  0.2975
   202. (0.00051) RY*( 6) N   9           s( 12.55%)p 5.55( 69.71%)d 1.41( 17.73%)
                                           -0.0000 -0.0047  0.0011  0.3542 -0.0086
                                           -0.0060  0.0492  0.3570 -0.0424  0.0058
                                            0.0988 -0.4910  0.0344 -0.0013 -0.0352
                                           -0.5586 -0.0137  0.0428  0.2730 -0.1651
                                            0.1933 -0.1906
   203. (0.00043) RY*( 7) N   9           s( 11.37%)p 3.74( 42.48%)d 4.06( 46.14%)
                                           -0.0000  0.0009 -0.2176  0.2576 -0.0067
                                           -0.0014  0.0114 -0.4232  0.0238  0.0004
                                            0.0116 -0.3191  0.0712 -0.0040  0.1207
                                           -0.3360 -0.1029 -0.0608 -0.4041  0.2519
                                           -0.3171  0.3612
   204. (0.00025) RY*( 8) N   9           s(  0.12%)p99.99( 48.32%)d99.99( 51.56%)
                                           -0.0000 -0.0028  0.0097  0.0290  0.0150
                                           -0.0084 -0.0776  0.5690 -0.0336  0.0031
                                           -0.0028  0.1520 -0.1370 -0.0032 -0.3037
                                           -0.1026  0.0869 -0.1516 -0.1016  0.5245
                                           -0.4521 -0.0530
   205. (0.00023) RY*( 9) N   9           s( 18.12%)p 2.97( 53.85%)d 1.55( 28.03%)
                                           -0.0000 -0.0063 -0.2457  0.3467 -0.0234
                                            0.0029 -0.1042  0.0142  0.0566  0.0028
                                            0.0973  0.5095  0.1243 -0.0092 -0.4539
                                           -0.1785 -0.0423  0.3389 -0.2142 -0.3175
                                            0.0705  0.1174
   206. (0.00016) RY*(10) N   9           s(  2.07%)p18.27( 37.72%)d29.15( 60.21%)
                                            0.0000  0.0041  0.1352  0.0397 -0.0276
                                           -0.0066 -0.0442  0.2331  0.1093 -0.0127
                                           -0.2018  0.2498  0.3642  0.0090  0.1766
                                           -0.1336 -0.1546 -0.3828  0.2693 -0.0306
                                            0.1152  0.6074
   207. (0.00013) RY*(11) N   9           s(  5.51%)p 4.45( 24.51%)d12.70( 69.98%)
                                            0.0000 -0.0078  0.1986  0.1219 -0.0275
                                            0.0061  0.1138  0.1421  0.0025  0.0158
                                            0.2697 -0.0926  0.2220  0.0090  0.0778
                                            0.2345 -0.1412 -0.1943 -0.1239 -0.5416
                                           -0.5867 -0.0959
   208. (0.00006) RY*(12) N   9           s(  7.19%)p 4.45( 32.02%)d 8.46( 60.80%)
   209. (0.00003) RY*(13) N   9           s(  1.77%)p 6.13( 10.82%)d49.50( 87.41%)
   210. (0.00004) RY*(14) N   9           s(  0.45%)p99.99( 70.30%)d64.54( 29.25%)
   211. (0.00000) RY*(15) N   9           s(  0.51%)p99.99( 92.91%)d13.00(  6.58%)
   212. (0.00000) RY*(16) N   9           s(  0.32%)p99.99( 96.68%)d 9.34(  3.00%)
   213. (0.00000) RY*(17) N   9           s( 98.52%)p 0.00(  0.46%)d 0.01(  1.01%)
   214. (0.00549) RY*( 1) C  10           s(  0.31%)p99.99( 94.48%)d16.60(  5.21%)
                                            0.0000 -0.0222  0.0508  0.0060  0.0056
                                            0.0154 -0.4581 -0.0279 -0.0171  0.0084
                                           -0.2900 -0.0010 -0.0237  0.0177 -0.8020
                                            0.0668 -0.0308 -0.0874 -0.1511 -0.0518
                                            0.0525 -0.1272
   215. (0.00187) RY*( 2) C  10           s(  0.51%)p99.99( 96.50%)d 5.80(  2.98%)
                                            0.0000  0.0166  0.0683 -0.0024 -0.0138
                                           -0.0224 -0.8288  0.0905  0.1264  0.0121
                                            0.3588 -0.0607 -0.0499  0.0107  0.3433
                                           -0.0201 -0.0043 -0.0271  0.1186 -0.0289
                                            0.0797 -0.0885
   216. (0.00102) RY*( 3) C  10           s(  0.14%)p99.99( 76.14%)d99.99( 23.72%)
                                            0.0000 -0.0013  0.0205  0.0316  0.0017
                                           -0.0042  0.1750  0.1142  0.0239 -0.0186
                                            0.6887  0.3081  0.0292  0.0083 -0.3605
                                           -0.1243 -0.0330 -0.2451  0.1865  0.1546
                                           -0.2540 -0.2323
   217. (0.00063) RY*( 4) C  10           s(  1.11%)p33.45( 37.26%)d55.33( 61.63%)
                                            0.0000 -0.0001  0.0530  0.0911 -0.0045
                                           -0.0004 -0.1006 -0.0393 -0.0463 -0.0039
                                           -0.4662  0.2726 -0.0359  0.0033  0.2044
                                           -0.1493  0.0406 -0.6100  0.3390  0.0069
                                           -0.3572 -0.0399
   218. (0.00048) RY*( 5) C  10           s( 83.26%)p 0.19( 15.74%)d 0.01(  1.00%)
                                           -0.0000 -0.0053  0.8742 -0.2613  0.0067
                                            0.0184  0.0858  0.2870 -0.1396  0.0031
                                           -0.0321 -0.0846 -0.0174  0.0079  0.0064
                                            0.1979  0.0093  0.0102  0.0932  0.0348
                                           -0.0010 -0.0059
   219. (0.00030) RY*( 6) C  10           s( 17.36%)p 4.49( 77.90%)d 0.27(  4.73%)
                                            0.0000 -0.0062  0.3028  0.2800 -0.0590
                                           -0.0056  0.0129 -0.6136  0.3489  0.0059
                                            0.0575  0.3644 -0.0838  0.0091  0.0596
                                            0.3654 -0.0160 -0.0046 -0.1382  0.1290
                                            0.1023  0.0335
   220. (0.00015) RY*( 7) C  10           s(  6.80%)p 7.87( 53.57%)d 5.82( 39.63%)
                                           -0.0000  0.0068  0.1802  0.1552  0.1068
                                            0.0102  0.0662  0.0344  0.1887 -0.0064
                                           -0.0856  0.2548 -0.1150  0.0024 -0.0154
                                           -0.4481 -0.4559  0.2782  0.1767 -0.4939
                                            0.1607 -0.1337
   221. (0.00014) RY*( 8) C  10           s( 21.12%)p 3.46( 72.98%)d 0.28(  5.90%)
                                           -0.0000  0.0046  0.2222  0.3972  0.0636
                                           -0.0011  0.0240 -0.3580 -0.1627  0.0064
                                            0.1201 -0.6343 -0.1922  0.0044 -0.0529
                                           -0.3325 -0.0863 -0.0836 -0.0152  0.0887
                                           -0.2081  0.0245
   222. (0.00011) RY*( 9) C  10           s( 16.66%)p 2.69( 44.75%)d 2.32( 38.59%)
                                            0.0000  0.0006  0.1511  0.3791 -0.0032
                                           -0.0090 -0.1608  0.2045 -0.2318  0.0045
                                           -0.0603  0.3548  0.2789  0.0012  0.0325
                                           -0.3146  0.1368  0.3108 -0.3043  0.2961
                                           -0.1854  0.2732
   223. (0.00008) RY*(10) C  10           s(  5.08%)p 7.47( 37.94%)d11.23( 56.98%)
   224. (0.00005) RY*(11) C  10           s(  1.83%)p 9.60( 17.53%)d44.17( 80.64%)
   225. (0.00004) RY*(12) C  10           s( 36.65%)p 1.01( 37.00%)d 0.72( 26.35%)
   226. (0.00001) RY*(13) C  10           s(  0.38%)p99.99( 72.04%)d72.18( 27.58%)
   227. (0.00002) RY*(14) C  10           s(  8.96%)p 3.97( 35.59%)d 6.19( 55.45%)
   228. (0.00001) RY*(15) C  10           s(  1.32%)p35.68( 46.98%)d39.27( 51.71%)
   229. (0.00001) RY*(16) C  10           s(  1.91%)p42.53( 81.42%)d 8.71( 16.67%)
   230. (0.00000) RY*(17) C  10           s( 96.69%)p 0.02(  2.25%)d 0.01(  1.07%)
   231. (0.00571) RY*( 1) C  11           s(  0.34%)p99.99( 94.83%)d14.15(  4.83%)
                                            0.0000 -0.0262  0.0408 -0.0315  0.0081
                                           -0.0181  0.5161 -0.0826  0.0402  0.0121
                                           -0.4533  0.0296 -0.0252  0.0170 -0.6815
                                            0.0243 -0.0289  0.0823  0.1833 -0.0744
                                            0.0386 -0.0296
   232. (0.00202) RY*( 2) C  11           s(  0.22%)p99.99( 97.80%)d 9.12(  1.98%)
                                           -0.0000 -0.0020  0.0365 -0.0286 -0.0041
                                            0.0317  0.7661 -0.1331 -0.1717  0.0046
                                            0.0631 -0.0180 -0.0264  0.0240  0.5540
                                           -0.1105 -0.1348 -0.0298 -0.0229 -0.0519
                                            0.0739 -0.1013
   233. (0.00098) RY*( 3) C  11           s(  0.15%)p99.99( 76.46%)d99.99( 23.40%)
                                           -0.0000  0.0008  0.0363 -0.0117 -0.0002
                                            0.0013 -0.1968 -0.0690 -0.0027  0.0103
                                           -0.7327 -0.2443 -0.0353 -0.0074  0.3403
                                            0.0795  0.0312  0.4016 -0.1913  0.0857
                                            0.1623 -0.0487
   234. (0.00058) RY*( 4) C  11           s(  0.49%)p34.51( 16.95%)d99.99( 82.56%)
                                           -0.0000  0.0000  0.0692  0.0078  0.0077
                                           -0.0028  0.0790  0.0086  0.0235 -0.0154
                                            0.3444  0.0319  0.1096  0.0056 -0.1677
                                           -0.0106 -0.0500  0.6005 -0.1615  0.4737
                                            0.0139 -0.4630
   235. (0.00042) RY*( 5) C  11           s( 85.49%)p 0.13( 10.79%)d 0.04(  3.73%)
                                           -0.0000  0.0027  0.9225 -0.0493 -0.0375
                                            0.0045 -0.0954 -0.2226 -0.0577 -0.0100
                                            0.0345  0.0572  0.0962 -0.0193  0.0174
                                           -0.0422  0.1720 -0.0535  0.1452 -0.0321
                                            0.1105 -0.0079
   236. (0.00026) RY*( 6) C  11           s( 18.58%)p 3.91( 72.67%)d 0.47(  8.75%)
                                            0.0000 -0.0015 -0.2008  0.3812  0.0121
                                           -0.0177 -0.0707 -0.5931  0.3068  0.0004
                                            0.0364 -0.1204  0.0370 -0.0079 -0.0361
                                           -0.4687  0.1928 -0.1011  0.0040 -0.0345
                                            0.2236 -0.1615
   237. (0.00012) RY*( 7) C  11           s( 62.33%)p 0.35( 22.05%)d 0.25( 15.63%)
                                            0.0000 -0.0048  0.0037  0.7873 -0.0588
                                            0.0015  0.0317  0.2575 -0.2895  0.0032
                                           -0.0449  0.1285  0.0539  0.0057  0.0441
                                            0.1978  0.0826  0.0071  0.2730  0.1587
                                            0.2323  0.0505
   238. (0.00008) RY*( 8) C  11           s(  8.12%)p 5.73( 46.55%)d 5.58( 45.32%)
   239. (0.00006) RY*( 9) C  11           s(  5.90%)p 7.56( 44.64%)d 8.38( 49.45%)
   240. (0.00003) RY*(10) C  11           s(  8.61%)p 2.00( 17.20%)d 8.61( 74.19%)
   241. (0.00002) RY*(11) C  11           s(  1.06%)p91.45( 96.61%)d 2.21(  2.34%)
   242. (0.00000) RY*(12) C  11           s(  6.85%)p12.17( 83.39%)d 1.42(  9.76%)
   243. (0.00000) RY*(13) C  11           s(  0.83%)p99.99( 97.76%)d 1.68(  1.40%)
   244. (0.00000) RY*(14) C  11           s( 97.64%)p 0.01(  1.12%)d 0.01(  1.25%)
   245. (0.00000) RY*(15) C  11           s(  1.59%)p 9.84( 15.65%)d52.04( 82.76%)
   246. (0.00001) RY*(16) C  11           s(  0.09%)p99.99( 85.31%)d99.99( 14.61%)
   247. (0.00000) RY*(17) C  11           s(  1.81%)p11.22( 20.30%)d43.06( 77.89%)
   248. (0.00541) RY*( 1) C  12           s(  0.84%)p99.99( 93.78%)d 6.41(  5.38%)
                                            0.0000 -0.0243  0.0871 -0.0017  0.0149
                                           -0.0240  0.9356 -0.1178  0.0519  0.0035
                                           -0.1320  0.0176 -0.0069 -0.0037  0.1639
                                           -0.0213  0.0076  0.0312 -0.0580  0.0817
                                           -0.1469  0.1458
   249. (0.00194) RY*( 2) C  12           s(  0.02%)p99.99( 98.07%)d99.99(  1.91%)
                                           -0.0000 -0.0001  0.0125  0.0005  0.0006
                                            0.0039  0.0845 -0.0190 -0.0221 -0.0193
                                           -0.4319  0.0723  0.1079 -0.0371 -0.8403
                                            0.1312  0.2104 -0.0632 -0.1178  0.0079
                                            0.0031 -0.0342
   250. (0.00096) RY*( 3) C  12           s(  0.19%)p99.99( 91.44%)d42.92(  8.37%)
                                            0.0000  0.0001 -0.0028  0.0439  0.0042
                                           -0.0046  0.1836  0.0431  0.0281 -0.0194
                                            0.8132  0.1705  0.1010  0.0088 -0.4038
                                           -0.1067 -0.0503 -0.2228  0.1295 -0.0001
                                           -0.1295 -0.0219
   251. (0.00054) RY*( 4) C  12           s(  0.10%)p10.16(  1.02%)d99.99( 98.88%)
                                           -0.0000 -0.0002  0.0274 -0.0159  0.0006
                                           -0.0014  0.0144 -0.0113  0.0021 -0.0101
                                            0.0775 -0.0106  0.0105  0.0040 -0.0440
                                           -0.0396  0.0016 -0.0334 -0.1969 -0.5806
                                            0.4114  0.6653
   252. (0.00042) RY*( 5) C  12           s(  0.27%)p99.99( 94.88%)d18.08(  4.85%)
                                            0.0000 -0.0002  0.0473 -0.0200 -0.0069
                                           -0.0010 -0.0104 -0.0982  0.0035  0.0090
                                            0.0676  0.4322 -0.1311  0.0201  0.0825
                                            0.8088 -0.2628 -0.1086 -0.1885 -0.0081
                                            0.0186 -0.0284
   253. (0.00039) RY*( 6) C  12           s( 89.60%)p 0.09(  7.99%)d 0.03(  2.40%)
                                           -0.0000  0.0029  0.9453  0.0119 -0.0476
                                            0.0220 -0.1051 -0.0838 -0.2337 -0.0033
                                            0.0184 -0.0261  0.0451  0.0028 -0.0109
                                           -0.0522 -0.0297 -0.0206  0.0035  0.1305
                                           -0.0155  0.0794
   254. (0.00019) RY*( 7) C  12           s( 82.66%)p 0.03(  2.29%)d 0.18( 15.05%)
                                            0.0000 -0.0034 -0.1023  0.9034 -0.0040
                                           -0.0065 -0.0311  0.0445 -0.1291  0.0010
                                           -0.0307 -0.0031 -0.0060 -0.0018  0.0051
                                            0.0252 -0.0396 -0.0517 -0.0058  0.2919
                                            0.0702  0.2402
   255. (0.00007) RY*( 8) C  12           s(  0.09%)p99.99( 19.37%)d99.99( 80.54%)
   256. (0.00006) RY*( 9) C  12           s(  5.76%)p12.40( 71.37%)d 3.97( 22.87%)
   257. (0.00002) RY*(10) C  12           s(  7.41%)p 1.86( 13.75%)d10.63( 78.83%)
   258. (0.00001) RY*(11) C  12           s(  1.60%)p59.60( 95.16%)d 2.03(  3.25%)
   259. (0.00000) RY*(12) C  12           s(  0.16%)p99.99( 86.45%)d85.82( 13.39%)
   260. (0.00000) RY*(13) C  12           s(  0.84%)p14.43( 12.10%)d99.99( 87.06%)
   261. (0.00000) RY*(14) C  12           s( 98.49%)p 0.01(  1.26%)d 0.00(  0.25%)
   262. (0.00000) RY*(15) C  12           s(  0.07%)p99.99( 97.45%)d36.18(  2.48%)
   263. (0.00000) RY*(16) C  12           s(  6.79%)p 3.84( 26.06%)d 9.90( 67.16%)
   264. (0.00001) RY*(17) C  12           s(  5.21%)p16.83( 87.65%)d 1.37(  7.14%)
   265. (0.00560) RY*( 1) C  13           s(  0.41%)p99.99( 94.62%)d12.28(  4.98%)
                                            0.0000 -0.0261  0.0423 -0.0389  0.0079
                                           -0.0128  0.3919  0.0818  0.0326 -0.0080
                                            0.3157  0.0142  0.0158 -0.0222  0.8241
                                            0.0554  0.0427 -0.0858 -0.1414 -0.0563
                                            0.0511 -0.1288
   266. (0.00197) RY*( 2) C  13           s(  0.09%)p99.99( 98.00%)d20.87(  1.91%)
                                            0.0000  0.0016 -0.0167  0.0247  0.0052
                                           -0.0357 -0.8388 -0.1333  0.2006  0.0143
                                            0.3492  0.0589 -0.0820  0.0127  0.2759
                                            0.0524 -0.0755 -0.0112 -0.0848  0.0576
                                           -0.0632  0.0669
   267. (0.00081) RY*( 3) C  13           s(  0.11%)p99.99( 90.56%)d83.59(  9.32%)
                                           -0.0000  0.0008  0.0329  0.0052 -0.0018
                                            0.0040 -0.2011  0.0514 -0.0259  0.0190
                                           -0.7948  0.2127 -0.0885 -0.0080  0.3977
                                           -0.1313  0.0348  0.1663 -0.0319  0.1741
                                           -0.0397 -0.1807
   268. (0.00063) RY*( 4) C  13           s(  0.05%)p33.09(  1.79%)d99.99( 98.15%)
                                           -0.0000  0.0008  0.0225 -0.0060 -0.0009
                                            0.0016  0.0168  0.0213  0.0147  0.0076
                                            0.0606  0.0323  0.0717 -0.0028 -0.0339
                                           -0.0680 -0.0355  0.7129 -0.4362 -0.1088
                                            0.4724  0.2191
   269. (0.00044) RY*( 5) C  13           s( 75.09%)p 0.29( 21.73%)d 0.04(  3.17%)
                                           -0.0000  0.0024  0.8624 -0.0785 -0.0320
                                           -0.0034 -0.0859  0.3712  0.0344  0.0098
                                            0.0078 -0.1332 -0.1039  0.0202 -0.0630
                                           -0.0167 -0.1940 -0.0953  0.0019 -0.0138
                                            0.1257 -0.0816
   270. (0.00026) RY*( 6) C  13           s( 17.25%)p 4.46( 76.93%)d 0.34(  5.82%)
                                           -0.0000  0.0028  0.3975 -0.1157 -0.0326
                                            0.0180  0.0706 -0.6928 -0.3561 -0.0032
                                           -0.0035  0.3113  0.0960  0.0014 -0.0101
                                            0.2254  0.0159 -0.0327 -0.1832  0.0483
                                           -0.1259  0.0734
   271. (0.00018) RY*( 7) C  13           s( 84.90%)p 0.05(  4.06%)d 0.13( 11.04%)
                                            0.0000 -0.0022  0.0515  0.9197 -0.0204
                                           -0.0030  0.0238 -0.0881 -0.0843  0.0004
                                            0.0289  0.1122 -0.0332 -0.0017 -0.0145
                                           -0.0352 -0.0958 -0.1432 -0.0259  0.0663
                                            0.2619 -0.1276
   272. (0.00009) RY*( 8) C  13           s(  4.47%)p 9.43( 42.18%)d11.92( 53.35%)
   273. (0.00005) RY*( 9) C  13           s(  4.40%)p10.74( 47.29%)d10.97( 48.31%)
   274. (0.00003) RY*(10) C  13           s(  3.21%)p 7.11( 22.83%)d23.04( 73.96%)
   275. (0.00002) RY*(11) C  13           s(  3.05%)p29.81( 90.90%)d 1.98(  6.05%)
   276. (0.00000) RY*(12) C  13           s(  3.29%)p27.51( 90.50%)d 1.89(  6.21%)
   277. (0.00000) RY*(13) C  13           s(  1.40%)p68.63( 95.95%)d 1.90(  2.65%)
   278. (0.00000) RY*(14) C  13           s( 97.92%)p 0.01(  0.78%)d 0.01(  1.30%)
   279. (0.00001) RY*(15) C  13           s(  1.70%)p19.31( 32.77%)d38.61( 65.53%)
   280. (0.00000) RY*(16) C  13           s(  2.74%)p22.62( 61.94%)d12.90( 35.33%)
   281. (0.00000) RY*(17) C  13           s(  0.02%)p99.99( 27.23%)d99.99( 72.76%)
   282. (0.00605) RY*( 1) C  14           s(  0.39%)p99.99( 94.84%)d12.23(  4.77%)
                                            0.0000 -0.0225  0.0503 -0.0291  0.0036
                                            0.0153 -0.6667 -0.0222 -0.0196 -0.0111
                                            0.4293 -0.0211  0.0157 -0.0180  0.5609
                                           -0.0487  0.0173  0.0788  0.1817 -0.0717
                                            0.0487 -0.0314
   283. (0.00212) RY*( 2) C  14           s(  0.33%)p99.99( 97.31%)d 7.17(  2.36%)
                                            0.0000  0.0162  0.0493 -0.0203 -0.0136
                                           -0.0234 -0.6749  0.1304  0.1189  0.0012
                                           -0.1435 -0.0002 -0.0104 -0.0179 -0.6744
                                            0.0906  0.0431 -0.0764 -0.0411 -0.0395
                                            0.0966 -0.0720
   284. (0.00134) RY*( 3) C  14           s(  1.31%)p61.28( 80.25%)d14.08( 18.44%)
                                            0.0000 -0.0008  0.1137 -0.0125 -0.0024
                                            0.0019  0.2019  0.0277  0.0087 -0.0053
                                            0.7437  0.2730  0.0473  0.0014 -0.3420
                                           -0.1180 -0.0133 -0.2336  0.0394 -0.2441
                                            0.0635  0.2543
   285. (0.00054) RY*( 4) C  14           s( 31.14%)p 0.52( 16.17%)d 1.69( 52.69%)
                                            0.0000 -0.0030  0.5426 -0.1302  0.0042
                                            0.0081  0.1037 -0.0031 -0.0686 -0.0092
                                            0.2741 -0.1888  0.0948 -0.0003 -0.1296
                                            0.0922 -0.0317  0.5067 -0.2414  0.3028
                                            0.1358 -0.3190
   286. (0.00047) RY*( 5) C  14           s( 59.82%)p 0.31( 18.73%)d 0.36( 21.44%)
                                            0.0000 -0.0030  0.7612 -0.1371  0.0081
                                            0.0175 -0.0075  0.1724 -0.1405 -0.0005
                                           -0.2961  0.1364 -0.0164 -0.0052  0.1750
                                            0.0147 -0.0098 -0.4199  0.0754 -0.1516
                                           -0.0555  0.0799
   287. (0.00026) RY*( 6) C  14           s( 18.94%)p 4.08( 77.32%)d 0.20(  3.74%)
                                            0.0000 -0.0036  0.2693  0.3372 -0.0558
                                           -0.0047 -0.0176 -0.5373  0.3791 -0.0038
                                           -0.0867 -0.1527  0.0195 -0.0132 -0.0613
                                           -0.5024  0.2299  0.0063  0.1393  0.0699
                                            0.0436  0.1059
   288. (0.00018) RY*( 7) C  14           s(  3.75%)p16.66( 62.44%)d 9.02( 33.81%)
                                           -0.0000 -0.0100  0.0405  0.1844 -0.0416
                                           -0.0079 -0.0768  0.3239 -0.1827  0.0065
                                            0.0668 -0.5345 -0.1747 -0.0046 -0.0455
                                           -0.2512 -0.3070  0.0077 -0.1370  0.1748
                                           -0.2189  0.4907
   289. (0.00013) RY*( 8) C  14           s( 29.22%)p 1.73( 50.46%)d 0.70( 20.32%)
                                            0.0000  0.0039  0.0643  0.5211  0.1286
                                            0.0077  0.0488  0.1968  0.0857  0.0052
                                            0.0980 -0.2596  0.0705  0.0008  0.0754
                                            0.3564  0.4914 -0.0465 -0.2593 -0.3276
                                           -0.1449 -0.0742
   290. (0.00012) RY*( 9) C  14           s(  3.06%)p28.30( 86.61%)d 3.38( 10.33%)
                                           -0.0000 -0.0029 -0.0406  0.1700  0.0076
                                            0.0043  0.0163  0.5979  0.1334 -0.0059
                                           -0.0605  0.3415  0.1494  0.0049  0.0592
                                           -0.5811  0.0818  0.1522 -0.0788  0.0312
                                           -0.0469 -0.2660
   291. (0.00007) RY*(10) C  14           s( 10.37%)p 3.83( 39.69%)d 4.82( 49.94%)
   292. (0.00005) RY*(11) C  14           s( 38.04%)p 0.54( 20.43%)d 1.09( 41.53%)
   293. (0.00003) RY*(12) C  14           s(  0.40%)p85.72( 34.32%)d99.99( 65.28%)
   294. (0.00002) RY*(13) C  14           s(  1.01%)p21.71( 21.83%)d76.72( 77.16%)
   295. (0.00001) RY*(14) C  14           s(  6.81%)p10.04( 68.34%)d 3.65( 24.85%)
   296. (0.00000) RY*(15) C  14           s( 93.71%)p 0.04(  3.35%)d 0.03(  2.93%)
   297. (0.00000) RY*(16) C  14           s(  0.27%)p99.99( 97.19%)d 9.42(  2.54%)
   298. (0.00001) RY*(17) C  14           s(  1.55%)p19.90( 30.77%)d43.77( 67.69%)
   299. (0.00992) RY*( 1) C  15           s(  5.33%)p16.29( 86.89%)d 1.46(  7.78%)
                                            0.0000  0.0321  0.2244  0.0040 -0.0441
                                           -0.0350 -0.4557  0.0091  0.0373 -0.0638
                                           -0.6507 -0.0020  0.0422 -0.0153 -0.4777
                                            0.0038  0.0293  0.0830 -0.1007  0.0285
                                           -0.1022 -0.2225
   300. (0.00699) RY*( 2) C  15           s( 25.17%)p 0.44( 11.17%)d 2.53( 63.65%)
                                           -0.0000  0.0087  0.5013 -0.0154  0.0126
                                           -0.0466 -0.0059  0.1849 -0.0053  0.0262
                                            0.1259  0.0861  0.0097 -0.0255 -0.2149
                                            0.0158  0.0647 -0.5340  0.1154  0.2199
                                           -0.2042  0.4980
   301. (0.00652) RY*( 3) C  15           s( 11.74%)p 0.73(  8.58%)d 6.79( 79.68%)
                                           -0.0000  0.0070  0.3406 -0.0357  0.0020
                                            0.0418 -0.0645 -0.0632  0.0300 -0.0167
                                            0.0443  0.1979 -0.0238 -0.0477 -0.1188
                                            0.1177  0.0529  0.2536  0.2117 -0.2829
                                            0.7455  0.2279
   302. (0.00259) RY*( 4) C  15           s( 17.21%)p 3.97( 68.26%)d 0.84( 14.54%)
                                           -0.0000  0.0049  0.4134  0.0307 -0.0149
                                           -0.0280  0.0893 -0.0639  0.0826 -0.0188
                                           -0.3981 -0.1271  0.0508 -0.0467  0.6769
                                           -0.0631  0.1448 -0.1443 -0.1628 -0.3095
                                           -0.0471  0.0040
   303. (0.00085) RY*( 5) C  15           s( 23.42%)p 2.12( 49.73%)d 1.15( 26.85%)
                                           -0.0000  0.0014  0.4835 -0.0204 -0.0016
                                            0.0076 -0.1703 -0.0926 -0.0280 -0.0080
                                            0.5706 -0.3410 -0.0230 -0.0189 -0.1264
                                           -0.0004  0.0120  0.1700 -0.2362 -0.1932
                                           -0.1695 -0.3431
   304. (0.00042) RY*( 6) C  15           s(  2.87%)p32.62( 93.56%)d 1.25(  3.58%)
                                           -0.0000  0.0025  0.1683  0.0133 -0.0137
                                           -0.0285  0.8263  0.0287  0.2118  0.0133
                                           -0.1807 -0.1259 -0.1285  0.0050 -0.3694
                                           -0.0606 -0.0298  0.0488 -0.0089 -0.0506
                                            0.0046 -0.1753
   305. (0.00016) RY*( 7) C  15           s( 27.62%)p 1.40( 38.55%)d 1.22( 33.83%)
                                            0.0000  0.0068 -0.2033  0.4635  0.1413
                                           -0.0099 -0.0969  0.1145  0.0034 -0.0059
                                           -0.0381 -0.5207 -0.0531 -0.0022 -0.1396
                                           -0.0826 -0.2473 -0.2908 -0.2825 -0.1911
                                            0.3057  0.2096
   306. (0.00011) RY*( 8) C  15           s(  5.09%)p11.46( 58.34%)d 7.19( 36.57%)
                                            0.0000  0.0101  0.1160  0.0003  0.1932
                                            0.0096 -0.0150 -0.2237  0.1876  0.0086
                                            0.0594  0.0383  0.4589 -0.0056  0.0523
                                           -0.5124 -0.1298 -0.1960  0.0574  0.3902
                                            0.3024 -0.2835
   307. (0.00007) RY*( 9) C  15           s(  4.16%)p18.13( 75.51%)d 4.88( 20.32%)
   308. (0.00004) RY*(10) C  15           s(  4.42%)p18.55( 82.09%)d 3.05( 13.49%)
   309. (0.00004) RY*(11) C  15           s( 41.67%)p 1.25( 52.29%)d 0.14(  6.04%)
   310. (0.00002) RY*(12) C  15           s(  8.98%)p 4.36( 39.19%)d 5.77( 51.83%)
   311. (0.00000) RY*(13) C  15           s( 82.12%)p 0.16( 13.05%)d 0.06(  4.83%)
   312. (0.00001) RY*(14) C  15           s(  4.40%)p16.25( 71.44%)d 5.50( 24.16%)
   313. (0.00001) RY*(15) C  15           s(  9.30%)p 6.70( 62.36%)d 3.05( 28.34%)
   314. (0.00001) RY*(16) C  15           s( 22.63%)p 1.81( 41.05%)d 1.60( 36.31%)
   315. (0.00001) RY*(17) C  15           s(  3.54%)p13.87( 49.14%)d13.36( 47.32%)
   316. (0.00202) RY*( 1) O  16           s(  0.13%)p99.99( 98.34%)d11.84(  1.53%)
                                            0.0000 -0.0001  0.0035  0.0355 -0.0045
                                           -0.0040  0.2160 -0.0230 -0.0072 -0.0090
                                            0.6652 -0.0594  0.0098  0.0010 -0.6972
                                            0.0158 -0.0597 -0.0394  0.0468  0.0087
                                            0.0246  0.1043
   317. (0.00166) RY*( 2) O  16           s(  0.19%)p99.99( 98.75%)d 5.62(  1.06%)
                                            0.0000  0.0000  0.0421 -0.0105 -0.0008
                                           -0.0040 -0.8278 -0.0815 -0.0394 -0.0017
                                            0.4954  0.0365  0.0171 -0.0005  0.2154
                                            0.0210  0.0100  0.0534  0.0205 -0.0298
                                            0.0799 -0.0080
   318. (0.00073) RY*( 3) O  16           s( 79.17%)p 0.26( 20.33%)d 0.01(  0.51%)
                                            0.0000 -0.0056  0.8877 -0.0601  0.0001
                                           -0.0149  0.1898  0.1629  0.0051 -0.0208
                                            0.1567  0.1691  0.0040 -0.0196  0.2018
                                            0.2137  0.0073  0.0122  0.0281  0.0528
                                            0.0145  0.0335
   319. (0.00015) RY*( 4) O  16           s( 14.63%)p 5.69( 83.15%)d 0.15(  2.22%)
                                            0.0000 -0.0117  0.2937  0.2446  0.0071
                                           -0.0201 -0.4423  0.0703  0.0178 -0.0230
                                           -0.4933  0.0696  0.0194 -0.0235 -0.6119
                                            0.0343  0.0697  0.0720  0.0805  0.0903
                                           -0.0119 -0.0477
   320. (0.00011) RY*( 5) O  16           s(  4.64%)p19.28( 89.54%)d 1.25(  5.82%)
                                            0.0000 -0.0019  0.1807 -0.1157 -0.0200
                                           -0.0074  0.0427 -0.3603 -0.0152 -0.0056
                                            0.0125  0.2553 -0.1842 -0.0069 -0.0084
                                           -0.8120  0.0687  0.0038  0.1382  0.1856
                                            0.0566 -0.0373
   321. (0.00006) RY*( 6) O  16           s( 65.93%)p 0.47( 30.96%)d 0.05(  3.11%)
   322. (0.00004) RY*( 7) O  16           s(  1.23%)p77.46( 95.50%)d 2.65(  3.27%)
   323. (0.00003) RY*( 8) O  16           s( 16.35%)p 4.37( 71.52%)d 0.74( 12.13%)
   324. (0.00001) RY*( 9) O  16           s(  2.67%)p36.37( 97.28%)d 0.02(  0.05%)
   325. (0.00000) RY*(10) O  16           s( 99.89%)p 0.00(  0.09%)d 0.00(  0.01%)
   326. (0.00000) RY*(11) O  16           s(  2.32%)p42.07( 97.65%)d 0.01(  0.03%)
   327. (0.00000) RY*(12) O  16           s(  2.79%)p34.85( 97.16%)d 0.02(  0.05%)
   328. (0.00000) RY*(13) O  16           s(  0.67%)p 3.22(  2.16%)d99.99( 97.18%)
   329. (0.00000) RY*(14) O  16           s(  4.02%)p 1.28(  5.13%)d22.63( 90.86%)
   330. (0.00001) RY*(15) O  16           s(  4.77%)p 1.68(  8.00%)d18.30( 87.23%)
   331. (0.00000) RY*(16) O  16           s(  0.41%)p 5.03(  2.07%)d99.99( 97.52%)
   332. (0.00000) RY*(17) O  16           s(  0.03%)p90.29(  2.82%)d99.99( 97.15%)
   333. (0.00040) RY*( 1) H  17           s(100.00%)
                                           -0.0006  1.0000  0.0030
   334. (0.00022) RY*( 2) H  17           s(100.00%)
                                           -0.0011 -0.0030  1.0000
   335. (0.00049) RY*( 1) H  18           s(100.00%)
                                           -0.0007  1.0000  0.0023
   336. (0.00022) RY*( 2) H  18           s(100.00%)
                                           -0.0012 -0.0023  1.0000
   337. (0.00052) RY*( 1) H  19           s(100.00%)
                                           -0.0015  1.0000  0.0033
   338. (0.00026) RY*( 2) H  19           s(100.00%)
                                           -0.0007 -0.0033  1.0000
   339. (0.00074) RY*( 1) H  20           s(100.00%)
                                           -0.0014  1.0000  0.0015
   340. (0.00016) RY*( 2) H  20           s(100.00%)
                                           -0.0007 -0.0015  1.0000
   341. (0.00048) RY*( 1) H  21           s(100.00%)
                                           -0.0007  1.0000  0.0025
   342. (0.00021) RY*( 2) H  21           s(100.00%)
                                           -0.0012 -0.0025  1.0000
   343. (0.00208) RY*( 1) H  22           s(100.00%)
                                           -0.0044  1.0000 -0.0001
   344. (0.00013) RY*( 2) H  22           s(100.00%)
                                            0.0000  0.0001  1.0000
   345. (0.00061) RY*( 1) H  23           s(100.00%)
                                           -0.0016  1.0000  0.0014
   346. (0.00014) RY*( 2) H  23           s(100.00%)
                                           -0.0005 -0.0014  1.0000
   347. (0.00049) RY*( 1) H  24           s(100.00%)
                                           -0.0007  1.0000  0.0024
   348. (0.00022) RY*( 2) H  24           s(100.00%)
                                           -0.0011 -0.0024  1.0000
   349. (0.00042) RY*( 1) H  25           s(100.00%)
                                           -0.0006  1.0000  0.0026
   350. (0.00022) RY*( 2) H  25           s(100.00%)
                                           -0.0012 -0.0026  1.0000
   351. (0.00048) RY*( 1) H  26           s(100.00%)
                                           -0.0007  1.0000  0.0024
   352. (0.00022) RY*( 2) H  26           s(100.00%)
                                           -0.0011 -0.0024  1.0000
   353. (0.00061) RY*( 1) H  27           s(100.00%)
                                           -0.0016  1.0000  0.0024
   354. (0.00024) RY*( 2) H  27           s(100.00%)
                                           -0.0007 -0.0024  1.0000
   355. (0.00095) RY*( 1) H  28           s(100.00%)
                                           -0.0046  1.0000 -0.0018
   356. (0.00020) RY*( 2) H  28           s(100.00%)
                                            0.0003  0.0018  1.0000
   357. (0.00276) RY*( 1) C  29           s(  0.19%)p99.99( 90.53%)d50.01(  9.28%)
                                            0.0000 -0.0073  0.0400  0.0141  0.0004
                                            0.0022  0.0980 -0.0062  0.0001 -0.0172
                                            0.7526 -0.0154  0.0019  0.0246 -0.5721
                                            0.0267 -0.0006  0.1157 -0.0984  0.0505
                                           -0.1292 -0.2247
   358. (0.00180) RY*( 2) C  29           s(  0.59%)p60.43( 35.78%)d99.99( 63.63%)
                                            0.0000 -0.0004  0.0762 -0.0109  0.0000
                                            0.0217 -0.3482 -0.3587 -0.0168 -0.0029
                                            0.1718  0.1242  0.0218 -0.0056  0.2150
                                            0.1223  0.0221 -0.2985 -0.2291  0.3414
                                           -0.5614  0.2511
   359. (0.00084) RY*( 3) C  29           s( 23.44%)p 3.17( 74.31%)d 0.10(  2.25%)
                                            0.0000 -0.0047  0.4763  0.0802  0.0321
                                            0.0245  0.4556 -0.0404 -0.1111  0.0367
                                            0.3419 -0.0646 -0.1473  0.0308  0.5950
                                           -0.1364 -0.0576  0.0206 -0.0527 -0.1124
                                           -0.0036 -0.0814
   360. (0.00018) RY*( 4) C  29           s( 32.46%)p 1.26( 40.80%)d 0.82( 26.74%)
                                           -0.0000  0.0014  0.5621  0.0855 -0.0372
                                           -0.0066  0.0270 -0.1141  0.1103  0.0008
                                           -0.4058  0.1952  0.1758 -0.0103 -0.2951
                                           -0.2097  0.1312  0.1913 -0.1889 -0.2056
                                           -0.3379 -0.1965
   361. (0.00019) RY*( 5) C  29           s(  3.68%)p22.93( 84.41%)d 3.24( 11.91%)
                                           -0.0000 -0.0005  0.1868  0.0437 -0.0053
                                           -0.0018 -0.7851  0.2211 -0.1056 -0.0040
                                            0.2105 -0.1182  0.0411 -0.0059  0.1820
                                           -0.2715 -0.0284  0.0904  0.0016 -0.2314
                                            0.1494 -0.1872
   362. (0.00012) RY*( 6) C  29           s( 14.15%)p 5.54( 78.44%)d 0.52(  7.41%)
                                            0.0000 -0.0026 -0.1167  0.3528 -0.0583
                                            0.0066 -0.0199  0.4193  0.0128  0.0099
                                            0.0855  0.7024 -0.1398  0.0033  0.1504
                                            0.1641  0.1953  0.1724  0.1443  0.0283
                                           -0.1478 -0.0294
   363. (0.00009) RY*( 7) C  29           s(  8.89%)p 9.19( 81.72%)d 1.06(  9.39%)
   364. (0.00004) RY*( 8) C  29           s( 12.06%)p 4.19( 50.57%)d 3.10( 37.38%)
   365. (0.00003) RY*( 9) C  29           s( 68.06%)p 0.16( 10.94%)d 0.31( 21.00%)
   366. (0.00004) RY*(10) C  29           s(  1.76%)p16.81( 29.64%)d38.89( 68.59%)
   367. (0.00003) RY*(11) C  29           s( 20.59%)p 1.23( 25.27%)d 2.63( 54.14%)
   368. (0.00003) RY*(12) C  29           s(  0.39%)p99.99( 39.98%)d99.99( 59.63%)
   369. (0.00002) RY*(13) C  29           s(  4.16%)p21.25( 88.43%)d 1.78(  7.40%)
   370. (0.00000) RY*(14) C  29           s( 95.58%)p 0.01(  1.25%)d 0.03(  3.18%)
   371. (0.00001) RY*(15) C  29           s(  2.76%)p24.67( 68.13%)d10.54( 29.11%)
   372. (0.00000) RY*(16) C  29           s(  0.77%)p58.74( 45.14%)d70.40( 54.10%)
   373. (0.00001) RY*(17) C  29           s( 10.39%)p 5.30( 55.05%)d 3.33( 34.56%)
   374. (0.00100) RY*( 1) H  30           s(100.00%)
                                           -0.0027  1.0000 -0.0003
   375. (0.00018) RY*( 2) H  30           s(100.00%)
                                            0.0001  0.0003  1.0000
   376. (0.00088) RY*( 1) H  31           s(100.00%)
                                            0.0024  1.0000  0.0000
   377. (0.00016) RY*( 2) H  31           s(100.00%)
                                            0.0000 -0.0000  1.0000
   378. (0.00057) RY*( 1) H  32           s(100.00%)
                                           -0.0008  1.0000  0.0006
   379. (0.00016) RY*( 2) H  32           s(100.00%)
                                           -0.0004 -0.0006  1.0000
   380. (0.01549) BD*( 1) C   1 - C   2  
                ( 50.06%)   0.7075* C   1 s( 34.70%)p 1.88( 65.27%)d 0.00(  0.03%)
                                            0.0000  0.5889 -0.0117 -0.0007 -0.0002
                                            0.1312 -0.0301  0.0010 -0.0002 -0.7315
                                            0.0021  0.0143  0.0000 -0.3137  0.0292
                                            0.0028  0.0001 -0.0017 -0.0041  0.0094
                                           -0.0131 -0.0062
                ( 49.94%)  -0.7067* C   2 s( 34.70%)p 1.88( 65.27%)d 0.00(  0.03%)
                                            0.0000  0.5889 -0.0134 -0.0020 -0.0005
                                           -0.1073 -0.0255 -0.0054 -0.0003  0.7434
                                           -0.0302  0.0100  0.0002  0.2943  0.0164
                                            0.0075  0.0003 -0.0038 -0.0054  0.0108
                                           -0.0115 -0.0048
   381. (0.32017) BD*( 2) C   1 - C   2  
                ( 50.08%)   0.7076* C   1 s(  0.00%)p 1.00( 99.96%)d 0.00(  0.04%)
                                           -0.0000 -0.0001  0.0001 -0.0002  0.0000
                                            0.6754  0.0176  0.0082 -0.0005 -0.1848
                                           -0.0048 -0.0024  0.0002  0.7130  0.0185
                                            0.0092 -0.0005 -0.0119 -0.0038 -0.0136
                                           -0.0071 -0.0002
                ( 49.92%)  -0.7066* C   2 s(  0.00%)p 1.00( 99.96%)d 0.00(  0.04%)
                                           -0.0000  0.0023 -0.0002 -0.0004 -0.0001
                                            0.6737  0.0168 -0.0080 -0.0010 -0.1873
                                           -0.0045  0.0018  0.0002  0.7141  0.0180
                                           -0.0088 -0.0011  0.0094  0.0012  0.0056
                                           -0.0048  0.0153
   382. (0.01545) BD*( 1) C   1 - C   6  
                ( 50.10%)   0.7078* C   1 s( 34.66%)p 1.88( 65.31%)d 0.00(  0.03%)
                                            0.0000  0.5886 -0.0103  0.0003  0.0000
                                           -0.5609  0.0036  0.0109  0.0000  0.1303
                                           -0.0392  0.0023 -0.0001  0.5653 -0.0135
                                           -0.0097 -0.0000 -0.0007 -0.0166  0.0024
                                            0.0055  0.0025
                ( 49.90%)  -0.7064* C   6 s( 34.61%)p 1.89( 65.36%)d 0.00(  0.03%)
                                            0.0000  0.5882 -0.0127 -0.0027 -0.0004
                                            0.5683 -0.0210 -0.0077  0.0003 -0.0977
                                           -0.0357  0.0067 -0.0006 -0.5649  0.0108
                                            0.0092 -0.0003 -0.0029 -0.0161  0.0047
                                            0.0043  0.0027
   383. (0.01150) BD*( 1) C   1 - H  17  
                ( 39.74%)   0.6304* C   1 s( 30.55%)p 2.27( 69.38%)d 0.00(  0.07%)
                                            0.0003 -0.5525 -0.0177 -0.0003 -0.0002
                                           -0.4585 -0.0025 -0.0048 -0.0011 -0.6416
                                           -0.0034 -0.0066 -0.0015  0.2679  0.0014
                                            0.0028  0.0007 -0.0192  0.0062  0.0121
                                            0.0059  0.0086
                ( 60.26%)  -0.7763* H  17 s(100.00%)
                                           -1.0000 -0.0006 -0.0011
   384. (0.01497) BD*( 1) C   2 - C   3  
                ( 50.40%)   0.7099* C   2 s( 34.66%)p 1.88( 65.31%)d 0.00(  0.03%)
                                            0.0000  0.5887 -0.0088  0.0012  0.0003
                                           -0.4409 -0.0106 -0.0093 -0.0005 -0.6282
                                            0.0351 -0.0081  0.0001  0.2493  0.0192
                                            0.0069  0.0005  0.0123 -0.0091 -0.0062
                                           -0.0037 -0.0057
                ( 49.60%)  -0.7043* C   3 s( 34.57%)p 1.89( 65.40%)d 0.00(  0.03%)
                                           -0.0001  0.5878  0.0135 -0.0025  0.0001
                                            0.4459 -0.0274 -0.0024  0.0006  0.6160
                                            0.0146 -0.0099  0.0008 -0.2716  0.0295
                                           -0.0003 -0.0003  0.0120 -0.0072 -0.0052
                                           -0.0068 -0.0069
   385. (0.01113) BD*( 1) C   2 - H  18  
                ( 39.67%)   0.6299* C   2 s( 30.55%)p 2.27( 69.38%)d 0.00(  0.07%)
                                            0.0003 -0.5524 -0.0176 -0.0008 -0.0002
                                           -0.5821 -0.0030  0.0063 -0.0012  0.1225
                                            0.0011 -0.0004  0.0002  0.5830  0.0031
                                           -0.0059  0.0011  0.0054  0.0209 -0.0044
                                           -0.0116 -0.0069
                ( 60.33%)  -0.7767* H  18 s(100.00%)
                                           -1.0000 -0.0007 -0.0012
   386. (0.02260) BD*( 1) C   3 - C   4  
                ( 50.82%)   0.7129* C   3 s( 35.30%)p 1.83( 64.67%)d 0.00(  0.03%)
                                            0.0001  0.5941  0.0063  0.0050  0.0003
                                           -0.5663  0.0106  0.0085 -0.0003  0.0911
                                            0.0248 -0.0017  0.0016  0.5629 -0.0022
                                           -0.0085  0.0009 -0.0023 -0.0149  0.0040
                                            0.0041  0.0021
                ( 49.18%)  -0.7013* C   4 s( 34.18%)p 1.93( 65.79%)d 0.00(  0.03%)
                                           -0.0000  0.5846  0.0063  0.0010  0.0002
                                            0.5648 -0.0065  0.0002  0.0022 -0.1197
                                            0.0151 -0.0001 -0.0018 -0.5694  0.0098
                                           -0.0013 -0.0024 -0.0017 -0.0161  0.0028
                                            0.0061  0.0033
   387. (0.34981) BD*( 2) C   3 - C   4  
                ( 51.49%)   0.7175* C   3 s(  0.00%)p 1.00( 99.96%)d 0.00(  0.04%)
                                           -0.0000  0.0007 -0.0002  0.0005 -0.0000
                                            0.6792  0.0071  0.0053 -0.0014 -0.1788
                                           -0.0020 -0.0017  0.0001  0.7114  0.0078
                                            0.0051 -0.0013  0.0097  0.0015  0.0064
                                           -0.0047  0.0152
                ( 48.51%)  -0.6965* C   4 s(  0.01%)p99.99( 99.96%)d 2.91(  0.03%)
                                           -0.0000 -0.0101 -0.0010  0.0013  0.0001
                                            0.6866  0.0069  0.0024 -0.0038 -0.1701
                                            0.0006 -0.0015  0.0015  0.7065  0.0074
                                            0.0024 -0.0044  0.0010  0.0010  0.0052
                                            0.0097 -0.0134
   388. (0.01196) BD*( 1) C   3 - H  19  
                ( 39.70%)   0.6301* C   3 s( 30.03%)p 2.33( 69.90%)d 0.00(  0.07%)
                                           -0.0004  0.5478 -0.0156 -0.0023 -0.0002
                                            0.1341 -0.0053  0.0034  0.0016 -0.7607
                                           -0.0055 -0.0035 -0.0009 -0.3197  0.0040
                                           -0.0030 -0.0014 -0.0068 -0.0013  0.0157
                                           -0.0181 -0.0072
                ( 60.30%)  -0.7765* H  19 s(100.00%)
                                            1.0000  0.0015  0.0007
   389. (0.02630) BD*( 1) C   4 - C   5  
                ( 49.37%)   0.7026* C   4 s( 33.75%)p 1.96( 66.22%)d 0.00(  0.03%)
                                           -0.0000 -0.5809 -0.0060 -0.0023 -0.0001
                                            0.1292 -0.0079 -0.0012  0.0022 -0.7402
                                            0.0102  0.0009 -0.0036 -0.3121  0.0077
                                            0.0017 -0.0031  0.0028  0.0029 -0.0105
                                            0.0134  0.0056
                ( 50.63%)  -0.7116* C   5 s( 35.07%)p 1.85( 64.91%)d 0.00(  0.03%)
                                           -0.0001 -0.5921 -0.0053 -0.0039 -0.0003
                                           -0.1014 -0.0147  0.0010 -0.0012  0.7452
                                           -0.0117 -0.0107 -0.0001  0.2880  0.0091
                                           -0.0025  0.0017  0.0031  0.0048 -0.0094
                                            0.0111  0.0049
   390. (0.02967) BD*( 1) C   4 - C   7  
                ( 51.24%)   0.7158* C   4 s( 32.04%)p 2.12( 67.93%)d 0.00(  0.03%)
                                            0.0002  0.5659 -0.0108 -0.0042 -0.0004
                                           -0.4385 -0.0194  0.0025 -0.0017 -0.6385
                                           -0.0073  0.0006 -0.0012  0.2805  0.0152
                                            0.0010  0.0006  0.0122 -0.0069 -0.0088
                                           -0.0065 -0.0053
                ( 48.76%)  -0.6983* C   7 s( 29.20%)p 2.42( 70.77%)d 0.00(  0.03%)
                                            0.0001  0.5403  0.0082 -0.0011  0.0001
                                            0.4708 -0.0116  0.0035 -0.0022  0.6670
                                            0.0130 -0.0030  0.0023 -0.2021  0.0030
                                           -0.0001  0.0001  0.0124 -0.0021 -0.0048
                                           -0.0062 -0.0070
   391. (0.01554) BD*( 1) C   5 - C   6  
                ( 49.55%)   0.7039* C   5 s( 34.77%)p 1.88( 65.20%)d 0.00(  0.03%)
                                            0.0000 -0.5895 -0.0141  0.0016  0.0000
                                           -0.4385 -0.0121  0.0061 -0.0003 -0.6268
                                            0.0340  0.0025 -0.0005  0.2552  0.0205
                                           -0.0046 -0.0002 -0.0120  0.0090  0.0062
                                            0.0040  0.0054
                ( 50.45%)  -0.7103* C   6 s( 34.80%)p 1.87( 65.17%)d 0.00(  0.03%)
                                           -0.0000 -0.5898  0.0096 -0.0017 -0.0003
                                            0.4494 -0.0268 -0.0058  0.0001  0.6134
                                            0.0131 -0.0128  0.0010 -0.2676  0.0285
                                            0.0019  0.0002 -0.0120  0.0069  0.0048
                                            0.0069  0.0070
   392. (0.31448) BD*( 2) C   5 - C   6  
                ( 50.04%)   0.7074* C   5 s(  0.00%)p 1.00( 99.96%)d 0.00(  0.04%)
                                           -0.0000 -0.0007 -0.0018 -0.0012 -0.0000
                                            0.6775  0.0111  0.0096 -0.0019 -0.1835
                                           -0.0041 -0.0024 -0.0003  0.7116  0.0146
                                            0.0100 -0.0013  0.0024  0.0023  0.0073
                                            0.0108 -0.0137
                ( 49.96%)  -0.7068* C   6 s(  0.00%)p 1.00( 99.96%)d 0.00(  0.04%)
                                           -0.0000 -0.0003  0.0005  0.0003  0.0002
                                            0.6764  0.0146  0.0075 -0.0003 -0.1851
                                           -0.0041 -0.0017  0.0000  0.7122  0.0152
                                            0.0080 -0.0003 -0.0125 -0.0036 -0.0139
                                           -0.0067 -0.0011
   393. (0.01241) BD*( 1) C   5 - H  20  
                ( 39.81%)   0.6310* C   5 s( 30.08%)p 2.32( 69.86%)d 0.00(  0.07%)
                                           -0.0003  0.5482 -0.0152 -0.0021 -0.0002
                                           -0.5808 -0.0034 -0.0017 -0.0013  0.1295
                                           -0.0110  0.0039  0.0019  0.5867  0.0027
                                            0.0035  0.0018 -0.0051 -0.0213  0.0044
                                            0.0114  0.0073
                ( 60.19%)  -0.7758* H  20 s(100.00%)
                                            1.0000  0.0014  0.0007
   394. (0.01130) BD*( 1) C   6 - H  21  
                ( 39.65%)   0.6297* C   6 s( 30.50%)p 2.28( 69.44%)d 0.00(  0.07%)
                                            0.0003 -0.5520 -0.0177 -0.0009 -0.0002
                                            0.1252  0.0005  0.0006 -0.0001 -0.7604
                                           -0.0043 -0.0077 -0.0015 -0.3168 -0.0019
                                           -0.0029 -0.0003  0.0071  0.0008 -0.0157
                                            0.0179  0.0068
                ( 60.35%)  -0.7768* H  21 s(100.00%)
                                           -1.0000 -0.0007 -0.0012
   395. (0.03489) BD*( 1) C   7 - C   8  
                ( 48.97%)   0.6998* C   7 s( 28.94%)p 2.45( 71.04%)d 0.00(  0.03%)
                                            0.0001  0.5379  0.0054 -0.0010  0.0002
                                           -0.8286  0.0026 -0.0006 -0.0022  0.1201
                                            0.0132 -0.0021  0.0038 -0.0952  0.0056
                                            0.0002 -0.0007 -0.0053  0.0016 -0.0012
                                            0.0131 -0.0083
                ( 51.03%)  -0.7143* C   8 s( 32.15%)p 2.11( 67.82%)d 0.00(  0.03%)
                                            0.0002  0.5669 -0.0108 -0.0048 -0.0004
                                            0.8010  0.0219 -0.0037  0.0025 -0.1234
                                            0.0095 -0.0012 -0.0001  0.1437  0.0086
                                            0.0026  0.0001 -0.0050  0.0055  0.0002
                                            0.0143 -0.0074
   396. (0.04742) BD*( 1) C   7 - N   9  
                ( 62.59%)   0.7911* C   7 s( 21.83%)p 3.58( 78.08%)d 0.00(  0.09%)
                                           -0.0001  0.4666  0.0249  0.0035 -0.0004
                                            0.1715 -0.0194  0.0010  0.0010 -0.2483
                                            0.0180 -0.0010 -0.0019  0.8298 -0.0216
                                           -0.0008  0.0026 -0.0025  0.0089 -0.0135
                                           -0.0015  0.0254
                ( 37.41%)  -0.6116* N   9 s( 34.39%)p 1.91( 65.59%)d 0.00(  0.03%)
                                           -0.0000  0.5864  0.0039 -0.0022  0.0002
                                           -0.1441 -0.0056  0.0049 -0.0002  0.2769
                                           -0.0010 -0.0083  0.0012 -0.7471 -0.0018
                                            0.0103 -0.0013  0.0018  0.0070 -0.0077
                                           -0.0038  0.0117
   397. (0.02434) BD*( 1) C   7 - H  22  
                ( 38.07%)   0.6170* C   7 s( 20.09%)p 3.97( 79.83%)d 0.00(  0.08%)
                                           -0.0004  0.4475 -0.0260 -0.0001  0.0001
                                            0.2481  0.0036  0.0019 -0.0006 -0.6908
                                           -0.0148 -0.0022  0.0020 -0.5087 -0.0246
                                           -0.0004 -0.0002 -0.0105 -0.0089  0.0213
                                           -0.0126  0.0004
                ( 61.93%)  -0.7870* H  22 s(100.00%)
                                            1.0000  0.0044 -0.0000
   398. (0.02536) BD*( 1) C   8 - C  10  
                ( 49.44%)   0.7032* C   8 s( 33.62%)p 1.97( 66.34%)d 0.00(  0.03%)
                                            0.0000 -0.5798 -0.0071 -0.0031 -0.0002
                                            0.4514 -0.0009 -0.0000  0.0012 -0.3826
                                            0.0057  0.0010 -0.0026 -0.5595  0.0152
                                            0.0019 -0.0038  0.0090  0.0107 -0.0108
                                           -0.0031 -0.0028
                ( 50.56%)  -0.7110* C  10 s( 35.10%)p 1.85( 64.88%)d 0.00(  0.03%)
                                           -0.0001 -0.5924 -0.0049 -0.0037 -0.0004
                                           -0.4713  0.0194  0.0080  0.0008  0.3690
                                           -0.0010 -0.0038  0.0011  0.5384  0.0098
                                           -0.0066  0.0019  0.0071  0.0086 -0.0106
                                           -0.0035 -0.0044
   399. (0.02243) BD*( 1) C   8 - C  14  
                ( 49.26%)   0.7018* C   8 s( 34.20%)p 1.92( 65.76%)d 0.00(  0.03%)
                                            0.0000 -0.5848 -0.0067 -0.0008 -0.0002
                                            0.3283  0.0062  0.0007  0.0005  0.2553
                                           -0.0103 -0.0001  0.0018  0.6959 -0.0128
                                            0.0000  0.0039 -0.0035 -0.0106 -0.0086
                                           -0.0034 -0.0110
                ( 50.74%)  -0.7123* C  14 s( 35.21%)p 1.84( 64.77%)d 0.00(  0.03%)
                                           -0.0001 -0.5933 -0.0057 -0.0045 -0.0003
                                           -0.3539  0.0242  0.0052  0.0010 -0.2602
                                           -0.0079  0.0039 -0.0008 -0.6737 -0.0031
                                            0.0095 -0.0014 -0.0024 -0.0083 -0.0102
                                           -0.0030 -0.0091
   400. (0.34661) BD*( 2) C   8 - C  14  
                ( 49.83%)   0.7059* C   8 s(  0.00%)p 1.00( 99.96%)d 0.00(  0.03%)
                                           -0.0001  0.0029  0.0060  0.0016  0.0001
                                           -0.2136 -0.0056 -0.0004  0.0011 -0.8790
                                           -0.0060 -0.0047  0.0059  0.4258  0.0047
                                            0.0040 -0.0031  0.0126 -0.0030  0.0092
                                            0.0014 -0.0085
                ( 50.17%)  -0.7083* C  14 s(  0.01%)p 1.00( 99.95%)d 0.00(  0.04%)
                                            0.0000  0.0089  0.0020  0.0024 -0.0000
                                           -0.2063 -0.0057  0.0008  0.0010 -0.8745
                                           -0.0093 -0.0063  0.0014  0.4381  0.0034
                                            0.0036 -0.0007  0.0003 -0.0046 -0.0104
                                            0.0086  0.0134
   401. (0.06231) BD*( 1) N   9 - C  15  
                ( 36.05%)   0.6004* N   9 s( 33.16%)p 2.01( 66.80%)d 0.00(  0.05%)
                                           -0.0000  0.5758  0.0048  0.0030 -0.0001
                                           -0.2499  0.0021 -0.0007 -0.0007 -0.7450
                                            0.0130 -0.0049 -0.0020  0.2241 -0.0105
                                           -0.0012  0.0006  0.0113 -0.0010 -0.0096
                                           -0.0142 -0.0059
                ( 63.95%)  -0.7997* C  15 s( 32.77%)p 2.05( 67.15%)d 0.00(  0.08%)
                                            0.0002  0.5724 -0.0108 -0.0013 -0.0016
                                            0.2303 -0.0168 -0.0019 -0.0009  0.7410
                                           -0.0284 -0.0077 -0.0028 -0.2611 -0.0079
                                            0.0016  0.0009  0.0116 -0.0061 -0.0143
                                           -0.0172 -0.0114
   402. (0.01592) BD*( 1) N   9 - C  29  
                ( 36.30%)   0.6025* N   9 s( 32.39%)p 2.09( 67.58%)d 0.00(  0.03%)
                                            0.0001 -0.5690  0.0109 -0.0047 -0.0000
                                           -0.4189  0.0023 -0.0011 -0.0001 -0.4607
                                            0.0056  0.0009 -0.0007 -0.5367  0.0082
                                            0.0006  0.0001 -0.0088 -0.0115 -0.0077
                                            0.0022 -0.0055
                ( 63.70%)  -0.7981* C  29 s( 24.55%)p 3.07( 75.34%)d 0.00(  0.10%)
                                           -0.0001 -0.4946 -0.0302  0.0015  0.0003
                                            0.4418 -0.0229 -0.0017  0.0010  0.4825
                                           -0.0302 -0.0014  0.0016  0.5685 -0.0282
                                           -0.0037  0.0008 -0.0160 -0.0190 -0.0193
                                            0.0018 -0.0046
   403. (0.01541) BD*( 1) C  10 - C  11  
                ( 49.52%)   0.7037* C  10 s( 34.74%)p 1.88( 65.23%)d 0.00(  0.03%)
                                            0.0001 -0.5892 -0.0144  0.0009  0.0001
                                            0.7871 -0.0157 -0.0063  0.0004 -0.1238
                                            0.0202  0.0005  0.0003  0.1254  0.0326
                                           -0.0053 -0.0005  0.0043 -0.0064 -0.0020
                                           -0.0145  0.0052
                ( 50.48%)  -0.7105* C  11 s( 34.73%)p 1.88( 65.24%)d 0.00(  0.03%)
                                           -0.0000 -0.5892  0.0091 -0.0017 -0.0004
                                           -0.7855  0.0106  0.0136 -0.0010  0.1084
                                            0.0155 -0.0033  0.0006 -0.1474  0.0371
                                           -0.0015  0.0008  0.0057 -0.0032 -0.0022
                                           -0.0150  0.0065
   404. (0.33200) BD*( 2) C  10 - C  11  
                ( 49.37%)   0.7027* C  10 s(  0.00%)p 1.00( 99.97%)d 0.00(  0.03%)
                                           -0.0000  0.0019  0.0015  0.0004  0.0001
                                           -0.2050 -0.0060 -0.0021 -0.0005 -0.8805
                                           -0.0161 -0.0126  0.0021  0.4263  0.0064
                                            0.0064 -0.0013  0.0135 -0.0042  0.0086
                                            0.0022 -0.0077
                ( 50.63%)  -0.7115* C  11 s(  0.00%)p 1.00( 99.96%)d 0.00(  0.04%)
                                            0.0000  0.0008 -0.0005  0.0005 -0.0001
                                           -0.2025 -0.0049 -0.0027  0.0002 -0.8798
                                           -0.0195 -0.0096  0.0005  0.4287  0.0097
                                            0.0046  0.0000 -0.0148  0.0091  0.0022
                                           -0.0099 -0.0043
   405. (0.01249) BD*( 1) C  10 - H  23  
                ( 39.92%)   0.6318* C  10 s( 30.07%)p 2.32( 69.86%)d 0.00(  0.07%)
                                            0.0004 -0.5482  0.0154  0.0027  0.0001
                                           -0.3388 -0.0108  0.0019  0.0016 -0.2685
                                            0.0019 -0.0035 -0.0024 -0.7152  0.0032
                                           -0.0035 -0.0019 -0.0073 -0.0164 -0.0119
                                           -0.0011 -0.0147
                ( 60.08%)  -0.7751* H  23 s(100.00%)
                                           -1.0000 -0.0016 -0.0005
   406. (0.01548) BD*( 1) C  11 - C  12  
                ( 49.90%)   0.7064* C  11 s( 34.73%)p 1.88( 65.24%)d 0.00(  0.03%)
                                           -0.0000 -0.5892  0.0132  0.0029  0.0006
                                            0.3482 -0.0418 -0.0009 -0.0001  0.2519
                                            0.0080 -0.0061  0.0004  0.6824 -0.0032
                                           -0.0122  0.0007 -0.0019 -0.0089 -0.0105
                                           -0.0025 -0.0106
                ( 50.10%)  -0.7078* C  12 s( 34.72%)p 1.88( 65.25%)d 0.00(  0.03%)
                                           -0.0000 -0.5891  0.0109  0.0000  0.0000
                                           -0.3201 -0.0259  0.0098 -0.0000 -0.2654
                                            0.0190  0.0029  0.0000 -0.6911  0.0267
                                            0.0107  0.0000 -0.0025 -0.0112 -0.0093
                                           -0.0043 -0.0091
   407. (0.01127) BD*( 1) C  11 - H  24  
                ( 39.76%)   0.6306* C  11 s( 30.45%)p 2.28( 69.48%)d 0.00(  0.07%)
                                           -0.0003  0.5515  0.0177  0.0011  0.0002
                                           -0.4674 -0.0022 -0.0050 -0.0009  0.3866
                                            0.0021  0.0036  0.0006  0.5717  0.0031
                                            0.0051  0.0007 -0.0113 -0.0183  0.0134
                                            0.0007  0.0052
                ( 60.24%)  -0.7761* H  24 s(100.00%)
                                            1.0000  0.0007  0.0011
   408. (0.01554) BD*( 1) C  12 - C  13  
                ( 50.06%)   0.7075* C  12 s( 34.70%)p 1.88( 65.26%)d 0.00(  0.03%)
                                            0.0000  0.5890 -0.0116 -0.0004 -0.0001
                                            0.4410  0.0202 -0.0113  0.0000 -0.3757
                                            0.0125  0.0061  0.0001 -0.5613  0.0348
                                            0.0072  0.0001 -0.0088 -0.0100  0.0106
                                            0.0048  0.0028
                ( 49.94%)  -0.7067* C  13 s( 34.73%)p 1.88( 65.23%)d 0.00(  0.03%)
                                            0.0000  0.5892 -0.0135 -0.0023 -0.0006
                                           -0.4658  0.0412 -0.0034  0.0001  0.3757
                                           -0.0042  0.0065  0.0002  0.5406  0.0107
                                            0.0114  0.0005 -0.0076 -0.0092  0.0116
                                            0.0029  0.0051
   409. (0.33422) BD*( 2) C  12 - C  13  
                ( 49.52%)   0.7037* C  12 s(  0.00%)p 1.00( 99.96%)d 0.00(  0.04%)
                                            0.0000  0.0011 -0.0003 -0.0003 -0.0001
                                           -0.2024 -0.0055 -0.0026  0.0000 -0.8789
                                           -0.0234 -0.0112  0.0006  0.4304  0.0116
                                            0.0055 -0.0001 -0.0139  0.0085  0.0016
                                           -0.0092 -0.0038
                ( 50.48%)  -0.7105* C  13 s(  0.00%)p 1.00( 99.96%)d 0.00(  0.04%)
                                            0.0000  0.0032 -0.0001  0.0004 -0.0000
                                           -0.2008 -0.0052  0.0024  0.0002 -0.8778
                                           -0.0215  0.0110  0.0014  0.4335  0.0109
                                           -0.0058 -0.0007 -0.0006 -0.0040 -0.0113
                                            0.0078  0.0129
   410. (0.01157) BD*( 1) C  12 - H  25  
                ( 39.82%)   0.6310* C  12 s( 30.49%)p 2.28( 69.44%)d 0.00(  0.07%)
                                           -0.0003  0.5519  0.0180  0.0003  0.0002
                                           -0.8127 -0.0039 -0.0082 -0.0018  0.1195
                                            0.0005  0.0012  0.0002 -0.1397 -0.0007
                                           -0.0015 -0.0004 -0.0058  0.0073 -0.0026
                                            0.0202 -0.0128
                ( 60.18%)  -0.7758* H  25 s(100.00%)
                                            1.0000  0.0006  0.0012
   411. (0.01474) BD*( 1) C  13 - C  14  
                ( 50.39%)   0.7098* C  13 s( 34.66%)p 1.88( 65.31%)d 0.00(  0.03%)
                                            0.0000  0.5887 -0.0082  0.0011  0.0004
                                            0.7889 -0.0176  0.0133  0.0005 -0.1185
                                            0.0200 -0.0002  0.0003  0.1212  0.0315
                                            0.0058  0.0007 -0.0039  0.0065  0.0020
                                            0.0149 -0.0056
                ( 49.61%)  -0.7044* C  14 s( 34.61%)p 1.89( 65.36%)d 0.00(  0.03%)
                                           -0.0001  0.5881  0.0137 -0.0013 -0.0001
                                           -0.7846  0.0094  0.0089 -0.0008  0.1156
                                            0.0164 -0.0033 -0.0001 -0.1506  0.0381
                                           -0.0034 -0.0005 -0.0063  0.0034  0.0020
                                            0.0147 -0.0065
   412. (0.01114) BD*( 1) C  13 - H  26  
                ( 39.77%)   0.6306* C  13 s( 30.51%)p 2.28( 69.43%)d 0.00(  0.07%)
                                           -0.0003  0.5521  0.0173  0.0011  0.0003
                                           -0.3433 -0.0015  0.0043 -0.0007 -0.2699
                                           -0.0014  0.0025 -0.0005 -0.7096 -0.0034
                                            0.0070 -0.0013  0.0069  0.0160  0.0115
                                            0.0000  0.0154
                ( 60.23%)  -0.7761* H  26 s(100.00%)
                                            1.0000  0.0007  0.0011
   413. (0.01228) BD*( 1) C  14 - H  27  
                ( 39.76%)   0.6306* C  14 s( 30.08%)p 2.32( 69.85%)d 0.00(  0.07%)
                                            0.0004 -0.5482  0.0155  0.0028  0.0001
                                           -0.4635 -0.0081 -0.0004  0.0007  0.3917
                                           -0.0000  0.0036  0.0011  0.5746 -0.0030
                                            0.0041  0.0020  0.0113  0.0182 -0.0137
                                           -0.0016 -0.0050
                ( 60.24%)  -0.7761* H  27 s(100.00%)
                                           -1.0000 -0.0016 -0.0007
   414. (0.29363) BD*( 1) C  15 - O  16  
                ( 73.02%)   0.8545* C  15 s(  0.02%)p99.99( 99.41%)d25.30(  0.56%)
                                           -0.0000  0.0148 -0.0013  0.0013 -0.0001
                                            0.8547  0.0357  0.0135  0.0024 -0.3925
                                           -0.0135 -0.0072 -0.0001 -0.3281 -0.0120
                                           -0.0078 -0.0007 -0.0254 -0.0294  0.0330
                                           -0.0492  0.0251
                ( 26.98%)  -0.5194* O  16 s(  0.04%)p99.99( 99.85%)d 2.80(  0.11%)
                                           -0.0000  0.0196  0.0008  0.0009 -0.0000
                                            0.8813  0.0002 -0.0008 -0.0030 -0.3633
                                           -0.0001  0.0007  0.0013 -0.2999 -0.0018
                                           -0.0013  0.0013  0.0117  0.0134 -0.0134
                                            0.0215 -0.0112
   415. (0.00628) BD*( 2) C  15 - O  16  
                ( 64.17%)   0.8011* C  15 s( 31.88%)p 2.13( 67.97%)d 0.00(  0.16%)
                                           -0.0000  0.5615 -0.0590 -0.0012 -0.0010
                                           -0.4269  0.0281  0.0010  0.0010 -0.4794
                                            0.0566 -0.0015  0.0029 -0.5131  0.0163
                                            0.0060 -0.0007  0.0201  0.0230  0.0246
                                           -0.0024  0.0057
                ( 35.83%)  -0.5986* O  16 s( 37.42%)p 1.67( 62.47%)d 0.00(  0.11%)
                                            0.0001  0.6105  0.0383  0.0008  0.0000
                                            0.3600 -0.0114  0.0005  0.0005  0.4901
                                           -0.0093 -0.0004  0.0011  0.5044 -0.0192
                                            0.0027 -0.0001  0.0166  0.0166  0.0231
                                           -0.0041  0.0020
   416. (0.03502) BD*( 1) C  15 - H  28  
                ( 41.76%)   0.6462* C  15 s( 35.64%)p 1.80( 64.27%)d 0.00(  0.09%)
                                            0.0004 -0.5959 -0.0370 -0.0014 -0.0012
                                           -0.1624 -0.0106  0.0025 -0.0019  0.2467
                                           -0.0074  0.0035 -0.0042 -0.7449 -0.0195
                                            0.0001 -0.0030  0.0070 -0.0087  0.0136
                                           -0.0022 -0.0238
                ( 58.24%)  -0.7632* H  28 s(100.00%)
                                           -1.0000 -0.0046  0.0004
   417. (0.01574) BD*( 1) C  29 - H  30  
                ( 40.10%)   0.6333* C  29 s( 24.92%)p 3.01( 75.00%)d 0.00(  0.07%)
                                            0.0000 -0.4992  0.0078  0.0014 -0.0000
                                            0.4415  0.0130  0.0002  0.0012 -0.7278
                                           -0.0048 -0.0005 -0.0010 -0.1576  0.0165
                                           -0.0050  0.0014  0.0224  0.0038 -0.0049
                                            0.0080  0.0116
                ( 59.90%)  -0.7739* H  30 s(100.00%)
                                           -1.0000 -0.0027  0.0001
   418. (0.01458) BD*( 1) C  29 - H  31  
                ( 39.56%)   0.6290* C  29 s( 25.06%)p 2.99( 74.87%)d 0.00(  0.07%)
                                            0.0000 -0.5005  0.0081 -0.0008 -0.0000
                                           -0.7727 -0.0010 -0.0052  0.0005 -0.1977
                                           -0.0009  0.0015 -0.0007  0.3348  0.0205
                                           -0.0025  0.0019 -0.0074  0.0182  0.0054
                                           -0.0173  0.0053
                ( 60.44%)  -0.7774* H  31 s(100.00%)
                                           -1.0000  0.0024  0.0000
   419. (0.00502) BD*( 1) C  29 - H  32  
                ( 39.14%)   0.6256* C  29 s( 25.55%)p 2.91( 74.38%)d 0.00(  0.07%)
                                            0.0001 -0.5055  0.0015 -0.0016 -0.0001
                                           -0.1036  0.0075 -0.0005  0.0018  0.4422
                                            0.0194 -0.0033  0.0010 -0.7328 -0.0051
                                           -0.0016  0.0031  0.0022 -0.0036  0.0209
                                            0.0073 -0.0138
                ( 60.86%)  -0.7801* H  32 s(100.00%)
                                           -1.0000 -0.0008 -0.0004


 NHO Directionality and "Bond Bending" (deviations from line of nuclear centers)

         [Thresholds for printing:  angular deviation  >  1.0 degree]
                                    hybrid p-character > 25.0%
                                    orbital occupancy  >  0.10e

                                Line of Centers        Hybrid 1              Hybrid 2
                                ---------------  -------------------   ------------------
                NBO               Theta   Phi    Theta   Phi    Dev    Theta   Phi    Dev
 ========================================================================================
     1. BD (   1) C   1 - C   2   112.2  279.2   111.3  278.1   1.3     66.6  100.8   1.9
     2. BD (   2) C   1 - C   2   112.2  279.2   135.5  164.7  90.0     44.4  344.4  90.1
     3. BD (   1) C   1 - C   6    45.5  168.5    45.6  170.3   1.3    134.5  346.7   1.3
     5. BD (   1) C   2 - C   3    71.1  234.4    70.0  232.5   2.1    108.0   56.2   1.9
     7. BD (   1) C   3 - C   4    45.5  169.8    45.3  168.1   1.3      --     --    --
     8. BD (   2) C   3 - C   4    45.5  169.8    44.6  345.2  90.0    135.0  166.2  90.5
    10. BD (   1) C   4 - C   5    68.5   98.5    67.6   99.5   1.2      --     --    --
    11. BD (   1) C   4 - C   7    72.0  235.7    69.4  234.7   2.7    103.6   55.9   4.4
    12. BD (   1) C   5 - C   6   108.8   54.6   110.1   53.0   2.0     72.3  235.8   1.6
    13. BD (   2) C   5 - C   6   108.8   54.6   135.5  164.7  89.9     44.6  344.7  90.0
    16. BD (   1) C   7 - C   8    99.1  171.2    96.1  170.8   3.0     79.4  352.0   1.7
    17. BD (   1) C   7 - N   9    22.0  300.6    19.0  303.5   3.1      --     --    --
    20. BD (   1) C   8 - C  14   147.9  216.9     --     --    --      32.0   39.3   1.3
    21. BD (   2) C   8 - C  14   147.9  216.9    64.6  256.1  89.5     64.1  256.7  89.8
    22. BD (   1) N   9 - C  15    73.5  251.7    74.7  251.4   1.2    110.0   73.3   3.8
    24. BD (   1) C  10 - C  11    99.6  171.6   101.1  172.4   1.7     81.8  351.0   1.6
    25. BD (   2) C  10 - C  11    99.6  171.6    64.8  256.8  89.8     64.6  257.0  90.0
    27. BD (   1) C  11 - C  12   148.4  217.8   149.2  219.8   1.3     32.4   35.9   1.3
    29. BD (   1) C  12 - C  13   133.1  320.3   132.1  321.6   1.4     45.4  138.5   2.0
    30. BD (   2) C  12 - C  13   133.1  320.3    64.5  257.0  89.9     64.3  257.1  90.0
    32. BD (   1) C  13 - C  14    80.3  351.6    78.6  352.9   2.1     98.5  170.5   1.6
    35. BD (   1) C  15 - O  16   128.6  231.3   109.3  335.5  88.5    107.6  337.6  88.9
    36. BD (   2) C  15 - O  16   128.6  231.3   130.3  226.7   4.0     50.7   54.0   2.2
    37. BD (   1) C  15 - H  28    22.3  300.7    21.0  305.8   2.3      --     --    --
    38. BD (   1) C  29 - H  30    78.8  120.9    80.5  121.8   2.0      --     --    --
    39. BD (   1) C  29 - H  31   111.9   14.5   113.8   14.3   1.9      --     --    --
    40. BD (   1) C  29 - H  32    29.9  286.6    32.5  281.7   3.6      --     --    --
    58. LP (   1) N   9             --     --     71.2  155.3   --       --     --    --
    59. LP (   1) O  16             --     --    127.8  231.6   --       --     --    --
    60. LP (   2) O  16             --     --     44.3  266.3   --       --     --    --
   381. BD*(   2) C   1 - C   2   112.2  279.2   135.5  164.7  90.0     44.4  344.4  90.1
   387. BD*(   2) C   3 - C   4    45.5  169.8    44.6  345.2  90.0    135.0  166.2  90.5
   392. BD*(   2) C   5 - C   6   108.8   54.6   135.5  164.7  89.9     44.6  344.7  90.0
   400. BD*(   2) C   8 - C  14   147.9  216.9    64.6  256.1  89.5     64.1  256.7  89.8
   404. BD*(   2) C  10 - C  11    99.6  171.6    64.8  256.8  89.8     64.6  257.0  90.0
   409. BD*(   2) C  12 - C  13   133.1  320.3    64.5  257.0  89.9     64.3  257.1  90.0
   414. BD*(   1) C  15 - O  16   128.6  231.3   109.3  335.5  88.5    107.6  337.6  88.9


 Second Order Perturbation Theory Analysis of Fock Matrix in NBO Basis

     Threshold for printing:   0.50 kcal/mol
                                                                              E(2)  E(j)-E(i) F(i,j)
         Donor NBO (i)                     Acceptor NBO (j)                 kcal/mol   a.u.    a.u. 
 ===================================================================================================

 within unit  1
   1. BD (   1) C   1 - C   2        / 95. RY*(   1) C   3                    0.77    1.84    0.034
   1. BD (   1) C   1 - C   2        / 96. RY*(   2) C   3                    1.77    1.94    0.052
   1. BD (   1) C   1 - C   2        /146. RY*(   1) C   6                    0.99    1.86    0.038
   1. BD (   1) C   1 - C   2        /147. RY*(   2) C   6                    1.49    2.16    0.051
   1. BD (   1) C   1 - C   2        /382. BD*(   1) C   1 - C   6            2.51    1.39    0.053
   1. BD (   1) C   1 - C   2        /383. BD*(   1) C   1 - H  17            1.34    1.39    0.038
   1. BD (   1) C   1 - C   2        /384. BD*(   1) C   2 - C   3            2.56    1.38    0.053
   1. BD (   1) C   1 - C   2        /385. BD*(   1) C   2 - H  18            1.37    1.38    0.039
   1. BD (   1) C   1 - C   2        /388. BD*(   1) C   3 - H  19            2.41    1.38    0.052
   1. BD (   1) C   1 - C   2        /394. BD*(   1) C   6 - H  21            2.37    1.38    0.051
   2. BD (   2) C   1 - C   2        / 98. RY*(   4) C   3                    0.86    1.62    0.037
   2. BD (   2) C   1 - C   2        /148. RY*(   3) C   6                    0.50    0.94    0.021
   2. BD (   2) C   1 - C   2        /149. RY*(   4) C   6                    0.76    1.84    0.037
   2. BD (   2) C   1 - C   2        /387. BD*(   2) C   3 - C   4           29.07    0.35    0.090
   2. BD (   2) C   1 - C   2        /392. BD*(   2) C   5 - C   6           27.81    0.35    0.089
   3. BD (   1) C   1 - C   6        / 78. RY*(   1) C   2                    1.04    1.86    0.039
   3. BD (   1) C   1 - C   6        / 79. RY*(   2) C   2                    1.45    2.19    0.050
   3. BD (   1) C   1 - C   6        /129. RY*(   1) C   5                    1.07    1.88    0.040
   3. BD (   1) C   1 - C   6        /130. RY*(   2) C   5                    1.33    1.98    0.046
   3. BD (   1) C   1 - C   6        /380. BD*(   1) C   1 - C   2            2.51    1.39    0.053
   3. BD (   1) C   1 - C   6        /383. BD*(   1) C   1 - H  17            1.31    1.39    0.038
   3. BD (   1) C   1 - C   6        /385. BD*(   1) C   2 - H  18            2.37    1.38    0.051
   3. BD (   1) C   1 - C   6        /391. BD*(   1) C   5 - C   6            2.67    1.39    0.054
   3. BD (   1) C   1 - C   6        /393. BD*(   1) C   5 - H  20            2.50    1.38    0.053
   3. BD (   1) C   1 - C   6        /394. BD*(   1) C   6 - H  21            1.34    1.38    0.038
   4. BD (   1) C   1 - H  17        / 78. RY*(   1) C   2                    1.33    1.71    0.043
   4. BD (   1) C   1 - H  17        /146. RY*(   1) C   6                    1.34    1.71    0.043
   4. BD (   1) C   1 - H  17        /380. BD*(   1) C   1 - C   2            0.94    1.24    0.031
   4. BD (   1) C   1 - H  17        /382. BD*(   1) C   1 - C   6            0.94    1.24    0.030
   4. BD (   1) C   1 - H  17        /384. BD*(   1) C   2 - C   3            3.79    1.24    0.061
   4. BD (   1) C   1 - H  17        /385. BD*(   1) C   2 - H  18            0.56    1.23    0.024
   4. BD (   1) C   1 - H  17        /391. BD*(   1) C   5 - C   6            3.89    1.24    0.062
   4. BD (   1) C   1 - H  17        /394. BD*(   1) C   6 - H  21            0.57    1.23    0.024
   5. BD (   1) C   2 - C   3        / 61. RY*(   1) C   1                    0.96    1.88    0.038
   5. BD (   1) C   2 - C   3        / 62. RY*(   2) C   1                    1.44    2.19    0.050
   5. BD (   1) C   2 - C   3        /112. RY*(   1) C   4                    1.02    2.00    0.041
   5. BD (   1) C   2 - C   3        /113. RY*(   2) C   4                    0.55    1.75    0.028
   5. BD (   1) C   2 - C   3        /114. RY*(   3) C   4                    0.78    1.70    0.033
   5. BD (   1) C   2 - C   3        /380. BD*(   1) C   1 - C   2            2.53    1.39    0.053
   5. BD (   1) C   2 - C   3        /383. BD*(   1) C   1 - H  17            2.32    1.38    0.051
   5. BD (   1) C   2 - C   3        /385. BD*(   1) C   2 - H  18            1.32    1.38    0.038
   5. BD (   1) C   2 - C   3        /386. BD*(   1) C   3 - C   4            3.47    1.38    0.062
   5. BD (   1) C   2 - C   3        /388. BD*(   1) C   3 - H  19            1.36    1.38    0.039
   5. BD (   1) C   2 - C   3        /390. BD*(   1) C   4 - C   7            3.97    1.26    0.063
   6. BD (   1) C   2 - H  18        / 61. RY*(   1) C   1                    1.22    1.73    0.041
   6. BD (   1) C   2 - H  18        / 95. RY*(   1) C   3                    1.17    1.69    0.040
   6. BD (   1) C   2 - H  18        /380. BD*(   1) C   1 - C   2            0.96    1.24    0.031
   6. BD (   1) C   2 - H  18        /382. BD*(   1) C   1 - C   6            3.69    1.24    0.060
   6. BD (   1) C   2 - H  18        /383. BD*(   1) C   1 - H  17            0.57    1.24    0.024
   6. BD (   1) C   2 - H  18        /384. BD*(   1) C   2 - C   3            0.98    1.24    0.031
   6. BD (   1) C   2 - H  18        /386. BD*(   1) C   3 - C   4            4.10    1.23    0.063
   6. BD (   1) C   2 - H  18        /388. BD*(   1) C   3 - H  19            0.58    1.23    0.024
   7. BD (   1) C   3 - C   4        / 78. RY*(   1) C   2                    1.14    1.86    0.041
   7. BD (   1) C   3 - C   4        / 79. RY*(   2) C   2                    1.54    2.19    0.052
   7. BD (   1) C   3 - C   4        /129. RY*(   1) C   5                    0.76    1.88    0.034
   7. BD (   1) C   3 - C   4        /130. RY*(   2) C   5                    0.51    1.98    0.029
   7. BD (   1) C   3 - C   4        /163. RY*(   1) C   7                    1.54    1.75    0.046
   7. BD (   1) C   3 - C   4        /384. BD*(   1) C   2 - C   3            3.09    1.38    0.058
   7. BD (   1) C   3 - C   4        /385. BD*(   1) C   2 - H  18            1.91    1.38    0.046
   7. BD (   1) C   3 - C   4        /388. BD*(   1) C   3 - H  19            1.62    1.38    0.042
   7. BD (   1) C   3 - C   4        /389. BD*(   1) C   4 - C   5            3.34    1.37    0.060
   7. BD (   1) C   3 - C   4        /390. BD*(   1) C   4 - C   7            2.31    1.26    0.048
   7. BD (   1) C   3 - C   4        /393. BD*(   1) C   5 - H  20            2.61    1.38    0.054
   7. BD (   1) C   3 - C   4        /395. BD*(   1) C   7 - C   8            0.81    1.26    0.029
   7. BD (   1) C   3 - C   4        /396. BD*(   1) C   7 - N   9            0.69    1.18    0.026
   7. BD (   1) C   3 - C   4        /397. BD*(   1) C   7 - H  22            0.68    1.23    0.026
   8. BD (   2) C   3 - C   4        / 80. RY*(   3) C   2                    1.81    0.79    0.037
   8. BD (   2) C   3 - C   4        /131. RY*(   3) C   5                    1.74    1.19    0.044
   8. BD (   2) C   3 - C   4        /381. BD*(   2) C   1 - C   2           27.26    0.35    0.088
   8. BD (   2) C   3 - C   4        /392. BD*(   2) C   5 - C   6           27.32    0.35    0.088
   8. BD (   2) C   3 - C   4        /395. BD*(   1) C   7 - C   8            2.61    0.79    0.044
   8. BD (   2) C   3 - C   4        /396. BD*(   1) C   7 - N   9            6.46    0.70    0.065
   9. BD (   1) C   3 - H  19        / 78. RY*(   1) C   2                    1.08    1.71    0.038
   9. BD (   1) C   3 - H  19        /112. RY*(   1) C   4                    1.83    1.85    0.052
   9. BD (   1) C   3 - H  19        /380. BD*(   1) C   1 - C   2            3.65    1.24    0.060
   9. BD (   1) C   3 - H  19        /384. BD*(   1) C   2 - C   3            1.03    1.23    0.032
   9. BD (   1) C   3 - H  19        /385. BD*(   1) C   2 - H  18            0.57    1.23    0.024
   9. BD (   1) C   3 - H  19        /386. BD*(   1) C   3 - C   4            1.33    1.23    0.036
   9. BD (   1) C   3 - H  19        /389. BD*(   1) C   4 - C   5            4.78    1.22    0.068
  10. BD (   1) C   4 - C   5        / 95. RY*(   1) C   3                    0.92    1.84    0.037
  10. BD (   1) C   4 - C   5        / 96. RY*(   2) C   3                    0.55    1.94    0.029
  10. BD (   1) C   4 - C   5        /146. RY*(   1) C   6                    1.23    1.86    0.043
  10. BD (   1) C   4 - C   5        /147. RY*(   2) C   6                    1.53    2.16    0.052
  10. BD (   1) C   4 - C   5        /163. RY*(   1) C   7                    1.42    1.75    0.045
  10. BD (   1) C   4 - C   5        /164. RY*(   2) C   7                    0.65    1.58    0.029
  10. BD (   1) C   4 - C   5        /386. BD*(   1) C   3 - C   4            3.24    1.38    0.060
  10. BD (   1) C   4 - C   5        /388. BD*(   1) C   3 - H  19            2.44    1.38    0.052
  10. BD (   1) C   4 - C   5        /390. BD*(   1) C   4 - C   7            2.01    1.26    0.045
  10. BD (   1) C   4 - C   5        /391. BD*(   1) C   5 - C   6            3.26    1.39    0.060
  10. BD (   1) C   4 - C   5        /393. BD*(   1) C   5 - H  20            1.57    1.38    0.042
  10. BD (   1) C   4 - C   5        /394. BD*(   1) C   6 - H  21            1.98    1.38    0.047
  10. BD (   1) C   4 - C   5        /397. BD*(   1) C   7 - H  22            1.04    1.23    0.032
  11. BD (   1) C   4 - C   7        / 95. RY*(   1) C   3                    1.90    1.80    0.053
  11. BD (   1) C   4 - C   7        /129. RY*(   1) C   5                    1.43    1.84    0.046
  11. BD (   1) C   4 - C   7        /181. RY*(   2) C   8                    0.89    1.68    0.035
  11. BD (   1) C   4 - C   7        /182. RY*(   3) C   8                    0.52    1.70    0.027
  11. BD (   1) C   4 - C   7        /198. RY*(   2) N   9                    0.78    1.63    0.032
  11. BD (   1) C   4 - C   7        /384. BD*(   1) C   2 - C   3            2.13    1.34    0.048
  11. BD (   1) C   4 - C   7        /386. BD*(   1) C   3 - C   4            2.03    1.33    0.047
  11. BD (   1) C   4 - C   7        /389. BD*(   1) C   4 - C   5            2.06    1.33    0.047
  11. BD (   1) C   4 - C   7        /391. BD*(   1) C   5 - C   6            2.30    1.34    0.050
  11. BD (   1) C   4 - C   7        /395. BD*(   1) C   7 - C   8            2.78    1.22    0.052
  11. BD (   1) C   4 - C   7        /396. BD*(   1) C   7 - N   9            0.97    1.13    0.030
  11. BD (   1) C   4 - C   7        /397. BD*(   1) C   7 - H  22            0.92    1.18    0.029
  11. BD (   1) C   4 - C   7        /398. BD*(   1) C   8 - C  10            0.64    1.34    0.026
  11. BD (   1) C   4 - C   7        /399. BD*(   1) C   8 - C  14            0.89    1.34    0.031
  11. BD (   1) C   4 - C   7        /400. BD*(   2) C   8 - C  14            2.51    0.79    0.043
  11. BD (   1) C   4 - C   7        /401. BD*(   1) N   9 - C  15            2.87    1.24    0.054
  12. BD (   1) C   5 - C   6        / 61. RY*(   1) C   1                    0.94    1.88    0.038
  12. BD (   1) C   5 - C   6        / 62. RY*(   2) C   1                    1.40    2.19    0.050
  12. BD (   1) C   5 - C   6        /112. RY*(   1) C   4                    1.34    2.00    0.046
  12. BD (   1) C   5 - C   6        /113. RY*(   2) C   4                    0.65    1.75    0.030
  12. BD (   1) C   5 - C   6        /114. RY*(   3) C   4                    0.56    1.70    0.028
  12. BD (   1) C   5 - C   6        /382. BD*(   1) C   1 - C   6            2.59    1.39    0.054
  12. BD (   1) C   5 - C   6        /383. BD*(   1) C   1 - H  17            2.30    1.39    0.050
  12. BD (   1) C   5 - C   6        /389. BD*(   1) C   4 - C   5            3.63    1.37    0.063
  12. BD (   1) C   5 - C   6        /390. BD*(   1) C   4 - C   7            4.07    1.26    0.064
  12. BD (   1) C   5 - C   6        /393. BD*(   1) C   5 - H  20            1.55    1.38    0.041
  12. BD (   1) C   5 - C   6        /394. BD*(   1) C   6 - H  21            1.35    1.38    0.039
  13. BD (   2) C   5 - C   6        / 63. RY*(   3) C   1                    1.38    0.78    0.032
  13. BD (   2) C   5 - C   6        /381. BD*(   2) C   1 - C   2           28.15    0.35    0.089
  13. BD (   2) C   5 - C   6        /387. BD*(   2) C   3 - C   4           28.32    0.35    0.089
  14. BD (   1) C   5 - H  20        /112. RY*(   1) C   4                    1.82    1.85    0.052
  14. BD (   1) C   5 - H  20        /146. RY*(   1) C   6                    1.19    1.71    0.040
  14. BD (   1) C   5 - H  20        /382. BD*(   1) C   1 - C   6            3.65    1.24    0.060
  14. BD (   1) C   5 - H  20        /386. BD*(   1) C   3 - C   4            4.64    1.23    0.067
  14. BD (   1) C   5 - H  20        /389. BD*(   1) C   4 - C   5            1.29    1.23    0.036
  14. BD (   1) C   5 - H  20        /391. BD*(   1) C   5 - C   6            1.10    1.24    0.033
  14. BD (   1) C   5 - H  20        /394. BD*(   1) C   6 - H  21            0.57    1.24    0.024
  15. BD (   1) C   6 - H  21        / 61. RY*(   1) C   1                    1.22    1.73    0.041
  15. BD (   1) C   6 - H  21        /129. RY*(   1) C   5                    1.17    1.73    0.040
  15. BD (   1) C   6 - H  21        /380. BD*(   1) C   1 - C   2            3.69    1.24    0.060
  15. BD (   1) C   6 - H  21        /382. BD*(   1) C   1 - C   6            0.93    1.24    0.030
  15. BD (   1) C   6 - H  21        /383. BD*(   1) C   1 - H  17            0.57    1.24    0.024
  15. BD (   1) C   6 - H  21        /389. BD*(   1) C   4 - C   5            4.14    1.22    0.064
  15. BD (   1) C   6 - H  21        /391. BD*(   1) C   5 - C   6            1.02    1.24    0.032
  15. BD (   1) C   6 - H  21        /393. BD*(   1) C   5 - H  20            0.55    1.24    0.023
  16. BD (   1) C   7 - C   8        /113. RY*(   2) C   4                    1.54    1.70    0.046
  16. BD (   1) C   7 - C   8        /197. RY*(   1) N   9                    1.37    1.56    0.042
  16. BD (   1) C   7 - C   8        /214. RY*(   1) C  10                    1.47    1.84    0.047
  16. BD (   1) C   7 - C   8        /282. RY*(   1) C  14                    1.88    1.80    0.052
  16. BD (   1) C   7 - C   8        /386. BD*(   1) C   3 - C   4            2.00    1.33    0.046
  16. BD (   1) C   7 - C   8        /387. BD*(   2) C   3 - C   4            2.01    0.78    0.038
  16. BD (   1) C   7 - C   8        /390. BD*(   1) C   4 - C   7            2.81    1.21    0.052
  16. BD (   1) C   7 - C   8        /396. BD*(   1) C   7 - N   9            0.78    1.13    0.027
  16. BD (   1) C   7 - C   8        /397. BD*(   1) C   7 - H  22            0.92    1.18    0.029
  16. BD (   1) C   7 - C   8        /398. BD*(   1) C   8 - C  10            2.08    1.33    0.047
  16. BD (   1) C   7 - C   8        /399. BD*(   1) C   8 - C  14            2.11    1.34    0.048
  16. BD (   1) C   7 - C   8        /402. BD*(   1) N   9 - C  29            2.03    1.15    0.043
  16. BD (   1) C   7 - C   8        /403. BD*(   1) C  10 - C  11            2.29    1.34    0.050
  16. BD (   1) C   7 - C   8        /411. BD*(   1) C  13 - C  14            2.11    1.34    0.048
  17. BD (   1) C   7 - N   9        /182. RY*(   3) C   8                    0.70    1.82    0.032
  17. BD (   1) C   7 - N   9        /299. RY*(   1) C  15                    1.37    2.15    0.049
  17. BD (   1) C   7 - N   9        /357. RY*(   1) C  29                    0.89    1.71    0.035
  17. BD (   1) C   7 - N   9        /386. BD*(   1) C   3 - C   4            0.73    1.45    0.029
  17. BD (   1) C   7 - N   9        /387. BD*(   2) C   3 - C   4            1.06    0.90    0.030
  17. BD (   1) C   7 - N   9        /390. BD*(   1) C   4 - C   7            0.89    1.33    0.031
  17. BD (   1) C   7 - N   9        /395. BD*(   1) C   7 - C   8            0.85    1.33    0.030
  17. BD (   1) C   7 - N   9        /399. BD*(   1) C   8 - C  14            1.82    1.45    0.046
  17. BD (   1) C   7 - N   9        /400. BD*(   2) C   8 - C  14            0.67    0.90    0.024
  17. BD (   1) C   7 - N   9        /401. BD*(   1) N   9 - C  15            1.14    1.35    0.035
  17. BD (   1) C   7 - N   9        /402. BD*(   1) N   9 - C  29            1.21    1.26    0.035
  17. BD (   1) C   7 - N   9        /416. BD*(   1) C  15 - H  28            1.33    1.38    0.038
  17. BD (   1) C   7 - N   9        /419. BD*(   1) C  29 - H  32            0.82    1.30    0.029
  18. BD (   1) C   7 - H  22        /389. BD*(   1) C   4 - C   5            6.11    1.17    0.076
  18. BD (   1) C   7 - H  22        /390. BD*(   1) C   4 - C   7            0.82    1.05    0.026
  18. BD (   1) C   7 - H  22        /395. BD*(   1) C   7 - C   8            0.75    1.06    0.025
  18. BD (   1) C   7 - H  22        /398. BD*(   1) C   8 - C  10            5.21    1.17    0.070
  18. BD (   1) C   7 - H  22        /400. BD*(   2) C   8 - C  14            0.75    0.62    0.021
  18. BD (   1) C   7 - H  22        /402. BD*(   1) N   9 - C  29            3.67    0.99    0.054
  19. BD (   1) C   8 - C  10        /163. RY*(   1) C   7                    1.65    1.74    0.048
  19. BD (   1) C   8 - C  10        /231. RY*(   1) C  11                    1.18    1.86    0.042
  19. BD (   1) C   8 - C  10        /232. RY*(   2) C  11                    1.55    2.16    0.052
  19. BD (   1) C   8 - C  10        /282. RY*(   1) C  14                    0.88    1.84    0.036
  19. BD (   1) C   8 - C  10        /395. BD*(   1) C   7 - C   8            2.01    1.26    0.045
  19. BD (   1) C   8 - C  10        /397. BD*(   1) C   7 - H  22            1.08    1.22    0.032
  19. BD (   1) C   8 - C  10        /399. BD*(   1) C   8 - C  14            3.21    1.38    0.059
  19. BD (   1) C   8 - C  10        /403. BD*(   1) C  10 - C  11            3.28    1.38    0.060
  19. BD (   1) C   8 - C  10        /405. BD*(   1) C  10 - H  23            1.62    1.38    0.042
  19. BD (   1) C   8 - C  10        /407. BD*(   1) C  11 - H  24            1.99    1.38    0.047
  19. BD (   1) C   8 - C  10        /413. BD*(   1) C  14 - H  27            2.40    1.38    0.052
  20. BD (   1) C   8 - C  14        /163. RY*(   1) C   7                    1.79    1.74    0.050
  20. BD (   1) C   8 - C  14        /214. RY*(   1) C  10                    0.70    1.88    0.033
  20. BD (   1) C   8 - C  14        /265. RY*(   1) C  13                    1.09    1.86    0.040
  20. BD (   1) C   8 - C  14        /266. RY*(   2) C  13                    1.56    2.19    0.052
  20. BD (   1) C   8 - C  14        /395. BD*(   1) C   7 - C   8            2.21    1.26    0.047
  20. BD (   1) C   8 - C  14        /396. BD*(   1) C   7 - N   9            1.39    1.17    0.036
  20. BD (   1) C   8 - C  14        /398. BD*(   1) C   8 - C  10            3.35    1.37    0.061
  20. BD (   1) C   8 - C  14        /405. BD*(   1) C  10 - H  23            2.54    1.38    0.053
  20. BD (   1) C   8 - C  14        /411. BD*(   1) C  13 - C  14            3.11    1.38    0.059
  20. BD (   1) C   8 - C  14        /412. BD*(   1) C  13 - H  26            1.96    1.38    0.047
  20. BD (   1) C   8 - C  14        /413. BD*(   1) C  14 - H  27            1.66    1.38    0.043
  21. BD (   2) C   8 - C  14        /216. RY*(   3) C  10                    1.94    1.06    0.045
  21. BD (   2) C   8 - C  14        /267. RY*(   3) C  13                    1.73    0.78    0.036
  21. BD (   2) C   8 - C  14        /387. BD*(   2) C   3 - C   4            1.36    0.34    0.019
  21. BD (   2) C   8 - C  14        /390. BD*(   1) C   4 - C   7            3.21    0.78    0.049
  21. BD (   2) C   8 - C  14        /396. BD*(   1) C   7 - N   9            2.95    0.70    0.044
  21. BD (   2) C   8 - C  14        /404. BD*(   2) C  10 - C  11           27.52    0.35    0.087
  21. BD (   2) C   8 - C  14        /409. BD*(   2) C  12 - C  13           29.37    0.35    0.090
  22. BD (   1) N   9 - C  15        /163. RY*(   1) C   7                    1.46    1.89    0.047
  22. BD (   1) N   9 - C  15        /164. RY*(   2) C   7                    0.74    1.71    0.032
  22. BD (   1) N   9 - C  15        /357. RY*(   1) C  29                    0.92    1.78    0.036
  22. BD (   1) N   9 - C  15        /390. BD*(   1) C   4 - C   7            1.57    1.39    0.042
  22. BD (   1) N   9 - C  15        /396. BD*(   1) C   7 - N   9            1.64    1.31    0.042
  22. BD (   1) N   9 - C  15        /402. BD*(   1) N   9 - C  29            1.32    1.33    0.037
  22. BD (   1) N   9 - C  15        /415. BD*(   2) C  15 - O  16            0.52    1.53    0.025
  23. BD (   1) N   9 - C  29        /163. RY*(   1) C   7                    0.86    1.83    0.035
  23. BD (   1) N   9 - C  29        /164. RY*(   2) C   7                    1.01    1.65    0.036
  23. BD (   1) N   9 - C  29        /302. RY*(   4) C  15                    1.35    1.94    0.046
  23. BD (   1) N   9 - C  29        /395. BD*(   1) C   7 - C   8            0.52    1.34    0.024
  23. BD (   1) N   9 - C  29        /396. BD*(   1) C   7 - N   9            1.44    1.25    0.038
  23. BD (   1) N   9 - C  29        /401. BD*(   1) N   9 - C  15            1.02    1.36    0.034
  23. BD (   1) N   9 - C  29        /415. BD*(   2) C  15 - O  16            2.53    1.47    0.054
  24. BD (   1) C  10 - C  11        /180. RY*(   1) C   8                    1.29    1.96    0.045
  24. BD (   1) C  10 - C  11        /181. RY*(   2) C   8                    0.60    1.72    0.029
  24. BD (   1) C  10 - C  11        /182. RY*(   3) C   8                    0.58    1.74    0.029
  24. BD (   1) C  10 - C  11        /248. RY*(   1) C  12                    0.95    1.87    0.038
  24. BD (   1) C  10 - C  11        /249. RY*(   2) C  12                    1.41    2.18    0.050
  24. BD (   1) C  10 - C  11        /395. BD*(   1) C   7 - C   8            3.95    1.26    0.063
  24. BD (   1) C  10 - C  11        /398. BD*(   1) C   8 - C  10            3.72    1.38    0.064
  24. BD (   1) C  10 - C  11        /405. BD*(   1) C  10 - H  23            1.56    1.38    0.041
  24. BD (   1) C  10 - C  11        /406. BD*(   1) C  11 - C  12            2.58    1.39    0.053
  24. BD (   1) C  10 - C  11        /407. BD*(   1) C  11 - H  24            1.33    1.38    0.038
  24. BD (   1) C  10 - C  11        /410. BD*(   1) C  12 - H  25            2.31    1.38    0.051
  25. BD (   2) C  10 - C  11        /250. RY*(   3) C  12                    1.33    0.78    0.031
  25. BD (   2) C  10 - C  11        /400. BD*(   2) C   8 - C  14           29.53    0.35    0.092
  25. BD (   2) C  10 - C  11        /409. BD*(   2) C  12 - C  13           27.80    0.35    0.088
  26. BD (   1) C  10 - H  23        /180. RY*(   1) C   8                    1.78    1.81    0.051
  26. BD (   1) C  10 - H  23        /231. RY*(   1) C  11                    1.12    1.71    0.039
  26. BD (   1) C  10 - H  23        /398. BD*(   1) C   8 - C  10            1.36    1.23    0.037
  26. BD (   1) C  10 - H  23        /399. BD*(   1) C   8 - C  14            4.80    1.24    0.069
  26. BD (   1) C  10 - H  23        /403. BD*(   1) C  10 - C  11            1.12    1.24    0.033
  26. BD (   1) C  10 - H  23        /406. BD*(   1) C  11 - C  12            3.56    1.24    0.059
  26. BD (   1) C  10 - H  23        /407. BD*(   1) C  11 - H  24            0.54    1.24    0.023
  27. BD (   1) C  11 - C  12        /214. RY*(   1) C  10                    0.96    1.88    0.038
  27. BD (   1) C  11 - C  12        /215. RY*(   2) C  10                    1.44    1.98    0.048
  27. BD (   1) C  11 - C  12        /265. RY*(   1) C  13                    1.05    1.86    0.040
  27. BD (   1) C  11 - C  12        /266. RY*(   2) C  13                    1.42    2.19    0.050
  27. BD (   1) C  11 - C  12        /403. BD*(   1) C  10 - C  11            2.67    1.38    0.054
  27. BD (   1) C  11 - C  12        /405. BD*(   1) C  10 - H  23            2.53    1.38    0.053
  27. BD (   1) C  11 - C  12        /407. BD*(   1) C  11 - H  24            1.35    1.38    0.039
  27. BD (   1) C  11 - C  12        /408. BD*(   1) C  12 - C  13            2.56    1.39    0.053
  27. BD (   1) C  11 - C  12        /410. BD*(   1) C  12 - H  25            1.35    1.38    0.039
  27. BD (   1) C  11 - C  12        /412. BD*(   1) C  13 - H  26            2.36    1.38    0.051
  28. BD (   1) C  11 - H  24        /214. RY*(   1) C  10                    1.15    1.74    0.040
  28. BD (   1) C  11 - H  24        /248. RY*(   1) C  12                    1.23    1.73    0.041
  28. BD (   1) C  11 - H  24        /398. BD*(   1) C   8 - C  10            4.02    1.23    0.063
  28. BD (   1) C  11 - H  24        /403. BD*(   1) C  10 - C  11            0.97    1.24    0.031
  28. BD (   1) C  11 - H  24        /405. BD*(   1) C  10 - H  23            0.54    1.23    0.023
  28. BD (   1) C  11 - H  24        /406. BD*(   1) C  11 - C  12            0.95    1.24    0.031
  28. BD (   1) C  11 - H  24        /408. BD*(   1) C  12 - C  13            3.72    1.24    0.061
  28. BD (   1) C  11 - H  24        /410. BD*(   1) C  12 - H  25            0.57    1.24    0.024
  29. BD (   1) C  12 - C  13        /231. RY*(   1) C  11                    1.01    1.86    0.039
  29. BD (   1) C  12 - C  13        /232. RY*(   2) C  11                    1.47    2.17    0.051
  29. BD (   1) C  12 - C  13        /282. RY*(   1) C  14                    0.76    1.85    0.034
  29. BD (   1) C  12 - C  13        /283. RY*(   2) C  14                    1.79    1.92    0.053
  29. BD (   1) C  12 - C  13        /406. BD*(   1) C  11 - C  12            2.57    1.39    0.053
  29. BD (   1) C  12 - C  13        /407. BD*(   1) C  11 - H  24            2.38    1.38    0.051
  29. BD (   1) C  12 - C  13        /410. BD*(   1) C  12 - H  25            1.35    1.38    0.039
  29. BD (   1) C  12 - C  13        /411. BD*(   1) C  13 - C  14            2.57    1.38    0.053
  29. BD (   1) C  12 - C  13        /412. BD*(   1) C  13 - H  26            1.36    1.38    0.039
  29. BD (   1) C  12 - C  13        /413. BD*(   1) C  14 - H  27            2.45    1.38    0.052
  30. BD (   2) C  12 - C  13        /234. RY*(   4) C  11                    0.86    1.79    0.038
  30. BD (   2) C  12 - C  13        /285. RY*(   4) C  14                    0.65    1.62    0.032
  30. BD (   2) C  12 - C  13        /400. BD*(   2) C   8 - C  14           27.52    0.35    0.088
  30. BD (   2) C  12 - C  13        /404. BD*(   2) C  10 - C  11           29.26    0.35    0.090
  31. BD (   1) C  12 - H  25        /231. RY*(   1) C  11                    1.34    1.71    0.043
  31. BD (   1) C  12 - H  25        /265. RY*(   1) C  13                    1.32    1.71    0.043
  31. BD (   1) C  12 - H  25        /403. BD*(   1) C  10 - C  11            3.87    1.24    0.062
  31. BD (   1) C  12 - H  25        /406. BD*(   1) C  11 - C  12            0.96    1.24    0.031
  31. BD (   1) C  12 - H  25        /407. BD*(   1) C  11 - H  24            0.56    1.23    0.023
  31. BD (   1) C  12 - H  25        /408. BD*(   1) C  12 - C  13            0.95    1.24    0.031
  31. BD (   1) C  12 - H  25        /411. BD*(   1) C  13 - C  14            3.79    1.23    0.061
  31. BD (   1) C  12 - H  25        /412. BD*(   1) C  13 - H  26            0.56    1.23    0.023
  32. BD (   1) C  13 - C  14        /180. RY*(   1) C   8                    0.99    1.96    0.039
  32. BD (   1) C  13 - C  14        /181. RY*(   2) C   8                    0.78    1.71    0.033
  32. BD (   1) C  13 - C  14        /182. RY*(   3) C   8                    0.74    1.74    0.032
  32. BD (   1) C  13 - C  14        /248. RY*(   1) C  12                    0.95    1.87    0.038
  32. BD (   1) C  13 - C  14        /249. RY*(   2) C  12                    1.43    2.18    0.050
  32. BD (   1) C  13 - C  14        /395. BD*(   1) C   7 - C   8            4.01    1.26    0.064
  32. BD (   1) C  13 - C  14        /399. BD*(   1) C   8 - C  14            3.55    1.38    0.062
  32. BD (   1) C  13 - C  14        /408. BD*(   1) C  12 - C  13            2.52    1.38    0.053
  32. BD (   1) C  13 - C  14        /410. BD*(   1) C  12 - H  25            2.32    1.38    0.051
  32. BD (   1) C  13 - C  14        /412. BD*(   1) C  13 - H  26            1.30    1.38    0.038
  32. BD (   1) C  13 - C  14        /413. BD*(   1) C  14 - H  27            1.42    1.37    0.040
  33. BD (   1) C  13 - H  26        /248. RY*(   1) C  12                    1.23    1.73    0.041
  33. BD (   1) C  13 - H  26        /282. RY*(   1) C  14                    1.16    1.70    0.040
  33. BD (   1) C  13 - H  26        /399. BD*(   1) C   8 - C  14            3.97    1.23    0.063
  33. BD (   1) C  13 - H  26        /406. BD*(   1) C  11 - C  12            3.71    1.24    0.061
  33. BD (   1) C  13 - H  26        /408. BD*(   1) C  12 - C  13            0.94    1.24    0.031
  33. BD (   1) C  13 - H  26        /410. BD*(   1) C  12 - H  25            0.56    1.24    0.024
  33. BD (   1) C  13 - H  26        /411. BD*(   1) C  13 - C  14            0.96    1.24    0.031
  33. BD (   1) C  13 - H  26        /413. BD*(   1) C  14 - H  27            0.56    1.23    0.023
  34. BD (   1) C  14 - H  27        /180. RY*(   1) C   8                    1.83    1.81    0.052
  34. BD (   1) C  14 - H  27        /265. RY*(   1) C  13                    1.06    1.71    0.038
  34. BD (   1) C  14 - H  27        /398. BD*(   1) C   8 - C  10            4.88    1.23    0.069
  34. BD (   1) C  14 - H  27        /399. BD*(   1) C   8 - C  14            1.40    1.23    0.037
  34. BD (   1) C  14 - H  27        /408. BD*(   1) C  12 - C  13            3.59    1.24    0.060
  34. BD (   1) C  14 - H  27        /411. BD*(   1) C  13 - C  14            1.03    1.23    0.032
  34. BD (   1) C  14 - H  27        /412. BD*(   1) C  13 - H  26            0.55    1.23    0.023
  35. BD (   1) C  15 - O  16        /197. RY*(   1) N   9                    0.53    1.27    0.023
  35. BD (   1) C  15 - O  16        /414. BD*(   1) C  15 - O  16            1.08    0.47    0.022
  36. BD (   2) C  15 - O  16        /164. RY*(   2) C   7                    0.77    1.91    0.034
  36. BD (   2) C  15 - O  16        /198. RY*(   2) N   9                    0.89    2.01    0.038
  36. BD (   2) C  15 - O  16        /299. RY*(   1) C  15                    0.86    2.42    0.041
  36. BD (   2) C  15 - O  16        /401. BD*(   1) N   9 - C  15            0.53    1.62    0.027
  36. BD (   2) C  15 - O  16        /402. BD*(   1) N   9 - C  29            2.49    1.53    0.055
  37. BD (   1) C  15 - H  28        /198. RY*(   2) N   9                    0.90    1.57    0.034
  37. BD (   1) C  15 - H  28        /316. RY*(   1) O  16                    0.77    1.50    0.031
  37. BD (   1) C  15 - H  28        /396. BD*(   1) C   7 - N   9            5.09    1.08    0.067
  38. BD (   1) C  29 - H  30        /197. RY*(   1) N   9                    0.99    1.43    0.034
  38. BD (   1) C  29 - H  30        /401. BD*(   1) N   9 - C  15            1.98    1.11    0.042
  39. BD (   1) C  29 - H  31        /197. RY*(   1) N   9                    0.74    1.43    0.029
  39. BD (   1) C  29 - H  31        /401. BD*(   1) N   9 - C  15            2.02    1.10    0.043
  40. BD (   1) C  29 - H  32        /396. BD*(   1) C   7 - N   9            5.36    1.00    0.066
  41. CR (   1) C   1                / 79. RY*(   2) C   2                    1.29   11.82    0.110
  41. CR (   1) C   1                /147. RY*(   2) C   6                    1.24   11.79    0.108
  41. CR (   1) C   1                /334. RY*(   2) H  17                    0.58   12.27    0.075
  41. CR (   1) C   1                /384. BD*(   1) C   2 - C   3            0.65   11.01    0.076
  41. CR (   1) C   1                /391. BD*(   1) C   5 - C   6            0.68   11.01    0.077
  42. CR (   1) C   2                / 62. RY*(   2) C   1                    1.34   11.81    0.112
  42. CR (   1) C   2                / 96. RY*(   2) C   3                    1.15   11.56    0.103
  42. CR (   1) C   2                /336. RY*(   2) H  18                    0.62   12.33    0.078
  42. CR (   1) C   2                /382. BD*(   1) C   1 - C   6            0.64   11.01    0.075
  42. CR (   1) C   2                /386. BD*(   1) C   3 - C   4            0.79   11.00    0.083
  43. CR (   1) C   3                / 79. RY*(   2) C   2                    1.30   11.82    0.111
  43. CR (   1) C   3                /112. RY*(   1) C   4                    0.67   11.62    0.079
  43. CR (   1) C   3                /114. RY*(   3) C   4                    0.79   11.32    0.085
  43. CR (   1) C   3                /337. RY*(   1) H  19                    0.61   11.80    0.076
  43. CR (   1) C   3                /380. BD*(   1) C   1 - C   2            0.65   11.01    0.076
  43. CR (   1) C   3                /389. BD*(   1) C   4 - C   5            0.81   10.99    0.085
  43. CR (   1) C   3                /390. BD*(   1) C   4 - C   7            0.88   10.88    0.088
  44. CR (   1) C   4                / 96. RY*(   2) C   3                    1.27   11.59    0.108
  44. CR (   1) C   4                /130. RY*(   2) C   5                    1.21   11.63    0.106
  44. CR (   1) C   4                /164. RY*(   2) C   7                    1.06   11.22    0.097
  44. CR (   1) C   4                /384. BD*(   1) C   2 - C   3            0.64   11.03    0.075
  44. CR (   1) C   4                /391. BD*(   1) C   5 - C   6            0.62   11.03    0.074
  45. CR (   1) C   5                /113. RY*(   2) C   4                    1.10   11.37    0.100
  45. CR (   1) C   5                /114. RY*(   3) C   4                    0.81   11.32    0.085
  45. CR (   1) C   5                /147. RY*(   2) C   6                    1.37   11.79    0.113
  45. CR (   1) C   5                /339. RY*(   1) H  20                    0.60   11.67    0.075
  45. CR (   1) C   5                /382. BD*(   1) C   1 - C   6            0.65   11.01    0.076
  45. CR (   1) C   5                /386. BD*(   1) C   3 - C   4            0.73   11.00    0.081
  45. CR (   1) C   5                /390. BD*(   1) C   4 - C   7            0.85   10.88    0.086
  46. CR (   1) C   6                / 62. RY*(   2) C   1                    1.28   11.81    0.110
  46. CR (   1) C   6                /130. RY*(   2) C   5                    1.08   11.60    0.100
  46. CR (   1) C   6                /342. RY*(   2) H  21                    0.59   12.30    0.076
  46. CR (   1) C   6                /380. BD*(   1) C   1 - C   2            0.64   11.01    0.075
  46. CR (   1) C   6                /389. BD*(   1) C   4 - C   5            0.81   11.00    0.085
  47. CR (   1) C   7                /112. RY*(   1) C   4                    1.02   11.67    0.098
  47. CR (   1) C   7                /180. RY*(   1) C   8                    1.06   11.63    0.099
  47. CR (   1) C   7                /386. BD*(   1) C   3 - C   4            0.50   11.05    0.067
  47. CR (   1) C   7                /389. BD*(   1) C   4 - C   5            0.71   11.04    0.080
  47. CR (   1) C   7                /398. BD*(   1) C   8 - C  10            0.69   11.05    0.078
  47. CR (   1) C   7                /399. BD*(   1) C   8 - C  14            0.56   11.06    0.070
  47. CR (   1) C   7                /401. BD*(   1) N   9 - C  15            0.66   10.96    0.077
  47. CR (   1) C   7                /402. BD*(   1) N   9 - C  29            0.96   10.87    0.091
  48. CR (   1) C   8                /165. RY*(   3) C   7                    0.52   11.30    0.069
  48. CR (   1) C   8                /215. RY*(   2) C  10                    1.21   11.62    0.106
  48. CR (   1) C   8                /283. RY*(   2) C  14                    1.28   11.56    0.108
  48. CR (   1) C   8                /403. BD*(   1) C  10 - C  11            0.63   11.03    0.075
  48. CR (   1) C   8                /411. BD*(   1) C  13 - C  14            0.62   11.03    0.074
  49. CR (   1) N   9                /165. RY*(   3) C   7                    1.03   15.51    0.113
  49. CR (   1) N   9                /299. RY*(   1) C  15                    0.76   15.93    0.098
  49. CR (   1) N   9                /303. RY*(   5) C  15                    0.83   16.35    0.104
  49. CR (   1) N   9                /359. RY*(   3) C  29                    1.38   15.77    0.132
  50. CR (   1) C  10                /181. RY*(   2) C   8                    1.29   11.34    0.108
  50. CR (   1) C  10                /182. RY*(   3) C   8                    0.76   11.36    0.083
  50. CR (   1) C  10                /232. RY*(   2) C  11                    1.35   11.79    0.113
  50. CR (   1) C  10                /345. RY*(   1) H  23                    0.75   12.07    0.085
  50. CR (   1) C  10                /395. BD*(   1) C   7 - C   8            0.83   10.88    0.085
  50. CR (   1) C  10                /399. BD*(   1) C   8 - C  14            0.77   11.00    0.083
  50. CR (   1) C  10                /406. BD*(   1) C  11 - C  12            0.65   11.01    0.076
  51. CR (   1) C  11                /215. RY*(   2) C  10                    1.10   11.60    0.101
  51. CR (   1) C  11                /249. RY*(   2) C  12                    1.29   11.81    0.110
  51. CR (   1) C  11                /348. RY*(   2) H  24                    0.61   12.33    0.078
  51. CR (   1) C  11                /398. BD*(   1) C   8 - C  10            0.78   11.00    0.083
  51. CR (   1) C  11                /408. BD*(   1) C  12 - C  13            0.65   11.01    0.076
  52. CR (   1) C  12                /232. RY*(   2) C  11                    1.25   11.79    0.109
  52. CR (   1) C  12                /266. RY*(   2) C  13                    1.29   11.81    0.110
  52. CR (   1) C  12                /350. RY*(   2) H  25                    0.59   12.29    0.076
  52. CR (   1) C  12                /403. BD*(   1) C  10 - C  11            0.67   11.01    0.077
  52. CR (   1) C  12                /411. BD*(   1) C  13 - C  14            0.65   11.00    0.076
  53. CR (   1) C  13                /249. RY*(   2) C  12                    1.33   11.81    0.112
  53. CR (   1) C  13                /283. RY*(   2) C  14                    1.09   11.54    0.100
  53. CR (   1) C  13                /352. RY*(   2) H  26                    0.63   12.34    0.079
  53. CR (   1) C  13                /399. BD*(   1) C   8 - C  14            0.77   11.00    0.082
  53. CR (   1) C  13                /406. BD*(   1) C  11 - C  12            0.65   11.01    0.076
  54. CR (   1) C  14                /180. RY*(   1) C   8                    0.70   11.58    0.081
  54. CR (   1) C  14                /181. RY*(   2) C   8                    0.52   11.34    0.069
  54. CR (   1) C  14                /182. RY*(   3) C   8                    0.93   11.36    0.092
  54. CR (   1) C  14                /266. RY*(   2) C  13                    1.29   11.81    0.110
  54. CR (   1) C  14                /353. RY*(   1) H  27                    0.64   11.88    0.078
  54. CR (   1) C  14                /395. BD*(   1) C   7 - C   8            0.88   10.88    0.088
  54. CR (   1) C  14                /398. BD*(   1) C   8 - C  10            0.82   11.00    0.085
  54. CR (   1) C  14                /408. BD*(   1) C  12 - C  13            0.65   11.01    0.076
  55. CR (   1) C  15                /396. BD*(   1) C   7 - N   9            1.36   10.92    0.110
  55. CR (   1) C  15                /402. BD*(   1) N   9 - C  29            1.11   10.93    0.099
  56. CR (   1) O  16                /299. RY*(   1) C  15                    4.07   20.67    0.260
  57. CR (   1) C  29                /377. RY*(   2) H  31                    0.53   12.62    0.073
  57. CR (   1) C  29                /378. RY*(   1) H  32                    0.57   11.58    0.072
  57. CR (   1) C  29                /396. BD*(   1) C   7 - N   9            1.06   10.84    0.097
  57. CR (   1) C  29                /401. BD*(   1) N   9 - C  15            0.73   10.94    0.081
  58. LP (   1) N   9                /166. RY*(   4) C   7                    0.64    1.41    0.029
  58. LP (   1) N   9                /168. RY*(   6) C   7                    0.52    1.82    0.030
  58. LP (   1) N   9                /300. RY*(   2) C  15                    1.00    1.86    0.042
  58. LP (   1) N   9                /301. RY*(   3) C  15                    1.65    1.91    0.055
  58. LP (   1) N   9                /304. RY*(   6) C  15                    1.19    1.05    0.035
  58. LP (   1) N   9                /358. RY*(   2) C  29                    2.09    1.50    0.055
  58. LP (   1) N   9                /395. BD*(   1) C   7 - C   8            6.40    0.80    0.069
  58. LP (   1) N   9                /397. BD*(   1) C   7 - H  22            4.61    0.76    0.058
  58. LP (   1) N   9                /400. BD*(   2) C   8 - C  14            0.86    0.37    0.016
  58. LP (   1) N   9                /414. BD*(   1) C  15 - O  16           86.10    0.34    0.154
  58. LP (   1) N   9                /417. BD*(   1) C  29 - H  30            6.47    0.76    0.069
  58. LP (   1) N   9                /418. BD*(   1) C  29 - H  31            5.91    0.77    0.066
  59. LP (   1) O  16                /299. RY*(   1) C  15                   10.23    2.12    0.132
  59. LP (   1) O  16                /300. RY*(   2) C  15                    0.80    2.36    0.039
  59. LP (   1) O  16                /301. RY*(   3) C  15                    0.60    2.42    0.034
  60. LP (   2) O  16                /300. RY*(   2) C  15                    1.84    1.89    0.054
  60. LP (   2) O  16                /301. RY*(   3) C  15                    1.16    1.94    0.043
  60. LP (   2) O  16                /390. BD*(   1) C   4 - C   7            0.63    0.82    0.021
  60. LP (   2) O  16                /401. BD*(   1) N   9 - C  15           24.79    0.85    0.131
  60. LP (   2) O  16                /402. BD*(   1) N   9 - C  29            0.51    0.76    0.018
  60. LP (   2) O  16                /416. BD*(   1) C  15 - H  28           16.93    0.88    0.111
 381. BD*(   2) C   1 - C   2        / 63. RY*(   3) C   1                    3.21    0.43    0.083
 381. BD*(   2) C   1 - C   2        / 76. RY*(  16) C   1                    0.70    0.37    0.036
 381. BD*(   2) C   1 - C   2        / 80. RY*(   3) C   2                    2.37    0.44    0.072
 381. BD*(   2) C   1 - C   2        / 88. RY*(  11) C   2                    0.53    0.43    0.034
 387. BD*(   2) C   3 - C   4        / 80. RY*(   3) C   2                    0.65    0.44    0.036
 387. BD*(   2) C   3 - C   4        / 97. RY*(   3) C   3                    3.03    0.71    0.099
 387. BD*(   2) C   3 - C   4        /131. RY*(   3) C   5                    0.59    0.84    0.047
 387. BD*(   2) C   3 - C   4        /395. BD*(   1) C   7 - C   8            0.80    0.44    0.038
 387. BD*(   2) C   3 - C   4        /396. BD*(   1) C   7 - N   9            2.54    0.35    0.060
 392. BD*(   2) C   5 - C   6        /132. RY*(   4) C   5                    1.55    1.12    0.094
 392. BD*(   2) C   5 - C   6        /148. RY*(   3) C   6                    2.75    0.59    0.091
 400. BD*(   2) C   8 - C  14        /216. RY*(   3) C  10                    0.73    0.71    0.049
 400. BD*(   2) C   8 - C  14        /267. RY*(   3) C  13                    0.55    0.43    0.033
 400. BD*(   2) C   8 - C  14        /284. RY*(   3) C  14                    3.06    0.65    0.095
 400. BD*(   2) C   8 - C  14        /390. BD*(   1) C   4 - C   7            1.42    0.43    0.051
 400. BD*(   2) C   8 - C  14        /396. BD*(   1) C   7 - N   9            1.19    0.35    0.041
 404. BD*(   2) C  10 - C  11        /216. RY*(   3) C  10                    0.60    0.72    0.046
 404. BD*(   2) C  10 - C  11        /217. RY*(   4) C  10                    1.28    1.26    0.088
 404. BD*(   2) C  10 - C  11        /233. RY*(   3) C  11                    2.70    0.64    0.091
 404. BD*(   2) C  10 - C  11        /241. RY*(  11) C  11                    0.71    0.46    0.040
 409. BD*(   2) C  12 - C  13        /250. RY*(   3) C  12                    3.44    0.43    0.084
 409. BD*(   2) C  12 - C  13        /267. RY*(   3) C  13                    2.78    0.43    0.076
 414. BD*(   1) C  15 - O  16        /300. RY*(   2) C  15                    0.89    1.52    0.085
 414. BD*(   1) C  15 - O  16        /301. RY*(   3) C  15                    1.47    1.58    0.111
 414. BD*(   1) C  15 - O  16        /304. RY*(   6) C  15                    2.02    0.71    0.088
 414. BD*(   1) C  15 - O  16        /317. RY*(   2) O  16                    2.23    0.53    0.080


 Natural Bond Orbitals (Summary):

                                                            Principal Delocalizations
           NBO                        Occupancy    Energy   (geminal,vicinal,remote)
 ====================================================================================
 Molecular unit  1  (C15H15NO)
     1. BD (   1) C   1 - C   2          1.98156    -0.77196  384(g),382(g),388(v),394(v)
                                                    96(v),147(v),385(g),383(g)
                                                    146(v),95(v)
     2. BD (   2) C   1 - C   2          1.66248    -0.29693  387(v),392(v),98(v),149(v)
                                                    148(v)
     3. BD (   1) C   1 - C   6          1.98153    -0.77141  391(g),380(g),393(v),385(v)
                                                    79(v),394(g),130(v),383(g)
                                                    129(v),78(v)
     4. BD (   1) C   1 - H  17          1.98164    -0.62298  391(v),384(v),146(v),78(v)
                                                    380(g),382(g),394(v),385(v)
     5. BD (   1) C   2 - C   3          1.97907    -0.77039  390(v),386(g),380(g),383(v)
                                                    62(v),388(g),385(g),112(v)
                                                    61(v),114(v),113(v)
     6. BD (   1) C   2 - H  18          1.98134    -0.62296  386(v),382(v),61(v),95(v)
                                                    384(g),380(g),388(v),383(v)
     7. BD (   1) C   3 - C   4          1.97423    -0.77060  389(g),384(g),393(v),390(g)
                                                    385(v),388(g),79(v),163(v)
                                                    78(v),395(v),129(v),396(v)
                                                    397(v),130(v)
     8. BD (   2) C   3 - C   4          1.66648    -0.29857  392(v),381(v),396(v),395(v)
                                                    80(v),131(v)
     9. BD (   1) C   3 - H  19          1.98065    -0.62278  389(v),380(v),112(v),386(g)
                                                    78(v),384(g),385(v)
    10. BD (   1) C   4 - C   5          1.97405    -0.77089  391(g),386(g),388(v),390(g)
                                                    394(v),393(g),147(v),163(v)
                                                    146(v),397(v),95(v),164(v)
                                                    96(v)
    11. BD (   1) C   4 - C   7          1.96435    -0.72737  400(v),401(v),395(g),391(v)
                                                    384(v),389(g),386(g),95(v)
                                                    129(v),396(g),397(g),181(v)
                                                    399(v),198(v),398(v),182(v)
    12. BD (   1) C   5 - C   6          1.97914    -0.77158  390(v),389(g),382(g),383(v)
                                                    393(g),62(v),394(g),112(v)
                                                    61(v),113(v),114(v)
    13. BD (   2) C   5 - C   6          1.66572    -0.29836  387(v),381(v),63(v)
    14. BD (   1) C   5 - H  20          1.97966    -0.62586  386(v),382(v),112(v),389(g)
                                                    146(v),391(g),394(v)
    15. BD (   1) C   6 - H  21          1.98152    -0.62297  389(v),380(v),61(v),129(v)
                                                    391(g),382(g),383(v),393(v)
    16. BD (   1) C   7 - C   8          1.96390    -0.72439  390(g),387(v),403(v),411(v)
                                                    399(g),398(g),402(v),386(v)
                                                    282(v),113(v),214(v),197(v)
                                                    397(g),396(g)
    17. BD (   1) C   7 - N   9          1.97878    -0.84220  399(v),299(v),416(v),387(v)
                                                    402(g),401(g),357(v),390(g)
                                                    395(g),419(v),400(v),386(v)
                                                    182(v)
    18. BD (   1) C   7 - H  22          1.96356    -0.56519  389(v),398(v),402(v),400(v)
                                                    390(g),395(g)
    19. BD (   1) C   8 - C  10          1.97343    -0.76659  403(g),399(g),413(v),395(g)
                                                    407(v),163(v),405(g),232(v)
                                                    231(v),397(v),282(v)
    20. BD (   1) C   8 - C  14          1.97391    -0.76597  398(g),411(g),405(v),395(g)
                                                    412(v),163(v),413(g),266(v)
                                                    396(v),265(v),214(v)
    21. BD (   2) C   8 - C  14          1.64966    -0.29085  409(v),404(v),390(v),396(v)
                                                    216(v),267(v),387(r)
    22. BD (   1) N   9 - C  15          1.98767    -0.90913  396(g),390(v),163(v),402(g)
                                                    357(v),164(v),415(g)
    23. BD (   1) N   9 - C  29          1.98817    -0.84925  415(v),396(g),302(v),401(g)
                                                    164(v),163(v),395(v)
    24. BD (   1) C  10 - C  11          1.97899    -0.76686  395(v),398(g),406(g),410(v)
                                                    405(g),249(v),407(g),180(v)
                                                    248(v),181(v),182(v)
    25. BD (   2) C  10 - C  11          1.66758    -0.29478  400(v),409(v),250(v)
    26. BD (   1) C  10 - H  23          1.98012    -0.62272  399(v),406(v),180(v),398(g)
                                                    231(v),403(g),407(v)
    27. BD (   1) C  11 - C  12          1.98138    -0.76814  403(g),408(g),405(v),412(v)
                                                    215(v),266(v),407(g),410(g)
                                                    265(v),214(v)
    28. BD (   1) C  11 - H  24          1.98159    -0.62065  398(v),408(v),248(v),214(v)
                                                    403(g),406(g),410(v),405(v)
    29. BD (   1) C  12 - C  13          1.98142    -0.76781  411(g),406(g),413(v),407(v)
                                                    283(v),232(v),412(g),410(g)
                                                    231(v),282(v)
    30. BD (   2) C  12 - C  13          1.66389    -0.29358  404(v),400(v),234(v),285(v)
    31. BD (   1) C  12 - H  25          1.98159    -0.61920  403(v),411(v),231(v),265(v)
                                                    406(g),408(g),407(v),412(v)
    32. BD (   1) C  13 - C  14          1.97899    -0.76540  395(v),399(g),408(g),410(v)
                                                    249(v),413(g),412(g),180(v)
                                                    248(v),181(v),182(v)
    33. BD (   1) C  13 - H  26          1.98162    -0.62062  399(v),406(v),248(v),282(v)
                                                    411(g),408(g),410(v),413(v)
    34. BD (   1) C  14 - H  27          1.98030    -0.61883  398(v),408(v),180(v),399(g)
                                                    265(v),411(g),412(v)
    35. BD (   1) C  15 - O  16          1.99641    -0.43921  414(g),197(v)
    36. BD (   2) C  15 - O  16          1.99317    -1.10696  402(v),198(v),299(g),164(r)
                                                    401(g)
    37. BD (   1) C  15 - H  28          1.98659    -0.67126  396(v),198(v),316(v)
    38. BD (   1) C  29 - H  30          1.98766    -0.59323  401(v),197(v)
    39. BD (   1) C  29 - H  31          1.98789    -0.59046  401(v),197(v),387(r)
    40. BD (   1) C  29 - H  32          1.98791    -0.59928  396(v)
    41. CR (   1) C   1                  1.99929   -10.39426  79(v),147(v),391(v),384(v)
                                                    334(v)
    42. CR (   1) C   2                  1.99928   -10.39463  62(v),96(v),386(v),382(v)
                                                    336(v)
    43. CR (   1) C   3                  1.99917   -10.39363  79(v),390(v),389(v),114(v)
                                                    112(v),380(v),337(v)
    44. CR (   1) C   4                  1.99910   -10.41926  96(v),130(v),164(v),384(v)
                                                    391(v)
    45. CR (   1) C   5                  1.99916   -10.39362  147(v),113(v),390(v),114(v)
                                                    386(v),382(v),339(v)
    46. CR (   1) C   6                  1.99929   -10.39542  62(v),130(v),389(v),380(v)
                                                    342(v)
    47. CR (   1) C   7                  1.99900   -10.44395  180(v),112(v),402(v),389(v)
                                                    398(v),401(v),399(v),386(v)
    48. CR (   1) C   8                  1.99910   -10.41161  283(v),215(v),403(v),411(v)
                                                    165(v)
    49. CR (   1) N   9                  1.99937   -14.62247  359(v),165(v),303(v),299(v)
    50. CR (   1) C  10                  1.99915   -10.38894  232(v),181(v),395(v),399(v)
                                                    182(v),345(v),406(v)
    51. CR (   1) C  11                  1.99929   -10.39217  249(v),215(v),398(v),408(v)
                                                    348(v)
    52. CR (   1) C  12                  1.99929   -10.38959  266(v),232(v),403(v),411(v)
                                                    350(v)
    53. CR (   1) C  13                  1.99929   -10.39182  249(v),283(v),399(v),406(v)
                                                    352(v)
    54. CR (   1) C  14                  1.99916   -10.38840  266(v),182(v),395(v),398(v)
                                                    180(v),408(v),353(v),181(v)
    55. CR (   1) C  15                  1.99940   -10.51307  396(v),402(v)
    56. CR (   1) O  16                  1.99981   -19.36283  299(v)
    57. CR (   1) C  29                  1.99940   -10.43043  396(v),401(v),378(v),377(v)
    58. LP (   1) N   9                  1.66270    -0.30862  414(v),417(v),395(v),418(v)
                                                    397(v),358(v),301(v),304(v)
                                                    300(v),400(r),166(v),168(v)
    59. LP (   1) O  16                  1.98761    -0.81444  299(v),300(v),301(v)
    60. LP (   2) O  16                  1.89888    -0.33910  401(v),416(v),300(v),301(v)
                                                    390(r),402(r)
    61. RY*(   1) C   1                  0.00541     1.10752   
    62. RY*(   2) C   1                  0.00193     1.41761   
    63. RY*(   3) C   1                  0.00086     0.48117   
    64. RY*(   4) C   1                  0.00055     1.69286   
    65. RY*(   5) C   1                  0.00043     0.89758   
    66. RY*(   6) C   1                  0.00036     1.27910   
    67. RY*(   7) C   1                  0.00019     1.30076   
    68. RY*(   8) C   1                  0.00007     2.84885   
    69. RY*(   9) C   1                  0.00006     1.11428   
    70. RY*(  10) C   1                  0.00000     2.30355   
    71. RY*(  11) C   1                  0.00001     1.88772   
    72. RY*(  12) C   1                  0.00000     2.37186   
    73. RY*(  13) C   1                  0.00000    22.62377   
    74. RY*(  14) C   1                  0.00000     1.63756   
    75. RY*(  15) C   1                  0.00001     1.73773   
    76. RY*(  16) C   1                  0.00001     0.42341   
    77. RY*(  17) C   1                  0.00001     2.09234   
    78. RY*(   1) C   2                  0.00566     1.08656   
    79. RY*(   2) C   2                  0.00197     1.42221   
    80. RY*(   3) C   2                  0.00084     0.49410   
    81. RY*(   4) C   2                  0.00057     1.68290   
    82. RY*(   5) C   2                  0.00045     1.15332   
    83. RY*(   6) C   2                  0.00027     1.12239   
    84. RY*(   7) C   2                  0.00017     1.18764   
    85. RY*(   8) C   2                  0.00008     2.18529   
    86. RY*(   9) C   2                  0.00004     1.51120   
    87. RY*(  10) C   2                  0.00003     2.36860   
    88. RY*(  11) C   2                  0.00002     0.48292   
    89. RY*(  12) C   2                  0.00000     2.70620   
    90. RY*(  13) C   2                  0.00001     1.61903   
    91. RY*(  14) C   2                  0.00001     1.70748   
    92. RY*(  15) C   2                  0.00000    22.49447   
    93. RY*(  16) C   2                  0.00001     2.58938   
    94. RY*(  17) C   2                  0.00000     1.43856   
    95. RY*(   1) C   3                  0.00601     1.07195   
    96. RY*(   2) C   3                  0.00207     1.16644   
    97. RY*(   3) C   3                  0.00138     0.76106   
    98. RY*(   4) C   3                  0.00057     1.32251   
    99. RY*(   5) C   3                  0.00045     1.08908   
   100. RY*(   6) C   3                  0.00027     1.29132   
   101. RY*(   7) C   3                  0.00021     1.10710   
   102. RY*(   8) C   3                  0.00013     1.83746   
   103. RY*(   9) C   3                  0.00008     1.51294   
   104. RY*(  10) C   3                  0.00008     2.63484   
   105. RY*(  11) C   3                  0.00005     1.41241   
   106. RY*(  12) C   3                  0.00003     2.02548   
   107. RY*(  13) C   3                  0.00001     3.25989   
   108. RY*(  14) C   3                  0.00002     1.80159   
   109. RY*(  15) C   3                  0.00002     1.84192   
   110. RY*(  16) C   3                  0.00000     2.52576   
   111. RY*(  17) C   3                  0.00000    21.34631   
   112. RY*(   1) C   4                  0.00729     1.22699   
   113. RY*(   2) C   4                  0.00325     0.97786   
   114. RY*(   3) C   4                  0.00235     0.93008   
   115. RY*(   4) C   4                  0.00087     0.98534   
   116. RY*(   5) C   4                  0.00065     1.71632   
   117. RY*(   6) C   4                  0.00037     1.90899   
   118. RY*(   7) C   4                  0.00027     0.94124   
   119. RY*(   8) C   4                  0.00024     1.37734   
   120. RY*(   9) C   4                  0.00013     1.35311   
   121. RY*(  10) C   4                  0.00012     1.67133   
   122. RY*(  11) C   4                  0.00008     2.61201   
   123. RY*(  12) C   4                  0.00007     1.80487   
   124. RY*(  13) C   4                  0.00007     3.98162   
   125. RY*(  14) C   4                  0.00006     1.70593   
   126. RY*(  15) C   4                  0.00003     2.94644   
   127. RY*(  16) C   4                  0.00001     2.85299   
   128. RY*(  17) C   4                  0.00001    21.62759   
   129. RY*(   1) C   5                  0.00552     1.11162   
   130. RY*(   2) C   5                  0.00187     1.20654   
   131. RY*(   3) C   5                  0.00110     0.88840   
   132. RY*(   4) C   5                  0.00054     1.17173   
   133. RY*(   5) C   5                  0.00050     0.95322   
   134. RY*(   6) C   5                  0.00031     1.06801   
   135. RY*(   7) C   5                  0.00017     1.24730   
   136. RY*(   8) C   5                  0.00016     1.51900   
   137. RY*(   9) C   5                  0.00011     2.07406   
   138. RY*(  10) C   5                  0.00009     1.75041   
   139. RY*(  11) C   5                  0.00006     2.31152   
   140. RY*(  12) C   5                  0.00005     2.13021   
   141. RY*(  13) C   5                  0.00002     2.40625   
   142. RY*(  14) C   5                  0.00001     2.23239   
   143. RY*(  15) C   5                  0.00002     1.49850   
   144. RY*(  16) C   5                  0.00000    22.06795   
   145. RY*(  17) C   5                  0.00000     2.84662   
   146. RY*(   1) C   6                  0.00579     1.08728   
   147. RY*(   2) C   6                  0.00201     1.39295   
   148. RY*(   3) C   6                  0.00097     0.64404   
   149. RY*(   4) C   6                  0.00055     1.54120   
   150. RY*(   5) C   6                  0.00044     1.20528   
   151. RY*(   6) C   6                  0.00027     1.09464   
   152. RY*(   7) C   6                  0.00015     1.22182   
   153. RY*(   8) C   6                  0.00009     1.84296   
   154. RY*(   9) C   6                  0.00005     2.32428   
   155. RY*(  10) C   6                  0.00003     1.95532   
   156. RY*(  11) C   6                  0.00002     0.61354   
   157. RY*(  12) C   6                  0.00001     2.41577   
   158. RY*(  13) C   6                  0.00000    22.58860   
   159. RY*(  14) C   6                  0.00001     1.71835   
   160. RY*(  15) C   6                  0.00000     1.49022   
   161. RY*(  16) C   6                  0.00001     2.21760   
   162. RY*(  17) C   6                  0.00000     1.89881   
   163. RY*(   1) C   7                  0.01272     0.97722   
   164. RY*(   2) C   7                  0.00605     0.80423   
   165. RY*(   3) C   7                  0.00239     0.89046   
   166. RY*(   4) C   7                  0.00151     1.10250   
   167. RY*(   5) C   7                  0.00128     1.06487   
   168. RY*(   6) C   7                  0.00113     1.51174   
   169. RY*(   7) C   7                  0.00078     1.35018   
   170. RY*(   8) C   7                  0.00069     1.15399   
   171. RY*(   9) C   7                  0.00050     1.48210   
   172. RY*(  10) C   7                  0.00023     1.88019   
   173. RY*(  11) C   7                  0.00019     2.03052   
   174. RY*(  12) C   7                  0.00015     1.91270   
   175. RY*(  13) C   7                  0.00014     2.05093   
   176. RY*(  14) C   7                  0.00010     3.22171   
   177. RY*(  15) C   7                  0.00004     2.38664   
   178. RY*(  16) C   7                  0.00002     1.41660   
   179. RY*(  17) C   7                  0.00001    21.93758   
   180. RY*(   1) C   8                  0.00728     1.19032   
   181. RY*(   2) C   8                  0.00350     0.94939   
   182. RY*(   3) C   8                  0.00324     0.97326   
   183. RY*(   4) C   8                  0.00113     0.88982   
   184. RY*(   5) C   8                  0.00065     1.71089   
   185. RY*(   6) C   8                  0.00035     1.47656   
   186. RY*(   7) C   8                  0.00028     2.05752   
   187. RY*(   8) C   8                  0.00020     1.52194   
   188. RY*(   9) C   8                  0.00014     1.03682   
   189. RY*(  10) C   8                  0.00011     2.14417   
   190. RY*(  11) C   8                  0.00008     2.34797   
   191. RY*(  12) C   8                  0.00008     2.19676   
   192. RY*(  13) C   8                  0.00009     2.46135   
   193. RY*(  14) C   8                  0.00005     2.27724   
   194. RY*(  15) C   8                  0.00002     4.15784   
   195. RY*(  16) C   8                  0.00001    20.35621   
   196. RY*(  17) C   8                  0.00000     2.90858   
   197. RY*(   1) N   9                  0.00683     0.83472   
   198. RY*(   2) N   9                  0.00406     0.90089   
   199. RY*(   3) N   9                  0.00233     1.05247   
   200. RY*(   4) N   9                  0.00110     1.44150   
   201. RY*(   5) N   9                  0.00096     1.65862   
   202. RY*(   6) N   9                  0.00051     1.07479   
   203. RY*(   7) N   9                  0.00043     1.63680   
   204. RY*(   8) N   9                  0.00025     1.65301   
   205. RY*(   9) N   9                  0.00023     1.57949   
   206. RY*(  10) N   9                  0.00016     2.43939   
   207. RY*(  11) N   9                  0.00013     2.51437   
   208. RY*(  12) N   9                  0.00006     1.72644   
   209. RY*(  13) N   9                  0.00003     2.95714   
   210. RY*(  14) N   9                  0.00004     3.90899   
   211. RY*(  15) N   9                  0.00000     4.27969   
   212. RY*(  16) N   9                  0.00000     4.00739   
   213. RY*(  17) N   9                  0.00000    34.90584   
   214. RY*(   1) C  10                  0.00549     1.11623   
   215. RY*(   2) C  10                  0.00187     1.21186   
   216. RY*(   3) C  10                  0.00102     0.77300   
   217. RY*(   4) C  10                  0.00063     1.31195   
   218. RY*(   5) C  10                  0.00048     0.94863   
   219. RY*(   6) C  10                  0.00030     1.07115   
   220. RY*(   7) C  10                  0.00015     2.43980   
   221. RY*(   8) C  10                  0.00014     0.94332   
   222. RY*(   9) C  10                  0.00011     1.73177   
   223. RY*(  10) C  10                  0.00008     2.48621   
   224. RY*(  11) C  10                  0.00005     2.20390   
   225. RY*(  12) C  10                  0.00004     1.01188   
   226. RY*(  13) C  10                  0.00001     2.23815   
   227. RY*(  14) C  10                  0.00002     1.68025   
   228. RY*(  15) C  10                  0.00001     2.44684   
   229. RY*(  16) C  10                  0.00001     2.41311   
   230. RY*(  17) C  10                  0.00000    22.38636   
   231. RY*(   1) C  11                  0.00571     1.08873   
   232. RY*(   2) C  11                  0.00202     1.39798   
   233. RY*(   3) C  11                  0.00098     0.69075   
   234. RY*(   4) C  11                  0.00058     1.49334   
   235. RY*(   5) C  11                  0.00042     1.25807   
   236. RY*(   6) C  11                  0.00026     1.08510   
   237. RY*(   7) C  11                  0.00012     1.60554   
   238. RY*(   8) C  11                  0.00008     1.79894   
   239. RY*(   9) C  11                  0.00006     2.23241   
   240. RY*(  10) C  11                  0.00003     2.04736   
   241. RY*(  11) C  11                  0.00002     0.51480   
   242. RY*(  12) C  11                  0.00000     2.29407   
   243. RY*(  13) C  11                  0.00000     2.67912   
   244. RY*(  14) C  11                  0.00000    22.36210   
   245. RY*(  15) C  11                  0.00000     1.70416   
   246. RY*(  16) C  11                  0.00001     1.57408   
   247. RY*(  17) C  11                  0.00000     1.48171   
   248. RY*(   1) C  12                  0.00541     1.10690   
   249. RY*(   2) C  12                  0.00194     1.41377   
   250. RY*(   3) C  12                  0.00096     0.48175   
   251. RY*(   4) C  12                  0.00054     1.68910   
   252. RY*(   5) C  12                  0.00042     0.91531   
   253. RY*(   6) C  12                  0.00039     1.23334   
   254. RY*(   7) C  12                  0.00019     1.25615   
   255. RY*(   8) C  12                  0.00007     2.82480   
   256. RY*(   9) C  12                  0.00006     1.21449   
   257. RY*(  10) C  12                  0.00002     2.07095   
   258. RY*(  11) C  12                  0.00001     0.63041   
   259. RY*(  12) C  12                  0.00000     1.88167   
   260. RY*(  13) C  12                  0.00000     1.52565   
   261. RY*(  14) C  12                  0.00000    22.47713   
   262. RY*(  15) C  12                  0.00000     2.54675   
   263. RY*(  16) C  12                  0.00000     1.41533   
   264. RY*(  17) C  12                  0.00001     2.58950   
   265. RY*(   1) C  13                  0.00560     1.08999   
   266. RY*(   2) C  13                  0.00197     1.41967   
   267. RY*(   3) C  13                  0.00081     0.48601   
   268. RY*(   4) C  13                  0.00063     1.69376   
   269. RY*(   5) C  13                  0.00044     1.15941   
   270. RY*(   6) C  13                  0.00026     1.16259   
   271. RY*(   7) C  13                  0.00018     1.16496   
   272. RY*(   8) C  13                  0.00009     2.08878   
   273. RY*(   9) C  13                  0.00005     2.32412   
   274. RY*(  10) C  13                  0.00003     1.86264   
   275. RY*(  11) C  13                  0.00002     0.65228   
   276. RY*(  12) C  13                  0.00000     2.68244   
   277. RY*(  13) C  13                  0.00000     2.68440   
   278. RY*(  14) C  13                  0.00000    22.43936   
   279. RY*(  15) C  13                  0.00001     1.39249   
   280. RY*(  16) C  13                  0.00000     1.65329   
   281. RY*(  17) C  13                  0.00000     1.35894   
   282. RY*(   1) C  14                  0.00605     1.07738   
   283. RY*(   2) C  14                  0.00212     1.14859   
   284. RY*(   3) C  14                  0.00134     0.70726   
   285. RY*(   4) C  14                  0.00054     1.32668   
   286. RY*(   5) C  14                  0.00047     1.11911   
   287. RY*(   6) C  14                  0.00026     1.27602   
   288. RY*(   7) C  14                  0.00018     1.72541   
   289. RY*(   8) C  14                  0.00013     2.14004   
   290. RY*(   9) C  14                  0.00012     0.74834   
   291. RY*(  10) C  14                  0.00007     1.88616   
   292. RY*(  11) C  14                  0.00005     2.23754   
   293. RY*(  12) C  14                  0.00003     2.17194   
   294. RY*(  13) C  14                  0.00002     1.87966   
   295. RY*(  14) C  14                  0.00001     2.24648   
   296. RY*(  15) C  14                  0.00000    21.62710   
   297. RY*(  16) C  14                  0.00000     2.75941   
   298. RY*(  17) C  14                  0.00001     2.03375   
   299. RY*(   1) C  15                  0.00992     1.31023   
   300. RY*(   2) C  15                  0.00699     1.54714   
   301. RY*(   3) C  15                  0.00652     1.60583   
   302. RY*(   4) C  15                  0.00259     1.08779   
   303. RY*(   5) C  15                  0.00085     1.73000   
   304. RY*(   6) C  15                  0.00042     0.74025   
   305. RY*(   7) C  15                  0.00016     2.32815   
   306. RY*(   8) C  15                  0.00011     2.66423   
   307. RY*(   9) C  15                  0.00007     1.56201   
   308. RY*(  10) C  15                  0.00004     1.44466   
   309. RY*(  11) C  15                  0.00004     3.07636   
   310. RY*(  12) C  15                  0.00002     1.39507   
   311. RY*(  13) C  15                  0.00000    18.69780   
   312. RY*(  14) C  15                  0.00001     2.18394   
   313. RY*(  15) C  15                  0.00001     1.46477   
   314. RY*(  16) C  15                  0.00001     1.87571   
   315. RY*(  17) C  15                  0.00001     1.70967   
   316. RY*(   1) O  16                  0.00202     0.83320   
   317. RY*(   2) O  16                  0.00166     0.56235   
   318. RY*(   3) O  16                  0.00073     0.74497   
   319. RY*(   4) O  16                  0.00015     1.18193   
   320. RY*(   5) O  16                  0.00011     1.39352   
   321. RY*(   6) O  16                  0.00006     1.63875   
   322. RY*(   7) O  16                  0.00004     1.10086   
   323. RY*(   8) O  16                  0.00003     2.04281   
   324. RY*(   9) O  16                  0.00001     4.87557   
   325. RY*(  10) O  16                  0.00000    49.77249   
   326. RY*(  11) O  16                  0.00000     4.87626   
   327. RY*(  12) O  16                  0.00000     4.92431   
   328. RY*(  13) O  16                  0.00000     3.21334   
   329. RY*(  14) O  16                  0.00000     2.97146   
   330. RY*(  15) O  16                  0.00001     2.90272   
   331. RY*(  16) O  16                  0.00000     3.08079   
   332. RY*(  17) O  16                  0.00000     3.13576   
   333. RY*(   1) H  17                  0.00040     0.87179   
   334. RY*(   2) H  17                  0.00022     1.87156   
   335. RY*(   1) H  18                  0.00049     0.80833   
   336. RY*(   2) H  18                  0.00022     1.93828   
   337. RY*(   1) H  19                  0.00052     1.40510   
   338. RY*(   2) H  19                  0.00026     1.45524   
   339. RY*(   1) H  20                  0.00074     1.28030   
   340. RY*(   2) H  20                  0.00016     1.58533   
   341. RY*(   1) H  21                  0.00048     0.86836   
   342. RY*(   2) H  21                  0.00021     1.90013   
   343. RY*(   1) H  22                  0.00208     0.69668   
   344. RY*(   2) H  22                  0.00013     2.43136   
   345. RY*(   1) H  23                  0.00061     1.68591   
   346. RY*(   2) H  23                  0.00014     1.18731   
   347. RY*(   1) H  24                  0.00049     0.82741   
   348. RY*(   2) H  24                  0.00022     1.93952   
   349. RY*(   1) H  25                  0.00042     0.84336   
   350. RY*(   2) H  25                  0.00022     1.90341   
   351. RY*(   1) H  26                  0.00048     0.80538   
   352. RY*(   2) H  26                  0.00022     1.94475   
   353. RY*(   1) H  27                  0.00061     1.48897   
   354. RY*(   2) H  27                  0.00024     1.39127   
   355. RY*(   1) H  28                  0.00095     1.09091   
   356. RY*(   2) H  28                  0.00020     1.67720   
   357. RY*(   1) C  29                  0.00276     0.86612   
   358. RY*(   2) C  29                  0.00180     1.19132   
   359. RY*(   3) C  29                  0.00084     1.15131   
   360. RY*(   4) C  29                  0.00018     1.27486   
   361. RY*(   5) C  29                  0.00019     0.90427   
   362. RY*(   6) C  29                  0.00012     1.10196   
   363. RY*(   7) C  29                  0.00009     2.19378   
   364. RY*(   8) C  29                  0.00004     1.74088   
   365. RY*(   9) C  29                  0.00003     0.89444   
   366. RY*(  10) C  29                  0.00004     2.34456   
   367. RY*(  11) C  29                  0.00003     1.38476   
   368. RY*(  12) C  29                  0.00003     1.79294   
   369. RY*(  13) C  29                  0.00002     1.80751   
   370. RY*(  14) C  29                  0.00000    22.36858   
   371. RY*(  15) C  29                  0.00001     1.65068   
   372. RY*(  16) C  29                  0.00000     2.06308   
   373. RY*(  17) C  29                  0.00001     1.37248   
   374. RY*(   1) H  30                  0.00100     0.67101   
   375. RY*(   2) H  30                  0.00018     2.15018   
   376. RY*(   1) H  31                  0.00088     0.61887   
   377. RY*(   2) H  31                  0.00016     2.18876   
   378. RY*(   1) H  32                  0.00057     1.15326   
   379. RY*(   2) H  32                  0.00016     1.57156   
   380. BD*(   1) C   1 - C   2          0.01549     0.61613   
   381. BD*(   2) C   1 - C   2          0.32017     0.05303  387(v),392(v),63(g),80(g)
                                                    76(g),88(g)
   382. BD*(   1) C   1 - C   6          0.01545     0.61450   
   383. BD*(   1) C   1 - H  17          0.01150     0.61401   
   384. BD*(   1) C   2 - C   3          0.01497     0.61217   
   385. BD*(   1) C   2 - H  18          0.01113     0.61133   
   386. BD*(   1) C   3 - C   4          0.02260     0.60510   
   387. BD*(   2) C   3 - C   4          0.34981     0.05295  381(v),392(v),400(r),97(g)
                                                    396(v),395(v),404(r),80(v)
                                                    131(v)
   388. BD*(   1) C   3 - H  19          0.01196     0.60866   
   389. BD*(   1) C   4 - C   5          0.02630     0.60056   
   390. BD*(   1) C   4 - C   7          0.02967     0.48484   
   391. BD*(   1) C   5 - C   6          0.01554     0.61452   
   392. BD*(   2) C   5 - C   6          0.31448     0.05311  381(v),387(v),404(r),148(g)
                                                    132(g),400(r)
   393. BD*(   1) C   5 - H  20          0.01241     0.61323   
   394. BD*(   1) C   6 - H  21          0.01130     0.60947   
   395. BD*(   1) C   7 - C   8          0.03489     0.49034   
   396. BD*(   1) C   7 - N   9          0.04742     0.40508   
   397. BD*(   1) C   7 - H  22          0.02434     0.45516   
   398. BD*(   1) C   8 - C  10          0.02536     0.60836   
   399. BD*(   1) C   8 - C  14          0.02243     0.61255   
   400. BD*(   2) C   8 - C  14          0.34661     0.05974  409(v),404(v),387(r),284(g)
                                                    392(r),390(v),396(v),216(v)
                                                    267(v)
   401. BD*(   1) N   9 - C  15          0.06231     0.51229   
   402. BD*(   1) N   9 - C  29          0.01592     0.42131   
   403. BD*(   1) C  10 - C  11          0.01541     0.61595   
   404. BD*(   2) C  10 - C  11          0.33200     0.05444  409(v),400(v),392(r),233(g)
                                                    217(g),241(g),387(r),216(g)
   405. BD*(   1) C  10 - H  23          0.01249     0.61238   
   406. BD*(   1) C  11 - C  12          0.01548     0.61884   
   407. BD*(   1) C  11 - H  24          0.01127     0.61335   
   408. BD*(   1) C  12 - C  13          0.01554     0.61857   
   409. BD*(   2) C  12 - C  13          0.33422     0.05485  404(v),400(v),250(g),267(g)
   410. BD*(   1) C  12 - H  25          0.01157     0.61609   
   411. BD*(   1) C  13 - C  14          0.01474     0.61519   
   412. BD*(   1) C  13 - H  26          0.01114     0.61454   
   413. BD*(   1) C  14 - H  27          0.01228     0.60936   
   414. BD*(   1) C  15 - O  16          0.29363     0.03031  317(g),304(g),301(g),300(g)
   415. BD*(   2) C  15 - O  16          0.00628     0.61784   
   416. BD*(   1) C  15 - H  28          0.03502     0.54255   
   417. BD*(   1) C  29 - H  30          0.01574     0.45589   
   418. BD*(   1) C  29 - H  31          0.01458     0.45707   
   419. BD*(   1) C  29 - H  32          0.00502     0.45748   
       -------------------------------
              Total Lewis  116.84636  ( 97.3720%)
        Valence non-Lewis    2.91846  (  2.4320%)
        Rydberg non-Lewis    0.23519  (  0.1960%)
       -------------------------------
            Total unit  1  120.00000  (100.0000%)
           Charge unit  1    0.00000
 D1PCM: PCM CHGder 1st derivatives, ID1Alg=3 FixD1E=F DoIter=F DoCFld=F I1PDM=0.
 Calling FoFJK, ICntrl=      2127 FMM=F ISym2X=0 I1Cent= 0 IOpClX= 0 NMat=1 NMatS=1 NMatT=0.
 -------------------------------------------------------------------
 Center     Atomic                   Forces (Hartrees/Bohr)
 Number     Number              X              Y              Z
 -------------------------------------------------------------------
      1        6          -0.033531374   -0.049079541    0.019254890
      2        6          -0.045777952    0.010908522    0.045236460
      3        6          -0.012527881    0.056567408    0.027370521
      4        6           0.023419093    0.025126940   -0.003531334
      5        6           0.043839257   -0.011524297   -0.046130567
      6        6           0.008694688   -0.060714169   -0.023820317
      7        6           0.003603825   -0.019105805   -0.014440589
      8        6          -0.036982762    0.002620005   -0.002085322
      9        7          -0.002207144   -0.027260227    0.031137768
     10        6          -0.023882509   -0.021707743   -0.057705449
     11        6           0.037730974   -0.030047904   -0.044587327
     12        6           0.059910305   -0.008865312    0.009936703
     13        6           0.028519612    0.022069369    0.055795059
     14        6          -0.034309319    0.032660322    0.045512796
     15        6          -0.032605745    0.006017589   -0.102768285
     16        8           0.014873275    0.017879513    0.020301141
     17        1           0.029158277    0.040958785   -0.017090558
     18        1           0.036610409   -0.008208280   -0.037023972
     19        1           0.007893757   -0.049441400   -0.019852183
     20        1          -0.038435587    0.008894204    0.037294720
     21        1          -0.008498086    0.047741479    0.020447444
     22        1          -0.001714325   -0.001186335   -0.001405335
     23        1           0.021862964    0.016369607    0.047764334
     24        1          -0.029368597    0.024641709    0.036646953
     25        1          -0.051693228    0.007423458   -0.008697572
     26        1          -0.021550092   -0.017615276   -0.045231501
     27        1           0.030611769   -0.025836880   -0.036198895
     28        1           0.017306214   -0.007906444    0.057980676
     29        6           0.008631908    0.015613402    0.005486059
     30        1           0.002957177    0.003483656    0.003027704
     31        1           0.000949593    0.002992746    0.001785354
     32        1          -0.003488497   -0.003469100   -0.004409376
 -------------------------------------------------------------------
 Cartesian Forces:  Max     0.102768285 RMS     0.030992798

 GradGradGradGradGradGradGradGradGradGradGradGradGradGradGradGradGradGrad
 Berny optimization.
 FormGI is forming the generalized inverse of G from B-inverse, IUseBI=4.
 Internal  Forces:  Max     0.059573078 RMS     0.015215247
 Search for a local minimum.
 Step number   1 out of a maximum of  173
 All quantities printed in internal units (Hartrees-Bohrs-Radians)
 Mixed Optimization -- RFO/linear search
 Second derivative matrix not updated -- first step.
 ITU=  0
     Eigenvalues ---    0.00811   0.00875   0.01010   0.01243   0.01364
     Eigenvalues ---    0.01458   0.01500   0.01916   0.01934   0.01956
     Eigenvalues ---    0.01965   0.01968   0.01973   0.02001   0.02003
     Eigenvalues ---    0.02023   0.02028   0.02031   0.02031   0.02032
     Eigenvalues ---    0.02036   0.02037   0.02041   0.02133   0.02133
     Eigenvalues ---    0.04384   0.06586   0.06929   0.07446   0.07713
     Eigenvalues ---    0.16000   0.16000   0.16000   0.16000   0.16000
     Eigenvalues ---    0.16000   0.16000   0.16000   0.16000   0.16000
     Eigenvalues ---    0.16000   0.16000   0.16000   0.16000   0.19300
     Eigenvalues ---    0.19939   0.22000   0.22000   0.22000   0.22000
     Eigenvalues ---    0.22000   0.23467   0.23471   0.24991   0.24993
     Eigenvalues ---    0.24999   0.25000   0.32737   0.33262   0.34364
     Eigenvalues ---    0.34560   0.34737   0.34875   0.38044   0.40384
     Eigenvalues ---    0.40430   0.40492   0.40506   0.40549   0.43692
     Eigenvalues ---    0.43843   0.44249   0.44256   0.44263   0.44271
     Eigenvalues ---    0.44293   0.44298   0.44298   0.44303   0.44311
     Eigenvalues ---    0.44321   0.44388   0.44436   0.44466   0.44715
     Eigenvalues ---    0.44826   0.44930   0.44989   0.51624   0.82896
 RFO step:  Lambda=-7.49697591D-02 EMin= 8.10986028D-03
 Linear search not attempted -- first point.
 Maximum step size (   0.300) exceeded in Quadratic search.
    -- Step size scaled by   0.769
 Iteration  1 RMS(Cart)=  0.02687682 RMS(Int)=  0.00033699
 Iteration  2 RMS(Cart)=  0.00044392 RMS(Int)=  0.00005604
 Iteration  3 RMS(Cart)=  0.00000032 RMS(Int)=  0.00005603
 Variable       Old X    -DE/DX   Delta X   Delta X   Delta X     New X
                                 (Linear)    (Quad)   (Total)
    R1        2.65158  -0.01130   0.00000  -0.01634  -0.01634   2.63524
    R2        2.65361  -0.00951   0.00000  -0.01377  -0.01378   2.63983
    R3        1.92794   0.05310   0.00000   0.07885   0.07885   2.00679
    R4        2.65543  -0.01082   0.00000  -0.01590  -0.01591   2.63953
    R5        1.92841   0.05271   0.00000   0.07832   0.07832   2.00673
    R6        2.67087  -0.01603   0.00000  -0.02436  -0.02436   2.64651
    R7        1.92799   0.05384   0.00000   0.07995   0.07995   2.00794
    R8        2.67421  -0.01438   0.00000  -0.02202  -0.02201   2.65220
    R9        2.82816   0.01396   0.00000   0.02669   0.02669   2.85485
   R10        2.65406  -0.01296   0.00000  -0.01904  -0.01904   2.63503
   R11        1.92601   0.05428   0.00000   0.08034   0.08034   2.00636
   R12        1.92849   0.05262   0.00000   0.07820   0.07820   2.00670
   R13        2.81894   0.01877   0.00000   0.03543   0.03543   2.85437
   R14        2.74302   0.01047   0.00000   0.01769   0.01769   2.76070
   R15        2.06721   0.00127   0.00000   0.00233   0.00233   2.06954
   R16        2.67020  -0.01481   0.00000  -0.02252  -0.02252   2.64768
   R17        2.66862  -0.01569   0.00000  -0.02383  -0.02382   2.64480
   R18        2.58261  -0.02136   0.00000  -0.02779  -0.02779   2.55482
   R19        2.70973   0.01873   0.00000   0.03006   0.03006   2.73978
   R20        2.65577  -0.01184   0.00000  -0.01740  -0.01740   2.63836
   R21        1.92637   0.05500   0.00000   0.08146   0.08146   2.00783
   R22        2.65272  -0.01024   0.00000  -0.01477  -0.01477   2.63795
   R23        1.92800   0.05304   0.00000   0.07876   0.07876   2.00675
   R24        2.65334  -0.01043   0.00000  -0.01510  -0.01510   2.63824
   R25        1.92832   0.05294   0.00000   0.07866   0.07866   2.00698
   R26        2.65639  -0.01211   0.00000  -0.01788  -0.01788   2.63850
   R27        1.92784   0.05310   0.00000   0.07884   0.07884   2.00668
   R28        1.92858   0.05397   0.00000   0.08022   0.08022   2.00880
   R29        2.36391  -0.03083   0.00000  -0.02623  -0.02623   2.33767
   R30        1.92806   0.05957   0.00000   0.08847   0.08847   2.01653
   R31        2.05878   0.00203   0.00000   0.00368   0.00368   2.06246
   R32        2.06104   0.00088   0.00000   0.00160   0.00160   2.06264
   R33        2.06395  -0.00266   0.00000  -0.00486  -0.00486   2.05908
    A1        2.09167  -0.00130   0.00000  -0.00259  -0.00260   2.08907
    A2        2.09518   0.00074   0.00000   0.00161   0.00162   2.09680
    A3        2.09633   0.00055   0.00000   0.00098   0.00098   2.09732
    A4        2.09409  -0.00006   0.00000   0.00034   0.00034   2.09443
    A5        2.09539   0.00059   0.00000   0.00165   0.00165   2.09704
    A6        2.09371  -0.00053   0.00000  -0.00199  -0.00199   2.09172
    A7        2.11354  -0.00096   0.00000  -0.00269  -0.00268   2.11086
    A8        2.07769   0.00173   0.00000   0.00544   0.00544   2.08313
    A9        2.09195  -0.00077   0.00000  -0.00275  -0.00276   2.08919
   A10        2.06003   0.00317   0.00000   0.00699   0.00700   2.06703
   A11        2.08726  -0.00300   0.00000  -0.00684  -0.00686   2.08040
   A12        2.13590  -0.00017   0.00000  -0.00015  -0.00017   2.13574
   A13        2.11280  -0.00145   0.00000  -0.00405  -0.00404   2.10876
   A14        2.09617   0.00067   0.00000   0.00184   0.00184   2.09801
   A15        2.07422   0.00078   0.00000   0.00221   0.00220   2.07642
   A16        2.09424   0.00060   0.00000   0.00198   0.00197   2.09621
   A17        2.09343   0.00056   0.00000   0.00184   0.00184   2.09527
   A18        2.09551  -0.00116   0.00000  -0.00381  -0.00381   2.09170
   A19        1.93276   0.00499   0.00000   0.01125   0.01111   1.94388
   A20        2.02377  -0.00803   0.00000  -0.02611  -0.02608   1.99769
   A21        1.84552   0.00115   0.00000   0.00604   0.00607   1.85159
   A22        1.96287   0.00039   0.00000  -0.00146  -0.00149   1.96138
   A23        1.86077  -0.00113   0.00000   0.00141   0.00135   1.86211
   A24        1.82314   0.00302   0.00000   0.01165   0.01170   1.83483
   A25        2.11847  -0.00100   0.00000  -0.00203  -0.00204   2.11643
   A26        2.09522  -0.00129   0.00000  -0.00271  -0.00272   2.09250
   A27        2.06946   0.00230   0.00000   0.00478   0.00479   2.07425
   A28        2.09278  -0.01228   0.00000  -0.02908  -0.02908   2.06370
   A29        2.13395   0.00180   0.00000   0.00424   0.00424   2.13819
   A30        2.05610   0.01047   0.00000   0.02478   0.02478   2.08088
   A31        2.10758  -0.00074   0.00000  -0.00217  -0.00217   2.10541
   A32        2.09336   0.00034   0.00000   0.00097   0.00097   2.09433
   A33        2.08224   0.00041   0.00000   0.00119   0.00119   2.08343
   A34        2.09398   0.00035   0.00000   0.00148   0.00148   2.09546
   A35        2.09431  -0.00067   0.00000  -0.00236  -0.00235   2.09196
   A36        2.09489   0.00032   0.00000   0.00087   0.00087   2.09576
   A37        2.09383  -0.00186   0.00000  -0.00398  -0.00399   2.08984
   A38        2.09528   0.00082   0.00000   0.00162   0.00162   2.09690
   A39        2.09407   0.00105   0.00000   0.00236   0.00236   2.09644
   A40        2.09367   0.00049   0.00000   0.00166   0.00165   2.09532
   A41        2.09506   0.00024   0.00000   0.00075   0.00075   2.09581
   A42        2.09445  -0.00073   0.00000  -0.00241  -0.00241   2.09205
   A43        2.10783  -0.00052   0.00000  -0.00178  -0.00177   2.10606
   A44        2.09212  -0.00083   0.00000  -0.00268  -0.00269   2.08943
   A45        2.08323   0.00135   0.00000   0.00446   0.00446   2.08769
   A46        2.12443   0.01072   0.00000   0.02795   0.02795   2.15238
   A47        2.09551  -0.01807   0.00000  -0.05558  -0.05558   2.03993
   A48        2.06318   0.00736   0.00000   0.02766   0.02766   2.09084
   A49        1.91213   0.00829   0.00000   0.02805   0.02798   1.94011
   A50        1.91569   0.00521   0.00000   0.01761   0.01746   1.93315
   A51        1.96443  -0.01131   0.00000  -0.03854  -0.03836   1.92606
   A52        1.90751  -0.00467   0.00000  -0.01224  -0.01261   1.89491
   A53        1.88049   0.00051   0.00000   0.00053   0.00077   1.88125
   A54        1.88253   0.00178   0.00000   0.00403   0.00413   1.88665
    D1       -0.00024  -0.00023   0.00000  -0.00188  -0.00188  -0.00212
    D2       -3.14125  -0.00016   0.00000  -0.00133  -0.00133   3.14060
    D3        3.14074  -0.00004   0.00000  -0.00027  -0.00027   3.14047
    D4       -0.00028   0.00004   0.00000   0.00028   0.00028   0.00000
    D5        0.00037   0.00003   0.00000   0.00026   0.00026   0.00063
    D6        3.14063   0.00029   0.00000   0.00246   0.00246  -3.14009
    D7       -3.14060  -0.00017   0.00000  -0.00135  -0.00135   3.14123
    D8       -0.00034   0.00010   0.00000   0.00085   0.00085   0.00050
    D9       -0.00160   0.00019   0.00000   0.00144   0.00145  -0.00015
   D10       -3.13975   0.00005   0.00000   0.00032   0.00032  -3.13943
   D11        3.13942   0.00012   0.00000   0.00090   0.00090   3.14032
   D12        0.00127  -0.00002   0.00000  -0.00022  -0.00022   0.00105
   D13        0.00320   0.00006   0.00000   0.00062   0.00063   0.00383
   D14       -3.13813  -0.00070   0.00000  -0.00583  -0.00583   3.13923
   D15        3.14132   0.00020   0.00000   0.00177   0.00177  -3.14009
   D16       -0.00000  -0.00055   0.00000  -0.00468  -0.00468  -0.00469
   D17       -0.00306  -0.00026   0.00000  -0.00226  -0.00227  -0.00533
   D18        3.14045  -0.00074   0.00000  -0.00612  -0.00613   3.13433
   D19        3.13826   0.00051   0.00000   0.00438   0.00440  -3.14052
   D20       -0.00141   0.00004   0.00000   0.00053   0.00054  -0.00087
   D21       -2.11041  -0.00193   0.00000  -0.01532  -0.01536  -2.12577
   D22        1.90915  -0.00002   0.00000  -0.00049  -0.00049   1.90866
   D23       -0.10135  -0.00019   0.00000  -0.00483  -0.00482  -0.10617
   D24        1.03146  -0.00272   0.00000  -0.02206  -0.02208   1.00938
   D25       -1.23216  -0.00081   0.00000  -0.00723  -0.00722  -1.23938
   D26        3.04052  -0.00098   0.00000  -0.01158  -0.01154   3.02898
   D27        0.00132   0.00022   0.00000   0.00184   0.00184   0.00316
   D28       -3.13894  -0.00005   0.00000  -0.00037  -0.00037  -3.13930
   D29        3.14101   0.00069   0.00000   0.00565   0.00565  -3.13652
   D30        0.00076   0.00042   0.00000   0.00344   0.00345   0.00420
   D31       -1.53126   0.00252   0.00000   0.00719   0.00723  -1.52403
   D32        1.61935   0.00177   0.00000   0.00080   0.00085   1.62020
   D33        0.76430  -0.00386   0.00000  -0.02038  -0.02042   0.74388
   D34       -2.36828  -0.00461   0.00000  -0.02677  -0.02680  -2.39508
   D35        2.75242  -0.00071   0.00000  -0.00636  -0.00638   2.74604
   D36       -0.38016  -0.00146   0.00000  -0.01276  -0.01276  -0.39292
   D37       -2.84935   0.00099   0.00000   0.00300   0.00307  -2.84628
   D38        0.26330   0.00087   0.00000   0.00089   0.00099   0.26429
   D39        1.18480   0.00081   0.00000   0.01224   0.01216   1.19696
   D40       -1.98574   0.00069   0.00000   0.01013   0.01008  -1.97566
   D41       -0.82621   0.00022   0.00000   0.00453   0.00448  -0.82173
   D42        2.28643   0.00009   0.00000   0.00241   0.00240   2.28884
   D43       -3.13848  -0.00084   0.00000  -0.00706  -0.00706   3.13765
   D44        0.00052  -0.00125   0.00000  -0.01038  -0.01039  -0.00987
   D45       -0.00577  -0.00012   0.00000  -0.00079  -0.00078  -0.00655
   D46        3.13323  -0.00052   0.00000  -0.00411  -0.00411   3.12912
   D47        3.13826   0.00091   0.00000   0.00762   0.00763  -3.13730
   D48       -0.00469   0.00097   0.00000   0.00809   0.00810   0.00341
   D49        0.00543   0.00020   0.00000   0.00144   0.00143   0.00686
   D50       -3.13752   0.00025   0.00000   0.00191   0.00190  -3.13561
   D51        0.00655  -0.00021   0.00000  -0.00187  -0.00187   0.00467
   D52        3.13622   0.00013   0.00000   0.00078   0.00078   3.13700
   D53       -3.10738   0.00002   0.00000   0.00044   0.00044  -3.10694
   D54        0.02230   0.00037   0.00000   0.00309   0.00309   0.02539
   D55        1.09510   0.00162   0.00000   0.00910   0.00935   1.10445
   D56       -0.99950  -0.00099   0.00000  -0.00413  -0.00429  -1.00379
   D57       -3.09630   0.00060   0.00000   0.00395   0.00391  -3.09240
   D58       -2.07486   0.00115   0.00000   0.00618   0.00640  -2.06846
   D59        2.11373  -0.00147   0.00000  -0.00704  -0.00724   2.10648
   D60        0.01692   0.00012   0.00000   0.00103   0.00096   0.01788
   D61        0.00291  -0.00001   0.00000  -0.00013  -0.00013   0.00278
   D62        3.14156  -0.00013   0.00000  -0.00108  -0.00108   3.14048
   D63       -3.13610   0.00039   0.00000   0.00318   0.00317  -3.13292
   D64        0.00255   0.00028   0.00000   0.00222   0.00222   0.00477
   D65        0.00040   0.00005   0.00000   0.00039   0.00039   0.00078
   D66        3.14138  -0.00017   0.00000  -0.00139  -0.00139   3.13999
   D67       -3.13825   0.00017   0.00000   0.00135   0.00134  -3.13690
   D68        0.00273  -0.00005   0.00000  -0.00043  -0.00043   0.00231
   D69       -0.00074   0.00003   0.00000   0.00026   0.00026  -0.00048
   D70        3.13966  -0.00026   0.00000  -0.00204  -0.00204   3.13762
   D71        3.14147   0.00025   0.00000   0.00203   0.00203  -3.13969
   D72       -0.00132  -0.00003   0.00000  -0.00027  -0.00027  -0.00159
   D73       -0.00224  -0.00015   0.00000  -0.00117  -0.00117  -0.00341
   D74        3.14070  -0.00020   0.00000  -0.00164  -0.00163   3.13907
   D75        3.14055   0.00014   0.00000   0.00112   0.00112  -3.14151
   D76        0.00031   0.00008   0.00000   0.00066   0.00066   0.00096
         Item               Value     Threshold  Converged?
 Maximum Force            0.059573     0.000450     NO 
 RMS     Force            0.015215     0.000300     NO 
 Maximum Displacement     0.091602     0.001800     NO 
 RMS     Displacement     0.027003     0.001200     NO 
 Predicted change in Energy=-3.898623D-02
 GradGradGradGradGradGradGradGradGradGradGradGradGradGradGradGradGradGrad

                          Input orientation:                          
 ---------------------------------------------------------------------
 Center     Atomic      Atomic             Coordinates (Angstroms)
 Number     Number       Type             X           Y           Z
 ---------------------------------------------------------------------
      1          6           0        3.641217    2.879037   -2.783084
      2          6           0        3.850250    1.603642   -3.306842
      3          6           0        3.075568    0.530109   -2.861439
      4          6           0        2.083745    0.712099   -1.889588
      5          6           0        1.881418    2.001945   -1.374677
      6          6           0        2.653584    3.076275   -1.815035
      7          6           0        1.266863   -0.476060   -1.438743
      8          6           0       -0.208688   -0.248547   -1.667879
      9          7           0        1.555529   -0.927969   -0.079816
     10          6           0       -1.003415    0.391485   -0.707760
     11          6           0       -2.365170    0.599142   -0.935287
     12          6           0       -2.949225    0.165175   -2.126593
     13          6           0       -2.166620   -0.477388   -3.087698
     14          6           0       -0.805162   -0.683790   -2.856816
     15          6           0        1.146087   -2.164046    0.283833
     16          8           0        0.544500   -2.931872   -0.476965
     17          1           0        4.229642    3.696572   -3.119419
     18          1           0        4.598438    1.445657   -4.043674
     19          1           0        3.244902   -0.437685   -3.266077
     20          1           0        1.132627    2.173120   -0.641700
     21          1           0        2.488695    4.045344   -1.413357
     22          1           0        1.560794   -1.309464   -2.085585
     23          1           0       -0.571858    0.719160    0.206182
     24          1           0       -2.956277    1.084684   -0.198718
     25          1           0       -3.985274    0.321157   -2.300419
     26          1           0       -2.606038   -0.812954   -3.994294
     27          1           0       -0.216283   -1.175868   -3.592395
     28          1           0        1.372096   -2.473602    1.279727
     29          6           0        2.292341   -0.118174    0.870632
     30          1           0        1.754816    0.802633    1.103765
     31          1           0        3.275500    0.143787    0.475471
     32          1           0        2.436598   -0.664402    1.802348
 ---------------------------------------------------------------------
                    Distance matrix (angstroms):
                    1          2          3          4          5
     1  C    0.000000
     2  C    1.394508   0.000000
     3  C    2.417347   1.396778   0.000000
     4  C    2.814192   2.433926   1.400474   0.000000
     5  C    2.418635   2.787150   2.408891   1.403486   0.000000
     6  C    1.396940   2.413742   2.784959   2.433024   1.394396
     7  C    4.324522   3.806421   2.511544   1.510721   2.553878
     8  C    5.084018   4.753081   3.580115   2.495444   3.085324
     9  N    5.113810   4.699840   3.489117   2.498822   3.219824
    10  C    5.662817   5.637608   4.614721   3.321155   3.370553
    11  C    6.684981   6.727908   5.772041   4.551516   4.493822
    12  C    7.157511   7.049470   6.080403   5.068143   5.222472
    13  C    6.714861   6.370355   5.342918   4.573395   5.046597
    14  C    5.698198   5.206508   4.066157   3.351092   4.077698
    15  C    6.408147   5.865230   4.568819   3.724939   4.543880
    16  O    6.976712   6.285466   4.906866   4.200393   5.189970
    17  H    1.061945   2.135280   3.380078   3.876137   3.380834
    18  H    2.135402   1.061916   2.134255   3.391442   3.849052
    19  H    3.375055   2.129583   1.062559   2.136589   3.374652
    20  H    3.372962   3.848735   3.376647   2.143929   1.061718
    21  H    2.136523   3.376541   3.846849   3.391358   2.132079
    22  H    4.728447   3.901188   2.506096   2.097286   3.402002
    23  H    5.599177   5.716528   4.769671   3.382977   3.187980
    24  H    7.309281   7.500571   6.616706   5.329135   5.062366
    25  H    8.058479   8.003317   7.086176   6.095458   6.172530
    26  H    7.357040   6.927928   5.947085   5.361869   5.909595
    27  H    5.654870   4.933954   3.779012   3.428425   4.406486
    28  H    7.092679   6.618291   5.391971   4.549691   5.228364
    29  C    4.914508   4.779438   3.868084   2.889928   3.115313
    30  H    4.793492   4.948325   4.188258   3.012732   2.756275
    31  H    4.270073   4.094802   3.365143   2.708646   2.969724
    32  H    5.918890   5.765957   4.856547   3.955965   4.184629
                    6          7          8          9         10
     6  C    0.000000
     7  C    3.831929   0.000000
     8  C    4.389613   1.510469   0.000000
     9  N    4.500076   1.460902   2.469012   0.000000
    10  C    4.669883   2.537939   1.401093   2.946773   0.000000
    11  C    5.665514   3.821151   2.430162   4.293692   1.396162
    12  C    6.321633   4.319689   2.809293   5.067255   2.418776
    13  C    6.122300   3.808918   2.429352   4.806743   2.787847
    14  C    5.214051   2.519399   1.399567   3.652974   2.411216
    15  C    5.842839   2.414778   3.051841   1.351950   3.483440
    16  O    6.506651   2.734564   3.030808   2.279372   3.673419
    17  H    2.137790   5.386426   6.113076   6.146255   6.642634
    18  H    3.377604   4.645218   5.623450   5.532230   6.604572
    19  H    3.847480   2.693187   3.810156   3.639590   5.027993
    20  H    2.122667   2.769739   2.952396   3.179829   2.782313
    21  H    1.061898   4.683654   5.077220   5.232875   5.103273
    22  H    4.527924   1.095153   2.105015   2.041733   3.371468
    23  H    4.477141   2.741392   2.140201   2.705663   1.062498
    24  H    6.168425   4.669957   3.388981   4.941792   2.133851
    25  H    7.204215   5.381727   3.871340   6.098516   3.381270
    26  H    6.894846   4.652279   3.387927   5.714457   3.849725
    27  H    5.429168   2.706966   2.136292   3.941952   3.375988
    28  H    6.482353   3.375104   4.017228   2.066636   4.219227
    29  C    4.189011   2.552039   3.565976   1.449832   3.689591
    30  H    3.807444   2.887473   3.555606   2.106077   3.325433
    31  H    3.772623   2.843070   4.109433   2.101262   4.446404
    32  H    5.208187   3.450859   4.383258   2.094825   4.387395
                   11         12         13         14         15
    11  C    0.000000
    12  C    1.395943   0.000000
    13  C    2.414791   1.396095   0.000000
    14  C    2.787798   2.418878   1.396236   0.000000
    15  C    4.631457   5.292164   5.018572   3.982739   0.000000
    16  O    4.598293   4.951675   4.493394   3.541067   1.237044
    17  H    7.606317   8.061799   7.637742   6.678756   7.445621
    18  H    7.672712   7.891898   7.097746   5.928075   6.608782
    19  H    6.162833   6.326853   5.414606   4.078122   4.470705
    20  H    3.846841   4.785213   4.888059   4.101670   4.434840
    21  H    5.972007   6.718288   6.703020   5.941193   6.575681
    22  H    4.514328   4.745156   3.948442   2.565933   2.552730
    23  H    2.129160   3.376479   3.850278   3.377079   3.357119
    24  H    1.061928   2.135942   3.377845   3.849712   5.255140
    25  H    2.136726   1.062047   2.136583   3.381214   6.259829
    26  H    3.377804   2.136076   1.061890   2.133939   5.848613
    27  H    3.850792   3.378749   2.132230   1.063013   4.225836
    28  H    5.321203   6.102456   5.965046   5.005483   1.067103
    29  C    5.046613   6.044639   5.973253   4.879377   2.417400
    30  H    4.601459   5.741912   5.880856   4.944607   3.137518
    31  H    5.832216   6.746732   6.534424   5.332994   3.145985
    32  H    5.669936   6.718025   6.718418   5.676020   2.494041
                   16         17         18         19         20
    16  O    0.000000
    17  H    8.031134   0.000000
    18  H    6.951158   2.461072   0.000000
    19  H    4.614357   4.252447   2.446160   0.000000
    20  H    5.141398   4.248706   4.910650   4.262085   0.000000
    21  H    7.303306   2.462354   4.257694   4.909376   2.437130
    22  H    2.500544   5.766451   4.544457   2.233782   3.794275
    23  H    3.878529   6.555838   6.732091   5.287962   2.395448
    24  H    5.335315   8.184735   8.484558   7.083850   4.254417
    25  H    5.867370   8.919026   8.830830   7.333743   5.689817
    26  H    5.175646   8.235761   7.550380   5.908014   5.842443
    27  H    3.656261   6.612913   5.500690   3.554040   4.662818
    28  H    1.995217   8.098710   7.355846   5.321343   5.034009
    29  C    3.576012   5.850293   5.649253   4.256973   2.980288
    30  H    4.232032   5.686382   5.915725   4.780613   2.304778
    31  H    4.221987   5.143530   4.885458   3.786585   3.155657
[truncated: 1,494,388 more chars]
