# Supplementary material for: Rotational Barriers in N-Benzhydrylformamides: An NMR and DFT Study
Source: Molecules. 2023 Jan 5;28(2):535. doi: 10.3390/molecules28020535 (PMC9863877; doi:10.3390/molecules28020535)
Supplement: Supplementary file 1 [file molecules-28-00535-s001.zip › Supplementary_Materials/Quantum_chemistry_output_files/Gaussian_output_files/Conformations/BHFA_NMe/BHFA_NMe_Conf1_low-energy.log]

 Entering Gaussian System, Link 0=g16
 Initial command:
 /home/aikhl/g16/l1.exe "/home/aikhl/works/aikhl/BHFA_NMe/M062X/Gau-306051.inp" -scrdir="/home/aikhl/works/aikhl/BHFA_NMe/M062X/"
 Entering Link 1 = /home/aikhl/g16/l1.exe PID=    306053.
  
 Copyright (c) 1988,1990,1992,1993,1995,1998,2003,2009,2016,
            Gaussian, Inc.  All Rights Reserved.
  
 This is part of the Gaussian(R) 16 program.  It is based on
 the Gaussian(R) 09 system (copyright 2009, Gaussian, Inc.),
 the Gaussian(R) 03 system (copyright 2003, Gaussian, Inc.),
 the Gaussian(R) 98 system (copyright 1998, Gaussian, Inc.),
 the Gaussian(R) 94 system (copyright 1995, Gaussian, Inc.),
 the Gaussian 92(TM) system (copyright 1992, Gaussian, Inc.),
 the Gaussian 90(TM) system (copyright 1990, Gaussian, Inc.),
 the Gaussian 88(TM) system (copyright 1988, Gaussian, Inc.),
 the Gaussian 86(TM) system (copyright 1986, Carnegie Mellon
 University), and the Gaussian 82(TM) system (copyright 1983,
 Carnegie Mellon University). Gaussian is a federally registered
 trademark of Gaussian, Inc.
  
 This software contains proprietary and confidential information,
 including trade secrets, belonging to Gaussian, Inc.
  
 This software is provided under written license and may be
 used, copied, transmitted, or stored only in accord with that
 written license.
  
 The following legend is applicable only to US Government
 contracts under FAR:
  
                    RESTRICTED RIGHTS LEGEND
  
 Use, reproduction and disclosure by the US Government is
 subject to restrictions as set forth in subparagraphs (a)
 and (c) of the Commercial Computer Software - Restricted
 Rights clause in FAR 52.227-19.
  
 Gaussian, Inc.
 340 Quinnipiac St., Bldg. 40, Wallingford CT 06492
  
  
 ---------------------------------------------------------------
 Warning -- This program may not be used in any manner that
 competes with the business of Gaussian, Inc. or will provide
 assistance to any competitor of Gaussian, Inc.  The licensee
 of this program is prohibited from giving any competitor of
 Gaussian, Inc. access to this program.  By using this program,
 the user acknowledges that Gaussian, Inc. is engaged in the
 business of creating and licensing software in the field of
 computational chemistry and represents and warrants to the
 licensee that it is not a competitor of Gaussian, Inc. and that
 it will not use this program in any manner prohibited above.
 ---------------------------------------------------------------
  

 Cite this work as:
 Gaussian 16, Revision A.03,
 M. J. Frisch, G. W. Trucks, H. B. Schlegel, G. E. Scuseria, 
 M. A. Robb, J. R. Cheeseman, G. Scalmani, V. Barone, 
 G. A. Petersson, H. Nakatsuji, X. Li, M. Caricato, A. V. Marenich, 
 J. Bloino, B. G. Janesko, R. Gomperts, B. Mennucci, H. P. Hratchian, 
 J. V. Ortiz, A. F. Izmaylov, J. L. Sonnenberg, D. Williams-Young, 
 F. Ding, F. Lipparini, F. Egidi, J. Goings, B. Peng, A. Petrone, 
 T. Henderson, D. Ranasinghe, V. G. Zakrzewski, J. Gao, N. Rega, 
 G. Zheng, W. Liang, M. Hada, M. Ehara, K. Toyota, R. Fukuda, 
 J. Hasegawa, M. Ishida, T. Nakajima, Y. Honda, O. Kitao, H. Nakai, 
 T. Vreven, K. Throssell, J. A. Montgomery, Jr., J. E. Peralta, 
 F. Ogliaro, M. J. Bearpark, J. J. Heyd, E. N. Brothers, K. N. Kudin, 
 V. N. Staroverov, T. A. Keith, R. Kobayashi, J. Normand, 
 K. Raghavachari, A. P. Rendell, J. C. Burant, S. S. Iyengar, 
 J. Tomasi, M. Cossi, J. M. Millam, M. Klene, C. Adamo, R. Cammi, 
 J. W. Ochterski, R. L. Martin, K. Morokuma, O. Farkas, 
 J. B. Foresman, and D. J. Fox, Gaussian, Inc., Wallingford CT, 2016.
 
 ******************************************
 Gaussian 16:  ES64L-G16RevA.03 25-Dec-2016
                13-Feb-2022 
 ******************************************
 %nprocshared=8
 Will use up to    8 processors via shared memory.
 %mem=5GB
 %chk=BHFA_NMe_Conf01.chk
 ----------------------------------------------------------------------
 # opt freq M062X/6-311+G* nosymm Integral(Grid=SuperFine) scrf=(IEFPCM
 , solvent=dimethylsulfoxide) pop=(nboread,mk,dipole)
 ----------------------------------------------------------------------
 1/18=20,19=15,26=6,38=1/1,3;
 2/9=110,12=2,15=1,17=6,18=5,40=1/2;
 3/5=4,6=6,7=11,11=2,25=1,30=1,70=2201,71=1,72=21,74=-55,75=-7/1,2,3;
 4//1;
 5/5=2,38=5,53=21/2;
 6/7=2,8=2,9=2,10=2,15=24,20=1,28=1,40=2/1,2,7;
 7/30=1/1,2,3,16;
 1/18=20,19=15,26=6/3(2);
 2/9=110,15=1/2;
 99//99;
 2/9=110,15=1/2;
 3/5=4,6=6,7=11,11=2,25=1,30=1,70=2205,71=1,72=21,74=-55,75=-7/1,2,3;
 4/5=5,16=3,69=1/1;
 5/5=2,38=5,53=21/2;
 7/30=1/1,2,3,16;
 1/18=20,19=15,26=6/3(-5);
 2/9=110,15=1/2;
 6/7=2,8=2,9=2,10=2,15=24,19=2,20=1,28=1,40=2/1,2,7;
 99/9=1/99;
 -----------------
 BHFA_M062X_Conf01
 -----------------
 Symbolic Z-matrix:
 Charge =  0 Multiplicity = 1
 C                     3.702     3.105    -2.494 
 C                     4.151     1.794    -2.269 
 C                     3.304     0.856    -1.656 
 C                     1.99      1.204    -1.267 
 C                     1.565     2.536    -1.484 
 C                     2.409     3.477    -2.098 
 C                     1.062     0.244    -0.594 
 C                    -0.279     0.123    -1.241 
 N                     1.597    -1.083    -0.36 
 C                    -0.441     0.038    -2.643 
 C                    -1.718    -0.085    -3.216 
 C                    -2.855    -0.128    -2.393 
 C                    -2.713    -0.048    -0.999 
 C                    -1.434     0.075    -0.43 
 C                     1.807    -1.556     0.901 
 O                     1.565    -0.87      1.918 
 H                     4.317     3.787    -2.939 
 H                     5.095     1.524    -2.547 
 H                     3.66     -0.084    -1.487 
 H                     0.63      2.823    -1.195 
 H                     2.082     4.431    -2.252 
 H                     0.888     0.718     0.376 
 H                     0.375     0.071    -3.255 
 H                    -1.82     -0.143    -4.23 
 H                    -3.783    -0.218    -2.808 
 H                    -3.537    -0.081    -0.399 
 H                    -1.343     0.127     0.586 
 H                     2.172    -2.501     1.032 
 C                     1.891    -1.98     -1.437 
 H                     2.922    -2.332    -1.363 
 H                     1.219    -2.84     -1.395 
 H                     1.771    -1.495    -2.404 
 

 GradGradGradGradGradGradGradGradGradGradGradGradGradGradGradGradGradGrad
 Berny optimization.
 Initialization pass.
                           ----------------------------
                           !    Initial Parameters    !
                           ! (Angstroms and Degrees)  !
 --------------------------                            --------------------------
 ! Name  Definition              Value          Derivative Info.                !
 --------------------------------------------------------------------------------
 ! R1    R(1,2)                  1.4039         estimate D2E/DX2                !
 ! R2    R(1,6)                  1.4025         estimate D2E/DX2                !
 ! R3    R(1,17)                 1.0205         estimate D2E/DX2                !
 ! R4    R(2,3)                  1.4046         estimate D2E/DX2                !
 ! R5    R(2,18)                 1.0205         estimate D2E/DX2                !
 ! R6    R(3,4)                  1.4139         estimate D2E/DX2                !
 ! R7    R(3,19)                 1.0193         estimate D2E/DX2                !
 ! R8    R(4,5)                  1.4149         estimate D2E/DX2                !
 ! R9    R(4,7)                  1.4952         estimate D2E/DX2                !
 ! R10   R(5,6)                  1.4053         estimate D2E/DX2                !
 ! R11   R(5,20)                 1.0199         estimate D2E/DX2                !
 ! R12   R(6,21)                 1.0202         estimate D2E/DX2                !
 ! R13   R(7,8)                  1.4938         estimate D2E/DX2                !
 ! R14   R(7,9)                  1.4498         estimate D2E/DX2                !
 ! R15   R(7,22)                 1.0936         estimate D2E/DX2                !
 ! R16   R(8,10)                 1.4139         estimate D2E/DX2                !
 ! R17   R(8,14)                 1.4121         estimate D2E/DX2                !
 ! R18   R(9,15)                 1.3631         estimate D2E/DX2                !
 ! R19   R(9,29)                 1.4321         estimate D2E/DX2                !
 ! R20   R(10,11)                1.4051         estimate D2E/DX2                !
 ! R21   R(10,23)                1.0205         estimate D2E/DX2                !
 ! R22   R(11,12)                1.4043         estimate D2E/DX2                !
 ! R23   R(11,24)                1.0208         estimate D2E/DX2                !
 ! R24   R(12,13)                1.4035         estimate D2E/DX2                !
 ! R25   R(12,25)                1.0205         estimate D2E/DX2                !
 ! R26   R(13,14)                1.4053         estimate D2E/DX2                !
 ! R27   R(13,26)                1.0198         estimate D2E/DX2                !
 ! R28   R(14,27)                1.0214         estimate D2E/DX2                !
 ! R29   R(15,16)                1.2504         estimate D2E/DX2                !
 ! R30   R(15,28)                1.0215         estimate D2E/DX2                !
 ! R31   R(29,30)                1.0919         estimate D2E/DX2                !
 ! R32   R(29,31)                1.0922         estimate D2E/DX2                !
 ! R33   R(29,32)                1.0884         estimate D2E/DX2                !
 ! A1    A(2,1,6)              119.8204         estimate D2E/DX2                !
 ! A2    A(2,1,17)             120.0816         estimate D2E/DX2                !
 ! A3    A(6,1,17)             120.0968         estimate D2E/DX2                !
 ! A4    A(1,2,3)              120.0452         estimate D2E/DX2                !
 ! A5    A(1,2,18)             119.9524         estimate D2E/DX2                !
 ! A6    A(3,2,18)             120.0017         estimate D2E/DX2                !
 ! A7    A(2,3,4)              121.0719         estimate D2E/DX2                !
 ! A8    A(2,3,19)             118.529          estimate D2E/DX2                !
 ! A9    A(4,3,19)             120.3961         estimate D2E/DX2                !
 ! A10   A(3,4,5)              117.9483         estimate D2E/DX2                !
 ! A11   A(3,4,7)              122.8615         estimate D2E/DX2                !
 ! A12   A(5,4,7)              119.1456         estimate D2E/DX2                !
 ! A13   A(4,5,6)              121.1307         estimate D2E/DX2                !
 ! A14   A(4,5,20)             119.7915         estimate D2E/DX2                !
 ! A15   A(6,5,20)             119.0775         estimate D2E/DX2                !
 ! A16   A(1,6,5)              119.9638         estimate D2E/DX2                !
 ! A17   A(1,6,21)             120.0605         estimate D2E/DX2                !
 ! A18   A(5,6,21)             119.9753         estimate D2E/DX2                !
 ! A19   A(4,7,8)              114.4693         estimate D2E/DX2                !
 ! A20   A(4,7,9)              115.5489         estimate D2E/DX2                !
 ! A21   A(4,7,22)             102.6917         estimate D2E/DX2                !
 ! A22   A(8,7,9)              109.0886         estimate D2E/DX2                !
 ! A23   A(8,7,22)             106.0487         estimate D2E/DX2                !
 ! A24   A(9,7,22)             108.1971         estimate D2E/DX2                !
 ! A25   A(7,8,10)             122.4932         estimate D2E/DX2                !
 ! A26   A(7,8,14)             119.2258         estimate D2E/DX2                !
 ! A27   A(10,8,14)            118.2767         estimate D2E/DX2                !
 ! A28   A(7,9,15)             121.5867         estimate D2E/DX2                !
 ! A29   A(7,9,29)             121.8481         estimate D2E/DX2                !
 ! A30   A(15,9,29)            116.5349         estimate D2E/DX2                !
 ! A31   A(8,10,11)            120.9161         estimate D2E/DX2                !
 ! A32   A(8,10,23)            120.0719         estimate D2E/DX2                !
 ! A33   A(11,10,23)           119.0111         estimate D2E/DX2                !
 ! A34   A(10,11,12)           119.9707         estimate D2E/DX2                !
 ! A35   A(10,11,24)           120.0596         estimate D2E/DX2                !
 ! A36   A(12,11,24)           119.9697         estimate D2E/DX2                !
 ! A37   A(11,12,13)           119.897          estimate D2E/DX2                !
 ! A38   A(11,12,25)           120.0419         estimate D2E/DX2                !
 ! A39   A(13,12,25)           120.0611         estimate D2E/DX2                !
 ! A40   A(12,13,14)           119.9501         estimate D2E/DX2                !
 ! A41   A(12,13,26)           120.0501         estimate D2E/DX2                !
 ! A42   A(14,13,26)           119.9996         estimate D2E/DX2                !
 ! A43   A(8,14,13)            120.9887         estimate D2E/DX2                !
 ! A44   A(8,14,27)            119.7808         estimate D2E/DX2                !
 ! A45   A(13,14,27)           119.2301         estimate D2E/DX2                !
 ! A46   A(9,15,16)            122.1575         estimate D2E/DX2                !
 ! A47   A(9,15,28)            119.6517         estimate D2E/DX2                !
 ! A48   A(16,15,28)           118.1907         estimate D2E/DX2                !
 ! A49   A(9,29,30)            110.1681         estimate D2E/DX2                !
 ! A50   A(9,29,31)            109.752          estimate D2E/DX2                !
 ! A51   A(9,29,32)            111.4935         estimate D2E/DX2                !
 ! A52   A(30,29,31)           108.9348         estimate D2E/DX2                !
 ! A53   A(30,29,32)           107.9354         estimate D2E/DX2                !
 ! A54   A(31,29,32)           108.4926         estimate D2E/DX2                !
 ! D1    D(6,1,2,3)              0.3742         estimate D2E/DX2                !
 ! D2    D(6,1,2,18)          -179.3275         estimate D2E/DX2                !
 ! D3    D(17,1,2,3)           179.9781         estimate D2E/DX2                !
 ! D4    D(17,1,2,18)            0.2765         estimate D2E/DX2                !
 ! D5    D(2,1,6,5)             -0.3205         estimate D2E/DX2                !
 ! D6    D(2,1,6,21)           179.4413         estimate D2E/DX2                !
 ! D7    D(17,1,6,5)          -179.9244         estimate D2E/DX2                !
 ! D8    D(17,1,6,21)           -0.1625         estimate D2E/DX2                !
 ! D9    D(1,2,3,4)              0.576          estimate D2E/DX2                !
 ! D10   D(1,2,3,19)          -178.8029         estimate D2E/DX2                !
 ! D11   D(18,2,3,4)          -179.7225         estimate D2E/DX2                !
 ! D12   D(18,2,3,19)            0.8986         estimate D2E/DX2                !
 ! D13   D(2,3,4,5)             -1.5328         estimate D2E/DX2                !
 ! D14   D(2,3,4,7)           -179.0793         estimate D2E/DX2                !
 ! D15   D(19,3,4,5)           177.8345         estimate D2E/DX2                !
 ! D16   D(19,3,4,7)             0.288          estimate D2E/DX2                !
 ! D17   D(3,4,5,6)              1.5879         estimate D2E/DX2                !
 ! D18   D(3,4,5,20)          -178.634          estimate D2E/DX2                !
 ! D19   D(7,4,5,6)            179.2282         estimate D2E/DX2                !
 ! D20   D(7,4,5,20)            -0.9937         estimate D2E/DX2                !
 ! D21   D(3,4,7,8)           -127.9747         estimate D2E/DX2                !
 ! D22   D(3,4,7,9)              0.034          estimate D2E/DX2                !
 ! D23   D(3,4,7,22)           117.5797         estimate D2E/DX2                !
 ! D24   D(5,4,7,8)             54.5069         estimate D2E/DX2                !
 ! D25   D(5,4,7,9)           -177.4844         estimate D2E/DX2                !
 ! D26   D(5,4,7,22)           -59.9387         estimate D2E/DX2                !
 ! D27   D(4,5,6,1)             -0.6841         estimate D2E/DX2                !
 ! D28   D(4,5,6,21)           179.5539         estimate D2E/DX2                !
 ! D29   D(20,5,6,1)           179.5363         estimate D2E/DX2                !
 ! D30   D(20,5,6,21)           -0.2258         estimate D2E/DX2                !
 ! D31   D(4,7,8,10)            43.256          estimate D2E/DX2                !
 ! D32   D(4,7,8,14)          -137.5097         estimate D2E/DX2                !
 ! D33   D(9,7,8,10)           -87.9596         estimate D2E/DX2                !
 ! D34   D(9,7,8,14)            91.2747         estimate D2E/DX2                !
 ! D35   D(22,7,8,10)          155.7189         estimate D2E/DX2                !
 ! D36   D(22,7,8,14)          -25.0468         estimate D2E/DX2                !
 ! D37   D(4,7,9,15)           114.4147         estimate D2E/DX2                !
 ! D38   D(4,7,9,29)           -67.6578         estimate D2E/DX2                !
 ! D39   D(8,7,9,15)          -114.9507         estimate D2E/DX2                !
 ! D40   D(8,7,9,29)            62.9769         estimate D2E/DX2                !
 ! D41   D(22,7,9,15)           -0.0087         estimate D2E/DX2                !
 ! D42   D(22,7,9,29)          177.9188         estimate D2E/DX2                !
 ! D43   D(7,8,10,11)          179.5231         estimate D2E/DX2                !
 ! D44   D(7,8,10,23)           -0.8301         estimate D2E/DX2                !
 ! D45   D(14,8,10,11)           0.282          estimate D2E/DX2                !
 ! D46   D(14,8,10,23)         179.9287         estimate D2E/DX2                !
 ! D47   D(7,8,14,13)         -179.5463         estimate D2E/DX2                !
 ! D48   D(7,8,14,27)            0.2479         estimate D2E/DX2                !
 ! D49   D(10,8,14,13)          -0.2797         estimate D2E/DX2                !
 ! D50   D(10,8,14,27)         179.5146         estimate D2E/DX2                !
 ! D51   D(7,9,15,16)           -0.7998         estimate D2E/DX2                !
 ! D52   D(7,9,15,28)          179.0769         estimate D2E/DX2                !
 ! D53   D(29,9,15,16)        -178.8321         estimate D2E/DX2                !
 ! D54   D(29,9,15,28)           1.0446         estimate D2E/DX2                !
 ! D55   D(7,9,29,30)          126.3391         estimate D2E/DX2                !
 ! D56   D(7,9,29,31)         -113.7148         estimate D2E/DX2                !
 ! D57   D(7,9,29,32)            6.5234         estimate D2E/DX2                !
 ! D58   D(15,9,29,30)         -55.6342         estimate D2E/DX2                !
 ! D59   D(15,9,29,31)          64.312          estimate D2E/DX2                !
 ! D60   D(15,9,29,32)        -175.4499         estimate D2E/DX2                !
 ! D61   D(8,10,11,12)          -0.1446         estimate D2E/DX2                !
 ! D62   D(8,10,11,24)         179.8469         estimate D2E/DX2                !
 ! D63   D(23,10,11,12)       -179.7951         estimate D2E/DX2                !
 ! D64   D(23,10,11,24)          0.1964         estimate D2E/DX2                !
 ! D65   D(10,11,12,13)         -0.0023         estimate D2E/DX2                !
 ! D66   D(10,11,12,25)       -179.9557         estimate D2E/DX2                !
 ! D67   D(24,11,12,13)       -179.9938         estimate D2E/DX2                !
 ! D68   D(24,11,12,25)          0.0528         estimate D2E/DX2                !
 ! D69   D(11,12,13,14)          0.0047         estimate D2E/DX2                !
 ! D70   D(11,12,13,26)       -179.8697         estimate D2E/DX2                !
 ! D71   D(25,12,13,14)        179.9581         estimate D2E/DX2                !
 ! D72   D(25,12,13,26)          0.0837         estimate D2E/DX2                !
 ! D73   D(12,13,14,8)           0.14           estimate D2E/DX2                !
 ! D74   D(12,13,14,27)       -179.6554         estimate D2E/DX2                !
 ! D75   D(26,13,14,8)        -179.9855         estimate D2E/DX2                !
 ! D76   D(26,13,14,27)          0.2191         estimate D2E/DX2                !
 --------------------------------------------------------------------------------
 Trust Radius=3.00D-01 FncErr=5.00D-06 GrdErr=5.00D-06 EigMax=2.50D+02 EigMin=1.00D-04
 Number of steps in this run=    173 maximum allowed number of steps=    192.
 GradGradGradGradGradGradGradGradGradGradGradGradGradGradGradGradGradGrad

                          Input orientation:                          
 ---------------------------------------------------------------------
 Center     Atomic      Atomic             Coordinates (Angstroms)
 Number     Number       Type             X           Y           Z
 ---------------------------------------------------------------------
      1          6           0        3.702000    3.105000   -2.494000
      2          6           0        4.151000    1.794000   -2.269000
      3          6           0        3.304000    0.856000   -1.656000
      4          6           0        1.990000    1.204000   -1.267000
      5          6           0        1.565000    2.536000   -1.484000
      6          6           0        2.409000    3.477000   -2.098000
      7          6           0        1.062000    0.244000   -0.594000
      8          6           0       -0.279000    0.123000   -1.241000
      9          7           0        1.597000   -1.083000   -0.360000
     10          6           0       -0.441000    0.038000   -2.643000
     11          6           0       -1.718000   -0.085000   -3.216000
     12          6           0       -2.855000   -0.128000   -2.393000
     13          6           0       -2.713000   -0.048000   -0.999000
     14          6           0       -1.434000    0.075000   -0.430000
     15          6           0        1.807000   -1.556000    0.901000
     16          8           0        1.565000   -0.870000    1.918000
     17          1           0        4.317000    3.787000   -2.939000
     18          1           0        5.095000    1.524000   -2.547000
     19          1           0        3.660000   -0.084000   -1.487000
     20          1           0        0.630000    2.823000   -1.195000
     21          1           0        2.082000    4.431000   -2.252000
     22          1           0        0.888000    0.718000    0.376000
     23          1           0        0.375000    0.071000   -3.255000
     24          1           0       -1.820000   -0.143000   -4.230000
     25          1           0       -3.783000   -0.218000   -2.808000
     26          1           0       -3.537000   -0.081000   -0.399000
     27          1           0       -1.343000    0.127000    0.586000
     28          1           0        2.172000   -2.501000    1.032000
     29          6           0        1.891000   -1.980000   -1.437000
     30          1           0        2.922000   -2.332000   -1.363000
     31          1           0        1.219000   -2.840000   -1.395000
     32          1           0        1.771000   -1.495000   -2.404000
 ---------------------------------------------------------------------
                    Distance matrix (angstroms):
                    1          2          3          4          5
     1  C    0.000000
     2  C    1.403904   0.000000
     3  C    2.432827   1.404643   0.000000
     4  C    2.837300   2.453981   1.413867   0.000000
     5  C    2.431179   2.802532   2.424068   1.414899   0.000000
     6  C    1.402515   2.428229   2.804644   2.456146   1.405280
     7  C    4.331850   3.840579   2.555181   1.495230   2.509656
     8  C    5.129395   4.844990   3.680680   2.513483   3.046630
     9  N    5.150177   4.294686   2.890188   2.491479   3.789665
    10  C    5.156854   4.930505   3.958323   3.026994   3.406952
    11  C    6.330386   6.234790   5.342243   4.382851   4.543958
    12  C    7.311412   7.265913   6.280502   5.149381   5.240189
    13  C    7.302647   7.219443   6.119898   4.874170   5.021311
    14  C    6.310269   6.126100   4.955974   3.701214   4.020129
    15  C    6.069759   5.173561   3.820602   3.514443   4.742494
    16  O    6.311350   5.596004   4.333206   3.824438   4.813984
    17  H    1.020477   2.109148   3.356042   3.857772   3.354926
    18  H    2.107800   1.020451   2.108977   3.373696   3.822959
    19  H    3.344478   2.092723   1.019263   2.120435   3.354614
    20  H    3.347254   3.822271   3.351401   2.115643   1.019860
    21  H    2.107425   3.351838   3.824804   3.375236   2.109061
    22  H    4.674748   4.336009   3.159925   2.037167   2.687574
    23  H    4.566531   4.266040   3.428129   2.800725   3.260179
    24  H    6.637446   6.576498   5.820554   5.010976   5.116227
    25  H    8.195496   8.202867   7.259900   6.142011   6.159431
    26  H    8.181854   8.131290   7.018354   5.740416   5.835779
    27  H    6.618679   6.412016   5.210817   3.962629   4.306349
    28  H    6.797118   5.767154   4.447046   4.364121   5.663045
    29  C    5.500381   4.476930   3.176071   3.190072   4.527995
    30  H    5.607899   4.399449   3.224146   3.658024   5.055048
    31  H    6.535757   5.552878   4.251560   4.118830   5.387858
    32  H    4.989675   4.062037   2.904616   2.936891   4.139782
                    6          7          8          9         10
     6  C    0.000000
     7  C    3.811655   0.000000
     8  C    4.382820   1.493831   0.000000
     9  N    4.947079   1.449797   2.397910   0.000000
    10  C    4.499583   2.549480   1.413886   3.259168   0.000000
    11  C    5.565060   3.835561   2.452470   4.487980   1.405058
    12  C    6.386920   4.326393   2.832999   4.986524   2.432581
    13  C    6.314136   3.807875   2.451971   4.478353   2.805729
    14  C    5.396710   2.507085   1.412108   3.245431   2.425858
    15  C    5.889609   2.455616   3.429082   1.363066   4.489351
    16  O    5.978043   2.793591   3.790207   2.288160   5.064703
    17  H    2.108043   5.352280   6.118114   6.145449   6.064749
    18  H    3.351180   4.660225   5.705113   4.880105   5.732775
    19  H    3.823486   2.766701   3.952099   2.554232   4.262560
    20  H    2.099516   2.683108   2.849280   4.109641   3.316620
    21  H    1.020177   4.617395   5.015507   5.849708   5.081029
    22  H    4.005771   1.093550   2.081010   2.070743   3.367937
    23  H    4.132389   2.753692   2.118163   3.347540   1.020534
    24  H    5.961062   4.655769   3.373360   5.247513   2.110206
    25  H    7.245550   5.346893   3.853542   5.973720   3.355849
    26  H    7.134485   4.614591   3.371223   5.231011   3.825560
    27  H    5.701216   2.681439   2.114247   3.317019   3.353799
    28  H    6.752004   3.378017   4.249624   2.068578   5.174931
    29  C    5.521240   2.518743   3.028188   1.432122   3.311342
    30  H    5.877744   3.269058   4.035878   2.078854   4.308720
    31  H    6.466436   3.190189   3.323716   2.073923   3.549083
    32  H    5.022098   2.608237   2.858845   2.092357   2.701880
                   11         12         13         14         15
    11  C    0.000000
    12  C    1.404260   0.000000
    13  C    2.430326   1.403496   0.000000
    14  C    2.805005   2.431834   1.405251   0.000000
    15  C    5.615973   5.884205   5.129763   3.864687   0.000000
    16  O    6.144288   6.218656   5.242696   3.924300   1.250380
    17  H    7.175677   8.189196   8.239643   7.290269   7.042255
    18  H    7.032312   8.121288   8.113714   7.014922   5.673275
    19  H    5.649100   6.577841   6.391758   5.204937   3.361984
    20  H    4.249001   4.721105   4.410976   3.520913   4.995416
    21  H    5.980264   6.721483   6.680080   5.886992   6.772090
    22  H    4.509824   4.732138   3.929960   2.540624   2.508239
    23  H    2.099168   3.348962   3.826152   3.354567   4.687226
    24  H    1.020766   2.108559   3.353481   3.825771   6.440408
    25  H    2.109118   1.020543   2.108621   3.355374   6.840689
    26  H    3.353247   2.107930   1.019836   2.109006   5.694204
    27  H    3.826326   3.350464   2.102320   1.021392   3.585277
    28  H    6.246172   6.529355   5.831414   4.666525   1.021475
    29  C    4.447555   5.183469   5.012114   4.036422   2.377620
    30  H    5.478341   6.268353   6.091172   5.063484   2.640284
    31  H    4.419506   4.994840   4.838668   4.057938   2.695555
    32  H    3.849749   4.823763   4.916715   4.078431   3.305759
                   16         17         18         19         20
    16  O    0.000000
    17  H    7.269911   0.000000
    18  H    6.174817   2.424895   0.000000
    19  H    4.074414   4.186239   2.401768   0.000000
    20  H    4.919679   4.191038   4.842678   4.209134   0.000000
    21  H    6.764377   2.425269   4.197123   4.843608   2.410647
    22  H    2.314700   5.671510   5.185790   3.434815   2.639248
    23  H    5.390873   5.426590   4.989075   3.733775   3.447046
    24  H    7.055824   7.400970   7.309487   6.128452   4.900090
    25  H    7.166679   9.036990   9.051053   7.560506   5.596786
    26  H    5.658747   9.115829   9.038880   7.278775   5.141082
    27  H    3.350328   7.606367   7.294871   5.419581   3.785909
    28  H    1.952846   7.740078   6.128115   3.794917   5.973464
    29  C    3.548859   6.434265   4.876037   2.593584   4.971669
    30  H    3.839773   6.470855   4.581760   2.369288   5.644069
    31  H    3.869959   7.476541   5.949368   3.682727   5.697060
    32  H    4.371813   5.887942   4.492637   2.529848   4.626952
                   21         22         23         24         25
    21  H    0.000000
    22  H    4.703019   0.000000
    23  H    4.788471   3.723700   0.000000
    24  H    6.329263   5.412007   2.411316   0.000000
    25  H    7.504703   5.729938   4.191932   2.425093   0.000000
    26  H    7.440760   4.562856   4.845986   4.198630   2.425400
    27  H    6.189449   2.317486   4.208080   4.847090   4.194265
    28  H    7.671074   3.527174   5.312510   7.013193   7.444442
    29  C    6.465418   3.401791   3.132089   4.994691   6.097422
    30  H    6.872706   4.057558   3.980111   5.958018   7.177329
    31  H    7.372019   3.988153   3.556101   4.954448   5.821637
    32  H    5.936101   3.661346   2.263929   4.249407   5.713218
                   26         27         28         29         30
    26  H    0.000000
    27  H    2.413944   0.000000
    28  H    6.363713   4.411409   0.000000
    29  C    5.843529   4.357836   2.538969   0.000000
    30  H    6.907603   5.294857   2.515370   1.091944   0.000000
    31  H    5.587811   4.392186   2.629346   1.092222   1.777441
    32  H    5.847588   4.611722   3.602629   1.088446   1.763250
                   31         32
    31  H    0.000000
    32  H    1.769692   0.000000
 Symmetry turned off by external request.
 Stoichiometry    C15H15NO
 Framework group  C1[X(C15H15NO)]
 Deg. of freedom    90
 Full point group                 C1      NOp   1
 Rotational constants (GHZ):           0.6133699           0.3900393           0.2911202
 Standard basis: 6-311+G(d) (5D, 7F)
   419 basis functions,   687 primitive gaussians,   436 cartesian basis functions
    60 alpha electrons       60 beta electrons
       nuclear repulsion energy      1146.3170373083 Hartrees.
 NAtoms=   32 NActive=   32 NUniq=   32 SFac= 1.00D+00 NAtFMM=   60 NAOKFM=F Big=F
 Integral buffers will be    131072 words long.
 Raffenetti 2 integral format.
 Two-electron integral symmetry is turned off.
 ------------------------------------------------------------------------------
 Polarizable Continuum Model (PCM)
 =================================
 Model                : PCM.
 Atomic radii         : UFF (Universal Force Field).
 Polarization charges : Total charges.
 Charge compensation  : None.
 Solution method      : On-the-fly selection.
 Cavity type          : Scaled VdW (van der Waals Surface) (Alpha=1.100).
 Cavity algorithm     : GePol (No added spheres)
                        Default sphere list used, NSphG=   32.
                        Lebedev-Laikov grids with approx.  5.0 points / Ang**2.
                        Smoothing algorithm: York/Karplus (Gamma=1.0000).
                        Polarization charges: spherical gaussians, with
                                              point-specific exponents (IZeta= 3).
                        Self-potential: point-specific (ISelfS= 7).
                        Self-field    : sphere-specific E.n sum rule (ISelfD= 2).
 1st derivatives      : Analytical E(r).r(x)/FMM algorithm (CHGder, D1EAlg=3).
                        Cavity 1st derivative terms included.
 Solvent              : DiMethylSulfoxide, Eps=  46.826000 Eps(inf)=   2.007889
 ------------------------------------------------------------------------------
 One-electron integrals computed using PRISM.
 NBasis=   419 RedAO= T EigKep=  1.32D-06  NBF=   419
 NBsUse=   418 1.00D-06 EigRej=  4.08D-07 NBFU=   418
 ExpMin= 4.38D-02 ExpMax= 8.59D+03 ExpMxC= 1.30D+03 IAcc=3 IRadAn=         7 AccDes= 0.00D+00
 Harris functional with IExCor= 1009 and IRadAn=       7 diagonalized for initial guess.
 HarFok:  IExCor= 1009 AccDes= 0.00D+00 IRadAn=         7 IDoV= 1 UseB2=F ITyADJ=14
 ICtDFT=  3500011 ScaDFX=  1.000000  1.000000  1.000000  1.000000
 FoFCou: FMM=F IPFlag=           0 FMFlag=      100000 FMFlg1=           0
         NFxFlg=           0 DoJE=T BraDBF=F KetDBF=T FulRan=T
         wScrn=  0.000000 ICntrl=       500 IOpCl=  0 I1Cent=   200000004 NGrid=           0
         NMat0=    1 NMatS0=      1 NMatT0=    0 NMatD0=    1 NMtDS0=    0 NMtDT0=    0
 Symmetry not used in FoFCou.
 Requested convergence on RMS density matrix=1.00D-08 within 128 cycles.
 Requested convergence on MAX density matrix=1.00D-06.
 Requested convergence on             energy=1.00D-06.
 No special actions if energy rises.
 Inv3:  Mode=1 IEnd=    16893387.
 Iteration    1 A*A^-1 deviation from unit magnitude is 6.66D-15 for   1007.
 Iteration    1 A*A^-1 deviation from orthogonality  is 4.27D-15 for   2367   2244.
 Iteration    1 A^-1*A deviation from unit magnitude is 6.44D-15 for    257.
 Iteration    1 A^-1*A deviation from orthogonality  is 3.33D-15 for   2370   2257.
 Error on total polarization charges =  0.01646
 SCF Done:  E(RM062X) =  -710.443866345     A.U. after   16 cycles
            NFock= 16  Conv=0.30D-08     -V/T= 2.0029

 **********************************************************************

            Population analysis using the SCF density.

 **********************************************************************

 Alpha  occ. eigenvalues --  -19.60280 -14.79230 -10.64771 -10.59684 -10.57335
 Alpha  occ. eigenvalues --  -10.56614 -10.56377 -10.54836 -10.54752 -10.54691
 Alpha  occ. eigenvalues --  -10.54687 -10.54672 -10.54607 -10.54590 -10.54552
 Alpha  occ. eigenvalues --  -10.54497 -10.54293  -1.16179  -1.06990  -0.97448
 Alpha  occ. eigenvalues --   -0.96274  -0.90406  -0.85650  -0.85473  -0.85010
 Alpha  occ. eigenvalues --   -0.81688  -0.78995  -0.71827  -0.71104  -0.70080
 Alpha  occ. eigenvalues --   -0.69582  -0.65550  -0.61969  -0.61353  -0.60083
 Alpha  occ. eigenvalues --   -0.57225  -0.56640  -0.54830  -0.54401  -0.52644
 Alpha  occ. eigenvalues --   -0.51406  -0.50512  -0.50311  -0.49679  -0.49224
 Alpha  occ. eigenvalues --   -0.47320  -0.46603  -0.45921  -0.44455  -0.43506
 Alpha  occ. eigenvalues --   -0.42589  -0.42001  -0.41355  -0.40534  -0.35124
 Alpha  occ. eigenvalues --   -0.32663  -0.31696  -0.31322  -0.30710  -0.29629
 Alpha virt. eigenvalues --   -0.00056   0.00029   0.00704   0.00839   0.01451
 Alpha virt. eigenvalues --    0.01941   0.02322   0.02484   0.03013   0.03631
 Alpha virt. eigenvalues --    0.04093   0.04261   0.04568   0.05209   0.05515
 Alpha virt. eigenvalues --    0.06098   0.06405   0.07020   0.07559   0.07878
 Alpha virt. eigenvalues --    0.08545   0.08966   0.09908   0.10042   0.10589
 Alpha virt. eigenvalues --    0.10856   0.11683   0.12148   0.12749   0.13134
 Alpha virt. eigenvalues --    0.13226   0.13701   0.14174   0.14411   0.15037
 Alpha virt. eigenvalues --    0.15531   0.15869   0.16312   0.16610   0.16736
 Alpha virt. eigenvalues --    0.17345   0.17998   0.18110   0.18432   0.19283
 Alpha virt. eigenvalues --    0.19626   0.19786   0.20252   0.20615   0.20976
 Alpha virt. eigenvalues --    0.21295   0.21720   0.22073   0.22306   0.22580
 Alpha virt. eigenvalues --    0.22808   0.22978   0.23594   0.24171   0.24414
 Alpha virt. eigenvalues --    0.24441   0.24766   0.25152   0.25268   0.25669
 Alpha virt. eigenvalues --    0.25914   0.26148   0.26478   0.26905   0.27448
 Alpha virt. eigenvalues --    0.27824   0.28144   0.28560   0.28632   0.28917
 Alpha virt. eigenvalues --    0.29923   0.30325   0.30531   0.30903   0.31277
 Alpha virt. eigenvalues --    0.31802   0.32181   0.32997   0.33362   0.34149
 Alpha virt. eigenvalues --    0.34527   0.35004   0.35463   0.35880   0.36210
 Alpha virt. eigenvalues --    0.37234   0.37565   0.38354   0.38897   0.39394
 Alpha virt. eigenvalues --    0.40844   0.41510   0.41974   0.43293   0.44707
 Alpha virt. eigenvalues --    0.45141   0.49066   0.49255   0.50361   0.51672
 Alpha virt. eigenvalues --    0.53244   0.54685   0.56001   0.56847   0.57677
 Alpha virt. eigenvalues --    0.58637   0.58978   0.59268   0.59519   0.59905
 Alpha virt. eigenvalues --    0.60522   0.60754   0.61275   0.61968   0.62156
 Alpha virt. eigenvalues --    0.62533   0.64021   0.65019   0.65884   0.66918
 Alpha virt. eigenvalues --    0.67630   0.67853   0.68379   0.69119   0.70225
 Alpha virt. eigenvalues --    0.70347   0.71542   0.72591   0.73358   0.73550
 Alpha virt. eigenvalues --    0.74336   0.74738   0.75424   0.75855   0.76539
 Alpha virt. eigenvalues --    0.76719   0.77268   0.77842   0.78151   0.79110
 Alpha virt. eigenvalues --    0.79660   0.80004   0.80570   0.81165   0.81680
 Alpha virt. eigenvalues --    0.82251   0.83589   0.84115   0.84528   0.86164
 Alpha virt. eigenvalues --    0.86815   0.86937   0.87528   0.88398   0.89456
 Alpha virt. eigenvalues --    0.89890   0.90811   0.91261   0.92498   0.93357
 Alpha virt. eigenvalues --    0.94046   0.95898   0.96657   0.98539   1.00581
 Alpha virt. eigenvalues --    1.01073   1.02017   1.03233   1.04563   1.05054
 Alpha virt. eigenvalues --    1.07074   1.08623   1.09258   1.11227   1.11470
 Alpha virt. eigenvalues --    1.12147   1.14341   1.16822   1.18594   1.18946
 Alpha virt. eigenvalues --    1.20653   1.23095   1.23921   1.25013   1.25438
 Alpha virt. eigenvalues --    1.26111   1.26891   1.29122   1.29644   1.30449
 Alpha virt. eigenvalues --    1.31685   1.32814   1.35759   1.36090   1.37976
 Alpha virt. eigenvalues --    1.42443   1.44698   1.45146   1.48747   1.50799
 Alpha virt. eigenvalues --    1.53173   1.55730   1.56001   1.56703   1.57316
 Alpha virt. eigenvalues --    1.57678   1.58830   1.61190   1.62594   1.63988
 Alpha virt. eigenvalues --    1.66128   1.67832   1.69373   1.71451   1.73215
 Alpha virt. eigenvalues --    1.75480   1.76238   1.77341   1.79699   1.81256
 Alpha virt. eigenvalues --    1.81666   1.82215   1.84114   1.85009   1.85569
 Alpha virt. eigenvalues --    1.85932   1.87960   1.91010   1.91908   1.92305
 Alpha virt. eigenvalues --    1.94307   1.95693   1.96137   1.96403   1.97624
 Alpha virt. eigenvalues --    1.98755   2.00421   2.03294   2.03477   2.03931
 Alpha virt. eigenvalues --    2.04854   2.06491   2.10699   2.15550   2.20176
 Alpha virt. eigenvalues --    2.21527   2.28374   2.29132   2.29687   2.30811
 Alpha virt. eigenvalues --    2.31989   2.33263   2.33826   2.34089   2.34648
 Alpha virt. eigenvalues --    2.37401   2.39676   2.47517   2.48499   2.49709
 Alpha virt. eigenvalues --    2.50376   2.51985   2.53542   2.57079   2.59947
 Alpha virt. eigenvalues --    2.62560   2.65322   2.65458   2.68616   2.70290
 Alpha virt. eigenvalues --    2.71711   2.75463   2.76470   2.77002   2.82596
 Alpha virt. eigenvalues --    2.84476   2.85855   2.86489   2.87241   2.88208
 Alpha virt. eigenvalues --    2.88720   2.91074   2.93257   2.96957   2.98467
 Alpha virt. eigenvalues --    2.99442   3.00015   3.00738   3.00892   3.03032
 Alpha virt. eigenvalues --    3.05046   3.13760   3.15063   3.20982   3.22569
 Alpha virt. eigenvalues --    3.27315   3.27896   3.32607   3.33728   3.37204
 Alpha virt. eigenvalues --    3.37802   3.39247   3.39894   3.39905   3.41234
 Alpha virt. eigenvalues --    3.43310   3.43619   3.45304   3.45787   3.51117
 Alpha virt. eigenvalues --    3.52298   3.54943   3.57605   3.63242   3.67708
 Alpha virt. eigenvalues --    3.70431   3.72520   3.72739   3.74553   3.77747
 Alpha virt. eigenvalues --    3.80292   3.99178   4.00430   4.03500   4.10065
 Alpha virt. eigenvalues --    4.11394   4.12631   4.19195   4.40727   4.79142
 Alpha virt. eigenvalues --    4.79320   4.85307   4.98624   5.18193   5.30094
 Alpha virt. eigenvalues --    5.83227  23.46755  23.50420  23.72459  23.86317
 Alpha virt. eigenvalues --   23.90544  23.91187  23.93868  23.95940  23.96987
 Alpha virt. eigenvalues --   24.07235  24.08007  24.08212  24.08944  24.17812
 Alpha virt. eigenvalues --   24.17862  35.64295  50.08637
          Condensed to atoms (all electrons):
               1          2          3          4          5          6
     1  C    6.686532  -0.964828   2.474757  -1.768919   0.604261  -0.604421
     2  C   -0.964828  13.086110  -7.918023   0.360680  -0.600431   1.658460
     3  C    2.474757  -7.918023  36.507511  -4.707603 -14.881223  -1.752838
     4  C   -1.768919   0.360680  -4.707603  22.568963  -6.936518   0.516686
     5  C    0.604261  -0.600431 -14.881223  -6.936518  27.794861  -2.874195
     6  C   -0.604421   1.658460  -1.752838   0.516686  -2.874195   9.345915
     7  C   -0.646751   1.134508  -5.937522  -0.477260   3.933743   0.200467
     8  C   -0.027196  -0.084681  -0.808767  -4.854500   0.979330   0.015753
     9  N    0.049349  -0.071645   1.316502  -0.363841  -0.708578  -0.099733
    10  C    0.037781   0.017784   2.891804   2.148273  -3.271853  -0.115918
    11  C    0.018003  -0.031006   0.549522   0.252883  -0.510422   0.039980
    12  C    0.005117   0.005663   0.033981  -0.011047   0.008538  -0.002716
    13  C   -0.004745  -0.019010   0.200944   0.045653  -0.416462   0.045959
    14  C    0.031641   0.030662  -1.393920  -2.211835   2.653481   0.152652
    15  C   -0.014120  -0.040518  -0.556204   0.374299   0.185360  -0.024227
    16  O   -0.001867   0.012295  -0.137945  -0.022742   0.074643   0.004729
    17  H    0.224185   0.137675  -0.117033   0.063280  -0.097283   0.120772
    18  H    0.070072   0.248835   0.016121   0.011753   0.024696  -0.036580
    19  H   -0.014379  -0.001203   0.245347   0.007496  -0.009682  -0.008972
    20  H   -0.031020   0.010751  -0.055427   0.025235   0.254929   0.013667
    21  H    0.089719  -0.049444   0.038762  -0.001958   0.015495   0.238765
    22  H    0.000346  -0.006357  -0.033486   0.027702   0.028839  -0.000237
    23  H   -0.001711   0.000821  -0.057012   0.031949   0.046417  -0.001303
    24  H    0.000010   0.000321  -0.000346   0.000554   0.002381  -0.000969
    25  H   -0.000007  -0.000005  -0.000064   0.000462  -0.000511  -0.000072
    26  H   -0.000010   0.000031   0.000068   0.002990  -0.000473  -0.000000
    27  H   -0.000085   0.000820  -0.007090  -0.035080   0.022105   0.002521
    28  H   -0.000265  -0.000987  -0.019682  -0.016285   0.008802   0.000491
    29  C    0.015813  -0.103234  -0.311179   0.160998   0.250887  -0.046534
    30  H   -0.002187   0.004407  -0.011510  -0.051824   0.002455   0.002357
    31  H    0.000351   0.013711   0.063783  -0.041817  -0.021012  -0.000768
    32  H   -0.004252  -0.050852  -0.210293   0.254876   0.086343  -0.003518
               7          8          9         10         11         12
     1  C   -0.646751  -0.027196   0.049349   0.037781   0.018003   0.005117
     2  C    1.134508  -0.084681  -0.071645   0.017784  -0.031006   0.005663
     3  C   -5.937522  -0.808767   1.316502   2.891804   0.549522   0.033981
     4  C   -0.477260  -4.854500  -0.363841   2.148273   0.252883  -0.011047
     5  C    3.933743   0.979330  -0.708578  -3.271853  -0.510422   0.008538
     6  C    0.200467   0.015753  -0.099733  -0.115918   0.039980  -0.002716
     7  C   13.992755  -2.123455  -1.104655  -0.510750  -0.123594  -0.310234
     8  C   -2.123455  22.076758  -1.164822  -5.767812   0.044519  -1.744190
     9  N   -1.104655  -1.164822   8.497654   0.850916  -0.068467   0.060786
    10  C   -0.510750  -5.767812   0.850916  18.820323  -2.381597   0.792492
    11  C   -0.123594   0.044519  -0.068467  -2.381597  10.312574  -0.610685
    12  C   -0.310234  -1.744190   0.060786   0.792492  -0.610685   6.501946
    13  C   -0.763179   1.999090  -0.065520  -0.558626   1.587029  -0.691827
    14  C   -0.840695  -3.589457   0.030415  -6.770265  -2.480012   1.787142
    15  C    0.209842  -0.174881   0.043675  -0.012581  -0.038006  -0.004803
    16  O    0.219578   0.037122  -0.225930  -0.063217   0.003046  -0.002388
    17  H    0.003761   0.001272  -0.000111  -0.001081  -0.000124  -0.000014
    18  H   -0.002576   0.000680   0.000393   0.000557   0.000070  -0.000009
    19  H    0.044589  -0.028947   0.031646   0.025109   0.001780   0.000290
    20  H    0.094774   0.050866   0.000075   0.020720  -0.001099  -0.001560
    21  H   -0.003813   0.004620   0.000374  -0.000939  -0.000937   0.000082
    22  H    0.473898  -0.151545  -0.076769  -0.007635  -0.016983   0.000240
    23  H    0.071315   0.012274   0.013536   0.262278  -0.004273  -0.014608
    24  H    0.007156   0.001869   0.000460   0.017917   0.243614   0.071136
    25  H    0.003047   0.060497  -0.000093  -0.071242   0.092218   0.235345
    26  H    0.008475  -0.000048   0.000173   0.035126  -0.043668   0.082774
    27  H    0.065550   0.004479   0.011827  -0.025164  -0.002252  -0.016629
    28  H    0.088153   0.050744  -0.227674  -0.014639   0.000190  -0.000570
    29  C   -0.056248   0.154200  -0.112836  -0.184233  -0.019054   0.011004
    30  H    0.021469   0.066449  -0.085682  -0.006789  -0.001057   0.000135
    31  H    0.010312  -0.043928  -0.062792   0.047211   0.007965   0.000285
    32  H    0.073423  -0.048285  -0.060759  -0.055059  -0.007106  -0.005143
              13         14         15         16         17         18
     1  C   -0.004745   0.031641  -0.014120  -0.001867   0.224185   0.070072
     2  C   -0.019010   0.030662  -0.040518   0.012295   0.137675   0.248835
     3  C    0.200944  -1.393920  -0.556204  -0.137945  -0.117033   0.016121
     4  C    0.045653  -2.211835   0.374299  -0.022742   0.063280   0.011753
     5  C   -0.416462   2.653481   0.185360   0.074643  -0.097283   0.024696
     6  C    0.045959   0.152652  -0.024227   0.004729   0.120772  -0.036580
     7  C   -0.763179  -0.840695   0.209842   0.219578   0.003761  -0.002576
     8  C    1.999090  -3.589457  -0.174881   0.037122   0.001272   0.000680
     9  N   -0.065520   0.030415   0.043675  -0.225930  -0.000111   0.000393
    10  C   -0.558626  -6.770265  -0.012581  -0.063217  -0.001081   0.000557
    11  C    1.587029  -2.480012  -0.038006   0.003046  -0.000124   0.000070
    12  C   -0.691827   1.787142  -0.004803  -0.002388  -0.000014  -0.000009
    13  C    8.689805  -3.693575  -0.006295   0.003068  -0.000000  -0.000000
    14  C   -3.693575  22.011461  -0.037986   0.022361  -0.000062  -0.000414
    15  C   -0.006295  -0.037986   5.251549   0.444191  -0.000061   0.000081
    16  O    0.003068   0.022361   0.444191   8.101181  -0.000001   0.000001
    17  H   -0.000000  -0.000062  -0.000061  -0.000001   0.394161  -0.004392
    18  H   -0.000000  -0.000414   0.000081   0.000001  -0.004392   0.392344
    19  H    0.000323  -0.000529   0.017463   0.001197  -0.000321  -0.003643
    20  H   -0.003296  -0.032569   0.001060   0.000008  -0.000271   0.000065
    21  H    0.000029   0.001298   0.000072   0.000000  -0.004322  -0.000201
    22  H    0.022474   0.022646   0.018063   0.000347  -0.000002   0.000026
    23  H   -0.008424  -0.010059   0.003471   0.000057  -0.000004  -0.000004
    24  H   -0.034848   0.022249   0.000163  -0.000000  -0.000000  -0.000000
    25  H    0.121024  -0.105113  -0.000008  -0.000000   0.000000   0.000000
    26  H    0.232588   0.013392   0.000309   0.000008   0.000000  -0.000000
    27  H    0.033030   0.271348   0.005421  -0.001386   0.000000  -0.000000
    28  H    0.003671  -0.000328   0.443079  -0.043825   0.000000  -0.000000
    29  C   -0.043148   0.092741  -0.230020   0.000057  -0.000175   0.000074
    30  H    0.000777   0.000940  -0.010295   0.000397   0.000000  -0.000033
    31  H   -0.003094  -0.041663  -0.006041   0.000906  -0.000000  -0.000001
    32  H   -0.003059   0.022527   0.011751  -0.000279   0.000003  -0.000001
              19         20         21         22         23         24
     1  C   -0.014379  -0.031020   0.089719   0.000346  -0.001711   0.000010
     2  C   -0.001203   0.010751  -0.049444  -0.006357   0.000821   0.000321
     3  C    0.245347  -0.055427   0.038762  -0.033486  -0.057012  -0.000346
     4  C    0.007496   0.025235  -0.001958   0.027702   0.031949   0.000554
     5  C   -0.009682   0.254929   0.015495   0.028839   0.046417   0.002381
     6  C   -0.008972   0.013667   0.238765  -0.000237  -0.001303  -0.000969
     7  C    0.044589   0.094774  -0.003813   0.473898   0.071315   0.007156
     8  C   -0.028947   0.050866   0.004620  -0.151545   0.012274   0.001869
     9  N    0.031646   0.000075   0.000374  -0.076769   0.013536   0.000460
    10  C    0.025109   0.020720  -0.000939  -0.007635   0.262278   0.017917
    11  C    0.001780  -0.001099  -0.000937  -0.016983  -0.004273   0.243614
    12  C    0.000290  -0.001560   0.000082   0.000240  -0.014608   0.071136
    13  C    0.000323  -0.003296   0.000029   0.022474  -0.008424  -0.034848
    14  C   -0.000529  -0.032569   0.001298   0.022646  -0.010059   0.022249
    15  C    0.017463   0.001060   0.000072   0.018063   0.003471   0.000163
    16  O    0.001197   0.000008   0.000000   0.000347   0.000057  -0.000000
    17  H   -0.000321  -0.000271  -0.004322  -0.000002  -0.000004  -0.000000
    18  H   -0.003643   0.000065  -0.000201   0.000026  -0.000004  -0.000000
    19  H    0.402103  -0.000122   0.000081  -0.000432   0.000242   0.000000
    20  H   -0.000122   0.384882  -0.002832  -0.000773  -0.000064   0.000000
    21  H    0.000081  -0.002832   0.390767   0.000004   0.000013  -0.000000
    22  H   -0.000432  -0.000773   0.000004   0.362570  -0.000226   0.000021
    23  H    0.000242  -0.000064   0.000013  -0.000226   0.388210  -0.002852
    24  H    0.000000   0.000000  -0.000000   0.000021  -0.002852   0.390966
    25  H    0.000000  -0.000003   0.000000  -0.000004  -0.000288  -0.004401
    26  H   -0.000000   0.000001  -0.000000  -0.000004   0.000082  -0.000198
    27  H    0.000016   0.000127   0.000000   0.002862  -0.000163   0.000075
    28  H    0.000125   0.000000   0.000000   0.000721  -0.000003   0.000000
    29  C    0.008561   0.000451   0.000160  -0.010883  -0.000548   0.000182
    30  H    0.000792   0.000001  -0.000000  -0.000247  -0.000068   0.000000
    31  H    0.000563   0.000002   0.000000  -0.000257   0.000032   0.000000
    32  H   -0.002554  -0.000021   0.000001   0.000441  -0.005215   0.000009
              25         26         27         28         29         30
     1  C   -0.000007  -0.000010  -0.000085  -0.000265   0.015813  -0.002187
     2  C   -0.000005   0.000031   0.000820  -0.000987  -0.103234   0.004407
     3  C   -0.000064   0.000068  -0.007090  -0.019682  -0.311179  -0.011510
     4  C    0.000462   0.002990  -0.035080  -0.016285   0.160998  -0.051824
     5  C   -0.000511  -0.000473   0.022105   0.008802   0.250887   0.002455
     6  C   -0.000072  -0.000000   0.002521   0.000491  -0.046534   0.002357
     7  C    0.003047   0.008475   0.065550   0.088153  -0.056248   0.021469
     8  C    0.060497  -0.000048   0.004479   0.050744   0.154200   0.066449
     9  N   -0.000093   0.000173   0.011827  -0.227674  -0.112836  -0.085682
    10  C   -0.071242   0.035126  -0.025164  -0.014639  -0.184233  -0.006789
    11  C    0.092218  -0.043668  -0.002252   0.000190  -0.019054  -0.001057
    12  C    0.235345   0.082774  -0.016629  -0.000570   0.011004   0.000135
    13  C    0.121024   0.232588   0.033030   0.003671  -0.043148   0.000777
    14  C   -0.105113   0.013392   0.271348  -0.000328   0.092741   0.000940
    15  C   -0.000008   0.000309   0.005421   0.443079  -0.230020  -0.010295
    16  O   -0.000000   0.000008  -0.001386  -0.043825   0.000057   0.000397
    17  H    0.000000   0.000000   0.000000   0.000000  -0.000175   0.000000
    18  H    0.000000  -0.000000  -0.000000  -0.000000   0.000074  -0.000033
    19  H    0.000000  -0.000000   0.000016   0.000125   0.008561   0.000792
    20  H   -0.000003   0.000001   0.000127   0.000000   0.000451   0.000001
    21  H    0.000000  -0.000000   0.000000   0.000000   0.000160  -0.000000
    22  H   -0.000004  -0.000004   0.002862   0.000721  -0.010883  -0.000247
    23  H   -0.000288   0.000082  -0.000163  -0.000003  -0.000548  -0.000068
    24  H   -0.004401  -0.000198   0.000075   0.000000   0.000182   0.000000
    25  H    0.392590  -0.004339  -0.000241  -0.000000  -0.000121   0.000000
    26  H   -0.004339   0.392107  -0.003587   0.000000  -0.000342  -0.000000
    27  H   -0.000241  -0.003587   0.396253  -0.000032  -0.000168   0.000010
    28  H   -0.000000   0.000000  -0.000032   0.471715   0.001047   0.000057
    29  C   -0.000121  -0.000342  -0.000168   0.001047   6.150577   0.415732
    30  H    0.000000  -0.000000   0.000010   0.000057   0.415732   0.411007
    31  H    0.000003   0.000001   0.000030   0.001171   0.413056  -0.029832
    32  H    0.000005   0.000002  -0.000012   0.000002   0.351080  -0.018340
              31         32
     1  C    0.000351  -0.004252
     2  C    0.013711  -0.050852
     3  C    0.063783  -0.210293
     4  C   -0.041817   0.254876
     5  C   -0.021012   0.086343
     6  C   -0.000768  -0.003518
     7  C    0.010312   0.073423
     8  C   -0.043928  -0.048285
     9  N   -0.062792  -0.060759
    10  C    0.047211  -0.055059
    11  C    0.007965  -0.007106
    12  C    0.000285  -0.005143
    13  C   -0.003094  -0.003059
    14  C   -0.041663   0.022527
    15  C   -0.006041   0.011751
    16  O    0.000906  -0.000279
    17  H   -0.000000   0.000003
    18  H   -0.000001  -0.000001
    19  H    0.000563  -0.002554
    20  H    0.000002  -0.000021
    21  H    0.000000   0.000001
    22  H   -0.000257   0.000441
    23  H    0.000032  -0.005215
    24  H    0.000000   0.000009
    25  H    0.000003   0.000005
    26  H    0.000001   0.000002
    27  H    0.000030  -0.000012
    28  H    0.001171   0.000002
    29  C    0.413056   0.351080
    30  H   -0.029832  -0.018340
    31  H    0.420761  -0.015907
    32  H   -0.015907   0.386286
 Mulliken charges:
               1
     1  C   -0.221175
     2  C   -0.781310
     3  C    0.578065
     4  C    0.646495
     5  C   -0.648923
     6  C   -0.786171
     7  C   -1.756082
     8  C    1.051994
     9  N    0.592125
    10  C   -0.148893
    11  C   -0.813054
    12  C   -0.180532
    13  C   -0.670354
    14  C    0.041527
    15  C    0.146199
    16  O   -0.425611
    17  H    0.280146
    18  H    0.282089
    19  H    0.283062
    20  H    0.271443
    21  H    0.284203
    22  H    0.344641
    23  H    0.276125
    24  H    0.284530
    25  H    0.281322
    26  H    0.284542
    27  H    0.275414
    28  H    0.254323
    29  C   -0.907896
    30  H    0.290883
    31  H    0.286968
    32  H    0.303906
 Sum of Mulliken charges =  -0.00000
 Mulliken charges with hydrogens summed into heavy atoms:
               1
     1  C    0.058971
     2  C   -0.499221
     3  C    0.861127
     4  C    0.646495
     5  C   -0.377480
     6  C   -0.501969
     7  C   -1.411441
     8  C    1.051994
     9  N    0.592125
    10  C    0.127232
    11  C   -0.528524
    12  C    0.100790
    13  C   -0.385812
    14  C    0.316942
    15  C    0.400522
    16  O   -0.425611
    29  C   -0.026140
 Electronic spatial extent (au):  <R**2>=           5133.3676
 Charge=             -0.0000 electrons
 Dipole moment (field-independent basis, Debye):
    X=              0.1495    Y=             -1.5461    Z=             -5.1384  Tot=              5.3680
 Quadrupole moment (field-independent basis, Debye-Ang):
   XX=            -87.3199   YY=            -90.9117   ZZ=           -103.2790
   XY=             -4.4660   XZ=             -9.9401   YZ=              1.3269
 Traceless Quadrupole moment (field-independent basis, Debye-Ang):
   XX=              6.5169   YY=              2.9252   ZZ=             -9.4421
   XY=             -4.4660   XZ=             -9.9401   YZ=              1.3269
 Octapole moment (field-independent basis, Debye-Ang**2):
  XXX=           -258.6417  YYY=           -117.1014  ZZZ=            346.5640  XYY=            -58.2194
  XXY=            -53.3149  XXZ=             82.6337  XZZ=           -107.7094  YZZ=            -38.3347
  YYZ=            116.1380  XYZ=            -10.1002
 Hexadecapole moment (field-independent basis, Debye-Ang**3):
 XXXX=          -2972.7159 YYYY=          -1498.0127 ZZZZ=          -2116.2400 XXXY=           -446.1338
 XXXZ=            172.2757 YYYX=           -444.1530 YYYZ=            334.0387 ZZZX=            320.2956
 ZZZY=            482.7511 XXYY=           -779.3839 XXZZ=           -827.3934 YYZZ=           -617.5736
 XXYZ=             91.1096 YYXZ=             18.7032 ZZXY=           -113.8164
 N-N= 1.146317037308D+03 E-N=-3.944730035029D+03  KE= 7.084015087850D+02
 Merz-Kollman atomic radii used.

 **********************************************************************

            Electrostatic Properties Using The SCF Density

 **********************************************************************

       Atomic Center    1 is at   3.702000  3.105000 -2.494000
       Atomic Center    2 is at   4.151000  1.794000 -2.269000
       Atomic Center    3 is at   3.304000  0.856000 -1.656000
       Atomic Center    4 is at   1.990000  1.204000 -1.267000
       Atomic Center    5 is at   1.565000  2.536000 -1.484000
       Atomic Center    6 is at   2.409000  3.477000 -2.098000
       Atomic Center    7 is at   1.062000  0.244000 -0.594000
       Atomic Center    8 is at  -0.279000  0.123000 -1.241000
       Atomic Center    9 is at   1.597000 -1.083000 -0.360000
       Atomic Center   10 is at  -0.441000  0.038000 -2.643000
       Atomic Center   11 is at  -1.718000 -0.085000 -3.216000
       Atomic Center   12 is at  -2.855000 -0.128000 -2.393000
       Atomic Center   13 is at  -2.713000 -0.048000 -0.999000
       Atomic Center   14 is at  -1.434000  0.075000 -0.430000
       Atomic Center   15 is at   1.807000 -1.556000  0.901000
       Atomic Center   16 is at   1.565000 -0.870000  1.918000
       Atomic Center   17 is at   4.317000  3.787000 -2.939000
       Atomic Center   18 is at   5.095000  1.524000 -2.547000
       Atomic Center   19 is at   3.660000 -0.084000 -1.487000
       Atomic Center   20 is at   0.630000  2.823000 -1.195000
       Atomic Center   21 is at   2.082000  4.431000 -2.252000
       Atomic Center   22 is at   0.888000  0.718000  0.376000
       Atomic Center   23 is at   0.375000  0.071000 -3.255000
       Atomic Center   24 is at  -1.820000 -0.143000 -4.230000
       Atomic Center   25 is at  -3.783000 -0.218000 -2.808000
       Atomic Center   26 is at  -3.537000 -0.081000 -0.399000
       Atomic Center   27 is at  -1.343000  0.127000  0.586000
       Atomic Center   28 is at   2.172000 -2.501000  1.032000
       Atomic Center   29 is at   1.891000 -1.980000 -1.437000
       Atomic Center   30 is at   2.922000 -2.332000 -1.363000
       Atomic Center   31 is at   1.219000 -2.840000 -1.395000
       Atomic Center   32 is at   1.771000 -1.495000 -2.404000
    1288 points will be used for fitting atomic charges
 Fitting point charges to electrostatic potential
 The dipole moment will be constrained to the correct value
 Charges from ESP fit, RMS=   0.00155 RRMS=   0.07699:
 ESP charges:
               1
     1  C   -0.223749
     2  C   -0.132999
     3  C   -0.273209
     4  C    0.240193
     5  C   -0.290430
     6  C   -0.108084
     7  C   -0.239529
     8  C    0.245488
     9  N    0.030661
    10  C   -0.289056
    11  C   -0.128073
    12  C   -0.209726
    13  C   -0.139500
    14  C   -0.278218
    15  C    0.406866
    16  O   -0.662281
    17  H    0.173838
    18  H    0.170009
    19  H    0.173807
    20  H    0.174361
    21  H    0.161786
    22  H    0.168982
    23  H    0.187166
    24  H    0.169689
    25  H    0.177508
    26  H    0.169786
    27  H    0.189138
    28  H    0.102416
    29  C   -0.457592
    30  H    0.153449
    31  H    0.154180
    32  H    0.183123
 Sum of ESP charges =  -0.00000
 ESP charges with hydrogens summed into heavy atoms:
               1
     1  C   -0.049911
     2  C    0.037010
     3  C   -0.099402
     4  C    0.240193
     5  C   -0.116069
     6  C    0.053702
     7  C   -0.070546
     8  C    0.245488
     9  N    0.030661
    10  C   -0.101890
    11  C    0.041617
    12  C   -0.032218
    13  C    0.030286
    14  C   -0.089081
    15  C    0.509283
    16  O   -0.662281
    29  C    0.033159
 Charge=  -0.00000 Dipole=     0.1495    -1.5461    -5.1384 Tot=     5.3680
 -----------------------------------------------------------------

              Electrostatic Properties (Atomic Units)

 -----------------------------------------------------------------
    Center     Electric         -------- Electric Field --------
               Potential          X             Y             Z
 -----------------------------------------------------------------
    1 Atom    -14.773425
    2 Atom    -14.769224
    3 Atom    -14.768342
    4 Atom    -14.752612
    5 Atom    -14.774224
    6 Atom    -14.772363
    7 Atom    -14.715569
    8 Atom    -14.753597
    9 Atom    -18.342964
   10 Atom    -14.766357
   11 Atom    -14.766401
   12 Atom    -14.769166
   13 Atom    -14.770907
   14 Atom    -14.773661
   15 Atom    -14.675138
   16 Atom    -22.421962
   17 Atom     -1.100648
   18 Atom     -1.096299
   19 Atom     -1.094543
   20 Atom     -1.105968
   21 Atom     -1.100759
   22 Atom     -1.105582
   23 Atom     -1.095117
   24 Atom     -1.094269
   25 Atom     -1.097235
   26 Atom     -1.099801
   27 Atom     -1.109377
   28 Atom     -1.067754
   29 Atom    -14.718210
   30 Atom     -1.075834
   31 Atom     -1.086289
   32 Atom     -1.074721
 -----------------------------------------------------------------
 ******************************Gaussian NBO Version 3.1******************************
             N A T U R A L   A T O M I C   O R B I T A L   A N D
          N A T U R A L   B O N D   O R B I T A L   A N A L Y S I S
 ******************************Gaussian NBO Version 3.1******************************

       /RESON  / : Allow strongly delocalized NBO set
       /BNDIDX / : Print bond indices based on the NAO density matrix

 Analyzing the SCF density

 Job title: BHFA_M062X_Conf01                                               

 Storage needed:    530206 in NPA,    704547 in NBO ( 671083200 available)
 GSVD:  LWork=       69769 too small for GESVD, short by      139763 words or      139763 for optimal perf.


 NATURAL POPULATIONS:  Natural atomic orbital occupancies 
                                                          
   NAO  Atom  No  lang   Type(AO)    Occupancy      Energy
 ----------------------------------------------------------
     1    C    1  S      Cor( 1S)     1.99929     -10.38998
     2    C    1  S      Val( 2S)     0.94921      -0.17189
     3    C    1  S      Ryd( 3S)     0.00104       0.80420
     4    C    1  S      Ryd( 4S)     0.00015       0.95572
     5    C    1  S      Ryd( 5S)     0.00000      22.94266
     6    C    1  px     Val( 2p)     1.09502      -0.06237
     7    C    1  px     Ryd( 4p)     0.00441       0.90489
     8    C    1  px     Ryd( 3p)     0.00048       0.35564
     9    C    1  px     Ryd( 5p)     0.00011       3.06390
    10    C    1  py     Val( 2p)     1.10790      -0.05860
    11    C    1  py     Ryd( 4p)     0.00471       0.93575
    12    C    1  py     Ryd( 3p)     0.00046       0.34187
    13    C    1  py     Ryd( 5p)     0.00011       3.09107
    14    C    1  pz     Val( 2p)     1.03557      -0.10454
    15    C    1  pz     Ryd( 4p)     0.00253       0.66882
    16    C    1  pz     Ryd( 3p)     0.00026       0.33294
    17    C    1  pz     Ryd( 5p)     0.00002       2.78339
    18    C    1  dxy    Ryd( 3d)     0.00081       2.23748
    19    C    1  dxz    Ryd( 3d)     0.00049       1.88132
    20    C    1  dyz    Ryd( 3d)     0.00053       1.81577
    21    C    1  dx2y2  Ryd( 3d)     0.00045       2.34889
    22    C    1  dz2    Ryd( 3d)     0.00036       1.81735

    23    C    2  S      Cor( 1S)     1.99929     -10.39220
    24    C    2  S      Val( 2S)     0.94663      -0.17164
    25    C    2  S      Ryd( 4S)     0.00106       0.86670
    26    C    2  S      Ryd( 3S)     0.00015       0.86564
    27    C    2  S      Ryd( 5S)     0.00000      22.93266
    28    C    2  px     Val( 2p)     1.15001      -0.05721
    29    C    2  px     Ryd( 4p)     0.00571       1.02655
    30    C    2  px     Ryd( 3p)     0.00034       0.29566
    31    C    2  px     Ryd( 5p)     0.00005       3.08823
    32    C    2  py     Val( 2p)     1.06199      -0.06239
    33    C    2  py     Ryd( 4p)     0.00393       0.86141
    34    C    2  py     Ryd( 3p)     0.00039       0.35847
    35    C    2  py     Ryd( 5p)     0.00013       3.08981
    36    C    2  pz     Val( 2p)     1.01201      -0.10494
    37    C    2  pz     Ryd( 4p)     0.00210       0.65049
    38    C    2  pz     Ryd( 3p)     0.00028       0.31129
    39    C    2  pz     Ryd( 5p)     0.00003       2.81343
    40    C    2  dxy    Ryd( 3d)     0.00057       2.32515
    41    C    2  dxz    Ryd( 3d)     0.00044       1.80162
    42    C    2  dyz    Ryd( 3d)     0.00048       1.89746
    43    C    2  dx2y2  Ryd( 3d)     0.00075       2.22731
    44    C    2  dz2    Ryd( 3d)     0.00045       1.84794

    45    C    3  S      Cor( 1S)     1.99917     -10.39006
    46    C    3  S      Val( 2S)     0.93375      -0.16368
    47    C    3  S      Ryd( 4S)     0.00086       0.96908
    48    C    3  S      Ryd( 3S)     0.00015       0.51912
    49    C    3  S      Ryd( 5S)     0.00001      23.27233
    50    C    3  px     Val( 2p)     1.07443      -0.06734
    51    C    3  px     Ryd( 4p)     0.00336       0.90664
    52    C    3  px     Ryd( 3p)     0.00039       0.45357
    53    C    3  px     Ryd( 5p)     0.00013       3.23129
    54    C    3  py     Val( 2p)     1.16108      -0.06173
    55    C    3  py     Ryd( 4p)     0.00512       1.13436
    56    C    3  py     Ryd( 3p)     0.00025       0.44929
    57    C    3  py     Ryd( 5p)     0.00006       3.10695
    58    C    3  pz     Val( 2p)     1.02171      -0.10998
    59    C    3  pz     Ryd( 4p)     0.00168       0.69507
    60    C    3  pz     Ryd( 3p)     0.00037       0.45588
    61    C    3  pz     Ryd( 5p)     0.00004       2.84902
    62    C    3  dxy    Ryd( 3d)     0.00061       2.33329
    63    C    3  dxz    Ryd( 3d)     0.00047       1.94746
    64    C    3  dyz    Ryd( 3d)     0.00038       1.81713
    65    C    3  dx2y2  Ryd( 3d)     0.00074       2.25169
    66    C    3  dz2    Ryd( 3d)     0.00050       1.85745

    67    C    4  S      Cor( 1S)     1.99912     -10.41599
    68    C    4  S      Val( 2S)     0.88403      -0.15491
    69    C    4  S      Ryd( 4S)     0.00115       0.87715
    70    C    4  S      Ryd( 3S)     0.00017       0.76948
    71    C    4  S      Ryd( 5S)     0.00001      23.44109
    72    C    4  px     Val( 2p)     1.06406      -0.07880
    73    C    4  px     Ryd( 4p)     0.00503       1.05965
    74    C    4  px     Ryd( 3p)     0.00015       0.65783
    75    C    4  px     Ryd( 5p)     0.00013       3.38966
    76    C    4  py     Val( 2p)     1.06110      -0.07565
    77    C    4  py     Ryd( 4p)     0.00472       1.08082
    78    C    4  py     Ryd( 3p)     0.00021       0.71689
    79    C    4  py     Ryd( 5p)     0.00011       3.39603
    80    C    4  pz     Val( 2p)     1.00911      -0.10821
    81    C    4  pz     Ryd( 4p)     0.00302       0.71056
    82    C    4  pz     Ryd( 3p)     0.00022       0.59966
    83    C    4  pz     Ryd( 5p)     0.00005       2.98067
    84    C    4  dxy    Ryd( 3d)     0.00063       2.35387
    85    C    4  dxz    Ryd( 3d)     0.00052       2.02515
    86    C    4  dyz    Ryd( 3d)     0.00045       1.97256
    87    C    4  dx2y2  Ryd( 3d)     0.00059       2.44014
    88    C    4  dz2    Ryd( 3d)     0.00051       1.94363

    89    C    5  S      Cor( 1S)     1.99918     -10.39048
    90    C    5  S      Val( 2S)     0.93512      -0.16536
    91    C    5  S      Ryd( 4S)     0.00100       0.92333
    92    C    5  S      Ryd( 3S)     0.00017       0.68894
    93    C    5  S      Ryd( 5S)     0.00001      23.25876
    94    C    5  px     Val( 2p)     1.15499      -0.06445
    95    C    5  px     Ryd( 4p)     0.00517       1.07717
    96    C    5  px     Ryd( 3p)     0.00021       0.48538
    97    C    5  px     Ryd( 5p)     0.00005       3.12816
    98    C    5  py     Val( 2p)     1.06811      -0.06509
    99    C    5  py     Ryd( 4p)     0.00327       0.87567
   100    C    5  py     Ryd( 3p)     0.00041       0.42261
   101    C    5  py     Ryd( 5p)     0.00013       3.24677
   102    C    5  pz     Val( 2p)     1.02216      -0.10934
   103    C    5  pz     Ryd( 4p)     0.00176       0.68584
   104    C    5  pz     Ryd( 3p)     0.00042       0.53998
   105    C    5  pz     Ryd( 5p)     0.00003       2.84261
   106    C    5  dxy    Ryd( 3d)     0.00055       2.33137
   107    C    5  dxz    Ryd( 3d)     0.00046       1.84313
   108    C    5  dyz    Ryd( 3d)     0.00048       1.92022
   109    C    5  dx2y2  Ryd( 3d)     0.00077       2.23320
   110    C    5  dz2    Ryd( 3d)     0.00043       1.84208

   111    C    6  S      Cor( 1S)     1.99929     -10.39269
   112    C    6  S      Val( 2S)     0.94748      -0.17236
   113    C    6  S      Ryd( 4S)     0.00103       0.87224
   114    C    6  S      Ryd( 3S)     0.00018       0.77793
   115    C    6  S      Ryd( 5S)     0.00000      23.06350
   116    C    6  px     Val( 2p)     1.06329      -0.06582
   117    C    6  px     Ryd( 4p)     0.00378       0.85690
   118    C    6  px     Ryd( 3p)     0.00039       0.37381
   119    C    6  px     Ryd( 5p)     0.00013       3.06277
   120    C    6  py     Val( 2p)     1.15577      -0.05431
   121    C    6  py     Ryd( 4p)     0.00577       1.04657
   122    C    6  py     Ryd( 3p)     0.00036       0.29317
   123    C    6  py     Ryd( 5p)     0.00006       3.11102
   124    C    6  pz     Val( 2p)     1.00545      -0.10562
   125    C    6  pz     Ryd( 4p)     0.00196       0.64168
   126    C    6  pz     Ryd( 3p)     0.00029       0.33399
   127    C    6  pz     Ryd( 5p)     0.00004       2.80215
   128    C    6  dxy    Ryd( 3d)     0.00062       2.29937
   129    C    6  dxz    Ryd( 3d)     0.00045       1.93492
   130    C    6  dyz    Ryd( 3d)     0.00039       1.77871
   131    C    6  dx2y2  Ryd( 3d)     0.00074       2.23009
   132    C    6  dz2    Ryd( 3d)     0.00051       1.85553

   133    C    7  S      Cor( 1S)     1.99899     -10.44291
   134    C    7  S      Val( 2S)     0.89394      -0.18261
   135    C    7  S      Ryd( 4S)     0.00222       1.26749
   136    C    7  S      Ryd( 3S)     0.00011       0.88853
   137    C    7  S      Ryd( 5S)     0.00001      23.46263
   138    C    7  px     Val( 2p)     1.04426      -0.10882
   139    C    7  px     Ryd( 4p)     0.00498       0.76155
   140    C    7  px     Ryd( 3p)     0.00111       0.71085
   141    C    7  px     Ryd( 5p)     0.00014       2.27880
   142    C    7  py     Val( 2p)     0.90885      -0.08060
   143    C    7  py     Ryd( 3p)     0.00444       0.72284
   144    C    7  py     Ryd( 4p)     0.00083       0.83430
   145    C    7  py     Ryd( 5p)     0.00026       1.99619
   146    C    7  pz     Val( 2p)     1.19385      -0.13656
   147    C    7  pz     Ryd( 3p)     0.01112       0.81953
   148    C    7  pz     Ryd( 4p)     0.00127       0.98087
   149    C    7  pz     Ryd( 5p)     0.00021       1.92596
   150    C    7  dxy    Ryd( 3d)     0.00123       2.13903
   151    C    7  dxz    Ryd( 3d)     0.00058       2.13818
   152    C    7  dyz    Ryd( 3d)     0.00091       2.01145
   153    C    7  dx2y2  Ryd( 3d)     0.00103       2.18697
   154    C    7  dz2    Ryd( 3d)     0.00100       1.98194

   155    C    8  S      Cor( 1S)     1.99911     -10.41371
   156    C    8  S      Val( 2S)     0.88287      -0.15582
   157    C    8  S      Ryd( 4S)     0.00135       0.90601
   158    C    8  S      Ryd( 3S)     0.00019       0.85088
   159    C    8  S      Ryd( 5S)     0.00001      23.47129
   160    C    8  px     Val( 2p)     1.04606      -0.06915
   161    C    8  px     Ryd( 4p)     0.00690       1.13821
   162    C    8  px     Ryd( 3p)     0.00014       0.74259
   163    C    8  px     Ryd( 5p)     0.00011       3.46501
   164    C    8  py     Val( 2p)     1.02026      -0.12004
   165    C    8  py     Ryd( 4p)     0.00241       0.65476
   166    C    8  py     Ryd( 3p)     0.00022       0.52174
   167    C    8  py     Ryd( 5p)     0.00005       2.91840
   168    C    8  pz     Val( 2p)     1.07367      -0.07429
   169    C    8  pz     Ryd( 4p)     0.00383       1.07381
   170    C    8  pz     Ryd( 3p)     0.00016       0.73574
   171    C    8  pz     Ryd( 5p)     0.00015       3.48147
   172    C    8  dxy    Ryd( 3d)     0.00049       1.76297
   173    C    8  dxz    Ryd( 3d)     0.00062       2.55416
   174    C    8  dyz    Ryd( 3d)     0.00054       1.76080
   175    C    8  dx2y2  Ryd( 3d)     0.00047       2.22699
   176    C    8  dz2    Ryd( 3d)     0.00056       2.42687

   177    N    9  S      Cor( 1S)     1.99937     -14.62089
   178    N    9  S      Val( 2S)     1.20847      -0.56996
   179    N    9  S      Ryd( 3S)     0.00168       0.65610
   180    N    9  S      Ryd( 4S)     0.00121       1.49173
   181    N    9  S      Ryd( 5S)     0.00000      35.38803
   182    N    9  px     Val( 2p)     1.62036      -0.30581
   183    N    9  px     Ryd( 4p)     0.00690       0.80680
   184    N    9  px     Ryd( 3p)     0.00081       0.66479
   185    N    9  px     Ryd( 5p)     0.00001       4.03412
   186    N    9  py     Val( 2p)     1.34927      -0.28853
   187    N    9  py     Ryd( 4p)     0.00209       1.16661
   188    N    9  py     Ryd( 3p)     0.00109       0.65332
   189    N    9  py     Ryd( 5p)     0.00003       4.29960
   190    N    9  pz     Val( 2p)     1.30863      -0.29240
   191    N    9  pz     Ryd( 4p)     0.00325       1.17196
   192    N    9  pz     Ryd( 3p)     0.00136       0.80100
   193    N    9  pz     Ryd( 5p)     0.00012       4.36633
   194    N    9  dxy    Ryd( 3d)     0.00050       2.49976
   195    N    9  dxz    Ryd( 3d)     0.00045       2.34959
   196    N    9  dyz    Ryd( 3d)     0.00073       2.81910
   197    N    9  dx2y2  Ryd( 3d)     0.00053       2.54203
   198    N    9  dz2    Ryd( 3d)     0.00070       2.81998

   199    C   10  S      Cor( 1S)     1.99917     -10.39119
   200    C   10  S      Val( 2S)     0.93687      -0.16679
   201    C   10  S      Ryd( 4S)     0.00099       0.93979
   202    C   10  S      Ryd( 3S)     0.00014       0.69214
   203    C   10  S      Ryd( 5S)     0.00001      23.25556
   204    C   10  px     Val( 2p)     1.14309      -0.06238
   205    C   10  px     Ryd( 4p)     0.00452       1.14407
   206    C   10  px     Ryd( 3p)     0.00024       0.49152
   207    C   10  px     Ryd( 5p)     0.00008       3.24203
   208    C   10  py     Val( 2p)     0.99585      -0.12075
   209    C   10  py     Ryd( 4p)     0.00117       0.62808
   210    C   10  py     Ryd( 3p)     0.00037       0.51681
   211    C   10  py     Ryd( 5p)     0.00002       2.76777
   212    C   10  pz     Val( 2p)     1.10817      -0.05906
   213    C   10  pz     Ryd( 4p)     0.00435       0.88529
   214    C   10  pz     Ryd( 3p)     0.00037       0.41606
   215    C   10  pz     Ryd( 5p)     0.00011       3.25107
   216    C   10  dxy    Ryd( 3d)     0.00038       1.61294
   217    C   10  dxz    Ryd( 3d)     0.00096       2.38098
   218    C   10  dyz    Ryd( 3d)     0.00045       1.66925
   219    C   10  dx2y2  Ryd( 3d)     0.00052       2.12591
   220    C   10  dz2    Ryd( 3d)     0.00040       2.39192

   221    C   11  S      Cor( 1S)     1.99929     -10.39362
   222    C   11  S      Val( 2S)     0.94744      -0.17352
   223    C   11  S      Ryd( 4S)     0.00103       0.87221
   224    C   11  S      Ryd( 3S)     0.00014       0.73290
   225    C   11  S      Ryd( 5S)     0.00000      23.07544
   226    C   11  px     Val( 2p)     1.05877      -0.05914
   227    C   11  px     Ryd( 4p)     0.00387       0.86015
   228    C   11  px     Ryd( 3p)     0.00045       0.37844
   229    C   11  px     Ryd( 5p)     0.00015       3.11277
   230    C   11  py     Val( 2p)     0.99144      -0.11785
   231    C   11  py     Ryd( 4p)     0.00148       0.58368
   232    C   11  py     Ryd( 3p)     0.00025       0.30850
   233    C   11  py     Ryd( 5p)     0.00001       2.74629
   234    C   11  pz     Val( 2p)     1.17600      -0.05218
   235    C   11  pz     Ryd( 4p)     0.00641       1.08904
   236    C   11  pz     Ryd( 3p)     0.00034       0.28558
   237    C   11  pz     Ryd( 5p)     0.00005       3.13773
   238    C   11  dxy    Ryd( 3d)     0.00051       1.71371
   239    C   11  dxz    Ryd( 3d)     0.00046       2.49254
   240    C   11  dyz    Ryd( 3d)     0.00034       1.52258
   241    C   11  dx2y2  Ryd( 3d)     0.00039       2.18556
   242    C   11  dz2    Ryd( 3d)     0.00099       2.18069

   243    C   12  S      Cor( 1S)     1.99929     -10.39226
   244    C   12  S      Val( 2S)     0.95036      -0.17424
   245    C   12  S      Ryd( 3S)     0.00103       0.79015
   246    C   12  S      Ryd( 4S)     0.00015       1.01398
   247    C   12  S      Ryd( 5S)     0.00000      22.88459
   248    C   12  px     Val( 2p)     1.15605      -0.05194
   249    C   12  px     Ryd( 4p)     0.00556       1.04487
   250    C   12  px     Ryd( 3p)     0.00042       0.30156
   251    C   12  px     Ryd( 5p)     0.00008       3.14730
   252    C   12  py     Val( 2p)     0.99549      -0.11813
   253    C   12  py     Ryd( 4p)     0.00167       0.57546
   254    C   12  py     Ryd( 3p)     0.00023       0.34983
   255    C   12  py     Ryd( 5p)     0.00001       2.68529
   256    C   12  pz     Val( 2p)     1.07894      -0.05814
   257    C   12  pz     Ryd( 4p)     0.00423       0.89147
   258    C   12  pz     Ryd( 3p)     0.00057       0.38245
   259    C   12  pz     Ryd( 5p)     0.00014       3.08583
   260    C   12  dxy    Ryd( 3d)     0.00036       1.55183
   261    C   12  dxz    Ryd( 3d)     0.00075       2.41266
   262    C   12  dyz    Ryd( 3d)     0.00044       1.67706
   263    C   12  dx2y2  Ryd( 3d)     0.00059       2.06107
   264    C   12  dz2    Ryd( 3d)     0.00052       2.38794

   265    C   13  S      Cor( 1S)     1.99929     -10.39290
   266    C   13  S      Val( 2S)     0.94814      -0.17330
   267    C   13  S      Ryd( 4S)     0.00101       0.84887
   268    C   13  S      Ryd( 3S)     0.00015       0.82289
   269    C   13  S      Ryd( 5S)     0.00000      22.98745
   270    C   13  px     Val( 2p)     1.13312      -0.05175
   271    C   13  px     Ryd( 4p)     0.00539       1.01195
   272    C   13  px     Ryd( 3p)     0.00042       0.31748
   273    C   13  px     Ryd( 5p)     0.00009       3.12447
   274    C   13  py     Val( 2p)     0.99188      -0.11808
   275    C   13  py     Ryd( 4p)     0.00145       0.57667
   276    C   13  py     Ryd( 3p)     0.00022       0.32445
   277    C   13  py     Ryd( 5p)     0.00001       2.73055
   278    C   13  pz     Val( 2p)     1.10103      -0.05776
   279    C   13  pz     Ryd( 4p)     0.00472       0.94832
   280    C   13  pz     Ryd( 3p)     0.00037       0.35507
   281    C   13  pz     Ryd( 5p)     0.00012       3.11203
   282    C   13  dxy    Ryd( 3d)     0.00042       1.59247
   283    C   13  dxz    Ryd( 3d)     0.00094       2.35967
   284    C   13  dyz    Ryd( 3d)     0.00042       1.64352
   285    C   13  dx2y2  Ryd( 3d)     0.00049       2.10314
   286    C   13  dz2    Ryd( 3d)     0.00042       2.39836

   287    C   14  S      Cor( 1S)     1.99917     -10.39040
   288    C   14  S      Val( 2S)     0.93782      -0.16685
   289    C   14  S      Ryd( 4S)     0.00100       0.94646
   290    C   14  S      Ryd( 3S)     0.00013       0.58156
   291    C   14  S      Ryd( 5S)     0.00001      23.26283
   292    C   14  px     Val( 2p)     1.06741      -0.06395
   293    C   14  px     Ryd( 4p)     0.00349       0.92591
   294    C   14  px     Ryd( 3p)     0.00036       0.42171
   295    C   14  px     Ryd( 5p)     0.00014       3.22864
   296    C   14  py     Val( 2p)     0.98954      -0.11826
   297    C   14  py     Ryd( 4p)     0.00130       0.61662
   298    C   14  py     Ryd( 3p)     0.00033       0.45241
   299    C   14  py     Ryd( 5p)     0.00002       2.76039
   300    C   14  pz     Val( 2p)     1.17805      -0.05603
   301    C   14  pz     Ryd( 4p)     0.00658       1.08492
   302    C   14  pz     Ryd( 3p)     0.00026       0.39067
   303    C   14  pz     Ryd( 5p)     0.00006       3.16871
   304    C   14  dxy    Ryd( 3d)     0.00052       1.72748
   305    C   14  dxz    Ryd( 3d)     0.00045       2.48654
   306    C   14  dyz    Ryd( 3d)     0.00032       1.55062
   307    C   14  dx2y2  Ryd( 3d)     0.00039       2.20903
   308    C   14  dz2    Ryd( 3d)     0.00100       2.19006

   309    C   15  S      Cor( 1S)     1.99939     -10.51512
   310    C   15  S      Val( 2S)     0.85528      -0.17108
   311    C   15  S      Ryd( 3S)     0.00717       0.78339
   312    C   15  S      Ryd( 4S)     0.00007       1.26240
   313    C   15  S      Ryd( 5S)     0.00004      22.39227
   314    C   15  px     Val( 2p)     0.77742      -0.11192
   315    C   15  px     Ryd( 4p)     0.00173       0.94250
   316    C   15  px     Ryd( 3p)     0.00030       0.35746
   317    C   15  px     Ryd( 5p)     0.00007       2.42672
   318    C   15  py     Val( 2p)     0.98292      -0.06439
   319    C   15  py     Ryd( 4p)     0.00421       1.30874
   320    C   15  py     Ryd( 3p)     0.00015       0.48211
   321    C   15  py     Ryd( 5p)     0.00013       2.40121
   322    C   15  pz     Val( 2p)     0.76635      -0.00140
   323    C   15  pz     Ryd( 4p)     0.01026       1.15876
   324    C   15  pz     Ryd( 3p)     0.00049       0.45953
   325    C   15  pz     Ryd( 5p)     0.00014       2.53013
   326    C   15  dxy    Ryd( 3d)     0.00130       1.69419
   327    C   15  dxz    Ryd( 3d)     0.00409       1.79002
   328    C   15  dyz    Ryd( 3d)     0.00210       2.40562
   329    C   15  dx2y2  Ryd( 3d)     0.00132       1.73744
   330    C   15  dz2    Ryd( 3d)     0.00319       2.40399

   331    O   16  S      Cor( 1S)     1.99981     -19.36365
   332    O   16  S      Val( 2S)     1.72457      -0.98217
   333    O   16  S      Ryd( 3S)     0.00280       1.05346
   334    O   16  S      Ryd( 4S)     0.00012       1.58163
   335    O   16  S      Ryd( 5S)     0.00000      49.81628
   336    O   16  px     Val( 2p)     1.56952      -0.30067
   337    O   16  px     Ryd( 3p)     0.00122       0.69226
   338    O   16  px     Ryd( 4p)     0.00006       1.03565
   339    O   16  px     Ryd( 5p)     0.00002       4.96203
   340    O   16  py     Val( 2p)     1.74151      -0.33132
   341    O   16  py     Ryd( 3p)     0.00170       0.75441
   342    O   16  py     Ryd( 4p)     0.00010       1.08348
   343    O   16  py     Ryd( 5p)     0.00003       5.09386
   344    O   16  pz     Val( 2p)     1.66125      -0.33441
   345    O   16  pz     Ryd( 3p)     0.00126       0.84996
   346    O   16  pz     Ryd( 4p)     0.00010       1.07647
   347    O   16  pz     Ryd( 5p)     0.00005       5.12974
   348    O   16  dxy    Ryd( 3d)     0.00048       3.04519
   349    O   16  dxz    Ryd( 3d)     0.00107       3.13387
   350    O   16  dyz    Ryd( 3d)     0.00120       3.49826
   351    O   16  dx2y2  Ryd( 3d)     0.00045       3.05705
   352    O   16  dz2    Ryd( 3d)     0.00122       3.36792

   353    H   17  S      Val( 1S)     0.79563       0.11042
   354    H   17  S      Ryd( 2S)     0.00041       0.85159
   355    H   17  S      Ryd( 3S)     0.00022       1.89559

   356    H   18  S      Val( 1S)     0.79439       0.10930
   357    H   18  S      Ryd( 2S)     0.00047       0.78597
   358    H   18  S      Ryd( 3S)     0.00022       1.97720

   359    H   19  S      Val( 1S)     0.79507       0.11002
   360    H   19  S      Ryd( 3S)     0.00059       1.59941
   361    H   19  S      Ryd( 2S)     0.00016       1.22152

   362    H   20  S      Val( 1S)     0.79268       0.10925
   363    H   20  S      Ryd( 2S)     0.00057       1.29265
   364    H   20  S      Ryd( 3S)     0.00019       1.61142

   365    H   21  S      Val( 1S)     0.79393       0.10965
   366    H   21  S      Ryd( 2S)     0.00047       0.79402
   367    H   21  S      Ryd( 3S)     0.00022       1.95985

   368    H   22  S      Val( 1S)     0.73342       0.06148
   369    H   22  S      Ryd( 2S)     0.00234       0.75237
   370    H   22  S      Ryd( 3S)     0.00016       2.35309

   371    H   23  S      Val( 1S)     0.79401       0.10821
   372    H   23  S      Ryd( 2S)     0.00062       1.37664
   373    H   23  S      Ryd( 3S)     0.00016       1.53249

   374    H   24  S      Val( 1S)     0.79350       0.10828
   375    H   24  S      Ryd( 2S)     0.00048       0.83736
   376    H   24  S      Ryd( 3S)     0.00021       1.93018

   377    H   25  S      Val( 1S)     0.79514       0.10984
   378    H   25  S      Ryd( 2S)     0.00040       0.85985
   379    H   25  S      Ryd( 3S)     0.00021       1.88578

   380    H   26  S      Val( 1S)     0.79393       0.10963
   381    H   26  S      Ryd( 2S)     0.00050       0.78884
   382    H   26  S      Ryd( 3S)     0.00022       1.96078

   383    H   27  S      Val( 1S)     0.79318       0.10787
   384    H   27  S      Ryd( 2S)     0.00067       1.37160
   385    H   27  S      Ryd( 3S)     0.00021       1.47082

   386    H   28  S      Val( 1S)     0.84881       0.03332
   387    H   28  S      Ryd( 2S)     0.00087       1.07460
   388    H   28  S      Ryd( 3S)     0.00023       1.68702

   389    C   29  S      Cor( 1S)     1.99940     -10.43090
   390    C   29  S      Val( 2S)     1.05613      -0.26613
   391    C   29  S      Ryd( 4S)     0.00096       1.01824
   392    C   29  S      Ryd( 3S)     0.00006       0.65242
   393    C   29  S      Ryd( 5S)     0.00000      23.44217
   394    C   29  px     Val( 2p)     1.20351      -0.12790
   395    C   29  px     Ryd( 3p)     0.00194       0.67187
   396    C   29  px     Ryd( 4p)     0.00048       0.79731
   397    C   29  px     Ryd( 5p)     0.00002       2.43955
   398    C   29  py     Val( 2p)     1.08095      -0.11167
   399    C   29  py     Ryd( 3p)     0.00281       0.62666
   400    C   29  py     Ryd( 4p)     0.00024       0.73113
   401    C   29  py     Ryd( 5p)     0.00005       2.51129
   402    C   29  pz     Val( 2p)     1.02184      -0.10167
   403    C   29  pz     Ryd( 3p)     0.00318       0.64294
   404    C   29  pz     Ryd( 4p)     0.00013       0.77837
   405    C   29  pz     Ryd( 5p)     0.00007       2.58461
   406    C   29  dxy    Ryd( 3d)     0.00119       1.87331
   407    C   29  dxz    Ryd( 3d)     0.00076       1.56806
   408    C   29  dyz    Ryd( 3d)     0.00120       2.06868
   409    C   29  dx2y2  Ryd( 3d)     0.00084       1.80525
   410    C   29  dz2    Ryd( 3d)     0.00092       1.99862

   411    H   30  S      Val( 1S)     0.79068       0.03864
   412    H   30  S      Ryd( 2S)     0.00058       0.62087
   413    H   30  S      Ryd( 3S)     0.00021       2.17383

   414    H   31  S      Val( 1S)     0.79147       0.04334
   415    H   31  S      Ryd( 2S)     0.00066       0.63632
   416    H   31  S      Ryd( 3S)     0.00016       2.18629

   417    H   32  S      Val( 1S)     0.78108       0.03805
   418    H   32  S      Ryd( 2S)     0.00064       1.03589
   419    H   32  S      Ryd( 3S)     0.00018       1.76300

 WARNING:  1 low occupancy (<1.9990e) core orbital  found on  C    7

 WARNING:  Population inversion found on atom  C    1
           Population inversion found on atom  C    2
           Population inversion found on atom  C    3
           Population inversion found on atom  C    4
           Population inversion found on atom  C    5
           Population inversion found on atom  C    6
           Population inversion found on atom  C    7
           Population inversion found on atom  C    8
           Population inversion found on atom  N    9
           Population inversion found on atom  C   10
           Population inversion found on atom  C   11
           Population inversion found on atom  C   12
           Population inversion found on atom  C   13
           Population inversion found on atom  C   14
           Population inversion found on atom  C   15
           Population inversion found on atom  H   19
           Population inversion found on atom  C   29


 Summary of Natural Population Analysis:                  
                                                          
                                       Natural Population 
                Natural  -----------------------------------------------
    Atom  No    Charge         Core      Valence    Rydberg      Total
 -----------------------------------------------------------------------
      C    1   -0.20392      1.99929     4.18770    0.01693     6.20392
      C    2   -0.18679      1.99929     4.17064    0.01687     6.18679
      C    3   -0.20528      1.99917     4.19097    0.01513     6.20528
      C    4   -0.03511      1.99912     4.01830    0.01768     6.03511
      C    5   -0.19487      1.99918     4.18038    0.01531     6.19487
      C    6   -0.18799      1.99929     4.17199    0.01672     6.18799
      C    7   -0.07136      1.99899     4.04090    0.03147     6.07136
      C    8   -0.04019      1.99911     4.02287    0.01822     6.04019
      N    9   -0.50758      1.99937     5.48673    0.02147     7.50758
      C   10   -0.19824      1.99917     4.18398    0.01509     6.19824
      C   11   -0.18984      1.99929     4.17366    0.01689     6.18984
      C   12   -0.19687      1.99929     4.18084    0.01674     6.19687
      C   13   -0.19009      1.99929     4.17417    0.01664     6.19009
      C   14   -0.18835      1.99917     4.17282    0.01636     6.18835
      C   15    0.58187      1.99939     3.38197    0.03677     5.41813
      O   16   -0.70856      1.99981     6.69685    0.01190     8.70856
      H   17    0.20375      0.00000     0.79563    0.00062     0.79625
      H   18    0.20492      0.00000     0.79439    0.00069     0.79508
      H   19    0.20417      0.00000     0.79507    0.00075     0.79583
      H   20    0.20656      0.00000     0.79268    0.00076     0.79344
      H   21    0.20538      0.00000     0.79393    0.00069     0.79462
      H   22    0.26408      0.00000     0.73342    0.00250     0.73592
      H   23    0.20522      0.00000     0.79401    0.00078     0.79478
      H   24    0.20581      0.00000     0.79350    0.00069     0.79419
      H   25    0.20424      0.00000     0.79514    0.00061     0.79576
      H   26    0.20536      0.00000     0.79393    0.00072     0.79464
      H   27    0.20593      0.00000     0.79318    0.00088     0.79407
      H   28    0.15009      0.00000     0.84881    0.00110     0.84991
      C   29   -0.37668      1.99940     4.36243    0.01485     6.37668
      H   30    0.20853      0.00000     0.79068    0.00079     0.79147
      H   31    0.20771      0.00000     0.79147    0.00082     0.79229
      H   32    0.21810      0.00000     0.78108    0.00082     0.78190
 =======================================================================
   * Total *    0.00000     33.98761    85.68412    0.32827   120.00000

                                 Natural Population      
 --------------------------------------------------------
   Core                      33.98761 ( 99.9636% of  34)
   Valence                   85.68412 ( 99.6327% of  86)
   Natural Minimal Basis    119.67173 ( 99.7264% of 120)
   Natural Rydberg Basis      0.32827 (  0.2736% of 120)
 --------------------------------------------------------

    Atom  No          Natural Electron Configuration
 ----------------------------------------------------------------------------
      C    1      [core]2S( 0.95)2p( 3.24)4p( 0.01)
      C    2      [core]2S( 0.95)2p( 3.22)4p( 0.01)
      C    3      [core]2S( 0.93)2p( 3.26)4p( 0.01)
      C    4      [core]2S( 0.88)2p( 3.13)4p( 0.01)
      C    5      [core]2S( 0.94)2p( 3.25)4p( 0.01)
      C    6      [core]2S( 0.95)2p( 3.22)4p( 0.01)
      C    7      [core]2S( 0.89)2p( 3.15)3p( 0.02)4p( 0.01)
      C    8      [core]2S( 0.88)2p( 3.14)4p( 0.01)
      N    9      [core]2S( 1.21)2p( 4.28)4p( 0.01)
      C   10      [core]2S( 0.94)2p( 3.25)4p( 0.01)
      C   11      [core]2S( 0.95)2p( 3.23)4p( 0.01)
      C   12      [core]2S( 0.95)2p( 3.23)4p( 0.01)
      C   13      [core]2S( 0.95)2p( 3.23)4p( 0.01)
      C   14      [core]2S( 0.94)2p( 3.24)4p( 0.01)
      C   15      [core]2S( 0.86)2p( 2.53)3S( 0.01)3d( 0.01)4p( 0.02)
      O   16      [core]2S( 1.72)2p( 4.97)
      H   17            1S( 0.80)
      H   18            1S( 0.79)
      H   19            1S( 0.80)
      H   20            1S( 0.79)
      H   21            1S( 0.79)
      H   22            1S( 0.73)
      H   23            1S( 0.79)
      H   24            1S( 0.79)
      H   25            1S( 0.80)
      H   26            1S( 0.79)
      H   27            1S( 0.79)
      H   28            1S( 0.85)
      C   29      [core]2S( 1.06)2p( 3.31)3p( 0.01)
      H   30            1S( 0.79)
      H   31            1S( 0.79)
      H   32            1S( 0.78)


 Wiberg bond index matrix in the NAO basis:                                    

     Atom    1       2       3       4       5       6       7       8       9
     ---- ------  ------  ------  ------  ------  ------  ------  ------  ------
   1.  C  0.0000  1.4426  0.0113  0.1094  0.0112  1.4261  0.0016  0.0025  0.0003
   2.  C  1.4426  0.0000  1.4257  0.0129  0.1149  0.0115  0.0079  0.0002  0.0007
   3.  C  0.0113  1.4257  0.0000  1.4100  0.0119  0.1086  0.0104  0.0095  0.0033
   4.  C  0.1094  0.0129  1.4100  0.0000  1.3914  0.0126  0.9962  0.0107  0.0137
   5.  C  0.0112  0.1149  0.0119  1.3914  0.0000  1.4474  0.0117  0.0054  0.0066
   6.  C  1.4261  0.0115  0.1086  0.0126  1.4474  0.0000  0.0085  0.0006  0.0008
   7.  C  0.0016  0.0079  0.0104  0.9962  0.0117  0.0085  0.0000  0.9865  0.9285
   8.  C  0.0025  0.0002  0.0095  0.0107  0.0054  0.0006  0.9865  0.0000  0.0182
   9.  N  0.0003  0.0007  0.0033  0.0137  0.0066  0.0008  0.9285  0.0182  0.0000
  10.  C  0.0004  0.0002  0.0016  0.0030  0.0011  0.0003  0.0109  1.3970  0.0109
  11.  C  0.0001  0.0002  0.0001  0.0007  0.0003  0.0002  0.0081  0.0129  0.0006
  12.  C  0.0003  0.0001  0.0005  0.0008  0.0003  0.0001  0.0015  0.1085  0.0048
  13.  C  0.0001  0.0001  0.0003  0.0003  0.0002  0.0002  0.0079  0.0127  0.0009
  14.  C  0.0005  0.0003  0.0007  0.0076  0.0015  0.0002  0.0118  1.4050  0.0096
  15.  C  0.0001  0.0001  0.0004  0.0081  0.0006  0.0003  0.0136  0.0092  1.2163
  16.  O  0.0002  0.0001  0.0007  0.0030  0.0006  0.0002  0.0083  0.0026  0.1683
  17.  H  0.9304  0.0037  0.0076  0.0003  0.0077  0.0037  0.0005  0.0000  0.0000
  18.  H  0.0037  0.9302  0.0037  0.0071  0.0003  0.0075  0.0003  0.0001  0.0001
  19.  H  0.0076  0.0038  0.9276  0.0040  0.0088  0.0004  0.0018  0.0002  0.0006
  20.  H  0.0075  0.0004  0.0088  0.0038  0.9272  0.0038  0.0020  0.0004  0.0005
  21.  H  0.0037  0.0076  0.0003  0.0070  0.0036  0.9300  0.0003  0.0000  0.0003
  22.  H  0.0044  0.0001  0.0134  0.0034  0.0065  0.0002  0.8676  0.0030  0.0013
  23.  H  0.0000  0.0000  0.0001  0.0006  0.0001  0.0000  0.0020  0.0039  0.0002
  24.  H  0.0000  0.0000  0.0000  0.0000  0.0000  0.0000  0.0003  0.0070  0.0001
  25.  H  0.0000  0.0000  0.0000  0.0000  0.0000  0.0000  0.0004  0.0003  0.0000
  26.  H  0.0000  0.0000  0.0000  0.0002  0.0000  0.0000  0.0002  0.0070  0.0001
  27.  H  0.0000  0.0000  0.0001  0.0004  0.0001  0.0000  0.0018  0.0040  0.0002
  28.  H  0.0000  0.0000  0.0001  0.0001  0.0003  0.0000  0.0104  0.0001  0.0034
  29.  C  0.0003  0.0004  0.0020  0.0010  0.0005  0.0003  0.0131  0.0015  0.9479
  30.  H  0.0000  0.0000  0.0002  0.0005  0.0000  0.0000  0.0041  0.0006  0.0076
  31.  H  0.0001  0.0002  0.0005  0.0004  0.0002  0.0002  0.0027  0.0005  0.0097
  32.  H  0.0000  0.0001  0.0006  0.0003  0.0001  0.0001  0.0011  0.0002  0.0011

     Atom   10      11      12      13      14      15      16      17      18
     ---- ------  ------  ------  ------  ------  ------  ------  ------  ------
   1.  C  0.0004  0.0001  0.0003  0.0001  0.0005  0.0001  0.0002  0.9304  0.0037
   2.  C  0.0002  0.0002  0.0001  0.0001  0.0003  0.0001  0.0001  0.0037  0.9302
   3.  C  0.0016  0.0001  0.0005  0.0003  0.0007  0.0004  0.0007  0.0076  0.0037
   4.  C  0.0030  0.0007  0.0008  0.0003  0.0076  0.0081  0.0030  0.0003  0.0071
   5.  C  0.0011  0.0003  0.0003  0.0002  0.0015  0.0006  0.0006  0.0077  0.0003
   6.  C  0.0003  0.0002  0.0001  0.0002  0.0002  0.0003  0.0002  0.0037  0.0075
   7.  C  0.0109  0.0081  0.0015  0.0079  0.0118  0.0136  0.0083  0.0005  0.0003
   8.  C  1.3970  0.0129  0.1085  0.0127  1.4050  0.0092  0.0026  0.0000  0.0001
   9.  N  0.0109  0.0006  0.0048  0.0009  0.0096  1.2163  0.1683  0.0000  0.0001
  10.  C  0.0000  1.4373  0.0113  0.1114  0.0118  0.0015  0.0014  0.0000  0.0000
  11.  C  1.4373  0.0000  1.4326  0.0114  0.1124  0.0003  0.0001  0.0000  0.0000
  12.  C  0.0113  1.4326  0.0000  1.4366  0.0112  0.0008  0.0009  0.0000  0.0000
  13.  C  0.1114  0.0114  1.4366  0.0000  1.4346  0.0002  0.0002  0.0000  0.0000
  14.  C  0.0118  0.1124  0.0112  1.4346  0.0000  0.0011  0.0016  0.0000  0.0000
  15.  C  0.0015  0.0003  0.0008  0.0002  0.0011  0.0000  1.6071  0.0000  0.0000
  16.  O  0.0014  0.0001  0.0009  0.0002  0.0016  1.6071  0.0000  0.0000  0.0000
  17.  H  0.0000  0.0000  0.0000  0.0000  0.0000  0.0000  0.0000  0.0000  0.0026
  18.  H  0.0000  0.0000  0.0000  0.0000  0.0000  0.0000  0.0000  0.0026  0.0000
  19.  H  0.0001  0.0000  0.0000  0.0000  0.0000  0.0001  0.0000  0.0002  0.0026
  20.  H  0.0001  0.0000  0.0000  0.0000  0.0001  0.0001  0.0000  0.0002  0.0004
  21.  H  0.0000  0.0000  0.0000  0.0000  0.0000  0.0000  0.0000  0.0026  0.0002
  22.  H  0.0093  0.0001  0.0007  0.0007  0.0031  0.0027  0.0049  0.0000  0.0001
  23.  H  0.9271  0.0038  0.0076  0.0004  0.0089  0.0001  0.0001  0.0000  0.0000
  24.  H  0.0037  0.9298  0.0037  0.0076  0.0003  0.0000  0.0000  0.0000  0.0000
  25.  H  0.0076  0.0036  0.9303  0.0037  0.0077  0.0000  0.0000  0.0000  0.0000
  26.  H  0.0003  0.0076  0.0038  0.9301  0.0037  0.0000  0.0000  0.0000  0.0000
  27.  H  0.0088  0.0004  0.0076  0.0036  0.9279  0.0002  0.0003  0.0000  0.0000
  28.  H  0.0004  0.0000  0.0002  0.0000  0.0004  0.9261  0.0349  0.0000  0.0000
  29.  C  0.0018  0.0007  0.0002  0.0003  0.0005  0.0109  0.0119  0.0000  0.0000
  30.  H  0.0001  0.0002  0.0000  0.0002  0.0001  0.0043  0.0035  0.0000  0.0000
  31.  H  0.0001  0.0000  0.0000  0.0000  0.0000  0.0054  0.0044  0.0000  0.0000
  32.  H  0.0011  0.0002  0.0001  0.0000  0.0003  0.0069  0.0008  0.0000  0.0000

     Atom   19      20      21      22      23      24      25      26      27
     ---- ------  ------  ------  ------  ------  ------  ------  ------  ------
   1.  C  0.0076  0.0075  0.0037  0.0044  0.0000  0.0000  0.0000  0.0000  0.0000
   2.  C  0.0038  0.0004  0.0076  0.0001  0.0000  0.0000  0.0000  0.0000  0.0000
   3.  C  0.9276  0.0088  0.0003  0.0134  0.0001  0.0000  0.0000  0.0000  0.0001
   4.  C  0.0040  0.0038  0.0070  0.0034  0.0006  0.0000  0.0000  0.0002  0.0004
   5.  C  0.0088  0.9272  0.0036  0.0065  0.0001  0.0000  0.0000  0.0000  0.0001
   6.  C  0.0004  0.0038  0.9300  0.0002  0.0000  0.0000  0.0000  0.0000  0.0000
   7.  C  0.0018  0.0020  0.0003  0.8676  0.0020  0.0003  0.0004  0.0002  0.0018
   8.  C  0.0002  0.0004  0.0000  0.0030  0.0039  0.0070  0.0003  0.0070  0.0040
   9.  N  0.0006  0.0005  0.0003  0.0013  0.0002  0.0001  0.0000  0.0001  0.0002
  10.  C  0.0001  0.0001  0.0000  0.0093  0.9271  0.0037  0.0076  0.0003  0.0088
  11.  C  0.0000  0.0000  0.0000  0.0001  0.0038  0.9298  0.0036  0.0076  0.0004
  12.  C  0.0000  0.0000  0.0000  0.0007  0.0076  0.0037  0.9303  0.0038  0.0076
  13.  C  0.0000  0.0000  0.0000  0.0007  0.0004  0.0076  0.0037  0.9301  0.0036
  14.  C  0.0000  0.0001  0.0000  0.0031  0.0089  0.0003  0.0077  0.0037  0.9279
  15.  C  0.0001  0.0001  0.0000  0.0027  0.0001  0.0000  0.0000  0.0000  0.0002
  16.  O  0.0000  0.0000  0.0000  0.0049  0.0001  0.0000  0.0000  0.0000  0.0003
  17.  H  0.0002  0.0002  0.0026  0.0000  0.0000  0.0000  0.0000  0.0000  0.0000
  18.  H  0.0026  0.0004  0.0002  0.0001  0.0000  0.0000  0.0000  0.0000  0.0000
  19.  H  0.0000  0.0002  0.0004  0.0001  0.0000  0.0000  0.0000  0.0000  0.0000
  20.  H  0.0002  0.0000  0.0027  0.0001  0.0000  0.0000  0.0000  0.0000  0.0000
  21.  H  0.0004  0.0027  0.0000  0.0000  0.0000  0.0000  0.0000  0.0000  0.0000
  22.  H  0.0001  0.0001  0.0000  0.0000  0.0003  0.0003  0.0000  0.0001  0.0002
  23.  H  0.0000  0.0000  0.0000  0.0003  0.0000  0.0026  0.0002  0.0004  0.0002
  24.  H  0.0000  0.0000  0.0000  0.0003  0.0026  0.0000  0.0026  0.0002  0.0004
  25.  H  0.0000  0.0000  0.0000  0.0000  0.0002  0.0026  0.0000  0.0026  0.0002
  26.  H  0.0000  0.0000  0.0000  0.0001  0.0004  0.0002  0.0026  0.0000  0.0026
  27.  H  0.0000  0.0000  0.0000  0.0002  0.0002  0.0004  0.0002  0.0026  0.0000
  28.  H  0.0000  0.0000  0.0000  0.0017  0.0000  0.0000  0.0000  0.0000  0.0001
  29.  C  0.0005  0.0000  0.0000  0.0089  0.0002  0.0000  0.0000  0.0000  0.0000
  30.  H  0.0002  0.0000  0.0000  0.0002  0.0000  0.0000  0.0000  0.0000  0.0000
  31.  H  0.0003  0.0000  0.0000  0.0001  0.0000  0.0000  0.0000  0.0000  0.0000
  32.  H  0.0001  0.0000  0.0000  0.0007  0.0003  0.0000  0.0000  0.0000  0.0000

     Atom   28      29      30      31      32
     ---- ------  ------  ------  ------  ------
   1.  C  0.0000  0.0003  0.0000  0.0001  0.0000
   2.  C  0.0000  0.0004  0.0000  0.0002  0.0001
   3.  C  0.0001  0.0020  0.0002  0.0005  0.0006
   4.  C  0.0001  0.0010  0.0005  0.0004  0.0003
   5.  C  0.0003  0.0005  0.0000  0.0002  0.0001
   6.  C  0.0000  0.0003  0.0000  0.0002  0.0001
   7.  C  0.0104  0.0131  0.0041  0.0027  0.0011
   8.  C  0.0001  0.0015  0.0006  0.0005  0.0002
   9.  N  0.0034  0.9479  0.0076  0.0097  0.0011
  10.  C  0.0004  0.0018  0.0001  0.0001  0.0011
  11.  C  0.0000  0.0007  0.0002  0.0000  0.0002
  12.  C  0.0002  0.0002  0.0000  0.0000  0.0001
  13.  C  0.0000  0.0003  0.0002  0.0000  0.0000
  14.  C  0.0004  0.0005  0.0001  0.0000  0.0003
  15.  C  0.9261  0.0109  0.0043  0.0054  0.0069
  16.  O  0.0349  0.0119  0.0035  0.0044  0.0008
  17.  H  0.0000  0.0000  0.0000  0.0000  0.0000
  18.  H  0.0000  0.0000  0.0000  0.0000  0.0000
  19.  H  0.0000  0.0005  0.0002  0.0003  0.0001
  20.  H  0.0000  0.0000  0.0000  0.0000  0.0000
  21.  H  0.0000  0.0000  0.0000  0.0000  0.0000
  22.  H  0.0017  0.0089  0.0002  0.0001  0.0007
  23.  H  0.0000  0.0002  0.0000  0.0000  0.0003
  24.  H  0.0000  0.0000  0.0000  0.0000  0.0000
  25.  H  0.0000  0.0000  0.0000  0.0000  0.0000
  26.  H  0.0000  0.0000  0.0000  0.0000  0.0000
  27.  H  0.0001  0.0000  0.0000  0.0000  0.0000
  28.  H  0.0000  0.0004  0.0001  0.0001  0.0005
  29.  C  0.0004  0.0000  0.9349  0.9325  0.9378
  30.  H  0.0001  0.9349  0.0000  0.0003  0.0006
  31.  H  0.0001  0.9325  0.0003  0.0000  0.0005
  32.  H  0.0005  0.9378  0.0006  0.0005  0.0000


 Wiberg bond index, Totals by atom:                                            

     Atom    1
     ---- ------
   1.  C  3.9643
   2.  C  3.9642
   3.  C  3.9600
   4.  C  4.0094
   5.  C  3.9606
   6.  C  3.9639
   7.  C  3.9223
   8.  C  4.0105
   9.  N  3.3566
  10.  C  3.9606
  11.  C  3.9638
  12.  C  3.9643
  13.  C  3.9639
  14.  C  3.9629
  15.  C  3.8166
  16.  O  1.8562
  17.  H  0.9595
  18.  H  0.9591
  19.  H  0.9595
  20.  H  0.9585
  21.  H  0.9589
  22.  H  0.9339
  23.  H  0.9591
  24.  H  0.9587
  25.  H  0.9593
  26.  H  0.9590
  27.  H  0.9590
  28.  H  0.9793
  29.  C  3.8086
  30.  H  0.9578
  31.  H  0.9582
  32.  H  0.9537


 Atom-atom overlap-weighted NAO bond order:                                    

     Atom    1       2       3       4       5       6       7       8       9
     ---- ------  ------  ------  ------  ------  ------  ------  ------  ------
   1.  C  0.0000  1.1485  0.0135 -0.0448  0.0136  1.1444  0.0010 -0.0007 -0.0003
   2.  C  1.1485  0.0000  1.1406  0.0248 -0.0408  0.0155  0.0112 -0.0012 -0.0002
   3.  C  0.0135  1.1406  0.0000  1.1323  0.0144 -0.0408  0.0122  0.0044 -0.0077
   4.  C -0.0448  0.0248  1.1323  0.0000  1.1224  0.0262  0.8679  0.0152 -0.0128
   5.  C  0.0136 -0.0408  0.0144  1.1224  0.0000  1.1465  0.0192 -0.0106  0.0049
   6.  C  1.1444  0.0155 -0.0408  0.0262  1.1465  0.0000  0.0098  0.0006 -0.0016
   7.  C  0.0010  0.0112  0.0122  0.8679  0.0192  0.0098  0.0000  0.8661  0.7808
   8.  C -0.0007 -0.0012  0.0044  0.0152 -0.0106  0.0006  0.8661  0.0000 -0.0018
   9.  N -0.0003 -0.0002 -0.0077 -0.0128  0.0049 -0.0016  0.7808 -0.0018  0.0000
  10.  C  0.0003 -0.0001  0.0002 -0.0096 -0.0042  0.0001  0.0174  1.1292 -0.0026
  11.  C -0.0000  0.0000  0.0002  0.0011 -0.0001 -0.0001  0.0098  0.0241 -0.0012
  12.  C  0.0000 -0.0000 -0.0000 -0.0007  0.0001  0.0000  0.0002 -0.0451  0.0001
  13.  C -0.0000 -0.0000  0.0000 -0.0011  0.0001  0.0000  0.0092  0.0219 -0.0006
  14.  C -0.0000  0.0000 -0.0005  0.0056  0.0000 -0.0001  0.0258  1.1288 -0.0027
  15.  C -0.0001  0.0000  0.0013  0.0033  0.0004 -0.0002  0.0071  0.0025  1.0088
  16.  O  0.0000 -0.0000 -0.0005  0.0011 -0.0000 -0.0000 -0.0025  0.0016 -0.0579
  17.  H  0.8059  0.0179  0.0021  0.0007  0.0019  0.0180 -0.0002  0.0000  0.0000
  18.  H  0.0181  0.8076  0.0166  0.0017 -0.0005  0.0027 -0.0005  0.0000  0.0000
  19.  H  0.0030  0.0175  0.8003  0.0144  0.0030  0.0016 -0.0041  0.0001  0.0018
  20.  H  0.0025  0.0017  0.0029  0.0156  0.8002  0.0175 -0.0005  0.0000  0.0000
  21.  H  0.0183  0.0027 -0.0005  0.0015  0.0164  0.8076 -0.0006  0.0000  0.0000
  22.  H -0.0000 -0.0002 -0.0013  0.0190 -0.0041 -0.0001  0.7472  0.0182 -0.0007
  23.  H  0.0003 -0.0001 -0.0002  0.0004 -0.0007  0.0001 -0.0023  0.0152  0.0009
  24.  H -0.0000  0.0000  0.0000  0.0000  0.0000  0.0000 -0.0005  0.0014  0.0000
  25.  H -0.0000  0.0000  0.0000  0.0000  0.0000 -0.0000 -0.0001  0.0006  0.0000
  26.  H  0.0000 -0.0000  0.0000  0.0000 -0.0000 -0.0000 -0.0005  0.0016  0.0000
  27.  H  0.0000 -0.0000  0.0000  0.0005  0.0002 -0.0000 -0.0030  0.0168  0.0007
  28.  H  0.0000 -0.0001  0.0002  0.0004 -0.0000 -0.0000  0.0061  0.0005 -0.0001
  29.  C -0.0001  0.0006 -0.0012 -0.0047  0.0013 -0.0001  0.0065 -0.0039  0.8086
  30.  H  0.0000  0.0001 -0.0027 -0.0005 -0.0001 -0.0000  0.0042  0.0006 -0.0087
  31.  H  0.0000 -0.0001  0.0009  0.0001 -0.0001 -0.0000  0.0030 -0.0011 -0.0105
  32.  H -0.0000 -0.0005 -0.0015  0.0008  0.0001  0.0000 -0.0015  0.0013 -0.0021

     Atom   10      11      12      13      14      15      16      17      18
     ---- ------  ------  ------  ------  ------  ------  ------  ------  ------
   1.  C  0.0003 -0.0000  0.0000 -0.0000 -0.0000 -0.0001  0.0000  0.8059  0.0181
   2.  C -0.0001  0.0000 -0.0000 -0.0000  0.0000  0.0000 -0.0000  0.0179  0.8076
   3.  C  0.0002  0.0002 -0.0000  0.0000 -0.0005  0.0013 -0.0005  0.0021  0.0166
   4.  C -0.0096  0.0011 -0.0007 -0.0011  0.0056  0.0033  0.0011  0.0007  0.0017
   5.  C -0.0042 -0.0001  0.0001  0.0001  0.0000  0.0004 -0.0000  0.0019 -0.0005
   6.  C  0.0001 -0.0001  0.0000  0.0000 -0.0001 -0.0002 -0.0000  0.0180  0.0027
   7.  C  0.0174  0.0098  0.0002  0.0092  0.0258  0.0071 -0.0025 -0.0002 -0.0005
   8.  C  1.1292  0.0241 -0.0451  0.0219  1.1288  0.0025  0.0016  0.0000  0.0000
   9.  N -0.0026 -0.0012  0.0001 -0.0006 -0.0027  1.0088 -0.0579  0.0000  0.0000
  10.  C  0.0000  1.1440  0.0156 -0.0429  0.0116  0.0001  0.0001  0.0000 -0.0000
  11.  C  1.1440  0.0000  1.1458  0.0164 -0.0402 -0.0001  0.0000  0.0000 -0.0000
  12.  C  0.0156  1.1458  0.0000  1.1474  0.0148 -0.0001 -0.0000 -0.0000  0.0000
  13.  C -0.0429  0.0164  1.1474  0.0000  1.1420  0.0001  0.0000  0.0000 -0.0000
  14.  C  0.0116 -0.0402  0.0148  1.1420  0.0000  0.0023  0.0017  0.0000  0.0000
  15.  C  0.0001 -0.0001 -0.0001  0.0001  0.0023  0.0000  1.2197 -0.0000 -0.0000
  16.  O  0.0001  0.0000 -0.0000  0.0000  0.0017  1.2197  0.0000  0.0000  0.0000
  17.  H  0.0000  0.0000 -0.0000  0.0000  0.0000 -0.0000  0.0000  0.0000 -0.0033
  18.  H -0.0000 -0.0000  0.0000 -0.0000  0.0000 -0.0000  0.0000 -0.0033  0.0000
  19.  H -0.0001  0.0000 -0.0000 -0.0000  0.0000  0.0007  0.0002  0.0000 -0.0037
  20.  H -0.0007  0.0002  0.0001  0.0001  0.0000  0.0000 -0.0000  0.0000 -0.0000
  21.  H  0.0000  0.0000 -0.0000 -0.0000  0.0000  0.0000  0.0000 -0.0033  0.0000
  22.  H  0.0005 -0.0000 -0.0002 -0.0003 -0.0012 -0.0063  0.0031 -0.0000 -0.0000
  23.  H  0.8005  0.0174  0.0028  0.0011  0.0031 -0.0000  0.0000 -0.0000 -0.0000
  24.  H  0.0170  0.8071  0.0179  0.0030 -0.0006 -0.0000  0.0000 -0.0000 -0.0000
  25.  H  0.0024  0.0176  0.8056  0.0174  0.0019 -0.0000 -0.0000 -0.0000  0.0000
  26.  H -0.0004  0.0027  0.0184  0.8063  0.0166  0.0000 -0.0000  0.0000 -0.0000
  27.  H  0.0028  0.0015  0.0027  0.0165  0.7994  0.0001 -0.0006 -0.0000 -0.0000
  28.  H  0.0001 -0.0000  0.0000  0.0000  0.0004  0.8047 -0.0159 -0.0000 -0.0000
  29.  C  0.0024  0.0013 -0.0001 -0.0001  0.0029  0.0108  0.0064 -0.0000 -0.0001
  30.  H  0.0000 -0.0000  0.0000  0.0000  0.0001 -0.0045  0.0004 -0.0000 -0.0000
  31.  H -0.0008  0.0002  0.0001  0.0000  0.0002 -0.0049  0.0004  0.0000 -0.0000
  32.  H  0.0027  0.0001 -0.0001  0.0001  0.0001  0.0028 -0.0001 -0.0000 -0.0000

     Atom   19      20      21      22      23      24      25      26      27
     ---- ------  ------  ------  ------  ------  ------  ------  ------  ------
   1.  C  0.0030  0.0025  0.0183 -0.0000  0.0003 -0.0000 -0.0000  0.0000  0.0000
   2.  C  0.0175  0.0017  0.0027 -0.0002 -0.0001  0.0000  0.0000 -0.0000 -0.0000
   3.  C  0.8003  0.0029 -0.0005 -0.0013 -0.0002  0.0000  0.0000  0.0000  0.0000
   4.  C  0.0144  0.0156  0.0015  0.0190  0.0004  0.0000  0.0000  0.0000  0.0005
   5.  C  0.0030  0.8002  0.0164 -0.0041 -0.0007  0.0000  0.0000 -0.0000  0.0002
   6.  C  0.0016  0.0175  0.8076 -0.0001  0.0001  0.0000 -0.0000 -0.0000 -0.0000
   7.  C -0.0041 -0.0005 -0.0006  0.7472 -0.0023 -0.0005 -0.0001 -0.0005 -0.0030
   8.  C  0.0001  0.0000  0.0000  0.0182  0.0152  0.0014  0.0006  0.0016  0.0168
   9.  N  0.0018  0.0000  0.0000 -0.0007  0.0009  0.0000  0.0000  0.0000  0.0007
  10.  C -0.0001 -0.0007  0.0000  0.0005  0.8005  0.0170  0.0024 -0.0004  0.0028
  11.  C  0.0000  0.0002  0.0000 -0.0000  0.0174  0.8071  0.0176  0.0027  0.0015
  12.  C -0.0000  0.0001 -0.0000 -0.0002  0.0028  0.0179  0.8056  0.0184  0.0027
  13.  C -0.0000  0.0001 -0.0000 -0.0003  0.0011  0.0030  0.0174  0.8063  0.0165
  14.  C  0.0000  0.0000  0.0000 -0.0012  0.0031 -0.0006  0.0019  0.0166  0.7994
  15.  C  0.0007  0.0000  0.0000 -0.0063 -0.0000 -0.0000 -0.0000  0.0000  0.0001
  16.  O  0.0002 -0.0000  0.0000  0.0031  0.0000  0.0000 -0.0000 -0.0000 -0.0006
  17.  H  0.0000  0.0000 -0.0033 -0.0000 -0.0000 -0.0000 -0.0000  0.0000 -0.0000
  18.  H -0.0037 -0.0000  0.0000 -0.0000 -0.0000 -0.0000  0.0000 -0.0000 -0.0000
  19.  H  0.0000  0.0000 -0.0000  0.0000 -0.0001 -0.0000 -0.0000 -0.0000 -0.0000
  20.  H  0.0000  0.0000 -0.0033 -0.0009 -0.0001 -0.0000 -0.0000 -0.0000 -0.0001
  21.  H -0.0000 -0.0033  0.0000  0.0000 -0.0000 -0.0000 -0.0000 -0.0000 -0.0000
  22.  H  0.0000 -0.0009  0.0000  0.0000 -0.0002 -0.0000  0.0000  0.0000 -0.0012
  23.  H -0.0001 -0.0001 -0.0000 -0.0002  0.0000 -0.0035  0.0000 -0.0000  0.0000
  24.  H -0.0000 -0.0000 -0.0000 -0.0000 -0.0035  0.0000 -0.0033  0.0000 -0.0000
  25.  H -0.0000 -0.0000 -0.0000  0.0000  0.0000 -0.0033  0.0000 -0.0033  0.0000
  26.  H -0.0000 -0.0000 -0.0000  0.0000 -0.0000  0.0000 -0.0033  0.0000 -0.0032
  27.  H -0.0000 -0.0001 -0.0000 -0.0012  0.0000 -0.0000  0.0000 -0.0032  0.0000
  28.  H -0.0000 -0.0000 -0.0000 -0.0008 -0.0000 -0.0000 -0.0000 -0.0000 -0.0000
  29.  C  0.0060 -0.0000  0.0000  0.0042 -0.0016  0.0000  0.0000  0.0000  0.0001
  30.  H  0.0005 -0.0000  0.0000 -0.0001  0.0000  0.0000  0.0000 -0.0000  0.0000
  31.  H -0.0001  0.0000 -0.0000 -0.0001  0.0000 -0.0000 -0.0000  0.0000  0.0000
  32.  H  0.0010  0.0000  0.0000 -0.0002 -0.0012 -0.0000  0.0000  0.0000  0.0000

     Atom   28      29      30      31      32
     ---- ------  ------  ------  ------  ------
   1.  C  0.0000 -0.0001  0.0000  0.0000 -0.0000
   2.  C -0.0001  0.0006  0.0001 -0.0001 -0.0005
   3.  C  0.0002 -0.0012 -0.0027  0.0009 -0.0015
   4.  C  0.0004 -0.0047 -0.0005  0.0001  0.0008
   5.  C -0.0000  0.0013 -0.0001 -0.0001  0.0001
   6.  C -0.0000 -0.0001 -0.0000 -0.0000  0.0000
   7.  C  0.0061  0.0065  0.0042  0.0030 -0.0015
   8.  C  0.0005 -0.0039  0.0006 -0.0011  0.0013
   9.  N -0.0001  0.8086 -0.0087 -0.0105 -0.0021
  10.  C  0.0001  0.0024  0.0000 -0.0008  0.0027
  11.  C -0.0000  0.0013 -0.0000  0.0002  0.0001
  12.  C  0.0000 -0.0001  0.0000  0.0001 -0.0001
  13.  C  0.0000 -0.0001  0.0000  0.0000  0.0001
  14.  C  0.0004  0.0029  0.0001  0.0002  0.0001
  15.  C  0.8047  0.0108 -0.0045 -0.0049  0.0028
  16.  O -0.0159  0.0064  0.0004  0.0004 -0.0001
  17.  H -0.0000 -0.0000 -0.0000  0.0000 -0.0000
  18.  H -0.0000 -0.0001 -0.0000 -0.0000 -0.0000
  19.  H -0.0000  0.0060  0.0005 -0.0001  0.0010
  20.  H -0.0000 -0.0000 -0.0000  0.0000  0.0000
  21.  H -0.0000  0.0000  0.0000 -0.0000  0.0000
  22.  H -0.0008  0.0042 -0.0001 -0.0001 -0.0002
  23.  H -0.0000 -0.0016  0.0000  0.0000 -0.0012
  24.  H -0.0000  0.0000  0.0000 -0.0000 -0.0000
  25.  H -0.0000  0.0000  0.0000 -0.0000  0.0000
  26.  H -0.0000  0.0000 -0.0000  0.0000  0.0000
  27.  H -0.0000  0.0001  0.0000  0.0000  0.0000
  28.  H  0.0000  0.0034  0.0006  0.0006 -0.0002
  29.  C  0.0034  0.0000  0.7685  0.7682  0.7782
  30.  H  0.0006  0.7685  0.0000 -0.0083  0.0040
  31.  H  0.0006  0.7682 -0.0083  0.0000  0.0036
  32.  H -0.0002  0.7782  0.0040  0.0036  0.0000


 Atom-atom overlap-weighted NAO bond order, Totals by atom:                    

     Atom    1
     ---- ------
   1.  C  3.1233
   2.  C  3.1456
   3.  C  3.0854
   4.  C  3.1808
   5.  C  3.0835
   6.  C  3.1476
   7.  C  3.3886
   8.  C  3.1863
   9.  N  2.4953
  10.  C  3.0856
  11.  C  3.1476
  12.  C  3.1251
  13.  C  3.1367
  14.  C  3.1122
  15.  C  3.0485
  16.  O  1.1572
  17.  H  0.8399
  18.  H  0.8386
  19.  H  0.8422
  20.  H  0.8354
  21.  H  0.8389
  22.  H  0.7745
  23.  H  0.8317
  24.  H  0.8385
  25.  H  0.8388
  26.  H  0.8381
  27.  H  0.8336
  28.  H  0.7998
  29.  C  3.1576
  30.  H  0.7541
  31.  H  0.7516
  32.  H  0.7872


 MO bond order:                                                                

     Atom    1       2       3       4       5       6       7       8       9
     ---- ------  ------  ------  ------  ------  ------  ------  ------  ------
   1.  C  0.0000  1.8538  0.0201 -0.8641  0.0212  1.8847  0.0780 -0.1327 -0.0103
   2.  C  1.8538  0.0000  1.4983 -0.0635 -0.9611  0.0772 -0.0408 -0.0022  0.0175
   3.  C  0.0201  1.4983  0.0000  1.7270 -0.1862 -0.9419 -0.0796  0.2427  0.0448
   4.  C -0.8641 -0.0635  1.7270  0.0000  1.6119 -0.0655  0.0370  0.0380 -0.0106
   5.  C  0.0212 -0.9611 -0.1862  1.6119  0.0000  1.5322 -0.0978  0.1986 -0.0525
   6.  C  1.8847  0.0772 -0.9419 -0.0655  1.5322  0.0000 -0.0959  0.0309  0.0072
   7.  C  0.0780 -0.0408 -0.0796  0.0370 -0.0978 -0.0959  0.0000 -0.9629  0.2376
   8.  C -0.1327 -0.0022  0.2427  0.0380  0.1986  0.0309 -0.9629  0.0000  0.4331
   9.  N -0.0103  0.0175  0.0448 -0.0106 -0.0525  0.0072  0.2376  0.4331  0.0000
  10.  C -0.0053 -0.0021  0.0007  0.0617 -0.0112  0.0107  0.0253 -0.0272  0.0503
  11.  C -0.0229 -0.0057  0.0348 -0.0171  0.0061 -0.0057 -0.1265  0.0198  0.0357
  12.  C  0.0081  0.0150 -0.0041  0.0024 -0.0079 -0.0161 -0.0046 -0.1823  0.0336
  13.  C -0.0085  0.0239  0.0141  0.0164  0.0181 -0.0146 -0.1061  0.1542 -0.0249
  14.  C  0.0030 -0.0063 -0.0071 -0.0149  0.0184  0.0275 -0.0662  0.7379  0.0543
  15.  C  0.0043  0.0001  0.0079  0.0503 -0.0159  0.0105 -0.0692  0.1246  0.8120
  16.  O  0.0010 -0.0028 -0.0308 -0.0411 -0.0135 -0.0061  0.0319 -0.0993 -0.4933
  17.  H  1.2069  0.0298  0.1009  0.0275  0.0921  0.0368  0.0253  0.0041  0.0049
  18.  H -0.0235  0.8441  0.0722  0.0697  0.0104  0.0644  0.0042  0.0208  0.0083
  19.  H  0.0078 -0.0372  0.1038  0.0394  0.0070  0.0161 -0.0365  0.0130  0.0195
  20.  H  0.0119  0.0167  0.0233  0.0452  0.1936 -0.0295 -0.0407  0.0269  0.0335
  21.  H -0.0207  0.0634  0.0138  0.0717  0.0550  0.8710  0.0002 -0.0003  0.0273
  22.  H  0.0988  0.0059 -0.1373 -0.0332 -0.1214 -0.0190  1.3960  0.1034 -0.0342
  23.  H -0.0073 -0.0054 -0.0156 -0.0274 -0.0015  0.0013  0.0290 -0.0736  0.0046
  24.  H  0.0082 -0.0007 -0.0063  0.0041 -0.0080  0.0034  0.0044 -0.0530  0.0017
  25.  H  0.0023  0.0008 -0.0003  0.0006 -0.0028  0.0009 -0.0089 -0.0210 -0.0006
  26.  H  0.0065  0.0007 -0.0073 -0.0066 -0.0103  0.0020  0.0007 -0.0015  0.0024
  27.  H  0.0051  0.0008 -0.0001 -0.0062 -0.0035  0.0028  0.0062 -0.0344  0.0031
  28.  H -0.0010  0.0007 -0.0007 -0.0032 -0.0034  0.0026  0.0212 -0.0061 -0.0109
  29.  C  0.0353 -0.0082 -0.0502 -0.0226 -0.0068  0.0166  0.1405 -0.0098 -0.4630
  30.  H -0.0034 -0.0011  0.0093  0.0053 -0.0002 -0.0031 -0.0217 -0.0459 -0.1932
  31.  H  0.0077 -0.0079 -0.0099 -0.0138 -0.0118  0.0208  0.0290  0.0525  0.1585
  32.  H -0.0046  0.0138 -0.0220 -0.0191  0.0151 -0.0150 -0.0002  0.0035 -0.0039

     Atom   10      11      12      13      14      15      16      17      18
     ---- ------  ------  ------  ------  ------  ------  ------  ------  ------
   1.  C -0.0053 -0.0229  0.0081 -0.0085  0.0030  0.0043  0.0010  1.2069 -0.0235
   2.  C -0.0021 -0.0057  0.0150  0.0239 -0.0063  0.0001 -0.0028  0.0298  0.8441
   3.  C  0.0007  0.0348 -0.0041  0.0141 -0.0071  0.0079 -0.0308  0.1009  0.0722
   4.  C  0.0617 -0.0171  0.0024  0.0164 -0.0149  0.0503 -0.0411  0.0275  0.0697
   5.  C -0.0112  0.0061 -0.0079  0.0181  0.0184 -0.0159 -0.0135  0.0921  0.0104
   6.  C  0.0107 -0.0057 -0.0161 -0.0146  0.0275  0.0105 -0.0061  0.0368  0.0644
   7.  C  0.0253 -0.1265 -0.0046 -0.1061 -0.0662 -0.0692  0.0319  0.0253  0.0042
   8.  C -0.0272  0.0198 -0.1823  0.1542  0.7379  0.1246 -0.0993  0.0041  0.0208
   9.  N  0.0503  0.0357  0.0336 -0.0249  0.0543  0.8120 -0.4933  0.0049  0.0083
  10.  C  0.0000 -0.2459 -0.0231 -0.3114  0.2346 -0.0548  0.0413  0.0029  0.0101
  11.  C -0.2459  0.0000  0.8482 -0.0619 -0.2664  0.0342 -0.0200  0.0014  0.0025
  12.  C -0.0231  0.8482  0.0000  0.0453  0.0870  0.0352 -0.0469 -0.0001 -0.0009
  13.  C -0.3114 -0.0619  0.0453  0.0000 -0.2438  0.0114 -0.0040  0.0006  0.0052
  14.  C  0.2346 -0.2664  0.0870 -0.2438  0.0000 -0.0337  0.0355  0.0021  0.0017
  15.  C -0.0548  0.0342  0.0352  0.0114 -0.0337  0.0000  1.2464  0.0002  0.0036
  16.  O  0.0413 -0.0200 -0.0469 -0.0040  0.0355  1.2464  0.0000 -0.0003 -0.0044
  17.  H  0.0029  0.0014 -0.0001  0.0006  0.0021  0.0002 -0.0003  0.0000 -0.0557
  18.  H  0.0101  0.0025 -0.0009  0.0052  0.0017  0.0036 -0.0044 -0.0557  0.0000
  19.  H  0.0092  0.0019 -0.0025  0.0059 -0.0045 -0.0043 -0.0049 -0.0098 -0.0544
  20.  H  0.0057  0.0028  0.0051  0.0015 -0.0070  0.0061 -0.0045 -0.0091  0.0097
  21.  H  0.0055 -0.0035 -0.0021  0.0035  0.0018  0.0085 -0.0052 -0.0557 -0.0095
  22.  H  0.0708 -0.0079  0.0242  0.0261 -0.0486  0.0010 -0.0180  0.0021  0.0039
  23.  H  0.6738  0.1199  0.0716  0.0327  0.0483 -0.0113  0.0077 -0.0011 -0.0018
  24.  H -0.0630 -0.3824  0.0668 -0.0190 -0.0038 -0.0031  0.0039 -0.0001 -0.0000
  25.  H -0.0550  0.0321 -0.5916  0.0076 -0.0744  0.0018  0.0011  0.0000  0.0002
  26.  H  0.0075  0.0411  0.1166  0.3228 -0.0948 -0.0046  0.0061  0.0001 -0.0007
  27.  H  0.1218  0.0375  0.1254  0.0892  1.4582  0.0042 -0.0087  0.0006 -0.0017
  28.  H  0.0248  0.0071 -0.0108  0.0034  0.0199  0.1642 -0.0063 -0.0003 -0.0007
  29.  C  0.0739 -0.0175 -0.0022 -0.0046 -0.0401 -0.1034 -0.1026  0.0006  0.0031
  30.  H  0.0192 -0.0157  0.0001  0.0104  0.0058 -0.1070  0.0803  0.0011 -0.0007
  31.  H -0.0052  0.0093  0.0047 -0.0010  0.0009  0.0916 -0.0978 -0.0022 -0.0012
  32.  H -0.0074  0.0300 -0.0000 -0.0040  0.0117  0.0198  0.0430  0.0011  0.0008

     Atom   19      20      21      22      23      24      25      26      27
     ---- ------  ------  ------  ------  ------  ------  ------  ------  ------
   1.  C  0.0078  0.0119 -0.0207  0.0988 -0.0073  0.0082  0.0023  0.0065  0.0051
   2.  C -0.0372  0.0167  0.0634  0.0059 -0.0054 -0.0007  0.0008  0.0007  0.0008
   3.  C  0.1038  0.0233  0.0138 -0.1373 -0.0156 -0.0063 -0.0003 -0.0073 -0.0001
   4.  C  0.0394  0.0452  0.0717 -0.0332 -0.0274  0.0041  0.0006 -0.0066 -0.0062
   5.  C  0.0070  0.1936  0.0550 -0.1214 -0.0015 -0.0080 -0.0028 -0.0103 -0.0035
   6.  C  0.0161 -0.0295  0.8710 -0.0190  0.0013  0.0034  0.0009  0.0020  0.0028
   7.  C -0.0365 -0.0407  0.0002  1.3960  0.0290  0.0044 -0.0089  0.0007  0.0062
   8.  C  0.0130  0.0269 -0.0003  0.1034 -0.0736 -0.0530 -0.0210 -0.0015 -0.0344
   9.  N  0.0195  0.0335  0.0273 -0.0342  0.0046  0.0017 -0.0006  0.0024  0.0031
  10.  C  0.0092  0.0057  0.0055  0.0708  0.6738 -0.0630 -0.0550  0.0075  0.1218
  11.  C  0.0019  0.0028 -0.0035 -0.0079  0.1199 -0.3824  0.0321  0.0411  0.0375
  12.  C -0.0025  0.0051 -0.0021  0.0242  0.0716  0.0668 -0.5916  0.1166  0.1254
  13.  C  0.0059  0.0015  0.0035  0.0261  0.0327 -0.0190  0.0076  0.3228  0.0892
  14.  C -0.0045 -0.0070  0.0018 -0.0486  0.0483 -0.0038 -0.0744 -0.0948  1.4582
  15.  C -0.0043  0.0061  0.0085  0.0010 -0.0113 -0.0031  0.0018 -0.0046  0.0042
  16.  O -0.0049 -0.0045 -0.0052 -0.0180  0.0077  0.0039  0.0011  0.0061 -0.0087
  17.  H -0.0098 -0.0091 -0.0557  0.0021 -0.0011 -0.0001  0.0000  0.0001  0.0006
  18.  H -0.0544  0.0097 -0.0095  0.0039 -0.0018 -0.0000  0.0002 -0.0007 -0.0017
  19.  H  0.0000 -0.0145  0.0103  0.0054 -0.0048  0.0001  0.0002 -0.0019 -0.0011
  20.  H -0.0145  0.0000 -0.0557 -0.0028 -0.0027 -0.0015 -0.0010 -0.0017 -0.0043
  21.  H  0.0103 -0.0557  0.0000 -0.0021 -0.0013 -0.0001 -0.0001 -0.0002  0.0002
  22.  H  0.0054 -0.0028 -0.0021  0.0000  0.0114  0.0084  0.0016 -0.0045  0.0005
  23.  H -0.0048 -0.0027 -0.0013  0.0114  0.0000 -0.0550 -0.0098  0.0098 -0.0130
  24.  H  0.0001 -0.0015 -0.0001  0.0084 -0.0550  0.0000 -0.0558 -0.0096  0.0102
  25.  H  0.0002 -0.0010 -0.0001  0.0016 -0.0098 -0.0558  0.0000 -0.0557 -0.0098
  26.  H -0.0019 -0.0017 -0.0002 -0.0045  0.0098 -0.0096 -0.0557  0.0000 -0.0548
  27.  H -0.0011 -0.0043  0.0002  0.0005 -0.0130  0.0102 -0.0098 -0.0548  0.0000
  28.  H  0.0005  0.0023  0.0021  0.0145  0.0007  0.0006  0.0004  0.0008 -0.0026
  29.  C  0.0533 -0.0006  0.0038  0.1431  0.0055  0.0022 -0.0012 -0.0006  0.0002
  30.  H  0.0080  0.0013 -0.0001 -0.0167  0.0029  0.0018 -0.0007 -0.0001  0.0050
  31.  H  0.0123  0.0033  0.0024 -0.0086 -0.0013 -0.0016 -0.0003 -0.0005  0.0013
  32.  H -0.0031  0.0013 -0.0017  0.0174  0.0071 -0.0005  0.0006 -0.0002  0.0005

     Atom   28      29      30      31      32
     ---- ------  ------  ------  ------  ------
   1.  C -0.0010  0.0353 -0.0034  0.0077 -0.0046
   2.  C  0.0007 -0.0082 -0.0011 -0.0079  0.0138
   3.  C -0.0007 -0.0502  0.0093 -0.0099 -0.0220
   4.  C -0.0032 -0.0226  0.0053 -0.0138 -0.0191
   5.  C -0.0034 -0.0068 -0.0002 -0.0118  0.0151
   6.  C  0.0026  0.0166 -0.0031  0.0208 -0.0150
   7.  C  0.0212  0.1405 -0.0217  0.0290 -0.0002
   8.  C -0.0061 -0.0098 -0.0459  0.0525  0.0035
   9.  N -0.0109 -0.4630 -0.1932  0.1585 -0.0039
  10.  C  0.0248  0.0739  0.0192 -0.0052 -0.0074
  11.  C  0.0071 -0.0175 -0.0157  0.0093  0.0300
  12.  C -0.0108 -0.0022  0.0001  0.0047 -0.0000
  13.  C  0.0034 -0.0046  0.0104 -0.0010 -0.0040
  14.  C  0.0199 -0.0401  0.0058  0.0009  0.0117
  15.  C  0.1642 -0.1034 -0.1070  0.0916  0.0198
  16.  O -0.0063 -0.1026  0.0803 -0.0978  0.0430
  17.  H -0.0003  0.0006  0.0011 -0.0022  0.0011
  18.  H -0.0007  0.0031 -0.0007 -0.0012  0.0008
  19.  H  0.0005  0.0533  0.0080  0.0123 -0.0031
  20.  H  0.0023 -0.0006  0.0013  0.0033  0.0013
  21.  H  0.0021  0.0038 -0.0001  0.0024 -0.0017
  22.  H  0.0145  0.1431 -0.0167 -0.0086  0.0174
  23.  H  0.0007  0.0055  0.0029 -0.0013  0.0071
  24.  H  0.0006  0.0022  0.0018 -0.0016 -0.0005
  25.  H  0.0004 -0.0012 -0.0007 -0.0003  0.0006
  26.  H  0.0008 -0.0006 -0.0001 -0.0005 -0.0002
  27.  H -0.0026  0.0002  0.0050  0.0013  0.0005
  28.  H  0.0000 -0.0094  0.0015  0.0012  0.0190
  29.  C -0.0094  0.0000  1.1125 -0.6781  0.0177
  30.  H  0.0015  1.1125  0.0000 -0.0318  0.0174
  31.  H  0.0012 -0.6781 -0.0318  0.0000  0.0138
  32.  H  0.0190  0.0177  0.0174  0.0138  0.0000


 MO atomic valencies:                                                          

     Atom    1
     ---- ------
   1.  C  4.1607
   2.  C  3.3175
   3.  C  2.4143
   4.  C  2.5993
   5.  C  2.2636
   6.  C  3.4073
   7.  C  0.3090
   8.  C  0.5517
   9.  N  0.6926
  10.  C  0.6382
  11.  C  0.0653
  12.  C  0.5940
  13.  C -0.0116
  14.  C  1.8369
  15.  C  2.2302
  16.  O  0.4876
  17.  H  1.4066
  18.  H  0.9796
  19.  H  0.1342
  20.  H  0.2144
  21.  H  0.9824
  22.  H  1.4801
  23.  H  0.7933
  24.  H -0.5477
  25.  H -0.8390
  26.  H  0.2612
  27.  H  1.7325
  28.  H  0.2321
  29.  C  0.0873
  30.  H  0.8404
  31.  H -0.4635
  32.  H  0.1518


 NATURAL BOND ORBITAL ANALYSIS:

                       Occupancies       Lewis Structure    Low   High
           Occ.    -------------------  -----------------   occ   occ
  Cycle   Thresh.   Lewis   Non-Lewis     CR  BD  3C  LP    (L)   (NL)   Dev
 =============================================================================
   1(1)    1.90   112.52666   7.47334     17  35   0   8    11      9    0.45
   2(2)    1.90   112.52666   7.47334     17  35   0   8    11      9    0.45
   3(1)    1.80   112.91399   7.08601     17  34   0   9     7      7    0.45
   4(2)    1.80   112.91399   7.08601     17  34   0   9     7      7    0.45
   5(1)    1.70   112.39399   7.60601     17  35   0   8     8      8    0.45
   6(2)    1.70   112.39399   7.60601     17  35   0   8     8      8    0.45
   7(1)    1.60   116.82250   3.17750     17  40   0   3     0      7    0.45
   8(2)    1.60   116.86631   3.13369     17  40   0   3     0      7    0.43
   9(3)    1.60   116.85736   3.14264     17  40   0   3     0      7    0.44
  10(4)    1.60   116.22514   3.77486     17  39   0   4     1      7    0.44
  11(5)    1.60   116.86631   3.13369     17  40   0   3     0      7    0.43
  12(1)    1.50   116.40699   3.59301     17  39   0   4     0      7    0.61
  13(2)    1.50   116.40699   3.59301     17  39   0   4     0      7    0.61
  14(1)    1.60   116.86631   3.13369     17  40   0   3     0      7    0.43
 -----------------------------------------------------------------------------

 Structure accepted: RESONANCE keyword permits strongly delocalized structure

 WARNING:  1 low occupancy (<1.9990e) core orbital  found on  C    7

 --------------------------------------------------------
   Core                     33.98759 ( 99.964% of  34)
   Valence Lewis            82.87872 ( 96.371% of  86)
  ==================       ============================
   Total Lewis             116.86631 ( 97.389% of 120)
  -----------------------------------------------------
   Valence non-Lewis         2.90187 (  2.418% of 120)
   Rydberg non-Lewis         0.23182 (  0.193% of 120)
  ==================       ============================
   Total non-Lewis           3.13369 (  2.611% of 120)
 --------------------------------------------------------


       (Occupancy)   Bond orbital/ Coefficients/ Hybrids
 ---------------------------------------------------------------------------------
     1. (1.98139) BD ( 1) C   1 - C   2  
                ( 49.93%)   0.7066* C   1 s( 34.69%)p 1.88( 65.28%)d 0.00(  0.03%)
                                            0.0000  0.5889 -0.0108 -0.0001 -0.0000
                                            0.2710 -0.0392 -0.0007  0.0000 -0.7505
                                            0.0078  0.0139 -0.0001  0.1187  0.0128
                                           -0.0041  0.0001 -0.0072 -0.0009 -0.0064
                                           -0.0113 -0.0098
                ( 50.07%)   0.7076* C   2 s( 34.65%)p 1.89( 65.32%)d 0.00(  0.03%)
                                            0.0000  0.5885 -0.0132 -0.0030 -0.0006
                                           -0.2444 -0.0287  0.0083 -0.0005  0.7561
                                           -0.0254 -0.0109  0.0004 -0.1406  0.0186
                                            0.0000  0.0001 -0.0097 -0.0008 -0.0050
                                           -0.0093 -0.0101
     2. (1.66797) BD ( 2) C   1 - C   2  
                ( 50.43%)   0.7101* C   1 s(  0.00%)p 1.00( 99.96%)d 0.00(  0.04%)
                                           -0.0000  0.0020  0.0001  0.0000  0.0000
                                            0.3490  0.0090  0.0046 -0.0004  0.2694
                                            0.0072  0.0035 -0.0004  0.8969  0.0242
                                            0.0115 -0.0004 -0.0072 -0.0010 -0.0139
                                            0.0035  0.0108
                ( 49.57%)   0.7041* C   2 s(  0.00%)p 1.00( 99.96%)d 0.00(  0.04%)
                                            0.0000  0.0001  0.0001  0.0009  0.0001
                                            0.3456  0.0087  0.0042 -0.0008  0.2781
                                            0.0067  0.0033 -0.0004  0.8956  0.0225
                                            0.0113 -0.0015  0.0006 -0.0121  0.0123
                                           -0.0084  0.0024
     3. (1.98151) BD ( 1) C   1 - C   6  
                ( 49.92%)   0.7065* C   1 s( 34.71%)p 1.88( 65.25%)d 0.00(  0.03%)
                                            0.0000  0.5891 -0.0117 -0.0004 -0.0001
                                           -0.7420  0.0107  0.0137  0.0000  0.2282
                                           -0.0401  0.0002 -0.0000  0.2188  0.0078
                                           -0.0054  0.0000 -0.0058 -0.0098 -0.0000
                                            0.0110 -0.0085
                ( 50.08%)   0.7077* C   6 s( 34.74%)p 1.88( 65.22%)d 0.00(  0.03%)
                                            0.0000  0.5893 -0.0133 -0.0027 -0.0005
                                            0.7446 -0.0224 -0.0110  0.0004 -0.1990
                                           -0.0313  0.0077 -0.0005 -0.2371  0.0180
                                            0.0021  0.0000 -0.0085 -0.0085  0.0007
                                            0.0095 -0.0089
     4. (1.98165) BD ( 1) C   1 - H  17  
                ( 60.20%)   0.7759* C   1 s( 30.51%)p 2.28( 69.42%)d 0.00(  0.07%)
                                           -0.0003  0.5521  0.0180  0.0003  0.0002
                                            0.5019  0.0024  0.0051  0.0010  0.5567
                                            0.0029  0.0056  0.0012 -0.3637 -0.0018
                                           -0.0037 -0.0008  0.0191 -0.0109 -0.0126
                                           -0.0019 -0.0042
                ( 39.80%)   0.6308* H  17 s(100.00%)
                                            1.0000  0.0005  0.0012
     5. (1.97915) BD ( 1) C   2 - C   3  
                ( 49.52%)   0.7037* C   2 s( 34.76%)p 1.88( 65.21%)d 0.00(  0.03%)
                                            0.0000  0.5895 -0.0094  0.0015  0.0005
                                           -0.4760 -0.0192  0.0108 -0.0010 -0.5466
                                            0.0368  0.0063  0.0002  0.3533 -0.0041
                                           -0.0061  0.0005  0.0100 -0.0101 -0.0091
                                            0.0004 -0.0059
                ( 50.48%)   0.7105* C   3 s( 34.77%)p 1.88( 65.20%)d 0.00(  0.03%)
                                           -0.0000  0.5895  0.0139 -0.0031 -0.0002
                                            0.4911 -0.0363 -0.0023 -0.0001  0.5350
                                            0.0177 -0.0085 -0.0004 -0.3505  0.0092
                                            0.0039 -0.0004  0.0096 -0.0081 -0.0095
                                           -0.0025 -0.0064
     6. (1.98147) BD ( 1) C   2 - H  18  
                ( 60.25%)   0.7762* C   2 s( 30.50%)p 2.28( 69.43%)d 0.00(  0.07%)
                                           -0.0003  0.5520  0.0179  0.0012  0.0002
                                            0.7698  0.0040  0.0073  0.0013 -0.2228
                                           -0.0017 -0.0015 -0.0001 -0.2279 -0.0010
                                           -0.0024 -0.0005 -0.0113 -0.0104  0.0044
                                            0.0183 -0.0090
                ( 39.75%)   0.6305* H  18 s(100.00%)
                                            1.0000  0.0006  0.0012
     7. (1.97420) BD ( 1) C   3 - C   4  
                ( 49.16%)   0.7011* C   3 s( 34.99%)p 1.86( 64.98%)d 0.00(  0.03%)
                                            0.0001  0.5915  0.0061  0.0047  0.0004
                                           -0.7522  0.0070  0.0099 -0.0014  0.1843
                                            0.0183 -0.0015  0.0019  0.2222 -0.0105
                                           -0.0027  0.0002 -0.0073 -0.0080 -0.0000
                                            0.0094 -0.0087
                ( 50.84%)   0.7130* C   4 s( 33.94%)p 1.95( 66.03%)d 0.00(  0.03%)
                                            0.0000  0.5825  0.0078  0.0027  0.0000
                                            0.7494 -0.0079 -0.0012  0.0031 -0.2220
                                            0.0145  0.0002 -0.0019 -0.2216  0.0011
                                            0.0016 -0.0011 -0.0063 -0.0082  0.0003
                                            0.0113 -0.0074
     8. (1.66735) BD ( 2) C   3 - C   4  
                ( 50.06%)   0.7075* C   3 s(  0.00%)p 1.00( 99.96%)d 0.00(  0.04%)
                                            0.0000  0.0001  0.0031 -0.0001  0.0000
                                            0.3347  0.0051  0.0032 -0.0002  0.2816
                                            0.0051  0.0019  0.0004  0.8989  0.0105
                                            0.0080 -0.0015  0.0009 -0.0123  0.0121
                                           -0.0083  0.0017
                ( 49.94%)   0.7067* C   4 s(  0.01%)p 1.00( 99.96%)d 0.00(  0.03%)
                                           -0.0001 -0.0001  0.0074 -0.0021 -0.0001
                                            0.3455  0.0035  0.0013 -0.0023  0.2698
                                            0.0063  0.0022 -0.0008  0.8985  0.0077
                                            0.0063 -0.0049  0.0060  0.0130  0.0010
                                            0.0044 -0.0110
     9. (1.97982) BD ( 1) C   3 - H  19  
                ( 60.22%)   0.7760* C   3 s( 30.15%)p 2.31( 69.78%)d 0.00(  0.07%)
                                            0.0003 -0.5489  0.0160  0.0013  0.0001
                                           -0.2823  0.0082 -0.0058 -0.0037  0.7740
                                            0.0041 -0.0000  0.0002 -0.1374 -0.0020
                                            0.0026  0.0009  0.0136 -0.0031  0.0073
                                            0.0178  0.0111
                ( 39.78%)   0.6307* H  19 s(100.00%)
                                           -1.0000 -0.0014 -0.0008
    10. (1.97278) BD ( 1) C   4 - C   5  
                ( 50.88%)   0.7133* C   4 s( 33.76%)p 1.96( 66.20%)d 0.00(  0.03%)
                                           -0.0000  0.5810  0.0032  0.0010  0.0003
                                           -0.2638  0.0084  0.0019 -0.0024  0.7591
                                           -0.0105 -0.0002  0.0032 -0.1264 -0.0040
                                           -0.0002 -0.0004 -0.0089 -0.0005 -0.0052
                                           -0.0117 -0.0100
                ( 49.12%)   0.7009* C   5 s( 34.98%)p 1.86( 64.99%)d 0.00(  0.03%)
                                            0.0001  0.5914  0.0051  0.0044  0.0004
                                            0.2286  0.0172 -0.0019  0.0021 -0.7629
                                            0.0082  0.0114 -0.0007  0.1222 -0.0117
                                           -0.0013 -0.0007 -0.0083 -0.0015 -0.0048
                                           -0.0098 -0.0099
    11. (1.97034) BD ( 1) C   4 - C   7  
                ( 49.00%)   0.7000* C   4 s( 32.27%)p 2.10( 67.70%)d 0.00(  0.03%)
                                            0.0001  0.5680 -0.0084 -0.0046 -0.0003
                                           -0.4984 -0.0180  0.0040 -0.0019 -0.5485
                                           -0.0120  0.0000 -0.0010  0.3567 -0.0029
                                           -0.0005  0.0002  0.0118 -0.0083 -0.0087
                                           -0.0013 -0.0049
                ( 51.00%)   0.7141* C   7 s( 29.49%)p 2.39( 70.48%)d 0.00(  0.03%)
                                            0.0001  0.5430  0.0088 -0.0019  0.0003
                                            0.5502 -0.0074  0.0033  0.0010  0.4846
                                           -0.0045  0.0012 -0.0016 -0.4085 -0.0193
                                            0.0020 -0.0019  0.0103 -0.0098 -0.0077
                                            0.0013 -0.0018
    12. (1.97910) BD ( 1) C   5 - C   6  
                ( 50.44%)   0.7102* C   5 s( 34.90%)p 1.86( 65.07%)d 0.00(  0.03%)
                                           -0.0001  0.5906  0.0146 -0.0022 -0.0001
                                            0.4791  0.0208 -0.0083 -0.0001  0.5456
                                           -0.0360 -0.0020  0.0006 -0.3489  0.0034
                                            0.0049 -0.0004  0.0098 -0.0097 -0.0086
                                            0.0003 -0.0061
                ( 49.56%)   0.7040* C   6 s( 34.63%)p 1.89( 65.34%)d 0.00(  0.03%)
                                            0.0000  0.5884 -0.0090  0.0015  0.0004
                                           -0.4941  0.0363  0.0055  0.0002 -0.5306
                                           -0.0168  0.0116 -0.0009  0.3548 -0.0098
                                           -0.0062  0.0002  0.0096 -0.0085 -0.0101
                                           -0.0032 -0.0060
    13. (1.67183) BD ( 2) C   5 - C   6  
                ( 50.34%)   0.7095* C   5 s(  0.00%)p 1.00( 99.96%)d 0.00(  0.04%)
                                           -0.0000  0.0037  0.0014  0.0011 -0.0001
                                            0.3592  0.0078  0.0034 -0.0008  0.2543
                                            0.0062  0.0041 -0.0007  0.8974  0.0158
                                            0.0138 -0.0016  0.0059  0.0121  0.0022
                                            0.0047 -0.0124
                ( 49.66%)   0.7047* C   6 s(  0.00%)p 1.00( 99.96%)d 0.00(  0.04%)
                                           -0.0000 -0.0012  0.0001  0.0004  0.0000
                                            0.3568  0.0083  0.0042  0.0001  0.2649
                                            0.0068  0.0029  0.0000  0.8952  0.0215
                                            0.0102 -0.0004 -0.0076 -0.0006 -0.0151
                                            0.0036  0.0109
    14. (1.97984) BD ( 1) C   5 - H  20  
                ( 60.33%)   0.7767* C   5 s( 30.03%)p 2.33( 69.91%)d 0.00(  0.07%)
                                            0.0003 -0.5477  0.0158  0.0019  0.0001
                                            0.7667  0.0031  0.0026  0.0009 -0.2328
                                            0.0085 -0.0049 -0.0025 -0.2387 -0.0029
                                           -0.0005  0.0000  0.0111  0.0118 -0.0040
                                           -0.0180  0.0089
                ( 39.67%)   0.6298* H  20 s(100.00%)
                                           -1.0000 -0.0014 -0.0008
    15. (1.98146) BD ( 1) C   6 - H  21  
                ( 60.27%)   0.7764* C   6 s( 30.54%)p 2.27( 69.40%)d 0.00(  0.07%)
                                           -0.0003  0.5523  0.0178  0.0011  0.0003
                                           -0.2678 -0.0015 -0.0020 -0.0003  0.7791
                                            0.0040  0.0080  0.0014 -0.1231 -0.0004
                                           -0.0016 -0.0002 -0.0138  0.0035 -0.0056
                                           -0.0178 -0.0110
                ( 39.73%)   0.6303* H  21 s(100.00%)
                                            1.0000  0.0006  0.0011
    16. (1.96448) BD ( 1) C   7 - C   8  
                ( 50.92%)   0.7136* C   7 s( 28.73%)p 2.48( 71.25%)d 0.00(  0.03%)
                                           -0.0001 -0.5359 -0.0067 -0.0003  0.0001
                                            0.7467 -0.0050  0.0009  0.0013  0.0781
                                           -0.0032 -0.0003  0.0016  0.3856  0.0103
                                           -0.0024  0.0023 -0.0028 -0.0121 -0.0027
                                           -0.0103  0.0027
                ( 49.08%)   0.7006* C   8 s( 32.09%)p 2.11( 67.87%)d 0.00(  0.03%)
                                           -0.0002 -0.5664  0.0099  0.0030  0.0004
                                           -0.7474 -0.0238  0.0018 -0.0023 -0.0733
                                           -0.0014  0.0055 -0.0004 -0.3378  0.0026
                                            0.0007 -0.0005 -0.0015 -0.0113 -0.0014
                                           -0.0132  0.0031
    17. (1.97827) BD ( 1) C   7 - N   9  
                ( 37.35%)   0.6111* C   7 s( 21.67%)p 3.61( 78.24%)d 0.00(  0.09%)
                                           -0.0001  0.4649  0.0231  0.0035 -0.0004
                                            0.3475 -0.0102  0.0038  0.0015 -0.8015
                                            0.0230 -0.0008 -0.0017  0.1360 -0.0109
                                            0.0065 -0.0007 -0.0171  0.0029 -0.0059
                                           -0.0188 -0.0144
                ( 62.65%)   0.7915* N   9 s( 34.66%)p 1.88( 65.32%)d 0.00(  0.03%)
                                           -0.0000  0.5886  0.0058 -0.0052  0.0002
                                           -0.3013 -0.0025  0.0043 -0.0009  0.7377
                                            0.0036 -0.0090  0.0014 -0.1343 -0.0010
                                            0.0074 -0.0007 -0.0105  0.0013 -0.0028
                                           -0.0113 -0.0031
    18. (1.95237) BD ( 1) C   7 - H  22  
                ( 63.16%)   0.7947* C   7 s( 20.18%)p 3.95( 79.74%)d 0.00(  0.08%)
                                           -0.0003  0.4484 -0.0268 -0.0003  0.0002
                                           -0.1350 -0.0123  0.0013 -0.0002  0.3390
                                            0.0155  0.0019  0.0034  0.8146  0.0179
                                           -0.0009 -0.0022 -0.0026 -0.0066  0.0185
                                           -0.0039  0.0200
                ( 36.84%)   0.6070* H  22 s(100.00%)
                                            1.0000  0.0043 -0.0002
    19. (1.97453) BD ( 1) C   8 - C  10  
                ( 50.59%)   0.7113* C   8 s( 33.91%)p 1.95( 66.05%)d 0.00(  0.03%)
                                           -0.0000  0.5823  0.0060  0.0020  0.0002
                                           -0.0710 -0.0067 -0.0009  0.0011 -0.0494
                                            0.0008  0.0005 -0.0005 -0.8079  0.0152
                                            0.0022 -0.0044  0.0005  0.0041  0.0029
                                            0.0020  0.0172
                ( 49.41%)   0.7029* C  10 s( 35.15%)p 1.84( 64.82%)d 0.00(  0.03%)
                                            0.0001  0.5928  0.0048  0.0036  0.0005
                                            0.1055 -0.0212 -0.0027 -0.0016  0.0492
                                           -0.0021 -0.0004  0.0001  0.7963 -0.0026
                                           -0.0102  0.0012  0.0004  0.0016  0.0015
                                            0.0033  0.0160
    20. (1.97418) BD ( 1) C   8 - C  14  
                ( 50.70%)   0.7121* C   8 s( 33.96%)p 1.94( 66.01%)d 0.00(  0.03%)
                                           -0.0000  0.5827  0.0068  0.0001  0.0002
                                           -0.6550  0.0030 -0.0001 -0.0023 -0.0322
                                           -0.0036  0.0006 -0.0003  0.4791 -0.0186
                                           -0.0002  0.0030  0.0013 -0.0136 -0.0012
                                            0.0117  0.0008
                ( 49.30%)   0.7021* C  14 s( 35.33%)p 1.83( 64.65%)d 0.00(  0.03%)
                                            0.0001  0.5943  0.0063  0.0047  0.0004
                                            0.6633 -0.0186 -0.0094 -0.0004  0.0237
                                           -0.0032  0.0002 -0.0002 -0.4529 -0.0177
                                            0.0071 -0.0021  0.0008 -0.0117 -0.0003
                                            0.0108  0.0028
    21. (1.65831) BD ( 2) C   8 - C  14  
                ( 51.18%)   0.7154* C   8 s(  0.00%)p 1.00( 99.97%)d 0.00(  0.03%)
                                           -0.0001  0.0061 -0.0006 -0.0006 -0.0001
                                           -0.0798 -0.0021 -0.0015  0.0007  0.9953
                                            0.0096  0.0057 -0.0059 -0.0494  0.0014
                                            0.0004  0.0006 -0.0171  0.0008  0.0033
                                            0.0027 -0.0004
                ( 48.82%)   0.6987* C  14 s(  0.00%)p 1.00( 99.96%)d 0.00(  0.04%)
                                            0.0000  0.0053 -0.0002  0.0007 -0.0001
                                           -0.0747 -0.0017  0.0002  0.0008  0.9957
                                            0.0099  0.0081 -0.0013 -0.0502 -0.0008
                                           -0.0001  0.0002  0.0076  0.0006 -0.0180
                                           -0.0005  0.0018
    22. (1.98791) BD ( 1) N   9 - C  15  
                ( 63.84%)   0.7990* N   9 s( 33.07%)p 2.02( 66.88%)d 0.00(  0.05%)
                                           -0.0000  0.5750  0.0033  0.0049 -0.0002
                                            0.1271 -0.0048  0.0001  0.0003 -0.2685
                                            0.0078  0.0009 -0.0006  0.7617 -0.0132
                                            0.0088  0.0017 -0.0038  0.0048 -0.0112
                                           -0.0042  0.0166
                ( 36.16%)   0.6013* C  15 s( 32.84%)p 2.04( 67.09%)d 0.00(  0.08%)
                                            0.0002  0.5729 -0.0111 -0.0015 -0.0016
                                           -0.1356 -0.0006  0.0007  0.0006  0.3152
                                            0.0013 -0.0015 -0.0015 -0.7431  0.0294
                                            0.0065  0.0025 -0.0014  0.0075 -0.0174
                                           -0.0008  0.0202
    23. (1.98727) BD ( 1) N   9 - C  29  
                ( 63.59%)   0.7974* N   9 s( 32.20%)p 2.10( 67.76%)d 0.00(  0.03%)
                                           -0.0001  0.5674 -0.0088  0.0060  0.0001
                                            0.1654 -0.0031 -0.0002 -0.0002 -0.5003
                                            0.0092 -0.0012  0.0005 -0.6323  0.0067
                                           -0.0013 -0.0009 -0.0067 -0.0038  0.0125
                                           -0.0085  0.0060
                ( 36.41%)   0.6034* C  29 s( 24.50%)p 3.08( 75.40%)d 0.00(  0.10%)
                                            0.0001  0.4942  0.0276 -0.0011 -0.0002
                                           -0.1785  0.0114 -0.0001 -0.0004  0.5491
                                           -0.0320 -0.0004  0.0009  0.6467 -0.0360
                                           -0.0019  0.0007 -0.0073 -0.0080  0.0260
                                           -0.0104  0.0115
    24. (1.97939) BD ( 1) C  10 - C  11  
                ( 50.43%)   0.7101* C  10 s( 34.71%)p 1.88( 65.26%)d 0.00(  0.03%)
                                           -0.0000  0.5889  0.0150 -0.0015 -0.0002
                                           -0.7289 -0.0047  0.0082 -0.0001 -0.0755
                                            0.0016 -0.0005 -0.0002 -0.3373  0.0414
                                           -0.0012 -0.0006  0.0028  0.0084  0.0014
                                            0.0148 -0.0030
                ( 49.57%)   0.7041* C  11 s( 34.80%)p 1.87( 65.17%)d 0.00(  0.03%)
                                            0.0000  0.5898 -0.0098  0.0016  0.0003
                                            0.7386 -0.0290 -0.0109  0.0003  0.0670
                                           -0.0009 -0.0014  0.0001  0.3158  0.0298
                                           -0.0090  0.0009  0.0024  0.0111  0.0015
                                            0.0135 -0.0005
    25. (1.66219) BD ( 2) C  10 - C  11  
                ( 50.16%)   0.7082* C  10 s(  0.00%)p 1.00( 99.96%)d 0.00(  0.04%)
                                           -0.0000  0.0016  0.0012  0.0007  0.0002
                                           -0.0775 -0.0024 -0.0004 -0.0005  0.9952
                                            0.0180  0.0130 -0.0024 -0.0525 -0.0002
                                           -0.0006  0.0001 -0.0186  0.0011  0.0014
                                            0.0029 -0.0000
                ( 49.84%)   0.7060* C  11 s(  0.00%)p 1.00( 99.96%)d 0.00(  0.04%)
                                            0.0000  0.0025 -0.0003  0.0002 -0.0001
                                           -0.0714 -0.0017 -0.0007  0.0001  0.9957
                                            0.0219  0.0109 -0.0004 -0.0492 -0.0010
                                           -0.0003 -0.0000  0.0116 -0.0019  0.0163
                                           -0.0024 -0.0015
    26. (1.97972) BD ( 1) C  10 - H  23  
                ( 60.27%)   0.7764* C  10 s( 30.05%)p 2.33( 69.88%)d 0.00(  0.07%)
                                           -0.0004  0.5480 -0.0155 -0.0019 -0.0002
                                            0.6707  0.0080  0.0014  0.0007  0.0252
                                           -0.0001  0.0004 -0.0001 -0.4981  0.0077
                                           -0.0053 -0.0028  0.0004 -0.0222 -0.0009
                                            0.0139 -0.0002
                ( 39.73%)   0.6303* H  23 s(100.00%)
                                            1.0000  0.0015  0.0007
    27. (1.98148) BD ( 1) C  11 - C  12  
                ( 50.09%)   0.7078* C  11 s( 34.64%)p 1.89( 65.33%)d 0.00(  0.03%)
                                            0.0000  0.5884 -0.0127 -0.0026 -0.0005
                                           -0.6633  0.0369  0.0073 -0.0002 -0.0264
                                            0.0037 -0.0002  0.0000  0.4589  0.0215
                                           -0.0114  0.0007  0.0010 -0.0132 -0.0001
                                            0.0113  0.0036
                ( 49.91%)   0.7065* C  12 s( 34.68%)p 1.88( 65.29%)d 0.00(  0.03%)
                                            0.0000  0.5888 -0.0105  0.0002 -0.0000
                                            0.6439  0.0076 -0.0140 -0.0000  0.0234
                                            0.0026 -0.0008  0.0000 -0.4856  0.0408
                                            0.0049  0.0001  0.0014 -0.0122 -0.0002
                                            0.0130  0.0007
    28. (1.98157) BD ( 1) C  11 - H  24  
                ( 60.30%)   0.7765* C  11 s( 30.47%)p 2.28( 69.46%)d 0.00(  0.07%)
                                            0.0003 -0.5517 -0.0178 -0.0009 -0.0002
                                            0.0819  0.0005  0.0015  0.0005  0.0481
                                            0.0004  0.0006  0.0002  0.8279  0.0046
                                            0.0082  0.0013  0.0001 -0.0043 -0.0024
                                            0.0019 -0.0254
                ( 39.70%)   0.6301* H  24 s(100.00%)
                                           -1.0000 -0.0007 -0.0012
    29. (1.98151) BD ( 1) C  12 - C  13  
                ( 49.94%)   0.7067* C  12 s( 34.72%)p 1.88( 65.25%)d 0.00(  0.03%)
                                            0.0000  0.5891 -0.0117 -0.0005 -0.0001
                                            0.0657  0.0360 -0.0056  0.0001  0.0445
                                            0.0015 -0.0011 -0.0000  0.8026 -0.0215
                                           -0.0134 -0.0001  0.0008  0.0044  0.0020
                                            0.0036  0.0168
                ( 50.06%)   0.7075* C  13 s( 34.70%)p 1.88( 65.27%)d 0.00(  0.03%)
                                            0.0000  0.5889 -0.0136 -0.0021 -0.0005
                                           -0.0982  0.0403  0.0033  0.0003 -0.0472
                                            0.0037 -0.0004 -0.0001 -0.7993  0.0136
                                           -0.0132 -0.0004  0.0006  0.0010  0.0017
                                            0.0032  0.0173
    30. (1.66015) BD ( 2) C  12 - C  13  
                ( 50.11%)   0.7079* C  12 s(  0.00%)p 1.00( 99.96%)d 0.00(  0.04%)
                                            0.0000  0.0003 -0.0002 -0.0001 -0.0000
                                           -0.0736 -0.0019 -0.0011  0.0000  0.9955
                                            0.0259  0.0125 -0.0007 -0.0494 -0.0014
                                           -0.0008 -0.0001  0.0119 -0.0017  0.0152
                                           -0.0026 -0.0014
                ( 49.89%)   0.7063* C  13 s(  0.00%)p 1.00( 99.96%)d 0.00(  0.04%)
                                            0.0000  0.0023 -0.0002  0.0001 -0.0001
                                           -0.0721 -0.0020  0.0010 -0.0000  0.9957
                                            0.0245 -0.0122 -0.0017 -0.0483 -0.0016
                                            0.0008 -0.0001  0.0086  0.0008 -0.0173
                                           -0.0005  0.0015
    31. (1.98166) BD ( 1) C  12 - H  25  
                ( 60.23%)   0.7761* C  12 s( 30.51%)p 2.27( 69.42%)d 0.00(  0.07%)
                                            0.0003 -0.5521 -0.0178 -0.0002 -0.0002
                                            0.7576  0.0039  0.0078  0.0018  0.0730
                                            0.0003  0.0007  0.0002  0.3389  0.0017
                                            0.0034  0.0007 -0.0034 -0.0173 -0.0014
                                           -0.0171  0.0079
                ( 39.77%)   0.6307* H  25 s(100.00%)
                                           -1.0000 -0.0006 -0.0011
    32. (1.97918) BD ( 1) C  13 - C  14  
                ( 49.63%)   0.7045* C  13 s( 34.67%)p 1.88( 65.30%)d 0.00(  0.03%)
                                            0.0000  0.5888 -0.0084  0.0011  0.0004
                                            0.7287  0.0025  0.0136  0.0009  0.0680
                                           -0.0023  0.0015  0.0000  0.3398 -0.0414
                                            0.0021 -0.0004  0.0027  0.0084  0.0010
                                            0.0151 -0.0031
                ( 50.37%)   0.7097* C  14 s( 34.55%)p 1.89( 65.41%)d 0.00(  0.03%)
                                           -0.0001  0.5877  0.0143 -0.0024 -0.0001
                                           -0.7396  0.0282  0.0062 -0.0005 -0.0745
                                            0.0009  0.0009 -0.0003 -0.3157 -0.0316
                                            0.0076  0.0002  0.0027  0.0108  0.0013
                                            0.0135 -0.0005
    33. (1.98153) BD ( 1) C  13 - H  26  
                ( 60.27%)   0.7764* C  13 s( 30.54%)p 2.27( 69.40%)d 0.00(  0.07%)
                                            0.0003 -0.5523 -0.0175 -0.0009 -0.0002
                                            0.6725  0.0032 -0.0074  0.0013  0.0261
                                            0.0001 -0.0005  0.0001 -0.4908 -0.0028
                                            0.0044 -0.0009 -0.0009  0.0222  0.0010
                                           -0.0132  0.0005
                ( 39.73%)   0.6303* H  26 s(100.00%)
                                           -1.0000 -0.0007 -0.0012
    34. (1.98054) BD ( 1) C  14 - H  27  
                ( 60.32%)   0.7767* C  14 s( 30.02%)p 2.33( 69.91%)d 0.00(  0.07%)
                                           -0.0004  0.5477 -0.0163 -0.0022 -0.0002
                                            0.0758  0.0089 -0.0027 -0.0022  0.0447
                                            0.0009  0.0010  0.0003  0.8314  0.0020
                                            0.0048  0.0018  0.0001  0.0049  0.0024
                                           -0.0012  0.0252
                ( 39.68%)   0.6299* H  27 s(100.00%)
                                            1.0000  0.0016  0.0007
    35. (1.99722) BD ( 1) C  15 - O  16  
                ( 26.79%)   0.5176* C  15 s(  0.02%)p99.99( 99.42%)d36.41(  0.57%)
                                           -0.0000 -0.0123 -0.0003  0.0021 -0.0006
                                            0.9329  0.0393  0.0159  0.0039  0.3475
                                            0.0145  0.0070  0.0011 -0.0323  0.0008
                                           -0.0002  0.0006  0.0338  0.0575  0.0208
                                           -0.0284 -0.0027
                ( 73.21%)   0.8556* O  16 s(  0.02%)p99.99( 99.88%)d 6.96(  0.11%)
                                           -0.0000 -0.0124  0.0014 -0.0004  0.0000
                                            0.9290  0.0004 -0.0011 -0.0031  0.3684
                                           -0.0003 -0.0006 -0.0010 -0.0087 -0.0006
                                            0.0004  0.0000 -0.0145 -0.0249 -0.0098
                                            0.0125  0.0008
    36. (1.99302) BD ( 2) C  15 - O  16  
                ( 35.89%)   0.5991* C  15 s( 32.07%)p 2.11( 67.78%)d 0.00(  0.15%)
                                           -0.0000  0.5632 -0.0596 -0.0008 -0.0010
                                           -0.1446  0.0040  0.0023  0.0002  0.4692
                                           -0.0114 -0.0058 -0.0005  0.6577 -0.0633
                                            0.0002 -0.0042 -0.0083 -0.0098  0.0307
                                           -0.0116  0.0167
                ( 64.11%)   0.8007* O  16 s( 37.29%)p 1.68( 62.59%)d 0.00(  0.11%)
                                            0.0001  0.6096 -0.0365  0.0008  0.0000
                                            0.1727 -0.0062  0.0008 -0.0002 -0.4298
                                            0.0167 -0.0018  0.0002 -0.6410  0.0147
                                           -0.0006 -0.0007 -0.0054 -0.0097  0.0258
                                           -0.0062  0.0167
    37. (1.98512) BD ( 1) C  15 - H  28  
                ( 58.27%)   0.7633* C  15 s( 35.38%)p 1.82( 64.53%)d 0.00(  0.08%)
                                            0.0004 -0.5936 -0.0378 -0.0014 -0.0012
                                           -0.2881 -0.0073 -0.0004 -0.0009  0.7443
                                            0.0195 -0.0001  0.0020 -0.0879  0.0135
                                           -0.0049  0.0030  0.0149 -0.0010  0.0036
                                            0.0166  0.0183
                ( 41.73%)   0.6460* H  28 s(100.00%)
                                           -1.0000 -0.0042  0.0002
    38. (1.98922) BD ( 1) C  29 - H  30  
                ( 60.59%)   0.7784* C  29 s( 24.88%)p 3.02( 75.04%)d 0.00(  0.07%)
                                           -0.0001  0.4988 -0.0067 -0.0000  0.0000
                                            0.8177  0.0116  0.0038 -0.0005 -0.2740
                                            0.0076  0.0010  0.0016  0.0790  0.0164
                                           -0.0053  0.0022 -0.0130  0.0063 -0.0028
                                            0.0198 -0.0115
                ( 39.41%)   0.6278* H  30 s(100.00%)
                                            1.0000 -0.0013  0.0001
    39. (1.99023) BD ( 1) C  29 - H  31  
                ( 60.66%)   0.7789* C  29 s( 24.95%)p 3.01( 74.98%)d 0.00(  0.07%)
                                            0.0001 -0.4995  0.0054 -0.0013  0.0000
                                            0.5362  0.0137  0.0052 -0.0006  0.6778
                                            0.0021  0.0027 -0.0012 -0.0476 -0.0150
                                            0.0051 -0.0020 -0.0231  0.0026  0.0049
                                            0.0041  0.0124
                ( 39.34%)   0.6272* H  31 s(100.00%)
                                           -1.0000  0.0018 -0.0002
    40. (1.98890) BD ( 1) C  29 - H  32  
                ( 60.88%)   0.7803* C  29 s( 25.74%)p 2.88( 74.19%)d 0.00(  0.07%)
                                            0.0000 -0.5073  0.0037  0.0004 -0.0001
                                            0.1020  0.0055 -0.0039  0.0004 -0.4014
                                           -0.0225  0.0085 -0.0018  0.7548  0.0001
                                           -0.0005  0.0011  0.0037 -0.0052  0.0208
                                            0.0060 -0.0141
                ( 39.12%)   0.6254* H  32 s(100.00%)
                                           -1.0000 -0.0006 -0.0000
    41. (1.99929) CR ( 1) C   1           s(100.00%)p 0.00(  0.00%)
                                            1.0000  0.0002  0.0000  0.0000  0.0000
                                            0.0002  0.0000  0.0000  0.0000  0.0002
                                            0.0000  0.0000  0.0000 -0.0001 -0.0000
                                           -0.0000 -0.0000  0.0000 -0.0000 -0.0000
                                           -0.0000 -0.0000
    42. (1.99929) CR ( 1) C   2           s(100.00%)p 0.00(  0.00%)
                                            1.0000  0.0001  0.0000  0.0000  0.0000
                                            0.0003  0.0000  0.0000  0.0000 -0.0001
                                           -0.0000 -0.0000 -0.0000 -0.0001 -0.0000
                                           -0.0000 -0.0000 -0.0000 -0.0000  0.0000
                                            0.0000 -0.0000
    43. (1.99917) CR ( 1) C   3           s(100.00%)p 0.00(  0.00%)
                                            1.0000  0.0002 -0.0000 -0.0000 -0.0000
                                            0.0002 -0.0000  0.0000  0.0000 -0.0003
                                           -0.0000 -0.0000 -0.0000 -0.0000  0.0000
                                           -0.0000 -0.0000 -0.0000  0.0000 -0.0000
                                           -0.0000 -0.0000
    44. (1.99912) CR ( 1) C   4           s(100.00%)
                                            1.0000 -0.0000  0.0000  0.0000  0.0000
                                            0.0000  0.0000 -0.0000 -0.0000  0.0001
                                            0.0000  0.0000  0.0000  0.0000  0.0000
                                            0.0000 -0.0000 -0.0000  0.0000  0.0000
                                           -0.0000 -0.0000
    45. (1.99918) CR ( 1) C   5           s(100.00%)p 0.00(  0.00%)
                                            1.0000  0.0001 -0.0000 -0.0000 -0.0000
                                           -0.0002 -0.0000 -0.0000 -0.0000  0.0002
                                           -0.0000  0.0000  0.0000  0.0001  0.0000
                                            0.0000  0.0000 -0.0000 -0.0000  0.0000
                                            0.0000 -0.0000
    46. (1.99929) CR ( 1) C   6           s(100.00%)p 0.00(  0.00%)
                                            1.0000  0.0001  0.0000  0.0000  0.0000
                                           -0.0001 -0.0000 -0.0000 -0.0000  0.0003
                                            0.0000  0.0000  0.0000 -0.0000  0.0000
                                            0.0000 -0.0000 -0.0000  0.0000 -0.0000
                                           -0.0000 -0.0000
    47. (1.99899) CR ( 1) C   7           s(100.00%)p 0.00(  0.00%)
                                            1.0000  0.0001 -0.0000  0.0000 -0.0000
                                           -0.0000 -0.0000  0.0000  0.0000 -0.0000
                                            0.0000  0.0000  0.0000  0.0003  0.0000
                                           -0.0000 -0.0000 -0.0000 -0.0000  0.0000
                                           -0.0000  0.0000
    48. (1.99911) CR ( 1) C   8           s(100.00%)p 0.00(  0.00%)
                                            1.0000 -0.0001  0.0000  0.0000  0.0000
                                           -0.0002 -0.0000  0.0000 -0.0000  0.0001
                                            0.0000  0.0000 -0.0000 -0.0001  0.0000
                                            0.0000 -0.0000 -0.0000 -0.0000  0.0000
                                           -0.0000  0.0000
    49. (1.99937) CR ( 1) N   9           s(100.00%)
                                            1.0000  0.0001 -0.0000  0.0000  0.0000
                                            0.0000  0.0000  0.0000 -0.0000 -0.0000
                                            0.0000 -0.0000  0.0000 -0.0000  0.0000
                                            0.0000 -0.0000 -0.0000  0.0000  0.0000
                                           -0.0000  0.0000
    50. (1.99916) CR ( 1) C  10           s(100.00%)p 0.00(  0.00%)
                                            1.0000  0.0002 -0.0000 -0.0000 -0.0000
                                            0.0002  0.0000  0.0000  0.0000  0.0000
                                            0.0000  0.0000 -0.0000 -0.0003  0.0000
                                           -0.0000 -0.0000 -0.0000 -0.0000 -0.0000
                                            0.0000 -0.0000
    51. (1.99929) CR ( 1) C  11           s(100.00%)p 0.00(  0.00%)
                                            1.0000  0.0001  0.0000  0.0000  0.0000
                                           -0.0000 -0.0000 -0.0000 -0.0000 -0.0000
                                           -0.0000 -0.0000 -0.0000 -0.0003 -0.0000
                                           -0.0000 -0.0000 -0.0000  0.0000  0.0000
                                           -0.0000  0.0000
    52. (1.99929) CR ( 1) C  12           s(100.00%)p 0.00(  0.00%)
                                            1.0000  0.0002  0.0000  0.0000  0.0000
                                           -0.0003 -0.0000 -0.0000 -0.0000 -0.0000
                                           -0.0000 -0.0000 -0.0000 -0.0001 -0.0000
                                           -0.0000 -0.0000  0.0000  0.0000  0.0000
                                            0.0000 -0.0000
    53. (1.99928) CR ( 1) C  13           s(100.00%)p 0.00(  0.00%)
                                            1.0000  0.0001  0.0000  0.0000  0.0000
                                           -0.0003 -0.0000  0.0000 -0.0000 -0.0000
                                           -0.0000  0.0000 -0.0000  0.0002  0.0000
                                           -0.0000  0.0000  0.0000 -0.0000 -0.0000
                                            0.0000 -0.0000
    54. (1.99917) CR ( 1) C  14           s(100.00%)p 0.00(  0.00%)
                                            1.0000  0.0002 -0.0000 -0.0000 -0.0000
                                           -0.0001  0.0000  0.0000 -0.0000 -0.0000
                                            0.0000  0.0000  0.0000  0.0003  0.0000
                                            0.0000  0.0000 -0.0000  0.0000  0.0000
                                           -0.0000  0.0000
    55. (1.99939) CR ( 1) C  15           s(100.00%)p 0.00(  0.00%)
                                            1.0000  0.0001  0.0000  0.0000  0.0000
                                            0.0001  0.0000  0.0000  0.0000 -0.0003
                                           -0.0000  0.0000 -0.0000  0.0002 -0.0000
                                            0.0000 -0.0000 -0.0000 -0.0000  0.0000
                                           -0.0000 -0.0000
    56. (1.99981) CR ( 1) O  16           s(100.00%)p 0.00(  0.00%)
                                            1.0000  0.0002  0.0000  0.0000  0.0000
                                           -0.0000  0.0000  0.0000 -0.0000  0.0000
                                           -0.0000 -0.0000  0.0000  0.0002 -0.0000
                                            0.0000  0.0000  0.0000  0.0000 -0.0000
                                            0.0000 -0.0000
    57. (1.99939) CR ( 1) C  29           s(100.00%)p 0.00(  0.00%)
                                            1.0000  0.0000 -0.0000  0.0000  0.0000
                                            0.0001 -0.0000  0.0000  0.0000 -0.0001
                                            0.0000 -0.0000  0.0000 -0.0001  0.0000
                                           -0.0000  0.0000  0.0000  0.0000 -0.0000
                                            0.0000 -0.0000
    58. (1.67178) LP ( 1) N   9           s(  0.01%)p99.99( 99.97%)d 1.09(  0.01%)
                                           -0.0000  0.0112  0.0010  0.0003 -0.0000
                                            0.9302  0.0168  0.0013 -0.0014  0.3646
                                            0.0046  0.0015 -0.0010 -0.0352 -0.0002
                                            0.0019  0.0001 -0.0050  0.0092  0.0036
                                            0.0040 -0.0002
    59. (1.98764) LP ( 1) O  16           s( 62.82%)p 0.59( 37.17%)d 0.00(  0.01%)
                                           -0.0003  0.7924  0.0180 -0.0003  0.0000
                                           -0.1163  0.0027  0.0004 -0.0010  0.3316
                                           -0.0067 -0.0007  0.0028  0.4981 -0.0030
                                            0.0027  0.0043  0.0022  0.0022 -0.0066
                                            0.0027 -0.0052
    60. (1.89947) LP ( 2) O  16           s(  0.01%)p 1.00( 99.93%)d 0.00(  0.06%)
                                            0.0001  0.0057 -0.0021 -0.0051 -0.0001
                                           -0.3042 -0.0031  0.0004 -0.0000  0.7538
                                            0.0079 -0.0009 -0.0002 -0.5818 -0.0072
                                            0.0011  0.0015  0.0076  0.0033 -0.0073
                                            0.0086  0.0203
    61. (0.00551) RY*( 1) C   1           s(  1.03%)p91.16( 93.61%)d 5.22(  5.36%)
                                            0.0000 -0.0243  0.0970  0.0031  0.0159
                                            0.0146 -0.5760  0.0689 -0.0319  0.0164
                                           -0.6426  0.0762 -0.0373 -0.0110  0.4186
                                           -0.0441  0.0240 -0.2017  0.0634  0.0907
                                            0.0156 -0.0208
    62. (0.00194) RY*( 2) C   1           s(  0.01%)p99.99( 98.11%)d99.99(  1.88%)
                                           -0.0000  0.0001  0.0093  0.0049  0.0012
                                           -0.0306 -0.6799  0.1075  0.1726  0.0287
                                            0.6575 -0.1032 -0.1654  0.0028  0.0712
                                           -0.0113 -0.0159  0.0096 -0.0447  0.0309
                                            0.1253  0.0055
    63. (0.00090) RY*( 3) C   1           s(  0.01%)p 1.00( 91.91%)d 0.09(  8.08%)
                                            0.0000  0.0004 -0.0007  0.0095 -0.0009
                                           -0.0070  0.3332  0.0791  0.0340 -0.0066
                                            0.2481  0.0236  0.0318 -0.0198  0.8346
                                            0.1688  0.1094  0.1109  0.0761  0.1750
                                           -0.0096 -0.1789
    64. (0.00054) RY*( 4) C   1           s(  0.01%)p 1.00(  0.42%)d99.99( 99.57%)
                                            0.0000  0.0000  0.0072 -0.0036 -0.0000
                                           -0.0040  0.0208 -0.0155  0.0027 -0.0026
                                            0.0130  0.0306 -0.0060 -0.0091  0.0445
                                            0.0161  0.0057 -0.0428  0.6256 -0.6314
                                            0.4352 -0.1208
    65. (0.00041) RY*( 5) C   1           s(  2.19%)p42.52( 92.98%)d 2.21(  4.83%)
                                            0.0000  0.0001  0.1460 -0.0217 -0.0093
                                            0.0135  0.0756  0.6725 -0.1859 -0.0172
                                           -0.0643 -0.6103  0.2284  0.0002 -0.0388
                                           -0.0802 -0.0007 -0.0090 -0.0628  0.0307
                                            0.2082  0.0017
    66. (0.00038) RY*( 6) C   1           s( 87.12%)p 0.12( 10.61%)d 0.03(  2.27%)
                                           -0.0000  0.0029  0.9319 -0.0014 -0.0525
                                           -0.0157  0.0695 -0.0468  0.1861 -0.0128
                                            0.0808  0.1650  0.1225  0.0100 -0.0427
                                           -0.0377 -0.1093 -0.1158 -0.0278 -0.0014
                                           -0.0248 -0.0890
    67. (0.00019) RY*( 7) C   1           s( 80.93%)p 0.03(  2.39%)d 0.21( 16.68%)
                                            0.0000 -0.0036 -0.0969  0.8944 -0.0065
                                            0.0047  0.0194 -0.0134  0.0741  0.0042
                                            0.0164 -0.0305  0.1069 -0.0027 -0.0239
                                            0.0201 -0.0647 -0.2771 -0.1224 -0.0430
                                            0.0244 -0.2694
    68. (0.00007) RY*( 8) C   1           s(  0.49%)p47.86( 23.27%)d99.99( 76.24%)
    69. (0.00006) RY*( 9) C   1           s(  5.50%)p12.32( 67.76%)d 4.86( 26.74%)
    70. (0.00002) RY*(10) C   1           s(  9.46%)p 1.72( 16.25%)d 7.85( 74.29%)
    71. (0.00001) RY*(11) C   1           s(  0.22%)p99.99( 98.63%)d 5.09(  1.15%)
    72. (0.00000) RY*(12) C   1           s(  0.80%)p99.99( 98.32%)d 1.10(  0.88%)
    73. (0.00001) RY*(13) C   1           s(  1.38%)p62.36( 86.21%)d 8.98( 12.41%)
    74. (0.00000) RY*(14) C   1           s(  2.72%)p 5.55( 15.09%)d30.23( 82.19%)
    75. (0.00001) RY*(15) C   1           s(  3.53%)p23.53( 83.19%)d 3.75( 13.27%)
    76. (0.00000) RY*(16) C   1           s( 98.99%)p 0.01(  0.63%)d 0.00(  0.38%)
    77. (0.00000) RY*(17) C   1           s(  5.69%)p 3.64( 20.70%)d12.93( 73.61%)
    78. (0.00579) RY*( 1) C   2           s(  0.40%)p99.99( 94.84%)d11.98(  4.76%)
                                            0.0000 -0.0260  0.0472 -0.0318  0.0076
                                            0.0257 -0.8891  0.0809 -0.0519 -0.0043
                                            0.2872  0.0210  0.0014 -0.0083  0.2515
                                           -0.0369  0.0193  0.0899  0.0588 -0.0731
                                           -0.1730  0.0276
    79. (0.00203) RY*( 2) C   2           s(  0.31%)p99.99( 97.70%)d 6.40(  1.99%)
                                           -0.0000 -0.0019  0.0467 -0.0301 -0.0037
                                           -0.0067 -0.1628  0.0210  0.0273 -0.0376
                                           -0.8622  0.1451  0.2053  0.0134  0.3643
                                           -0.0588 -0.0704  0.1224 -0.0414 -0.0279
                                            0.0433  0.0228
    80. (0.00084) RY*( 3) C   2           s(  0.47%)p99.99( 86.80%)d26.83( 12.73%)
                                           -0.0000  0.0006  0.0685 -0.0070  0.0030
                                           -0.0091  0.3202  0.0893  0.0259 -0.0042
                                            0.2778  0.0546  0.0212 -0.0203  0.7913
                                            0.2122  0.0666  0.1284  0.2175  0.0653
                                            0.0643 -0.2348
    81. (0.00060) RY*( 4) C   2           s(  0.42%)p12.03(  5.09%)d99.99( 94.49%)
                                           -0.0000 -0.0001  0.0549 -0.0347 -0.0039
                                            0.0010  0.0746  0.0301  0.0461  0.0035
                                            0.0638  0.0640  0.0089  0.0043  0.1601
                                            0.0124  0.0906 -0.3358  0.0123 -0.7448
                                            0.2133  0.4813
    82. (0.00045) RY*( 5) C   2           s( 87.83%)p 0.10(  9.09%)d 0.04(  3.08%)
                                           -0.0000  0.0030  0.9352 -0.0525 -0.0310
                                           -0.0179  0.0653  0.1244  0.1389  0.0130
                                            0.0129  0.1069 -0.1173  0.0040 -0.1045
                                           -0.1171 -0.0367  0.0875 -0.0540 -0.0425
                                           -0.1214 -0.0606
    83. (0.00026) RY*( 6) C   2           s( 18.50%)p 3.89( 71.98%)d 0.51(  9.51%)
                                            0.0000 -0.0012 -0.1674  0.3957  0.0200
                                            0.0066  0.0378  0.0820 -0.0519  0.0165
                                            0.0599  0.7412 -0.3075 -0.0085 -0.0320
                                           -0.2236  0.1003  0.2429 -0.1427 -0.0968
                                            0.0516 -0.0612
    84. (0.00014) RY*( 7) C   2           s( 57.65%)p 0.40( 23.29%)d 0.33( 19.06%)
                                            0.0000 -0.0066 -0.0099  0.7565 -0.0641
                                            0.0035 -0.0087  0.0746  0.2680 -0.0075
                                           -0.0544 -0.3499  0.0754  0.0013  0.0200
                                            0.0822 -0.1309 -0.0397 -0.0611 -0.2654
                                           -0.2453 -0.2338
    85. (0.00008) RY*( 8) C   2           s(  5.73%)p 7.24( 41.46%)d 9.22( 52.81%)
    86. (0.00005) RY*( 9) C   2           s(  7.76%)p 7.10( 55.04%)d 4.80( 37.20%)
    87. (0.00003) RY*(10) C   2           s(  0.12%)p99.99( 95.02%)d39.89(  4.86%)
    88. (0.00003) RY*(11) C   2           s( 10.58%)p 1.05( 11.13%)d 7.40( 78.29%)
    89. (0.00000) RY*(12) C   2           s(  0.06%)p99.99( 96.59%)d58.42(  3.35%)
    90. (0.00000) RY*(13) C   2           s(  2.99%)p26.46( 79.16%)d 5.97( 17.84%)
    91. (0.00000) RY*(14) C   2           s(  0.53%)p30.82( 16.21%)d99.99( 83.26%)
    92. (0.00000) RY*(15) C   2           s( 98.70%)p 0.01(  0.84%)d 0.00(  0.46%)
    93. (0.00001) RY*(16) C   2           s(  4.39%)p20.69( 90.89%)d 1.07(  4.71%)
    94. (0.00001) RY*(17) C   2           s(  3.64%)p 6.84( 24.93%)d19.61( 71.43%)
    95. (0.00537) RY*( 1) C   3           s(  0.15%)p99.99( 94.47%)d36.28(  5.39%)
                                            0.0000 -0.0215  0.0316  0.0031  0.0033
                                            0.0039 -0.2511  0.0624 -0.0261 -0.0234
                                            0.9125 -0.0515  0.0311  0.0042 -0.1995
                                           -0.0173 -0.0077  0.1212 -0.0726  0.0404
                                            0.1747  0.0420
    96. (0.00197) RY*( 2) C   3           s(  0.16%)p99.99( 97.37%)d15.62(  2.47%)
                                            0.0000  0.0160  0.0336  0.0035 -0.0136
                                            0.0249  0.8701 -0.1059 -0.1102  0.0053
                                            0.1549 -0.0836 -0.0559 -0.0123 -0.3940
                                            0.0243  0.0511  0.1175 -0.0288 -0.0629
                                           -0.0781 -0.0054
    97. (0.00119) RY*( 3) C   3           s(  0.15%)p99.99( 81.71%)d99.99( 18.14%)
                                            0.0000  0.0014  0.0382  0.0026 -0.0063
                                           -0.0028  0.3041  0.1180  0.0229 -0.0044
                                            0.2463  0.1316  0.0169 -0.0053  0.7337
                                            0.3023  0.0463  0.1105  0.3085 -0.1253
                                            0.1387 -0.1977
    98. (0.00059) RY*( 4) C   3           s(  1.08%)p22.75( 24.51%)d69.07( 74.41%)
                                            0.0000  0.0004  0.1028  0.0145 -0.0024
                                           -0.0040  0.1433 -0.0860  0.0407 -0.0056
                                            0.1325 -0.0009  0.0435 -0.0080  0.3922
                                           -0.1942  0.0663 -0.2772 -0.5297 -0.1984
                                           -0.1633  0.5663
    99. (0.00039) RY*( 5) C   3           s( 72.20%)p 0.35( 25.26%)d 0.04(  2.54%)
                                            0.0000 -0.0034  0.8169 -0.2327  0.0214
                                           -0.0077 -0.0777 -0.2772  0.1194 -0.0190
                                           -0.0222 -0.2961  0.1419  0.0065 -0.0072
                                            0.1829 -0.1150  0.0396  0.0962  0.0091
                                           -0.1186 -0.0200
   100. (0.00027) RY*( 6) C   3           s( 40.63%)p 1.38( 56.02%)d 0.08(  3.35%)
                                            0.0000 -0.0060  0.4762  0.4210 -0.0465
                                            0.0112  0.0322  0.6236 -0.2963 -0.0069
                                           -0.0731 -0.0187 -0.0846 -0.0033 -0.0178
                                           -0.2280  0.1312 -0.0831 -0.0673  0.0287
                                            0.0898 -0.1149
   101. (0.00018) RY*( 7) C   3           s(  7.51%)p 9.19( 68.99%)d 3.13( 23.50%)
                                            0.0000  0.0087  0.1449  0.2120  0.0952
                                           -0.0047 -0.1187 -0.2369 -0.4065 -0.0066
                                           -0.0423  0.5960  0.2315  0.0043 -0.0862
                                            0.1381  0.1314  0.3496  0.1031 -0.1054
                                           -0.1417  0.2664
   102. (0.00010) RY*( 8) C   3           s( 22.45%)p 1.92( 43.03%)d 1.54( 34.52%)
                                            0.0000  0.0045  0.0405  0.4679  0.0624
                                            0.0101  0.1076 -0.3811  0.1383  0.0078
                                            0.1132  0.1203  0.2342 -0.0022  0.0444
                                           -0.3587 -0.2035 -0.4097  0.3074  0.2636
                                            0.0765 -0.0868
   103. (0.00008) RY*( 9) C   3           s(  7.72%)p 6.11( 47.22%)d 5.83( 45.06%)
   104. (0.00006) RY*(10) C   3           s( 16.32%)p 2.65( 43.22%)d 2.48( 40.46%)
   105. (0.00003) RY*(11) C   3           s(  1.26%)p54.84( 68.85%)d23.82( 29.90%)
   106. (0.00004) RY*(12) C   3           s(  4.68%)p 3.92( 18.33%)d16.45( 76.99%)
   107. (0.00004) RY*(13) C   3           s( 29.34%)p 1.94( 56.95%)d 0.47( 13.71%)
   108. (0.00000) RY*(14) C   3           s( 94.68%)p 0.03(  2.87%)d 0.03(  2.45%)
   109. (0.00001) RY*(15) C   3           s(  0.34%)p94.78( 31.78%)d99.99( 67.89%)
   110. (0.00000) RY*(16) C   3           s(  0.73%)p99.99( 86.24%)d17.74( 13.03%)
   111. (0.00001) RY*(17) C   3           s(  0.70%)p75.80( 53.27%)d65.49( 46.02%)
   112. (0.00658) RY*( 1) C   4           s(  2.14%)p43.77( 93.85%)d 1.87(  4.01%)
                                            0.0000 -0.0085  0.1357 -0.0544 -0.0021
                                            0.0140 -0.6152  0.0275 -0.0251  0.0113
                                           -0.6537 -0.0078 -0.0269 -0.0060  0.3601
                                            0.0095  0.0198  0.1761 -0.0572 -0.0683
                                           -0.0116  0.0312
   113. (0.00386) RY*( 2) C   4           s(  5.94%)p15.21( 90.30%)d 0.63(  3.77%)
                                           -0.0000  0.0068  0.2435  0.0025 -0.0054
                                           -0.0015  0.7306 -0.0425 -0.0143 -0.0158
                                           -0.3718  0.0377  0.0294 -0.0040  0.4733
                                            0.0481  0.0065  0.0818  0.0249  0.0592
                                            0.1401 -0.0850
   114. (0.00253) RY*( 3) C   4           s(  3.25%)p27.34( 88.85%)d 2.43(  7.90%)
                                           -0.0000  0.0015  0.1768  0.0352  0.0007
                                           -0.0190 -0.2086  0.0479  0.0528  0.0018
                                            0.6121  0.0102 -0.0199 -0.0096  0.6743
                                            0.0971 -0.0106  0.0981  0.1669 -0.0485
                                           -0.0650 -0.1869
   115. (0.00069) RY*( 4) C   4           s( 26.20%)p 0.37(  9.80%)d 2.44( 64.01%)
                                           -0.0000  0.0019  0.5117  0.0106 -0.0059
                                           -0.0043 -0.0061 -0.0984  0.0918  0.0004
                                            0.1188 -0.2095 -0.0170  0.0111  0.0020
                                           -0.1399 -0.0427 -0.0383 -0.5202  0.4004
                                           -0.3137  0.3305
   116. (0.00063) RY*( 5) C   4           s( 49.79%)p 0.21( 10.39%)d 0.80( 39.83%)
                                           -0.0000 -0.0005  0.7053 -0.0185  0.0121
                                           -0.0100 -0.0559 -0.1071  0.0941 -0.0039
                                            0.0336 -0.0373  0.0088 -0.0018 -0.2667
                                           -0.0788 -0.0183 -0.0850  0.3451 -0.4179
                                            0.2953  0.1004
   117. (0.00032) RY*( 6) C   4           s( 13.50%)p 3.29( 44.37%)d 3.12( 42.13%)
                                            0.0000 -0.0046  0.2606 -0.2586  0.0138
                                           -0.0048 -0.0518  0.0905  0.0039 -0.0018
                                           -0.0174  0.0425 -0.0539 -0.0102 -0.2948
                                            0.5837  0.0077  0.2642  0.0386  0.3786
                                            0.0024 -0.4546
   118. (0.00025) RY*( 7) C   4           s(  3.76%)p18.68( 70.18%)d 6.94( 26.07%)
                                           -0.0000 -0.0033  0.1756  0.0771  0.0281
                                            0.0054  0.0004 -0.1725 -0.3677 -0.0094
                                           -0.0247  0.6783  0.2620  0.0001 -0.0550
                                           -0.0564  0.0332 -0.0926  0.0039 -0.1015
                                           -0.4760 -0.1234
   119. (0.00019) RY*( 8) C   4           s( 29.26%)p 1.52( 44.47%)d 0.90( 26.27%)
                                            0.0000 -0.0024  0.0685  0.5364 -0.0126
                                           -0.0082 -0.0743  0.2728  0.3319  0.0069
                                            0.0190  0.4627 -0.0061  0.0012 -0.0643
                                           -0.1693 -0.0855  0.1496 -0.2064  0.1913
                                            0.3878 -0.1036
   120. (0.00012) RY*( 9) C   4           s( 19.87%)p 1.99( 39.61%)d 2.04( 40.52%)
                                           -0.0000  0.0036  0.0371  0.4363  0.0833
                                            0.0079  0.0527  0.3480  0.1340 -0.0105
                                           -0.1310 -0.3162  0.3231 -0.0024 -0.0793
                                            0.0273 -0.1598  0.1167  0.4268  0.0717
                                           -0.4514  0.0221
   121. (0.00010) RY*(10) C   4           s(  3.14%)p27.05( 84.99%)d 3.78( 11.87%)
                                           -0.0000 -0.0046  0.1389 -0.1045 -0.0346
                                            0.0031  0.0606  0.6252 -0.1879 -0.0051
                                           -0.0372  0.0020 -0.5270  0.0004 -0.0256
                                           -0.2945  0.2313 -0.2148  0.0191 -0.0395
                                           -0.1790 -0.1966
   122. (0.00008) RY*(11) C   4           s(  1.60%)p12.62( 20.14%)d49.03( 78.26%)
   123. (0.00007) RY*(12) C   4           s(  7.82%)p 8.56( 66.90%)d 3.23( 25.28%)
   124. (0.00005) RY*(13) C   4           s( 12.41%)p 4.39( 54.47%)d 2.67( 33.12%)
   125. (0.00005) RY*(14) C   4           s( 17.41%)p 2.12( 36.98%)d 2.62( 45.61%)
   126. (0.00002) RY*(15) C   4           s( 16.38%)p 2.68( 43.91%)d 2.42( 39.71%)
   127. (0.00000) RY*(16) C   4           s(  0.03%)p99.99( 99.64%)d10.90(  0.33%)
   128. (0.00000) RY*(17) C   4           s( 87.54%)p 0.01(  1.26%)d 0.13( 11.20%)
   129. (0.00550) RY*( 1) C   5           s(  0.19%)p99.99( 94.57%)d27.08(  5.23%)
                                            0.0000 -0.0227  0.0303 -0.0217  0.0054
                                           -0.0232  0.8967 -0.0157  0.0367  0.0019
                                           -0.2055  0.0609 -0.0092  0.0079 -0.3047
                                           -0.0185 -0.0139  0.0950  0.0619 -0.0818
                                           -0.1794  0.0247
   130. (0.00195) RY*( 2) C   5           s(  0.95%)p99.99( 95.97%)d 3.23(  3.08%)
                                            0.0000  0.0157  0.0938 -0.0162 -0.0152
                                            0.0015  0.1089 -0.0089 -0.0416  0.0244
                                            0.8979 -0.1422 -0.1157 -0.0096 -0.3115
                                            0.0676  0.0620  0.1138 -0.0664 -0.0846
                                            0.0766  0.0202
   131. (0.00109) RY*( 3) C   5           s(  0.68%)p99.99( 77.88%)d31.59( 21.44%)
                                           -0.0000 -0.0002  0.0824  0.0012  0.0011
                                           -0.0099  0.3069  0.0723  0.0278 -0.0075
                                            0.2208  0.0590  0.0040 -0.0176  0.7383
                                            0.2805  0.0462  0.1455 -0.1151  0.3805
                                           -0.1271 -0.1382
   132. (0.00059) RY*( 4) C   5           s( 36.82%)p 0.47( 17.44%)d 1.24( 45.74%)
                                           -0.0000 -0.0028  0.6029 -0.0688  0.0001
                                           -0.0097  0.1043 -0.1328  0.0724 -0.0048
                                           -0.0007 -0.1333  0.0654  0.0103  0.3189
                                           -0.1290  0.0025 -0.2836 -0.1064 -0.4263
                                            0.1467  0.4029
   133. (0.00043) RY*( 5) C   5           s( 48.77%)p 0.55( 26.63%)d 0.50( 24.60%)
                                           -0.0000 -0.0052  0.6885 -0.1152  0.0194
                                           -0.0145 -0.1258 -0.0069  0.0816 -0.0073
                                           -0.1646 -0.1054  0.1205  0.0024 -0.2987
                                            0.2973 -0.1145  0.1912  0.0834  0.3038
                                            0.1016 -0.3160
   134. (0.00027) RY*( 6) C   5           s( 26.24%)p 2.71( 71.05%)d 0.10(  2.71%)
                                            0.0000 -0.0040  0.3227  0.3951 -0.0464
                                           -0.0062 -0.0612  0.0559 -0.0872  0.0121
                                            0.0500  0.6923 -0.3910 -0.0033 -0.0241
                                           -0.2044  0.1368 -0.0392  0.0518 -0.0199
                                           -0.0837 -0.1245
   135. (0.00018) RY*( 7) C   5           s(  3.49%)p19.17( 66.90%)d 8.48( 29.61%)
                                            0.0000  0.0076  0.0724  0.1613  0.0599
                                           -0.0027  0.0075 -0.1108  0.1087 -0.0061
                                           -0.0546 -0.3678 -0.3147  0.0094  0.0936
                                           -0.6187 -0.1260  0.4656  0.0067  0.2553
                                            0.0770  0.0903
   136. (0.00014) RY*( 8) C   5           s( 43.00%)p 1.10( 47.09%)d 0.23(  9.91%)
                                           -0.0000 -0.0031 -0.0901  0.6492  0.0193
                                            0.0000  0.0593 -0.5677  0.0543 -0.0027
                                           -0.0229 -0.1559 -0.0140 -0.0042 -0.0106
                                            0.3415 -0.0164 -0.1357  0.1854  0.0777
                                            0.1886  0.0690
   137. (0.00011) RY*( 9) C   5           s(  9.42%)p 8.02( 75.55%)d 1.60( 15.03%)
                                            0.0000  0.0098 -0.0058  0.2694  0.1468
                                            0.0007  0.0209  0.7171  0.3075 -0.0000
                                           -0.0602 -0.1742 -0.2297 -0.0039 -0.0413
                                            0.2328  0.0604 -0.0852  0.1801  0.0373
                                            0.1757  0.2798
   138. (0.00010) RY*(10) C   5           s(  4.09%)p10.05( 41.10%)d13.40( 54.81%)
   139. (0.00004) RY*(11) C   5           s(  1.78%)p10.58( 18.84%)d44.59( 79.38%)
   140. (0.00004) RY*(12) C   5           s( 25.10%)p 1.32( 33.03%)d 1.67( 41.87%)
   141. (0.00001) RY*(13) C   5           s(  1.12%)p39.87( 44.57%)d48.59( 54.31%)
   142. (0.00002) RY*(14) C   5           s(  3.28%)p 4.01( 13.12%)d25.52( 83.60%)
   143. (0.00002) RY*(15) C   5           s(  3.75%)p20.23( 75.83%)d 5.45( 20.42%)
   144. (0.00000) RY*(16) C   5           s( 90.96%)p 0.07(  6.67%)d 0.03(  2.37%)
   145. (0.00000) RY*(17) C   5           s(  0.46%)p99.99( 93.83%)d12.35(  5.71%)
   146. (0.00566) RY*( 1) C   6           s(  0.43%)p99.99( 94.65%)d11.34(  4.92%)
                                           -0.0000  0.0258 -0.0419  0.0430 -0.0083
                                            0.0065 -0.3246 -0.0184 -0.0089 -0.0259
                                            0.9003 -0.0897  0.0524  0.0045 -0.1329
                                            0.0271 -0.0132 -0.1164  0.0753 -0.0210
                                           -0.1652 -0.0477
   147. (0.00202) RY*( 2) C   6           s(  0.23%)p99.99( 97.81%)d 8.53(  1.96%)
                                            0.0000  0.0016 -0.0333  0.0340  0.0052
                                            0.0356  0.8185 -0.1441 -0.1967  0.0091
                                            0.2191 -0.0309 -0.0456 -0.0160 -0.4278
                                            0.0703  0.0898 -0.1141  0.0035  0.0528
                                            0.0598 -0.0144
   148. (0.00081) RY*( 3) C   6           s(  0.08%)p99.99( 79.97%)d99.99( 19.94%)
                                           -0.0000  0.0005  0.0252 -0.0140 -0.0024
                                           -0.0035  0.3329  0.1064  0.0067 -0.0043
                                            0.2387  0.0832  0.0277 -0.0138  0.7488
                                            0.2177  0.0672  0.1884  0.1155  0.2621
                                           -0.0147 -0.2858
   149. (0.00060) RY*( 4) C   6           s(  0.32%)p36.67( 11.90%)d99.99( 87.78%)
                                           -0.0000  0.0001  0.0541  0.0179 -0.0002
                                           -0.0046  0.1276  0.0114  0.0428 -0.0053
                                            0.0889 -0.0029  0.0406 -0.0149  0.2886
                                            0.0193  0.0853 -0.2727 -0.6349 -0.0300
                                           -0.2593  0.5763
   150. (0.00045) RY*( 5) C   6           s( 81.65%)p 0.19( 15.48%)d 0.04(  2.87%)
                                           -0.0000  0.0030  0.9018 -0.0456 -0.0330
                                            0.0164  0.0188  0.2153 -0.1573 -0.0162
                                            0.0818  0.1344  0.1408 -0.0003 -0.0732
                                           -0.1809  0.0118  0.1079 -0.0628 -0.0707
                                            0.0762 -0.0483
   151. (0.00027) RY*( 6) C   6           s( 19.53%)p 3.74( 73.04%)d 0.38(  7.43%)
                                            0.0000 -0.0023 -0.3032  0.3208  0.0219
                                            0.0137  0.0491  0.6953 -0.2939  0.0103
                                            0.0307  0.1613 -0.1246 -0.0089 -0.0410
                                           -0.3053  0.1428  0.1829 -0.0601 -0.1483
                                           -0.1227 -0.0126
   152. (0.00017) RY*( 7) C   6           s( 77.08%)p 0.18( 13.60%)d 0.12(  9.33%)
                                            0.0000 -0.0021  0.0893  0.8729 -0.0303
                                           -0.0027 -0.0323 -0.2477  0.0577  0.0010
                                           -0.0343 -0.1075  0.1615  0.0005  0.0177
                                            0.1658 -0.0602  0.1255 -0.1865 -0.1009
                                            0.1136 -0.1401
   153. (0.00009) RY*( 8) C   6           s(  4.17%)p 9.34( 38.95%)d13.64( 56.88%)
   154. (0.00005) RY*( 9) C   6           s(  7.06%)p 6.67( 47.06%)d 6.50( 45.89%)
   155. (0.00002) RY*(10) C   6           s(  0.27%)p99.99( 95.68%)d14.95(  4.05%)
   156. (0.00003) RY*(11) C   6           s(  3.31%)p 5.65( 18.71%)d23.57( 77.98%)
   157. (0.00000) RY*(12) C   6           s(  0.46%)p99.99( 95.81%)d 8.18(  3.74%)
   158. (0.00001) RY*(13) C   6           s(  1.92%)p46.12( 88.72%)d 4.86(  9.36%)
   159. (0.00000) RY*(14) C   6           s( 97.31%)p 0.02(  1.50%)d 0.01(  1.19%)
   160. (0.00000) RY*(15) C   6           s(  0.75%)p21.14( 15.83%)d99.99( 83.42%)
   161. (0.00000) RY*(16) C   6           s(  3.02%)p25.06( 75.62%)d 7.08( 21.36%)
   162. (0.00000) RY*(17) C   6           s(  2.50%)p14.32( 35.78%)d24.70( 61.73%)
   163. (0.01201) RY*( 1) C   7           s(  3.74%)p25.32( 94.68%)d 0.42(  1.58%)
                                           -0.0000 -0.0082  0.1928 -0.0126  0.0015
                                           -0.0089  0.3184  0.0157 -0.0136  0.0106
                                           -0.0744 -0.0113 -0.0179  0.0355 -0.9147
                                            0.0278 -0.0091  0.0269  0.0026 -0.1030
                                            0.0104 -0.0657
   164. (0.00634) RY*( 2) C   7           s(  0.96%)p99.99( 96.80%)d 2.35(  2.25%)
                                           -0.0000 -0.0220  0.0942 -0.0137  0.0029
                                           -0.0083 -0.6546 -0.0461  0.0059  0.0114
                                            0.6756  0.0206 -0.0025 -0.0086 -0.2692
                                           -0.0871  0.0125 -0.0173 -0.0018 -0.0081
                                            0.1344  0.0638
   165. (0.00203) RY*( 3) C   7           s(  0.34%)p99.99( 85.69%)d41.33( 13.97%)
                                           -0.0000 -0.0001 -0.0267  0.0511  0.0072
                                            0.0032  0.4941  0.1339 -0.0381 -0.0008
                                            0.4977  0.2430  0.0227 -0.0098  0.0991
                                           -0.5255 -0.0069  0.2315 -0.2068  0.1346
                                           -0.1575 -0.0216
   166. (0.00127) RY*( 4) C   7           s(  3.76%)p15.07( 56.63%)d10.54( 39.62%)
                                            0.0000  0.0048  0.1850  0.0573 -0.0069
                                            0.0023 -0.0247 -0.3885  0.0334  0.0080
                                           -0.1942  0.3429 -0.0577  0.0046  0.0104
                                           -0.5038 -0.0303 -0.5840  0.0921  0.0056
                                            0.2028 -0.0741
   167. (0.00111) RY*( 5) C   7           s(  2.45%)p35.72( 87.59%)d 4.06(  9.96%)
                                           -0.0000 -0.0021  0.1565 -0.0034  0.0017
                                           -0.0060 -0.3393  0.6557  0.0643 -0.0009
                                           -0.3333  0.3735 -0.0286  0.0087 -0.0519
                                           -0.2601 -0.0694  0.1942  0.1956  0.0438
                                           -0.1147 -0.0923
   168. (0.00103) RY*( 6) C   7           s(  8.03%)p 5.78( 46.45%)d 5.67( 45.51%)
                                           -0.0000 -0.0009  0.2833 -0.0091 -0.0009
                                           -0.0071 -0.1739 -0.5839 -0.0541  0.0018
                                           -0.1366  0.1614 -0.0932  0.0105  0.0218
                                           -0.0085 -0.1905  0.5304 -0.0113  0.0261
                                           -0.3895 -0.1459
   169. (0.00069) RY*( 7) C   7           s( 20.56%)p 1.28( 26.27%)d 2.59( 53.17%)
                                            0.0000 -0.0022  0.4424 -0.0988  0.0079
                                            0.0068  0.1347  0.0912 -0.0370  0.0126
                                            0.1170 -0.3156 -0.0671  0.0141  0.1384
                                            0.0394 -0.3097  0.0597  0.2445  0.3783
                                            0.3905 -0.4157
   170. (0.00059) RY*( 8) C   7           s(  8.00%)p 8.79( 70.34%)d 2.71( 21.66%)
                                           -0.0000  0.0015  0.2644 -0.0975  0.0231
                                           -0.0084 -0.0723  0.0731 -0.0347  0.0077
                                           -0.0855 -0.6793 -0.0113  0.0027  0.0418
                                           -0.4688  0.0329 -0.0809  0.0111 -0.2431
                                           -0.3322  0.2012
   171. (0.00048) RY*( 9) C   7           s( 12.61%)p 3.65( 46.04%)d 3.28( 41.35%)
                                           -0.0000 -0.0077  0.3443 -0.0864 -0.0093
                                           -0.0117  0.1484  0.1501  0.0537  0.0297
                                            0.2752  0.2107 -0.3693  0.0045  0.1564
                                            0.3520 -0.0832 -0.3362  0.1051 -0.3732
                                           -0.3766 -0.0914
   172. (0.00029) RY*(10) C   7           s( 24.57%)p 1.89( 46.44%)d 1.18( 28.99%)
                                           -0.0000 -0.0028  0.4631  0.1746  0.0267
                                            0.0012  0.0906  0.0187  0.0181  0.0015
                                            0.0242  0.1471  0.6049 -0.0010  0.0759
                                            0.1703 -0.1806 -0.0204  0.0357  0.0332
                                            0.0313  0.5349
   173. (0.00015) RY*(11) C   7           s(  2.47%)p17.25( 42.60%)d22.23( 54.93%)
                                           -0.0000 -0.0007  0.1455  0.0595 -0.0007
                                           -0.0108 -0.1152  0.1340 -0.5751 -0.0038
                                           -0.1205  0.0270 -0.0535  0.0041  0.0333
                                            0.0414 -0.2073 -0.0778 -0.7045 -0.1274
                                            0.1459 -0.0970
   174. (0.00016) RY*(12) C   7           s(  5.58%)p 5.10( 28.48%)d11.81( 65.93%)
                                            0.0000  0.0067  0.2313  0.0471 -0.0075
                                            0.0050  0.0910 -0.0294  0.0739 -0.0116
                                           -0.0438  0.0613 -0.4085  0.0161  0.1207
                                           -0.0590  0.2815  0.3726  0.0237 -0.3689
                                            0.5330  0.3159
   175. (0.00012) RY*(13) C   7           s( 21.12%)p 2.27( 48.00%)d 1.46( 30.89%)
                                            0.0000  0.0000 -0.2448  0.3886 -0.0145
                                            0.0112  0.0425 -0.0080 -0.5841 -0.0018
                                            0.0575 -0.0196 -0.1994 -0.0052 -0.0420
                                           -0.0424 -0.2996  0.0142  0.5094 -0.0426
                                           -0.0278  0.2159
   176. (0.00009) RY*(14) C   7           s( 10.42%)p 6.78( 70.62%)d 1.82( 18.96%)
   177. (0.00007) RY*(15) C   7           s(  6.47%)p 5.61( 36.29%)d 8.85( 57.24%)
   178. (0.00004) RY*(16) C   7           s( 74.48%)p 0.21( 15.33%)d 0.14( 10.19%)
   179. (0.00001) RY*(17) C   7           s( 94.38%)p 0.02(  2.04%)d 0.04(  3.58%)
   180. (0.00724) RY*( 1) C   8           s(  0.89%)p99.99( 95.56%)d 3.99(  3.55%)
                                            0.0000 -0.0103  0.0782 -0.0517  0.0034
                                           -0.0207  0.9204  0.0034  0.0343 -0.0010
                                            0.0727 -0.0257 -0.0031 -0.0073  0.3169
                                            0.0040  0.0192  0.0303  0.1501  0.0243
                                            0.0754 -0.0762
   181. (0.00351) RY*( 2) C   8           s(  2.55%)p36.43( 92.75%)d 1.85(  4.71%)
                                           -0.0000  0.0046  0.1587 -0.0161 -0.0015
                                            0.0008 -0.2515  0.0224 -0.0020  0.0060
                                           -0.4946 -0.0106 -0.0094  0.0174  0.7854
                                           -0.0189 -0.0374  0.1120 -0.0905 -0.0263
                                            0.0887 -0.1333
   182. (0.00200) RY*( 3) C   8           s(  3.46%)p26.69( 92.26%)d 1.24(  4.28%)
                                           -0.0000  0.0052  0.1732  0.0673  0.0044
                                            0.0003 -0.2171  0.0434  0.0145 -0.0107
                                            0.8351  0.0322  0.0243  0.0137  0.4105
                                            0.0016 -0.0742 -0.1503 -0.0306 -0.0671
                                            0.0360 -0.1161
   183. (0.00109) RY*( 4) C   8           s( 89.01%)p 0.10(  8.48%)d 0.03(  2.52%)
                                           -0.0000 -0.0005  0.9431 -0.0245 -0.0061
                                            0.0133  0.0063  0.0635 -0.1067  0.0032
                                           -0.0869  0.0664  0.0182  0.0005 -0.2253
                                            0.0776 -0.0089 -0.0025  0.0799 -0.0759
                                           -0.1135 -0.0107
   184. (0.00065) RY*( 5) C   8           s(  0.43%)p 2.82(  1.22%)d99.99( 98.35%)
                                           -0.0000  0.0002  0.0636 -0.0150 -0.0073
                                            0.0006 -0.0188  0.0210  0.0157 -0.0100
                                           -0.0567  0.0465  0.0119  0.0042  0.0322
                                            0.0303 -0.0596 -0.4521 -0.0110  0.8816
                                           -0.0221 -0.0361
   185. (0.00034) RY*( 6) C   8           s(  3.21%)p13.01( 41.71%)d17.18( 55.08%)
                                            0.0000  0.0028 -0.0869  0.1555  0.0180
                                            0.0015  0.0428 -0.1128 -0.0344 -0.0117
                                           -0.1598  0.5984  0.0316 -0.0009  0.0151
                                            0.1094  0.0667 -0.6339  0.0866 -0.3560
                                            0.0553 -0.1083
   186. (0.00028) RY*( 7) C   8           s(  1.72%)p23.79( 40.97%)d33.29( 57.31%)
                                           -0.0000  0.0023 -0.0117  0.1271 -0.0304
                                           -0.0044 -0.0021  0.0238  0.0808  0.0009
                                           -0.0296  0.0970  0.0120  0.0183  0.1370
                                           -0.4126 -0.4503 -0.0507  0.3465 -0.0377
                                           -0.4039  0.5348
   187. (0.00021) RY*( 8) C   8           s( 53.74%)p 0.74( 39.86%)d 0.12(  6.41%)
                                           -0.0000 -0.0014  0.0610  0.7304  0.0144
                                            0.0026  0.0503 -0.4775 -0.3012  0.0022
                                            0.0019 -0.0460 -0.0365 -0.0034 -0.0321
                                           -0.2687  0.0244  0.1402 -0.0982  0.1085
                                            0.0788 -0.1295
   188. (0.00013) RY*( 9) C   8           s(  0.35%)p99.99( 82.45%)d49.24( 17.20%)
                                           -0.0000  0.0045 -0.0225  0.0391  0.0379
                                            0.0061  0.0813  0.6118 -0.1690  0.0010
                                           -0.0109  0.1773  0.0239 -0.0091 -0.0625
                                           -0.5989  0.1419 -0.0130 -0.3435 -0.0071
                                           -0.0883 -0.2145
   189. (0.00010) RY*(10) C   8           s( 11.19%)p 6.16( 68.95%)d 1.78( 19.86%)
                                           -0.0000 -0.0020 -0.0687  0.3133 -0.0949
                                            0.0056  0.0799  0.3613 -0.2058  0.0035
                                            0.0252  0.3434 -0.1186  0.0046  0.0243
                                            0.5333 -0.3041  0.2800 -0.2484  0.1012
                                            0.0004  0.2198
   190. (0.00007) RY*(11) C   8           s(  4.34%)p 5.01( 21.76%)d17.01( 73.90%)
   191. (0.00007) RY*(12) C   8           s(  2.83%)p19.67( 55.58%)d14.72( 41.60%)
   192. (0.00008) RY*(13) C   8           s( 12.70%)p 4.31( 54.68%)d 2.57( 32.62%)
   193. (0.00005) RY*(14) C   8           s( 14.54%)p 4.29( 62.29%)d 1.59( 23.17%)
   194. (0.00003) RY*(15) C   8           s(  6.63%)p 6.81( 45.13%)d 7.28( 48.24%)
   195. (0.00001) RY*(16) C   8           s( 91.55%)p 0.03(  2.72%)d 0.06(  5.73%)
   196. (0.00001) RY*(17) C   8           s(  0.92%)p99.99( 93.74%)d 5.81(  5.34%)
   197. (0.00719) RY*( 1) N   9           s(  0.24%)p99.99( 98.24%)d 6.33(  1.52%)
                                            0.0000  0.0014  0.0274  0.0405 -0.0010
                                           -0.0172  0.9296 -0.1042  0.0052 -0.0064
                                            0.3195 -0.0649 -0.0039  0.0016  0.0022
                                            0.0235  0.0100 -0.0504  0.0911  0.0250
                                            0.0606 -0.0077
   198. (0.00478) RY*( 2) N   9           s( 13.43%)p 6.25( 84.00%)d 0.19(  2.57%)
                                           -0.0000 -0.0064  0.3346  0.1494  0.0038
                                            0.0016 -0.1377  0.0789  0.0082 -0.0038
                                            0.3058 -0.1511 -0.0141  0.0032  0.7252
                                            0.4141  0.0264 -0.0100  0.0565 -0.1419
                                           -0.0107 -0.0469
   199. (0.00179) RY*( 3) N   9           s( 52.95%)p 0.85( 44.77%)d 0.04(  2.27%)
                                           -0.0000 -0.0013 -0.3789  0.6212  0.0070
                                           -0.0002  0.0407  0.3063  0.0053  0.0032
                                           -0.1776 -0.5233 -0.0091  0.0075  0.0587
                                           -0.1168  0.1721 -0.0756 -0.0512  0.0726
                                            0.0209 -0.0932
   200. (0.00136) RY*( 4) N   9           s( 15.83%)p 4.24( 67.18%)d 1.07( 16.99%)
                                           -0.0000 -0.0096  0.3937 -0.0560  0.0084
                                            0.0031 -0.1806  0.2190 -0.0122 -0.0058
                                            0.5275 -0.3372 -0.0082  0.0001 -0.4340
                                           -0.1006  0.0228 -0.0660 -0.0937  0.2302
                                           -0.1301 -0.2947
   201. (0.00108) RY*( 5) N   9           s( 61.05%)p 0.54( 33.17%)d 0.09(  5.78%)
                                            0.0000  0.0071  0.6674  0.4062 -0.0078
                                           -0.0034  0.1152  0.2248 -0.0094 -0.0006
                                           -0.3440  0.3293  0.0014 -0.0046 -0.0452
                                           -0.1818  0.0768 -0.0264  0.0207  0.1419
                                            0.1696  0.0881
   202. (0.00072) RY*( 6) N   9           s( 11.66%)p 5.09( 59.28%)d 2.49( 29.06%)
                                           -0.0000 -0.0006  0.1861  0.2862 -0.0003
                                            0.0038 -0.0174 -0.6794  0.0485  0.0033
                                           -0.1579 -0.2142  0.0407 -0.0015 -0.1266
                                            0.1872  0.0708  0.3834 -0.0416  0.1625
                                           -0.3397 -0.0085
   203. (0.00045) RY*( 7) N   9           s(  4.48%)p16.86( 75.50%)d 4.47( 20.02%)
                                           -0.0000 -0.0075 -0.1328  0.1646  0.0004
                                           -0.0033 -0.0149  0.0376 -0.0198 -0.0005
                                           -0.0238  0.2177  0.0274 -0.0042 -0.3190
                                            0.7762  0.0021 -0.3088 -0.1489  0.2120
                                            0.1854 -0.0579
   204. (0.00029) RY*( 8) N   9           s( 26.03%)p 2.41( 62.80%)d 0.43( 11.17%)
                                           -0.0000 -0.0076 -0.1662  0.4821 -0.0138
                                           -0.0052 -0.2251 -0.3310 -0.0068  0.0133
                                            0.5241  0.3223  0.0290 -0.0007 -0.0114
                                           -0.2814 -0.0941 -0.2123  0.0563 -0.0095
                                            0.1173  0.2228
   205. (0.00022) RY*( 9) N   9           s(  1.13%)p25.23( 28.39%)d62.65( 70.49%)
                                            0.0000  0.0051  0.0585  0.0803 -0.0369
                                            0.0031  0.0230 -0.2163 -0.0465 -0.0098
                                           -0.2013  0.0332  0.2467  0.0045  0.0424
                                           -0.1004 -0.3463 -0.3943  0.1163 -0.2529
                                           -0.0798 -0.6823
   206. (0.00018) RY*(10) N   9           s(  1.26%)p 6.27(  7.88%)d72.30( 90.86%)
                                           -0.0000  0.0032  0.0951 -0.0581  0.0113
                                            0.0066  0.0614 -0.1792 -0.0528  0.0026
                                           -0.0307 -0.0900 -0.0639  0.0038  0.1047
                                           -0.1243  0.0237 -0.1684 -0.9101 -0.1623
                                            0.1544  0.0418
   207. (0.00013) RY*(11) N   9           s(  3.33%)p 6.20( 20.64%)d22.84( 76.03%)
                                            0.0000 -0.0064  0.1379  0.1186 -0.0131
                                            0.0024 -0.0166  0.0351  0.0124 -0.0034
                                            0.0217 -0.1521  0.0175 -0.0237 -0.3816
                                            0.1470  0.1139  0.0415  0.1126 -0.8371
                                            0.0704  0.2005
   208. (0.00008) RY*(12) N   9           s(  4.87%)p 7.31( 35.64%)d12.21( 59.49%)
   209. (0.00005) RY*(13) N   9           s(  3.83%)p 6.74( 25.81%)d18.37( 70.36%)
   210. (0.00002) RY*(14) N   9           s(  1.28%)p47.80( 61.30%)d29.18( 37.42%)
   211. (0.00001) RY*(15) N   9           s(  0.89%)p99.99( 93.99%)d 5.72(  5.11%)
   212. (0.00000) RY*(16) N   9           s( 97.78%)p 0.02(  2.01%)d 0.00(  0.21%)
   213. (0.00000) RY*(17) N   9           s(  0.02%)p99.99( 99.45%)d25.04(  0.53%)
   214. (0.00546) RY*( 1) C  10           s(  0.10%)p99.99( 94.71%)d53.93(  5.20%)
                                           -0.0000  0.0217 -0.0211 -0.0024 -0.0064
                                           -0.0231  0.8139  0.0071  0.0394 -0.0008
                                            0.0510  0.0419  0.0099  0.0093 -0.5240
                                            0.0550 -0.0197 -0.0042 -0.2144 -0.0212
                                            0.0571 -0.0478
   215. (0.00190) RY*( 2) C  10           s(  0.75%)p99.99( 96.19%)d 4.07(  3.06%)
                                            0.0000  0.0161  0.0840 -0.0052 -0.0130
                                           -0.0130 -0.5088  0.0457  0.0931  0.0004
                                           -0.1600 -0.0608 -0.0030 -0.0239 -0.7989
                                            0.1199  0.0983  0.0421  0.0553  0.0333
                                            0.1050 -0.1166
   216. (0.00104) RY*( 3) C  10           s(  2.01%)p35.69( 71.76%)d13.05( 26.23%)
                                           -0.0000 -0.0028  0.1390 -0.0277  0.0002
                                            0.0022  0.1381  0.0604 -0.0269  0.0201
                                           -0.7595 -0.3136 -0.0475  0.0025  0.1236
                                            0.0189 -0.0246  0.1229 -0.0857  0.4849
                                           -0.0517 -0.0458
   217. (0.00060) RY*( 4) C  10           s(  8.95%)p 3.49( 31.21%)d 6.69( 59.84%)
                                           -0.0000 -0.0024  0.2965 -0.0395  0.0041
                                            0.0066  0.0473  0.0963 -0.0225 -0.0050
                                           -0.4676  0.2679 -0.0557  0.0002  0.0409
                                           -0.0627  0.0295 -0.5566  0.0625 -0.5215
                                            0.1124 -0.0077
   218. (0.00048) RY*( 5) C  10           s( 73.67%)p 0.31( 22.66%)d 0.05(  3.67%)
                                           -0.0000 -0.0040  0.8425 -0.1638  0.0117
                                            0.0205  0.0174  0.1619 -0.1892  0.0002
                                            0.3017 -0.1587 -0.0201  0.0016  0.0604
                                            0.1987 -0.0639  0.1502 -0.0699  0.0017
                                            0.0487 -0.0830
   219. (0.00029) RY*( 6) C  10           s( 27.51%)p 2.52( 69.30%)d 0.12(  3.19%)
                                            0.0000 -0.0049  0.3604  0.3780 -0.0481
                                            0.0016  0.0269 -0.3388  0.2214 -0.0001
                                            0.0268  0.0005  0.0620 -0.0124 -0.0611
                                           -0.6712  0.2636  0.0997  0.0132  0.0571
                                           -0.0130  0.1355
   220. (0.00019) RY*( 7) C  10           s(  6.95%)p 9.96( 69.17%)d 3.44( 23.88%)
                                           -0.0000  0.0049  0.0864  0.2413  0.0612
                                            0.0041 -0.0123 -0.0030 -0.0964 -0.0006
                                           -0.1215  0.7194  0.1808  0.0034  0.0703
                                            0.2391  0.2347  0.2896 -0.0902  0.1262
                                           -0.1924 -0.3064
   221. (0.00015) RY*( 8) C  10           s(  0.69%)p99.99( 91.26%)d11.73(  8.06%)
                                            0.0000  0.0058  0.0788 -0.0059  0.0243
                                           -0.0054 -0.0344 -0.8420 -0.1523 -0.0004
                                           -0.0775 -0.0301 -0.0195 -0.0073 -0.0243
                                            0.4033 -0.0930 -0.0718 -0.1085 -0.0576
                                           -0.0529  0.2398
   222. (0.00011) RY*( 9) C  10           s(  7.98%)p 6.09( 48.55%)d 5.45( 43.47%)
                                            0.0000 -0.0051  0.0452  0.2633 -0.0916
                                           -0.0103 -0.1346  0.2480 -0.1313 -0.0015
                                           -0.0564  0.2188  0.0293 -0.0094 -0.1139
                                           -0.0880 -0.5620  0.0720 -0.3517  0.0184
                                           -0.1329  0.5365
   223. (0.00008) RY*(10) C  10           s( 52.71%)p 0.63( 33.00%)d 0.27( 14.29%)
   224. (0.00006) RY*(11) C  10           s( 15.50%)p 1.23( 19.09%)d 4.22( 65.41%)
   225. (0.00004) RY*(12) C  10           s(  5.36%)p 2.76( 14.77%)d14.91( 79.87%)
   226. (0.00002) RY*(13) C  10           s(  0.42%)p29.01( 12.15%)d99.99( 87.43%)
   227. (0.00002) RY*(14) C  10           s(  3.57%)p25.53( 91.08%)d 1.50(  5.35%)
   228. (0.00000) RY*(15) C  10           s(  0.11%)p99.99( 96.05%)d35.59(  3.85%)
   229. (0.00001) RY*(16) C  10           s(  4.21%)p 7.11( 29.94%)d15.65( 65.85%)
   230. (0.00000) RY*(17) C  10           s( 89.62%)p 0.10(  9.19%)d 0.01(  1.19%)
   231. (0.00580) RY*( 1) C  11           s(  0.39%)p99.99( 94.84%)d12.23(  4.77%)
                                            0.0000 -0.0262  0.0464 -0.0314  0.0089
                                           -0.0058  0.0611 -0.0516  0.0171 -0.0017
                                            0.0530 -0.0120  0.0053 -0.0270  0.9646
                                           -0.0701  0.0517  0.0086 -0.0451 -0.0164
                                            0.0819 -0.1965
   232. (0.00201) RY*( 2) C  11           s(  0.20%)p99.99( 97.76%)d10.46(  2.04%)
                                            0.0000 -0.0020  0.0370 -0.0239 -0.0028
                                            0.0397  0.9438 -0.1641 -0.2163  0.0028
                                            0.0633 -0.0118 -0.0139 -0.0052 -0.0744
                                            0.0239  0.0333  0.0118  0.1349  0.0084
                                            0.0172 -0.0414
   233. (0.00095) RY*( 3) C  11           s(  0.09%)p99.99( 78.19%)d99.99( 21.72%)
                                           -0.0000 -0.0001  0.0290  0.0040  0.0039
                                            0.0010 -0.0611 -0.0109 -0.0150 -0.0128
                                            0.8430  0.2482  0.0495  0.0015 -0.0425
                                           -0.0356 -0.0012 -0.4050  0.0455 -0.2140
                                            0.0687  0.0243
   234. (0.00055) RY*( 4) C  11           s(  1.19%)p12.70( 15.09%)d70.43( 83.72%)
                                           -0.0000 -0.0001  0.1089  0.0052  0.0018
                                           -0.0022  0.0182 -0.0317  0.0152  0.0153
                                           -0.3671 -0.0247 -0.1149  0.0020  0.0093
                                           -0.0194 -0.0107 -0.8775  0.0394  0.2186
                                            0.1318 -0.0215
   235. (0.00043) RY*( 5) C  11           s( 86.84%)p 0.10(  8.90%)d 0.05(  4.26%)
                                           -0.0000  0.0035  0.9307 -0.0317 -0.0358
                                           -0.0054 -0.0693 -0.1841  0.0337 -0.0003
                                            0.0095 -0.0200  0.0077  0.0216 -0.0759
                                           -0.0658 -0.1950  0.1345  0.0145 -0.0270
                                            0.1245 -0.0900
   236. (0.00028) RY*( 6) C  11           s( 13.77%)p 5.69( 78.31%)d 0.58(  7.92%)
                                            0.0000 -0.0023 -0.2021  0.3111  0.0030
                                           -0.0196 -0.0823 -0.7965  0.3601 -0.0020
                                            0.0124 -0.0592  0.0243 -0.0028 -0.0258
                                            0.0762 -0.0352  0.0377  0.2406  0.0151
                                            0.1357 -0.0351
   237. (0.00014) RY*( 7) C  11           s( 69.36%)p 0.20( 14.03%)d 0.24( 16.61%)
                                            0.0000 -0.0043 -0.0021  0.8322 -0.0320
                                            0.0031  0.0380  0.2934 -0.1697 -0.0005
                                           -0.0065  0.0459 -0.0411 -0.0053 -0.0022
                                           -0.0511 -0.1323  0.0623 -0.0678  0.0144
                                            0.3912 -0.0662
   238. (0.00008) RY*( 8) C  11           s(  5.85%)p 7.83( 45.83%)d 8.25( 48.31%)
   239. (0.00005) RY*( 9) C  11           s(  6.33%)p 7.72( 48.91%)d 7.07( 44.76%)
   240. (0.00003) RY*(10) C  11           s(  0.18%)p99.99( 97.77%)d11.22(  2.04%)
   241. (0.00003) RY*(11) C  11           s(  9.32%)p 1.63( 15.23%)d 8.09( 75.45%)
   242. (0.00001) RY*(12) C  11           s(  2.02%)p45.01( 91.13%)d 3.38(  6.85%)
   243. (0.00000) RY*(13) C  11           s(  0.03%)p99.99( 99.17%)d32.17(  0.81%)
   244. (0.00000) RY*(14) C  11           s( 97.48%)p 0.01(  0.89%)d 0.02(  1.63%)
   245. (0.00000) RY*(15) C  11           s(  0.06%)p99.99(  9.60%)d99.99( 90.33%)
   246. (0.00001) RY*(16) C  11           s(  3.73%)p 8.72( 32.51%)d17.11( 63.76%)
   247. (0.00001) RY*(17) C  11           s(  3.25%)p22.12( 71.90%)d 7.65( 24.85%)
   248. (0.00544) RY*( 1) C  12           s(  1.03%)p90.56( 93.54%)d 5.26(  5.43%)
                                            0.0000 -0.0243  0.0974  0.0031  0.0155
                                           -0.0224  0.8735 -0.1015  0.0493 -0.0020
                                            0.0816 -0.0110  0.0038 -0.0104  0.3865
                                           -0.0484  0.0229 -0.0240 -0.1721 -0.0058
                                           -0.0978  0.1204
   249. (0.00193) RY*( 2) C  12           s(  0.03%)p99.99( 98.09%)d73.93(  1.89%)
                                           -0.0000  0.0001  0.0152  0.0048  0.0004
                                           -0.0166 -0.3875  0.0585  0.0958  0.0006
                                            0.0173 -0.0027 -0.0035  0.0380  0.8659
                                           -0.1371 -0.2180 -0.0041  0.0893  0.0119
                                           -0.0511  0.0901
   250. (0.00089) RY*( 3) C  12           s(  0.02%)p99.99( 91.03%)d99.99(  8.95%)
                                            0.0000  0.0005  0.0025  0.0132  0.0023
                                           -0.0021  0.0631  0.0207  0.0146  0.0206
                                           -0.9198 -0.1980 -0.1172 -0.0000  0.0539
                                            0.0575  0.0039  0.2016 -0.0344  0.2135
                                           -0.0404 -0.0220
   251. (0.00054) RY*( 4) C  12           s(  0.01%)p 1.00(  1.25%)d78.85( 98.74%)
                                           -0.0000  0.0001  0.0099  0.0010  0.0001
                                           -0.0006  0.0075  0.0075 -0.0028  0.0113
                                           -0.1092 -0.0067 -0.0066 -0.0005  0.0066
                                           -0.0113  0.0091  0.4391  0.0398 -0.8869
                                           -0.0190  0.0776
   252. (0.00043) RY*( 5) C  12           s(  0.10%)p99.99( 95.23%)d47.63(  4.67%)
                                           -0.0000  0.0000  0.0311 -0.0019  0.0025
                                           -0.0085 -0.0463 -0.3784  0.1205 -0.0002
                                            0.0392  0.0201 -0.0012  0.0204  0.0937
                                            0.8469 -0.2529  0.0010 -0.1428 -0.0407
                                            0.0824 -0.1336
   253. (0.00038) RY*( 6) C  12           s( 89.75%)p 0.09(  7.90%)d 0.03(  2.35%)
                                           -0.0000  0.0033  0.9459  0.0180 -0.0495
                                            0.0207 -0.0962 -0.0547 -0.2210  0.0022
                                           -0.0039 -0.0383 -0.0171  0.0085 -0.0654
                                           -0.0506 -0.0941 -0.0001 -0.0790  0.0161
                                            0.0469  0.1215
   254. (0.00018) RY*( 7) C  12           s( 80.40%)p 0.03(  2.57%)d 0.21( 17.04%)
                                            0.0000 -0.0043 -0.1245  0.8879 -0.0037
                                           -0.0070 -0.0304  0.0002 -0.1434 -0.0009
                                            0.0040  0.0219 -0.0168 -0.0027 -0.0144
                                            0.0085 -0.0552  0.0151 -0.1890  0.0203
                                            0.1963  0.3090
   255. (0.00007) RY*( 8) C  12           s(  0.01%)p 1.00( 20.37%)d 3.91( 79.62%)
   256. (0.00005) RY*( 9) C  12           s(  4.87%)p13.88( 67.54%)d 5.67( 27.59%)
   257. (0.00002) RY*(10) C  12           s(  9.87%)p 1.80( 17.78%)d 7.33( 72.35%)
   258. (0.00000) RY*(11) C  12           s( 99.21%)p 0.00(  0.48%)d 0.00(  0.31%)
   259. (0.00001) RY*(12) C  12           s(  1.65%)p52.44( 86.30%)d 7.32( 12.05%)
   260. (0.00000) RY*(13) C  12           s(  0.03%)p99.99(  8.72%)d99.99( 91.25%)
   261. (0.00001) RY*(14) C  12           s(  0.20%)p99.99( 99.14%)d 3.21(  0.66%)
   262. (0.00000) RY*(15) C  12           s(  0.07%)p99.99( 99.76%)d 2.58(  0.17%)
   263. (0.00000) RY*(16) C  12           s(  7.30%)p 3.42( 24.94%)d 9.28( 67.76%)
   264. (0.00001) RY*(17) C  12           s(  5.55%)p15.38( 85.43%)d 1.62(  9.02%)
   265. (0.00567) RY*( 1) C  13           s(  0.41%)p99.99( 94.69%)d11.98(  4.90%)
                                           -0.0000  0.0260 -0.0398  0.0422 -0.0073
                                            0.0234 -0.7722 -0.0991 -0.0512  0.0009
                                           -0.0229 -0.0046 -0.0013 -0.0139  0.5800
                                            0.0035  0.0226  0.0016 -0.2088 -0.0149
                                            0.0573 -0.0441
   266. (0.00196) RY*( 2) C  13           s(  0.06%)p99.99( 97.98%)d31.27(  1.96%)
                                            0.0000  0.0018 -0.0098  0.0222  0.0057
                                           -0.0231 -0.5592 -0.0877  0.1286 -0.0037
                                           -0.0781 -0.0151  0.0194 -0.0334 -0.7648
                                           -0.1175  0.1892 -0.0142 -0.0534  0.0016
                                           -0.0587  0.1143
   267. (0.00080) RY*( 3) C  13           s(  0.06%)p99.99( 91.03%)d99.99(  8.91%)
                                            0.0000  0.0000  0.0185 -0.0160  0.0010
                                           -0.0016  0.0604 -0.0144  0.0125  0.0206
                                           -0.9138  0.2417 -0.1012 -0.0018  0.0457
                                            0.0042  0.0076  0.2646 -0.0030 -0.1338
                                           -0.0313  0.0141
   268. (0.00061) RY*( 4) C  13           s(  0.29%)p 8.11(  2.31%)d99.99( 97.40%)
                                           -0.0000  0.0001 -0.0218  0.0487  0.0027
                                           -0.0002  0.0119 -0.0720 -0.0099  0.0085
                                            0.0617  0.0634  0.0751  0.0015 -0.0026
                                           -0.0619 -0.0181  0.5682 -0.0888  0.7881
                                           -0.1357 -0.0618
   269. (0.00045) RY*( 5) C  13           s( 82.84%)p 0.17( 13.90%)d 0.04(  3.26%)
                                           -0.0000  0.0028  0.9096 -0.0083 -0.0301
                                            0.0106 -0.0883  0.2341 -0.0929  0.0001
                                            0.0206  0.0419  0.0097 -0.0198  0.0152
                                            0.1660  0.1930  0.0401  0.1448  0.0608
                                            0.0786  0.0121
   270. (0.00026) RY*( 6) C  13           s( 15.27%)p 5.07( 77.39%)d 0.48(  7.35%)
                                           -0.0000  0.0015  0.2920 -0.2583 -0.0263
                                            0.0148  0.0575 -0.4293 -0.2686  0.0013
                                            0.0055 -0.0496 -0.0462  0.0108  0.0354
                                           -0.6669 -0.2514 -0.0577 -0.0700 -0.0509
                                           -0.1711  0.1826
   271. (0.00016) RY*( 7) C  13           s( 70.62%)p 0.18( 12.44%)d 0.24( 16.94%)
                                           -0.0000 -0.0066 -0.0282  0.8392 -0.0327
                                           -0.0031  0.0169 -0.0231 -0.2105 -0.0009
                                           -0.0008 -0.0004 -0.0502  0.0053  0.0220
                                           -0.2745  0.0301  0.0456  0.2573 -0.0200
                                            0.2375  0.2104
   272. (0.00008) RY*( 8) C  13           s(  4.37%)p 7.47( 32.63%)d14.42( 63.00%)
   273. (0.00005) RY*( 9) C  13           s(  8.20%)p 6.96( 57.12%)d 4.23( 34.68%)
   274. (0.00003) RY*(10) C  13           s( 11.32%)p 2.25( 25.52%)d 5.58( 63.15%)
   275. (0.00002) RY*(11) C  13           s(  0.56%)p99.99( 84.95%)d25.82( 14.49%)
   276. (0.00000) RY*(12) C  13           s(  4.61%)p17.86( 82.44%)d 2.80( 12.94%)
   277. (0.00000) RY*(13) C  13           s(  0.52%)p18.71(  9.67%)d99.99( 89.81%)
   278. (0.00000) RY*(14) C  13           s(  0.10%)p99.99( 99.12%)d 7.69(  0.78%)
   279. (0.00000) RY*(15) C  13           s( 96.79%)p 0.02(  1.49%)d 0.02(  1.72%)
   280. (0.00001) RY*(16) C  13           s(  3.07%)p 9.92( 30.49%)d21.61( 66.44%)
   281. (0.00001) RY*(17) C  13           s(  0.99%)p87.37( 86.89%)d12.18( 12.11%)
   282. (0.00622) RY*( 1) C  14           s(  0.46%)p99.99( 94.93%)d 9.92(  4.61%)
                                            0.0000 -0.0221  0.0624 -0.0155  0.0034
                                            0.0027 -0.2724 -0.0298 -0.0057  0.0012
                                           -0.0407 -0.0411 -0.0072  0.0267 -0.9320
                                            0.0187 -0.0336  0.0201 -0.0343 -0.0133
                                            0.0895 -0.1905
   283. (0.00213) RY*( 2) C  14           s(  0.48%)p99.99( 96.92%)d 5.41(  2.60%)
                                            0.0000  0.0168  0.0641 -0.0155 -0.0132
                                           -0.0284 -0.9248  0.1607  0.1224 -0.0033
                                           -0.0191 -0.0225  0.0076  0.0019  0.2645
                                           -0.0305  0.0221  0.0314  0.1517  0.0132
                                            0.0400  0.0148
   284. (0.00128) RY*( 3) C  14           s(  0.03%)p99.99( 76.50%)d99.99( 23.47%)
                                           -0.0000  0.0001 -0.0021  0.0130  0.0092
                                            0.0020 -0.0396  0.0329 -0.0262 -0.0030
                                            0.8413  0.2239  0.0162 -0.0007 -0.0417
                                           -0.0398 -0.0154 -0.4323  0.0107  0.2108
                                            0.0564 -0.0109
   285. (0.00058) RY*( 4) C  14           s( 37.86%)p 0.73( 27.72%)d 0.91( 34.42%)
                                            0.0000 -0.0021  0.6057 -0.1086  0.0006
                                            0.0126  0.0884  0.2248 -0.1300 -0.0031
                                            0.3512 -0.2704  0.0084  0.0097 -0.0011
                                           -0.0538 -0.0475  0.5744  0.0372  0.0507
                                           -0.0865  0.0528
   286. (0.00046) RY*( 5) C  14           s( 42.28%)p 0.49( 20.74%)d 0.87( 36.97%)
                                            0.0000 -0.0033  0.6371 -0.1298  0.0072
                                            0.0107  0.0806  0.2358 -0.1289  0.0076
                                           -0.3241  0.1035 -0.0745  0.0110  0.0106
                                            0.0463 -0.0699 -0.5829  0.1497 -0.0473
                                            0.0645  0.0334
   287. (0.00025) RY*( 6) C  14           s( 32.10%)p 2.02( 64.74%)d 0.10(  3.16%)
                                            0.0000 -0.0051  0.3984  0.4000 -0.0478
                                           -0.0085 -0.0327 -0.6255  0.3845  0.0012
                                            0.0402 -0.0926  0.0184  0.0117  0.0765
                                            0.3004 -0.0169 -0.0239 -0.0935  0.0450
                                            0.1408 -0.0213
   288. (0.00016) RY*( 7) C  14           s(  1.30%)p54.65( 70.77%)d21.57( 27.94%)
                                            0.0000  0.0104  0.0383  0.0812  0.0692
                                            0.0103  0.1224 -0.0471  0.4195 -0.0011
                                           -0.0139  0.0982  0.0350  0.0039  0.0045
                                           -0.6166 -0.3508  0.0368  0.4254 -0.0689
                                           -0.0409 -0.3011
   289. (0.00012) RY*( 8) C  14           s(  6.23%)p12.18( 75.90%)d 2.87( 17.87%)
                                           -0.0000 -0.0030  0.0587  0.2277  0.0840
                                            0.0029  0.0041  0.2376  0.1367 -0.0074
                                           -0.0412  0.6922  0.1760 -0.0002 -0.0689
                                            0.3630 -0.1885  0.2264  0.0186 -0.0196
                                           -0.3486  0.0722
   290. (0.00010) RY*( 9) C  14           s(  6.63%)p 7.41( 49.14%)d 6.67( 44.23%)
                                            0.0000  0.0044  0.1651  0.1971  0.0136
                                           -0.0164 -0.1373 -0.1756 -0.2384 -0.0066
                                           -0.0391  0.2377  0.0458  0.0016 -0.0044
                                           -0.5678 -0.0454 -0.0065 -0.5673 -0.1973
                                           -0.0882  0.2715
   291. (0.00006) RY*(10) C  14           s(  6.90%)p 5.20( 35.89%)d 8.29( 57.21%)
   292. (0.00004) RY*(11) C  14           s( 65.66%)p 0.48( 31.37%)d 0.05(  2.97%)
   293. (0.00004) RY*(12) C  14           s(  0.24%)p78.76( 18.89%)d99.99( 80.87%)
   294. (0.00001) RY*(13) C  14           s(  2.02%)p47.53( 96.01%)d 0.97(  1.97%)
   295. (0.00001) RY*(14) C  14           s(  0.92%)p 9.39(  8.67%)d97.89( 90.40%)
   296. (0.00001) RY*(15) C  14           s(  0.54%)p99.99( 65.89%)d62.04( 33.57%)
   297. (0.00000) RY*(16) C  14           s( 94.52%)p 0.02(  1.62%)d 0.04(  3.87%)
   298. (0.00001) RY*(17) C  14           s(  1.91%)p33.65( 64.37%)d17.63( 33.72%)
   299. (0.00979) RY*( 1) C  15           s(  4.74%)p18.61( 88.11%)d 1.51(  7.15%)
                                            0.0000  0.0352  0.2096  0.0005 -0.0467
                                           -0.0034 -0.1435  0.0084  0.0130  0.0090
                                            0.4179 -0.0026 -0.0304  0.0687  0.8228
                                           -0.0071 -0.0531  0.1012  0.0458 -0.0400
                                            0.1082  0.2142
   300. (0.00666) RY*( 2) C  15           s(  6.77%)p 1.30(  8.83%)d12.46( 84.39%)
                                           -0.0000  0.0056  0.2581 -0.0320  0.0075
                                            0.0562 -0.1334 -0.1995  0.0263  0.0444
                                            0.0787 -0.0981 -0.0246 -0.0003 -0.0180
                                           -0.0896 -0.0100 -0.2064 -0.8444 -0.2240
                                            0.0028 -0.1954
   301. (0.00637) RY*( 3) C  15           s( 27.26%)p 0.46( 12.63%)d 2.21( 60.12%)
                                           -0.0000  0.0110  0.5213 -0.0253  0.0086
                                           -0.0439 -0.0487  0.1037  0.0140  0.0327
                                            0.2399  0.0001 -0.0643 -0.0016 -0.0679
                                           -0.2087 -0.0102 -0.1350  0.2632  0.3458
                                           -0.2623 -0.5704
   302. (0.00282) RY*( 4) C  15           s( 22.75%)p 2.77( 62.94%)d 0.63( 14.31%)
                                           -0.0000  0.0040  0.4752  0.0380 -0.0144
                                           -0.0168  0.2490 -0.0207  0.0401  0.0455
                                           -0.6738  0.0496 -0.1358  0.0345  0.2448
                                            0.1368 -0.0907  0.0171  0.1357 -0.3398
                                            0.0231 -0.0914
   303. (0.00064) RY*( 5) C  15           s( 26.90%)p 1.61( 43.40%)d 1.10( 29.70%)
                                           -0.0000  0.0022  0.5182 -0.0111 -0.0193
                                           -0.0051 -0.1673  0.0398  0.0191  0.0126
                                            0.3077 -0.0605 -0.0898  0.0024 -0.4846
                                            0.2503 -0.0013  0.1673  0.1350 -0.2646
                                            0.1320  0.4041
   304. (0.00030) RY*( 6) C  15           s(  0.68%)p99.99( 96.97%)d 3.43(  2.35%)
                                           -0.0000 -0.0012 -0.0482  0.0665  0.0098
                                            0.0270 -0.8938  0.2281 -0.0114  0.0099
                                           -0.3237  0.0558  0.0537  0.0006  0.0434
                                            0.0716 -0.0082  0.0564  0.0293 -0.0183
                                           -0.1256 -0.0574
   305. (0.00015) RY*( 7) C  15           s( 12.93%)p 4.39( 56.77%)d 2.34( 30.30%)
                                           -0.0000 -0.0066 -0.1519  0.3000 -0.1270
                                           -0.0014  0.0131  0.0305 -0.0102  0.0001
                                            0.1181 -0.5552 -0.1117  0.0118  0.0712
                                            0.2115  0.4265 -0.2518  0.1632 -0.3457
                                           -0.2774 -0.1284
   306. (0.00009) RY*( 8) C  15           s( 33.65%)p 1.20( 40.54%)d 0.77( 25.81%)
   307. (0.00006) RY*( 9) C  15           s(  2.03%)p36.31( 73.70%)d11.96( 24.27%)
   308. (0.00003) RY*(10) C  15           s( 15.49%)p 3.71( 57.41%)d 1.75( 27.10%)
   309. (0.00004) RY*(11) C  15           s(  8.05%)p 9.87( 79.39%)d 1.56( 12.56%)
   310. (0.00001) RY*(12) C  15           s(  9.09%)p 8.24( 74.86%)d 1.77( 16.05%)
   311. (0.00001) RY*(13) C  15           s(  2.81%)p16.42( 46.08%)d18.21( 51.12%)
   312. (0.00000) RY*(14) C  15           s( 81.81%)p 0.19( 15.76%)d 0.03(  2.43%)
   313. (0.00001) RY*(15) C  15           s(  5.59%)p10.05( 56.16%)d 6.85( 38.25%)
   314. (0.00001) RY*(16) C  15           s(  0.90%)p36.88( 33.02%)d73.79( 66.08%)
   315. (0.00001) RY*(17) C  15           s( 38.26%)p 1.43( 54.62%)d 0.19(  7.12%)
   316. (0.00192) RY*( 1) O  16           s(  0.58%)p99.99( 97.68%)d 3.01(  1.74%)
                                            0.0000  0.0006  0.0696 -0.0305  0.0044
                                           -0.0009  0.2547 -0.0114  0.0225  0.0014
                                           -0.6981  0.0056 -0.0489 -0.0112  0.6472
                                           -0.0485  0.0088  0.0489  0.0150 -0.0486
                                            0.0577  0.0956
   317. (0.00119) RY*( 2) O  16           s(  0.46%)p99.99( 97.91%)d 3.50(  1.63%)
                                            0.0000  0.0002  0.0592  0.0337  0.0004
                                            0.0038  0.9153  0.1076  0.0330  0.0003
                                            0.3516  0.0683  0.0125 -0.0019  0.0142
                                           -0.0008  0.0001  0.0175  0.1185  0.0433
                                           -0.0032  0.0047
   318. (0.00056) RY*( 3) O  16           s( 79.96%)p 0.24( 19.21%)d 0.01(  0.83%)
                                            0.0000  0.0060  0.8919  0.0647 -0.0033
                                            0.0055 -0.1302 -0.0824 -0.0018 -0.0177
                                            0.1727  0.1556  0.0047 -0.0275  0.1584
                                            0.2967 -0.0062  0.0090  0.0268 -0.0827
                                            0.0149 -0.0204
   319. (0.00013) RY*( 4) O  16           s( 27.02%)p 2.60( 70.14%)d 0.11(  2.85%)
                                           -0.0000 -0.0037 -0.0344  0.5185  0.0099
                                           -0.0025 -0.0806  0.1875 -0.0180  0.0079
                                            0.2250 -0.6825  0.0967  0.0056  0.3324
                                            0.0248 -0.1496 -0.0852  0.0516 -0.1030
                                           -0.0856 -0.0247
   320. (0.00010) RY*( 5) O  16           s(  3.99%)p21.50( 85.86%)d 2.54( 10.14%)
   321. (0.00006) RY*( 6) O  16           s( 39.16%)p 1.26( 49.52%)d 0.29( 11.32%)
   322. (0.00004) RY*( 7) O  16           s(  9.97%)p 8.62( 85.98%)d 0.41(  4.05%)
   323. (0.00002) RY*( 8) O  16           s( 27.57%)p 2.45( 67.65%)d 0.17(  4.77%)
   324. (0.00000) RY*( 9) O  16           s(  1.37%)p72.10( 98.53%)d 0.08(  0.11%)
   325. (0.00000) RY*(10) O  16           s( 99.84%)p 0.00(  0.15%)d 0.00(  0.01%)
   326. (0.00000) RY*(11) O  16           s(  0.65%)p99.99( 99.34%)d 0.02(  0.01%)
   327. (0.00001) RY*(12) O  16           s(  0.46%)p99.99( 99.44%)d 0.20(  0.10%)
   328. (0.00000) RY*(13) O  16           s(  0.73%)p 5.04(  3.70%)d99.99( 95.57%)
   329. (0.00000) RY*(14) O  16           s(  0.96%)p 4.90(  4.71%)d98.23( 94.33%)
   330. (0.00001) RY*(15) O  16           s(  5.82%)p 2.02( 11.77%)d14.15( 82.40%)
   331. (0.00000) RY*(16) O  16           s(  0.64%)p 5.19(  3.33%)d99.99( 96.02%)
   332. (0.00000) RY*(17) O  16           s(  0.67%)p 8.22(  5.50%)d99.99( 93.83%)
   333. (0.00041) RY*( 1) H  17           s(100.00%)
                                           -0.0005  1.0000  0.0027
   334. (0.00022) RY*( 2) H  17           s(100.00%)
                                           -0.0012 -0.0027  1.0000
   335. (0.00047) RY*( 1) H  18           s(100.00%)
                                           -0.0006  1.0000  0.0022
   336. (0.00022) RY*( 2) H  18           s(100.00%)
                                           -0.0012 -0.0022  1.0000
   337. (0.00059) RY*( 1) H  19           s(100.00%)
                                           -0.0014  1.0000  0.0020
   338. (0.00016) RY*( 2) H  19           s(100.00%)
                                           -0.0008 -0.0020  1.0000
   339. (0.00057) RY*( 1) H  20           s(100.00%)
                                           -0.0014  1.0000  0.0024
   340. (0.00019) RY*( 2) H  20           s(100.00%)
                                           -0.0008 -0.0024  1.0000
   341. (0.00047) RY*( 1) H  21           s(100.00%)
                                           -0.0006  1.0000  0.0023
   342. (0.00022) RY*( 2) H  21           s(100.00%)
                                           -0.0011 -0.0023  1.0000
   343. (0.00235) RY*( 1) H  22           s(100.00%)
                                           -0.0043  1.0000 -0.0003
   344. (0.00016) RY*( 2) H  22           s(100.00%)
                                            0.0002  0.0003  1.0000
   345. (0.00062) RY*( 1) H  23           s(100.00%)
                                           -0.0015  1.0000  0.0018
   346. (0.00016) RY*( 2) H  23           s(100.00%)
                                           -0.0007 -0.0018  1.0000
   347. (0.00048) RY*( 1) H  24           s(100.00%)
                                           -0.0007  1.0000  0.0024
   348. (0.00021) RY*( 2) H  24           s(100.00%)
                                           -0.0012 -0.0024  1.0000
   349. (0.00040) RY*( 1) H  25           s(100.00%)
                                           -0.0006  1.0000  0.0028
   350. (0.00022) RY*( 2) H  25           s(100.00%)
                                           -0.0011 -0.0028  1.0000
   351. (0.00050) RY*( 1) H  26           s(100.00%)
                                           -0.0007  1.0000  0.0022
   352. (0.00022) RY*( 2) H  26           s(100.00%)
                                           -0.0012 -0.0022  1.0000
   353. (0.00067) RY*( 1) H  27           s(100.00%)
                                           -0.0016  1.0000  0.0020
   354. (0.00021) RY*( 2) H  27           s(100.00%)
                                           -0.0007 -0.0020  1.0000
   355. (0.00088) RY*( 1) H  28           s(100.00%)
                                           -0.0042  1.0000 -0.0009
   356. (0.00023) RY*( 2) H  28           s(100.00%)
                                            0.0002  0.0009  1.0000
   357. (0.00300) RY*( 1) C  29           s(  1.72%)p50.24( 86.20%)d 7.05( 12.09%)
                                            0.0000 -0.0009  0.1310 -0.0007 -0.0013
                                            0.0166 -0.4615 -0.1032 -0.0017 -0.0184
                                            0.4199 -0.0909 -0.0045  0.0069 -0.6706
                                            0.0574  0.0095  0.2011  0.1780  0.0199
                                            0.0085  0.2197
   358. (0.00272) RY*( 2) C  29           s(  0.22%)p99.99( 64.86%)d99.99( 34.91%)
                                            0.0000 -0.0009  0.0379  0.0279  0.0014
                                           -0.0190  0.5139  0.3234  0.0236 -0.0172
                                            0.4304  0.1097  0.0060  0.0053 -0.2847
                                            0.0181  0.0046 -0.2695 -0.4009 -0.1529
                                            0.2737  0.1324
   359. (0.00090) RY*( 3) C  29           s( 22.39%)p 3.40( 76.05%)d 0.07(  1.56%)
                                            0.0000 -0.0043  0.4643  0.0844  0.0341
                                            0.0112  0.1611 -0.0365 -0.0038 -0.0316
                                           -0.6787  0.1451  0.0986 -0.0443 -0.4654
                                            0.1000  0.1101 -0.0358 -0.0149 -0.0956
                                            0.0707  0.0016
   360. (0.00031) RY*( 4) C  29           s(  0.52%)p99.99( 75.80%)d45.27( 23.68%)
                                            0.0000 -0.0010  0.0240  0.0682  0.0029
                                           -0.0035  0.6610 -0.4889  0.0083 -0.0045
                                            0.1980 -0.1658 -0.0263 -0.0048 -0.1048
                                            0.0535  0.0250  0.1666  0.3841  0.1359
                                           -0.1780 -0.1067
   361. (0.00012) RY*( 5) C  29           s( 18.05%)p 3.90( 70.49%)d 0.63( 11.46%)
                                            0.0000 -0.0036  0.3276  0.2586 -0.0796
                                            0.0017 -0.0185  0.0363  0.1164 -0.0157
                                           -0.0539 -0.5247 -0.3400 -0.0030  0.0614
                                           -0.1219 -0.5263 -0.2763 -0.0158 -0.0054
                                           -0.0890  0.1732
   362. (0.00013) RY*( 6) C  29           s( 38.97%)p 1.03( 40.24%)d 0.53( 20.79%)
                                           -0.0000 -0.0003  0.6235 -0.0277 -0.0153
                                           -0.0067 -0.0546 -0.1072  0.0511  0.0134
                                            0.2777  0.3602  0.0919  0.0175  0.3885
                                            0.0390 -0.1303  0.1247  0.2085 -0.3265
                                            0.2056  0.0045
   363. (0.00008) RY*( 7) C  29           s(  0.48%)p99.99( 53.55%)d94.79( 45.96%)
   364. (0.00009) RY*( 8) C  29           s( 23.38%)p 0.94( 22.08%)d 2.33( 54.54%)
   365. (0.00005) RY*( 9) C  29           s( 16.98%)p 4.11( 69.71%)d 0.78( 13.31%)
   366. (0.00004) RY*(10) C  29           s( 32.97%)p 0.28(  9.31%)d 1.75( 57.72%)
   367. (0.00001) RY*(11) C  29           s( 10.03%)p 6.32( 63.41%)d 2.65( 26.56%)
   368. (0.00001) RY*(12) C  29           s(  4.82%)p18.81( 90.74%)d 0.92(  4.44%)
   369. (0.00001) RY*(13) C  29           s( 27.81%)p 1.52( 42.29%)d 1.08( 29.90%)
   370. (0.00001) RY*(14) C  29           s(  1.41%)p15.46( 21.84%)d54.34( 76.75%)
   371. (0.00001) RY*(15) C  29           s(  4.39%)p 3.67( 16.11%)d18.11( 79.50%)
   372. (0.00001) RY*(16) C  29           s(  1.37%)p67.88( 92.92%)d 4.17(  5.71%)
   373. (0.00000) RY*(17) C  29           s( 94.41%)p 0.05(  4.80%)d 0.01(  0.79%)
   374. (0.00058) RY*( 1) H  30           s(100.00%)
                                            0.0013  1.0000 -0.0002
   375. (0.00021) RY*( 2) H  30           s(100.00%)
                                           -0.0001  0.0002  1.0000
   376. (0.00066) RY*( 1) H  31           s(100.00%)
                                            0.0018  1.0000 -0.0004
   377. (0.00016) RY*( 2) H  31           s(100.00%)
                                           -0.0002  0.0004  1.0000
   378. (0.00064) RY*( 1) H  32           s(100.00%)
                                           -0.0006  1.0000  0.0000
   379. (0.00018) RY*( 2) H  32           s(100.00%)
                                           -0.0000 -0.0000  1.0000
   380. (0.01568) BD*( 1) C   1 - C   2  
                ( 50.07%)   0.7076* C   1 s( 34.69%)p 1.88( 65.28%)d 0.00(  0.03%)
                                            0.0000  0.5889 -0.0108 -0.0001 -0.0000
                                            0.2710 -0.0392 -0.0007  0.0000 -0.7505
                                            0.0078  0.0139 -0.0001  0.1187  0.0128
                                           -0.0041  0.0001 -0.0072 -0.0009 -0.0064
                                           -0.0113 -0.0098
                ( 49.93%)  -0.7066* C   2 s( 34.65%)p 1.89( 65.32%)d 0.00(  0.03%)
                                            0.0000  0.5885 -0.0132 -0.0030 -0.0006
                                           -0.2444 -0.0287  0.0083 -0.0005  0.7561
                                           -0.0254 -0.0109  0.0004 -0.1406  0.0186
                                            0.0000  0.0001 -0.0097 -0.0008 -0.0050
                                           -0.0093 -0.0101
   381. (0.32615) BD*( 2) C   1 - C   2  
                ( 49.57%)   0.7041* C   1 s(  0.00%)p 1.00( 99.96%)d 0.00(  0.04%)
                                            0.0000 -0.0020 -0.0001 -0.0000 -0.0000
                                           -0.3490 -0.0090 -0.0046  0.0004 -0.2694
                                           -0.0072 -0.0035  0.0004 -0.8969 -0.0242
                                           -0.0115  0.0004  0.0072  0.0010  0.0139
                                           -0.0035 -0.0108
                ( 50.43%)  -0.7101* C   2 s(  0.00%)p 1.00( 99.96%)d 0.00(  0.04%)
                                           -0.0000 -0.0001 -0.0001 -0.0009 -0.0001
                                           -0.3456 -0.0087 -0.0042  0.0008 -0.2781
                                           -0.0067 -0.0033  0.0004 -0.8956 -0.0225
                                           -0.0113  0.0015 -0.0006  0.0121 -0.0123
                                            0.0084 -0.0024
   382. (0.01557) BD*( 1) C   1 - C   6  
                ( 50.08%)   0.7077* C   1 s( 34.71%)p 1.88( 65.25%)d 0.00(  0.03%)
                                            0.0000  0.5891 -0.0117 -0.0004 -0.0001
                                           -0.7420  0.0107  0.0137  0.0000  0.2282
                                           -0.0401  0.0002 -0.0000  0.2188  0.0078
                                           -0.0054  0.0000 -0.0058 -0.0098 -0.0000
                                            0.0110 -0.0085
                ( 49.92%)  -0.7065* C   6 s( 34.74%)p 1.88( 65.22%)d 0.00(  0.03%)
                                            0.0000  0.5893 -0.0133 -0.0027 -0.0005
                                            0.7446 -0.0224 -0.0110  0.0004 -0.1990
                                           -0.0313  0.0077 -0.0005 -0.2371  0.0180
                                            0.0021  0.0000 -0.0085 -0.0085  0.0007
                                            0.0095 -0.0089
   383. (0.01162) BD*( 1) C   1 - H  17  
                ( 39.80%)   0.6308* C   1 s( 30.51%)p 2.28( 69.42%)d 0.00(  0.07%)
                                            0.0003 -0.5521 -0.0180 -0.0003 -0.0002
                                           -0.5019 -0.0024 -0.0051 -0.0010 -0.5567
                                           -0.0029 -0.0056 -0.0012  0.3637  0.0018
                                            0.0037  0.0008 -0.0191  0.0109  0.0126
                                            0.0019  0.0042
                ( 60.20%)  -0.7759* H  17 s(100.00%)
                                           -1.0000 -0.0005 -0.0012
   384. (0.01520) BD*( 1) C   2 - C   3  
                ( 50.48%)   0.7105* C   2 s( 34.76%)p 1.88( 65.21%)d 0.00(  0.03%)
                                            0.0000  0.5895 -0.0094  0.0015  0.0005
                                           -0.4760 -0.0192  0.0108 -0.0010 -0.5466
                                            0.0368  0.0063  0.0002  0.3533 -0.0041
                                           -0.0061  0.0005  0.0100 -0.0101 -0.0091
                                            0.0004 -0.0059
                ( 49.52%)  -0.7037* C   3 s( 34.77%)p 1.88( 65.20%)d 0.00(  0.03%)
                                           -0.0000  0.5895  0.0139 -0.0031 -0.0002
                                            0.4911 -0.0363 -0.0023 -0.0001  0.5350
                                            0.0177 -0.0085 -0.0004 -0.3505  0.0092
                                            0.0039 -0.0004  0.0096 -0.0081 -0.0095
                                           -0.0025 -0.0064
   385. (0.01122) BD*( 1) C   2 - H  18  
                ( 39.75%)   0.6305* C   2 s( 30.50%)p 2.28( 69.43%)d 0.00(  0.07%)
                                            0.0003 -0.5520 -0.0179 -0.0012 -0.0002
                                           -0.7698 -0.0040 -0.0073 -0.0013  0.2228
                                            0.0017  0.0015  0.0001  0.2279  0.0010
                                            0.0024  0.0005  0.0113  0.0104 -0.0044
                                           -0.0183  0.0090
                ( 60.25%)  -0.7762* H  18 s(100.00%)
                                           -1.0000 -0.0006 -0.0012
   386. (0.02395) BD*( 1) C   3 - C   4  
                ( 50.84%)   0.7130* C   3 s( 34.99%)p 1.86( 64.98%)d 0.00(  0.03%)
                                            0.0001  0.5915  0.0061  0.0047  0.0004
                                           -0.7522  0.0070  0.0099 -0.0014  0.1843
                                            0.0183 -0.0015  0.0019  0.2222 -0.0105
                                           -0.0027  0.0002 -0.0073 -0.0080 -0.0000
                                            0.0094 -0.0087
                ( 49.16%)  -0.7011* C   4 s( 33.94%)p 1.95( 66.03%)d 0.00(  0.03%)
                                            0.0000  0.5825  0.0078  0.0027  0.0000
                                            0.7494 -0.0079 -0.0012  0.0031 -0.2220
                                            0.0145  0.0002 -0.0019 -0.2216  0.0011
                                            0.0016 -0.0011 -0.0063 -0.0082  0.0003
                                            0.0113 -0.0074
   387. (0.34944) BD*( 2) C   3 - C   4  
                ( 49.94%)   0.7067* C   3 s(  0.00%)p 1.00( 99.96%)d 0.00(  0.04%)
                                           -0.0000 -0.0001 -0.0031  0.0001 -0.0000
                                           -0.3347 -0.0051 -0.0032  0.0002 -0.2816
                                           -0.0051 -0.0019 -0.0004 -0.8989 -0.0105
                                           -0.0080  0.0015 -0.0009  0.0123 -0.0121
                                            0.0083 -0.0017
                ( 50.06%)  -0.7075* C   4 s(  0.01%)p 1.00( 99.96%)d 0.00(  0.03%)
                                            0.0001  0.0001 -0.0074  0.0021  0.0001
                                           -0.3455 -0.0035 -0.0013  0.0023 -0.2698
                                           -0.0063 -0.0022  0.0008 -0.8985 -0.0077
                                           -0.0063  0.0049 -0.0060 -0.0130 -0.0010
                                           -0.0044  0.0110
   388. (0.01250) BD*( 1) C   3 - H  19  
                ( 39.78%)   0.6307* C   3 s( 30.15%)p 2.31( 69.78%)d 0.00(  0.07%)
                                           -0.0003  0.5489 -0.0160 -0.0013 -0.0001
                                            0.2823 -0.0082  0.0058  0.0037 -0.7740
                                           -0.0041  0.0000 -0.0002  0.1374  0.0020
                                           -0.0026 -0.0009 -0.0136  0.0031 -0.0073
                                           -0.0178 -0.0111
                ( 60.22%)  -0.7760* H  19 s(100.00%)
                                            1.0000  0.0014  0.0008
   389. (0.02162) BD*( 1) C   4 - C   5  
                ( 49.12%)   0.7009* C   4 s( 33.76%)p 1.96( 66.20%)d 0.00(  0.03%)
                                            0.0000 -0.5810 -0.0032 -0.0010 -0.0003
                                            0.2638 -0.0084 -0.0019  0.0024 -0.7591
                                            0.0105  0.0002 -0.0032  0.1264  0.0040
                                            0.0002  0.0004  0.0089  0.0005  0.0052
                                            0.0117  0.0100
                ( 50.88%)  -0.7133* C   5 s( 34.98%)p 1.86( 64.99%)d 0.00(  0.03%)
                                           -0.0001 -0.5914 -0.0051 -0.0044 -0.0004
                                           -0.2286 -0.0172  0.0019 -0.0021  0.7629
                                           -0.0082 -0.0114  0.0007 -0.1222  0.0117
                                            0.0013  0.0007  0.0083  0.0015  0.0048
                                            0.0098  0.0099
   390. (0.03434) BD*( 1) C   4 - C   7  
                ( 51.00%)   0.7141* C   4 s( 32.27%)p 2.10( 67.70%)d 0.00(  0.03%)
                                            0.0001  0.5680 -0.0084 -0.0046 -0.0003
                                           -0.4984 -0.0180  0.0040 -0.0019 -0.5485
                                           -0.0120  0.0000 -0.0010  0.3567 -0.0029
                                           -0.0005  0.0002  0.0118 -0.0083 -0.0087
                                           -0.0013 -0.0049
                ( 49.00%)  -0.7000* C   7 s( 29.49%)p 2.39( 70.48%)d 0.00(  0.03%)
                                            0.0001  0.5430  0.0088 -0.0019  0.0003
                                            0.5502 -0.0074  0.0033  0.0010  0.4846
                                           -0.0045  0.0012 -0.0016 -0.4085 -0.0193
                                            0.0020 -0.0019  0.0103 -0.0098 -0.0077
                                            0.0013 -0.0018
   391. (0.01489) BD*( 1) C   5 - C   6  
                ( 49.56%)   0.7040* C   5 s( 34.90%)p 1.86( 65.07%)d 0.00(  0.03%)
                                            0.0001 -0.5906 -0.0146  0.0022  0.0001
                                           -0.4791 -0.0208  0.0083  0.0001 -0.5456
                                            0.0360  0.0020 -0.0006  0.3489 -0.0034
                                           -0.0049  0.0004 -0.0098  0.0097  0.0086
                                           -0.0003  0.0061
                ( 50.44%)  -0.7102* C   6 s( 34.63%)p 1.89( 65.34%)d 0.00(  0.03%)
                                           -0.0000 -0.5884  0.0090 -0.0015 -0.0004
                                            0.4941 -0.0363 -0.0055 -0.0002  0.5306
                                            0.0168 -0.0116  0.0009 -0.3548  0.0098
                                            0.0062 -0.0002 -0.0096  0.0085  0.0101
                                            0.0032  0.0060
   392. (0.31974) BD*( 2) C   5 - C   6  
                ( 49.66%)   0.7047* C   5 s(  0.00%)p 1.00( 99.96%)d 0.00(  0.04%)
                                            0.0000 -0.0037 -0.0014 -0.0011  0.0001
                                           -0.3592 -0.0078 -0.0034  0.0008 -0.2543
                                           -0.0062 -0.0041  0.0007 -0.8974 -0.0158
                                           -0.0138  0.0016 -0.0059 -0.0121 -0.0022
                                           -0.0047  0.0124
                ( 50.34%)  -0.7095* C   6 s(  0.00%)p 1.00( 99.96%)d 0.00(  0.04%)
                                            0.0000  0.0012 -0.0001 -0.0004 -0.0000
                                           -0.3568 -0.0083 -0.0042 -0.0001 -0.2649
                                           -0.0068 -0.0029 -0.0000 -0.8952 -0.0215
                                           -0.0102  0.0004  0.0076  0.0006  0.0151
                                           -0.0036 -0.0109
   393. (0.01205) BD*( 1) C   5 - H  20  
                ( 39.67%)   0.6298* C   5 s( 30.03%)p 2.33( 69.91%)d 0.00(  0.07%)
                                           -0.0003  0.5477 -0.0158 -0.0019 -0.0001
                                           -0.7667 -0.0031 -0.0026 -0.0009  0.2328
                                           -0.0085  0.0049  0.0025  0.2387  0.0029
                                            0.0005 -0.0000 -0.0111 -0.0118  0.0040
                                            0.0180 -0.0089
                ( 60.33%)  -0.7767* H  20 s(100.00%)
                                            1.0000  0.0014  0.0008
   394. (0.01119) BD*( 1) C   6 - H  21  
                ( 39.73%)   0.6303* C   6 s( 30.54%)p 2.27( 69.40%)d 0.00(  0.07%)
                                            0.0003 -0.5523 -0.0178 -0.0011 -0.0003
                                            0.2678  0.0015  0.0020  0.0003 -0.7791
                                           -0.0040 -0.0080 -0.0014  0.1231  0.0004
                                            0.0016  0.0002  0.0138 -0.0035  0.0056
                                            0.0178  0.0110
                ( 60.27%)  -0.7764* H  21 s(100.00%)
                                           -1.0000 -0.0006 -0.0011
   395. (0.03347) BD*( 1) C   7 - C   8  
                ( 49.08%)   0.7006* C   7 s( 28.73%)p 2.48( 71.25%)d 0.00(  0.03%)
                                            0.0001  0.5359  0.0067  0.0003 -0.0001
                                           -0.7467  0.0050 -0.0009 -0.0013 -0.0781
                                            0.0032  0.0003 -0.0016 -0.3856 -0.0103
                                            0.0024 -0.0023  0.0028  0.0121  0.0027
                                            0.0103 -0.0027
                ( 50.92%)  -0.7136* C   8 s( 32.09%)p 2.11( 67.87%)d 0.00(  0.03%)
                                            0.0002  0.5664 -0.0099 -0.0030 -0.0004
                                            0.7474  0.0238 -0.0018  0.0023  0.0733
                                            0.0014 -0.0055  0.0004  0.3378 -0.0026
                                           -0.0007  0.0005  0.0015  0.0113  0.0014
                                            0.0132 -0.0031
   396. (0.04367) BD*( 1) C   7 - N   9  
                ( 62.65%)   0.7915* C   7 s( 21.67%)p 3.61( 78.24%)d 0.00(  0.09%)
                                           -0.0001  0.4649  0.0231  0.0035 -0.0004
                                            0.3475 -0.0102  0.0038  0.0015 -0.8015
                                            0.0230 -0.0008 -0.0017  0.1360 -0.0109
                                            0.0065 -0.0007 -0.0171  0.0029 -0.0059
                                           -0.0188 -0.0144
                ( 37.35%)  -0.6111* N   9 s( 34.66%)p 1.88( 65.32%)d 0.00(  0.03%)
                                           -0.0000  0.5886  0.0058 -0.0052  0.0002
                                           -0.3013 -0.0025  0.0043 -0.0009  0.7377
                                            0.0036 -0.0090  0.0014 -0.1343 -0.0010
                                            0.0074 -0.0007 -0.0105  0.0013 -0.0028
                                           -0.0113 -0.0031
   397. (0.02239) BD*( 1) C   7 - H  22  
                ( 36.84%)   0.6070* C   7 s( 20.18%)p 3.95( 79.74%)d 0.00(  0.08%)
                                            0.0003 -0.4484  0.0268  0.0003 -0.0002
                                            0.1350  0.0123 -0.0013  0.0002 -0.3390
                                           -0.0155 -0.0019 -0.0034 -0.8146 -0.0179
                                            0.0009  0.0022  0.0026  0.0066 -0.0185
                                            0.0039 -0.0200
                ( 63.16%)  -0.7947* H  22 s(100.00%)
                                           -1.0000 -0.0043  0.0002
   398. (0.02592) BD*( 1) C   8 - C  10  
                ( 49.41%)   0.7029* C   8 s( 33.91%)p 1.95( 66.05%)d 0.00(  0.03%)
                                            0.0000 -0.5823 -0.0060 -0.0020 -0.0002
                                            0.0710  0.0067  0.0009 -0.0011  0.0494
                                           -0.0008 -0.0005  0.0005  0.8079 -0.0152
                                           -0.0022  0.0044 -0.0005 -0.0041 -0.0029
                                           -0.0020 -0.0172
                ( 50.59%)  -0.7113* C  10 s( 35.15%)p 1.84( 64.82%)d 0.00(  0.03%)
                                           -0.0001 -0.5928 -0.0048 -0.0036 -0.0005
                                           -0.1055  0.0212  0.0027  0.0016 -0.0492
                                            0.0021  0.0004 -0.0001 -0.7963  0.0026
                                            0.0102 -0.0012 -0.0004 -0.0016 -0.0015
                                           -0.0033 -0.0160
   399. (0.02298) BD*( 1) C   8 - C  14  
                ( 49.30%)   0.7021* C   8 s( 33.96%)p 1.94( 66.01%)d 0.00(  0.03%)
                                            0.0000 -0.5827 -0.0068 -0.0001 -0.0002
                                            0.6550 -0.0030  0.0001  0.0023  0.0322
                                            0.0036 -0.0006  0.0003 -0.4791  0.0186
                                            0.0002 -0.0030 -0.0013  0.0136  0.0012
                                           -0.0117 -0.0008
                ( 50.70%)  -0.7121* C  14 s( 35.33%)p 1.83( 64.65%)d 0.00(  0.03%)
                                           -0.0001 -0.5943 -0.0063 -0.0047 -0.0004
                                           -0.6633  0.0186  0.0094  0.0004 -0.0237
                                            0.0032 -0.0002  0.0002  0.4529  0.0177
                                           -0.0071  0.0021 -0.0008  0.0117  0.0003
                                           -0.0108 -0.0028
   400. (0.35069) BD*( 2) C   8 - C  14  
                ( 48.82%)   0.6987* C   8 s(  0.00%)p 1.00( 99.97%)d 0.00(  0.03%)
                                            0.0001 -0.0061  0.0006  0.0006  0.0001
                                            0.0798  0.0021  0.0015 -0.0007 -0.9953
                                           -0.0096 -0.0057  0.0059  0.0494 -0.0014
                                           -0.0004 -0.0006  0.0171 -0.0008 -0.0033
                                           -0.0027  0.0004
                ( 51.18%)  -0.7154* C  14 s(  0.00%)p 1.00( 99.96%)d 0.00(  0.04%)
                                           -0.0000 -0.0053  0.0002 -0.0007  0.0001
                                            0.0747  0.0017 -0.0002 -0.0008 -0.9957
                                           -0.0099 -0.0081  0.0013  0.0502  0.0008
                                            0.0001 -0.0002 -0.0076 -0.0006  0.0180
                                            0.0005 -0.0018
   401. (0.06443) BD*( 1) N   9 - C  15  
                ( 36.16%)   0.6013* N   9 s( 33.07%)p 2.02( 66.88%)d 0.00(  0.05%)
                                            0.0000 -0.5750 -0.0033 -0.0049  0.0002
                                           -0.1271  0.0048 -0.0001 -0.0003  0.2685
                                           -0.0078 -0.0009  0.0006 -0.7617  0.0132
                                           -0.0088 -0.0017  0.0038 -0.0048  0.0112
                                            0.0042 -0.0166
                ( 63.84%)  -0.7990* C  15 s( 32.84%)p 2.04( 67.09%)d 0.00(  0.08%)
                                           -0.0002 -0.5729  0.0111  0.0015  0.0016
                                            0.1356  0.0006 -0.0007 -0.0006 -0.3152
                                           -0.0013  0.0015  0.0015  0.7431 -0.0294
                                           -0.0065 -0.0025  0.0014 -0.0075  0.0174
                                            0.0008 -0.0202
   402. (0.01691) BD*( 1) N   9 - C  29  
                ( 36.41%)   0.6034* N   9 s( 32.20%)p 2.10( 67.76%)d 0.00(  0.03%)
                                            0.0001 -0.5674  0.0088 -0.0060 -0.0001
                                           -0.1654  0.0031  0.0002  0.0002  0.5003
                                           -0.0092  0.0012 -0.0005  0.6323 -0.0067
                                            0.0013  0.0009  0.0067  0.0038 -0.0125
                                            0.0085 -0.0060
                ( 63.59%)  -0.7974* C  29 s( 24.50%)p 3.08( 75.40%)d 0.00(  0.10%)
                                           -0.0001 -0.4942 -0.0276  0.0011  0.0002
                                            0.1785 -0.0114  0.0001  0.0004 -0.5491
                                            0.0320  0.0004 -0.0009 -0.6467  0.0360
                                            0.0019 -0.0007  0.0073  0.0080 -0.0260
                                            0.0104 -0.0115
   403. (0.01546) BD*( 1) C  10 - C  11  
                ( 49.57%)   0.7041* C  10 s( 34.71%)p 1.88( 65.26%)d 0.00(  0.03%)
                                            0.0000 -0.5889 -0.0150  0.0015  0.0002
                                            0.7289  0.0047 -0.0082  0.0001  0.0755
                                           -0.0016  0.0005  0.0002  0.3373 -0.0414
                                            0.0012  0.0006 -0.0028 -0.0084 -0.0014
                                           -0.0148  0.0030
                ( 50.43%)  -0.7101* C  11 s( 34.80%)p 1.87( 65.17%)d 0.00(  0.03%)
                                           -0.0000 -0.5898  0.0098 -0.0016 -0.0003
                                           -0.7386  0.0290  0.0109 -0.0003 -0.0670
                                            0.0009  0.0014 -0.0001 -0.3158 -0.0298
                                            0.0090 -0.0009 -0.0024 -0.0111 -0.0015
                                           -0.0135  0.0005
   404. (0.32514) BD*( 2) C  10 - C  11  
                ( 49.84%)   0.7060* C  10 s(  0.00%)p 1.00( 99.96%)d 0.00(  0.04%)
                                            0.0000 -0.0016 -0.0012 -0.0007 -0.0002
                                            0.0775  0.0024  0.0004  0.0005 -0.9952
                                           -0.0180 -0.0130  0.0024  0.0525  0.0002
                                            0.0006 -0.0001  0.0186 -0.0011 -0.0014
                                           -0.0029  0.0000
                ( 50.16%)  -0.7082* C  11 s(  0.00%)p 1.00( 99.96%)d 0.00(  0.04%)
                                           -0.0000 -0.0025  0.0003 -0.0002  0.0001
                                            0.0714  0.0017  0.0007 -0.0001 -0.9957
                                           -0.0219 -0.0109  0.0004  0.0492  0.0010
                                            0.0003  0.0000 -0.0116  0.0019 -0.0163
                                            0.0024  0.0015
   405. (0.01254) BD*( 1) C  10 - H  23  
                ( 39.73%)   0.6303* C  10 s( 30.05%)p 2.33( 69.88%)d 0.00(  0.07%)
                                            0.0004 -0.5480  0.0155  0.0019  0.0002
                                           -0.6707 -0.0080 -0.0014 -0.0007 -0.0252
                                            0.0001 -0.0004  0.0001  0.4981 -0.0077
                                            0.0053  0.0028 -0.0004  0.0222  0.0009
                                           -0.0139  0.0002
                ( 60.27%)  -0.7764* H  23 s(100.00%)
                                           -1.0000 -0.0015 -0.0007
   406. (0.01552) BD*( 1) C  11 - C  12  
                ( 49.91%)   0.7065* C  11 s( 34.64%)p 1.89( 65.33%)d 0.00(  0.03%)
                                           -0.0000 -0.5884  0.0127  0.0026  0.0005
                                            0.6633 -0.0369 -0.0073  0.0002  0.0264
                                           -0.0037  0.0002 -0.0000 -0.4589 -0.0215
                                            0.0114 -0.0007 -0.0010  0.0132  0.0001
                                           -0.0113 -0.0036
                ( 50.09%)  -0.7078* C  12 s( 34.68%)p 1.88( 65.29%)d 0.00(  0.03%)
                                           -0.0000 -0.5888  0.0105 -0.0002  0.0000
                                           -0.6439 -0.0076  0.0140  0.0000 -0.0234
                                           -0.0026  0.0008 -0.0000  0.4856 -0.0408
                                           -0.0049 -0.0001 -0.0014  0.0122  0.0002
                                           -0.0130 -0.0007
   407. (0.01132) BD*( 1) C  11 - H  24  
                ( 39.70%)   0.6301* C  11 s( 30.47%)p 2.28( 69.46%)d 0.00(  0.07%)
                                           -0.0003  0.5517  0.0178  0.0009  0.0002
                                           -0.0819 -0.0005 -0.0015 -0.0005 -0.0481
                                           -0.0004 -0.0006 -0.0002 -0.8279 -0.0046
                                           -0.0082 -0.0013 -0.0001  0.0043  0.0024
                                           -0.0019  0.0254
                ( 60.30%)  -0.7765* H  24 s(100.00%)
                                            1.0000  0.0007  0.0012
   408. (0.01551) BD*( 1) C  12 - C  13  
                ( 50.06%)   0.7075* C  12 s( 34.72%)p 1.88( 65.25%)d 0.00(  0.03%)
                                            0.0000  0.5891 -0.0117 -0.0005 -0.0001
                                            0.0657  0.0360 -0.0056  0.0001  0.0445
                                            0.0015 -0.0011 -0.0000  0.8026 -0.0215
                                           -0.0134 -0.0001  0.0008  0.0044  0.0020
                                            0.0036  0.0168
                ( 49.94%)  -0.7067* C  13 s( 34.70%)p 1.88( 65.27%)d 0.00(  0.03%)
                                            0.0000  0.5889 -0.0136 -0.0021 -0.0005
                                           -0.0982  0.0403  0.0033  0.0003 -0.0472
                                            0.0037 -0.0004 -0.0001 -0.7993  0.0136
                                           -0.0132 -0.0004  0.0006  0.0010  0.0017
                                            0.0032  0.0173
   409. (0.32784) BD*( 2) C  12 - C  13  
                ( 49.89%)   0.7063* C  12 s(  0.00%)p 1.00( 99.96%)d 0.00(  0.04%)
                                           -0.0000 -0.0003  0.0002  0.0001  0.0000
                                            0.0736  0.0019  0.0011 -0.0000 -0.9955
                                           -0.0259 -0.0125  0.0007  0.0494  0.0014
                                            0.0008  0.0001 -0.0119  0.0017 -0.0152
                                            0.0026  0.0014
                ( 50.11%)  -0.7079* C  13 s(  0.00%)p 1.00( 99.96%)d 0.00(  0.04%)
                                           -0.0000 -0.0023  0.0002 -0.0001  0.0001
                                            0.0721  0.0020 -0.0010  0.0000 -0.9957
                                           -0.0245  0.0122  0.0017  0.0483  0.0016
                                           -0.0008  0.0001 -0.0086 -0.0008  0.0173
                                            0.0005 -0.0015
   410. (0.01155) BD*( 1) C  12 - H  25  
                ( 39.77%)   0.6307* C  12 s( 30.51%)p 2.27( 69.42%)d 0.00(  0.07%)
                                           -0.0003  0.5521  0.0178  0.0002  0.0002
                                           -0.7576 -0.0039 -0.0078 -0.0018 -0.0730
                                           -0.0003 -0.0007 -0.0002 -0.3389 -0.0017
                                           -0.0034 -0.0007  0.0034  0.0173  0.0014
                                            0.0171 -0.0079
                ( 60.23%)  -0.7761* H  25 s(100.00%)
                                            1.0000  0.0006  0.0011
   411. (0.01491) BD*( 1) C  13 - C  14  
                ( 50.37%)   0.7097* C  13 s( 34.67%)p 1.88( 65.30%)d 0.00(  0.03%)
                                            0.0000  0.5888 -0.0084  0.0011  0.0004
                                            0.7287  0.0025  0.0136  0.0009  0.0680
                                           -0.0023  0.0015  0.0000  0.3398 -0.0414
                                            0.0021 -0.0004  0.0027  0.0084  0.0010
                                            0.0151 -0.0031
                ( 49.63%)  -0.7045* C  14 s( 34.55%)p 1.89( 65.41%)d 0.00(  0.03%)
                                           -0.0001  0.5877  0.0143 -0.0024 -0.0001
                                           -0.7396  0.0282  0.0062 -0.0005 -0.0745
                                            0.0009  0.0009 -0.0003 -0.3157 -0.0316
                                            0.0076  0.0002  0.0027  0.0108  0.0013
                                            0.0135 -0.0005
   412. (0.01118) BD*( 1) C  13 - H  26  
                ( 39.73%)   0.6303* C  13 s( 30.54%)p 2.27( 69.40%)d 0.00(  0.07%)
                                           -0.0003  0.5523  0.0175  0.0009  0.0002
                                           -0.6725 -0.0032  0.0074 -0.0013 -0.0261
                                           -0.0001  0.0005 -0.0001  0.4908  0.0028
                                           -0.0044  0.0009  0.0009 -0.0222 -0.0010
                                            0.0132 -0.0005
                ( 60.27%)  -0.7764* H  26 s(100.00%)
                                            1.0000  0.0007  0.0012
   413. (0.01208) BD*( 1) C  14 - H  27  
                ( 39.68%)   0.6299* C  14 s( 30.02%)p 2.33( 69.91%)d 0.00(  0.07%)
                                            0.0004 -0.5477  0.0163  0.0022  0.0002
                                           -0.0758 -0.0089  0.0027  0.0022 -0.0447
                                           -0.0009 -0.0010 -0.0003 -0.8314 -0.0020
                                           -0.0048 -0.0018 -0.0001 -0.0049 -0.0024
                                            0.0012 -0.0252
                ( 60.32%)  -0.7767* H  27 s(100.00%)
                                           -1.0000 -0.0016 -0.0007
   414. (0.28219) BD*( 1) C  15 - O  16  
                ( 73.21%)   0.8556* C  15 s(  0.02%)p99.99( 99.42%)d36.41(  0.57%)
                                           -0.0000 -0.0123 -0.0003  0.0021 -0.0006
                                            0.9329  0.0393  0.0159  0.0039  0.3475
                                            0.0145  0.0070  0.0011 -0.0323  0.0008
                                           -0.0002  0.0006  0.0338  0.0575  0.0208
                                           -0.0284 -0.0027
                ( 26.79%)  -0.5176* O  16 s(  0.02%)p99.99( 99.88%)d 6.96(  0.11%)
                                           -0.0000 -0.0124  0.0014 -0.0004  0.0000
                                            0.9290  0.0004 -0.0011 -0.0031  0.3684
                                           -0.0003 -0.0006 -0.0010 -0.0087 -0.0006
                                            0.0004  0.0000 -0.0145 -0.0249 -0.0098
                                            0.0125  0.0008
   415. (0.00583) BD*( 2) C  15 - O  16  
                ( 64.11%)   0.8007* C  15 s( 32.07%)p 2.11( 67.78%)d 0.00(  0.15%)
                                           -0.0000  0.5632 -0.0596 -0.0008 -0.0010
                                           -0.1446  0.0040  0.0023  0.0002  0.4692
                                           -0.0114 -0.0058 -0.0005  0.6577 -0.0633
                                            0.0002 -0.0042 -0.0083 -0.0098  0.0307
                                           -0.0116  0.0167
                ( 35.89%)  -0.5991* O  16 s( 37.29%)p 1.68( 62.59%)d 0.00(  0.11%)
                                            0.0001  0.6096 -0.0365  0.0008  0.0000
                                            0.1727 -0.0062  0.0008 -0.0002 -0.4298
                                            0.0167 -0.0018  0.0002 -0.6410  0.0147
                                           -0.0006 -0.0007 -0.0054 -0.0097  0.0258
                                           -0.0062  0.0167
   416. (0.03488) BD*( 1) C  15 - H  28  
                ( 41.73%)   0.6460* C  15 s( 35.38%)p 1.82( 64.53%)d 0.00(  0.08%)
                                           -0.0004  0.5936  0.0378  0.0014  0.0012
                                            0.2881  0.0073  0.0004  0.0009 -0.7443
                                           -0.0195  0.0001 -0.0020  0.0879 -0.0135
                                            0.0049 -0.0030 -0.0149  0.0010 -0.0036
                                           -0.0166 -0.0183
                ( 58.27%)  -0.7633* H  28 s(100.00%)
                                            1.0000  0.0042 -0.0002
   417. (0.01111) BD*( 1) C  29 - H  30  
                ( 39.41%)   0.6278* C  29 s( 24.88%)p 3.02( 75.04%)d 0.00(  0.07%)
                                            0.0001 -0.4988  0.0067  0.0000 -0.0000
                                           -0.8177 -0.0116 -0.0038  0.0005  0.2740
                                           -0.0076 -0.0010 -0.0016 -0.0790 -0.0164
                                            0.0053 -0.0022  0.0130 -0.0063  0.0028
                                           -0.0198  0.0115
                ( 60.59%)  -0.7784* H  30 s(100.00%)
                                           -1.0000  0.0013 -0.0001
   418. (0.01409) BD*( 1) C  29 - H  31  
                ( 39.34%)   0.6272* C  29 s( 24.95%)p 3.01( 74.98%)d 0.00(  0.07%)
                                           -0.0001  0.4995 -0.0054  0.0013 -0.0000
                                           -0.5362 -0.0137 -0.0052  0.0006 -0.6778
                                           -0.0021 -0.0027  0.0012  0.0476  0.0150
                                           -0.0051  0.0020  0.0231 -0.0026 -0.0049
                                           -0.0041 -0.0124
                ( 60.66%)  -0.7789* H  31 s(100.00%)
                                            1.0000 -0.0018  0.0002
   419. (0.00509) BD*( 1) C  29 - H  32  
                ( 39.12%)   0.6254* C  29 s( 25.74%)p 2.88( 74.19%)d 0.00(  0.07%)
                                           -0.0000  0.5073 -0.0037 -0.0004  0.0001
                                           -0.1020 -0.0055  0.0039 -0.0004  0.4014
                                            0.0225 -0.0085  0.0018 -0.7548 -0.0001
                                            0.0005 -0.0011 -0.0037  0.0052 -0.0208
                                           -0.0060  0.0141
                ( 60.88%)  -0.7803* H  32 s(100.00%)
                                            1.0000  0.0006  0.0000


 NHO Directionality and "Bond Bending" (deviations from line of nuclear centers)

         [Thresholds for printing:  angular deviation  >  1.0 degree]
                                    hybrid p-character > 25.0%
                                    orbital occupancy  >  0.10e

                                Line of Centers        Hybrid 1              Hybrid 2
                                ---------------  -------------------   ------------------
                NBO               Theta   Phi    Theta   Phi    Dev    Theta   Phi    Dev
 ========================================================================================
     1. BD (   1) C   1 - C   2    80.8  288.9    80.5  287.6   1.3     99.0  110.2   1.3
     2. BD (   2) C   1 - C   2    80.8  288.9    26.1   37.7  89.8     26.3   38.8  89.7
     3. BD (   1) C   1 - C   6    73.6  163.9    73.4  165.3   1.3    106.2  342.6   1.3
     5. BD (   1) C   2 - C   3    64.1  227.9    63.8  226.0   1.7    115.5   50.2   2.1
     8. BD (   2) C   3 - C   4    74.0  165.2    26.1   40.1  89.7     26.1   38.6  89.7
    10. BD (   1) C   4 - C   5    98.8  107.7    99.4  108.8   1.2     82.1  288.3   1.1
    11. BD (   1) C   4 - C   7    63.3  226.0    65.1  227.5   2.3    120.4   41.2   5.6
    12. BD (   1) C   5 - C   6   115.9   48.1   115.8   46.0   1.9     64.2  229.9   1.6
    13. BD (   2) C   5 - C   6   115.9   48.1    26.1   35.5  90.3    153.6  216.6  89.9
    16. BD (   1) C   7 - C   8   115.7  185.2   117.9  185.9   2.3     66.6    5.2   2.3
    17. BD (   1) C   7 - N   9    80.7  292.0    81.3  293.7   1.8      --     --    --
    18. BD (   1) C   7 - H  22    27.5  110.2    25.1  112.1   2.6      --     --    --
    19. BD (   1) C   8 - C  10   172.6  207.7   173.4  212.1   1.0      --     --    --
    20. BD (   1) C   8 - C  14    54.9  182.4     --     --    --     126.2    1.8   1.3
    21. BD (   2) C   8 - C  14    54.9  182.4    92.7   94.7  89.6     92.9   94.3  89.9
    22. BD (   1) N   9 - C  15    22.3  293.9    20.8  295.2   1.6    154.2  113.3   3.5
    23. BD (   1) N   9 - C  29   138.8  288.1   140.5  288.2   1.7      --     --    --
    24. BD (   1) C  10 - C  11   114.1  185.5   112.2  185.9   1.9     64.3    5.3   1.6
    25. BD (   2) C  10 - C  11   114.1  185.5    93.0   94.5  89.7     92.8   94.1  89.9
    27. BD (   1) C  11 - C  12    54.1  182.2    52.8  182.1   1.3    124.6    2.3   1.3
    29. BD (   1) C  12 - C  13     6.7   29.4     7.9   25.0   1.3    175.0  219.1   1.9
    30. BD (   2) C  12 - C  13     6.7   29.4    92.9   94.2  90.0     92.8   94.2  90.1
    32. BD (   1) C  13 - C  14    66.1    5.5    68.2    5.1   2.1    115.6  185.9   1.7
    35. BD (   1) C  15 - O  16    35.6  109.4    88.3  200.5  89.2     89.5  201.6  89.1
    36. BD (   2) C  15 - O  16    35.6  109.4    38.7  107.0   3.4    144.5  291.9   1.5
    37. BD (   1) C  15 - H  28    82.6  291.1    84.7  291.2   2.1      --     --    --
    38. BD (   1) C  29 - H  30    86.1  341.1    84.0  342.4   2.5      --     --    --
    39. BD (   1) C  29 - H  31    87.8  232.0    86.1  230.9   2.0      --     --    --
    40. BD (   1) C  29 - H  32   152.7  103.9   150.4  104.0   2.3      --     --    --
    58. LP (   1) N   9             --     --     91.9   21.3   --       --     --    --
    59. LP (   1) O  16             --     --     34.6  109.3   --       --     --    --
    60. LP (   2) O  16             --     --    125.6  112.0   --       --     --    --
   381. BD*(   2) C   1 - C   2    80.8  288.9    26.1   37.7  89.8     26.3   38.8  89.7
   387. BD*(   2) C   3 - C   4    74.0  165.2    26.1   40.1  89.7     26.1   38.6  89.7
   392. BD*(   2) C   5 - C   6   115.9   48.1    26.1   35.5  90.3    153.6  216.6  89.9
   400. BD*(   2) C   8 - C  14    54.9  182.4    92.7   94.7  89.6     92.9   94.3  89.9
   404. BD*(   2) C  10 - C  11   114.1  185.5    93.0   94.5  89.7     92.8   94.1  89.9
   409. BD*(   2) C  12 - C  13     6.7   29.4    92.9   94.2  90.0     92.8   94.2  90.1
   414. BD*(   1) C  15 - O  16    35.6  109.4    88.3  200.5  89.2     89.5  201.6  89.1


 Second Order Perturbation Theory Analysis of Fock Matrix in NBO Basis

     Threshold for printing:   0.50 kcal/mol
                                                                              E(2)  E(j)-E(i) F(i,j)
         Donor NBO (i)                     Acceptor NBO (j)                 kcal/mol   a.u.    a.u. 
 ===================================================================================================

 within unit  1
   1. BD (   1) C   1 - C   2        / 95. RY*(   1) C   3                    0.91    1.89    0.037
   1. BD (   1) C   1 - C   2        / 96. RY*(   2) C   3                    1.52    2.02    0.050
   1. BD (   1) C   1 - C   2        /146. RY*(   1) C   6                    1.03    1.86    0.039
   1. BD (   1) C   1 - C   2        /147. RY*(   2) C   6                    1.45    2.17    0.050
   1. BD (   1) C   1 - C   2        /382. BD*(   1) C   1 - C   6            2.58    1.39    0.053
   1. BD (   1) C   1 - C   2        /383. BD*(   1) C   1 - H  17            1.36    1.38    0.039
   1. BD (   1) C   1 - C   2        /384. BD*(   1) C   2 - C   3            2.63    1.39    0.054
   1. BD (   1) C   1 - C   2        /385. BD*(   1) C   2 - H  18            1.35    1.38    0.039
   1. BD (   1) C   1 - C   2        /388. BD*(   1) C   3 - H  19            2.46    1.38    0.052
   1. BD (   1) C   1 - C   2        /394. BD*(   1) C   6 - H  21            2.40    1.38    0.052
   2. BD (   2) C   1 - C   2        / 98. RY*(   4) C   3                    0.97    1.74    0.040
   2. BD (   2) C   1 - C   2        /148. RY*(   3) C   6                    0.59    0.93    0.023
   2. BD (   2) C   1 - C   2        /149. RY*(   4) C   6                    0.74    1.85    0.036
   2. BD (   2) C   1 - C   2        /387. BD*(   2) C   3 - C   4           27.89    0.35    0.088
   2. BD (   2) C   1 - C   2        /392. BD*(   2) C   5 - C   6           28.89    0.35    0.090
   3. BD (   1) C   1 - C   6        / 78. RY*(   1) C   2                    1.02    1.86    0.039
   3. BD (   1) C   1 - C   6        / 79. RY*(   2) C   2                    1.49    2.17    0.051
   3. BD (   1) C   1 - C   6        /129. RY*(   1) C   5                    0.97    1.86    0.038
   3. BD (   1) C   1 - C   6        /130. RY*(   2) C   5                    1.46    2.00    0.048
   3. BD (   1) C   1 - C   6        /380. BD*(   1) C   1 - C   2            2.57    1.39    0.053
   3. BD (   1) C   1 - C   6        /383. BD*(   1) C   1 - H  17            1.36    1.39    0.039
   3. BD (   1) C   1 - C   6        /385. BD*(   1) C   2 - H  18            2.37    1.38    0.051
   3. BD (   1) C   1 - C   6        /391. BD*(   1) C   5 - C   6            2.62    1.39    0.054
   3. BD (   1) C   1 - C   6        /393. BD*(   1) C   5 - H  20            2.41    1.38    0.052
   3. BD (   1) C   1 - C   6        /394. BD*(   1) C   6 - H  21            1.37    1.38    0.039
   4. BD (   1) C   1 - H  17        / 78. RY*(   1) C   2                    1.34    1.71    0.043
   4. BD (   1) C   1 - H  17        /146. RY*(   1) C   6                    1.33    1.71    0.043
   4. BD (   1) C   1 - H  17        /380. BD*(   1) C   1 - C   2            0.96    1.24    0.031
   4. BD (   1) C   1 - H  17        /382. BD*(   1) C   1 - C   6            0.96    1.24    0.031
   4. BD (   1) C   1 - H  17        /384. BD*(   1) C   2 - C   3            3.80    1.24    0.061
   4. BD (   1) C   1 - H  17        /385. BD*(   1) C   2 - H  18            0.56    1.23    0.023
   4. BD (   1) C   1 - H  17        /391. BD*(   1) C   5 - C   6            3.82    1.24    0.061
   4. BD (   1) C   1 - H  17        /394. BD*(   1) C   6 - H  21            0.56    1.23    0.023
   5. BD (   1) C   2 - C   3        / 61. RY*(   1) C   1                    0.98    1.88    0.038
   5. BD (   1) C   2 - C   3        / 62. RY*(   2) C   1                    1.41    2.18    0.050
   5. BD (   1) C   2 - C   3        /112. RY*(   1) C   4                    1.00    2.01    0.040
   5. BD (   1) C   2 - C   3        /113. RY*(   2) C   4                    0.72    1.82    0.032
   5. BD (   1) C   2 - C   3        /114. RY*(   3) C   4                    0.60    1.69    0.029
   5. BD (   1) C   2 - C   3        /380. BD*(   1) C   1 - C   2            2.60    1.39    0.054
   5. BD (   1) C   2 - C   3        /383. BD*(   1) C   1 - H  17            2.32    1.38    0.051
   5. BD (   1) C   2 - C   3        /385. BD*(   1) C   2 - H  18            1.33    1.38    0.038
   5. BD (   1) C   2 - C   3        /386. BD*(   1) C   3 - C   4            3.69    1.38    0.064
   5. BD (   1) C   2 - C   3        /388. BD*(   1) C   3 - H  19            1.54    1.38    0.041
   5. BD (   1) C   2 - C   3        /390. BD*(   1) C   4 - C   7            4.03    1.26    0.064
   6. BD (   1) C   2 - H  18        / 61. RY*(   1) C   1                    1.23    1.73    0.041
   6. BD (   1) C   2 - H  18        / 95. RY*(   1) C   3                    1.20    1.74    0.041
   6. BD (   1) C   2 - H  18        /380. BD*(   1) C   1 - C   2            0.94    1.24    0.031
   6. BD (   1) C   2 - H  18        /382. BD*(   1) C   1 - C   6            3.69    1.24    0.060
   6. BD (   1) C   2 - H  18        /383. BD*(   1) C   1 - H  17            0.56    1.24    0.024
   6. BD (   1) C   2 - H  18        /384. BD*(   1) C   2 - C   3            1.01    1.24    0.032
   6. BD (   1) C   2 - H  18        /386. BD*(   1) C   3 - C   4            4.18    1.23    0.064
   6. BD (   1) C   2 - H  18        /388. BD*(   1) C   3 - H  19            0.56    1.24    0.024
   7. BD (   1) C   3 - C   4        / 78. RY*(   1) C   2                    1.19    1.86    0.042
   7. BD (   1) C   3 - C   4        / 79. RY*(   2) C   2                    1.54    2.16    0.052
   7. BD (   1) C   3 - C   4        /129. RY*(   1) C   5                    0.71    1.86    0.033
   7. BD (   1) C   3 - C   4        /130. RY*(   2) C   5                    0.51    2.00    0.029
   7. BD (   1) C   3 - C   4        /164. RY*(   2) C   7                    1.51    1.56    0.044
   7. BD (   1) C   3 - C   4        /384. BD*(   1) C   2 - C   3            3.24    1.39    0.060
   7. BD (   1) C   3 - C   4        /385. BD*(   1) C   2 - H  18            1.95    1.38    0.046
   7. BD (   1) C   3 - C   4        /388. BD*(   1) C   3 - H  19            1.70    1.38    0.043
   7. BD (   1) C   3 - C   4        /389. BD*(   1) C   4 - C   5            3.40    1.37    0.061
   7. BD (   1) C   3 - C   4        /390. BD*(   1) C   4 - C   7            2.10    1.26    0.046
   7. BD (   1) C   3 - C   4        /393. BD*(   1) C   5 - H  20            2.45    1.38    0.052
   7. BD (   1) C   3 - C   4        /395. BD*(   1) C   7 - C   8            1.01    1.26    0.032
   8. BD (   2) C   3 - C   4        / 80. RY*(   3) C   2                    1.98    0.85    0.040
   8. BD (   2) C   3 - C   4        /131. RY*(   3) C   5                    1.90    1.05    0.044
   8. BD (   2) C   3 - C   4        /381. BD*(   2) C   1 - C   2           28.61    0.35    0.090
   8. BD (   2) C   3 - C   4        /392. BD*(   2) C   5 - C   6           26.59    0.35    0.087
   8. BD (   2) C   3 - C   4        /395. BD*(   1) C   7 - C   8            2.75    0.78    0.045
   8. BD (   2) C   3 - C   4        /397. BD*(   1) C   7 - H  22            3.11    0.75    0.047
   9. BD (   1) C   3 - H  19        / 78. RY*(   1) C   2                    1.12    1.71    0.039
   9. BD (   1) C   3 - H  19        /112. RY*(   1) C   4                    1.85    1.86    0.052
   9. BD (   1) C   3 - H  19        /380. BD*(   1) C   1 - C   2            3.67    1.24    0.060
   9. BD (   1) C   3 - H  19        /384. BD*(   1) C   2 - C   3            1.10    1.24    0.033
   9. BD (   1) C   3 - H  19        /385. BD*(   1) C   2 - H  18            0.56    1.23    0.024
   9. BD (   1) C   3 - H  19        /386. BD*(   1) C   3 - C   4            1.36    1.23    0.037
   9. BD (   1) C   3 - H  19        /389. BD*(   1) C   4 - C   5            4.61    1.23    0.067
  10. BD (   1) C   4 - C   5        / 95. RY*(   1) C   3                    0.77    1.88    0.034
  10. BD (   1) C   4 - C   5        / 96. RY*(   2) C   3                    0.62    2.01    0.032
  10. BD (   1) C   4 - C   5        /146. RY*(   1) C   6                    1.13    1.85    0.041
  10. BD (   1) C   4 - C   5        /147. RY*(   2) C   6                    1.60    2.17    0.053
  10. BD (   1) C   4 - C   5        /163. RY*(   1) C   7                    0.61    1.69    0.029
  10. BD (   1) C   4 - C   5        /164. RY*(   2) C   7                    1.85    1.55    0.048
  10. BD (   1) C   4 - C   5        /386. BD*(   1) C   3 - C   4            3.37    1.37    0.061
  10. BD (   1) C   4 - C   5        /388. BD*(   1) C   3 - H  19            2.63    1.38    0.054
  10. BD (   1) C   4 - C   5        /390. BD*(   1) C   4 - C   7            2.02    1.26    0.045
  10. BD (   1) C   4 - C   5        /391. BD*(   1) C   5 - C   6            3.07    1.38    0.058
  10. BD (   1) C   4 - C   5        /393. BD*(   1) C   5 - H  20            1.58    1.38    0.042
  10. BD (   1) C   4 - C   5        /394. BD*(   1) C   6 - H  21            1.94    1.38    0.046
  10. BD (   1) C   4 - C   5        /396. BD*(   1) C   7 - N   9            2.59    1.17    0.049
  11. BD (   1) C   4 - C   7        / 95. RY*(   1) C   3                    1.44    1.85    0.046
  11. BD (   1) C   4 - C   7        /129. RY*(   1) C   5                    1.44    1.82    0.046
  11. BD (   1) C   4 - C   7        /181. RY*(   2) C   8                    1.23    1.84    0.043
  11. BD (   1) C   4 - C   7        /197. RY*(   1) N   9                    0.90    1.56    0.034
  11. BD (   1) C   4 - C   7        /384. BD*(   1) C   2 - C   3            2.21    1.35    0.049
  11. BD (   1) C   4 - C   7        /386. BD*(   1) C   3 - C   4            2.22    1.34    0.049
  11. BD (   1) C   4 - C   7        /389. BD*(   1) C   4 - C   5            1.90    1.33    0.045
  11. BD (   1) C   4 - C   7        /391. BD*(   1) C   5 - C   6            2.13    1.34    0.048
  11. BD (   1) C   4 - C   7        /395. BD*(   1) C   7 - C   8            2.48    1.22    0.049
  11. BD (   1) C   4 - C   7        /396. BD*(   1) C   7 - N   9            0.92    1.14    0.029
  11. BD (   1) C   4 - C   7        /397. BD*(   1) C   7 - H  22            1.05    1.18    0.031
  11. BD (   1) C   4 - C   7        /399. BD*(   1) C   8 - C  14            2.64    1.34    0.053
  11. BD (   1) C   4 - C   7        /400. BD*(   2) C   8 - C  14            0.59    0.78    0.021
  11. BD (   1) C   4 - C   7        /401. BD*(   1) N   9 - C  15            1.50    1.24    0.039
  12. BD (   1) C   5 - C   6        / 61. RY*(   1) C   1                    0.96    1.88    0.038
  12. BD (   1) C   5 - C   6        / 62. RY*(   2) C   1                    1.43    2.18    0.050
  12. BD (   1) C   5 - C   6        /112. RY*(   1) C   4                    1.06    2.01    0.041
  12. BD (   1) C   5 - C   6        /113. RY*(   2) C   4                    0.74    1.82    0.033
  12. BD (   1) C   5 - C   6        /114. RY*(   3) C   4                    0.57    1.69    0.028
  12. BD (   1) C   5 - C   6        /382. BD*(   1) C   1 - C   6            2.57    1.39    0.053
  12. BD (   1) C   5 - C   6        /383. BD*(   1) C   1 - H  17            2.35    1.38    0.051
  12. BD (   1) C   5 - C   6        /389. BD*(   1) C   4 - C   5            3.63    1.37    0.063
  12. BD (   1) C   5 - C   6        /390. BD*(   1) C   4 - C   7            3.79    1.26    0.062
  12. BD (   1) C   5 - C   6        /393. BD*(   1) C   5 - H  20            1.46    1.38    0.040
  12. BD (   1) C   5 - C   6        /394. BD*(   1) C   6 - H  21            1.31    1.38    0.038
  13. BD (   2) C   5 - C   6        / 63. RY*(   3) C   1                    1.47    0.78    0.033
  13. BD (   2) C   5 - C   6        /381. BD*(   2) C   1 - C   2           27.90    0.35    0.088
  13. BD (   2) C   5 - C   6        /387. BD*(   2) C   3 - C   4           28.78    0.35    0.090
  14. BD (   1) C   5 - H  20        /112. RY*(   1) C   4                    1.78    1.86    0.051
  14. BD (   1) C   5 - H  20        /146. RY*(   1) C   6                    1.12    1.71    0.039
  14. BD (   1) C   5 - H  20        /382. BD*(   1) C   1 - C   6            3.64    1.24    0.060
  14. BD (   1) C   5 - H  20        /386. BD*(   1) C   3 - C   4            4.70    1.23    0.068
  14. BD (   1) C   5 - H  20        /389. BD*(   1) C   4 - C   5            1.25    1.23    0.035
  14. BD (   1) C   5 - H  20        /391. BD*(   1) C   5 - C   6            1.07    1.24    0.033
  14. BD (   1) C   5 - H  20        /394. BD*(   1) C   6 - H  21            0.56    1.23    0.024
  15. BD (   1) C   6 - H  21        / 61. RY*(   1) C   1                    1.24    1.73    0.042
  15. BD (   1) C   6 - H  21        /129. RY*(   1) C   5                    1.16    1.71    0.040
  15. BD (   1) C   6 - H  21        /380. BD*(   1) C   1 - C   2            3.71    1.24    0.061
  15. BD (   1) C   6 - H  21        /382. BD*(   1) C   1 - C   6            0.96    1.24    0.031
  15. BD (   1) C   6 - H  21        /383. BD*(   1) C   1 - H  17            0.56    1.24    0.024
  15. BD (   1) C   6 - H  21        /389. BD*(   1) C   4 - C   5            4.08    1.23    0.063
  15. BD (   1) C   6 - H  21        /391. BD*(   1) C   5 - C   6            0.99    1.24    0.031
  15. BD (   1) C   6 - H  21        /393. BD*(   1) C   5 - H  20            0.57    1.23    0.024
  16. BD (   1) C   7 - C   8        /113. RY*(   2) C   4                    1.14    1.77    0.041
  16. BD (   1) C   7 - C   8        /197. RY*(   1) N   9                    1.32    1.56    0.041
  16. BD (   1) C   7 - C   8        /214. RY*(   1) C  10                    1.40    1.84    0.046
  16. BD (   1) C   7 - C   8        /282. RY*(   1) C  14                    2.00    1.81    0.054
  16. BD (   1) C   7 - C   8        /386. BD*(   1) C   3 - C   4            2.23    1.33    0.049
  16. BD (   1) C   7 - C   8        /387. BD*(   2) C   3 - C   4            1.44    0.78    0.033
  16. BD (   1) C   7 - C   8        /390. BD*(   1) C   4 - C   7            2.38    1.22    0.048
  16. BD (   1) C   7 - C   8        /396. BD*(   1) C   7 - N   9            0.90    1.13    0.029
  16. BD (   1) C   7 - C   8        /397. BD*(   1) C   7 - H  22            1.02    1.18    0.031
  16. BD (   1) C   7 - C   8        /398. BD*(   1) C   8 - C  10            2.05    1.33    0.047
  16. BD (   1) C   7 - C   8        /399. BD*(   1) C   8 - C  14            2.07    1.33    0.047
  16. BD (   1) C   7 - C   8        /401. BD*(   1) N   9 - C  15            1.85    1.24    0.043
  16. BD (   1) C   7 - C   8        /403. BD*(   1) C  10 - C  11            2.28    1.34    0.050
  16. BD (   1) C   7 - C   8        /411. BD*(   1) C  13 - C  14            2.21    1.34    0.049
  17. BD (   1) C   7 - N   9        /113. RY*(   2) C   4                    0.55    1.89    0.029
  17. BD (   1) C   7 - N   9        /182. RY*(   3) C   8                    0.61    1.70    0.029
  17. BD (   1) C   7 - N   9        /299. RY*(   1) C  15                    1.45    2.21    0.051
  17. BD (   1) C   7 - N   9        /302. RY*(   4) C  15                    0.54    1.91    0.029
  17. BD (   1) C   7 - N   9        /357. RY*(   1) C  29                    0.55    1.64    0.027
  17. BD (   1) C   7 - N   9        /389. BD*(   1) C   4 - C   5            1.97    1.45    0.048
  17. BD (   1) C   7 - N   9        /390. BD*(   1) C   4 - C   7            0.84    1.33    0.030
  17. BD (   1) C   7 - N   9        /395. BD*(   1) C   7 - C   8            0.94    1.33    0.032
  17. BD (   1) C   7 - N   9        /398. BD*(   1) C   8 - C  10            0.55    1.45    0.025
  17. BD (   1) C   7 - N   9        /400. BD*(   2) C   8 - C  14            1.87    0.90    0.040
  17. BD (   1) C   7 - N   9        /401. BD*(   1) N   9 - C  15            1.32    1.36    0.038
  17. BD (   1) C   7 - N   9        /402. BD*(   1) N   9 - C  29            1.14    1.26    0.034
  17. BD (   1) C   7 - N   9        /416. BD*(   1) C  15 - H  28            1.32    1.38    0.038
  18. BD (   1) C   7 - H  22        /114. RY*(   3) C   4                    0.59    1.49    0.027
  18. BD (   1) C   7 - H  22        /386. BD*(   1) C   3 - C   4            2.40    1.17    0.048
  18. BD (   1) C   7 - H  22        /387. BD*(   2) C   3 - C   4            5.95    0.62    0.059
  18. BD (   1) C   7 - H  22        /390. BD*(   1) C   4 - C   7            0.98    1.06    0.029
  18. BD (   1) C   7 - H  22        /395. BD*(   1) C   7 - C   8            0.80    1.05    0.026
  18. BD (   1) C   7 - H  22        /398. BD*(   1) C   8 - C  10            5.57    1.17    0.072
  18. BD (   1) C   7 - H  22        /400. BD*(   2) C   8 - C  14            0.57    0.62    0.018
  18. BD (   1) C   7 - H  22        /402. BD*(   1) N   9 - C  29            5.86    0.98    0.068
  19. BD (   1) C   8 - C  10        /163. RY*(   1) C   7                    1.91    1.69    0.051
  19. BD (   1) C   8 - C  10        /231. RY*(   1) C  11                    1.21    1.86    0.043
  19. BD (   1) C   8 - C  10        /232. RY*(   2) C  11                    1.53    2.16    0.052
  19. BD (   1) C   8 - C  10        /282. RY*(   1) C  14                    0.90    1.85    0.037
  19. BD (   1) C   8 - C  10        /395. BD*(   1) C   7 - C   8            2.09    1.26    0.046
  19. BD (   1) C   8 - C  10        /397. BD*(   1) C   7 - H  22            0.93    1.22    0.030
  19. BD (   1) C   8 - C  10        /399. BD*(   1) C   8 - C  14            3.24    1.38    0.060
  19. BD (   1) C   8 - C  10        /403. BD*(   1) C  10 - C  11            3.28    1.39    0.060
  19. BD (   1) C   8 - C  10        /405. BD*(   1) C  10 - H  23            1.59    1.38    0.042
  19. BD (   1) C   8 - C  10        /407. BD*(   1) C  11 - H  24            2.00    1.38    0.047
  19. BD (   1) C   8 - C  10        /413. BD*(   1) C  14 - H  27            2.40    1.38    0.052
  20. BD (   1) C   8 - C  14        /163. RY*(   1) C   7                    2.09    1.69    0.053
  20. BD (   1) C   8 - C  14        /214. RY*(   1) C  10                    0.72    1.88    0.033
  20. BD (   1) C   8 - C  14        /215. RY*(   2) C  10                    0.52    1.96    0.029
  20. BD (   1) C   8 - C  14        /265. RY*(   1) C  13                    1.12    1.86    0.041
  20. BD (   1) C   8 - C  14        /266. RY*(   2) C  13                    1.55    2.19    0.052
  20. BD (   1) C   8 - C  14        /390. BD*(   1) C   4 - C   7            1.55    1.26    0.040
  20. BD (   1) C   8 - C  14        /395. BD*(   1) C   7 - C   8            2.27    1.26    0.048
  20. BD (   1) C   8 - C  14        /397. BD*(   1) C   7 - H  22            0.50    1.22    0.022
  20. BD (   1) C   8 - C  14        /398. BD*(   1) C   8 - C  10            3.29    1.37    0.060
  20. BD (   1) C   8 - C  14        /405. BD*(   1) C  10 - H  23            2.60    1.38    0.054
  20. BD (   1) C   8 - C  14        /411. BD*(   1) C  13 - C  14            3.11    1.38    0.059
  20. BD (   1) C   8 - C  14        /412. BD*(   1) C  13 - H  26            1.95    1.38    0.046
  20. BD (   1) C   8 - C  14        /413. BD*(   1) C  14 - H  27            1.64    1.38    0.043
  21. BD (   2) C   8 - C  14        /216. RY*(   3) C  10                    1.80    1.13    0.044
  21. BD (   2) C   8 - C  14        /267. RY*(   3) C  13                    1.70    0.78    0.036
  21. BD (   2) C   8 - C  14        /390. BD*(   1) C   4 - C   7            1.60    0.79    0.034
  21. BD (   2) C   8 - C  14        /396. BD*(   1) C   7 - N   9            6.29    0.70    0.064
  21. BD (   2) C   8 - C  14        /404. BD*(   2) C  10 - C  11           27.85    0.35    0.088
  21. BD (   2) C   8 - C  14        /409. BD*(   2) C  12 - C  13           27.96    0.35    0.089
  22. BD (   1) N   9 - C  15        /163. RY*(   1) C   7                    2.12    1.83    0.056
  22. BD (   1) N   9 - C  15        /316. RY*(   1) O  16                    0.54    1.75    0.028
  22. BD (   1) N   9 - C  15        /357. RY*(   1) C  29                    0.99    1.71    0.037
  22. BD (   1) N   9 - C  15        /390. BD*(   1) C   4 - C   7            0.61    1.40    0.026
  22. BD (   1) N   9 - C  15        /396. BD*(   1) C   7 - N   9            1.67    1.32    0.042
  22. BD (   1) N   9 - C  15        /397. BD*(   1) C   7 - H  22            0.55    1.37    0.024
  22. BD (   1) N   9 - C  15        /402. BD*(   1) N   9 - C  29            1.42    1.33    0.039
  22. BD (   1) N   9 - C  15        /415. BD*(   2) C  15 - O  16            0.55    1.53    0.026
  22. BD (   1) N   9 - C  15        /419. BD*(   1) C  29 - H  32            0.97    1.37    0.033
  23. BD (   1) N   9 - C  29        /163. RY*(   1) C   7                    1.70    1.77    0.049
  23. BD (   1) N   9 - C  29        /302. RY*(   4) C  15                    1.48    1.92    0.048
  23. BD (   1) N   9 - C  29        /396. BD*(   1) C   7 - N   9            1.56    1.26    0.040
  23. BD (   1) N   9 - C  29        /397. BD*(   1) C   7 - H  22            1.05    1.30    0.033
  23. BD (   1) N   9 - C  29        /401. BD*(   1) N   9 - C  15            1.06    1.37    0.034
  23. BD (   1) N   9 - C  29        /415. BD*(   2) C  15 - O  16            2.69    1.47    0.056
  24. BD (   1) C  10 - C  11        /180. RY*(   1) C   8                    1.26    1.98    0.045
  24. BD (   1) C  10 - C  11        /181. RY*(   2) C   8                    0.78    1.88    0.034
  24. BD (   1) C  10 - C  11        /248. RY*(   1) C  12                    0.96    1.88    0.038
  24. BD (   1) C  10 - C  11        /249. RY*(   2) C  12                    1.40    2.18    0.050
  24. BD (   1) C  10 - C  11        /395. BD*(   1) C   7 - C   8            4.01    1.26    0.064
  24. BD (   1) C  10 - C  11        /398. BD*(   1) C   8 - C  10            3.65    1.37    0.063
  24. BD (   1) C  10 - C  11        /405. BD*(   1) C  10 - H  23            1.49    1.38    0.041
  24. BD (   1) C  10 - C  11        /406. BD*(   1) C  11 - C  12            2.59    1.39    0.054
  24. BD (   1) C  10 - C  11        /407. BD*(   1) C  11 - H  24            1.35    1.38    0.039
  24. BD (   1) C  10 - C  11        /410. BD*(   1) C  12 - H  25            2.30    1.38    0.051
  25. BD (   2) C  10 - C  11        /250. RY*(   3) C  12                    1.26    0.79    0.031
  25. BD (   2) C  10 - C  11        /400. BD*(   2) C   8 - C  14           28.94    0.35    0.090
  25. BD (   2) C  10 - C  11        /409. BD*(   2) C  12 - C  13           28.18    0.35    0.089
  26. BD (   1) C  10 - H  23        /180. RY*(   1) C   8                    1.73    1.83    0.050
  26. BD (   1) C  10 - H  23        /231. RY*(   1) C  11                    1.17    1.71    0.040
  26. BD (   1) C  10 - H  23        /398. BD*(   1) C   8 - C  10            1.31    1.23    0.036
  26. BD (   1) C  10 - H  23        /399. BD*(   1) C   8 - C  14            4.73    1.23    0.068
  26. BD (   1) C  10 - H  23        /403. BD*(   1) C  10 - C  11            1.07    1.24    0.033
  26. BD (   1) C  10 - H  23        /406. BD*(   1) C  11 - C  12            3.65    1.24    0.060
  26. BD (   1) C  10 - H  23        /407. BD*(   1) C  11 - H  24            0.56    1.23    0.024
  27. BD (   1) C  11 - C  12        /214. RY*(   1) C  10                    1.02    1.89    0.039
  27. BD (   1) C  11 - C  12        /215. RY*(   2) C  10                    1.38    1.96    0.047
  27. BD (   1) C  11 - C  12        /265. RY*(   1) C  13                    1.04    1.86    0.039
  27. BD (   1) C  11 - C  12        /266. RY*(   2) C  13                    1.44    2.19    0.050
  27. BD (   1) C  11 - C  12        /403. BD*(   1) C  10 - C  11            2.67    1.39    0.054
  27. BD (   1) C  11 - C  12        /405. BD*(   1) C  10 - H  23            2.49    1.38    0.052
  27. BD (   1) C  11 - C  12        /407. BD*(   1) C  11 - H  24            1.34    1.38    0.038
  27. BD (   1) C  11 - C  12        /408. BD*(   1) C  12 - C  13            2.53    1.39    0.053
  27. BD (   1) C  11 - C  12        /410. BD*(   1) C  12 - H  25            1.32    1.38    0.038
  27. BD (   1) C  11 - C  12        /412. BD*(   1) C  13 - H  26            2.37    1.38    0.051
  28. BD (   1) C  11 - H  24        /214. RY*(   1) C  10                    1.16    1.74    0.040
  28. BD (   1) C  11 - H  24        /248. RY*(   1) C  12                    1.23    1.73    0.041
  28. BD (   1) C  11 - H  24        /398. BD*(   1) C   8 - C  10            4.08    1.23    0.063
  28. BD (   1) C  11 - H  24        /403. BD*(   1) C  10 - C  11            1.00    1.24    0.031
  28. BD (   1) C  11 - H  24        /405. BD*(   1) C  10 - H  23            0.55    1.23    0.023
  28. BD (   1) C  11 - H  24        /406. BD*(   1) C  11 - C  12            0.94    1.24    0.030
  28. BD (   1) C  11 - H  24        /408. BD*(   1) C  12 - C  13            3.70    1.24    0.061
  28. BD (   1) C  11 - H  24        /410. BD*(   1) C  12 - H  25            0.57    1.24    0.024
  29. BD (   1) C  12 - C  13        /231. RY*(   1) C  11                    0.99    1.86    0.038
  29. BD (   1) C  12 - C  13        /232. RY*(   2) C  11                    1.49    2.16    0.051
  29. BD (   1) C  12 - C  13        /282. RY*(   1) C  14                    0.72    1.85    0.033
  29. BD (   1) C  12 - C  13        /283. RY*(   2) C  14                    1.81    1.92    0.053
  29. BD (   1) C  12 - C  13        /406. BD*(   1) C  11 - C  12            2.53    1.39    0.053
  29. BD (   1) C  12 - C  13        /407. BD*(   1) C  11 - H  24            2.37    1.38    0.051
  29. BD (   1) C  12 - C  13        /410. BD*(   1) C  12 - H  25            1.34    1.38    0.039
  29. BD (   1) C  12 - C  13        /411. BD*(   1) C  13 - C  14            2.58    1.38    0.053
  29. BD (   1) C  12 - C  13        /412. BD*(   1) C  13 - H  26            1.37    1.38    0.039
  29. BD (   1) C  12 - C  13        /413. BD*(   1) C  14 - H  27            2.45    1.38    0.052
  30. BD (   2) C  12 - C  13        /234. RY*(   4) C  11                    0.81    1.80    0.037
  30. BD (   2) C  12 - C  13        /285. RY*(   4) C  14                    0.58    1.52    0.029
  30. BD (   2) C  12 - C  13        /286. RY*(   5) C  14                    0.57    1.54    0.029
  30. BD (   2) C  12 - C  13        /400. BD*(   2) C   8 - C  14           28.73    0.35    0.090
  30. BD (   2) C  12 - C  13        /404. BD*(   2) C  10 - C  11           28.38    0.35    0.089
  31. BD (   1) C  12 - H  25        /231. RY*(   1) C  11                    1.34    1.71    0.043
  31. BD (   1) C  12 - H  25        /265. RY*(   1) C  13                    1.33    1.71    0.043
  31. BD (   1) C  12 - H  25        /403. BD*(   1) C  10 - C  11            3.88    1.24    0.062
  31. BD (   1) C  12 - H  25        /406. BD*(   1) C  11 - C  12            0.94    1.24    0.030
  31. BD (   1) C  12 - H  25        /407. BD*(   1) C  11 - H  24            0.56    1.23    0.024
  31. BD (   1) C  12 - H  25        /408. BD*(   1) C  12 - C  13            0.94    1.24    0.030
  31. BD (   1) C  12 - H  25        /411. BD*(   1) C  13 - C  14            3.79    1.24    0.061
  31. BD (   1) C  12 - H  25        /412. BD*(   1) C  13 - H  26            0.56    1.24    0.024
  32. BD (   1) C  13 - C  14        /180. RY*(   1) C   8                    1.00    1.98    0.040
  32. BD (   1) C  13 - C  14        /181. RY*(   2) C   8                    0.92    1.88    0.037
  32. BD (   1) C  13 - C  14        /248. RY*(   1) C  12                    0.95    1.87    0.038
  32. BD (   1) C  13 - C  14        /249. RY*(   2) C  12                    1.44    2.18    0.050
  32. BD (   1) C  13 - C  14        /395. BD*(   1) C   7 - C   8            3.87    1.26    0.062
  32. BD (   1) C  13 - C  14        /399. BD*(   1) C   8 - C  14            3.48    1.38    0.062
  32. BD (   1) C  13 - C  14        /408. BD*(   1) C  12 - C  13            2.54    1.39    0.053
  32. BD (   1) C  13 - C  14        /410. BD*(   1) C  12 - H  25            2.33    1.38    0.051
  32. BD (   1) C  13 - C  14        /412. BD*(   1) C  13 - H  26            1.33    1.38    0.038
  32. BD (   1) C  13 - C  14        /413. BD*(   1) C  14 - H  27            1.38    1.38    0.039
  33. BD (   1) C  13 - H  26        /248. RY*(   1) C  12                    1.23    1.73    0.041
  33. BD (   1) C  13 - H  26        /282. RY*(   1) C  14                    1.16    1.70    0.040
  33. BD (   1) C  13 - H  26        /399. BD*(   1) C   8 - C  14            4.02    1.23    0.063
  33. BD (   1) C  13 - H  26        /406. BD*(   1) C  11 - C  12            3.70    1.24    0.060
  33. BD (   1) C  13 - H  26        /408. BD*(   1) C  12 - C  13            0.96    1.24    0.031
  33. BD (   1) C  13 - H  26        /410. BD*(   1) C  12 - H  25            0.56    1.24    0.024
  33. BD (   1) C  13 - H  26        /411. BD*(   1) C  13 - C  14            0.97    1.24    0.031
  33. BD (   1) C  13 - H  26        /413. BD*(   1) C  14 - H  27            0.56    1.23    0.024
  34. BD (   1) C  14 - H  27        /180. RY*(   1) C   8                    1.83    1.83    0.052
  34. BD (   1) C  14 - H  27        /265. RY*(   1) C  13                    1.05    1.71    0.038
  34. BD (   1) C  14 - H  27        /398. BD*(   1) C   8 - C  10            4.89    1.23    0.069
  34. BD (   1) C  14 - H  27        /399. BD*(   1) C   8 - C  14            1.36    1.23    0.037
  34. BD (   1) C  14 - H  27        /408. BD*(   1) C  12 - C  13            3.62    1.24    0.060
  34. BD (   1) C  14 - H  27        /411. BD*(   1) C  13 - C  14            1.03    1.23    0.032
  34. BD (   1) C  14 - H  27        /412. BD*(   1) C  13 - H  26            0.56    1.23    0.024
  35. BD (   1) C  15 - O  16        /197. RY*(   1) N   9                    0.68    1.27    0.026
  35. BD (   1) C  15 - O  16        /414. BD*(   1) C  15 - O  16            1.12    0.47    0.022
  36. BD (   2) C  15 - O  16        /163. RY*(   1) C   7                    0.58    2.03    0.031
  36. BD (   2) C  15 - O  16        /198. RY*(   2) N   9                    1.27    2.00    0.045
  36. BD (   2) C  15 - O  16        /299. RY*(   1) C  15                    0.85    2.48    0.041
  36. BD (   2) C  15 - O  16        /401. BD*(   1) N   9 - C  15            0.63    1.62    0.029
  36. BD (   2) C  15 - O  16        /402. BD*(   1) N   9 - C  29            2.56    1.53    0.056
  37. BD (   1) C  15 - H  28        /198. RY*(   2) N   9                    1.00    1.56    0.035
  37. BD (   1) C  15 - H  28        /316. RY*(   1) O  16                    0.75    1.50    0.030
  37. BD (   1) C  15 - H  28        /396. BD*(   1) C   7 - N   9            5.40    1.08    0.069
  38. BD (   1) C  29 - H  30        /197. RY*(   1) N   9                    0.68    1.43    0.028
  38. BD (   1) C  29 - H  30        /396. BD*(   1) C   7 - N   9            3.34    1.00    0.052
  39. BD (   1) C  29 - H  31        /197. RY*(   1) N   9                    0.81    1.42    0.030
  39. BD (   1) C  29 - H  31        /396. BD*(   1) C   7 - N   9            2.37    1.00    0.044
  40. BD (   1) C  29 - H  32        /401. BD*(   1) N   9 - C  15            4.19    1.12    0.062
  41. CR (   1) C   1                / 79. RY*(   2) C   2                    1.24   11.79    0.108
  41. CR (   1) C   1                /147. RY*(   2) C   6                    1.27   11.79    0.109
  41. CR (   1) C   1                /334. RY*(   2) H  17                    0.58   12.28    0.076
  41. CR (   1) C   1                /384. BD*(   1) C   2 - C   3            0.66   11.01    0.076
  41. CR (   1) C   1                /391. BD*(   1) C   5 - C   6            0.66   11.01    0.076
  42. CR (   1) C   2                / 62. RY*(   2) C   1                    1.30   11.81    0.111
  42. CR (   1) C   2                / 96. RY*(   2) C   3                    1.18   11.64    0.104
  42. CR (   1) C   2                /336. RY*(   2) H  18                    0.64   12.37    0.079
  42. CR (   1) C   2                /382. BD*(   1) C   1 - C   6            0.64   11.01    0.075
  42. CR (   1) C   2                /386. BD*(   1) C   3 - C   4            0.82   11.00    0.085
  43. CR (   1) C   3                / 79. RY*(   2) C   2                    1.37   11.79    0.113
  43. CR (   1) C   3                /112. RY*(   1) C   4                    0.55   11.63    0.071
  43. CR (   1) C   3                /113. RY*(   2) C   4                    0.65   11.44    0.077
  43. CR (   1) C   3                /114. RY*(   3) C   4                    0.89   11.32    0.090
  43. CR (   1) C   3                /337. RY*(   1) H  19                    0.74   11.99    0.084
  43. CR (   1) C   3                /380. BD*(   1) C   1 - C   2            0.66   11.01    0.076
  43. CR (   1) C   3                /389. BD*(   1) C   4 - C   5            0.76   11.00    0.082
  43. CR (   1) C   3                /390. BD*(   1) C   4 - C   7            0.87   10.88    0.087
  44. CR (   1) C   4                / 96. RY*(   2) C   3                    1.21   11.67    0.106
  44. CR (   1) C   4                /130. RY*(   2) C   5                    1.18   11.65    0.105
  44. CR (   1) C   4                /167. RY*(   5) C   7                    0.62   11.54    0.075
  44. CR (   1) C   4                /384. BD*(   1) C   2 - C   3            0.64   11.03    0.075
  44. CR (   1) C   4                /391. BD*(   1) C   5 - C   6            0.61   11.03    0.074
  45. CR (   1) C   5                /112. RY*(   1) C   4                    0.52   11.63    0.070
  45. CR (   1) C   5                /113. RY*(   2) C   4                    1.22   11.44    0.105
  45. CR (   1) C   5                /147. RY*(   2) C   6                    1.34   11.79    0.112
  45. CR (   1) C   5                /339. RY*(   1) H  20                    0.55   11.69    0.071
  45. CR (   1) C   5                /382. BD*(   1) C   1 - C   6            0.65   11.01    0.076
  45. CR (   1) C   5                /386. BD*(   1) C   3 - C   4            0.77   11.00    0.083
  45. CR (   1) C   5                /390. BD*(   1) C   4 - C   7            0.82   10.88    0.085
  46. CR (   1) C   6                / 62. RY*(   2) C   1                    1.33   11.81    0.112
  46. CR (   1) C   6                /130. RY*(   2) C   5                    1.08   11.63    0.100
  46. CR (   1) C   6                /342. RY*(   2) H  21                    0.63   12.35    0.079
  46. CR (   1) C   6                /380. BD*(   1) C   1 - C   2            0.65   11.01    0.076
  46. CR (   1) C   6                /389. BD*(   1) C   4 - C   5            0.80   11.00    0.084
  47. CR (   1) C   7                /112. RY*(   1) C   4                    1.01   11.68    0.097
  47. CR (   1) C   7                /180. RY*(   1) C   8                    1.07   11.65    0.100
  47. CR (   1) C   7                /386. BD*(   1) C   3 - C   4            0.71   11.05    0.079
  47. CR (   1) C   7                /389. BD*(   1) C   4 - C   5            0.51   11.05    0.067
  47. CR (   1) C   7                /398. BD*(   1) C   8 - C  10            0.73   11.05    0.081
  47. CR (   1) C   7                /399. BD*(   1) C   8 - C  14            0.52   11.05    0.068
  47. CR (   1) C   7                /401. BD*(   1) N   9 - C  15            0.71   10.96    0.080
  47. CR (   1) C   7                /402. BD*(   1) N   9 - C  29            0.96   10.86    0.092
  48. CR (   1) C   8                /215. RY*(   2) C  10                    1.21   11.61    0.106
  48. CR (   1) C   8                /283. RY*(   2) C  14                    1.32   11.57    0.110
  48. CR (   1) C   8                /403. BD*(   1) C  10 - C  11            0.63   11.03    0.075
  48. CR (   1) C   8                /411. BD*(   1) C  13 - C  14            0.64   11.03    0.075
  49. CR (   1) N   9                /164. RY*(   2) C   7                    1.38   15.41    0.130
  49. CR (   1) N   9                /299. RY*(   1) C  15                    0.74   15.99    0.097
  49. CR (   1) N   9                /303. RY*(   5) C  15                    1.03   16.51    0.116
  49. CR (   1) N   9                /359. RY*(   3) C  29                    1.36   15.68    0.131
  50. CR (   1) C  10                /181. RY*(   2) C   8                    1.42   11.50    0.114
  50. CR (   1) C  10                /182. RY*(   3) C   8                    0.60   11.25    0.073
  50. CR (   1) C  10                /232. RY*(   2) C  11                    1.36   11.78    0.113
  50. CR (   1) C  10                /345. RY*(   1) H  23                    0.62   11.77    0.076
  50. CR (   1) C  10                /395. BD*(   1) C   7 - C   8            0.87   10.88    0.087
  50. CR (   1) C  10                /399. BD*(   1) C   8 - C  14            0.76   11.00    0.082
  50. CR (   1) C  10                /406. BD*(   1) C  11 - C  12            0.65   11.01    0.076
  51. CR (   1) C  11                /215. RY*(   2) C  10                    1.09   11.59    0.100
  51. CR (   1) C  11                /249. RY*(   2) C  12                    1.30   11.80    0.110
  51. CR (   1) C  11                /348. RY*(   2) H  24                    0.60   12.32    0.077
  51. CR (   1) C  11                /398. BD*(   1) C   8 - C  10            0.80   11.00    0.084
  51. CR (   1) C  11                /408. BD*(   1) C  12 - C  13            0.64   11.01    0.075
  52. CR (   1) C  12                /232. RY*(   2) C  11                    1.26   11.78    0.109
  52. CR (   1) C  12                /266. RY*(   2) C  13                    1.30   11.82    0.110
  52. CR (   1) C  12                /350. RY*(   2) H  25                    0.58   12.27    0.075
  52. CR (   1) C  12                /403. BD*(   1) C  10 - C  11            0.68   11.01    0.077
  52. CR (   1) C  12                /411. BD*(   1) C  13 - C  14            0.65   11.01    0.076
  53. CR (   1) C  13                /249. RY*(   2) C  12                    1.33   11.80    0.112
  53. CR (   1) C  13                /283. RY*(   2) C  14                    1.04   11.55    0.098
  53. CR (   1) C  13                /352. RY*(   2) H  26                    0.64   12.35    0.079
  53. CR (   1) C  13                /399. BD*(   1) C   8 - C  14            0.77   11.00    0.083
  53. CR (   1) C  13                /406. BD*(   1) C  11 - C  12            0.64   11.01    0.075
  54. CR (   1) C  14                /180. RY*(   1) C   8                    0.65   11.60    0.077
  54. CR (   1) C  14                /181. RY*(   2) C   8                    0.86   11.50    0.089
  54. CR (   1) C  14                /183. RY*(   4) C   8                    0.63   11.40    0.076
  54. CR (   1) C  14                /266. RY*(   2) C  13                    1.29   11.82    0.110
  54. CR (   1) C  14                /353. RY*(   1) H  27                    0.61   11.76    0.075
  54. CR (   1) C  14                /395. BD*(   1) C   7 - C   8            0.85   10.88    0.087
  54. CR (   1) C  14                /398. BD*(   1) C   8 - C  10            0.82   11.00    0.085
  54. CR (   1) C  14                /408. BD*(   1) C  12 - C  13            0.65   11.01    0.076
  55. CR (   1) C  15                /396. BD*(   1) C   7 - N   9            1.37   10.92    0.110
  55. CR (   1) C  15                /402. BD*(   1) N   9 - C  29            1.12   10.94    0.099
  56. CR (   1) O  16                /299. RY*(   1) C  15                    4.07   20.73    0.260
  57. CR (   1) C  29                /375. RY*(   2) H  30                    0.54   12.60    0.074
  57. CR (   1) C  29                /377. RY*(   2) H  31                    0.55   12.62    0.074
  57. CR (   1) C  29                /378. RY*(   1) H  32                    0.56   11.47    0.072
  57. CR (   1) C  29                /396. BD*(   1) C   7 - N   9            1.09   10.84    0.098
  57. CR (   1) C  29                /401. BD*(   1) N   9 - C  15            0.71   10.95    0.080
  58. LP (   1) N   9                /165. RY*(   3) C   7                    0.58    1.22    0.026
  58. LP (   1) N   9                /166. RY*(   4) C   7                    0.51    1.77    0.029
  58. LP (   1) N   9                /300. RY*(   2) C  15                    2.60    1.86    0.068
  58. LP (   1) N   9                /304. RY*(   6) C  15                    0.84    1.27    0.032
  58. LP (   1) N   9                /358. RY*(   2) C  29                    2.42    1.20    0.053
  58. LP (   1) N   9                /390. BD*(   1) C   4 - C   7            6.35    0.80    0.069
  58. LP (   1) N   9                /395. BD*(   1) C   7 - C   8            5.06    0.80    0.061
  58. LP (   1) N   9                /400. BD*(   2) C   8 - C  14            1.68    0.37    0.022
  58. LP (   1) N   9                /414. BD*(   1) C  15 - O  16           87.08    0.34    0.155
  58. LP (   1) N   9                /417. BD*(   1) C  29 - H  30            5.52    0.77    0.063
  58. LP (   1) N   9                /418. BD*(   1) C  29 - H  31            6.86    0.77    0.071
  59. LP (   1) O  16                /299. RY*(   1) C  15                   10.35    2.18    0.134
  59. LP (   1) O  16                /301. RY*(   3) C  15                    0.95    2.42    0.043
  59. LP (   1) O  16                /308. RY*(  10) C  15                    0.54    3.36    0.038
  59. LP (   1) O  16                /401. BD*(   1) N   9 - C  15            0.51    1.33    0.024
  60. LP (   2) O  16                /301. RY*(   3) C  15                    2.54    1.95    0.064
  60. LP (   2) O  16                /303. RY*(   5) C  15                    0.50    2.23    0.031
  60. LP (   2) O  16                /401. BD*(   1) N   9 - C  15           24.60    0.86    0.131
  60. LP (   2) O  16                /402. BD*(   1) N   9 - C  29            0.54    0.76    0.018
  60. LP (   2) O  16                /416. BD*(   1) C  15 - H  28           17.01    0.88    0.111
 381. BD*(   2) C   1 - C   2        / 63. RY*(   3) C   1                    3.29    0.43    0.083
 381. BD*(   2) C   1 - C   2        / 80. RY*(   3) C   2                    1.87    0.50    0.067
 387. BD*(   2) C   3 - C   4        / 80. RY*(   3) C   2                    0.67    0.50    0.039
 387. BD*(   2) C   3 - C   4        / 97. RY*(   3) C   3                    3.10    0.63    0.094
 387. BD*(   2) C   3 - C   4        /131. RY*(   3) C   5                    0.69    0.70    0.047
 387. BD*(   2) C   3 - C   4        /395. BD*(   1) C   7 - C   8            1.18    0.43    0.046
 387. BD*(   2) C   3 - C   4        /397. BD*(   1) C   7 - H  22            1.14    0.40    0.044
 392. BD*(   2) C   5 - C   6        /131. RY*(   3) C   5                    0.63    0.70    0.046
 392. BD*(   2) C   5 - C   6        /132. RY*(   4) C   5                    0.68    1.21    0.064
 392. BD*(   2) C   5 - C   6        /133. RY*(   5) C   5                    0.65    1.12    0.060
 392. BD*(   2) C   5 - C   6        /148. RY*(   3) C   6                    2.82    0.58    0.090
 392. BD*(   2) C   5 - C   6        /155. RY*(  10) C   6                    0.51    0.54    0.037
 400. BD*(   2) C   8 - C  14        /216. RY*(   3) C  10                    0.63    0.78    0.047
 400. BD*(   2) C   8 - C  14        /267. RY*(   3) C  13                    0.58    0.43    0.033
 400. BD*(   2) C   8 - C  14        /284. RY*(   3) C  14                    2.99    0.75    0.101
 400. BD*(   2) C   8 - C  14        /390. BD*(   1) C   4 - C   7            0.52    0.44    0.031
 400. BD*(   2) C   8 - C  14        /396. BD*(   1) C   7 - N   9            2.61    0.35    0.061
 404. BD*(   2) C  10 - C  11        /217. RY*(   4) C  10                    1.13    1.27    0.083
 404. BD*(   2) C  10 - C  11        /233. RY*(   3) C  11                    2.76    0.62    0.091
 404. BD*(   2) C  10 - C  11        /240. RY*(  10) C  11                    0.64    0.45    0.038
 409. BD*(   2) C  12 - C  13        /250. RY*(   3) C  12                    3.40    0.44    0.085
 409. BD*(   2) C  12 - C  13        /261. RY*(  14) C  12                    0.69    0.37    0.035
 409. BD*(   2) C  12 - C  13        /267. RY*(   3) C  13                    2.80    0.43    0.076
 414. BD*(   1) C  15 - O  16        /300. RY*(   2) C  15                    1.74    1.52    0.121
 414. BD*(   1) C  15 - O  16        /304. RY*(   6) C  15                    1.23    0.93    0.080
 414. BD*(   1) C  15 - O  16        /317. RY*(   2) O  16                    2.29    0.54    0.083


 Natural Bond Orbitals (Summary):

                                                            Principal Delocalizations
           NBO                        Occupancy    Energy   (geminal,vicinal,remote)
 ====================================================================================
 Molecular unit  1  (C15H15NO)
     1. BD (   1) C   1 - C   2          1.98139    -0.76829  384(g),382(g),388(v),394(v)
                                                    96(v),147(v),383(g),385(g)
                                                    146(v),95(v)
     2. BD (   2) C   1 - C   2          1.66797    -0.29475  392(v),387(v),98(v),149(v)
                                                    148(v)
     3. BD (   1) C   1 - C   6          1.98151    -0.77013  391(g),380(g),393(v),385(v)
                                                    79(v),130(v),394(g),383(g)
                                                    78(v),129(v)
     4. BD (   1) C   1 - H  17          1.98165    -0.62005  391(v),384(v),78(v),146(v)
                                                    382(g),380(g),385(v),394(v)
     5. BD (   1) C   2 - C   3          1.97915    -0.76857  390(v),386(g),380(g),383(v)
                                                    388(g),62(v),385(g),112(v)
                                                    61(v),113(v),114(v)
     6. BD (   1) C   2 - H  18          1.98147    -0.62108  386(v),382(v),61(v),95(v)
                                                    384(g),380(g),388(v),383(v)
     7. BD (   1) C   3 - C   4          1.97420    -0.76866  389(g),384(g),393(v),390(g)
                                                    385(v),388(g),79(v),164(v)
                                                    78(v),395(v),129(v),130(v)
     8. BD (   2) C   3 - C   4          1.66735    -0.29722  381(v),392(v),397(v),395(v)
                                                    80(v),131(v)
     9. BD (   1) C   3 - H  19          1.97982    -0.62183  389(v),380(v),112(v),386(g)
                                                    78(v),384(g),385(v)
    10. BD (   1) C   4 - C   5          1.97278    -0.76568  386(g),391(g),388(v),396(v)
                                                    390(g),394(v),164(v),147(v)
                                                    393(g),146(v),95(v),96(v)
                                                    163(v)
    11. BD (   1) C   4 - C   7          1.97034    -0.72854  399(v),395(g),386(g),384(v)
                                                    391(v),389(g),401(v),129(v)
                                                    95(v),181(v),397(g),396(g)
                                                    197(v),400(v)
    12. BD (   1) C   5 - C   6          1.97910    -0.76777  390(v),389(g),382(g),383(v)
                                                    393(g),62(v),394(g),112(v)
                                                    61(v),113(v),114(v)
    13. BD (   2) C   5 - C   6          1.67183    -0.29590  387(v),381(v),63(v)
    14. BD (   1) C   5 - H  20          1.97984    -0.62029  386(v),382(v),112(v),389(g)
                                                    146(v),391(g),394(v)
    15. BD (   1) C   6 - H  21          1.98146    -0.62167  389(v),380(v),61(v),129(v)
                                                    391(g),382(g),393(v),383(v)
    16. BD (   1) C   7 - C   8          1.96448    -0.72450  390(g),403(v),386(v),411(v)
                                                    399(g),398(g),282(v),401(v)
                                                    387(v),214(v),197(v),113(v)
                                                    397(g),396(g)
    17. BD (   1) C   7 - N   9          1.97827    -0.84228  400(v),389(v),299(v),401(g)
                                                    416(v),402(g),395(g),390(g)
                                                    182(v),357(v),398(v),113(v)
                                                    302(v)
    18. BD (   1) C   7 - H  22          1.95237    -0.56484  387(v),402(v),398(v),386(v)
                                                    390(g),395(g),400(v),114(v)
    19. BD (   1) C   8 - C  10          1.97453    -0.76948  403(g),399(g),413(v),395(g)
                                                    407(v),163(v),405(g),232(v)
                                                    231(v),397(v),282(v)
    20. BD (   1) C   8 - C  14          1.97418    -0.76824  398(g),411(g),405(v),395(g)
                                                    163(v),412(v),413(g),266(v)
                                                    390(v),265(v),214(v),215(v)
    21. BD (   2) C   8 - C  14          1.65831    -0.29568  409(v),404(v),396(v),216(v)
                                                    267(v),390(v)
    22. BD (   1) N   9 - C  15          1.98791    -0.91312  163(v),396(g),402(g),357(v)
                                                    419(v),390(v),415(g),397(v)
                                                    316(v)
    23. BD (   1) N   9 - C  29          1.98727    -0.85044  415(v),163(v),396(g),302(v)
                                                    401(g),397(v)
    24. BD (   1) C  10 - C  11          1.97939    -0.76964  395(v),398(g),406(g),410(v)
                                                    405(g),249(v),407(g),180(v)
                                                    248(v),181(v)
    25. BD (   2) C  10 - C  11          1.66219    -0.29631  400(v),409(v),250(v)
    26. BD (   1) C  10 - H  23          1.97972    -0.62260  399(v),406(v),180(v),398(g)
                                                    231(v),403(g),407(v)
    27. BD (   1) C  11 - C  12          1.98148    -0.76972  403(g),408(g),405(v),412(v)
                                                    266(v),215(v),407(g),410(g)
                                                    265(v),214(v)
    28. BD (   1) C  11 - H  24          1.98157    -0.62166  398(v),408(v),248(v),214(v)
                                                    403(g),406(g),410(v),405(v)
    29. BD (   1) C  12 - C  13          1.98151    -0.77035  411(g),406(g),413(v),407(v)
                                                    283(v),232(v),412(g),410(g)
                                                    231(v),282(v)
    30. BD (   2) C  12 - C  13          1.66015    -0.29534  400(v),404(v),234(v),285(v)
                                                    286(v)
    31. BD (   1) C  12 - H  25          1.98166    -0.62135  403(v),411(v),231(v),265(v)
                                                    406(g),408(g),407(v),412(v)
    32. BD (   1) C  13 - C  14          1.97918    -0.76817  395(v),399(g),408(g),410(v)
                                                    249(v),413(g),412(g),180(v)
                                                    248(v),181(v)
    33. BD (   1) C  13 - H  26          1.98153    -0.62209  399(v),406(v),248(v),282(v)
                                                    411(g),408(g),410(v),413(v)
    34. BD (   1) C  14 - H  27          1.98054    -0.62021  398(v),408(v),180(v),399(g)
                                                    265(v),411(g),412(v)
    35. BD (   1) C  15 - O  16          1.99722    -0.44123  414(g),197(v)
    36. BD (   2) C  15 - O  16          1.99302    -1.10906  402(v),198(v),299(g),401(g)
                                                    163(r)
    37. BD (   1) C  15 - H  28          1.98512    -0.67170  396(v),198(v),316(v)
    38. BD (   1) C  29 - H  30          1.98922    -0.59489  396(v),197(v)
    39. BD (   1) C  29 - H  31          1.99023    -0.59227  396(v),197(v)
    40. BD (   1) C  29 - H  32          1.98890    -0.60243  401(v)
    41. CR (   1) C   1                  1.99929   -10.39023  147(v),79(v),384(v),391(v)
                                                    334(v)
    42. CR (   1) C   2                  1.99929   -10.39243  62(v),96(v),386(v),382(v)
                                                    336(v)
    43. CR (   1) C   3                  1.99917   -10.39032  79(v),114(v),390(v),389(v)
                                                    337(v),380(v),113(v),112(v)
    44. CR (   1) C   4                  1.99912   -10.41592  96(v),130(v),384(v),167(v)
                                                    391(v)
    45. CR (   1) C   5                  1.99918   -10.39072  147(v),113(v),390(v),386(v)
                                                    382(v),339(v),112(v)
    46. CR (   1) C   6                  1.99929   -10.39292  62(v),130(v),389(v),380(v)
                                                    342(v)
    47. CR (   1) C   7                  1.99899   -10.44305  180(v),112(v),402(v),398(v)
                                                    401(v),386(v),399(v),389(v)
                                                    397(g)
    48. CR (   1) C   8                  1.99911   -10.41357  283(v),215(v),411(v),403(v)
    49. CR (   1) N   9                  1.99937   -14.62105  164(v),359(v),303(v),299(v)
    50. CR (   1) C  10                  1.99916   -10.39148  181(v),232(v),395(v),399(v)
                                                    406(v),345(v),182(v)
    51. CR (   1) C  11                  1.99929   -10.39385  249(v),215(v),398(v),408(v)
                                                    348(v)
    52. CR (   1) C  12                  1.99929   -10.39251  266(v),232(v),403(v),411(v)
                                                    350(v)
    53. CR (   1) C  13                  1.99928   -10.39313  249(v),283(v),399(v),406(v)
                                                    352(v)
    54. CR (   1) C  14                  1.99917   -10.39069  266(v),395(v),181(v),398(v)
                                                    408(v),180(v),183(v),353(v)
    55. CR (   1) C  15                  1.99939   -10.51530  396(v),402(v)
    56. CR (   1) O  16                  1.99981   -19.36450  299(v)
    57. CR (   1) C  29                  1.99939   -10.43095  396(v),401(v),378(v),377(v)
                                                    375(v)
    58. LP (   1) N   9                  1.67178    -0.30996  414(v),418(v),390(v),417(v)
                                                    395(v),300(v),358(v),400(r)
                                                    304(v),165(v),166(v)
    59. LP (   1) O  16                  1.98764    -0.81754  299(v),301(v),308(v),401(v)
    60. LP (   2) O  16                  1.89947    -0.34172  401(v),416(v),301(v),402(r)
                                                    303(v)
    61. RY*(   1) C   1                  0.00551     1.11186   
    62. RY*(   2) C   1                  0.00194     1.41378   
    63. RY*(   3) C   1                  0.00090     0.48411   
    64. RY*(   4) C   1                  0.00054     1.69567   
    65. RY*(   5) C   1                  0.00041     0.92164   
    66. RY*(   6) C   1                  0.00038     1.25686   
    67. RY*(   7) C   1                  0.00019     1.30820   
    68. RY*(   8) C   1                  0.00007     2.75374   
    69. RY*(   9) C   1                  0.00006     1.38055   
    70. RY*(  10) C   1                  0.00002     2.05600   
    71. RY*(  11) C   1                  0.00001     0.46165   
    72. RY*(  12) C   1                  0.00000     2.73754   
    73. RY*(  13) C   1                  0.00001     2.06621   
    74. RY*(  14) C   1                  0.00000     1.53280   
    75. RY*(  15) C   1                  0.00001     2.13112   
    76. RY*(  16) C   1                  0.00000    22.55434   
    77. RY*(  17) C   1                  0.00000     1.40300   
    78. RY*(   1) C   2                  0.00579     1.09238   
    79. RY*(   2) C   2                  0.00203     1.39597   
    80. RY*(   3) C   2                  0.00084     0.55070   
    81. RY*(   4) C   2                  0.00060     1.64518   
    82. RY*(   5) C   2                  0.00045     1.17956   
    83. RY*(   6) C   2                  0.00026     1.02689   
    84. RY*(   7) C   2                  0.00014     1.83180   
    85. RY*(   8) C   2                  0.00008     2.00196   
    86. RY*(   9) C   2                  0.00005     1.74776   
    87. RY*(  10) C   2                  0.00003     0.59523   
    88. RY*(  11) C   2                  0.00003     2.03981   
    89. RY*(  12) C   2                  0.00000     2.52232   
    90. RY*(  13) C   2                  0.00000     1.72794   
    91. RY*(  14) C   2                  0.00000     1.46416   
    92. RY*(  15) C   2                  0.00000    22.46186   
    93. RY*(  16) C   2                  0.00001     2.51233   
    94. RY*(  17) C   2                  0.00001     1.45217   
    95. RY*(   1) C   3                  0.00537     1.11709   
    96. RY*(   2) C   3                  0.00197     1.24922   
    97. RY*(   3) C   3                  0.00119     0.68419   
    98. RY*(   4) C   3                  0.00059     1.44783   
    99. RY*(   5) C   3                  0.00039     1.11900   
   100. RY*(   6) C   3                  0.00027     1.01579   
   101. RY*(   7) C   3                  0.00018     2.03751   
   102. RY*(   8) C   3                  0.00010     1.75197   
   103. RY*(   9) C   3                  0.00008     1.41757   
   104. RY*(  10) C   3                  0.00006     2.61142   
   105. RY*(  11) C   3                  0.00003     2.33941   
   106. RY*(  12) C   3                  0.00004     1.89704   
   107. RY*(  13) C   3                  0.00004     0.95688   
   108. RY*(  14) C   3                  0.00000    21.87960   
   109. RY*(  15) C   3                  0.00001     1.88847   
   110. RY*(  16) C   3                  0.00000     2.72237   
   111. RY*(  17) C   3                  0.00001     2.10195   
   112. RY*(   1) C   4                  0.00658     1.23873   
   113. RY*(   2) C   4                  0.00386     1.04813   
   114. RY*(   3) C   4                  0.00253     0.92638   
   115. RY*(   4) C   4                  0.00069     1.46838   
   116. RY*(   5) C   4                  0.00063     1.22118   
   117. RY*(   6) C   4                  0.00032     1.22111   
   118. RY*(   7) C   4                  0.00025     1.56645   
   119. RY*(   8) C   4                  0.00019     1.46433   
   120. RY*(   9) C   4                  0.00012     1.89507   
   121. RY*(  10) C   4                  0.00010     1.87437   
   122. RY*(  11) C   4                  0.00008     2.41573   
   123. RY*(  12) C   4                  0.00007     2.69781   
   124. RY*(  13) C   4                  0.00005     1.74063   
   125. RY*(  14) C   4                  0.00005     3.00128   
   126. RY*(  15) C   4                  0.00002     3.45910   
   127. RY*(  16) C   4                  0.00000     2.88197   
   128. RY*(  17) C   4                  0.00000    20.28718   
   129. RY*(   1) C   5                  0.00550     1.08733   
   130. RY*(   2) C   5                  0.00195     1.23243   
   131. RY*(   3) C   5                  0.00109     0.74969   
   132. RY*(   4) C   5                  0.00059     1.26826   
   133. RY*(   5) C   5                  0.00043     1.17643   
   134. RY*(   6) C   5                  0.00027     1.22655   
   135. RY*(   7) C   5                  0.00018     1.49919   
   136. RY*(   8) C   5                  0.00014     0.84752   
   137. RY*(   9) C   5                  0.00011     1.81066   
   138. RY*(  10) C   5                  0.00010     2.26409   
   139. RY*(  11) C   5                  0.00004     2.24686   
   140. RY*(  12) C   5                  0.00004     2.27770   
   141. RY*(  13) C   5                  0.00001     1.95667   
   142. RY*(  14) C   5                  0.00002     1.98832   
   143. RY*(  15) C   5                  0.00002     2.84301   
   144. RY*(  16) C   5                  0.00000    21.08720   
   145. RY*(  17) C   5                  0.00000     2.77220   
   146. RY*(   1) C   6                  0.00566     1.08913   
   147. RY*(   2) C   6                  0.00202     1.40139   
   148. RY*(   3) C   6                  0.00081     0.63654   
   149. RY*(   4) C   6                  0.00060     1.55458   
   150. RY*(   5) C   6                  0.00045     1.18219   
   151. RY*(   6) C   6                  0.00027     1.07970   
   152. RY*(   7) C   6                  0.00017     1.21527   
   153. RY*(   8) C   6                  0.00009     2.23488   
   154. RY*(   9) C   6                  0.00005     2.57831   
   155. RY*(  10) C   6                  0.00002     0.59246   
   156. RY*(  11) C   6                  0.00003     1.92235   
   157. RY*(  12) C   6                  0.00000     2.60731   
   158. RY*(  13) C   6                  0.00001     2.39108   
   159. RY*(  14) C   6                  0.00000    22.31838   
   160. RY*(  15) C   6                  0.00000     1.45938   
   161. RY*(  16) C   6                  0.00000     1.72896   
   162. RY*(  17) C   6                  0.00000     1.33045   
   163. RY*(   1) C   7                  0.01201     0.92134   
   164. RY*(   2) C   7                  0.00634     0.78839   
   165. RY*(   3) C   7                  0.00203     0.91130   
   166. RY*(   4) C   7                  0.00127     1.46092   
   167. RY*(   5) C   7                  0.00111     1.12753   
   168. RY*(   6) C   7                  0.00103     1.37830   
   169. RY*(   7) C   7                  0.00069     1.64318   
   170. RY*(   8) C   7                  0.00059     1.16876   
   171. RY*(   9) C   7                  0.00048     1.33416   
   172. RY*(  10) C   7                  0.00029     1.68552   
   173. RY*(  11) C   7                  0.00015     2.02955   
   174. RY*(  12) C   7                  0.00016     2.11234   
   175. RY*(  13) C   7                  0.00012     1.80526   
   176. RY*(  14) C   7                  0.00009     3.06546   
   177. RY*(  15) C   7                  0.00007     2.30267   
   178. RY*(  16) C   7                  0.00004     1.21887   
   179. RY*(  17) C   7                  0.00001    22.13614   
   180. RY*(   1) C   8                  0.00724     1.21041   
   181. RY*(   2) C   8                  0.00351     1.10699   
   182. RY*(   3) C   8                  0.00200     0.85575   
   183. RY*(   4) C   8                  0.00109     1.00528   
   184. RY*(   5) C   8                  0.00065     1.73197   
   185. RY*(   6) C   8                  0.00034     1.35516   
   186. RY*(   7) C   8                  0.00028     2.16797   
   187. RY*(   8) C   8                  0.00021     1.06875   
   188. RY*(   9) C   8                  0.00013     1.05347   
   189. RY*(  10) C   8                  0.00010     1.47381   
   190. RY*(  11) C   8                  0.00007     2.47703   
   191. RY*(  12) C   8                  0.00007     3.72778   
   192. RY*(  13) C   8                  0.00008     3.24889   
   193. RY*(  14) C   8                  0.00005     1.18773   
   194. RY*(  15) C   8                  0.00003     2.74466   
   195. RY*(  16) C   8                  0.00001    21.27117   
   196. RY*(  17) C   8                  0.00001     2.99736   
   197. RY*(   1) N   9                  0.00719     0.83113   
   198. RY*(   2) N   9                  0.00478     0.88920   
   199. RY*(   3) N   9                  0.00179     1.09808   
   200. RY*(   4) N   9                  0.00136     1.56740   
   201. RY*(   5) N   9                  0.00108     1.15700   
   202. RY*(   6) N   9                  0.00072     1.32610   
   203. RY*(   7) N   9                  0.00045     1.36353   
   204. RY*(   8) N   9                  0.00029     1.19455   
   205. RY*(   9) N   9                  0.00022     2.72718   
   206. RY*(  10) N   9                  0.00018     2.18030   
   207. RY*(  11) N   9                  0.00013     2.33597   
   208. RY*(  12) N   9                  0.00008     2.27962   
   209. RY*(  13) N   9                  0.00005     2.57957   
   210. RY*(  14) N   9                  0.00002     3.89207   
   211. RY*(  15) N   9                  0.00001     4.49265   
   212. RY*(  16) N   9                  0.00000    34.56698   
   213. RY*(  17) N   9                  0.00000     4.04436   
   214. RY*(   1) C  10                  0.00546     1.11558   
   215. RY*(   2) C  10                  0.00190     1.19384   
   216. RY*(   3) C  10                  0.00104     0.83792   
   217. RY*(   4) C  10                  0.00060     1.31948   
   218. RY*(   5) C  10                  0.00048     1.08662   
   219. RY*(   6) C  10                  0.00029     1.12950   
   220. RY*(   7) C  10                  0.00019     1.20832   
   221. RY*(   8) C  10                  0.00015     0.72009   
   222. RY*(   9) C  10                  0.00011     2.77654   
   223. RY*(  10) C  10                  0.00008     1.24906   
   224. RY*(  11) C  10                  0.00006     2.58459   
   225. RY*(  12) C  10                  0.00004     2.01820   
   226. RY*(  13) C  10                  0.00002     1.57572   
   227. RY*(  14) C  10                  0.00002     3.04761   
   228. RY*(  15) C  10                  0.00000     2.78454   
   229. RY*(  16) C  10                  0.00001     2.80113   
   230. RY*(  17) C  10                  0.00000    20.95129   
   231. RY*(   1) C  11                  0.00580     1.08828   
   232. RY*(   2) C  11                  0.00201     1.38969   
   233. RY*(   3) C  11                  0.00095     0.67307   
   234. RY*(   4) C  11                  0.00055     1.50962   
   235. RY*(   5) C  11                  0.00043     1.23438   
   236. RY*(   6) C  11                  0.00028     1.07325   
   237. RY*(   7) C  11                  0.00014     1.30229   
   238. RY*(   8) C  11                  0.00008     1.99295   
   239. RY*(   9) C  11                  0.00005     2.37666   
   240. RY*(  10) C  11                  0.00003     0.50512   
   241. RY*(  11) C  11                  0.00003     1.97892   
   242. RY*(  12) C  11                  0.00001     2.60001   
   243. RY*(  13) C  11                  0.00000     2.74321   
   244. RY*(  14) C  11                  0.00000    22.45287   
   245. RY*(  15) C  11                  0.00000     1.42966   
   246. RY*(  16) C  11                  0.00001     1.42403   
   247. RY*(  17) C  11                  0.00001     1.49186   
   248. RY*(   1) C  12                  0.00544     1.10662   
   249. RY*(   2) C  12                  0.00193     1.41071   
   250. RY*(   3) C  12                  0.00089     0.49057   
   251. RY*(   4) C  12                  0.00054     1.68447   
   252. RY*(   5) C  12                  0.00043     0.89592   
   253. RY*(   6) C  12                  0.00038     1.22288   
   254. RY*(   7) C  12                  0.00018     1.35173   
   255. RY*(   8) C  12                  0.00007     2.84161   
   256. RY*(   9) C  12                  0.00005     1.23788   
   257. RY*(  10) C  12                  0.00002     2.01376   
   258. RY*(  11) C  12                  0.00000    22.55809   
   259. RY*(  12) C  12                  0.00001     1.90558   
   260. RY*(  13) C  12                  0.00000     1.45453   
   261. RY*(  14) C  12                  0.00001     0.42333   
   262. RY*(  15) C  12                  0.00000     2.77320   
   263. RY*(  16) C  12                  0.00000     1.49542   
   264. RY*(  17) C  12                  0.00001     2.36450   
   265. RY*(   1) C  13                  0.00567     1.09137   
   266. RY*(   2) C  13                  0.00196     1.42473   
   267. RY*(   3) C  13                  0.00080     0.48116   
   268. RY*(   4) C  13                  0.00061     1.68649   
   269. RY*(   5) C  13                  0.00045     1.17486   
   270. RY*(   6) C  13                  0.00026     1.11460   
   271. RY*(   7) C  13                  0.00016     1.41949   
   272. RY*(   8) C  13                  0.00008     2.29712   
   273. RY*(   9) C  13                  0.00005     1.59652   
   274. RY*(  10) C  13                  0.00003     2.17638   
   275. RY*(  11) C  13                  0.00002     0.78949   
   276. RY*(  12) C  13                  0.00000     2.19800   
   277. RY*(  13) C  13                  0.00000     1.41731   
   278. RY*(  14) C  13                  0.00000     2.78779   
   279. RY*(  15) C  13                  0.00000    22.28847   
   280. RY*(  16) C  13                  0.00001     1.47968   
   281. RY*(  17) C  13                  0.00001     1.82206   
   282. RY*(   1) C  14                  0.00622     1.08114   
   283. RY*(   2) C  14                  0.00213     1.15243   
   284. RY*(   3) C  14                  0.00128     0.80287   
   285. RY*(   4) C  14                  0.00058     1.22065   
   286. RY*(   5) C  14                  0.00046     1.24246   
   287. RY*(   6) C  14                  0.00025     1.17840   
   288. RY*(   7) C  14                  0.00016     2.12773   
   289. RY*(   8) C  14                  0.00012     1.14256   
   290. RY*(   9) C  14                  0.00010     1.63449   
   291. RY*(  10) C  14                  0.00006     2.97115   
   292. RY*(  11) C  14                  0.00004     0.74096   
   293. RY*(  12) C  14                  0.00004     2.31107   
   294. RY*(  13) C  14                  0.00001     2.71681   
   295. RY*(  14) C  14                  0.00001     1.48235   
   296. RY*(  15) C  14                  0.00001     1.76007   
   297. RY*(  16) C  14                  0.00000    21.77899   
   298. RY*(  17) C  14                  0.00001     2.64841   
   299. RY*(   1) C  15                  0.00979     1.36702   
   300. RY*(   2) C  15                  0.00666     1.54691   
   301. RY*(   3) C  15                  0.00637     1.60582   
   302. RY*(   4) C  15                  0.00282     1.06656   
   303. RY*(   5) C  15                  0.00064     1.89277   
   304. RY*(   6) C  15                  0.00030     0.96135   
   305. RY*(   7) C  15                  0.00015     1.76161   
   306. RY*(   8) C  15                  0.00009     2.99875   
   307. RY*(   9) C  15                  0.00006     2.18306   
   308. RY*(  10) C  15                  0.00003     2.53886   
   309. RY*(  11) C  15                  0.00004     2.65688   
   310. RY*(  12) C  15                  0.00001     1.33215   
   311. RY*(  13) C  15                  0.00001     2.08339   
   312. RY*(  14) C  15                  0.00000    18.41281   
   313. RY*(  15) C  15                  0.00001     1.34653   
   314. RY*(  16) C  15                  0.00001     1.83892   
   315. RY*(  17) C  15                  0.00001     0.89734   
   316. RY*(   1) O  16                  0.00192     0.83324   
   317. RY*(   2) O  16                  0.00119     0.56512   
   318. RY*(   3) O  16                  0.00056     0.76414   
   319. RY*(   4) O  16                  0.00013     1.51872   
   320. RY*(   5) O  16                  0.00010     1.15189   
   321. RY*(   6) O  16                  0.00006     1.97204   
   322. RY*(   7) O  16                  0.00004     1.14978   
   323. RY*(   8) O  16                  0.00002     1.70201   
   324. RY*(   9) O  16                  0.00000     4.68790   
   325. RY*(  10) O  16                  0.00000    49.69665   
   326. RY*(  11) O  16                  0.00000     4.98917   
   327. RY*(  12) O  16                  0.00001     4.92492   
   328. RY*(  13) O  16                  0.00000     3.00682   
   329. RY*(  14) O  16                  0.00000     3.00672   
   330. RY*(  15) O  16                  0.00001     3.01901   
   331. RY*(  16) O  16                  0.00000     3.02270   
   332. RY*(  17) O  16                  0.00000     3.21420   
   333. RY*(   1) H  17                  0.00041     0.85451   
   334. RY*(   2) H  17                  0.00022     1.89183   
   335. RY*(   1) H  18                  0.00047     0.78801   
   336. RY*(   2) H  18                  0.00022     1.97427   
   337. RY*(   1) H  19                  0.00059     1.60125   
   338. RY*(   2) H  19                  0.00016     1.21858   
   339. RY*(   1) H  20                  0.00057     1.29507   
   340. RY*(   2) H  20                  0.00019     1.60784   
   341. RY*(   1) H  21                  0.00047     0.79623   
   342. RY*(   2) H  21                  0.00022     1.95674   
   343. RY*(   1) H  22                  0.00235     0.75012   
   344. RY*(   2) H  22                  0.00016     2.35352   
   345. RY*(   1) H  23                  0.00062     1.37818   
   346. RY*(   2) H  23                  0.00016     1.52974   
   347. RY*(   1) H  24                  0.00048     0.83980   
   348. RY*(   2) H  24                  0.00021     1.92683   
   349. RY*(   1) H  25                  0.00040     0.86299   
   350. RY*(   2) H  25                  0.00022     1.88180   
   351. RY*(   1) H  26                  0.00050     0.79094   
   352. RY*(   2) H  26                  0.00022     1.95776   
   353. RY*(   1) H  27                  0.00067     1.37350   
   354. RY*(   2) H  27                  0.00021     1.46766   
   355. RY*(   1) H  28                  0.00088     1.07079   
   356. RY*(   2) H  28                  0.00023     1.68852   
   357. RY*(   1) C  29                  0.00300     0.79889   
   358. RY*(   2) C  29                  0.00272     0.88507   
   359. RY*(   3) C  29                  0.00090     1.05857   
   360. RY*(   4) C  29                  0.00031     1.09802   
   361. RY*(   5) C  29                  0.00012     2.60247   
   362. RY*(   6) C  29                  0.00013     1.16965   
   363. RY*(   7) C  29                  0.00008     1.14413   
   364. RY*(   8) C  29                  0.00009     1.76286   
   365. RY*(   9) C  29                  0.00005     0.87985   
   366. RY*(  10) C  29                  0.00004     1.43626   
   367. RY*(  11) C  29                  0.00001     1.77332   
   368. RY*(  12) C  29                  0.00001     2.20962   
   369. RY*(  13) C  29                  0.00001     1.50635   
   370. RY*(  14) C  29                  0.00001     1.47797   
   371. RY*(  15) C  29                  0.00001     1.72311   
   372. RY*(  16) C  29                  0.00001     2.57525   
   373. RY*(  17) C  29                  0.00000    22.08509   
   374. RY*(   1) H  30                  0.00058     0.62055   
   375. RY*(   2) H  30                  0.00021     2.17364   
   376. RY*(   1) H  31                  0.00066     0.63595   
   377. RY*(   2) H  31                  0.00016     2.18592   
   378. RY*(   1) H  32                  0.00064     1.03562   
   379. RY*(   2) H  32                  0.00018     1.76297   
   380. BD*(   1) C   1 - C   2          0.01568     0.61794   
   381. BD*(   2) C   1 - C   2          0.32615     0.05474  392(v),387(v),63(g),80(g)
   382. BD*(   1) C   1 - C   6          0.01557     0.61978   
   383. BD*(   1) C   1 - H  17          0.01162     0.61502   
   384. BD*(   1) C   2 - C   3          0.01520     0.61829   
   385. BD*(   1) C   2 - H  18          0.01122     0.61281   
   386. BD*(   1) C   3 - C   4          0.02395     0.60726   
   387. BD*(   2) C   3 - C   4          0.34944     0.05408  392(v),381(v),400(r),404(r)
                                                    97(g),395(v),397(v),131(v)
                                                    80(v)
   388. BD*(   1) C   3 - H  19          0.01250     0.61564   
   389. BD*(   1) C   4 - C   5          0.02162     0.60545   
   390. BD*(   1) C   4 - C   7          0.03434     0.49083   
   391. BD*(   1) C   5 - C   6          0.01489     0.61549   
   392. BD*(   2) C   5 - C   6          0.31974     0.05437  387(v),381(v),404(r),400(r)
                                                    148(g),132(g),133(g),131(g)
                                                    155(g)
   393. BD*(   1) C   5 - H  20          0.01205     0.61131   
   394. BD*(   1) C   6 - H  21          0.01119     0.61352   
   395. BD*(   1) C   7 - C   8          0.03347     0.48740   
   396. BD*(   1) C   7 - N   9          0.04367     0.40670   
   397. BD*(   1) C   7 - H  22          0.02239     0.45414   
   398. BD*(   1) C   8 - C  10          0.02592     0.60524   
   399. BD*(   1) C   8 - C  14          0.02298     0.60982   
   400. BD*(   2) C   8 - C  14          0.35069     0.05583  409(v),404(v),387(r),392(r)
                                                    284(g),396(v),216(v),267(v)
   401. BD*(   1) N   9 - C  15          0.06443     0.51498   
   402. BD*(   1) N   9 - C  29          0.01691     0.42010   
   403. BD*(   1) C  10 - C  11          0.01546     0.61587   
   404. BD*(   2) C  10 - C  11          0.32514     0.05357  409(v),400(v),387(r),392(r)
                                                    233(g),217(g),240(g)
   405. BD*(   1) C  10 - H  23          0.01254     0.61191   
   406. BD*(   1) C  11 - C  12          0.01552     0.61615   
   407. BD*(   1) C  11 - H  24          0.01132     0.61039   
   408. BD*(   1) C  12 - C  13          0.01551     0.61735   
   409. BD*(   2) C  12 - C  13          0.32784     0.05371  404(v),400(v),250(g),267(g)
                                                    261(g)
   410. BD*(   1) C  12 - H  25          0.01155     0.61439   
   411. BD*(   1) C  13 - C  14          0.01491     0.61407   
   412. BD*(   1) C  13 - H  26          0.01118     0.61379   
   413. BD*(   1) C  14 - H  27          0.01208     0.60794   
   414. BD*(   1) C  15 - O  16          0.28219     0.02968  317(g),300(g),304(g)
   415. BD*(   2) C  15 - O  16          0.00583     0.61716   
   416. BD*(   1) C  15 - H  28          0.03488     0.53794   
   417. BD*(   1) C  29 - H  30          0.01111     0.45656   
   418. BD*(   1) C  29 - H  31          0.01409     0.45979   
   419. BD*(   1) C  29 - H  32          0.00509     0.45982   
       -------------------------------
              Total Lewis  116.86631  ( 97.3886%)
        Valence non-Lewis    2.90187  (  2.4182%)
        Rydberg non-Lewis    0.23182  (  0.1932%)
       -------------------------------
            Total unit  1  120.00000  (100.0000%)
           Charge unit  1    0.00000
 D1PCM: PCM CHGder 1st derivatives, ID1Alg=3 FixD1E=F DoIter=F DoCFld=F I1PDM=0.
 Calling FoFJK, ICntrl=      2127 FMM=F ISym2X=0 I1Cent= 0 IOpClX= 0 NMat=1 NMatS=1 NMatT=0.
 -------------------------------------------------------------------
 Center     Atomic                   Forces (Hartrees/Bohr)
 Number     Number              X              Y              Z
 -------------------------------------------------------------------
      1        6          -0.034538943   -0.042984565    0.026122062
      2        6          -0.060316496    0.020836334    0.017564897
      3        6          -0.026273883    0.056987466   -0.008527664
      4        6           0.027068399    0.015990791   -0.019953859
      5        6           0.058116332   -0.019413521   -0.019711143
      6        6           0.018436968   -0.062894202    0.012135440
      7        6          -0.004731947    0.006067363    0.015417165
      8        6          -0.032552537    0.000344747   -0.017248027
      9        7           0.015349310   -0.009099052    0.028206939
     10        6          -0.049520807   -0.001517232    0.039943280
     11        6           0.006784781    0.002839319    0.064993488
     12        6           0.056379097    0.005461165    0.025067420
     13        6           0.053463237    0.001142933   -0.038350547
     14        6          -0.004698667   -0.003992835   -0.063355984
     15        6          -0.037068585    0.099193403    0.020438622
     16        8           0.007070741   -0.019353601   -0.021805800
     17        1           0.031842885    0.035258197   -0.023198861
     18        1           0.048684077   -0.014667384   -0.014079469
     19        1           0.017605058   -0.050193653    0.009206579
     20        1          -0.050627143    0.014333077    0.015301017
     21        1          -0.017612092    0.049461693   -0.007442631
     22        1           0.000190644   -0.010160821    0.004528321
     23        1           0.043164510    0.003726486   -0.031782449
     24        1          -0.004524257   -0.002972855   -0.052169443
     25        1          -0.048044056   -0.004362717   -0.021507200
     26        1          -0.042873515   -0.001397987    0.031810503
     27        1           0.005961099    0.003449430    0.052688093
     28        1           0.021251596   -0.056454812   -0.005115128
     29        6           0.001730181   -0.014290833   -0.014573877
     30        1          -0.000315534   -0.001067796   -0.001976385
     31        1           0.000519546   -0.000861408   -0.004171108
     32        1           0.000080003    0.000592866    0.001545751
 -------------------------------------------------------------------
 Cartesian Forces:  Max     0.099193403 RMS     0.030717005

 GradGradGradGradGradGradGradGradGradGradGradGradGradGradGradGradGradGrad
 Berny optimization.
 FormGI is forming the generalized inverse of G from B-inverse, IUseBI=4.
 Internal  Forces:  Max     0.059165419 RMS     0.015157737
 Search for a local minimum.
 Step number   1 out of a maximum of  173
 All quantities printed in internal units (Hartrees-Bohrs-Radians)
 Mixed Optimization -- RFO/linear search
 Second derivative matrix not updated -- first step.
 ITU=  0
     Eigenvalues ---    0.00829   0.00848   0.01033   0.01267   0.01394
     Eigenvalues ---    0.01467   0.01483   0.01915   0.01929   0.01953
     Eigenvalues ---    0.01962   0.01967   0.01975   0.02003   0.02003
     Eigenvalues ---    0.02027   0.02030   0.02032   0.02033   0.02035
     Eigenvalues ---    0.02038   0.02041   0.02047   0.02180   0.02180
     Eigenvalues ---    0.04385   0.06550   0.06958   0.07552   0.07696
     Eigenvalues ---    0.15999   0.16000   0.16000   0.16000   0.16000
     Eigenvalues ---    0.16000   0.16000   0.16000   0.16000   0.16000
     Eigenvalues ---    0.16000   0.16000   0.16000   0.16000   0.19213
     Eigenvalues ---    0.19986   0.21998   0.22000   0.22000   0.22000
     Eigenvalues ---    0.22000   0.23457   0.23468   0.24975   0.24986
     Eigenvalues ---    0.24989   0.24998   0.32883   0.33033   0.34406
     Eigenvalues ---    0.34557   0.34589   0.34993   0.38272   0.40380
     Eigenvalues ---    0.40466   0.40508   0.40552   0.40686   0.43671
     Eigenvalues ---    0.43812   0.44104   0.44117   0.44216   0.44251
     Eigenvalues ---    0.44253   0.44262   0.44266   0.44310   0.44360
     Eigenvalues ---    0.44363   0.44364   0.44372   0.44456   0.44777
     Eigenvalues ---    0.44807   0.44949   0.45053   0.52333   0.83097
 RFO step:  Lambda=-7.49293557D-02 EMin= 8.29044388D-03
 Linear search not attempted -- first point.
 Maximum step size (   0.300) exceeded in Quadratic search.
    -- Step size scaled by   0.768
 Iteration  1 RMS(Cart)=  0.03027375 RMS(Int)=  0.00041053
 Iteration  2 RMS(Cart)=  0.00049989 RMS(Int)=  0.00005447
 Iteration  3 RMS(Cart)=  0.00000031 RMS(Int)=  0.00005447
 Variable       Old X    -DE/DX   Delta X   Delta X   Delta X     New X
                                 (Linear)    (Quad)   (Total)
    R1        2.65299  -0.01190   0.00000  -0.01717  -0.01718   2.63581
    R2        2.65037  -0.00808   0.00000  -0.01158  -0.01158   2.63879
    R3        1.92842   0.05287   0.00000   0.07845   0.07845   2.00687
    R4        2.65439  -0.00948   0.00000  -0.01385  -0.01385   2.64054
    R5        1.92837   0.05275   0.00000   0.07827   0.07827   2.00664
    R6        2.67182  -0.01655   0.00000  -0.02517  -0.02517   2.64666
    R7        1.92613   0.05397   0.00000   0.07978   0.07978   2.00591
    R8        2.67377  -0.01500   0.00000  -0.02296  -0.02295   2.65082
    R9        2.82558   0.01510   0.00000   0.02871   0.02871   2.85429
   R10        2.65560  -0.01352   0.00000  -0.01993  -0.01993   2.63567
   R11        1.92726   0.05478   0.00000   0.08114   0.08114   2.00839
   R12        1.92786   0.05302   0.00000   0.07860   0.07860   2.00646
   R13        2.82293   0.01885   0.00000   0.03572   0.03572   2.85865
   R14        2.73972   0.00482   0.00000   0.00808   0.00808   2.74780
   R15        2.06651  -0.00042   0.00000  -0.00077  -0.00077   2.06574
   R16        2.67186  -0.01480   0.00000  -0.02252  -0.02251   2.64934
   R17        2.66850  -0.01410   0.00000  -0.02133  -0.02132   2.64717
   R18        2.57582  -0.01546   0.00000  -0.01984  -0.01984   2.55598
   R19        2.70632   0.02462   0.00000   0.03924   0.03924   2.74556
   R20        2.65517  -0.01174   0.00000  -0.01726  -0.01726   2.63792
   R21        1.92853   0.05369   0.00000   0.07969   0.07969   2.00822
   R22        2.65367  -0.01026   0.00000  -0.01488  -0.01489   2.63878
   R23        1.92897   0.05244   0.00000   0.07789   0.07789   2.00686
   R24        2.65222  -0.01022   0.00000  -0.01477  -0.01478   2.63745
   R25        1.92855   0.05282   0.00000   0.07839   0.07839   2.00694
   R26        2.65554  -0.01160   0.00000  -0.01703  -0.01703   2.63851
   R27        1.92721   0.05340   0.00000   0.07908   0.07908   2.00629
   R28        1.93015   0.05312   0.00000   0.07904   0.07904   2.00919
   R29        2.36287  -0.02972   0.00000  -0.02520  -0.02520   2.33768
   R30        1.93031   0.05917   0.00000   0.08806   0.08806   2.01837
   R31        2.06347  -0.00009   0.00000  -0.00016  -0.00016   2.06331
   R32        2.06400   0.00020   0.00000   0.00036   0.00036   2.06436
   R33        2.05686  -0.00112   0.00000  -0.00202  -0.00202   2.05484
    A1        2.09126  -0.00189   0.00000  -0.00395  -0.00397   2.08729
    A2        2.09582   0.00090   0.00000   0.00182   0.00183   2.09765
    A3        2.09608   0.00099   0.00000   0.00213   0.00214   2.09823
    A4        2.09518   0.00047   0.00000   0.00193   0.00192   2.09711
    A5        2.09356   0.00051   0.00000   0.00148   0.00149   2.09505
    A6        2.09443  -0.00098   0.00000  -0.00341  -0.00341   2.09102
    A7        2.11310  -0.00180   0.00000  -0.00478  -0.00478   2.10833
    A8        2.06872   0.00215   0.00000   0.00648   0.00648   2.07520
    A9        2.10131  -0.00036   0.00000  -0.00172  -0.00172   2.09959
   A10        2.05859   0.00398   0.00000   0.00882   0.00884   2.06742
   A11        2.14434  -0.00068   0.00000  -0.00129  -0.00129   2.14304
   A12        2.07948  -0.00330   0.00000  -0.00748  -0.00749   2.07199
   A13        2.11413  -0.00150   0.00000  -0.00430  -0.00430   2.10983
   A14        2.09076  -0.00021   0.00000  -0.00098  -0.00099   2.08977
   A15        2.07829   0.00171   0.00000   0.00529   0.00529   2.08358
   A16        2.09376   0.00076   0.00000   0.00239   0.00238   2.09614
   A17        2.09545   0.00040   0.00000   0.00134   0.00134   2.09679
   A18        2.09396  -0.00115   0.00000  -0.00372  -0.00372   2.09024
   A19        1.99787  -0.00369   0.00000  -0.00850  -0.00846   1.98941
   A20        2.01671  -0.00673   0.00000  -0.02120  -0.02119   1.99552
   A21        1.79231   0.00817   0.00000   0.03392   0.03376   1.82607
   A22        1.90396   0.00897   0.00000   0.02147   0.02146   1.92541
   A23        1.85090  -0.00047   0.00000   0.00436   0.00446   1.85535
   A24        1.88840  -0.00642   0.00000  -0.02986  -0.02974   1.85866
   A25        2.13791  -0.00195   0.00000  -0.00438  -0.00439   2.13352
   A26        2.08088  -0.00076   0.00000  -0.00158  -0.00158   2.07930
   A27        2.06432   0.00271   0.00000   0.00595   0.00595   2.07027
   A28        2.12209  -0.00824   0.00000  -0.01953  -0.01954   2.10255
   A29        2.12665  -0.00235   0.00000  -0.00560  -0.00560   2.12105
   A30        2.03392   0.01058   0.00000   0.02497   0.02496   2.05888
   A31        2.11038  -0.00119   0.00000  -0.00334  -0.00333   2.10705
   A32        2.09565  -0.00003   0.00000  -0.00037  -0.00037   2.09528
   A33        2.07714   0.00121   0.00000   0.00368   0.00368   2.08081
   A34        2.09388   0.00057   0.00000   0.00184   0.00184   2.09572
   A35        2.09544  -0.00098   0.00000  -0.00319  -0.00318   2.09225
   A36        2.09387   0.00041   0.00000   0.00134   0.00134   2.09521
   A37        2.09260  -0.00125   0.00000  -0.00256  -0.00257   2.09003
   A38        2.09513   0.00061   0.00000   0.00123   0.00124   2.09636
   A39        2.09546   0.00064   0.00000   0.00133   0.00133   2.09679
   A40        2.09352   0.00003   0.00000   0.00053   0.00052   2.09405
   A41        2.09527   0.00047   0.00000   0.00133   0.00133   2.09660
   A42        2.09439  -0.00050   0.00000  -0.00186  -0.00185   2.09254
   A43        2.11165  -0.00087   0.00000  -0.00241  -0.00240   2.10925
   A44        2.09057  -0.00081   0.00000  -0.00285  -0.00285   2.08772
   A45        2.08096   0.00167   0.00000   0.00526   0.00526   2.08622
   A46        2.13205   0.01467   0.00000   0.03819   0.03819   2.17025
   A47        2.08832  -0.01970   0.00000  -0.05953  -0.05953   2.02878
   A48        2.06282   0.00504   0.00000   0.02134   0.02134   2.08415
   A49        1.92280   0.00301   0.00000   0.01045   0.01036   1.93316
   A50        1.91553   0.00588   0.00000   0.02011   0.02005   1.93558
   A51        1.94593  -0.00389   0.00000  -0.01424  -0.01419   1.93174
   A52        1.90127  -0.00240   0.00000  -0.00481  -0.00500   1.89627
   A53        1.88383  -0.00082   0.00000  -0.00444  -0.00442   1.87941
   A54        1.89355  -0.00197   0.00000  -0.00766  -0.00759   1.88596
    D1        0.00653   0.00003   0.00000   0.00028   0.00029   0.00682
    D2       -3.12985  -0.00008   0.00000  -0.00061  -0.00060  -3.13045
    D3        3.14121   0.00010   0.00000   0.00078   0.00077  -3.14120
    D4        0.00483  -0.00001   0.00000  -0.00011  -0.00011   0.00471
    D5       -0.00559  -0.00007   0.00000  -0.00063  -0.00063  -0.00623
    D6        3.13184   0.00004   0.00000   0.00018   0.00017   3.13201
    D7       -3.14027  -0.00014   0.00000  -0.00112  -0.00112  -3.14139
    D8       -0.00284  -0.00003   0.00000  -0.00031  -0.00031  -0.00315
    D9        0.01005  -0.00029   0.00000  -0.00228  -0.00227   0.00778
   D10       -3.12070  -0.00007   0.00000  -0.00059  -0.00059  -3.12128
   D11       -3.13675  -0.00018   0.00000  -0.00138  -0.00137  -3.13812
   D12        0.01568   0.00004   0.00000   0.00031   0.00031   0.01600
   D13       -0.02675   0.00049   0.00000   0.00428   0.00428  -0.02247
   D14       -3.12552   0.00041   0.00000   0.00293   0.00292  -3.12260
   D15        3.10380   0.00028   0.00000   0.00261   0.00262   3.10642
   D16        0.00503   0.00020   0.00000   0.00126   0.00126   0.00629
   D17        0.02771  -0.00053   0.00000  -0.00462  -0.00463   0.02308
   D18       -3.11775  -0.00040   0.00000  -0.00352  -0.00353  -3.12128
   D19        3.12812  -0.00039   0.00000  -0.00319  -0.00319   3.12493
   D20       -0.01734  -0.00026   0.00000  -0.00209  -0.00209  -0.01943
   D21       -2.23358  -0.00083   0.00000  -0.00027  -0.00029  -2.23387
   D22        0.00059   0.00232   0.00000   0.00274   0.00293   0.00353
   D23        2.05215  -0.00351   0.00000  -0.02202  -0.02218   2.02997
   D24        0.95133  -0.00108   0.00000  -0.00201  -0.00203   0.94929
   D25       -3.09769   0.00207   0.00000   0.00100   0.00119  -3.09650
   D26       -1.04613  -0.00377   0.00000  -0.02376  -0.02393  -1.07006
   D27       -0.01194   0.00039   0.00000   0.00299   0.00298  -0.00896
   D28        3.13381   0.00028   0.00000   0.00217   0.00216   3.13597
   D29        3.13350   0.00026   0.00000   0.00190   0.00189   3.13539
   D30       -0.00394   0.00014   0.00000   0.00108   0.00108  -0.00286
   D31        0.75496  -0.00508   0.00000  -0.02845  -0.02846   0.72650
   D32       -2.40000  -0.00522   0.00000  -0.02969  -0.02969  -2.42969
   D33       -1.53518  -0.00068   0.00000  -0.01108  -0.01102  -1.54620
   D34        1.59304  -0.00081   0.00000  -0.01233  -0.01225   1.58079
   D35        2.71781   0.00265   0.00000   0.01090   0.01082   2.72863
   D36       -0.43715   0.00252   0.00000   0.00966   0.00959  -0.42756
   D37        1.99691   0.00132   0.00000   0.00515   0.00529   2.00220
   D38       -1.18085   0.00088   0.00000   0.00014   0.00035  -1.18050
   D39       -2.00627  -0.00138   0.00000  -0.00528  -0.00527  -2.01154
   D40        1.09915  -0.00182   0.00000  -0.01029  -0.01020   1.08895
   D41       -0.00015  -0.00067   0.00000  -0.00485  -0.00512  -0.00527
   D42        3.10527  -0.00111   0.00000  -0.00986  -0.01005   3.09522
   D43        3.13327  -0.00070   0.00000  -0.00571  -0.00571   3.12756
   D44       -0.01449  -0.00113   0.00000  -0.00921  -0.00921  -0.02370
   D45        0.00492  -0.00054   0.00000  -0.00442  -0.00442   0.00050
   D46        3.14035  -0.00097   0.00000  -0.00793  -0.00793   3.13242
   D47       -3.13367   0.00065   0.00000   0.00526   0.00527  -3.12841
   D48        0.00433   0.00061   0.00000   0.00490   0.00491   0.00924
   D49       -0.00488   0.00049   0.00000   0.00400   0.00400  -0.00088
   D50        3.13312   0.00044   0.00000   0.00364   0.00364   3.13676
   D51       -0.01396  -0.00041   0.00000  -0.00329  -0.00330  -0.01726
   D52        3.12548  -0.00053   0.00000  -0.00430  -0.00431   3.12117
   D53       -3.12121   0.00024   0.00000   0.00201   0.00202  -3.11919
   D54        0.01823   0.00012   0.00000   0.00100   0.00101   0.01924
   D55        2.20503  -0.00044   0.00000   0.00075   0.00069   2.20573
   D56       -1.98470   0.00219   0.00000   0.01403   0.01417  -1.97053
   D57        0.11385   0.00112   0.00000   0.00862   0.00864   0.12249
   D58       -0.97100  -0.00121   0.00000  -0.00486  -0.00498  -0.97598
   D59        1.12246   0.00142   0.00000   0.00842   0.00849   1.13095
   D60       -3.06218   0.00034   0.00000   0.00301   0.00296  -3.05921
   D61       -0.00252   0.00031   0.00000   0.00248   0.00247  -0.00005
   D62        3.13892  -0.00001   0.00000  -0.00007  -0.00008   3.13884
   D63       -3.13802   0.00074   0.00000   0.00596   0.00596  -3.13206
   D64        0.00343   0.00042   0.00000   0.00341   0.00341   0.00684
   D65       -0.00004   0.00000   0.00000   0.00002   0.00001  -0.00002
   D66       -3.14082  -0.00029   0.00000  -0.00236  -0.00237   3.14000
   D67       -3.14148   0.00032   0.00000   0.00257   0.00257  -3.13891
   D68        0.00092   0.00002   0.00000   0.00019   0.00019   0.00111
   D69        0.00008  -0.00005   0.00000  -0.00044  -0.00044  -0.00036
   D70       -3.13932  -0.00031   0.00000  -0.00251  -0.00251   3.14136
   D71        3.14086   0.00024   0.00000   0.00194   0.00194  -3.14038
   D72        0.00146  -0.00002   0.00000  -0.00013  -0.00013   0.00133
   D73        0.00244  -0.00020   0.00000  -0.00163  -0.00162   0.00082
   D74       -3.13558  -0.00015   0.00000  -0.00126  -0.00125  -3.13683
   D75       -3.14134   0.00005   0.00000   0.00044   0.00045  -3.14089
   D76        0.00382   0.00010   0.00000   0.00082   0.00082   0.00464
         Item               Value     Threshold  Converged?
 Maximum Force            0.059165     0.000450     NO 
 RMS     Force            0.015158     0.000300     NO 
 Maximum Displacement     0.109515     0.001800     NO 
 RMS     Displacement     0.030369     0.001200     NO 
 Predicted change in Energy=-3.898446D-02
 GradGradGradGradGradGradGradGradGradGradGradGradGradGradGradGradGradGrad

                          Input orientation:                          
 ---------------------------------------------------------------------
 Center     Atomic      Atomic             Coordinates (Angstroms)
 Number     Number       Type             X           Y           Z
 ---------------------------------------------------------------------
      1          6           0        3.693816    3.077706   -2.501458
      2          6           0        4.136332    1.776021   -2.266298
      3          6           0        3.292601    0.848425   -1.649724
      4          6           0        1.992932    1.204193   -1.267844
      5          6           0        1.566891    2.521449   -1.493772
      6          6           0        2.406192    3.449680   -2.109603
      7          6           0        1.051945    0.245446   -0.577388
      8          6           0       -0.303515    0.130508   -1.239108
      9          7           0        1.611022   -1.075500   -0.338920
     10          6           0       -0.453336    0.071457   -2.631800
     11          6           0       -1.718657   -0.051279   -3.208435
     12          6           0       -2.853755   -0.116807   -2.397792
     13          6           0       -2.717906   -0.059150   -1.009940
     14          6           0       -1.450311    0.063170   -0.437466
     15          6           0        1.818301   -1.514819    0.923406
     16          8           0        1.578027   -0.853475    1.940843
     17          1           0        4.334535    3.783002   -2.970357
     18          1           0        5.117720    1.488431   -2.552199
     19          1           0        3.656214   -0.131290   -1.463488
     20          1           0        0.591134    2.818440   -1.195059
     21          1           0        2.063567    4.440693   -2.276518
     22          1           0        0.876810    0.690408    0.405619
     23          1           0        0.400549    0.128953   -3.261808
     24          1           0       -1.816767   -0.092270   -4.265081
     25          1           0       -3.816817   -0.208730   -2.835925
     26          1           0       -3.576909   -0.108237   -0.387943
     27          1           0       -1.354724    0.102057    0.620732
     28          1           0        2.213550   -2.502274    1.020849
     29          6           0        1.916088   -1.980353   -1.433937
     30          1           0        2.951253   -2.322766   -1.376135
     31          1           0        1.258149   -2.852180   -1.413893
     32          1           0        1.786070   -1.481908   -2.391556
 ---------------------------------------------------------------------
                    Distance matrix (angstroms):
                    1          2          3          4          5
     1  C    0.000000
     2  C    1.394813   0.000000
     3  C    2.419941   1.397312   0.000000
     4  C    2.815113   2.432707   1.400551   0.000000
     5  C    2.418401   2.784688   2.408611   1.402754   0.000000
     6  C    1.396386   2.412276   2.786348   2.433424   1.394735
     7  C    4.324723   3.835170   2.556175   1.510425   2.507014
     8  C    5.124271   4.845108   3.689994   2.535211   3.046288
     9  N    5.124814   4.268858   2.871829   2.491135   3.778051
    10  C    5.123807   4.909601   3.949708   3.021208   3.373261
    11  C    6.291679   6.205445   5.324636   4.372413   4.511521
    12  C    7.286038   7.243025   6.266496   5.149001   5.226831
    13  C    7.292097   7.206030   6.112218   4.884112   5.025244
    14  C    6.309480   6.122832   4.957965   3.721208   4.032670
    15  C    6.028146   5.135865   3.792029   3.496441   4.711414
    16  O    6.297999   5.582044   4.327632   3.834294   4.815269
    17  H    1.061992   2.136107   3.382519   3.877100   3.381075
    18  H    2.134448   1.061871   2.134275   3.390377   3.846529
    19  H    3.372899   2.124347   1.061480   2.142031   3.376864
    20  H    3.376468   3.847418   3.374256   2.139189   1.062796
    21  H    2.136831   3.375935   3.848088   3.390774   2.131402
    22  H    4.699555   4.352262   3.175760   2.076098   2.727015
    23  H    4.485408   4.202374   3.388276   2.769065   3.195363
    24  H    6.597397   6.551720   5.816411   5.017774   5.095177
    25  H    8.205007   8.216830   7.284811   6.181296   6.183815
    26  H    8.214659   8.159211   7.049642   5.789631   5.881903
    27  H    6.640055   6.425636   5.225865   3.998528   4.342859
    28  H    6.762693   5.727673   4.418540   4.361730   5.655023
    29  C    5.466615   4.442146   3.153306   3.189800   4.515722
    30  H    5.566224   4.358539   3.201223   3.656439   5.039516
    31  H    6.502217   5.516410   4.229550   4.124973   5.383084
    32  H    4.943850   4.019145   2.872352   2.919017   4.108640
                    6          7          8          9         10
     6  C    0.000000
     7  C    3.801155   0.000000
     8  C    4.372319   1.512731   0.000000
     9  N    4.923907   1.454075   2.435210   0.000000
    10  C    4.456678   2.552793   1.401972   3.291563   0.000000
    11  C    5.520735   3.832321   2.431856   4.513303   1.395926
    12  C    6.361598   4.324303   2.812017   5.009220   2.419136
    13  C    6.306943   3.806791   2.432648   4.496983   2.788507
    14  C    5.397880   2.512785   1.400824   3.267728   2.410214
    15  C    5.847308   2.436846   3.447560   1.352566   4.507338
    16  O    5.967337   2.797477   3.823677   2.290786   5.088320
    17  H    2.137874   5.386650   6.152189   6.160115   6.067445
    18  H    3.375615   4.687795   5.740902   4.875374   5.748984
    19  H    3.847514   2.776566   3.974712   2.517736   4.277202
    20  H    2.128212   2.685919   2.833252   4.115327   3.271248
    21  H    1.061772   4.637944   5.025633   5.864083   5.054824
    22  H    4.034716   1.093145   2.100424   2.052276   3.373175
    23  H    4.046901   2.764778   2.141733   3.385148   1.062702
    24  H    5.918181   4.684297   3.390586   5.303888   2.133860
    25  H    7.255160   5.386289   3.874042   6.037199   3.381298
    26  H    7.170800   4.646210   3.390662   5.277559   3.850181
    27  H    5.727635   2.692231   2.136553   3.332150   3.375264
    28  H    6.727748   3.384325   4.286556   2.060994   5.203673
    29  C    5.493813   2.536652   3.069255   1.452889   3.355439
    30  H    5.844331   3.292580   4.078093   2.104212   4.347439
    31  H    6.443249   3.215206   3.371316   2.106343   3.600018
    32  H    4.978414   2.610344   2.879997   2.099791   2.735982
                   11         12         13         14         15
    11  C    0.000000
    12  C    1.396382   0.000000
    13  C    2.414941   1.395677   0.000000
    14  C    2.786284   2.417628   1.396240   0.000000
    15  C    5.632418   5.900246   5.141398   3.876319   0.000000
    16  O    6.166579   6.245569   5.271917   3.958209   1.237046
    17  H    7.169346   8.198039   8.266939   7.329197   7.039867
    18  H    7.038282   8.132961   8.134532   7.045744   5.655574
    19  H    5.651591   6.576689   6.390643   5.212210   3.315018
    20  H    4.198107   4.682895   4.389139   3.511832   4.977044
    21  H    5.945712   6.705637   6.686949   5.906959   6.765190
    22  H    4.510868   4.735803   3.935432   2.553373   2.453066
    23  H    2.127526   3.376007   3.851111   3.377413   4.714660
    24  H    1.061983   2.136051   3.377735   3.848258   6.492901
    25  H    2.136780   1.062025   2.136399   3.380368   6.898768
    26  H    3.378094   2.136005   1.061685   2.134069   5.727687
    27  H    3.849477   3.377349   2.131512   1.063218   3.574072
    28  H    6.273473   6.561642   5.866193   4.704473   1.068075
    29  C    4.481243   5.210876   5.034351   4.062214   2.404860
    30  H    5.506818   6.293502   6.115343   5.093875   2.687796
    31  H    4.463945   5.035681   4.875778   4.097369   2.750504
    32  H    3.872609   4.836478   4.921270   4.084103   3.315282
                   16         17         18         19         20
    16  O    0.000000
    17  H    7.294870   0.000000
    18  H    6.180726   2.460343   0.000000
    19  H    4.053379   4.248817   2.438194   0.000000
    20  H    4.928570   4.253834   4.909250   4.262355   0.000000
    21  H    6.786022   2.463994   4.256725   4.909233   2.443218
    22  H    2.287398   5.737352   5.231716   3.448744   2.678116
    23  H    5.423946   5.377105   4.960184   3.728409   3.397222
    24  H    7.114601   7.384616   7.315716   6.148493   4.867777
    25  H    7.234469   9.077253   9.098726   7.598406   5.593410
    26  H    5.705435   9.187031   9.101095   7.312687   5.156496
    27  H    3.355110   7.668960   7.340440   5.432120   3.802920
    28  H    1.992189   7.741640   6.093160   3.724886   5.987694
    29  C    3.573972   6.436282   4.851126   2.539281   4.984073
    30  H    3.879034   6.460295   4.538935   2.303730   5.659943
    31  H    3.918086   7.477457   5.918863   3.627178   5.713907
    32  H    4.382680   5.877836   4.466387   2.486548   4.620873
                   21         22         23         24         25
    21  H    0.000000
    22  H    4.760976   0.000000
    23  H    4.725201   3.740599   0.000000
    24  H    6.289605   5.448246   2.443765   0.000000
    25  H    7.517246   5.774616   4.252245   2.460945   0.000000
    26  H    7.488287   4.593820   4.912792   4.257999   2.461761
    27  H    6.237190   2.317795   4.260965   4.911458   4.255228
    28  H    7.687647   3.515480   5.343358   7.070547   7.516673
    29  C    6.477772   3.405441   3.176026   5.051182   6.162014
    30  H    6.880629   4.069051   4.009087   6.004594   7.239262
    31  H    7.387748   4.000747   3.610737   5.020108   5.896210
    32  H    5.930214   3.656487   2.296057   4.292042   5.762880
                   26         27         28         29         30
    26  H    0.000000
    27  H    2.449439   0.000000
    28  H    6.422268   4.435675   0.000000
    29  C    5.896773   4.388201   2.527224   0.000000
    30  H    6.964019   5.329980   2.514350   1.091859   0.000000
    31  H    5.653281   4.437829   2.638786   1.092414   1.774347
    32  H    5.887527   4.631135   3.587254   1.087376   1.759482
                   31         32
    31  H    0.000000
[truncated: 1,490,933 more chars]
