# Supplementary material for: Rotational Barriers in N-Benzhydrylformamides: An NMR and DFT Study
Source: Molecules. 2023 Jan 5;28(2):535. doi: 10.3390/molecules28020535 (PMC9863877; doi:10.3390/molecules28020535)
Supplement: Supplementary file 1 [file molecules-28-00535-s001.zip › Supplementary_Materials/Quantum_chemistry_output_files/Gaussian_output_files/Conformations/BHFA_NMe/BHFA_NMe_Conf2.log]

 Entering Gaussian System, Link 0=g16
 Initial command:
 /home/aikhl/g16/l1.exe "/home/aikhl/works/aikhl/BHFA_NMe/M062X/Gau-308341.inp" -scrdir="/home/aikhl/works/aikhl/BHFA_NMe/M062X/"
 Entering Link 1 = /home/aikhl/g16/l1.exe PID=    308343.
  
 Copyright (c) 1988,1990,1992,1993,1995,1998,2003,2009,2016,
            Gaussian, Inc.  All Rights Reserved.
  
 This is part of the Gaussian(R) 16 program.  It is based on
 the Gaussian(R) 09 system (copyright 2009, Gaussian, Inc.),
 the Gaussian(R) 03 system (copyright 2003, Gaussian, Inc.),
 the Gaussian(R) 98 system (copyright 1998, Gaussian, Inc.),
 the Gaussian(R) 94 system (copyright 1995, Gaussian, Inc.),
 the Gaussian 92(TM) system (copyright 1992, Gaussian, Inc.),
 the Gaussian 90(TM) system (copyright 1990, Gaussian, Inc.),
 the Gaussian 88(TM) system (copyright 1988, Gaussian, Inc.),
 the Gaussian 86(TM) system (copyright 1986, Carnegie Mellon
 University), and the Gaussian 82(TM) system (copyright 1983,
 Carnegie Mellon University). Gaussian is a federally registered
 trademark of Gaussian, Inc.
  
 This software contains proprietary and confidential information,
 including trade secrets, belonging to Gaussian, Inc.
  
 This software is provided under written license and may be
 used, copied, transmitted, or stored only in accord with that
 written license.
  
 The following legend is applicable only to US Government
 contracts under FAR:
  
                    RESTRICTED RIGHTS LEGEND
  
 Use, reproduction and disclosure by the US Government is
 subject to restrictions as set forth in subparagraphs (a)
 and (c) of the Commercial Computer Software - Restricted
 Rights clause in FAR 52.227-19.
  
 Gaussian, Inc.
 340 Quinnipiac St., Bldg. 40, Wallingford CT 06492
  
  
 ---------------------------------------------------------------
 Warning -- This program may not be used in any manner that
 competes with the business of Gaussian, Inc. or will provide
 assistance to any competitor of Gaussian, Inc.  The licensee
 of this program is prohibited from giving any competitor of
 Gaussian, Inc. access to this program.  By using this program,
 the user acknowledges that Gaussian, Inc. is engaged in the
 business of creating and licensing software in the field of
 computational chemistry and represents and warrants to the
 licensee that it is not a competitor of Gaussian, Inc. and that
 it will not use this program in any manner prohibited above.
 ---------------------------------------------------------------
  

 Cite this work as:
 Gaussian 16, Revision A.03,
 M. J. Frisch, G. W. Trucks, H. B. Schlegel, G. E. Scuseria, 
 M. A. Robb, J. R. Cheeseman, G. Scalmani, V. Barone, 
 G. A. Petersson, H. Nakatsuji, X. Li, M. Caricato, A. V. Marenich, 
 J. Bloino, B. G. Janesko, R. Gomperts, B. Mennucci, H. P. Hratchian, 
 J. V. Ortiz, A. F. Izmaylov, J. L. Sonnenberg, D. Williams-Young, 
 F. Ding, F. Lipparini, F. Egidi, J. Goings, B. Peng, A. Petrone, 
 T. Henderson, D. Ranasinghe, V. G. Zakrzewski, J. Gao, N. Rega, 
 G. Zheng, W. Liang, M. Hada, M. Ehara, K. Toyota, R. Fukuda, 
 J. Hasegawa, M. Ishida, T. Nakajima, Y. Honda, O. Kitao, H. Nakai, 
 T. Vreven, K. Throssell, J. A. Montgomery, Jr., J. E. Peralta, 
 F. Ogliaro, M. J. Bearpark, J. J. Heyd, E. N. Brothers, K. N. Kudin, 
 V. N. Staroverov, T. A. Keith, R. Kobayashi, J. Normand, 
 K. Raghavachari, A. P. Rendell, J. C. Burant, S. S. Iyengar, 
 J. Tomasi, M. Cossi, J. M. Millam, M. Klene, C. Adamo, R. Cammi, 
 J. W. Ochterski, R. L. Martin, K. Morokuma, O. Farkas, 
 J. B. Foresman, and D. J. Fox, Gaussian, Inc., Wallingford CT, 2016.
 
 ******************************************
 Gaussian 16:  ES64L-G16RevA.03 25-Dec-2016
                13-Feb-2022 
 ******************************************
 %nprocshared=8
 Will use up to    8 processors via shared memory.
 %mem=5GB
 %chk=BHFA_NMe_Conf02.chk
 ----------------------------------------------------------------------
 # opt freq M062X/6-311+G* nosymm Integral(Grid=SuperFine) scrf=(IEFPCM
 , solvent=dimethylsulfoxide) pop=(nboread,mk,dipole)
 ----------------------------------------------------------------------
 1/18=20,19=15,26=6,38=1/1,3;
 2/9=110,12=2,15=1,17=6,18=5,40=1/2;
 3/5=4,6=6,7=11,11=2,25=1,30=1,70=2201,71=1,72=21,74=-55,75=-7/1,2,3;
 4//1;
 5/5=2,38=5,53=21/2;
 6/7=2,8=2,9=2,10=2,15=24,20=1,28=1,40=2/1,2,7;
 7/30=1/1,2,3,16;
 1/18=20,19=15,26=6/3(2);
 2/9=110,15=1/2;
 99//99;
 2/9=110,15=1/2;
 3/5=4,6=6,7=11,11=2,25=1,30=1,70=2205,71=1,72=21,74=-55,75=-7/1,2,3;
 4/5=5,16=3,69=1/1;
 5/5=2,38=5,53=21/2;
 7/30=1/1,2,3,16;
 1/18=20,19=15,26=6/3(-5);
 2/9=110,15=1/2;
 6/7=2,8=2,9=2,10=2,15=24,19=2,20=1,28=1,40=2/1,2,7;
 99/9=1/99;
 -----------------
 BHFA_M062X_Conf02
 -----------------
 Symbolic Z-matrix:
 Charge =  0 Multiplicity = 1
 C                     3.7083    3.0832   -2.5331 
 C                     4.0172    2.2533   -1.4438 
 C                     3.2256    1.1251   -1.1725 
 C                     2.1047    0.8102   -1.9746 
 C                     1.8237    1.648    -3.0797 
 C                     2.6126    2.7782   -3.3537 
 C                     1.2469   -0.3907   -1.7345 
 C                    -0.2147   -0.0977   -1.6376 
 N                     1.6384   -1.2252   -0.6154 
 C                    -0.7221    1.0029   -0.9093 
 C                    -2.1045    1.2418   -0.832 
 C                    -3.0028    0.3795   -1.4811 
 C                    -2.5173   -0.7198   -2.2061 
 C                    -1.1339   -0.9551   -2.281 
 C                     2.0823   -2.5011   -0.7971 
 O                     2.1893   -3.0131   -1.9328 
 H                     4.2833    3.9028   -2.7309 
 H                     4.8201    2.4676   -0.8516 
 H                     3.4817    0.5282   -0.387 
 H                     1.0344    1.4348   -3.6893 
 H                     2.3899    3.374    -4.1513 
 H                     1.3792   -0.9682   -2.6537 
 H                    -0.0822    1.6406   -0.4346 
 H                    -2.4564    2.0417   -0.3045 
 H                    -4.0072    0.5516   -1.4251 
 H                    -3.1677   -1.3487   -2.6768 
 H                    -0.7929   -1.7614   -2.8072 
 H                     2.3371   -3.0677    0.0137 
 C                     1.5383   -0.7693    0.7385 
 H                     2.4992   -0.8805    1.2452 
 H                     0.7868   -1.3563    1.271 
 H                     1.2539    0.2803    0.7859 
 

 GradGradGradGradGradGradGradGradGradGradGradGradGradGradGradGradGradGrad
 Berny optimization.
 Initialization pass.
                           ----------------------------
                           !    Initial Parameters    !
                           ! (Angstroms and Degrees)  !
 --------------------------                            --------------------------
 ! Name  Definition              Value          Derivative Info.                !
 --------------------------------------------------------------------------------
 ! R1    R(1,2)                  1.4038         estimate D2E/DX2                !
 ! R2    R(1,6)                  1.4025         estimate D2E/DX2                !
 ! R3    R(1,17)                 1.0205         estimate D2E/DX2                !
 ! R4    R(2,3)                  1.4047         estimate D2E/DX2                !
 ! R5    R(2,18)                 1.0204         estimate D2E/DX2                !
 ! R6    R(3,4)                  1.4138         estimate D2E/DX2                !
 ! R7    R(3,19)                 1.0193         estimate D2E/DX2                !
 ! R8    R(4,5)                  1.415          estimate D2E/DX2                !
 ! R9    R(4,7)                  1.4952         estimate D2E/DX2                !
 ! R10   R(5,6)                  1.4053         estimate D2E/DX2                !
 ! R11   R(5,20)                 1.0198         estimate D2E/DX2                !
 ! R12   R(6,21)                 1.0202         estimate D2E/DX2                !
 ! R13   R(7,8)                  1.4938         estimate D2E/DX2                !
 ! R14   R(7,9)                  1.4498         estimate D2E/DX2                !
 ! R15   R(7,22)                 1.0936         estimate D2E/DX2                !
 ! R16   R(8,10)                 1.4139         estimate D2E/DX2                !
 ! R17   R(8,14)                 1.4121         estimate D2E/DX2                !
 ! R18   R(9,15)                 1.3631         estimate D2E/DX2                !
 ! R19   R(9,29)                 1.4321         estimate D2E/DX2                !
 ! R20   R(10,11)                1.405          estimate D2E/DX2                !
 ! R21   R(10,23)                1.0205         estimate D2E/DX2                !
 ! R22   R(11,12)                1.4042         estimate D2E/DX2                !
 ! R23   R(11,24)                1.0207         estimate D2E/DX2                !
 ! R24   R(12,13)                1.4035         estimate D2E/DX2                !
 ! R25   R(12,25)                1.0206         estimate D2E/DX2                !
 ! R26   R(13,14)                1.4053         estimate D2E/DX2                !
 ! R27   R(13,26)                1.0198         estimate D2E/DX2                !
 ! R28   R(14,27)                1.0214         estimate D2E/DX2                !
 ! R29   R(15,16)                1.2504         estimate D2E/DX2                !
 ! R30   R(15,28)                1.0214         estimate D2E/DX2                !
 ! R31   R(29,30)                1.092          estimate D2E/DX2                !
 ! R32   R(29,31)                1.0922         estimate D2E/DX2                !
 ! R33   R(29,32)                1.0885         estimate D2E/DX2                !
 ! A1    A(2,1,6)              119.8254         estimate D2E/DX2                !
 ! A2    A(2,1,17)             120.0787         estimate D2E/DX2                !
 ! A3    A(6,1,17)             120.0947         estimate D2E/DX2                !
 ! A4    A(1,2,3)              120.0452         estimate D2E/DX2                !
 ! A5    A(1,2,18)             119.9538         estimate D2E/DX2                !
 ! A6    A(3,2,18)             120.0004         estimate D2E/DX2                !
 ! A7    A(2,3,4)              121.0713         estimate D2E/DX2                !
 ! A8    A(2,3,19)             118.5294         estimate D2E/DX2                !
 ! A9    A(4,3,19)             120.3963         estimate D2E/DX2                !
 ! A10   A(3,4,5)              117.9468         estimate D2E/DX2                !
 ! A11   A(3,4,7)              122.8622         estimate D2E/DX2                !
 ! A12   A(5,4,7)              119.1462         estimate D2E/DX2                !
 ! A13   A(4,5,6)              121.131          estimate D2E/DX2                !
 ! A14   A(4,5,20)             119.7861         estimate D2E/DX2                !
 ! A15   A(6,5,20)             119.0825         estimate D2E/DX2                !
 ! A16   A(1,6,5)              119.9606         estimate D2E/DX2                !
 ! A17   A(1,6,21)             120.0657         estimate D2E/DX2                !
 ! A18   A(5,6,21)             119.9733         estimate D2E/DX2                !
 ! A19   A(4,7,8)              114.4694         estimate D2E/DX2                !
 ! A20   A(4,7,9)              115.5513         estimate D2E/DX2                !
 ! A21   A(4,7,22)             102.6948         estimate D2E/DX2                !
 ! A22   A(8,7,9)              109.0886         estimate D2E/DX2                !
 ! A23   A(8,7,22)             106.0495         estimate D2E/DX2                !
 ! A24   A(9,7,22)             108.1901         estimate D2E/DX2                !
 ! A25   A(7,8,10)             122.4936         estimate D2E/DX2                !
 ! A26   A(7,8,14)             119.2259         estimate D2E/DX2                !
 ! A27   A(10,8,14)            118.2763         estimate D2E/DX2                !
 ! A28   A(7,9,15)             121.5883         estimate D2E/DX2                !
 ! A29   A(7,9,29)             121.8449         estimate D2E/DX2                !
 ! A30   A(15,9,29)            116.5365         estimate D2E/DX2                !
 ! A31   A(8,10,11)            120.9155         estimate D2E/DX2                !
 ! A32   A(8,10,23)            120.0649         estimate D2E/DX2                !
 ! A33   A(11,10,23)           119.0187         estimate D2E/DX2                !
 ! A34   A(10,11,12)           119.9716         estimate D2E/DX2                !
 ! A35   A(10,11,24)           120.0578         estimate D2E/DX2                !
 ! A36   A(12,11,24)           119.9706         estimate D2E/DX2                !
 ! A37   A(11,12,13)           119.8991         estimate D2E/DX2                !
 ! A38   A(11,12,25)           120.0436         estimate D2E/DX2                !
 ! A39   A(13,12,25)           120.0573         estimate D2E/DX2                !
 ! A40   A(12,13,14)           119.9486         estimate D2E/DX2                !
 ! A41   A(12,13,26)           120.0537         estimate D2E/DX2                !
 ! A42   A(14,13,26)           119.9976         estimate D2E/DX2                !
 ! A43   A(8,14,13)            120.9884         estimate D2E/DX2                !
 ! A44   A(8,14,27)            119.7829         estimate D2E/DX2                !
 ! A45   A(13,14,27)           119.2284         estimate D2E/DX2                !
 ! A46   A(9,15,16)            122.1567         estimate D2E/DX2                !
 ! A47   A(9,15,28)            119.6467         estimate D2E/DX2                !
 ! A48   A(16,15,28)           118.1964         estimate D2E/DX2                !
 ! A49   A(9,29,30)            110.1668         estimate D2E/DX2                !
 ! A50   A(9,29,31)            109.7508         estimate D2E/DX2                !
 ! A51   A(9,29,32)            111.494          estimate D2E/DX2                !
 ! A52   A(30,29,31)           108.9356         estimate D2E/DX2                !
 ! A53   A(30,29,32)           107.933          estimate D2E/DX2                !
 ! A54   A(31,29,32)           108.4963         estimate D2E/DX2                !
 ! D1    D(6,1,2,3)             -0.3799         estimate D2E/DX2                !
 ! D2    D(6,1,2,18)           179.325          estimate D2E/DX2                !
 ! D3    D(17,1,2,3)          -179.9756         estimate D2E/DX2                !
 ! D4    D(17,1,2,18)           -0.2707         estimate D2E/DX2                !
 ! D5    D(2,1,6,5)              0.3269         estimate D2E/DX2                !
 ! D6    D(2,1,6,21)          -179.4423         estimate D2E/DX2                !
 ! D7    D(17,1,6,5)           179.9225         estimate D2E/DX2                !
 ! D8    D(17,1,6,21)            0.1534         estimate D2E/DX2                !
 ! D9    D(1,2,3,4)             -0.5754         estimate D2E/DX2                !
 ! D10   D(1,2,3,19)           178.7999         estimate D2E/DX2                !
 ! D11   D(18,2,3,4)           179.7198         estimate D2E/DX2                !
 ! D12   D(18,2,3,19)           -0.9049         estimate D2E/DX2                !
 ! D13   D(2,3,4,5)              1.5366         estimate D2E/DX2                !
 ! D14   D(2,3,4,7)            179.0778         estimate D2E/DX2                !
 ! D15   D(19,3,4,5)          -177.8271         estimate D2E/DX2                !
 ! D16   D(19,3,4,7)            -0.2859         estimate D2E/DX2                !
 ! D17   D(3,4,5,6)             -1.5909         estimate D2E/DX2                !
 ! D18   D(3,4,5,20)           178.6311         estimate D2E/DX2                !
 ! D19   D(7,4,5,6)           -179.2263         estimate D2E/DX2                !
 ! D20   D(7,4,5,20)             0.9958         estimate D2E/DX2                !
 ! D21   D(3,4,7,8)            127.9777         estimate D2E/DX2                !
 ! D22   D(3,4,7,9)             -0.0334         estimate D2E/DX2                !
 ! D23   D(3,4,7,22)          -117.5738         estimate D2E/DX2                !
 ! D24   D(5,4,7,8)            -54.5092         estimate D2E/DX2                !
 ! D25   D(5,4,7,9)            177.4797         estimate D2E/DX2                !
 ! D26   D(5,4,7,22)            59.9393         estimate D2E/DX2                !
 ! D27   D(4,5,6,1)              0.6821         estimate D2E/DX2                !
 ! D28   D(4,5,6,21)          -179.5485         estimate D2E/DX2                !
 ! D29   D(20,5,6,1)          -179.5384         estimate D2E/DX2                !
 ! D30   D(20,5,6,21)            0.231          estimate D2E/DX2                !
 ! D31   D(4,7,8,10)           -43.2563         estimate D2E/DX2                !
 ! D32   D(4,7,8,14)           137.5086         estimate D2E/DX2                !
 ! D33   D(9,7,8,10)            87.9628         estimate D2E/DX2                !
 ! D34   D(9,7,8,14)           -91.2723         estimate D2E/DX2                !
 ! D35   D(22,7,8,10)         -155.7235         estimate D2E/DX2                !
 ! D36   D(22,7,8,14)           25.0414         estimate D2E/DX2                !
 ! D37   D(4,7,9,15)          -114.4125         estimate D2E/DX2                !
 ! D38   D(4,7,9,29)            67.6572         estimate D2E/DX2                !
 ! D39   D(8,7,9,15)           114.9506         estimate D2E/DX2                !
 ! D40   D(8,7,9,29)           -62.9798         estimate D2E/DX2                !
 ! D41   D(22,7,9,15)            0.0114         estimate D2E/DX2                !
 ! D42   D(22,7,9,29)         -177.919          estimate D2E/DX2                !
 ! D43   D(7,8,10,11)         -179.5235         estimate D2E/DX2                !
 ! D44   D(7,8,10,23)            0.8275         estimate D2E/DX2                !
 ! D45   D(14,8,10,11)          -0.2814         estimate D2E/DX2                !
 ! D46   D(14,8,10,23)        -179.9304         estimate D2E/DX2                !
 ! D47   D(7,8,14,13)          179.5437         estimate D2E/DX2                !
 ! D48   D(7,8,14,27)           -0.247          estimate D2E/DX2                !
 ! D49   D(10,8,14,13)           0.2763         estimate D2E/DX2                !
 ! D50   D(10,8,14,27)        -179.5145         estimate D2E/DX2                !
 ! D51   D(7,9,15,16)            0.7985         estimate D2E/DX2                !
 ! D52   D(7,9,15,28)         -179.0806         estimate D2E/DX2                !
 ! D53   D(29,9,15,16)         178.8334         estimate D2E/DX2                !
 ! D54   D(29,9,15,28)          -1.0457         estimate D2E/DX2                !
 ! D55   D(7,9,29,30)         -126.3372         estimate D2E/DX2                !
 ! D56   D(7,9,29,31)          113.7172         estimate D2E/DX2                !
 ! D57   D(7,9,29,32)           -6.5251         estimate D2E/DX2                !
 ! D58   D(15,9,29,30)          55.6333         estimate D2E/DX2                !
 ! D59   D(15,9,29,31)         -64.3122         estimate D2E/DX2                !
 ! D60   D(15,9,29,32)         175.4455         estimate D2E/DX2                !
 ! D61   D(8,10,11,12)           0.1468         estimate D2E/DX2                !
 ! D62   D(8,10,11,24)        -179.8461         estimate D2E/DX2                !
 ! D63   D(23,10,11,12)        179.7994         estimate D2E/DX2                !
 ! D64   D(23,10,11,24)         -0.1935         estimate D2E/DX2                !
 ! D65   D(10,11,12,13)          0.0002         estimate D2E/DX2                !
 ! D66   D(10,11,12,25)        179.9546         estimate D2E/DX2                !
 ! D67   D(24,11,12,13)        179.9931         estimate D2E/DX2                !
 ! D68   D(24,11,12,25)         -0.0525         estimate D2E/DX2                !
 ! D69   D(11,12,13,14)         -0.0055         estimate D2E/DX2                !
 ! D70   D(11,12,13,26)        179.8714         estimate D2E/DX2                !
 ! D71   D(25,12,13,14)       -179.9599         estimate D2E/DX2                !
 ! D72   D(25,12,13,26)         -0.083          estimate D2E/DX2                !
 ! D73   D(12,13,14,8)          -0.1364         estimate D2E/DX2                !
 ! D74   D(12,13,14,27)        179.6556         estimate D2E/DX2                !
 ! D75   D(26,13,14,8)         179.9867         estimate D2E/DX2                !
 ! D76   D(26,13,14,27)         -0.2214         estimate D2E/DX2                !
 --------------------------------------------------------------------------------
 Trust Radius=3.00D-01 FncErr=5.00D-06 GrdErr=5.00D-06 EigMax=2.50D+02 EigMin=1.00D-04
 Number of steps in this run=    173 maximum allowed number of steps=    192.
 GradGradGradGradGradGradGradGradGradGradGradGradGradGradGradGradGradGrad

                          Input orientation:                          
 ---------------------------------------------------------------------
 Center     Atomic      Atomic             Coordinates (Angstroms)
 Number     Number       Type             X           Y           Z
 ---------------------------------------------------------------------
      1          6           0        3.708300    3.083200   -2.533100
      2          6           0        4.017200    2.253300   -1.443800
      3          6           0        3.225600    1.125100   -1.172500
      4          6           0        2.104700    0.810200   -1.974600
      5          6           0        1.823700    1.648000   -3.079700
      6          6           0        2.612600    2.778200   -3.353700
      7          6           0        1.246900   -0.390700   -1.734500
      8          6           0       -0.214700   -0.097700   -1.637600
      9          7           0        1.638400   -1.225200   -0.615400
     10          6           0       -0.722100    1.002900   -0.909300
     11          6           0       -2.104500    1.241800   -0.832000
     12          6           0       -3.002800    0.379500   -1.481100
     13          6           0       -2.517300   -0.719800   -2.206100
     14          6           0       -1.133900   -0.955100   -2.281000
     15          6           0        2.082300   -2.501100   -0.797100
     16          8           0        2.189300   -3.013100   -1.932800
     17          1           0        4.283300    3.902800   -2.730900
     18          1           0        4.820100    2.467600   -0.851600
     19          1           0        3.481700    0.528200   -0.387000
     20          1           0        1.034400    1.434800   -3.689300
     21          1           0        2.389900    3.374000   -4.151300
     22          1           0        1.379200   -0.968200   -2.653700
     23          1           0       -0.082200    1.640600   -0.434600
     24          1           0       -2.456400    2.041700   -0.304500
     25          1           0       -4.007200    0.551600   -1.425100
     26          1           0       -3.167700   -1.348700   -2.676800
     27          1           0       -0.792900   -1.761400   -2.807200
     28          1           0        2.337100   -3.067700    0.013700
     29          6           0        1.538300   -0.769300    0.738500
     30          1           0        2.499200   -0.880500    1.245200
     31          1           0        0.786800   -1.356300    1.271000
     32          1           0        1.253900    0.280300    0.785900
 ---------------------------------------------------------------------
                    Distance matrix (angstroms):
                    1          2          3          4          5
     1  C    0.000000
     2  C    1.403826   0.000000
     3  C    2.432774   1.404660   0.000000
     4  C    2.837249   2.453965   1.413840   0.000000
     5  C    2.431108   2.802499   2.424079   1.414961   0.000000
     6  C    1.402486   2.428197   2.804664   2.456197   1.405273
     7  C    4.331770   3.840547   2.555141   1.495202   2.509693
     8  C    5.129325   4.844970   3.680655   2.513457   3.046670
     9  N    5.150182   4.294752   2.890238   2.491528   3.789774
    10  C    5.156823   4.930533   3.958351   3.027011   3.407035
    11  C    6.330335   6.234793   5.342240   4.382828   4.543997
    12  C    7.311331   7.265874   6.280455   5.149330   5.240202
    13  C    7.302591   7.219426   6.119876   4.874154   5.021348
    14  C    6.310176   6.126056   4.955930   3.701175   4.020130
    15  C    6.069759   5.173623   3.820653   3.514501   4.742591
    16  O    6.311307   5.596008   4.333206   3.824464   4.814031
    17  H    1.020536   2.109096   3.356033   3.857779   3.354909
    18  H    2.107725   1.020428   2.108960   3.373648   3.822903
    19  H    3.344416   2.092739   1.019258   2.120407   3.354631
    20  H    3.347202   3.822212   3.351351   2.115624   1.019834
    21  H    2.107443   3.351810   3.824813   3.375268   2.109025
    22  H    4.674729   4.336008   3.159913   2.037212   2.687668
    23  H    4.566474   4.266025   3.428087   2.800660   3.260224
    24  H    6.637387   6.576494   5.820542   5.010934   5.116248
    25  H    8.195462   8.202873   7.259897   6.141999   6.159480
    26  H    8.181795   8.131266   7.018325   5.740395   5.835804
    27  H    6.618616   6.412000   5.210803   3.962630   4.306374
    28  H    6.797055   5.767156   4.447030   4.364110   5.663085
    29  C    5.500366   4.476996   3.176107   3.190069   4.528073
    30  H    5.607887   4.399517   3.224184   3.658033   5.055133
    31  H    6.535710   5.552912   4.251562   4.118799   5.387910
    32  H    4.989598   4.062034   2.904586   2.936838   4.139824
                    6          7          8          9         10
     6  C    0.000000
     7  C    3.811676   0.000000
     8  C    4.382856   1.493825   0.000000
     9  N    4.947177   1.449844   2.397943   0.000000
    10  C    4.499667   2.549517   1.413929   3.259259   0.000000
    11  C    5.565117   3.835550   2.452467   4.488018   1.405019
    12  C    6.386948   4.326358   2.832969   4.986505   2.432524
    13  C    6.314180   3.807875   2.451972   4.478348   2.805731
    14  C    5.396710   2.507074   1.412100   3.245431   2.425882
    15  C    5.889688   2.455687   3.429137   1.363078   4.489461
    16  O    5.978068   2.793640   3.790240   2.288148   5.064786
    17  H    2.108043   5.352259   6.118113   6.145504   6.064790
    18  H    3.351124   4.660166   5.705065   4.880141   5.732770
    19  H    3.823499   2.766670   3.952104   2.554277   4.262637
    20  H    2.099540   2.683067   2.849260   4.109657   3.316659
    21  H    1.020166   4.617395   5.015509   5.849785   5.081065
    22  H    4.005844   1.093590   2.081045   2.070725   3.368030
    23  H    4.132460   2.753621   2.118125   3.347531   1.020526
    24  H    5.961108   4.655738   3.373338   5.247541   2.110139
    25  H    7.245619   5.346889   3.853544   5.973728   3.355831
    26  H    7.134519   4.614584   3.371223   5.230986   3.825577
    27  H    5.701233   2.681471   2.114279   3.317034   3.353862
    28  H    6.752024   3.378027   4.249632   2.068515   5.174980
    29  C    5.521320   2.518726   3.028185   1.432100   3.311396
    30  H    5.877825   3.269063   4.035909   2.078852   4.308810
    31  H    6.466489   3.190158   3.323707   2.073865   3.549128
    32  H    5.022137   2.608200   2.858850   2.092370   2.701931
                   11         12         13         14         15
    11  C    0.000000
    12  C    1.404220   0.000000
    13  C    2.430315   1.403494   0.000000
    14  C    2.805002   2.431827   1.405266   0.000000
    15  C    5.616032   5.884212   5.129779   3.864714   0.000000
    16  O    6.144319   6.218655   5.242709   3.924317   1.250363
    17  H    7.175704   8.189194   8.239661   7.290244   7.042295
    18  H    7.032287   8.121219   8.113669   7.014854   5.673315
    19  H    5.649149   6.577835   6.391763   5.204919   3.362017
    20  H    4.249012   4.721100   4.410981   3.520860   4.995420
    21  H    5.980273   6.721474   6.680091   5.886960   6.772154
    22  H    4.509862   4.732146   3.929982   2.540620   2.508206
    23  H    2.099206   3.348946   3.826149   3.354538   4.687232
    24  H    1.020750   2.108518   3.353457   3.825751   6.440457
    25  H    2.109126   1.020575   2.108606   3.355378   6.840714
    26  H    3.353263   2.107977   1.019850   2.109009   5.694190
    27  H    3.826345   3.350470   2.102334   1.021414   3.585308
    28  H    6.246184   6.529330   5.831410   4.666537   1.021448
    29  C    4.447582   5.183431   5.012086   4.036404   2.377632
    30  H    5.478410   6.268358   6.091188   5.063503   2.640292
    31  H    4.419542   4.994810   4.838640   4.057925   2.695538
    32  H    3.849797   4.823756   4.916728   4.078441   3.305801
                   16         17         18         19         20
    16  O    0.000000
    17  H    7.269902   0.000000
    18  H    6.174802   2.424814   0.000000
    19  H    4.074384   4.186210   2.401758   0.000000
    20  H    4.919644   4.191051   4.842597   4.209084   0.000000
    21  H    6.764394   2.425310   4.197077   4.843610   2.410668
    22  H    2.314644   5.671543   5.185757   3.434770   2.639273
    23  H    5.390848   5.426613   4.989024   3.733776   3.447060
    24  H    7.055841   7.400991   7.309457   6.128501   4.900090
    25  H    7.166691   9.037037   9.051032   7.560544   5.596818
    26  H    5.658729   9.115842   9.038830   7.278768   5.141077
    27  H    3.350350   7.606365   7.294833   5.419579   3.785871
    28  H    1.952867   7.740051   6.128098   3.794887   5.973420
    29  C    3.548843   6.434305   4.876079   2.593658   4.971658
    30  H    3.839753   6.470884   4.581803   2.369350   5.644072
    31  H    3.869926   7.476553   5.949382   3.682769   5.697027
    32  H    4.371817   5.887924   4.492602   2.529870   4.626928
                   21         22         23         24         25
    21  H    0.000000
    22  H    4.703086   0.000000
    23  H    4.788508   3.723699   0.000000
    24  H    6.329259   5.412030   2.411355   0.000000
    25  H    7.504732   5.729970   4.191973   2.425103   0.000000
    26  H    7.440764   4.562851   4.845997   4.198639   2.425418
    27  H    6.189439   2.317487   4.208079   4.847093   4.194269
    28  H    7.671083   3.527109   5.312445   7.013192   7.444436
    29  C    6.465470   3.401749   3.132060   4.994717   6.097418
    30  H    6.872767   4.057525   3.980113   5.958086   7.177371
    31  H    7.372042   3.988086   3.556071   4.954488   5.821638
    32  H    5.936111   3.661325   2.263890   4.249450   5.713256
                   26         27         28         29         30
    26  H    0.000000
    27  H    2.413918   0.000000
    28  H    6.363692   4.411439   0.000000
    29  C    5.843493   4.357837   2.538909   0.000000
    30  H    6.907608   5.294889   2.515296   1.091989   0.000000
    31  H    5.587777   4.392183   2.629282   1.092189   1.777460
    32  H    5.847605   4.611756   3.602599   1.088481   1.763288
                   31         32
    31  H    0.000000
    32  H    1.769736   0.000000
 Symmetry turned off by external request.
 Stoichiometry    C15H15NO
 Framework group  C1[X(C15H15NO)]
 Deg. of freedom    90
 Full point group                 C1      NOp   1
 Rotational constants (GHZ):           0.6133616           0.3900409           0.2911192
 Standard basis: 6-311+G(d) (5D, 7F)
   419 basis functions,   687 primitive gaussians,   436 cartesian basis functions
    60 alpha electrons       60 beta electrons
       nuclear repulsion energy      1146.3163891084 Hartrees.
 NAtoms=   32 NActive=   32 NUniq=   32 SFac= 1.00D+00 NAtFMM=   60 NAOKFM=F Big=F
 Integral buffers will be    131072 words long.
 Raffenetti 2 integral format.
 Two-electron integral symmetry is turned off.
 ------------------------------------------------------------------------------
 Polarizable Continuum Model (PCM)
 =================================
 Model                : PCM.
 Atomic radii         : UFF (Universal Force Field).
 Polarization charges : Total charges.
 Charge compensation  : None.
 Solution method      : On-the-fly selection.
 Cavity type          : Scaled VdW (van der Waals Surface) (Alpha=1.100).
 Cavity algorithm     : GePol (No added spheres)
                        Default sphere list used, NSphG=   32.
                        Lebedev-Laikov grids with approx.  5.0 points / Ang**2.
                        Smoothing algorithm: York/Karplus (Gamma=1.0000).
                        Polarization charges: spherical gaussians, with
                                              point-specific exponents (IZeta= 3).
                        Self-potential: point-specific (ISelfS= 7).
                        Self-field    : sphere-specific E.n sum rule (ISelfD= 2).
 1st derivatives      : Analytical E(r).r(x)/FMM algorithm (CHGder, D1EAlg=3).
                        Cavity 1st derivative terms included.
 Solvent              : DiMethylSulfoxide, Eps=  46.826000 Eps(inf)=   2.007889
 ------------------------------------------------------------------------------
 One-electron integrals computed using PRISM.
 NBasis=   419 RedAO= T EigKep=  1.32D-06  NBF=   419
 NBsUse=   418 1.00D-06 EigRej=  4.08D-07 NBFU=   418
 ExpMin= 4.38D-02 ExpMax= 8.59D+03 ExpMxC= 1.30D+03 IAcc=3 IRadAn=         7 AccDes= 0.00D+00
 Harris functional with IExCor= 1009 and IRadAn=       7 diagonalized for initial guess.
 HarFok:  IExCor= 1009 AccDes= 0.00D+00 IRadAn=         7 IDoV= 1 UseB2=F ITyADJ=14
 ICtDFT=  3500011 ScaDFX=  1.000000  1.000000  1.000000  1.000000
 FoFCou: FMM=F IPFlag=           0 FMFlag=      100000 FMFlg1=           0
         NFxFlg=           0 DoJE=T BraDBF=F KetDBF=T FulRan=T
         wScrn=  0.000000 ICntrl=       500 IOpCl=  0 I1Cent=   200000004 NGrid=           0
         NMat0=    1 NMatS0=      1 NMatT0=    0 NMatD0=    1 NMtDS0=    0 NMtDT0=    0
 Symmetry not used in FoFCou.
 Requested convergence on RMS density matrix=1.00D-08 within 128 cycles.
 Requested convergence on MAX density matrix=1.00D-06.
 Requested convergence on             energy=1.00D-06.
 No special actions if energy rises.
 Inv3:  Mode=1 IEnd=    16879152.
 Iteration    1 A*A^-1 deviation from unit magnitude is 8.55D-15 for    875.
 Iteration    1 A*A^-1 deviation from orthogonality  is 3.56D-15 for   1476    414.
 Iteration    1 A^-1*A deviation from unit magnitude is 8.55D-15 for    875.
 Iteration    1 A^-1*A deviation from orthogonality  is 2.11D-15 for   1919    274.
 Error on total polarization charges =  0.01653
 SCF Done:  E(RM062X) =  -710.443859626     A.U. after   16 cycles
            NFock= 16  Conv=0.27D-08     -V/T= 2.0029

 **********************************************************************

            Population analysis using the SCF density.

 **********************************************************************

 Alpha  occ. eigenvalues --  -19.60280 -14.79231 -10.64771 -10.59685 -10.57336
 Alpha  occ. eigenvalues --  -10.56613 -10.56377 -10.54834 -10.54752 -10.54690
 Alpha  occ. eigenvalues --  -10.54685 -10.54671 -10.54607 -10.54589 -10.54550
 Alpha  occ. eigenvalues --  -10.54497 -10.54290  -1.16180  -1.06991  -0.97448
 Alpha  occ. eigenvalues --   -0.96274  -0.90407  -0.85650  -0.85472  -0.85009
 Alpha  occ. eigenvalues --   -0.81688  -0.78995  -0.71827  -0.71103  -0.70080
 Alpha  occ. eigenvalues --   -0.69581  -0.65550  -0.61969  -0.61353  -0.60082
 Alpha  occ. eigenvalues --   -0.57225  -0.56639  -0.54830  -0.54402  -0.52643
 Alpha  occ. eigenvalues --   -0.51405  -0.50511  -0.50311  -0.49679  -0.49224
 Alpha  occ. eigenvalues --   -0.47319  -0.46602  -0.45922  -0.44454  -0.43505
 Alpha  occ. eigenvalues --   -0.42588  -0.42001  -0.41354  -0.40533  -0.35125
 Alpha  occ. eigenvalues --   -0.32663  -0.31695  -0.31320  -0.30710  -0.29627
 Alpha virt. eigenvalues --   -0.00055   0.00030   0.00705   0.00840   0.01452
 Alpha virt. eigenvalues --    0.01941   0.02322   0.02485   0.03013   0.03631
 Alpha virt. eigenvalues --    0.04093   0.04262   0.04569   0.05211   0.05516
 Alpha virt. eigenvalues --    0.06098   0.06406   0.07021   0.07559   0.07879
 Alpha virt. eigenvalues --    0.08546   0.08967   0.09908   0.10042   0.10590
 Alpha virt. eigenvalues --    0.10857   0.11684   0.12149   0.12750   0.13136
 Alpha virt. eigenvalues --    0.13227   0.13701   0.14175   0.14411   0.15038
 Alpha virt. eigenvalues --    0.15532   0.15870   0.16314   0.16611   0.16737
 Alpha virt. eigenvalues --    0.17344   0.18000   0.18109   0.18433   0.19283
 Alpha virt. eigenvalues --    0.19626   0.19786   0.20253   0.20616   0.20977
 Alpha virt. eigenvalues --    0.21296   0.21721   0.22074   0.22306   0.22581
 Alpha virt. eigenvalues --    0.22808   0.22978   0.23596   0.24172   0.24414
 Alpha virt. eigenvalues --    0.24440   0.24766   0.25153   0.25269   0.25670
 Alpha virt. eigenvalues --    0.25915   0.26149   0.26480   0.26906   0.27447
 Alpha virt. eigenvalues --    0.27825   0.28144   0.28561   0.28633   0.28917
 Alpha virt. eigenvalues --    0.29924   0.30326   0.30532   0.30904   0.31278
 Alpha virt. eigenvalues --    0.31802   0.32181   0.32997   0.33361   0.34150
 Alpha virt. eigenvalues --    0.34528   0.35004   0.35463   0.35880   0.36211
 Alpha virt. eigenvalues --    0.37234   0.37565   0.38354   0.38897   0.39395
 Alpha virt. eigenvalues --    0.40843   0.41510   0.41974   0.43292   0.44708
 Alpha virt. eigenvalues --    0.45143   0.49065   0.49254   0.50361   0.51673
 Alpha virt. eigenvalues --    0.53243   0.54686   0.56002   0.56848   0.57677
 Alpha virt. eigenvalues --    0.58639   0.58979   0.59269   0.59520   0.59906
 Alpha virt. eigenvalues --    0.60523   0.60755   0.61276   0.61969   0.62156
 Alpha virt. eigenvalues --    0.62534   0.64022   0.65020   0.65885   0.66919
 Alpha virt. eigenvalues --    0.67631   0.67854   0.68381   0.69120   0.70226
 Alpha virt. eigenvalues --    0.70347   0.71542   0.72591   0.73358   0.73550
 Alpha virt. eigenvalues --    0.74337   0.74738   0.75425   0.75854   0.76539
 Alpha virt. eigenvalues --    0.76720   0.77269   0.77843   0.78151   0.79110
 Alpha virt. eigenvalues --    0.79660   0.80005   0.80571   0.81165   0.81680
 Alpha virt. eigenvalues --    0.82252   0.83590   0.84116   0.84527   0.86165
 Alpha virt. eigenvalues --    0.86817   0.86938   0.87530   0.88399   0.89457
 Alpha virt. eigenvalues --    0.89892   0.90812   0.91262   0.92500   0.93357
 Alpha virt. eigenvalues --    0.94047   0.95899   0.96658   0.98540   1.00582
 Alpha virt. eigenvalues --    1.01074   1.02018   1.03232   1.04564   1.05051
 Alpha virt. eigenvalues --    1.07073   1.08624   1.09260   1.11229   1.11470
 Alpha virt. eigenvalues --    1.12147   1.14342   1.16822   1.18596   1.18947
 Alpha virt. eigenvalues --    1.20653   1.23095   1.23922   1.25013   1.25438
 Alpha virt. eigenvalues --    1.26110   1.26892   1.29124   1.29645   1.30448
 Alpha virt. eigenvalues --    1.31685   1.32814   1.35759   1.36092   1.37979
 Alpha virt. eigenvalues --    1.42442   1.44696   1.45147   1.48746   1.50799
 Alpha virt. eigenvalues --    1.53174   1.55730   1.56002   1.56703   1.57318
 Alpha virt. eigenvalues --    1.57678   1.58830   1.61191   1.62595   1.63989
 Alpha virt. eigenvalues --    1.66128   1.67831   1.69373   1.71449   1.73214
 Alpha virt. eigenvalues --    1.75479   1.76239   1.77341   1.79699   1.81256
 Alpha virt. eigenvalues --    1.81668   1.82217   1.84116   1.85011   1.85570
 Alpha virt. eigenvalues --    1.85933   1.87960   1.91012   1.91910   1.92305
 Alpha virt. eigenvalues --    1.94309   1.95694   1.96139   1.96403   1.97626
 Alpha virt. eigenvalues --    1.98756   2.00422   2.03295   2.03479   2.03933
 Alpha virt. eigenvalues --    2.04855   2.06492   2.10699   2.15552   2.20177
 Alpha virt. eigenvalues --    2.21528   2.28376   2.29134   2.29690   2.30810
 Alpha virt. eigenvalues --    2.31989   2.33265   2.33829   2.34090   2.34650
 Alpha virt. eigenvalues --    2.37402   2.39679   2.47518   2.48501   2.49708
 Alpha virt. eigenvalues --    2.50376   2.51985   2.53544   2.57077   2.59946
 Alpha virt. eigenvalues --    2.62558   2.65319   2.65457   2.68615   2.70291
 Alpha virt. eigenvalues --    2.71713   2.75464   2.76471   2.77002   2.82595
 Alpha virt. eigenvalues --    2.84477   2.85855   2.86486   2.87241   2.88208
 Alpha virt. eigenvalues --    2.88719   2.91075   2.93257   2.96958   2.98468
 Alpha virt. eigenvalues --    2.99444   3.00015   3.00736   3.00892   3.03034
 Alpha virt. eigenvalues --    3.05047   3.13762   3.15065   3.20984   3.22572
 Alpha virt. eigenvalues --    3.27317   3.27896   3.32605   3.33728   3.37206
 Alpha virt. eigenvalues --    3.37806   3.39249   3.39897   3.39906   3.41236
 Alpha virt. eigenvalues --    3.43311   3.43622   3.45304   3.45792   3.51116
 Alpha virt. eigenvalues --    3.52295   3.54942   3.57606   3.63243   3.67710
 Alpha virt. eigenvalues --    3.70434   3.72518   3.72737   3.74553   3.77748
 Alpha virt. eigenvalues --    3.80294   3.99177   4.00428   4.03499   4.10064
 Alpha virt. eigenvalues --    4.11396   4.12633   4.19196   4.40726   4.79144
 Alpha virt. eigenvalues --    4.79322   4.85305   4.98620   5.18192   5.30093
 Alpha virt. eigenvalues --    5.83226  23.46755  23.50420  23.72459  23.86317
 Alpha virt. eigenvalues --   23.90547  23.91191  23.93868  23.95944  23.96990
 Alpha virt. eigenvalues --   24.07239  24.08005  24.08214  24.08949  24.17820
 Alpha virt. eigenvalues --   24.17866  35.64292  50.08637
          Condensed to atoms (all electrons):
               1          2          3          4          5          6
     1  C    6.687438  -0.965776   2.475173  -1.769092   0.605557  -0.605277
     2  C   -0.965776  13.093916  -7.926635   0.360930  -0.601323   1.659447
     3  C    2.475173  -7.926635  36.515468  -4.704593 -14.879918  -1.751382
     4  C   -1.769092   0.360930  -4.704593  22.569544  -6.942258   0.517836
     5  C    0.605557  -0.601323 -14.879918  -6.942258  27.799436  -2.877448
     6  C   -0.605277   1.659447  -1.751382   0.517836  -2.877448   9.345279
     7  C   -0.647315   1.135596  -5.941012  -0.478249   3.934725   0.200176
     8  C   -0.027424  -0.083453  -0.811852  -4.853963   0.982638   0.016784
     9  N    0.049357  -0.072133   1.316858  -0.364340  -0.708370  -0.099705
    10  C    0.037706   0.016318   2.892264   2.150184  -3.273302  -0.115632
    11  C    0.018012  -0.031249   0.549789   0.252044  -0.510721   0.040337
    12  C    0.005129   0.005626   0.034111  -0.011032   0.008323  -0.002706
    13  C   -0.004757  -0.018928   0.200961   0.046305  -0.416385   0.045964
    14  C    0.031765   0.031305  -1.392778  -2.213181   2.653341   0.152113
    15  C   -0.014087  -0.040562  -0.555534   0.373922   0.185084  -0.024267
    16  O   -0.001870   0.012342  -0.137870  -0.022840   0.074555   0.004734
    17  H    0.224087   0.137738  -0.117011   0.063295  -0.097310   0.120784
    18  H    0.070082   0.248700   0.016224   0.011765   0.024726  -0.036587
    19  H   -0.014387  -0.001199   0.245516   0.007444  -0.009849  -0.008939
    20  H   -0.031101   0.010767  -0.055275   0.025565   0.254445   0.013591
    21  H    0.089809  -0.049462   0.038739  -0.001987   0.015522   0.238728
    22  H    0.000357  -0.006351  -0.033264   0.027522   0.028614  -0.000345
    23  H   -0.001705   0.000827  -0.056906   0.031964   0.046314  -0.001316
    24  H    0.000010   0.000321  -0.000346   0.000552   0.002381  -0.000970
    25  H   -0.000007  -0.000005  -0.000064   0.000461  -0.000510  -0.000072
    26  H   -0.000010   0.000031   0.000069   0.002990  -0.000474  -0.000000
    27  H   -0.000085   0.000821  -0.007102  -0.035138   0.022113   0.002517
    28  H   -0.000265  -0.000975  -0.019626  -0.016329   0.008781   0.000491
    29  C    0.015800  -0.103248  -0.312079   0.161896   0.251335  -0.046559
    30  H   -0.002187   0.004439  -0.011448  -0.051901   0.002441   0.002362
    31  H    0.000350   0.013722   0.063774  -0.041758  -0.021016  -0.000768
    32  H   -0.004235  -0.050822  -0.210151   0.254721   0.086329  -0.003538
               7          8          9         10         11         12
     1  C   -0.647315  -0.027424   0.049357   0.037706   0.018012   0.005129
     2  C    1.135596  -0.083453  -0.072133   0.016318  -0.031249   0.005626
     3  C   -5.941012  -0.811852   1.316858   2.892264   0.549789   0.034111
     4  C   -0.478249  -4.853963  -0.364340   2.150184   0.252044  -0.011032
     5  C    3.934725   0.982638  -0.708370  -3.273302  -0.510721   0.008323
     6  C    0.200176   0.016784  -0.099705  -0.115632   0.040337  -0.002706
     7  C   13.995108  -2.121654  -1.103975  -0.508165  -0.125016  -0.310656
     8  C   -2.121654  22.070867  -1.163957  -5.766586   0.044636  -1.744115
     9  N   -1.103975  -1.163957   8.497406   0.850582  -0.068409   0.060707
    10  C   -0.508165  -5.766586   0.850582  18.825467  -2.382612   0.791430
    11  C   -0.125016   0.044636  -0.068409  -2.382612  10.314738  -0.609974
    12  C   -0.310656  -1.744115   0.060707   0.791430  -0.609974   6.502456
    13  C   -0.762211   1.997193  -0.065334  -0.558168   1.586763  -0.691526
    14  C   -0.843685  -3.587744   0.029967  -6.776452  -2.479423   1.787160
    15  C    0.209661  -0.174916   0.043858  -0.012360  -0.038022  -0.004803
    16  O    0.219475   0.036927  -0.225793  -0.063266   0.003043  -0.002381
    17  H    0.003763   0.001275  -0.000111  -0.001082  -0.000124  -0.000014
    18  H   -0.002578   0.000677   0.000394   0.000559   0.000070  -0.000009
    19  H    0.044530  -0.029127   0.031791   0.025237   0.001796   0.000293
    20  H    0.094841   0.051037   0.000072   0.020759  -0.001089  -0.001572
    21  H   -0.003819   0.004611   0.000374  -0.000934  -0.000935   0.000083
    22  H    0.473783  -0.151138  -0.076733  -0.007702  -0.017012   0.000228
    23  H    0.071271   0.012175   0.013541   0.262532  -0.004386  -0.014610
    24  H    0.007156   0.001885   0.000460   0.017874   0.243644   0.071125
    25  H    0.003055   0.060511  -0.000093  -0.071258   0.092260   0.235246
    26  H    0.008472  -0.000046   0.000174   0.035129  -0.043660   0.082773
    27  H    0.065490   0.004539   0.011829  -0.025150  -0.002251  -0.016621
    28  H    0.088073   0.050695  -0.227532  -0.014642   0.000189  -0.000569
    29  C   -0.056340   0.153117  -0.112365  -0.184549  -0.019262   0.010993
    30  H    0.021549   0.066347  -0.085605  -0.006699  -0.001047   0.000137
    31  H    0.010217  -0.044006  -0.062658   0.047107   0.007932   0.000282
    32  H    0.073397  -0.048200  -0.060877  -0.055014  -0.007181  -0.005153
              13         14         15         16         17         18
     1  C   -0.004757   0.031765  -0.014087  -0.001870   0.224087   0.070082
     2  C   -0.018928   0.031305  -0.040562   0.012342   0.137738   0.248700
     3  C    0.200961  -1.392778  -0.555534  -0.137870  -0.117011   0.016224
     4  C    0.046305  -2.213181   0.373922  -0.022840   0.063295   0.011765
     5  C   -0.416385   2.653341   0.185084   0.074555  -0.097310   0.024726
     6  C    0.045964   0.152113  -0.024267   0.004734   0.120784  -0.036587
     7  C   -0.762211  -0.843685   0.209661   0.219475   0.003763  -0.002578
     8  C    1.997193  -3.587744  -0.174916   0.036927   0.001275   0.000677
     9  N   -0.065334   0.029967   0.043858  -0.225793  -0.000111   0.000394
    10  C   -0.558168  -6.776452  -0.012360  -0.063266  -0.001082   0.000559
    11  C    1.586763  -2.479423  -0.038022   0.003043  -0.000124   0.000070
    12  C   -0.691526   1.787160  -0.004803  -0.002381  -0.000014  -0.000009
    13  C    8.690016  -3.694191  -0.006275   0.003046  -0.000000  -0.000000
    14  C   -3.694191  22.018874  -0.038158   0.022660  -0.000062  -0.000414
    15  C   -0.006275  -0.038158   5.251608   0.444149  -0.000061   0.000082
    16  O    0.003046   0.022660   0.444149   8.101151  -0.000001   0.000001
    17  H   -0.000000  -0.000062  -0.000061  -0.000001   0.394239  -0.004394
    18  H   -0.000000  -0.000414   0.000082   0.000001  -0.004394   0.392367
    19  H    0.000321  -0.000540   0.017467   0.001198  -0.000321  -0.003651
    20  H   -0.003282  -0.032705   0.001061   0.000008  -0.000271   0.000065
    21  H    0.000028   0.001300   0.000072   0.000000  -0.004324  -0.000201
    22  H    0.022549   0.022526   0.018089   0.000379  -0.000002   0.000026
    23  H   -0.008408  -0.010092   0.003469   0.000057  -0.000004  -0.000004
    24  H   -0.034836   0.022253   0.000163  -0.000000  -0.000000  -0.000000
    25  H    0.120992  -0.105049  -0.000008  -0.000000   0.000000   0.000000
    26  H    0.232547   0.013416   0.000309   0.000009   0.000000  -0.000000
    27  H    0.033137   0.271276   0.005425  -0.001390   0.000000  -0.000000
    28  H    0.003670  -0.000281   0.443073  -0.043816   0.000000  -0.000000
    29  C   -0.043135   0.093456  -0.230039   0.000065  -0.000175   0.000074
    30  H    0.000772   0.000917  -0.010333   0.000399   0.000000  -0.000033
    31  H   -0.003085  -0.041553  -0.006008   0.000905  -0.000000  -0.000001
    32  H   -0.003049   0.022460   0.011727  -0.000279   0.000003  -0.000001
              19         20         21         22         23         24
     1  C   -0.014387  -0.031101   0.089809   0.000357  -0.001705   0.000010
     2  C   -0.001199   0.010767  -0.049462  -0.006351   0.000827   0.000321
     3  C    0.245516  -0.055275   0.038739  -0.033264  -0.056906  -0.000346
     4  C    0.007444   0.025565  -0.001987   0.027522   0.031964   0.000552
     5  C   -0.009849   0.254445   0.015522   0.028614   0.046314   0.002381
     6  C   -0.008939   0.013591   0.238728  -0.000345  -0.001316  -0.000970
     7  C    0.044530   0.094841  -0.003819   0.473783   0.071271   0.007156
     8  C   -0.029127   0.051037   0.004611  -0.151138   0.012175   0.001885
     9  N    0.031791   0.000072   0.000374  -0.076733   0.013541   0.000460
    10  C    0.025237   0.020759  -0.000934  -0.007702   0.262532   0.017874
    11  C    0.001796  -0.001089  -0.000935  -0.017012  -0.004386   0.243644
    12  C    0.000293  -0.001572   0.000083   0.000228  -0.014610   0.071125
    13  C    0.000321  -0.003282   0.000028   0.022549  -0.008408  -0.034836
    14  C   -0.000540  -0.032705   0.001300   0.022526  -0.010092   0.022253
    15  C    0.017467   0.001061   0.000072   0.018089   0.003469   0.000163
    16  O    0.001198   0.000008   0.000000   0.000379   0.000057  -0.000000
    17  H   -0.000321  -0.000271  -0.004324  -0.000002  -0.000004  -0.000000
    18  H   -0.003651   0.000065  -0.000201   0.000026  -0.000004  -0.000000
    19  H    0.402324  -0.000122   0.000081  -0.000432   0.000242   0.000000
    20  H   -0.000122   0.384894  -0.002831  -0.000780  -0.000064   0.000000
    21  H    0.000081  -0.002831   0.390774   0.000004   0.000013  -0.000000
    22  H   -0.000432  -0.000780   0.000004   0.362638  -0.000225   0.000021
    23  H    0.000242  -0.000064   0.000013  -0.000225   0.388117  -0.002851
    24  H    0.000000   0.000000  -0.000000   0.000021  -0.002851   0.390959
    25  H    0.000000  -0.000003   0.000000  -0.000004  -0.000288  -0.004401
    26  H   -0.000000   0.000001  -0.000000  -0.000004   0.000082  -0.000198
    27  H    0.000016   0.000126   0.000000   0.002864  -0.000163   0.000075
    28  H    0.000124   0.000000   0.000000   0.000723  -0.000003   0.000000
    29  C    0.008539   0.000453   0.000160  -0.010853  -0.000538   0.000182
    30  H    0.000792   0.000001  -0.000000  -0.000247  -0.000068   0.000000
    31  H    0.000562   0.000002   0.000000  -0.000257   0.000032   0.000000
    32  H   -0.002561  -0.000021   0.000001   0.000442  -0.005218   0.000009
              25         26         27         28         29         30
     1  C   -0.000007  -0.000010  -0.000085  -0.000265   0.015800  -0.002187
     2  C   -0.000005   0.000031   0.000821  -0.000975  -0.103248   0.004439
     3  C   -0.000064   0.000069  -0.007102  -0.019626  -0.312079  -0.011448
     4  C    0.000461   0.002990  -0.035138  -0.016329   0.161896  -0.051901
     5  C   -0.000510  -0.000474   0.022113   0.008781   0.251335   0.002441
     6  C   -0.000072  -0.000000   0.002517   0.000491  -0.046559   0.002362
     7  C    0.003055   0.008472   0.065490   0.088073  -0.056340   0.021549
     8  C    0.060511  -0.000046   0.004539   0.050695   0.153117   0.066347
     9  N   -0.000093   0.000174   0.011829  -0.227532  -0.112365  -0.085605
    10  C   -0.071258   0.035129  -0.025150  -0.014642  -0.184549  -0.006699
    11  C    0.092260  -0.043660  -0.002251   0.000189  -0.019262  -0.001047
    12  C    0.235246   0.082773  -0.016621  -0.000569   0.010993   0.000137
    13  C    0.120992   0.232547   0.033137   0.003670  -0.043135   0.000772
    14  C   -0.105049   0.013416   0.271276  -0.000281   0.093456   0.000917
    15  C   -0.000008   0.000309   0.005425   0.443073  -0.230039  -0.010333
    16  O   -0.000000   0.000009  -0.001390  -0.043816   0.000065   0.000399
    17  H    0.000000   0.000000   0.000000   0.000000  -0.000175   0.000000
    18  H    0.000000  -0.000000  -0.000000  -0.000000   0.000074  -0.000033
    19  H    0.000000  -0.000000   0.000016   0.000124   0.008539   0.000792
    20  H   -0.000003   0.000001   0.000126   0.000000   0.000453   0.000001
    21  H    0.000000  -0.000000   0.000000   0.000000   0.000160  -0.000000
    22  H   -0.000004  -0.000004   0.002864   0.000723  -0.010853  -0.000247
    23  H   -0.000288   0.000082  -0.000163  -0.000003  -0.000538  -0.000068
    24  H   -0.004401  -0.000198   0.000075   0.000000   0.000182   0.000000
    25  H    0.392624  -0.004336  -0.000241  -0.000000  -0.000121   0.000000
    26  H   -0.004336   0.392107  -0.003586   0.000000  -0.000342  -0.000000
    27  H   -0.000241  -0.003586   0.396228  -0.000033  -0.000171   0.000010
    28  H   -0.000000   0.000000  -0.000033   0.471577   0.001005   0.000054
    29  C   -0.000121  -0.000342  -0.000171   0.001005   6.150822   0.415581
    30  H    0.000000  -0.000000   0.000010   0.000054   0.415581   0.410996
    31  H    0.000003   0.000001   0.000030   0.001171   0.413028  -0.029821
    32  H    0.000005   0.000002  -0.000012   0.000003   0.351235  -0.018349
              31         32
     1  C    0.000350  -0.004235
     2  C    0.013722  -0.050822
     3  C    0.063774  -0.210151
     4  C   -0.041758   0.254721
     5  C   -0.021016   0.086329
     6  C   -0.000768  -0.003538
     7  C    0.010217   0.073397
     8  C   -0.044006  -0.048200
     9  N   -0.062658  -0.060877
    10  C    0.047107  -0.055014
    11  C    0.007932  -0.007181
    12  C    0.000282  -0.005153
    13  C   -0.003085  -0.003049
    14  C   -0.041553   0.022460
    15  C   -0.006008   0.011727
    16  O    0.000905  -0.000279
    17  H   -0.000000   0.000003
    18  H   -0.000001  -0.000001
    19  H    0.000562  -0.002561
    20  H    0.000002  -0.000021
    21  H    0.000000   0.000001
    22  H   -0.000257   0.000442
    23  H    0.000032  -0.005218
    24  H    0.000000   0.000009
    25  H    0.000003   0.000005
    26  H    0.000001   0.000002
    27  H    0.000030  -0.000012
    28  H    0.001171   0.000003
    29  C    0.413028   0.351235
    30  H   -0.029821  -0.018349
    31  H    0.420771  -0.015879
    32  H   -0.015879   0.386075
 Mulliken charges:
               1
     1  C   -0.221053
     2  C   -0.780723
     3  C    0.575899
     4  C    0.647718
     5  C   -0.647777
     6  C   -0.785632
     7  C   -1.755665
     8  C    1.052266
     9  N    0.590621
    10  C   -0.149577
    11  C   -0.812877
    12  C   -0.180360
    13  C   -0.670695
    14  C    0.041519
    15  C    0.146216
    16  O   -0.425596
    17  H    0.280085
    18  H    0.282066
    19  H    0.282856
    20  H    0.271424
    21  H    0.284192
    22  H    0.344583
    23  H    0.276212
    24  H    0.284534
    25  H    0.281303
    26  H    0.284546
    27  H    0.275445
    28  H    0.254441
    29  C   -0.907964
    30  H    0.290939
    31  H    0.286920
    32  H    0.304132
 Sum of Mulliken charges =  -0.00000
 Mulliken charges with hydrogens summed into heavy atoms:
               1
     1  C    0.059033
     2  C   -0.498657
     3  C    0.858755
     4  C    0.647718
     5  C   -0.376353
     6  C   -0.501439
     7  C   -1.411082
     8  C    1.052266
     9  N    0.590621
    10  C    0.126635
    11  C   -0.528343
    12  C    0.100943
    13  C   -0.386149
    14  C    0.316964
    15  C    0.400657
    16  O   -0.425596
    29  C   -0.025973
 Electronic spatial extent (au):  <R**2>=           5503.8111
 Charge=             -0.0000 electrons
 Dipole moment (field-independent basis, Debye):
    X=             -1.3108    Y=              3.4730    Z=              3.8791  Tot=              5.3691
 Quadrupole moment (field-independent basis, Debye-Ang):
   XX=            -94.9187   YY=           -107.0750   ZZ=           -104.6217
   XY=             10.9357   XZ=             13.5968   YZ=            -13.5724
 Traceless Quadrupole moment (field-independent basis, Debye-Ang):
   XX=              7.2864   YY=             -4.8699   ZZ=             -2.4166
   XY=             10.9357   XZ=             13.5968   YZ=            -13.5724
 Octapole moment (field-independent basis, Debye-Ang**2):
  XXX=           -307.3966  YYY=            -25.5767  ZZZ=            474.2708  XYY=           -108.5269
  XXY=             14.6013  XXZ=            184.0581  XZZ=           -121.4313  YZZ=              6.1035
  YYZ=            182.4893  XYZ=            -50.9186
 Hexadecapole moment (field-independent basis, Debye-Ang**3):
 XXXX=          -3266.7174 YYYY=          -2006.6317 ZZZZ=          -2242.2927 XXXY=           -187.4668
 XXXZ=            670.9520 YYYX=           -162.7770 YYYZ=            114.9334 ZZZX=            556.6294
 ZZZY=            219.4073 XXYY=           -841.1178 XXZZ=          -1038.8890 YYZZ=           -697.4821
 XXYZ=             14.2618 YYXZ=            205.4503 ZZXY=             16.7085
 N-N= 1.146316389108D+03 E-N=-3.944729143888D+03  KE= 7.084016846351D+02
 Merz-Kollman atomic radii used.

 **********************************************************************

            Electrostatic Properties Using The SCF Density

 **********************************************************************

       Atomic Center    1 is at   3.708300  3.083200 -2.533100
       Atomic Center    2 is at   4.017200  2.253300 -1.443800
       Atomic Center    3 is at   3.225600  1.125100 -1.172500
       Atomic Center    4 is at   2.104700  0.810200 -1.974600
       Atomic Center    5 is at   1.823700  1.648000 -3.079700
       Atomic Center    6 is at   2.612600  2.778200 -3.353700
       Atomic Center    7 is at   1.246900 -0.390700 -1.734500
       Atomic Center    8 is at  -0.214700 -0.097700 -1.637600
       Atomic Center    9 is at   1.638400 -1.225200 -0.615400
       Atomic Center   10 is at  -0.722100  1.002900 -0.909300
       Atomic Center   11 is at  -2.104500  1.241800 -0.832000
       Atomic Center   12 is at  -3.002800  0.379500 -1.481100
       Atomic Center   13 is at  -2.517300 -0.719800 -2.206100
       Atomic Center   14 is at  -1.133900 -0.955100 -2.281000
       Atomic Center   15 is at   2.082300 -2.501100 -0.797100
       Atomic Center   16 is at   2.189300 -3.013100 -1.932800
       Atomic Center   17 is at   4.283300  3.902800 -2.730900
       Atomic Center   18 is at   4.820100  2.467600 -0.851600
       Atomic Center   19 is at   3.481700  0.528200 -0.387000
       Atomic Center   20 is at   1.034400  1.434800 -3.689300
       Atomic Center   21 is at   2.389900  3.374000 -4.151300
       Atomic Center   22 is at   1.379200 -0.968200 -2.653700
       Atomic Center   23 is at  -0.082200  1.640600 -0.434600
       Atomic Center   24 is at  -2.456400  2.041700 -0.304500
       Atomic Center   25 is at  -4.007200  0.551600 -1.425100
       Atomic Center   26 is at  -3.167700 -1.348700 -2.676800
       Atomic Center   27 is at  -0.792900 -1.761400 -2.807200
       Atomic Center   28 is at   2.337100 -3.067700  0.013700
       Atomic Center   29 is at   1.538300 -0.769300  0.738500
       Atomic Center   30 is at   2.499200 -0.880500  1.245200
       Atomic Center   31 is at   0.786800 -1.356300  1.271000
       Atomic Center   32 is at   1.253900  0.280300  0.785900
    1320 points will be used for fitting atomic charges
 Fitting point charges to electrostatic potential
 The dipole moment will be constrained to the correct value
 Charges from ESP fit, RMS=   0.00154 RRMS=   0.07801:
 ESP charges:
               1
     1  C   -0.203507
     2  C   -0.168606
     3  C   -0.210768
     4  C    0.126714
     5  C   -0.243405
     6  C   -0.133085
     7  C   -0.094015
     8  C    0.239657
     9  N   -0.018323
    10  C   -0.281350
    11  C   -0.143157
    12  C   -0.208656
    13  C   -0.100109
    14  C   -0.314164
    15  C    0.415497
    16  O   -0.664709
    17  H    0.173551
    18  H    0.177089
    19  H    0.159096
    20  H    0.163485
    21  H    0.166960
    22  H    0.144458
    23  H    0.185495
    24  H    0.173009
    25  H    0.174397
    26  H    0.156670
    27  H    0.189180
    28  H    0.102441
    29  C   -0.450929
    30  H    0.156736
    31  H    0.152428
    32  H    0.177920
 Sum of ESP charges =  -0.00000
 ESP charges with hydrogens summed into heavy atoms:
               1
     1  C   -0.029956
     2  C    0.008483
     3  C   -0.051672
     4  C    0.126714
     5  C   -0.079920
     6  C    0.033875
     7  C    0.050443
     8  C    0.239657
     9  N   -0.018323
    10  C   -0.095854
    11  C    0.029853
    12  C   -0.034259
    13  C    0.056561
    14  C   -0.124984
    15  C    0.517938
    16  O   -0.664709
    29  C    0.036156
 Charge=  -0.00000 Dipole=    -1.3108     3.4730     3.8791 Tot=     5.3691
 -----------------------------------------------------------------

              Electrostatic Properties (Atomic Units)

 -----------------------------------------------------------------
    Center     Electric         -------- Electric Field --------
               Potential          X             Y             Z
 -----------------------------------------------------------------
    1 Atom    -14.773413
    2 Atom    -14.769225
    3 Atom    -14.768339
    4 Atom    -14.752610
    5 Atom    -14.774243
    6 Atom    -14.772357
    7 Atom    -14.715570
    8 Atom    -14.753596
    9 Atom    -18.342991
   10 Atom    -14.766335
   11 Atom    -14.766396
   12 Atom    -14.769173
   13 Atom    -14.770915
   14 Atom    -14.773663
   15 Atom    -14.675165
   16 Atom    -22.421953
   17 Atom     -1.100642
   18 Atom     -1.096290
   19 Atom     -1.094590
   20 Atom     -1.106006
   21 Atom     -1.100744
   22 Atom     -1.105618
   23 Atom     -1.095074
   24 Atom     -1.094263
   25 Atom     -1.097256
   26 Atom     -1.099816
   27 Atom     -1.109387
   28 Atom     -1.067754
   29 Atom    -14.718227
   30 Atom     -1.075876
   31 Atom     -1.086305
   32 Atom     -1.074660
 -----------------------------------------------------------------
 ******************************Gaussian NBO Version 3.1******************************
             N A T U R A L   A T O M I C   O R B I T A L   A N D
          N A T U R A L   B O N D   O R B I T A L   A N A L Y S I S
 ******************************Gaussian NBO Version 3.1******************************

       /RESON  / : Allow strongly delocalized NBO set
       /BNDIDX / : Print bond indices based on the NAO density matrix

 Analyzing the SCF density

 Job title: BHFA_M062X_Conf02                                               

 Storage needed:    530206 in NPA,    704547 in NBO ( 671083200 available)
 GSVD:  LWork=       69769 too small for GESVD, short by      139763 words or      139763 for optimal perf.


 NATURAL POPULATIONS:  Natural atomic orbital occupancies 
                                                          
   NAO  Atom  No  lang   Type(AO)    Occupancy      Energy
 ----------------------------------------------------------
     1    C    1  S      Cor( 1S)     1.99929     -10.38995
     2    C    1  S      Val( 2S)     0.94919      -0.17185
     3    C    1  S      Ryd( 3S)     0.00104       0.80434
     4    C    1  S      Ryd( 4S)     0.00015       0.95558
     5    C    1  S      Ryd( 5S)     0.00000      22.94265
     6    C    1  px     Val( 2p)     1.07634      -0.07617
     7    C    1  px     Ryd( 4p)     0.00380       0.83026
     8    C    1  px     Ryd( 3p)     0.00041       0.34780
     9    C    1  px     Ryd( 5p)     0.00008       2.97287
    10    C    1  py     Val( 2p)     1.11791      -0.07068
    11    C    1  py     Ryd( 4p)     0.00455       0.91776
    12    C    1  py     Ryd( 3p)     0.00034       0.30752
    13    C    1  py     Ryd( 5p)     0.00005       3.01372
    14    C    1  pz     Val( 2p)     1.04425      -0.07861
    15    C    1  pz     Ryd( 4p)     0.00329       0.76179
    16    C    1  pz     Ryd( 3p)     0.00044       0.37533
    17    C    1  pz     Ryd( 5p)     0.00011       2.95150
    18    C    1  dxy    Ryd( 3d)     0.00074       2.04969
    19    C    1  dxz    Ryd( 3d)     0.00046       2.14561
    20    C    1  dyz    Ryd( 3d)     0.00042       2.15000
    21    C    1  dx2y2  Ryd( 3d)     0.00043       1.84534
    22    C    1  dz2    Ryd( 3d)     0.00059       1.91054

    23    C    2  S      Cor( 1S)     1.99929     -10.39217
    24    C    2  S      Val( 2S)     0.94660      -0.17159
    25    C    2  S      Ryd( 4S)     0.00106       0.86679
    26    C    2  S      Ryd( 3S)     0.00015       0.86542
    27    C    2  S      Ryd( 5S)     0.00000      22.93282
    28    C    2  px     Val( 2p)     1.10666      -0.07251
    29    C    2  px     Ryd( 4p)     0.00457       0.90756
    30    C    2  px     Ryd( 3p)     0.00032       0.29886
    31    C    2  px     Ryd( 5p)     0.00004       3.00149
    32    C    2  py     Val( 2p)     1.04164      -0.07483
    33    C    2  py     Ryd( 4p)     0.00325       0.78559
    34    C    2  py     Ryd( 3p)     0.00037       0.34246
    35    C    2  py     Ryd( 5p)     0.00010       3.00138
    36    C    2  pz     Val( 2p)     1.07572      -0.07713
    37    C    2  pz     Ryd( 4p)     0.00392       0.84565
    38    C    2  pz     Ryd( 3p)     0.00032       0.32409
    39    C    2  pz     Ryd( 5p)     0.00007       2.98848
    40    C    2  dxy    Ryd( 3d)     0.00042       2.15055
    41    C    2  dxz    Ryd( 3d)     0.00076       2.03822
    42    C    2  dyz    Ryd( 3d)     0.00046       2.14712
    43    C    2  dx2y2  Ryd( 3d)     0.00063       1.87368
    44    C    2  dz2    Ryd( 3d)     0.00041       1.89027

    45    C    3  S      Cor( 1S)     1.99917     -10.39005
    46    C    3  S      Val( 2S)     0.93373      -0.16366
    47    C    3  S      Ryd( 4S)     0.00086       0.96923
    48    C    3  S      Ryd( 3S)     0.00015       0.51911
    49    C    3  S      Ryd( 5S)     0.00001      23.27218
    50    C    3  px     Val( 2p)     1.05626      -0.08160
    51    C    3  px     Ryd( 4p)     0.00274       0.84496
    52    C    3  px     Ryd( 3p)     0.00040       0.44564
    53    C    3  px     Ryd( 5p)     0.00010       3.12172
    54    C    3  py     Val( 2p)     1.08947      -0.08001
    55    C    3  py     Ryd( 4p)     0.00329       0.96590
    56    C    3  py     Ryd( 3p)     0.00030       0.49946
    57    C    3  py     Ryd( 5p)     0.00008       3.04578
    58    C    3  pz     Val( 2p)     1.11146      -0.07740
    59    C    3  pz     Ryd( 4p)     0.00413       0.92529
    60    C    3  pz     Ryd( 3p)     0.00032       0.41356
    61    C    3  pz     Ryd( 5p)     0.00005       3.01978
    62    C    3  dxy    Ryd( 3d)     0.00047       2.18556
    63    C    3  dxz    Ryd( 3d)     0.00042       2.14696
    64    C    3  dyz    Ryd( 3d)     0.00081       2.05240
    65    C    3  dx2y2  Ryd( 3d)     0.00054       1.98883
    66    C    3  dz2    Ryd( 3d)     0.00046       1.83336

    67    C    4  S      Cor( 1S)     1.99912     -10.41599
    68    C    4  S      Val( 2S)     0.88402      -0.15489
    69    C    4  S      Ryd( 4S)     0.00115       0.87717
    70    C    4  S      Ryd( 3S)     0.00017       0.76946
    71    C    4  S      Ryd( 5S)     0.00001      23.44119
    72    C    4  px     Val( 2p)     1.04979      -0.08959
    73    C    4  px     Ryd( 4p)     0.00497       0.97329
    74    C    4  px     Ryd( 3p)     0.00017       0.60630
    75    C    4  px     Ryd( 5p)     0.00010       3.26748
    76    C    4  py     Val( 2p)     1.02680      -0.08007
    77    C    4  py     Ryd( 4p)     0.00474       0.99892
    78    C    4  py     Ryd( 3p)     0.00020       0.63996
    79    C    4  py     Ryd( 5p)     0.00008       3.25858
    80    C    4  pz     Val( 2p)     1.05766      -0.09296
    81    C    4  pz     Ryd( 4p)     0.00305       0.87878
    82    C    4  pz     Ryd( 3p)     0.00023       0.72853
    83    C    4  pz     Ryd( 5p)     0.00010       3.24016
    84    C    4  dxy    Ryd( 3d)     0.00053       2.25565
    85    C    4  dxz    Ryd( 3d)     0.00047       2.18828
    86    C    4  dyz    Ryd( 3d)     0.00058       2.21871
    87    C    4  dx2y2  Ryd( 3d)     0.00057       2.07053
    88    C    4  dz2    Ryd( 3d)     0.00055       2.00217

    89    C    5  S      Cor( 1S)     1.99918     -10.39047
    90    C    5  S      Val( 2S)     0.93512      -0.16536
    91    C    5  S      Ryd( 4S)     0.00100       0.92336
    92    C    5  S      Ryd( 3S)     0.00017       0.68889
    93    C    5  S      Ryd( 5S)     0.00001      23.25889
    94    C    5  px     Val( 2p)     1.11258      -0.07940
    95    C    5  px     Ryd( 4p)     0.00404       0.96702
    96    C    5  px     Ryd( 3p)     0.00023       0.49462
    97    C    5  px     Ryd( 5p)     0.00004       3.04244
    98    C    5  py     Val( 2p)     1.05110      -0.08208
    99    C    5  py     Ryd( 4p)     0.00250       0.84595
   100    C    5  py     Ryd( 3p)     0.00041       0.53146
   101    C    5  py     Ryd( 5p)     0.00010       3.08518
   102    C    5  pz     Val( 2p)     1.08158      -0.07737
   103    C    5  pz     Ryd( 4p)     0.00366       0.82581
   104    C    5  pz     Ryd( 3p)     0.00038       0.42191
   105    C    5  pz     Ryd( 5p)     0.00008       3.08989
   106    C    5  dxy    Ryd( 3d)     0.00045       2.16595
   107    C    5  dxz    Ryd( 3d)     0.00078       2.05054
   108    C    5  dyz    Ryd( 3d)     0.00046       2.14778
   109    C    5  dx2y2  Ryd( 3d)     0.00059       1.87533
   110    C    5  dz2    Ryd( 3d)     0.00041       1.93030

   111    C    6  S      Cor( 1S)     1.99929     -10.39267
   112    C    6  S      Val( 2S)     0.94746      -0.17233
   113    C    6  S      Ryd( 4S)     0.00103       0.87230
   114    C    6  S      Ryd( 3S)     0.00018       0.77785
   115    C    6  S      Ryd( 5S)     0.00000      23.06354
   116    C    6  px     Val( 2p)     1.04077      -0.07937
   117    C    6  px     Ryd( 4p)     0.00307       0.77881
   118    C    6  px     Ryd( 3p)     0.00036       0.36197
   119    C    6  px     Ryd( 5p)     0.00010       2.97769
   120    C    6  py     Val( 2p)     1.07481      -0.07227
   121    C    6  py     Ryd( 4p)     0.00389       0.85482
   122    C    6  py     Ryd( 3p)     0.00039       0.34080
   123    C    6  py     Ryd( 5p)     0.00008       2.99869
   124    C    6  pz     Val( 2p)     1.10893      -0.07405
   125    C    6  pz     Ryd( 4p)     0.00456       0.91175
   126    C    6  pz     Ryd( 3p)     0.00029       0.29814
   127    C    6  pz     Ryd( 5p)     0.00004       2.99951
   128    C    6  dxy    Ryd( 3d)     0.00047       2.14198
   129    C    6  dxz    Ryd( 3d)     0.00044       2.14445
   130    C    6  dyz    Ryd( 3d)     0.00076       2.04438
   131    C    6  dx2y2  Ryd( 3d)     0.00055       1.95652
   132    C    6  dz2    Ryd( 3d)     0.00050       1.81155

   133    C    7  S      Cor( 1S)     1.99899     -10.44293
   134    C    7  S      Val( 2S)     0.89394      -0.18263
   135    C    7  S      Ryd( 4S)     0.00222       1.26748
   136    C    7  S      Ryd( 3S)     0.00011       0.88853
   137    C    7  S      Ryd( 5S)     0.00001      23.46266
   138    C    7  px     Val( 2p)     1.05720      -0.11163
   139    C    7  px     Ryd( 3p)     0.00357       0.69522
   140    C    7  px     Ryd( 4p)     0.00110       0.70180
   141    C    7  px     Ryd( 5p)     0.00015       2.27407
   142    C    7  py     Val( 2p)     1.05569      -0.10864
   143    C    7  py     Ryd( 3p)     0.00919       0.77468
   144    C    7  py     Ryd( 4p)     0.00149       0.97432
   145    C    7  py     Ryd( 5p)     0.00020       1.92581
   146    C    7  pz     Val( 2p)     1.03406      -0.10573
   147    C    7  pz     Ryd( 3p)     0.00778       0.83388
   148    C    7  pz     Ryd( 4p)     0.00062       0.84950
   149    C    7  pz     Ryd( 5p)     0.00025       2.00169
   150    C    7  dxy    Ryd( 3d)     0.00080       2.21109
   151    C    7  dxz    Ryd( 3d)     0.00092       1.85332
   152    C    7  dyz    Ryd( 3d)     0.00137       2.11989
   153    C    7  dx2y2  Ryd( 3d)     0.00085       2.15762
   154    C    7  dz2    Ryd( 3d)     0.00081       2.11554

   155    C    8  S      Cor( 1S)     1.99911     -10.41371
   156    C    8  S      Val( 2S)     0.88288      -0.15582
   157    C    8  S      Ryd( 4S)     0.00135       0.90603
   158    C    8  S      Ryd( 3S)     0.00019       0.85094
   159    C    8  S      Ryd( 5S)     0.00001      23.47126
   160    C    8  px     Val( 2p)     1.04027      -0.06681
   161    C    8  px     Ryd( 4p)     0.00722       1.16019
   162    C    8  px     Ryd( 3p)     0.00015       0.70391
   163    C    8  px     Ryd( 5p)     0.00010       3.46662
   164    C    8  py     Val( 2p)     1.06019      -0.08994
   165    C    8  py     Ryd( 4p)     0.00369       0.93414
   166    C    8  py     Ryd( 3p)     0.00016       0.63585
   167    C    8  py     Ryd( 5p)     0.00013       3.32102
   168    C    8  pz     Val( 2p)     1.03954      -0.10671
   169    C    8  pz     Ryd( 4p)     0.00223       0.77242
   170    C    8  pz     Ryd( 3p)     0.00022       0.66035
   171    C    8  pz     Ryd( 5p)     0.00008       3.07733
   172    C    8  dxy    Ryd( 3d)     0.00063       2.36996
   173    C    8  dxz    Ryd( 3d)     0.00049       2.00334
   174    C    8  dyz    Ryd( 3d)     0.00045       2.13046
   175    C    8  dx2y2  Ryd( 3d)     0.00060       2.33090
   176    C    8  dz2    Ryd( 3d)     0.00052       1.89705

   177    N    9  S      Cor( 1S)     1.99937     -14.62090
   178    N    9  S      Val( 2S)     1.20849      -0.56998
   179    N    9  S      Ryd( 3S)     0.00168       0.65594
   180    N    9  S      Ryd( 4S)     0.00121       1.49183
   181    N    9  S      Ryd( 5S)     0.00000      35.38799
   182    N    9  px     Val( 2p)     1.62416      -0.30668
   183    N    9  px     Ryd( 4p)     0.00697       0.79993
   184    N    9  px     Ryd( 3p)     0.00076       0.63968
   185    N    9  px     Ryd( 5p)     0.00002       4.03201
   186    N    9  py     Val( 2p)     1.35314      -0.29551
   187    N    9  py     Ryd( 4p)     0.00268       1.11800
   188    N    9  py     Ryd( 3p)     0.00144       0.72968
   189    N    9  py     Ryd( 5p)     0.00012       4.33537
   190    N    9  pz     Val( 2p)     1.30098      -0.28463
   191    N    9  pz     Ryd( 4p)     0.00259       1.22712
   192    N    9  pz     Ryd( 3p)     0.00107       0.74984
   193    N    9  pz     Ryd( 5p)     0.00003       4.33249
   194    N    9  dxy    Ryd( 3d)     0.00062       2.49981
   195    N    9  dxz    Ryd( 3d)     0.00036       2.35434
   196    N    9  dyz    Ryd( 3d)     0.00047       2.76728
   197    N    9  dx2y2  Ryd( 3d)     0.00070       2.57727
   198    N    9  dz2    Ryd( 3d)     0.00077       2.83160

   199    C   10  S      Cor( 1S)     1.99917     -10.39117
   200    C   10  S      Val( 2S)     0.93688      -0.16678
   201    C   10  S      Ryd( 4S)     0.00099       0.93982
   202    C   10  S      Ryd( 3S)     0.00014       0.69219
   203    C   10  S      Ryd( 5S)     0.00001      23.25555
   204    C   10  px     Val( 2p)     1.11659      -0.06483
   205    C   10  px     Ryd( 4p)     0.00382       1.09062
   206    C   10  px     Ryd( 3p)     0.00027       0.53191
   207    C   10  px     Ryd( 5p)     0.00010       3.26483
   208    C   10  py     Val( 2p)     1.08905      -0.07692
   209    C   10  py     Ryd( 4p)     0.00376       0.83478
   210    C   10  py     Ryd( 3p)     0.00035       0.43642
   211    C   10  py     Ryd( 5p)     0.00007       3.08492
   212    C   10  pz     Val( 2p)     1.04141      -0.10036
   213    C   10  pz     Ryd( 4p)     0.00247       0.73216
   214    C   10  pz     Ryd( 3p)     0.00035       0.45599
   215    C   10  pz     Ryd( 5p)     0.00004       2.91117
   216    C   10  dxy    Ryd( 3d)     0.00079       2.12997
   217    C   10  dxz    Ryd( 3d)     0.00063       1.88009
   218    C   10  dyz    Ryd( 3d)     0.00046       2.05849
   219    C   10  dx2y2  Ryd( 3d)     0.00045       2.30310
   220    C   10  dz2    Ryd( 3d)     0.00039       1.80945

   221    C   11  S      Cor( 1S)     1.99929     -10.39359
   222    C   11  S      Val( 2S)     0.94741      -0.17348
   223    C   11  S      Ryd( 4S)     0.00103       0.87230
   224    C   11  S      Ryd( 3S)     0.00014       0.73278
   225    C   11  S      Ryd( 5S)     0.00000      23.07539
   226    C   11  px     Val( 2p)     1.07086      -0.05717
   227    C   11  px     Ryd( 4p)     0.00411       0.88243
   228    C   11  px     Ryd( 3p)     0.00046       0.36806
   229    C   11  px     Ryd( 5p)     0.00014       3.11993
   230    C   11  py     Val( 2p)     1.11065      -0.07424
   231    C   11  py     Ryd( 4p)     0.00470       0.91452
   232    C   11  py     Ryd( 3p)     0.00030       0.29809
   233    C   11  py     Ryd( 5p)     0.00005       3.00882
   234    C   11  pz     Val( 2p)     1.04474      -0.09773
   235    C   11  pz     Ryd( 4p)     0.00294       0.73603
   236    C   11  pz     Ryd( 3p)     0.00027       0.30637
   237    C   11  pz     Ryd( 5p)     0.00003       2.86806
   238    C   11  dxy    Ryd( 3d)     0.00062       2.19712
   239    C   11  dxz    Ryd( 3d)     0.00055       1.92640
   240    C   11  dyz    Ryd( 3d)     0.00059       1.98953
   241    C   11  dx2y2  Ryd( 3d)     0.00059       2.22195
   242    C   11  dz2    Ryd( 3d)     0.00035       1.76041

   243    C   12  S      Cor( 1S)     1.99929     -10.39225
   244    C   12  S      Val( 2S)     0.95035      -0.17423
   245    C   12  S      Ryd( 3S)     0.00103       0.79027
   246    C   12  S      Ryd( 4S)     0.00015       1.01425
   247    C   12  S      Ryd( 5S)     0.00000      22.88419
   248    C   12  px     Val( 2p)     1.17275      -0.05042
   249    C   12  px     Ryd( 4p)     0.00582       1.07905
   250    C   12  px     Ryd( 3p)     0.00039       0.28420
   251    C   12  px     Ryd( 5p)     0.00006       3.16185
   252    C   12  py     Val( 2p)     1.04212      -0.07822
   253    C   12  py     Ryd( 4p)     0.00326       0.76960
   254    C   12  py     Ryd( 3p)     0.00049       0.38184
   255    C   12  py     Ryd( 5p)     0.00011       2.94941
   256    C   12  pz     Val( 2p)     1.01563      -0.09957
   257    C   12  pz     Ryd( 4p)     0.00238       0.66319
   258    C   12  pz     Ryd( 3p)     0.00034       0.36791
   259    C   12  pz     Ryd( 5p)     0.00006       2.80705
   260    C   12  dxy    Ryd( 3d)     0.00047       2.17255
   261    C   12  dxz    Ryd( 3d)     0.00037       1.83300
   262    C   12  dyz    Ryd( 3d)     0.00040       2.12944
   263    C   12  dx2y2  Ryd( 3d)     0.00086       2.14746
   264    C   12  dz2    Ryd( 3d)     0.00055       1.80821

   265    C   13  S      Cor( 1S)     1.99929     -10.39290
   266    C   13  S      Val( 2S)     0.94814      -0.17330
   267    C   13  S      Ryd( 4S)     0.00101       0.84889
   268    C   13  S      Ryd( 3S)     0.00015       0.82281
   269    C   13  S      Ryd( 5S)     0.00000      22.98753
   270    C   13  px     Val( 2p)     1.10346      -0.05350
   271    C   13  px     Ryd( 4p)     0.00480       0.95517
   272    C   13  px     Ryd( 3p)     0.00044       0.34461
   273    C   13  px     Ryd( 5p)     0.00012       3.11586
   274    C   13  py     Val( 2p)     1.08354      -0.07590
   275    C   13  py     Ryd( 4p)     0.00399       0.86336
   276    C   13  py     Ryd( 3p)     0.00030       0.33342
   277    C   13  py     Ryd( 5p)     0.00007       2.99368
   278    C   13  pz     Val( 2p)     1.03905      -0.09820
   279    C   13  pz     Ryd( 4p)     0.00277       0.71835
   280    C   13  pz     Ryd( 3p)     0.00025       0.31892
   281    C   13  pz     Ryd( 5p)     0.00004       2.85756
   282    C   13  dxy    Ryd( 3d)     0.00079       2.12426
   283    C   13  dxz    Ryd( 3d)     0.00064       1.85859
   284    C   13  dyz    Ryd( 3d)     0.00046       2.05987
   285    C   13  dx2y2  Ryd( 3d)     0.00043       2.27811
   286    C   13  dz2    Ryd( 3d)     0.00037       1.77626

   287    C   14  S      Cor( 1S)     1.99917     -10.39040
   288    C   14  S      Val( 2S)     0.93782      -0.16686
   289    C   14  S      Ryd( 4S)     0.00100       0.94646
   290    C   14  S      Ryd( 3S)     0.00013       0.58155
   291    C   14  S      Ryd( 5S)     0.00001      23.26285
   292    C   14  px     Val( 2p)     1.08026      -0.06391
   293    C   14  px     Ryd( 4p)     0.00392       0.97675
   294    C   14  px     Ryd( 3p)     0.00032       0.43719
   295    C   14  px     Ryd( 5p)     0.00013       3.21519
   296    C   14  py     Val( 2p)     1.10996      -0.07544
   297    C   14  py     Ryd( 4p)     0.00474       0.90503
   298    C   14  py     Ryd( 3p)     0.00030       0.39278
   299    C   14  py     Ryd( 5p)     0.00005       3.04064
   300    C   14  pz     Val( 2p)     1.04478      -0.09888
   301    C   14  pz     Ryd( 4p)     0.00271       0.74554
   302    C   14  pz     Ryd( 3p)     0.00034       0.43479
   303    C   14  pz     Ryd( 5p)     0.00004       2.90206
   304    C   14  dxy    Ryd( 3d)     0.00061       2.19507
   305    C   14  dxz    Ryd( 3d)     0.00054       1.93869
   306    C   14  dyz    Ryd( 3d)     0.00057       1.98542
   307    C   14  dx2y2  Ryd( 3d)     0.00060       2.25503
   308    C   14  dz2    Ryd( 3d)     0.00036       1.78948

   309    C   15  S      Cor( 1S)     1.99939     -10.51512
   310    C   15  S      Val( 2S)     0.85528      -0.17108
   311    C   15  S      Ryd( 3S)     0.00717       0.78336
   312    C   15  S      Ryd( 4S)     0.00007       1.26516
   313    C   15  S      Ryd( 5S)     0.00004      22.38950
   314    C   15  px     Val( 2p)     0.76052      -0.10877
   315    C   15  px     Ryd( 4p)     0.00166       0.92077
   316    C   15  px     Ryd( 3p)     0.00033       0.34977
   317    C   15  px     Ryd( 5p)     0.00007       2.42987
   318    C   15  py     Val( 2p)     0.84691      -0.02353
   319    C   15  py     Ryd( 4p)     0.00524       1.15597
   320    C   15  py     Ryd( 3p)     0.00037       0.39812
   321    C   15  py     Ryd( 5p)     0.00009       2.45731
   322    C   15  pz     Val( 2p)     0.91933      -0.04544
   323    C   15  pz     Ryd( 4p)     0.00930       1.33336
   324    C   15  pz     Ryd( 3p)     0.00025       0.55133
   325    C   15  pz     Ryd( 5p)     0.00019       2.47058
   326    C   15  dxy    Ryd( 3d)     0.00201       1.83559
   327    C   15  dxz    Ryd( 3d)     0.00303       1.63748
   328    C   15  dyz    Ryd( 3d)     0.00264       2.32059
   329    C   15  dx2y2  Ryd( 3d)     0.00156       1.92859
   330    C   15  dz2    Ryd( 3d)     0.00275       2.30899

   331    O   16  S      Cor( 1S)     1.99981     -19.36366
   332    O   16  S      Val( 2S)     1.72456      -0.98217
   333    O   16  S      Ryd( 3S)     0.00280       1.05354
   334    O   16  S      Ryd( 4S)     0.00012       1.58158
   335    O   16  S      Ryd( 5S)     0.00000      49.81629
   336    O   16  px     Val( 2p)     1.57619      -0.30053
   337    O   16  px     Ryd( 3p)     0.00125       0.70064
   338    O   16  px     Ryd( 4p)     0.00006       1.03404
   339    O   16  px     Ryd( 5p)     0.00002       4.95517
   340    O   16  py     Val( 2p)     1.79762      -0.33423
   341    O   16  py     Ryd( 3p)     0.00182       0.82606
   342    O   16  py     Ryd( 4p)     0.00008       1.04898
   343    O   16  py     Ryd( 5p)     0.00003       5.06022
   344    O   16  pz     Val( 2p)     1.59841      -0.33165
   345    O   16  pz     Ryd( 3p)     0.00112       0.76982
   346    O   16  pz     Ryd( 4p)     0.00012       1.11254
   347    O   16  pz     Ryd( 5p)     0.00005       5.17034
   348    O   16  dxy    Ryd( 3d)     0.00026       2.99018
   349    O   16  dxz    Ryd( 3d)     0.00131       3.13949
   350    O   16  dyz    Ryd( 3d)     0.00128       3.45180
   351    O   16  dx2y2  Ryd( 3d)     0.00023       3.00276
   352    O   16  dz2    Ryd( 3d)     0.00134       3.51807

   353    H   17  S      Val( 1S)     0.79563       0.11038
   354    H   17  S      Ryd( 2S)     0.00041       0.85092
   355    H   17  S      Ryd( 3S)     0.00022       1.89637

   356    H   18  S      Val( 1S)     0.79439       0.10933
   357    H   18  S      Ryd( 2S)     0.00047       0.78594
   358    H   18  S      Ryd( 3S)     0.00022       1.97729

   359    H   19  S      Val( 1S)     0.79516       0.10993
   360    H   19  S      Ryd( 3S)     0.00059       1.59922
   361    H   19  S      Ryd( 2S)     0.00016       1.22176

   362    H   20  S      Val( 1S)     0.79272       0.10925
   363    H   20  S      Ryd( 2S)     0.00057       1.29287
   364    H   20  S      Ryd( 3S)     0.00019       1.61123

   365    H   21  S      Val( 1S)     0.79392       0.10967
   366    H   21  S      Ryd( 2S)     0.00047       0.79401
   367    H   21  S      Ryd( 3S)     0.00022       1.95988

   368    H   22  S      Val( 1S)     0.73346       0.06142
   369    H   22  S      Ryd( 2S)     0.00234       0.75229
   370    H   22  S      Ryd( 3S)     0.00016       2.35314

   371    H   23  S      Val( 1S)     0.79398       0.10827
   372    H   23  S      Ryd( 2S)     0.00062       1.37687
   373    H   23  S      Ryd( 3S)     0.00016       1.53232

   374    H   24  S      Val( 1S)     0.79349       0.10830
   375    H   24  S      Ryd( 2S)     0.00048       0.83744
   376    H   24  S      Ryd( 3S)     0.00021       1.93013

   377    H   25  S      Val( 1S)     0.79515       0.10979
   378    H   25  S      Ryd( 2S)     0.00040       0.85951
   379    H   25  S      Ryd( 3S)     0.00021       1.88615

   380    H   26  S      Val( 1S)     0.79393       0.10962
   381    H   26  S      Ryd( 2S)     0.00050       0.78867
   382    H   26  S      Ryd( 3S)     0.00022       1.96097

   383    H   27  S      Val( 1S)     0.79318       0.10786
   384    H   27  S      Ryd( 2S)     0.00067       1.37158
   385    H   27  S      Ryd( 3S)     0.00021       1.47087

   386    H   28  S      Val( 1S)     0.84878       0.03336
   387    H   28  S      Ryd( 2S)     0.00087       1.07458
   388    H   28  S      Ryd( 3S)     0.00023       1.68704

   389    C   29  S      Cor( 1S)     1.99940     -10.43092
   390    C   29  S      Val( 2S)     1.05614      -0.26616
   391    C   29  S      Ryd( 4S)     0.00096       1.01826
   392    C   29  S      Ryd( 3S)     0.00006       0.65246
   393    C   29  S      Ryd( 5S)     0.00000      23.44210
   394    C   29  px     Val( 2p)     1.21826      -0.13041
   395    C   29  px     Ryd( 3p)     0.00201       0.67810
   396    C   29  px     Ryd( 4p)     0.00048       0.80055
   397    C   29  px     Ryd( 5p)     0.00002       2.44021
   398    C   29  py     Val( 2p)     1.19612      -0.12951
   399    C   29  py     Ryd( 3p)     0.00297       0.66927
   400    C   29  py     Ryd( 4p)     0.00017       0.76939
   401    C   29  py     Ryd( 5p)     0.00004       2.57529
   402    C   29  pz     Val( 2p)     0.89197      -0.08138
   403    C   29  pz     Ryd( 3p)     0.00295       0.59413
   404    C   29  pz     Ryd( 4p)     0.00019       0.73635
   405    C   29  pz     Ryd( 5p)     0.00008       2.52031
   406    C   29  dxy    Ryd( 3d)     0.00077       1.69260
   407    C   29  dxz    Ryd( 3d)     0.00145       1.78307
   408    C   29  dyz    Ryd( 3d)     0.00066       1.89579
   409    C   29  dx2y2  Ryd( 3d)     0.00098       1.82242
   410    C   29  dz2    Ryd( 3d)     0.00104       2.11994

   411    H   30  S      Val( 1S)     0.79072       0.03857
   412    H   30  S      Ryd( 2S)     0.00058       0.62070
   413    H   30  S      Ryd( 3S)     0.00021       2.17404

   414    H   31  S      Val( 1S)     0.79150       0.04332
   415    H   31  S      Ryd( 2S)     0.00066       0.63646
   416    H   31  S      Ryd( 3S)     0.00016       2.18610

   417    H   32  S      Val( 1S)     0.78097       0.03811
   418    H   32  S      Ryd( 2S)     0.00064       1.03614
   419    H   32  S      Ryd( 3S)     0.00018       1.76278

 WARNING:  1 low occupancy (<1.9990e) core orbital  found on  C    7

 WARNING:  Population inversion found on atom  C    1
           Population inversion found on atom  C    2
           Population inversion found on atom  C    3
           Population inversion found on atom  C    4
           Population inversion found on atom  C    5
           Population inversion found on atom  C    6
           Population inversion found on atom  C    7
           Population inversion found on atom  C    8
           Population inversion found on atom  N    9
           Population inversion found on atom  C   10
           Population inversion found on atom  C   11
           Population inversion found on atom  C   12
           Population inversion found on atom  C   13
           Population inversion found on atom  C   14
           Population inversion found on atom  C   15
           Population inversion found on atom  H   19
           Population inversion found on atom  C   29


 Summary of Natural Population Analysis:                  
                                                          
                                       Natural Population 
                Natural  -----------------------------------------------
    Atom  No    Charge         Core      Valence    Rydberg      Total
 -----------------------------------------------------------------------
      C    1   -0.20389      1.99929     4.18768    0.01693     6.20389
      C    2   -0.18677      1.99929     4.17062    0.01687     6.18677
      C    3   -0.20522      1.99917     4.19092    0.01513     6.20522
      C    4   -0.03507      1.99912     4.01827    0.01768     6.03507
      C    5   -0.19488      1.99918     4.18039    0.01531     6.19488
      C    6   -0.18797      1.99929     4.17197    0.01672     6.18797
      C    7   -0.07135      1.99899     4.04089    0.03147     6.07135
      C    8   -0.04020      1.99911     4.02287    0.01822     6.04020
      N    9   -0.50762      1.99937     5.48678    0.02147     7.50762
      C   10   -0.19819      1.99917     4.18393    0.01510     6.19819
      C   11   -0.18984      1.99929     4.17366    0.01689     6.18984
      C   12   -0.19687      1.99929     4.18084    0.01674     6.19687
      C   13   -0.19012      1.99929     4.17419    0.01664     6.19012
      C   14   -0.18836      1.99917     4.17282    0.01637     6.18836
      C   15    0.58181      1.99939     3.38203    0.03677     5.41819
      O   16   -0.70850      1.99981     6.69679    0.01190     8.70850
      H   17    0.20374      0.00000     0.79563    0.00062     0.79626
      H   18    0.20492      0.00000     0.79439    0.00069     0.79508
      H   19    0.20408      0.00000     0.79516    0.00075     0.79592
      H   20    0.20652      0.00000     0.79272    0.00076     0.79348
      H   21    0.20539      0.00000     0.79392    0.00069     0.79461
      H   22    0.26403      0.00000     0.73346    0.00250     0.73597
      H   23    0.20525      0.00000     0.79398    0.00078     0.79475
      H   24    0.20582      0.00000     0.79349    0.00069     0.79418
      H   25    0.20423      0.00000     0.79515    0.00061     0.79577
      H   26    0.20535      0.00000     0.79393    0.00072     0.79465
      H   27    0.20594      0.00000     0.79318    0.00088     0.79406
      H   28    0.15012      0.00000     0.84878    0.00110     0.84988
      C   29   -0.37673      1.99940     4.36248    0.01485     6.37673
      H   30    0.20849      0.00000     0.79072    0.00079     0.79151
      H   31    0.20768      0.00000     0.79150    0.00082     0.79232
      H   32    0.21821      0.00000     0.78097    0.00082     0.78179
 =======================================================================
   * Total *   -0.00000     33.98761    85.68412    0.32827   120.00000

                                 Natural Population      
 --------------------------------------------------------
   Core                      33.98761 ( 99.9636% of  34)
   Valence                   85.68412 ( 99.6327% of  86)
   Natural Minimal Basis    119.67173 ( 99.7264% of 120)
   Natural Rydberg Basis      0.32827 (  0.2736% of 120)
 --------------------------------------------------------

    Atom  No          Natural Electron Configuration
 ----------------------------------------------------------------------------
      C    1      [core]2S( 0.95)2p( 3.24)4p( 0.01)
      C    2      [core]2S( 0.95)2p( 3.22)4p( 0.01)
      C    3      [core]2S( 0.93)2p( 3.26)4p( 0.01)
      C    4      [core]2S( 0.88)2p( 3.13)4p( 0.01)
      C    5      [core]2S( 0.94)2p( 3.25)4p( 0.01)
      C    6      [core]2S( 0.95)2p( 3.22)4p( 0.01)
      C    7      [core]2S( 0.89)2p( 3.15)3p( 0.02)
      C    8      [core]2S( 0.88)2p( 3.14)4p( 0.01)
      N    9      [core]2S( 1.21)2p( 4.28)4p( 0.01)
      C   10      [core]2S( 0.94)2p( 3.25)4p( 0.01)
      C   11      [core]2S( 0.95)2p( 3.23)4p( 0.01)
      C   12      [core]2S( 0.95)2p( 3.23)4p( 0.01)
      C   13      [core]2S( 0.95)2p( 3.23)4p( 0.01)
      C   14      [core]2S( 0.94)2p( 3.23)4p( 0.01)
      C   15      [core]2S( 0.86)2p( 2.53)3S( 0.01)3d( 0.01)4p( 0.02)
      O   16      [core]2S( 1.72)2p( 4.97)
      H   17            1S( 0.80)
      H   18            1S( 0.79)
      H   19            1S( 0.80)
      H   20            1S( 0.79)
      H   21            1S( 0.79)
      H   22            1S( 0.73)
      H   23            1S( 0.79)
      H   24            1S( 0.79)
      H   25            1S( 0.80)
      H   26            1S( 0.79)
      H   27            1S( 0.79)
      H   28            1S( 0.85)
      C   29      [core]2S( 1.06)2p( 3.31)3p( 0.01)
      H   30            1S( 0.79)
      H   31            1S( 0.79)
      H   32            1S( 0.78)


 Wiberg bond index matrix in the NAO basis:                                    

     Atom    1       2       3       4       5       6       7       8       9
     ---- ------  ------  ------  ------  ------  ------  ------  ------  ------
   1.  C  0.0000  1.4427  0.0113  0.1094  0.0112  1.4260  0.0016  0.0025  0.0003
   2.  C  1.4427  0.0000  1.4256  0.0129  0.1149  0.0115  0.0079  0.0002  0.0007
   3.  C  0.0113  1.4256  0.0000  1.4101  0.0119  0.1086  0.0104  0.0095  0.0033
   4.  C  0.1094  0.0129  1.4101  0.0000  1.3913  0.0126  0.9963  0.0107  0.0137
   5.  C  0.0112  0.1149  0.0119  1.3913  0.0000  1.4475  0.0117  0.0054  0.0066
   6.  C  1.4260  0.0115  0.1086  0.0126  1.4475  0.0000  0.0085  0.0006  0.0008
   7.  C  0.0016  0.0079  0.0104  0.9963  0.0117  0.0085  0.0000  0.9865  0.9285
   8.  C  0.0025  0.0002  0.0095  0.0107  0.0054  0.0006  0.9865  0.0000  0.0182
   9.  N  0.0003  0.0007  0.0033  0.0137  0.0066  0.0008  0.9285  0.0182  0.0000
  10.  C  0.0004  0.0002  0.0016  0.0030  0.0011  0.0003  0.0109  1.3970  0.0109
  11.  C  0.0001  0.0002  0.0001  0.0007  0.0003  0.0002  0.0081  0.0129  0.0006
  12.  C  0.0003  0.0001  0.0005  0.0008  0.0003  0.0001  0.0015  0.1085  0.0048
  13.  C  0.0001  0.0001  0.0003  0.0003  0.0002  0.0002  0.0079  0.0127  0.0009
  14.  C  0.0005  0.0003  0.0007  0.0076  0.0015  0.0002  0.0118  1.4051  0.0096
  15.  C  0.0001  0.0001  0.0004  0.0081  0.0006  0.0003  0.0136  0.0092  1.2163
  16.  O  0.0002  0.0001  0.0007  0.0030  0.0006  0.0002  0.0083  0.0026  0.1683
  17.  H  0.9303  0.0037  0.0076  0.0003  0.0077  0.0037  0.0005  0.0000  0.0000
  18.  H  0.0037  0.9302  0.0037  0.0071  0.0003  0.0075  0.0003  0.0001  0.0001
  19.  H  0.0076  0.0038  0.9276  0.0040  0.0088  0.0004  0.0018  0.0002  0.0006
  20.  H  0.0075  0.0004  0.0088  0.0038  0.9272  0.0038  0.0020  0.0004  0.0005
  21.  H  0.0037  0.0076  0.0003  0.0070  0.0036  0.9300  0.0003  0.0000  0.0003
  22.  H  0.0044  0.0001  0.0134  0.0034  0.0065  0.0002  0.8676  0.0030  0.0013
  23.  H  0.0000  0.0000  0.0001  0.0006  0.0001  0.0000  0.0020  0.0039  0.0002
  24.  H  0.0000  0.0000  0.0000  0.0000  0.0000  0.0000  0.0003  0.0070  0.0001
  25.  H  0.0000  0.0000  0.0000  0.0000  0.0000  0.0000  0.0004  0.0003  0.0000
  26.  H  0.0000  0.0000  0.0000  0.0002  0.0000  0.0000  0.0002  0.0070  0.0001
  27.  H  0.0000  0.0000  0.0001  0.0004  0.0001  0.0000  0.0018  0.0040  0.0002
  28.  H  0.0000  0.0000  0.0001  0.0001  0.0003  0.0000  0.0104  0.0001  0.0034
  29.  C  0.0003  0.0004  0.0020  0.0010  0.0005  0.0003  0.0131  0.0015  0.9479
  30.  H  0.0000  0.0000  0.0002  0.0005  0.0000  0.0000  0.0041  0.0006  0.0076
  31.  H  0.0001  0.0002  0.0005  0.0004  0.0002  0.0002  0.0027  0.0005  0.0097
  32.  H  0.0000  0.0001  0.0006  0.0003  0.0001  0.0001  0.0011  0.0002  0.0011

     Atom   10      11      12      13      14      15      16      17      18
     ---- ------  ------  ------  ------  ------  ------  ------  ------  ------
   1.  C  0.0004  0.0001  0.0003  0.0001  0.0005  0.0001  0.0002  0.9303  0.0037
   2.  C  0.0002  0.0002  0.0001  0.0001  0.0003  0.0001  0.0001  0.0037  0.9302
   3.  C  0.0016  0.0001  0.0005  0.0003  0.0007  0.0004  0.0007  0.0076  0.0037
   4.  C  0.0030  0.0007  0.0008  0.0003  0.0076  0.0081  0.0030  0.0003  0.0071
   5.  C  0.0011  0.0003  0.0003  0.0002  0.0015  0.0006  0.0006  0.0077  0.0003
   6.  C  0.0003  0.0002  0.0001  0.0002  0.0002  0.0003  0.0002  0.0037  0.0075
   7.  C  0.0109  0.0081  0.0015  0.0079  0.0118  0.0136  0.0083  0.0005  0.0003
   8.  C  1.3970  0.0129  0.1085  0.0127  1.4051  0.0092  0.0026  0.0000  0.0001
   9.  N  0.0109  0.0006  0.0048  0.0009  0.0096  1.2163  0.1683  0.0000  0.0001
  10.  C  0.0000  1.4374  0.0113  0.1114  0.0118  0.0015  0.0014  0.0000  0.0000
  11.  C  1.4374  0.0000  1.4326  0.0114  0.1124  0.0003  0.0001  0.0000  0.0000
  12.  C  0.0113  1.4326  0.0000  1.4367  0.0112  0.0008  0.0009  0.0000  0.0000
  13.  C  0.1114  0.0114  1.4367  0.0000  1.4346  0.0002  0.0002  0.0000  0.0000
  14.  C  0.0118  0.1124  0.0112  1.4346  0.0000  0.0011  0.0016  0.0000  0.0000
  15.  C  0.0015  0.0003  0.0008  0.0002  0.0011  0.0000  1.6072  0.0000  0.0000
  16.  O  0.0014  0.0001  0.0009  0.0002  0.0016  1.6072  0.0000  0.0000  0.0000
  17.  H  0.0000  0.0000  0.0000  0.0000  0.0000  0.0000  0.0000  0.0000  0.0026
  18.  H  0.0000  0.0000  0.0000  0.0000  0.0000  0.0000  0.0000  0.0026  0.0000
  19.  H  0.0001  0.0000  0.0000  0.0000  0.0000  0.0001  0.0000  0.0002  0.0026
  20.  H  0.0001  0.0000  0.0000  0.0000  0.0001  0.0001  0.0000  0.0002  0.0004
  21.  H  0.0000  0.0000  0.0000  0.0000  0.0000  0.0000  0.0000  0.0026  0.0002
  22.  H  0.0093  0.0001  0.0007  0.0007  0.0031  0.0027  0.0049  0.0000  0.0001
  23.  H  0.9270  0.0038  0.0076  0.0004  0.0089  0.0001  0.0001  0.0000  0.0000
  24.  H  0.0037  0.9298  0.0037  0.0076  0.0003  0.0000  0.0000  0.0000  0.0000
  25.  H  0.0076  0.0036  0.9303  0.0037  0.0077  0.0000  0.0000  0.0000  0.0000
  26.  H  0.0003  0.0076  0.0038  0.9301  0.0037  0.0000  0.0000  0.0000  0.0000
  27.  H  0.0088  0.0004  0.0076  0.0036  0.9279  0.0002  0.0003  0.0000  0.0000
  28.  H  0.0004  0.0000  0.0002  0.0000  0.0004  0.9261  0.0349  0.0000  0.0000
  29.  C  0.0018  0.0007  0.0002  0.0003  0.0005  0.0109  0.0119  0.0000  0.0000
  30.  H  0.0001  0.0002  0.0000  0.0002  0.0001  0.0043  0.0035  0.0000  0.0000
  31.  H  0.0001  0.0000  0.0000  0.0000  0.0000  0.0054  0.0044  0.0000  0.0000
  32.  H  0.0011  0.0002  0.0001  0.0000  0.0003  0.0069  0.0008  0.0000  0.0000

     Atom   19      20      21      22      23      24      25      26      27
     ---- ------  ------  ------  ------  ------  ------  ------  ------  ------
   1.  C  0.0076  0.0075  0.0037  0.0044  0.0000  0.0000  0.0000  0.0000  0.0000
   2.  C  0.0038  0.0004  0.0076  0.0001  0.0000  0.0000  0.0000  0.0000  0.0000
   3.  C  0.9276  0.0088  0.0003  0.0134  0.0001  0.0000  0.0000  0.0000  0.0001
   4.  C  0.0040  0.0038  0.0070  0.0034  0.0006  0.0000  0.0000  0.0002  0.0004
   5.  C  0.0088  0.9272  0.0036  0.0065  0.0001  0.0000  0.0000  0.0000  0.0001
   6.  C  0.0004  0.0038  0.9300  0.0002  0.0000  0.0000  0.0000  0.0000  0.0000
   7.  C  0.0018  0.0020  0.0003  0.8676  0.0020  0.0003  0.0004  0.0002  0.0018
   8.  C  0.0002  0.0004  0.0000  0.0030  0.0039  0.0070  0.0003  0.0070  0.0040
   9.  N  0.0006  0.0005  0.0003  0.0013  0.0002  0.0001  0.0000  0.0001  0.0002
  10.  C  0.0001  0.0001  0.0000  0.0093  0.9270  0.0037  0.0076  0.0003  0.0088
  11.  C  0.0000  0.0000  0.0000  0.0001  0.0038  0.9298  0.0036  0.0076  0.0004
  12.  C  0.0000  0.0000  0.0000  0.0007  0.0076  0.0037  0.9303  0.0038  0.0076
  13.  C  0.0000  0.0000  0.0000  0.0007  0.0004  0.0076  0.0037  0.9301  0.0036
  14.  C  0.0000  0.0001  0.0000  0.0031  0.0089  0.0003  0.0077  0.0037  0.9279
  15.  C  0.0001  0.0001  0.0000  0.0027  0.0001  0.0000  0.0000  0.0000  0.0002
  16.  O  0.0000  0.0000  0.0000  0.0049  0.0001  0.0000  0.0000  0.0000  0.0003
  17.  H  0.0002  0.0002  0.0026  0.0000  0.0000  0.0000  0.0000  0.0000  0.0000
  18.  H  0.0026  0.0004  0.0002  0.0001  0.0000  0.0000  0.0000  0.0000  0.0000
  19.  H  0.0000  0.0002  0.0004  0.0001  0.0000  0.0000  0.0000  0.0000  0.0000
  20.  H  0.0002  0.0000  0.0027  0.0001  0.0000  0.0000  0.0000  0.0000  0.0000
  21.  H  0.0004  0.0027  0.0000  0.0000  0.0000  0.0000  0.0000  0.0000  0.0000
  22.  H  0.0001  0.0001  0.0000  0.0000  0.0003  0.0003  0.0000  0.0001  0.0002
  23.  H  0.0000  0.0000  0.0000  0.0003  0.0000  0.0026  0.0002  0.0004  0.0002
  24.  H  0.0000  0.0000  0.0000  0.0003  0.0026  0.0000  0.0026  0.0002  0.0004
  25.  H  0.0000  0.0000  0.0000  0.0000  0.0002  0.0026  0.0000  0.0026  0.0002
  26.  H  0.0000  0.0000  0.0000  0.0001  0.0004  0.0002  0.0026  0.0000  0.0026
  27.  H  0.0000  0.0000  0.0000  0.0002  0.0002  0.0004  0.0002  0.0026  0.0000
  28.  H  0.0000  0.0000  0.0000  0.0017  0.0000  0.0000  0.0000  0.0000  0.0001
  29.  C  0.0005  0.0000  0.0000  0.0089  0.0002  0.0000  0.0000  0.0000  0.0000
  30.  H  0.0002  0.0000  0.0000  0.0002  0.0000  0.0000  0.0000  0.0000  0.0000
  31.  H  0.0003  0.0000  0.0000  0.0001  0.0000  0.0000  0.0000  0.0000  0.0000
  32.  H  0.0001  0.0000  0.0000  0.0007  0.0003  0.0000  0.0000  0.0000  0.0000

     Atom   28      29      30      31      32
     ---- ------  ------  ------  ------  ------
   1.  C  0.0000  0.0003  0.0000  0.0001  0.0000
   2.  C  0.0000  0.0004  0.0000  0.0002  0.0001
   3.  C  0.0001  0.0020  0.0002  0.0005  0.0006
   4.  C  0.0001  0.0010  0.0005  0.0004  0.0003
   5.  C  0.0003  0.0005  0.0000  0.0002  0.0001
   6.  C  0.0000  0.0003  0.0000  0.0002  0.0001
   7.  C  0.0104  0.0131  0.0041  0.0027  0.0011
   8.  C  0.0001  0.0015  0.0006  0.0005  0.0002
   9.  N  0.0034  0.9479  0.0076  0.0097  0.0011
  10.  C  0.0004  0.0018  0.0001  0.0001  0.0011
  11.  C  0.0000  0.0007  0.0002  0.0000  0.0002
  12.  C  0.0002  0.0002  0.0000  0.0000  0.0001
  13.  C  0.0000  0.0003  0.0002  0.0000  0.0000
  14.  C  0.0004  0.0005  0.0001  0.0000  0.0003
  15.  C  0.9261  0.0109  0.0043  0.0054  0.0069
  16.  O  0.0349  0.0119  0.0035  0.0044  0.0008
  17.  H  0.0000  0.0000  0.0000  0.0000  0.0000
  18.  H  0.0000  0.0000  0.0000  0.0000  0.0000
  19.  H  0.0000  0.0005  0.0002  0.0003  0.0001
  20.  H  0.0000  0.0000  0.0000  0.0000  0.0000
  21.  H  0.0000  0.0000  0.0000  0.0000  0.0000
  22.  H  0.0017  0.0089  0.0002  0.0001  0.0007
  23.  H  0.0000  0.0002  0.0000  0.0000  0.0003
  24.  H  0.0000  0.0000  0.0000  0.0000  0.0000
  25.  H  0.0000  0.0000  0.0000  0.0000  0.0000
  26.  H  0.0000  0.0000  0.0000  0.0000  0.0000
  27.  H  0.0001  0.0000  0.0000  0.0000  0.0000
  28.  H  0.0000  0.0004  0.0001  0.0001  0.0005
  29.  C  0.0004  0.0000  0.9350  0.9325  0.9378
  30.  H  0.0001  0.9350  0.0000  0.0003  0.0006
  31.  H  0.0001  0.9325  0.0003  0.0000  0.0005
  32.  H  0.0005  0.9378  0.0006  0.0005  0.0000


 Wiberg bond index, Totals by atom:                                            

     Atom    1
     ---- ------
   1.  C  3.9643
   2.  C  3.9642
   3.  C  3.9601
   4.  C  4.0094
   5.  C  3.9606
   6.  C  3.9639
   7.  C  3.9223
   8.  C  4.0105
   9.  N  3.3565
  10.  C  3.9606
  11.  C  3.9638
  12.  C  3.9643
  13.  C  3.9639
  14.  C  3.9629
  15.  C  3.8166
  16.  O  1.8563
  17.  H  0.9595
  18.  H  0.9591
  19.  H  0.9595
  20.  H  0.9585
  21.  H  0.9589
  22.  H  0.9340
  23.  H  0.9591
  24.  H  0.9587
  25.  H  0.9593
  26.  H  0.9590
  27.  H  0.9590
  28.  H  0.9793
  29.  C  3.8086
  30.  H  0.9578
  31.  H  0.9582
  32.  H  0.9537


 Atom-atom overlap-weighted NAO bond order:                                    

     Atom    1       2       3       4       5       6       7       8       9
     ---- ------  ------  ------  ------  ------  ------  ------  ------  ------
   1.  C  0.0000  1.1486  0.0136 -0.0448  0.0136  1.1444  0.0010 -0.0007 -0.0003
   2.  C  1.1486  0.0000  1.1405  0.0248 -0.0408  0.0155  0.0112 -0.0012 -0.0002
   3.  C  0.0136  1.1405  0.0000  1.1323  0.0144 -0.0408  0.0122  0.0044 -0.0077
   4.  C -0.0448  0.0248  1.1323  0.0000  1.1223  0.0261  0.8680  0.0152 -0.0128
   5.  C  0.0136 -0.0408  0.0144  1.1223  0.0000  1.1466  0.0192 -0.0106  0.0049
   6.  C  1.1444  0.0155 -0.0408  0.0261  1.1466  0.0000  0.0098  0.0006 -0.0016
   7.  C  0.0010  0.0112  0.0122  0.8680  0.0192  0.0098  0.0000  0.8662  0.7808
   8.  C -0.0007 -0.0012  0.0044  0.0152 -0.0106  0.0006  0.8662  0.0000 -0.0018
   9.  N -0.0003 -0.0002 -0.0077 -0.0128  0.0049 -0.0016  0.7808 -0.0018  0.0000
  10.  C  0.0003 -0.0001  0.0002 -0.0096 -0.0042  0.0001  0.0174  1.1291 -0.0026
  11.  C -0.0000  0.0000  0.0002  0.0011 -0.0001 -0.0001  0.0098  0.0241 -0.0012
  12.  C  0.0000 -0.0000 -0.0000 -0.0007  0.0001  0.0000  0.0002 -0.0451  0.0001
  13.  C -0.0000 -0.0000  0.0000 -0.0011  0.0001  0.0000  0.0092  0.0219 -0.0006
  14.  C -0.0000  0.0000 -0.0005  0.0056  0.0000 -0.0001  0.0258  1.1288 -0.0027
  15.  C -0.0001  0.0000  0.0013  0.0033  0.0004 -0.0002  0.0071  0.0025  1.0087
  16.  O  0.0000 -0.0000 -0.0005  0.0011 -0.0000 -0.0000 -0.0025  0.0016 -0.0579
  17.  H  0.8059  0.0179  0.0021  0.0007  0.0019  0.0180 -0.0002  0.0000  0.0000
  18.  H  0.0182  0.8076  0.0166  0.0017 -0.0005  0.0027 -0.0005  0.0000  0.0000
  19.  H  0.0030  0.0175  0.8003  0.0144  0.0030  0.0016 -0.0041  0.0001  0.0018
  20.  H  0.0025  0.0017  0.0029  0.0156  0.8002  0.0175 -0.0004  0.0000  0.0000
  21.  H  0.0183  0.0027 -0.0005  0.0015  0.0164  0.8076 -0.0006  0.0000  0.0000
  22.  H -0.0000 -0.0002 -0.0013  0.0189 -0.0041 -0.0001  0.7472  0.0182 -0.0007
  23.  H  0.0003 -0.0001 -0.0002  0.0004 -0.0007  0.0001 -0.0023  0.0152  0.0009
  24.  H -0.0000  0.0000  0.0000  0.0000  0.0000  0.0000 -0.0005  0.0014  0.0000
  25.  H -0.0000  0.0000  0.0000  0.0000  0.0000 -0.0000 -0.0001  0.0006  0.0000
  26.  H  0.0000 -0.0000  0.0000  0.0000 -0.0000 -0.0000 -0.0005  0.0016  0.0000
  27.  H  0.0000 -0.0000  0.0000  0.0005  0.0002 -0.0000 -0.0029  0.0168  0.0007
  28.  H  0.0000 -0.0001  0.0002  0.0004 -0.0000 -0.0000  0.0061  0.0005 -0.0001
  29.  C -0.0001  0.0006 -0.0012 -0.0047  0.0013 -0.0001  0.0065 -0.0039  0.8086
  30.  H  0.0000  0.0001 -0.0027 -0.0005 -0.0001 -0.0000  0.0042  0.0006 -0.0087
  31.  H  0.0000 -0.0001  0.0009  0.0001 -0.0001 -0.0000  0.0030 -0.0011 -0.0105
  32.  H -0.0000 -0.0005 -0.0015  0.0008  0.0001  0.0000 -0.0015  0.0013 -0.0021

     Atom   10      11      12      13      14      15      16      17      18
     ---- ------  ------  ------  ------  ------  ------  ------  ------  ------
   1.  C  0.0003 -0.0000  0.0000 -0.0000 -0.0000 -0.0001  0.0000  0.8059  0.0182
   2.  C -0.0001  0.0000 -0.0000 -0.0000  0.0000  0.0000 -0.0000  0.0179  0.8076
   3.  C  0.0002  0.0002 -0.0000  0.0000 -0.0005  0.0013 -0.0005  0.0021  0.0166
   4.  C -0.0096  0.0011 -0.0007 -0.0011  0.0056  0.0033  0.0011  0.0007  0.0017
   5.  C -0.0042 -0.0001  0.0001  0.0001  0.0000  0.0004 -0.0000  0.0019 -0.0005
   6.  C  0.0001 -0.0001  0.0000  0.0000 -0.0001 -0.0002 -0.0000  0.0180  0.0027
   7.  C  0.0174  0.0098  0.0002  0.0092  0.0258  0.0071 -0.0025 -0.0002 -0.0005
   8.  C  1.1291  0.0241 -0.0451  0.0219  1.1288  0.0025  0.0016  0.0000  0.0000
   9.  N -0.0026 -0.0012  0.0001 -0.0006 -0.0027  1.0087 -0.0579  0.0000  0.0000
  10.  C  0.0000  1.1440  0.0156 -0.0429  0.0115  0.0001  0.0001  0.0000 -0.0000
  11.  C  1.1440  0.0000  1.1458  0.0164 -0.0402 -0.0001  0.0000  0.0000 -0.0000
  12.  C  0.0156  1.1458  0.0000  1.1474  0.0148 -0.0001 -0.0000 -0.0000  0.0000
  13.  C -0.0429  0.0164  1.1474  0.0000  1.1420  0.0001  0.0000  0.0000 -0.0000
  14.  C  0.0115 -0.0402  0.0148  1.1420  0.0000  0.0023  0.0017  0.0000  0.0000
  15.  C  0.0001 -0.0001 -0.0001  0.0001  0.0023  0.0000  1.2197 -0.0000 -0.0000
  16.  O  0.0001  0.0000 -0.0000  0.0000  0.0017  1.2197  0.0000  0.0000  0.0000
  17.  H  0.0000  0.0000 -0.0000  0.0000  0.0000 -0.0000  0.0000  0.0000 -0.0033
  18.  H -0.0000 -0.0000  0.0000 -0.0000  0.0000 -0.0000  0.0000 -0.0033  0.0000
  19.  H -0.0001  0.0000 -0.0000 -0.0000  0.0000  0.0007  0.0002  0.0000 -0.0037
  20.  H -0.0007  0.0002  0.0001  0.0001  0.0000  0.0000 -0.0000  0.0000 -0.0000
  21.  H  0.0000  0.0000 -0.0000 -0.0000  0.0000  0.0000  0.0000 -0.0033  0.0000
  22.  H  0.0005 -0.0000 -0.0002 -0.0003 -0.0012 -0.0063  0.0031 -0.0000 -0.0000
  23.  H  0.8005  0.0174  0.0028  0.0011  0.0031 -0.0000  0.0000 -0.0000 -0.0000
  24.  H  0.0170  0.8071  0.0179  0.0030 -0.0006 -0.0000  0.0000 -0.0000 -0.0000
  25.  H  0.0024  0.0176  0.8056  0.0174  0.0019 -0.0000 -0.0000 -0.0000  0.0000
  26.  H -0.0004  0.0027  0.0184  0.8063  0.0166  0.0000 -0.0000  0.0000 -0.0000
  27.  H  0.0028  0.0015  0.0027  0.0165  0.7994  0.0001 -0.0006 -0.0000 -0.0000
  28.  H  0.0001 -0.0000  0.0000  0.0000  0.0004  0.8047 -0.0159 -0.0000 -0.0000
  29.  C  0.0024  0.0013 -0.0001 -0.0001  0.0029  0.0108  0.0064 -0.0000 -0.0001
  30.  H  0.0000 -0.0000  0.0000  0.0000  0.0001 -0.0045  0.0004 -0.0000 -0.0000
  31.  H -0.0008  0.0002  0.0001  0.0000  0.0002 -0.0049  0.0004  0.0000 -0.0000
  32.  H  0.0027  0.0001 -0.0001  0.0001  0.0001  0.0028 -0.0001 -0.0000 -0.0000

     Atom   19      20      21      22      23      24      25      26      27
     ---- ------  ------  ------  ------  ------  ------  ------  ------  ------
   1.  C  0.0030  0.0025  0.0183 -0.0000  0.0003 -0.0000 -0.0000  0.0000  0.0000
   2.  C  0.0175  0.0017  0.0027 -0.0002 -0.0001  0.0000  0.0000 -0.0000 -0.0000
   3.  C  0.8003  0.0029 -0.0005 -0.0013 -0.0002  0.0000  0.0000  0.0000  0.0000
   4.  C  0.0144  0.0156  0.0015  0.0189  0.0004  0.0000  0.0000  0.0000  0.0005
   5.  C  0.0030  0.8002  0.0164 -0.0041 -0.0007  0.0000  0.0000 -0.0000  0.0002
   6.  C  0.0016  0.0175  0.8076 -0.0001  0.0001  0.0000 -0.0000 -0.0000 -0.0000
   7.  C -0.0041 -0.0004 -0.0006  0.7472 -0.0023 -0.0005 -0.0001 -0.0005 -0.0029
   8.  C  0.0001  0.0000  0.0000  0.0182  0.0152  0.0014  0.0006  0.0016  0.0168
   9.  N  0.0018  0.0000  0.0000 -0.0007  0.0009  0.0000  0.0000  0.0000  0.0007
  10.  C -0.0001 -0.0007  0.0000  0.0005  0.8005  0.0170  0.0024 -0.0004  0.0028
  11.  C  0.0000  0.0002  0.0000 -0.0000  0.0174  0.8071  0.0176  0.0027  0.0015
  12.  C -0.0000  0.0001 -0.0000 -0.0002  0.0028  0.0179  0.8056  0.0184  0.0027
  13.  C -0.0000  0.0001 -0.0000 -0.0003  0.0011  0.0030  0.0174  0.8063  0.0165
  14.  C  0.0000  0.0000  0.0000 -0.0012  0.0031 -0.0006  0.0019  0.0166  0.7994
  15.  C  0.0007  0.0000  0.0000 -0.0063 -0.0000 -0.0000 -0.0000  0.0000  0.0001
  16.  O  0.0002 -0.0000  0.0000  0.0031  0.0000  0.0000 -0.0000 -0.0000 -0.0006
  17.  H  0.0000  0.0000 -0.0033 -0.0000 -0.0000 -0.0000 -0.0000  0.0000 -0.0000
  18.  H -0.0037 -0.0000  0.0000 -0.0000 -0.0000 -0.0000  0.0000 -0.0000 -0.0000
  19.  H  0.0000  0.0000 -0.0000  0.0000 -0.0001 -0.0000 -0.0000 -0.0000 -0.0000
  20.  H  0.0000  0.0000 -0.0033 -0.0009 -0.0001 -0.0000 -0.0000 -0.0000 -0.0001
  21.  H -0.0000 -0.0033  0.0000  0.0000 -0.0000 -0.0000 -0.0000 -0.0000 -0.0000
  22.  H  0.0000 -0.0009  0.0000  0.0000 -0.0002 -0.0000  0.0000  0.0000 -0.0012
  23.  H -0.0001 -0.0001 -0.0000 -0.0002  0.0000 -0.0035  0.0000 -0.0000  0.0000
  24.  H -0.0000 -0.0000 -0.0000 -0.0000 -0.0035  0.0000 -0.0033  0.0000 -0.0000
  25.  H -0.0000 -0.0000 -0.0000  0.0000  0.0000 -0.0033  0.0000 -0.0033  0.0000
  26.  H -0.0000 -0.0000 -0.0000  0.0000 -0.0000  0.0000 -0.0033  0.0000 -0.0032
  27.  H -0.0000 -0.0001 -0.0000 -0.0012  0.0000 -0.0000  0.0000 -0.0032  0.0000
  28.  H -0.0000 -0.0000 -0.0000 -0.0008 -0.0000 -0.0000 -0.0000 -0.0000 -0.0000
  29.  C  0.0060 -0.0000  0.0000  0.0042 -0.0016  0.0000  0.0000  0.0000  0.0001
  30.  H  0.0005 -0.0000  0.0000 -0.0001  0.0000  0.0000  0.0000 -0.0000  0.0000
  31.  H -0.0001  0.0000 -0.0000 -0.0001  0.0000 -0.0000 -0.0000  0.0000  0.0000
  32.  H  0.0010  0.0000  0.0000 -0.0002 -0.0012 -0.0000  0.0000  0.0000  0.0000

     Atom   28      29      30      31      32
     ---- ------  ------  ------  ------  ------
   1.  C  0.0000 -0.0001  0.0000  0.0000 -0.0000
   2.  C -0.0001  0.0006  0.0001 -0.0001 -0.0005
   3.  C  0.0002 -0.0012 -0.0027  0.0009 -0.0015
   4.  C  0.0004 -0.0047 -0.0005  0.0001  0.0008
   5.  C -0.0000  0.0013 -0.0001 -0.0001  0.0001
   6.  C -0.0000 -0.0001 -0.0000 -0.0000  0.0000
   7.  C  0.0061  0.0065  0.0042  0.0030 -0.0015
   8.  C  0.0005 -0.0039  0.0006 -0.0011  0.0013
   9.  N -0.0001  0.8086 -0.0087 -0.0105 -0.0021
  10.  C  0.0001  0.0024  0.0000 -0.0008  0.0027
  11.  C -0.0000  0.0013 -0.0000  0.0002  0.0001
  12.  C  0.0000 -0.0001  0.0000  0.0001 -0.0001
  13.  C  0.0000 -0.0001  0.0000  0.0000  0.0001
  14.  C  0.0004  0.0029  0.0001  0.0002  0.0001
  15.  C  0.8047  0.0108 -0.0045 -0.0049  0.0028
  16.  O -0.0159  0.0064  0.0004  0.0004 -0.0001
  17.  H -0.0000 -0.0000 -0.0000  0.0000 -0.0000
  18.  H -0.0000 -0.0001 -0.0000 -0.0000 -0.0000
  19.  H -0.0000  0.0060  0.0005 -0.0001  0.0010
  20.  H -0.0000 -0.0000 -0.0000  0.0000  0.0000
  21.  H -0.0000  0.0000  0.0000 -0.0000  0.0000
  22.  H -0.0008  0.0042 -0.0001 -0.0001 -0.0002
  23.  H -0.0000 -0.0016  0.0000  0.0000 -0.0012
  24.  H -0.0000  0.0000  0.0000 -0.0000 -0.0000
  25.  H -0.0000  0.0000  0.0000 -0.0000  0.0000
  26.  H -0.0000  0.0000 -0.0000  0.0000  0.0000
  27.  H -0.0000  0.0001  0.0000  0.0000  0.0000
  28.  H  0.0000  0.0034  0.0006  0.0006 -0.0002
  29.  C  0.0034  0.0000  0.7684  0.7682  0.7781
  30.  H  0.0006  0.7684  0.0000 -0.0083  0.0040
  31.  H  0.0006  0.7682 -0.0083  0.0000  0.0036
  32.  H -0.0002  0.7781  0.0040  0.0036  0.0000


 Atom-atom overlap-weighted NAO bond order, Totals by atom:                    

     Atom    1
     ---- ------
   1.  C  3.1234
   2.  C  3.1457
   3.  C  3.0855
   4.  C  3.1808
   5.  C  3.0835
   6.  C  3.1476
   7.  C  3.3886
   8.  C  3.1863
   9.  N  2.4952
  10.  C  3.0856
  11.  C  3.1476
  12.  C  3.1251
  13.  C  3.1367
  14.  C  3.1122
  15.  C  3.0486
  16.  O  1.1573
  17.  H  0.8399
  18.  H  0.8386
  19.  H  0.8422
  20.  H  0.8354
  21.  H  0.8389
  22.  H  0.7745
  23.  H  0.8317
  24.  H  0.8385
  25.  H  0.8388
  26.  H  0.8381
  27.  H  0.8335
  28.  H  0.7999
  29.  C  3.1576
  30.  H  0.7540
  31.  H  0.7516
  32.  H  0.7871


 MO bond order:                                                                

     Atom    1       2       3       4       5       6       7       8       9
     ---- ------  ------  ------  ------  ------  ------  ------  ------  ------
   1.  C  0.0000  0.6159  0.2737 -0.0329  0.0631 -0.7870  0.0822  0.0343 -0.0001
   2.  C  0.6159  0.0000 -0.1783  0.2403 -0.0407  0.3020 -0.0682  0.0078  0.0082
   3.  C  0.2737 -0.1783  0.0000 -0.9361  0.0007 -0.0977 -0.0069 -0.0974 -0.0157
   4.  C -0.0329  0.2403 -0.9361  0.0000  0.3945 -0.0249 -0.7362  0.0064 -0.0392
   5.  C  0.0631 -0.0407  0.0007  0.3945  0.0000 -0.2902  0.1626  0.0305  0.0545
   6.  C -0.7870  0.3020 -0.0977 -0.0249 -0.2902  0.0000 -0.0785  0.0002 -0.0020
   7.  C  0.0822 -0.0682 -0.0069 -0.7362  0.1626 -0.0785  0.0000 -0.0749  0.3024
   8.  C  0.0343  0.0078 -0.0974  0.0064  0.0305  0.0002 -0.0749  0.0000  0.0969
   9.  N -0.0001  0.0082 -0.0157 -0.0392  0.0545 -0.0020  0.3024  0.0969  0.0000
  10.  C  0.0137 -0.0198 -0.0161  0.0082 -0.0050  0.0034  0.0504 -0.1081  0.0494
  11.  C  0.0023  0.0002 -0.0132  0.0013  0.0065 -0.0001 -0.0238  0.2968  0.0170
  12.  C  0.0079 -0.0017 -0.0206  0.0069 -0.0056  0.0025  0.0289  0.0272  0.0156
  13.  C  0.0065  0.0099 -0.0186  0.0215 -0.0149 -0.0021 -0.0500  0.0072 -0.0118
  14.  C -0.0147 -0.0272  0.0147 -0.0693  0.0172 -0.0044  0.2308 -1.4550  0.0744
  15.  C  0.0050  0.0006 -0.0540  0.0133  0.0119  0.0002  0.1888  0.2298  0.8043
  16.  O -0.0005 -0.0024  0.0265 -0.0517 -0.0284 -0.0047  0.0952 -0.0830 -0.5267
  17.  H  1.4830 -0.0489  0.1099  0.0367  0.1208  0.1249  0.0356  0.0067  0.0011
  18.  H  0.0313  1.8750  0.0817  0.1448  0.0278  0.1483 -0.0072  0.0107  0.0063
  19.  H  0.0609 -0.0925  0.8351  0.1051  0.0799  0.0214 -0.0661  0.0063  0.0235
  20.  H -0.0629  0.0030 -0.0631  0.0248 -0.7556 -0.0137 -0.0693 -0.0027  0.0207
  21.  H -0.0812 -0.0055 -0.0004  0.0261  0.0924  0.1754 -0.0080  0.0047  0.0179
  22.  H -0.0363 -0.0006  0.0373 -0.0547  0.0549  0.0033 -0.6650  0.0536  0.0347
  23.  H -0.0032 -0.0103 -0.0086  0.0155  0.0080 -0.0049  0.0277  0.0348 -0.0038
  24.  H -0.0027  0.0011  0.0023 -0.0021  0.0023 -0.0022 -0.0105  0.0875 -0.0105
  25.  H -0.0004  0.0010 -0.0007 -0.0015 -0.0004  0.0000 -0.0037 -0.0083  0.0022
  26.  H -0.0020 -0.0021  0.0022 -0.0057  0.0031  0.0005  0.0021 -0.0758  0.0058
  27.  H  0.0023 -0.0033  0.0104 -0.0029  0.0077  0.0009 -0.0013 -0.0824 -0.0086
  28.  H -0.0003 -0.0021 -0.0002  0.0031  0.0116  0.0018  0.0646  0.0031 -0.0786
  29.  C  0.0051 -0.0164  0.0304 -0.0296 -0.0198 -0.0021 -0.0001  0.0461 -0.5813
  30.  H  0.0003 -0.0062  0.0163 -0.0196 -0.0022  0.0036  0.0369 -0.0046 -0.1129
  31.  H -0.0020  0.0106 -0.0013  0.0138  0.0176 -0.0040  0.0641  0.0344  0.1760
  32.  H -0.0018 -0.0095 -0.0023  0.0108 -0.0078  0.0012 -0.0084  0.0195 -0.0355

     Atom   10      11      12      13      14      15      16      17      18
     ---- ------  ------  ------  ------  ------  ------  ------  ------  ------
   1.  C  0.0137  0.0023  0.0079  0.0065 -0.0147  0.0050 -0.0005  1.4830  0.0313
   2.  C -0.0198  0.0002 -0.0017  0.0099 -0.0272  0.0006 -0.0024 -0.0489  1.8750
   3.  C -0.0161 -0.0132 -0.0206 -0.0186  0.0147 -0.0540  0.0265  0.1099  0.0817
   4.  C  0.0082  0.0013  0.0069  0.0215 -0.0693  0.0133 -0.0517  0.0367  0.1448
   5.  C -0.0050  0.0065 -0.0056 -0.0149  0.0172  0.0119 -0.0284  0.1208  0.0278
   6.  C  0.0034 -0.0001  0.0025 -0.0021 -0.0044  0.0002 -0.0047  0.1249  0.1483
   7.  C  0.0504 -0.0238  0.0289 -0.0500  0.2308  0.1888  0.0952  0.0356 -0.0072
   8.  C -0.1081  0.2968  0.0272  0.0072 -1.4550  0.2298 -0.0830  0.0067  0.0107
   9.  N  0.0494  0.0170  0.0156 -0.0118  0.0744  0.8043 -0.5267  0.0011  0.0063
  10.  C  0.0000  0.1204  0.2652  0.1494  0.2110 -0.0118 -0.0106  0.0034 -0.0013
  11.  C  0.1204  0.0000 -1.2698  0.0547  0.0076  0.0296 -0.0142  0.0006  0.0021
  12.  C  0.2652 -1.2698  0.0000 -0.1659 -0.0109  0.0008  0.0074  0.0005  0.0015
  13.  C  0.1494  0.0547 -0.1659  0.0000  0.0176  0.0258 -0.0235  0.0007  0.0046
  14.  C  0.2110  0.0076 -0.0109  0.0176  0.0000  0.0124  0.0082  0.0018 -0.0044
  15.  C -0.0118  0.0296  0.0008  0.0258  0.0124  0.0000  0.5176  0.0019  0.0027
  16.  O -0.0106 -0.0142  0.0074 -0.0235  0.0082  0.5176  0.0000  0.0004 -0.0030
  17.  H  0.0034  0.0006  0.0005  0.0007  0.0018  0.0019  0.0004  0.0000 -0.0557
  18.  H -0.0013  0.0021  0.0015  0.0046 -0.0044  0.0027 -0.0030 -0.0557  0.0000
  19.  H -0.0113  0.0028 -0.0022  0.0075 -0.0104 -0.0169 -0.0003 -0.0098 -0.0544
  20.  H -0.0112  0.0009 -0.0005  0.0026  0.0041  0.0070 -0.0040 -0.0091  0.0097
  21.  H  0.0014 -0.0000 -0.0004  0.0010 -0.0018  0.0052 -0.0069 -0.0557 -0.0095
  22.  H  0.0111 -0.0004 -0.0077  0.0359 -0.0579 -0.0549  0.0082  0.0021  0.0039
  23.  H  1.9396  0.0370  0.1586  0.0463  0.1656 -0.0197  0.0075 -0.0011 -0.0018
  24.  H -0.0735  1.3006  0.1386  0.1136  0.0212 -0.0088  0.0036 -0.0001 -0.0000
  25.  H -0.0434 -0.0820 -0.0988  0.1123  0.0014  0.0047 -0.0001  0.0000  0.0002
  26.  H -0.0154 -0.0650 -0.0077 -0.8076 -0.0064 -0.0064  0.0067  0.0001 -0.0007
  27.  H -0.0438  0.0176 -0.0033  0.1062 -0.3259 -0.0212  0.0123  0.0006 -0.0017
  28.  H -0.0018  0.0041  0.0053  0.0041  0.0110  1.0493  0.0541 -0.0003 -0.0007
  29.  C -0.0542  0.0074 -0.0160  0.0002 -0.0214 -0.1530 -0.0258  0.0033  0.0002
  30.  H -0.0024  0.0002  0.0034 -0.0025  0.0002 -0.1176  0.1006  0.0011 -0.0007
  31.  H -0.0019  0.0085  0.0073  0.0045  0.0040  0.0851 -0.0800 -0.0022 -0.0012
  32.  H  0.0276  0.0055 -0.0032  0.0051  0.0080  0.0819 -0.0141  0.0011  0.0008

     Atom   19      20      21      22      23      24      25      26      27
     ---- ------  ------  ------  ------  ------  ------  ------  ------  ------
   1.  C  0.0609 -0.0629 -0.0812 -0.0363 -0.0032 -0.0027 -0.0004 -0.0020  0.0023
   2.  C -0.0925  0.0030 -0.0055 -0.0006 -0.0103  0.0011  0.0010 -0.0021 -0.0033
   3.  C  0.8351 -0.0631 -0.0004  0.0373 -0.0086  0.0023 -0.0007  0.0022  0.0104
   4.  C  0.1051  0.0248  0.0261 -0.0547  0.0155 -0.0021 -0.0015 -0.0057 -0.0029
   5.  C  0.0799 -0.7556  0.0924  0.0549  0.0080  0.0023 -0.0004  0.0031  0.0077
   6.  C  0.0214 -0.0137  0.1754  0.0033 -0.0049 -0.0022  0.0000  0.0005  0.0009
   7.  C -0.0661 -0.0693 -0.0080 -0.6650  0.0277 -0.0105 -0.0037  0.0021 -0.0013
   8.  C  0.0063 -0.0027  0.0047  0.0536  0.0348  0.0875 -0.0083 -0.0758 -0.0824
   9.  N  0.0235  0.0207  0.0179  0.0347 -0.0038 -0.0105  0.0022  0.0058 -0.0086
  10.  C -0.0113 -0.0112  0.0014  0.0111  1.9396 -0.0735 -0.0434 -0.0154 -0.0438
  11.  C  0.0028  0.0009 -0.0000 -0.0004  0.0370  1.3006 -0.0820 -0.0650  0.0176
  12.  C -0.0022 -0.0005 -0.0004 -0.0077  0.1586  0.1386 -0.0988 -0.0077 -0.0033
  13.  C  0.0075  0.0026  0.0010  0.0359  0.0463  0.1136  0.1123 -0.8076  0.1062
  14.  C -0.0104  0.0041 -0.0018 -0.0579  0.1656  0.0212  0.0014 -0.0064 -0.3259
  15.  C -0.0169  0.0070  0.0052 -0.0549 -0.0197 -0.0088  0.0047 -0.0064 -0.0212
  16.  O -0.0003 -0.0040 -0.0069  0.0082  0.0075  0.0036 -0.0001  0.0067  0.0123
  17.  H -0.0098 -0.0091 -0.0557  0.0021 -0.0011 -0.0001  0.0000  0.0001  0.0006
  18.  H -0.0544  0.0097 -0.0095  0.0039 -0.0018 -0.0000  0.0002 -0.0007 -0.0017
  19.  H  0.0000 -0.0145  0.0103  0.0054 -0.0048  0.0001  0.0002 -0.0019 -0.0011
  20.  H -0.0145  0.0000 -0.0557 -0.0028 -0.0027 -0.0015 -0.0010 -0.0017 -0.0043
  21.  H  0.0103 -0.0557  0.0000 -0.0021 -0.0013 -0.0001 -0.0001 -0.0002  0.0002
  22.  H  0.0054 -0.0028 -0.0021  0.0000  0.0114  0.0084  0.0016 -0.0045  0.0005
  23.  H -0.0048 -0.0027 -0.0013  0.0114  0.0000 -0.0550 -0.0098  0.0098 -0.0130
  24.  H  0.0001 -0.0015 -0.0001  0.0084 -0.0550  0.0000 -0.0558 -0.0096  0.0102
  25.  H  0.0002 -0.0010 -0.0001  0.0016 -0.0098 -0.0558  0.0000 -0.0557 -0.0098
  26.  H -0.0019 -0.0017 -0.0002 -0.0045  0.0098 -0.0096 -0.0557  0.0000 -0.0548
  27.  H -0.0011 -0.0043  0.0002  0.0005 -0.0130  0.0102 -0.0098 -0.0548  0.0000
  28.  H  0.0005  0.0023  0.0021  0.0145  0.0007  0.0006  0.0004  0.0008 -0.0026
  29.  C  0.0206 -0.0003  0.0010 -0.0518 -0.0176  0.0014  0.0020 -0.0031  0.0042
  30.  H  0.0080  0.0013 -0.0001 -0.0167  0.0029  0.0018 -0.0007 -0.0001  0.0050
  31.  H  0.0124  0.0033  0.0024 -0.0086 -0.0013 -0.0016 -0.0003 -0.0005  0.0013
  32.  H -0.0031  0.0013 -0.0017  0.0174  0.0071 -0.0005  0.0006 -0.0002  0.0005

     Atom   28      29      30      31      32
     ---- ------  ------  ------  ------  ------
   1.  C -0.0003  0.0051  0.0003 -0.0020 -0.0018
   2.  C -0.0021 -0.0164 -0.0062  0.0106 -0.0095
   3.  C -0.0002  0.0304  0.0163 -0.0013 -0.0023
   4.  C  0.0031 -0.0296 -0.0196  0.0138  0.0108
   5.  C  0.0116 -0.0198 -0.0022  0.0176 -0.0078
   6.  C  0.0018 -0.0021  0.0036 -0.0040  0.0012
   7.  C  0.0646 -0.0001  0.0369  0.0641 -0.0084
   8.  C  0.0031  0.0461 -0.0046  0.0344  0.0195
   9.  N -0.0786 -0.5813 -0.1129  0.1760 -0.0355
  10.  C -0.0018 -0.0542 -0.0024 -0.0019  0.0276
  11.  C  0.0041  0.0074  0.0002  0.0085  0.0055
  12.  C  0.0053 -0.0160  0.0034  0.0073 -0.0032
  13.  C  0.0041  0.0002 -0.0025  0.0045  0.0051
  14.  C  0.0110 -0.0214  0.0002  0.0040  0.0080
  15.  C  1.0493 -0.1530 -0.1176  0.0851  0.0819
  16.  O  0.0541 -0.0258  0.1006 -0.0800 -0.0141
  17.  H -0.0003  0.0033  0.0011 -0.0022  0.0011
  18.  H -0.0007  0.0002 -0.0007 -0.0012  0.0008
  19.  H  0.0005  0.0206  0.0080  0.0124 -0.0031
  20.  H  0.0023 -0.0003  0.0013  0.0033  0.0013
  21.  H  0.0021  0.0010 -0.0001  0.0024 -0.0017
  22.  H  0.0145 -0.0518 -0.0167 -0.0086  0.0174
  23.  H  0.0007 -0.0176  0.0029 -0.0013  0.0071
  24.  H  0.0006  0.0014  0.0018 -0.0016 -0.0005
  25.  H  0.0004  0.0020 -0.0007 -0.0003  0.0006
  26.  H  0.0008 -0.0031 -0.0001 -0.0005 -0.0002
  27.  H -0.0026  0.0042  0.0050  0.0013  0.0005
  28.  H  0.0000 -0.0279  0.0015  0.0012  0.0190
  29.  C -0.0279  0.0000  1.5212 -0.2333  1.0414
  30.  H  0.0015  1.5212  0.0000 -0.0318  0.0174
  31.  H  0.0012 -0.2333 -0.0318  0.0000  0.0139
  32.  H  0.0190  1.0414  0.0174  0.0139  0.0000


 MO atomic valencies:                                                          

     Atom    1
     ---- ------
   1.  C  1.6592
   2.  C  2.5398
   3.  C -0.0900
   4.  C -0.9335
   5.  C -0.0033
   6.  C -0.5288
   7.  C -0.5057
   8.  C -0.9475
   9.  N  0.2842
  10.  C  2.4224
  11.  C  0.4552
  12.  C -0.9366
  13.  C -0.3600
  14.  C -1.1984
  15.  C  2.6138
  16.  O -0.0315
  17.  H  1.7532
  18.  H  2.2093
  19.  H  0.9107
  20.  H -0.9959
  21.  H  0.1095
  22.  H -0.6599
  23.  H  2.3136
  24.  H  1.4589
  25.  H -0.2460
  26.  H -1.0963
  27.  H -0.4003
  28.  H  1.1410
  29.  C  1.4306
  30.  H  1.4034
  31.  H  0.0902
  32.  H  1.1920


 NATURAL BOND ORBITAL ANALYSIS:

                       Occupancies       Lewis Structure    Low   High
           Occ.    -------------------  -----------------   occ   occ
  Cycle   Thresh.   Lewis   Non-Lewis     CR  BD  3C  LP    (L)   (NL)   Dev
 =============================================================================
   1(1)    1.90   112.52665   7.47335     17  35   0   8    11      9    0.45
   2(2)    1.90   112.52665   7.47335     17  35   0   8    11      9    0.45
   3(1)    1.80   112.91398   7.08602     17  34   0   9     7      7    0.45
   4(2)    1.80   112.91398   7.08602     17  34   0   9     7      7    0.45
   5(1)    1.70   112.39399   7.60601     17  35   0   8     8      8    0.45
   6(2)    1.70   112.39399   7.60601     17  35   0   8     8      8    0.45
   7(1)    1.60   116.82242   3.17758     17  40   0   3     0      7    0.45
   8(2)    1.60   116.86653   3.13347     17  40   0   3     0      7    0.43
   9(3)    1.60   116.85741   3.14259     17  40   0   3     0      7    0.44
  10(4)    1.60   116.22529   3.77471     17  39   0   4     1      7    0.44
  11(5)    1.60   116.86653   3.13347     17  40   0   3     0      7    0.43
  12(1)    1.50   116.40717   3.59283     17  39   0   4     0      7    0.61
  13(2)    1.50   116.40717   3.59283     17  39   0   4     0      7    0.61
  14(1)    1.60   116.86653   3.13347     17  40   0   3     0      7    0.43
 -----------------------------------------------------------------------------

 Structure accepted: RESONANCE keyword permits strongly delocalized structure

 WARNING:  1 low occupancy (<1.9990e) core orbital  found on  C    7

 --------------------------------------------------------
   Core                     33.98759 ( 99.964% of  34)
   Valence Lewis            82.87894 ( 96.371% of  86)
  ==================       ============================
   Total Lewis             116.86653 ( 97.389% of 120)
  -----------------------------------------------------
   Valence non-Lewis         2.90165 (  2.418% of 120)
   Rydberg non-Lewis         0.23182 (  0.193% of 120)
  ==================       ============================
   Total non-Lewis           3.13347 (  2.611% of 120)
 --------------------------------------------------------


       (Occupancy)   Bond orbital/ Coefficients/ Hybrids
 ---------------------------------------------------------------------------------
     1. (1.98139) BD ( 1) C   1 - C   2  
                ( 49.93%)   0.7066* C   1 s( 34.69%)p 1.88( 65.27%)d 0.00(  0.03%)
                                            0.0000  0.5889 -0.0108 -0.0001 -0.0000
                                            0.1878 -0.0335  0.0002  0.0000 -0.4648
                                           -0.0118  0.0108 -0.0001  0.6320 -0.0224
                                           -0.0098  0.0000 -0.0005  0.0058 -0.0151
                                           -0.0051  0.0056
                ( 50.07%)   0.7076* C   2 s( 34.65%)p 1.88( 65.32%)d 0.00(  0.03%)
                                            0.0000  0.5885 -0.0132 -0.0030 -0.0006
                                           -0.1668 -0.0265  0.0065 -0.0004  0.4896
                                           -0.0330 -0.0048  0.0001 -0.6193  0.0050
                                            0.0111 -0.0005 -0.0017  0.0080 -0.0138
                                           -0.0032  0.0064
     2. (1.66801) BD ( 2) C   1 - C   2  
                ( 50.43%)   0.7101* C   1 s(  0.00%)p 1.00( 99.96%)d 0.00(  0.04%)
                                           -0.0000  0.0020  0.0001  0.0000  0.0000
                                            0.5893  0.0155  0.0077 -0.0005 -0.5556
                                           -0.0151 -0.0071  0.0001 -0.5855 -0.0158
                                           -0.0075  0.0004 -0.0069  0.0086  0.0036
                                           -0.0113 -0.0106
                ( 49.57%)   0.7041* C   2 s(  0.00%)p 1.00( 99.96%)d 0.00(  0.04%)
                                            0.0000  0.0002  0.0001  0.0009  0.0001
                                            0.5869  0.0148  0.0073 -0.0011 -0.5503
                                           -0.0140 -0.0071  0.0009 -0.5930 -0.0147
                                           -0.0073  0.0008  0.0085 -0.0021  0.0062
                                           -0.0045  0.0154
     3. (1.98151) BD ( 1) C   1 - C   6  
                ( 49.92%)   0.7065* C   1 s( 34.71%)p 1.88( 65.25%)d 0.00(  0.03%)
                                            0.0000  0.5891 -0.0117 -0.0004 -0.0001
                                           -0.6288  0.0068  0.0118  0.0000 -0.1601
                                           -0.0266  0.0065 -0.0001 -0.4790  0.0321
                                            0.0059  0.0000  0.0080  0.0142  0.0017
                                            0.0074 -0.0009
                ( 50.08%)   0.7077* C   6 s( 34.75%)p 1.88( 65.22%)d 0.00(  0.03%)
                                            0.0000  0.5893 -0.0133 -0.0027 -0.0005
                                            0.6309 -0.0214 -0.0090  0.0003  0.1913
                                           -0.0348  0.0009 -0.0002  0.4643  0.0117
                                           -0.0101  0.0005  0.0056  0.0151  0.0006
                                            0.0073  0.0012
     4. (1.98164) BD ( 1) C   1 - H  17  
                ( 60.20%)   0.7759* C   1 s( 30.51%)p 2.28( 69.43%)d 0.00(  0.07%)
                                           -0.0003  0.5520  0.0180  0.0003  0.0002
                                            0.4691  0.0023  0.0048  0.0010  0.6694
                                            0.0034  0.0068  0.0014 -0.1612 -0.0009
                                           -0.0016 -0.0003  0.0197 -0.0065 -0.0060
                                           -0.0075 -0.0119
                ( 39.80%)   0.6308* H  17 s(100.00%)
                                            1.0000  0.0005  0.0012
     5. (1.97915) BD ( 1) C   2 - C   3  
                ( 49.52%)   0.7037* C   2 s( 34.76%)p 1.88( 65.21%)d 0.00(  0.03%)
                                            0.0000  0.5895 -0.0094  0.0015  0.0005
                                           -0.4453 -0.0144  0.0097 -0.0008 -0.6518
                                            0.0205  0.0099 -0.0004  0.1643 -0.0333
                                            0.0004 -0.0007  0.0150  0.0004 -0.0051
                                           -0.0038 -0.0074
                ( 50.48%)   0.7105* C   3 s( 34.77%)p 1.88( 65.20%)d 0.00(  0.03%)
                                           -0.0000  0.5895  0.0139 -0.0031 -0.0002
                                            0.4590 -0.0303 -0.0024 -0.0002  0.6453
                                           -0.0031 -0.0081  0.0001 -0.1523 -0.0282
                                            0.0046  0.0005  0.0133 -0.0009 -0.0075
                                           -0.0047 -0.0063
     6. (1.98147) BD ( 1) C   2 - H  18  
                ( 60.25%)   0.7762* C   2 s( 30.50%)p 2.28( 69.43%)d 0.00(  0.07%)
                                           -0.0003  0.5520  0.0179  0.0012  0.0002
                                            0.6541  0.0033  0.0063  0.0011  0.1744
                                            0.0005  0.0022  0.0005  0.4857  0.0029
                                            0.0042  0.0007  0.0062  0.0201  0.0068
                                            0.0136  0.0004
                ( 39.75%)   0.6305* H  18 s(100.00%)
                                            1.0000  0.0006  0.0012
     7. (1.97421) BD ( 1) C   3 - C   4  
                ( 49.16%)   0.7011* C   3 s( 35.00%)p 1.86( 64.98%)d 0.00(  0.03%)
                                           -0.0001 -0.5915 -0.0061 -0.0047 -0.0004
                                            0.6438 -0.0067 -0.0087  0.0010  0.1879
                                           -0.0195 -0.0027 -0.0007  0.4465  0.0083
                                           -0.0050  0.0020 -0.0058 -0.0140 -0.0003
                                           -0.0071 -0.0002
                ( 50.84%)   0.7130* C   4 s( 33.94%)p 1.95( 66.03%)d 0.00(  0.03%)
                                           -0.0000 -0.5825 -0.0078 -0.0027 -0.0000
                                           -0.6362  0.0054  0.0007 -0.0024 -0.1668
                                           -0.0058  0.0014 -0.0004 -0.4770  0.0146
                                            0.0012 -0.0029 -0.0062 -0.0136 -0.0023
                                           -0.0076  0.0011
     8. (1.66740) BD ( 2) C   3 - C   4  
                ( 50.06%)   0.7076* C   3 s(  0.00%)p 1.00( 99.96%)d 0.00(  0.04%)
                                            0.0000  0.0001  0.0031 -0.0001  0.0000
                                            0.5777  0.0082  0.0053 -0.0005 -0.5527
                                           -0.0053 -0.0052  0.0014 -0.6002 -0.0083
                                           -0.0047  0.0004  0.0091 -0.0021  0.0058
                                           -0.0042  0.0153
                ( 49.94%)   0.7067* C   4 s(  0.01%)p 1.00( 99.96%)d 0.00(  0.03%)
                                           -0.0001 -0.0001  0.0074 -0.0021 -0.0001
                                            0.5864  0.0061  0.0030 -0.0035 -0.5572
                                           -0.0025 -0.0039  0.0033 -0.5875 -0.0082
                                           -0.0047  0.0025 -0.0027 -0.0065 -0.0087
                                            0.0140 -0.0051
     9. (1.97983) BD ( 1) C   3 - H  19  
                ( 60.22%)   0.7760* C   3 s( 30.15%)p 2.31( 69.78%)d 0.00(  0.07%)
                                           -0.0003  0.5489 -0.0160 -0.0013 -0.0001
                                            0.2001 -0.0080  0.0050  0.0033 -0.4915
                                           -0.0050  0.0030  0.0012  0.6451  0.0005
                                            0.0027  0.0015 -0.0069  0.0073 -0.0206
                                           -0.0075  0.0101
                ( 39.78%)   0.6307* H  19 s(100.00%)
                                            1.0000  0.0014  0.0008
    10. (1.97278) BD ( 1) C   4 - C   5  
                ( 50.88%)   0.7133* C   4 s( 33.76%)p 1.96( 66.21%)d 0.00(  0.03%)
                                           -0.0000  0.5810  0.0032  0.0010  0.0003
                                           -0.1816  0.0057  0.0017 -0.0019  0.4768
                                           -0.0012  0.0003  0.0017 -0.6337  0.0128
                                            0.0008 -0.0031 -0.0016  0.0065 -0.0150
                                           -0.0045  0.0072
                ( 49.12%)   0.7009* C   5 s( 34.98%)p 1.86( 65.00%)d 0.00(  0.03%)
                                            0.0001  0.5914  0.0051  0.0044  0.0004
                                            0.1462  0.0148 -0.0006  0.0017 -0.4801
                                            0.0164  0.0069  0.0005  0.6304  0.0031
                                           -0.0093  0.0014 -0.0005  0.0070 -0.0136
                                           -0.0036  0.0064
    11. (1.97034) BD ( 1) C   4 - C   7  
                ( 49.00%)   0.7000* C   4 s( 32.27%)p 2.10( 67.70%)d 0.00(  0.03%)
                                            0.0001  0.5680 -0.0084 -0.0046 -0.0003
                                           -0.4663 -0.0196  0.0037 -0.0019 -0.6587
                                           -0.0064  0.0010 -0.0009  0.1588  0.0070
                                            0.0012  0.0003  0.0142 -0.0027 -0.0054
                                           -0.0044 -0.0073
                ( 51.00%)   0.7141* C   7 s( 29.50%)p 2.39( 70.48%)d 0.00(  0.03%)
                                            0.0001  0.5430  0.0088 -0.0019  0.0003
                                            0.4948 -0.0124  0.0038  0.0003  0.6745
                                            0.0127 -0.0006  0.0008 -0.0672  0.0116
                                           -0.0012  0.0025  0.0136 -0.0009 -0.0011
                                           -0.0047 -0.0075
    12. (1.97910) BD ( 1) C   5 - C   6  
                ( 50.44%)   0.7102* C   5 s( 34.90%)p 1.86( 65.07%)d 0.00(  0.03%)
                                           -0.0001  0.5906  0.0146 -0.0022 -0.0001
                                            0.4492  0.0160 -0.0071 -0.0001  0.6480
                                           -0.0193 -0.0062  0.0007 -0.1649  0.0333
                                           -0.0028 -0.0003  0.0147  0.0002 -0.0051
                                           -0.0033 -0.0069
                ( 49.56%)   0.7040* C   6 s( 34.62%)p 1.89( 65.34%)d 0.00(  0.03%)
                                            0.0000  0.5884 -0.0090  0.0015  0.0004
                                           -0.4602  0.0302  0.0053  0.0001 -0.6469
                                            0.0040  0.0122 -0.0006  0.1458  0.0277
                                           -0.0053  0.0007  0.0134 -0.0009 -0.0077
                                           -0.0058 -0.0063
    13. (1.67189) BD ( 2) C   5 - C   6  
                ( 50.34%)   0.7095* C   5 s(  0.00%)p 1.00( 99.96%)d 0.00(  0.04%)
                                           -0.0000  0.0038  0.0014  0.0011 -0.0001
                                            0.5972  0.0122  0.0072 -0.0013 -0.5628
                                           -0.0088 -0.0089  0.0009 -0.5707 -0.0112
                                           -0.0094  0.0012 -0.0014 -0.0060 -0.0089
                                            0.0151 -0.0040
                ( 49.66%)   0.7047* C   6 s(  0.00%)p 1.00( 99.96%)d 0.00(  0.04%)
                                           -0.0000 -0.0012  0.0001  0.0004  0.0000
                                            0.5958  0.0141  0.0069 -0.0000 -0.5555
                                           -0.0132 -0.0064  0.0003 -0.5790 -0.0143
                                           -0.0065  0.0002 -0.0074  0.0092  0.0031
                                           -0.0118 -0.0115
    14. (1.97985) BD ( 1) C   5 - H  20  
                ( 60.33%)   0.7767* C   5 s( 30.03%)p 2.33( 69.91%)d 0.00(  0.07%)
                                            0.0003 -0.5477  0.0158  0.0019  0.0001
                                            0.6471  0.0034  0.0017  0.0005  0.1776
                                            0.0074 -0.0019 -0.0012  0.4986 -0.0049
                                            0.0050  0.0023 -0.0074 -0.0204 -0.0070
                                           -0.0126 -0.0005
                ( 39.67%)   0.6299* H  20 s(100.00%)
                                           -1.0000 -0.0014 -0.0008
    15. (1.98145) BD ( 1) C   6 - H  21  
                ( 60.27%)   0.7764* C   6 s( 30.54%)p 2.27( 69.39%)d 0.00(  0.07%)
                                            0.0003 -0.5523 -0.0178 -0.0011 -0.0003
                                            0.1819  0.0010  0.0012  0.0002 -0.4843
                                           -0.0023 -0.0054 -0.0009  0.6529  0.0035
                                            0.0063  0.0011  0.0073 -0.0067  0.0200
                                            0.0067 -0.0113
                ( 39.73%)   0.6303* H  21 s(100.00%)
                                           -1.0000 -0.0006 -0.0011
    16. (1.96449) BD ( 1) C   7 - C   8  
                ( 50.92%)   0.7136* C   7 s( 28.73%)p 2.48( 71.25%)d 0.00(  0.03%)
                                            0.0001  0.5359  0.0067  0.0003 -0.0001
                                           -0.8214  0.0028 -0.0003 -0.0020  0.1785
                                            0.0110 -0.0020  0.0009  0.0755  0.0036
                                           -0.0016  0.0022 -0.0062 -0.0038  0.0010
                                            0.0132 -0.0069
                ( 49.08%)   0.7006* C   8 s( 32.10%)p 2.11( 67.87%)d 0.00(  0.03%)
                                            0.0002  0.5664 -0.0099 -0.0030 -0.0004
                                            0.8099  0.0225 -0.0026  0.0024 -0.1412
                                            0.0061 -0.0026  0.0001 -0.0475  0.0059
                                            0.0045 -0.0001 -0.0060 -0.0011  0.0017
                                            0.0141 -0.0087
    17. (1.97827) BD ( 1) C   7 - N   9  
                ( 37.34%)   0.6111* C   7 s( 21.67%)p 3.61( 78.24%)d 0.00(  0.09%)
                                           -0.0001  0.4649  0.0231  0.0035 -0.0004
                                            0.2585 -0.0094  0.0051  0.0010 -0.4962
                                            0.0200 -0.0053 -0.0001  0.6845 -0.0162
                                           -0.0016  0.0022 -0.0075  0.0100 -0.0230
                                           -0.0060  0.0133
                ( 62.66%)   0.7915* N   9 s( 34.65%)p 1.88( 65.32%)d 0.00(  0.03%)
                                           -0.0000  0.5886  0.0058 -0.0052  0.0002
                                           -0.2224 -0.0022  0.0047 -0.0009  0.4668
                                            0.0024 -0.0105  0.0012 -0.6210 -0.0031
                                            0.0048 -0.0011 -0.0062  0.0050 -0.0094
                                           -0.0064  0.0081
    18. (1.95237) BD ( 1) C   7 - H  22  
                ( 63.16%)   0.7947* C   7 s( 20.17%)p 3.95( 79.75%)d 0.00(  0.08%)
                                            0.0003 -0.4483  0.0268  0.0003 -0.0002
                                           -0.1138  0.0054 -0.0013  0.0003  0.5151
                                            0.0083 -0.0020 -0.0036  0.7200  0.0248
                                            0.0008  0.0018  0.0032  0.0057 -0.0222
                                            0.0069 -0.0152
                ( 36.84%)   0.6070* H  22 s(100.00%)
                                           -1.0000 -0.0043  0.0002
    19. (1.97453) BD ( 1) C   8 - C  10  
                ( 50.59%)   0.7113* C   8 s( 33.91%)p 1.95( 66.05%)d 0.00(  0.03%)
                                           -0.0000  0.5823  0.0060  0.0020  0.0002
                                           -0.2710 -0.0027 -0.0003 -0.0001  0.6370
                                           -0.0131 -0.0017  0.0036  0.4254 -0.0098
                                           -0.0017  0.0029 -0.0088 -0.0058  0.0134
                                           -0.0055 -0.0023
                ( 49.41%)   0.7029* C  10 s( 35.14%)p 1.84( 64.83%)d 0.00(  0.03%)
                                            0.0001  0.5928  0.0048  0.0036  0.0005
                                            0.3013 -0.0213 -0.0051 -0.0012 -0.6228
                                           -0.0018  0.0079 -0.0012 -0.4112 -0.0021
                                            0.0048 -0.0011 -0.0064 -0.0036  0.0133
                                           -0.0056 -0.0033
    20. (1.97418) BD ( 1) C   8 - C  14  
                ( 50.70%)   0.7121* C   8 s( 33.96%)p 1.94( 66.01%)d 0.00(  0.03%)
                                           -0.0000  0.5827  0.0068  0.0001  0.0002
                                           -0.5173 -0.0021 -0.0000 -0.0015 -0.5049
                                            0.0140  0.0004 -0.0030 -0.3703  0.0129
                                           -0.0004 -0.0018  0.0115  0.0089  0.0094
                                            0.0012 -0.0050
                ( 49.30%)   0.7021* C  14 s( 35.33%)p 1.83( 64.65%)d 0.00(  0.03%)
                                            0.0001  0.5943  0.0063  0.0047  0.0004
                                            0.5305 -0.0227 -0.0073 -0.0009  0.4797
                                            0.0105 -0.0070  0.0016  0.3663  0.0070
                                           -0.0060  0.0012  0.0090  0.0075  0.0103
                                            0.0007 -0.0044
    21. (1.65834) BD ( 2) C   8 - C  14  
                ( 51.18%)   0.7154* C   8 s(  0.00%)p 1.00( 99.97%)d 0.00(  0.03%)
                                            0.0001 -0.0060  0.0007  0.0006  0.0001
                                           -0.0458  0.0004  0.0006 -0.0000 -0.5642
                                           -0.0037 -0.0025  0.0036  0.8240  0.0092
                                            0.0053 -0.0049  0.0094 -0.0129 -0.0019
                                           -0.0027 -0.0068
                ( 48.82%)   0.6987* C  14 s(  0.00%)p 1.00( 99.96%)d 0.00(  0.04%)
                                           -0.0000 -0.0053  0.0002 -0.0007  0.0001
                                           -0.0505  0.0005 -0.0013 -0.0006 -0.5658
                                           -0.0058 -0.0045  0.0007  0.8227  0.0083
                                            0.0066 -0.0012 -0.0027  0.0018  0.0066
                                            0.0093  0.0157
    22. (1.98791) BD ( 1) N   9 - C  15  
                ( 63.85%)   0.7990* N   9 s( 33.07%)p 2.02( 66.88%)d 0.00(  0.05%)
                                            0.0000 -0.5750 -0.0033 -0.0049  0.0002
                                           -0.2707  0.0068 -0.0023 -0.0007  0.7615
                                           -0.0146  0.0069  0.0017  0.1240  0.0011
                                            0.0051  0.0003  0.0120  0.0010 -0.0037
                                            0.0156  0.0075
                ( 36.15%)   0.6013* C  15 s( 32.83%)p 2.04( 67.09%)d 0.00(  0.08%)
                                           -0.0002 -0.5729  0.0111  0.0015  0.0016
                                            0.2680 -0.0068 -0.0021 -0.0010 -0.7699
                                            0.0239  0.0061  0.0028 -0.0738  0.0158
                                            0.0018 -0.0002  0.0139  0.0019 -0.0046
                                            0.0174  0.0157
    23. (1.98727) BD ( 1) N   9 - C  29  
                ( 63.59%)   0.7974* N   9 s( 32.21%)p 2.10( 67.76%)d 0.00(  0.03%)
                                           -0.0001  0.5674 -0.0088  0.0060  0.0001
                                           -0.0621 -0.0001 -0.0007 -0.0003  0.2808
                                           -0.0011  0.0004  0.0010  0.7712 -0.0117
                                            0.0016  0.0000 -0.0030 -0.0009  0.0065
                                           -0.0040  0.0160
                ( 36.41%)   0.6034* C  29 s( 24.50%)p 3.08( 75.40%)d 0.00(  0.10%)
                                            0.0001  0.4942  0.0276 -0.0011 -0.0002
                                            0.0597 -0.0021 -0.0006 -0.0001 -0.2684
                                            0.0144  0.0014 -0.0002 -0.8221  0.0473
                                            0.0013 -0.0012 -0.0019 -0.0041  0.0164
                                           -0.0031  0.0271
    24. (1.97939) BD ( 1) C  10 - C  11  
                ( 50.43%)   0.7101* C  10 s( 34.71%)p 1.88( 65.26%)d 0.00(  0.03%)
                                           -0.0000  0.5890  0.0150 -0.0015 -0.0002
                                           -0.7923  0.0058  0.0076 -0.0003  0.1420
                                           -0.0342  0.0018  0.0004  0.0536 -0.0231
                                            0.0030  0.0005 -0.0030 -0.0003  0.0033
                                            0.0141 -0.0095
                ( 49.57%)   0.7041* C  11 s( 34.80%)p 1.87( 65.17%)d 0.00(  0.03%)
                                            0.0000  0.5898 -0.0098  0.0016  0.0003
                                            0.7953 -0.0207 -0.0128  0.0005 -0.1274
                                           -0.0292  0.0053 -0.0007 -0.0335 -0.0211
                                            0.0030 -0.0005 -0.0063 -0.0021  0.0038
                                            0.0128 -0.0095
    25. (1.66220) BD ( 2) C  10 - C  11  
                ( 50.16%)   0.7082* C  10 s(  0.00%)p 1.00( 99.96%)d 0.00(  0.04%)
                                            0.0000 -0.0016 -0.0012 -0.0007 -0.0002
                                           -0.0472 -0.0001 -0.0013  0.0008 -0.5670
                                           -0.0095 -0.0074  0.0014  0.8218  0.0155
                                            0.0107 -0.0019  0.0106 -0.0145 -0.0013
                                           -0.0017 -0.0057
                ( 49.84%)   0.7060* C  11 s(  0.00%)p 1.00( 99.96%)d 0.00(  0.04%)
                                           -0.0000 -0.0025  0.0003 -0.0002  0.0001
                                           -0.0540 -0.0011 -0.0007 -0.0000 -0.5654
                                           -0.0123 -0.0060  0.0002  0.8224  0.0182
                                            0.0092 -0.0004 -0.0083  0.0130 -0.0055
                                           -0.0072 -0.0096
    26. (1.97972) BD ( 1) C  10 - H  23  
                ( 60.28%)   0.7764* C  10 s( 30.05%)p 2.33( 69.88%)d 0.00(  0.07%)
                                           -0.0004  0.5480 -0.0155 -0.0019 -0.0002
                                            0.5268  0.0096  0.0001 -0.0000  0.5190
                                           -0.0054  0.0048  0.0024  0.3894 -0.0018
                                            0.0027  0.0016  0.0181  0.0141  0.0122
                                            0.0002 -0.0037
                ( 39.72%)   0.6303* H  23 s(100.00%)
                                            1.0000  0.0015  0.0007
    27. (1.98148) BD ( 1) C  11 - C  12  
                ( 50.09%)   0.7078* C  11 s( 34.64%)p 1.89( 65.33%)d 0.00(  0.03%)
                                            0.0000  0.5884 -0.0127 -0.0026 -0.0005
                                           -0.5294  0.0412  0.0042 -0.0001 -0.4861
                                           -0.0109  0.0104 -0.0006 -0.3671 -0.0048
                                            0.0076 -0.0004  0.0101  0.0079  0.0115
                                            0.0001 -0.0043
                ( 49.91%)   0.7065* C  12 s( 34.69%)p 1.88( 65.28%)d 0.00(  0.03%)
                                            0.0000  0.5888 -0.0106  0.0002 -0.0000
                                            0.5038  0.0176 -0.0124 -0.0000  0.5041
                                           -0.0316 -0.0064 -0.0000  0.3781 -0.0206
                                           -0.0051 -0.0000  0.0106  0.0084  0.0100
                                            0.0030 -0.0053
    28. (1.98156) BD ( 1) C  11 - H  24  
                ( 60.30%)   0.7765* C  11 s( 30.47%)p 2.28( 69.46%)d 0.00(  0.07%)
                                           -0.0003  0.5517  0.0179  0.0009  0.0002
                                           -0.2861 -0.0016 -0.0035 -0.0008  0.6529
                                            0.0036  0.0063  0.0010  0.4317  0.0025
                                            0.0042  0.0007 -0.0123 -0.0083  0.0171
                                           -0.0124 -0.0014
                ( 39.70%)   0.6301* H  24 s(100.00%)
                                            1.0000  0.0007  0.0012
    29. (1.98151) BD ( 1) C  12 - C  13  
                ( 49.94%)   0.7067* C  12 s( 34.72%)p 1.88( 65.25%)d 0.00(  0.03%)
                                            0.0000  0.5891 -0.0117 -0.0005 -0.0001
                                            0.2639  0.0296 -0.0087  0.0000 -0.6360
                                            0.0236  0.0098  0.0001 -0.4200  0.0182
                                            0.0062  0.0001 -0.0086 -0.0053  0.0135
                                           -0.0045 -0.0039
                ( 50.06%)   0.7075* C  13 s( 34.70%)p 1.88( 65.27%)d 0.00(  0.03%)
                                            0.0000  0.5889 -0.0136 -0.0021 -0.0005
                                           -0.2947  0.0426 -0.0001  0.0001  0.6273
                                           -0.0039  0.0112  0.0003  0.4128 -0.0000
                                            0.0077  0.0003 -0.0063 -0.0038  0.0144
                                           -0.0064 -0.0032
    30. (1.66019) BD ( 2) C  12 - C  13  
                ( 50.11%)   0.7079* C  12 s(  0.00%)p 1.00( 99.96%)d 0.00(  0.04%)
                                           -0.0000 -0.0003  0.0002  0.0001  0.0000
                                           -0.0517 -0.0013 -0.0005  0.0001 -0.5651
                                           -0.0148 -0.0073  0.0003  0.8227  0.0213
                                            0.0103 -0.0006 -0.0082  0.0131 -0.0050
                                           -0.0066 -0.0087
                ( 49.89%)   0.7064* C  13 s(  0.00%)p 1.00( 99.96%)d 0.00(  0.04%)
                                           -0.0000 -0.0022  0.0002 -0.0001  0.0001
                                           -0.0534 -0.0010  0.0005  0.0003 -0.5645
                                           -0.0141  0.0070  0.0009  0.8230  0.0201
                                           -0.0100 -0.0014 -0.0031  0.0028  0.0066
                                            0.0086  0.0155
    31. (1.98166) BD ( 1) C  12 - H  25  
                ( 60.23%)   0.7761* C  12 s( 30.51%)p 2.28( 69.42%)d 0.00(  0.07%)
                                            0.0003 -0.5521 -0.0178 -0.0002 -0.0002
                                            0.8199  0.0042  0.0084  0.0019 -0.1409
                                           -0.0007 -0.0014 -0.0003 -0.0454 -0.0001
                                           -0.0004 -0.0001  0.0076  0.0027  0.0015
                                           -0.0212  0.0121
                ( 39.77%)   0.6307* H  25 s(100.00%)
                                           -1.0000 -0.0006 -0.0011
    32. (1.97918) BD ( 1) C  13 - C  14  
                ( 49.63%)   0.7045* C  13 s( 34.67%)p 1.88( 65.30%)d 0.00(  0.03%)
                                            0.0000  0.5888 -0.0084  0.0011  0.0004
                                            0.7917 -0.0079  0.0137  0.0007 -0.1482
                                            0.0336  0.0009  0.0005 -0.0487  0.0231
                                            0.0010  0.0004 -0.0030 -0.0000  0.0033
                                            0.0141 -0.0099
                ( 50.37%)   0.7097* C  14 s( 34.55%)p 1.89( 65.41%)d 0.00(  0.03%)
                                           -0.0001  0.5877  0.0143 -0.0024 -0.0001
                                           -0.7972  0.0196  0.0079 -0.0005  0.1232
                                            0.0306 -0.0050 -0.0004  0.0395  0.0218
                                           -0.0031  0.0000 -0.0059 -0.0022  0.0038
                                            0.0127 -0.0097
    33. (1.98153) BD ( 1) C  13 - H  26  
                ( 60.27%)   0.7764* C  13 s( 30.54%)p 2.27( 69.40%)d 0.00(  0.07%)
                                            0.0003 -0.5523 -0.0175 -0.0009 -0.0002
                                            0.5305  0.0024 -0.0061  0.0010  0.5138
                                            0.0028 -0.0049  0.0009  0.3854  0.0021
                                           -0.0036  0.0007 -0.0184 -0.0136 -0.0115
                                            0.0001  0.0036
                ( 39.73%)   0.6303* H  26 s(100.00%)
                                           -1.0000 -0.0006 -0.0012
    34. (1.98054) BD ( 1) C  14 - H  27  
                ( 60.32%)   0.7767* C  14 s( 30.02%)p 2.33( 69.91%)d 0.00(  0.07%)
                                            0.0004 -0.5477  0.0163  0.0022  0.0002
                                           -0.2806 -0.0092  0.0012  0.0016  0.6584
                                           -0.0000  0.0038  0.0016  0.4321 -0.0004
                                            0.0039  0.0017  0.0125  0.0084 -0.0172
                                            0.0117  0.0019
                ( 39.68%)   0.6299* H  27 s(100.00%)
                                           -1.0000 -0.0016 -0.0007
    35. (1.99722) BD ( 1) C  15 - O  16  
                ( 26.79%)   0.5176* C  15 s(  0.02%)p99.99( 99.42%)d36.06(  0.57%)
                                           -0.0000 -0.0124 -0.0004  0.0021 -0.0006
                                            0.9353  0.0398  0.0161  0.0040  0.3393
                                            0.0124  0.0061  0.0007 -0.0470 -0.0029
                                           -0.0019 -0.0003 -0.0264 -0.0648 -0.0216
                                            0.0166  0.0070
                ( 73.21%)   0.8556* O  16 s(  0.02%)p99.99( 99.88%)d 6.89(  0.11%)
                                           -0.0000 -0.0124  0.0014 -0.0004  0.0000
                                            0.9401  0.0002 -0.0010 -0.0031  0.3302
                                            0.0004 -0.0007 -0.0010 -0.0772  0.0006
                                            0.0000  0.0001  0.0116  0.0283  0.0089
                                           -0.0072 -0.0037
    36. (1.99302) BD ( 2) C  15 - O  16  
                ( 35.89%)   0.5991* C  15 s( 32.07%)p 2.11( 67.78%)d 0.00(  0.15%)
                                            0.0000 -0.5632  0.0596  0.0008  0.0010
                                           -0.0841  0.0131 -0.0015  0.0009  0.3157
                                           -0.0472  0.0030 -0.0033  0.7528 -0.0419
                                           -0.0053 -0.0025  0.0029  0.0053 -0.0221
                                            0.0051 -0.0312
                ( 64.11%)   0.8007* O  16 s( 37.30%)p 1.68( 62.59%)d 0.00(  0.11%)
                                           -0.0001 -0.6096  0.0365 -0.0008 -0.0000
                                            0.0477  0.0002 -0.0004  0.0004 -0.3268
                                            0.0041  0.0004 -0.0007 -0.7186  0.0227
                                           -0.0020 -0.0001  0.0012  0.0044 -0.0225
                                            0.0041 -0.0237
    37. (1.98512) BD ( 1) C  15 - H  28  
                ( 58.27%)   0.7633* C  15 s( 35.38%)p 1.82( 64.53%)d 0.00(  0.08%)
                                           -0.0004  0.5936  0.0378  0.0014  0.0012
                                            0.1976  0.0011  0.0016 -0.0001 -0.4335
                                            0.0018 -0.0039  0.0016  0.6463  0.0248
                                           -0.0024  0.0034 -0.0033  0.0101 -0.0231
                                           -0.0019  0.0140
                ( 41.73%)   0.6460* H  28 s(100.00%)
                                            1.0000  0.0042 -0.0002
    38. (1.98922) BD ( 1) C  29 - H  30  
                ( 60.59%)   0.7784* C  29 s( 24.88%)p 3.02( 75.05%)d 0.00(  0.07%)
                                           -0.0001  0.4988 -0.0067 -0.0000  0.0000
                                            0.7677  0.0161  0.0025  0.0002 -0.1023
                                           -0.0080  0.0055 -0.0010  0.3874 -0.0117
                                            0.0027 -0.0026 -0.0067  0.0173 -0.0019
                                            0.0181 -0.0082
                ( 39.41%)   0.6278* H  30 s(100.00%)
                                            1.0000 -0.0013  0.0001
    39. (1.99023) BD ( 1) C  29 - H  31  
                ( 60.66%)   0.7788* C  29 s( 24.95%)p 3.00( 74.98%)d 0.00(  0.07%)
                                           -0.0001  0.4995 -0.0054  0.0013 -0.0000
                                           -0.5951 -0.0098 -0.0066  0.0013 -0.4756
                                           -0.0155  0.0021 -0.0010  0.4109 -0.0090
                                            0.0035 -0.0019  0.0183 -0.0141 -0.0118
                                            0.0024 -0.0072
                ( 39.34%)   0.6272* H  31 s(100.00%)
                                            1.0000 -0.0018  0.0002
    40. (1.98890) BD ( 1) C  29 - H  32  
                ( 60.89%)   0.7803* C  29 s( 25.74%)p 2.88( 74.19%)d 0.00(  0.07%)
                                           -0.0000  0.5073 -0.0037 -0.0004  0.0001
                                           -0.2270 -0.0022  0.0027 -0.0004  0.8304
                                            0.0114 -0.0045  0.0018  0.0160 -0.0200
                                            0.0078 -0.0011 -0.0116  0.0012 -0.0031
                                           -0.0196 -0.0133
                ( 39.11%)   0.6254* H  32 s(100.00%)
                                            1.0000  0.0006  0.0000
    41. (1.99929) CR ( 1) C   1           s(100.00%)p 0.00(  0.00%)
                                            1.0000  0.0002  0.0000  0.0000  0.0000
                                            0.0002  0.0000  0.0000  0.0000  0.0002
                                            0.0000  0.0000  0.0000 -0.0001 -0.0000
                                           -0.0000 -0.0000  0.0000 -0.0000 -0.0000
                                           -0.0000 -0.0000
    42. (1.99929) CR ( 1) C   2           s(100.00%)p 0.00(  0.00%)
                                            1.0000  0.0001  0.0000  0.0000  0.0000
                                            0.0002  0.0000  0.0000  0.0000  0.0001
                                            0.0000  0.0000  0.0000  0.0002  0.0000
                                            0.0000  0.0000  0.0000  0.0000  0.0000
                                            0.0000  0.0000
    43. (1.99917) CR ( 1) C   3           s(100.00%)p 0.00(  0.00%)
                                            1.0000  0.0002 -0.0000 -0.0000 -0.0000
                                            0.0001 -0.0000  0.0000  0.0000 -0.0001
                                           -0.0000  0.0000  0.0000  0.0003 -0.0000
                                            0.0000  0.0000 -0.0000  0.0000 -0.0000
                                           -0.0000  0.0000
    44. (1.99912) CR ( 1) C   4           s(100.00%)
                                            1.0000 -0.0000  0.0000  0.0000  0.0000
                                            0.0001  0.0000 -0.0000 -0.0000  0.0000
                                            0.0000 -0.0000  0.0000 -0.0001 -0.0000
                                           -0.0000  0.0000 -0.0000 -0.0000 -0.0000
                                            0.0000  0.0000
    45. (1.99918) CR ( 1) C   5           s(100.00%)p 0.00(  0.00%)
                                            1.0000  0.0001 -0.0000 -0.0000 -0.0000
                                           -0.0002 -0.0000 -0.0000 -0.0000  0.0000
                                           -0.0000 -0.0000  0.0000 -0.0003  0.0000
                                           -0.0000 -0.0000  0.0000  0.0000  0.0000
                                            0.0000 -0.0000
    46. (1.99929) CR ( 1) C   6           s(100.00%)p 0.00(  0.00%)
                                            1.0000  0.0001  0.0000  0.0000  0.0000
                                           -0.0000 -0.0000 -0.0000 -0.0000  0.0002
                                            0.0000  0.0000  0.0000 -0.0003 -0.0000
                                           -0.0000 -0.0000 -0.0000  0.0000 -0.0000
                                           -0.0000  0.0000
    47. (1.99899) CR ( 1) C   7           s(100.00%)p 0.00(  0.00%)
                                            1.0000  0.0001 -0.0000  0.0000 -0.0000
                                            0.0001 -0.0000  0.0000  0.0000 -0.0003
                                           -0.0000  0.0000  0.0000 -0.0002 -0.0000
                                           -0.0000 -0.0000 -0.0000 -0.0000  0.0000
                                           -0.0000  0.0000
    48. (1.99911) CR ( 1) C   8           s(100.00%)p 0.00(  0.00%)
                                            1.0000 -0.0001  0.0000  0.0000  0.0000
                                           -0.0002 -0.0000  0.0000 -0.0000  0.0001
                                           -0.0000  0.0000 -0.0000 -0.0001 -0.0000
                                           -0.0000  0.0000  0.0000  0.0000  0.0000
                                           -0.0000  0.0000
    49. (1.99937) CR ( 1) N   9           s(100.00%)
                                            1.0000  0.0001 -0.0000  0.0000  0.0000
                                            0.0000  0.0000  0.0000 -0.0000  0.0000
                                            0.0000 -0.0000  0.0000  0.0000 -0.0000
                                            0.0000 -0.0000 -0.0000  0.0000  0.0000
                                           -0.0000  0.0000
    50. (1.99916) CR ( 1) C  10           s(100.00%)p 0.00(  0.00%)
                                            1.0000  0.0002 -0.0000 -0.0000 -0.0000
                                            0.0001  0.0000  0.0000  0.0000  0.0003
                                           -0.0000  0.0000  0.0000  0.0001 -0.0000
                                            0.0000  0.0000  0.0000  0.0000  0.0000
                                            0.0000 -0.0000
    51. (1.99929) CR ( 1) C  11           s(100.00%)p 0.00(  0.00%)
                                            1.0000  0.0001  0.0000  0.0000  0.0000
                                           -0.0001 -0.0000 -0.0000 -0.0000  0.0002
                                            0.0000  0.0000  0.0000  0.0002  0.0000
                                            0.0000  0.0000 -0.0000 -0.0000  0.0000
                                           -0.0000 -0.0000
    52. (1.99929) CR ( 1) C  12           s(100.00%)p 0.00(  0.00%)
                                            1.0000  0.0002  0.0000  0.0000  0.0000
                                           -0.0003 -0.0000 -0.0000 -0.0000  0.0000
                                            0.0000  0.0000  0.0000  0.0000  0.0000
                                            0.0000  0.0000 -0.0000 -0.0000 -0.0000
                                            0.0000 -0.0000
    53. (1.99928) CR ( 1) C  13           s(100.00%)p 0.00(  0.00%)
                                            1.0000  0.0001  0.0000  0.0000  0.0000
                                           -0.0002 -0.0000  0.0000 -0.0000 -0.0002
                                           -0.0000  0.0000 -0.0000 -0.0001 -0.0000
                                            0.0000 -0.0000  0.0000  0.0000  0.0000
                                           -0.0000 -0.0000
    54. (1.99917) CR ( 1) C  14           s(100.00%)p 0.00(  0.00%)
                                            1.0000  0.0002 -0.0000 -0.0000 -0.0000
                                           -0.0000  0.0000  0.0000 -0.0000 -0.0003
                                            0.0000 -0.0000 -0.0000 -0.0002  0.0000
                                           -0.0000 -0.0000 -0.0000 -0.0000  0.0000
                                           -0.0000 -0.0000
    55. (1.99939) CR ( 1) C  15           s(100.00%)p 0.00(  0.00%)
                                            1.0000  0.0001  0.0000  0.0000  0.0000
                                            0.0001 -0.0000  0.0000 -0.0000 -0.0003
                                            0.0000 -0.0000  0.0000  0.0002  0.0000
                                           -0.0000  0.0000  0.0000  0.0000 -0.0000
                                            0.0000  0.0000
    56. (1.99981) CR ( 1) O  16           s(100.00%)p 0.00(  0.00%)
                                            1.0000  0.0002  0.0000  0.0000  0.0000
                                            0.0001  0.0000  0.0000  0.0000 -0.0002
                                           -0.0000 -0.0000 -0.0000 -0.0002  0.0000
                                           -0.0000 -0.0000  0.0000  0.0000 -0.0000
                                            0.0000 -0.0000
    57. (1.99939) CR ( 1) C  29           s(100.00%)p 0.00(  0.00%)
                                            1.0000  0.0000 -0.0000  0.0000  0.0000
                                            0.0000  0.0000 -0.0000  0.0000  0.0000
                                           -0.0000  0.0000 -0.0000  0.0002 -0.0000
                                            0.0000 -0.0000  0.0000  0.0000 -0.0000
                                            0.0000 -0.0000
    58. (1.67180) LP ( 1) N   9           s(  0.01%)p99.99( 99.97%)d 1.09(  0.01%)
                                           -0.0000  0.0112  0.0010  0.0003 -0.0000
                                            0.9343  0.0167  0.0020 -0.0015  0.3505
                                            0.0049 -0.0006 -0.0008 -0.0605  0.0003
                                           -0.0019  0.0004 -0.0093  0.0004  0.0008
                                            0.0070  0.0002
    59. (1.98764) LP ( 1) O  16           s( 62.82%)p 0.59( 37.17%)d 0.00(  0.01%)
                                           -0.0003  0.7924  0.0180 -0.0003  0.0000
                                            0.0540  0.0009  0.0009  0.0005 -0.2529
                                           -0.0007 -0.0026 -0.0022 -0.5521  0.0078
                                           -0.0007 -0.0047  0.0013  0.0012 -0.0058
                                            0.0022 -0.0067
    60. (1.89946) LP ( 2) O  16           s(  0.01%)p 1.00( 99.93%)d 0.00(  0.06%)
                                            0.0001  0.0057 -0.0021 -0.0051 -0.0001
                                           -0.3316 -0.0037  0.0006  0.0003  0.8479
                                            0.0099 -0.0013 -0.0014 -0.4127 -0.0038
                                            0.0003 -0.0006 -0.0053 -0.0065  0.0148
                                           -0.0080 -0.0159
    61. (0.00551) RY*( 1) C   1           s(  1.03%)p91.19( 93.61%)d 5.22(  5.36%)
                                            0.0000 -0.0243  0.0970  0.0031  0.0159
                                            0.0136 -0.5385  0.0658 -0.0298  0.0199
                                           -0.7713  0.0869 -0.0443 -0.0046  0.1876
                                           -0.0248  0.0114 -0.1465  0.1136  0.0107
                                            0.0744  0.1166
    62. (0.00194) RY*( 2) C   1           s(  0.01%)p99.99( 98.11%)d99.99(  1.88%)
                                           -0.0000  0.0001  0.0092  0.0049  0.0012
                                           -0.0248 -0.5471  0.0866  0.1396  0.0089
                                            0.2015 -0.0314 -0.0522 -0.0327 -0.7481
                                            0.1176  0.1876  0.0452  0.0452  0.0894
                                            0.0705 -0.0415
    63. (0.00090) RY*( 3) C   1           s(  0.01%)p 1.00( 91.91%)d 0.09(  8.08%)
                                            0.0000  0.0004 -0.0005  0.0095 -0.0009
                                           -0.0125  0.5561  0.1202  0.0636  0.0120
                                           -0.5172 -0.1174 -0.0695  0.0137 -0.5407
                                           -0.0843 -0.0726  0.0658 -0.1301 -0.0767
                                            0.2095  0.0991
    64. (0.00054) RY*( 4) C   1           s(  0.01%)p 1.00(  0.42%)d99.99( 99.57%)
                                            0.0000  0.0000  0.0072 -0.0036 -0.0000
                                           -0.0064  0.0324 -0.0071  0.0033  0.0057
                                           -0.0271  0.0011 -0.0076  0.0057 -0.0279
                                           -0.0376  0.0028 -0.4469  0.1167 -0.3171
                                            0.2328 -0.7922
    65. (0.00041) RY*( 5) C   1           s(  2.10%)p44.29( 93.06%)d 2.30(  4.84%)
                                            0.0000  0.0001  0.1431 -0.0214 -0.0092
                                            0.0107  0.0543  0.5443 -0.1482 -0.0075
                                            0.0078 -0.1700  0.0975  0.0175  0.0913
                                            0.7120 -0.2349  0.0550  0.0963  0.1310
                                            0.1138 -0.0770
    66. (0.00038) RY*( 6) C   1           s( 87.20%)p 0.12( 10.53%)d 0.03(  2.27%)
                                           -0.0000  0.0029  0.9323 -0.0015 -0.0525
                                           -0.0144  0.0673 -0.0302  0.1684 -0.0174
                                            0.0883  0.1131  0.1823  0.0019 -0.0289
                                           -0.1278 -0.0033 -0.0105  0.1112 -0.0705
                                            0.0177  0.0703
    67. (0.00019) RY*( 7) C   1           s( 80.93%)p 0.03(  2.39%)d 0.21( 16.68%)
                                            0.0000 -0.0036 -0.0969  0.8944 -0.0065
                                            0.0045  0.0151 -0.0123  0.0700  0.0052
                                            0.0313 -0.0348  0.1212 -0.0010  0.0029
                                            0.0120 -0.0387  0.0412  0.3403 -0.1717
                                            0.0837  0.1133
    68. (0.00007) RY*( 8) C   1           s(  0.48%)p48.34( 23.26%)d99.99( 76.26%)
    69. (0.00006) RY*( 9) C   1           s(  5.51%)p12.31( 67.79%)d 4.85( 26.70%)
    70. (0.00000) RY*(10) C   1           s(  1.97%)p46.93( 92.27%)d 2.93(  5.76%)
    71. (0.00000) RY*(11) C   1           s( 99.04%)p 0.01(  0.70%)d 0.00(  0.26%)
    72. (0.00000) RY*(12) C   1           s(  0.07%)p99.99( 87.22%)d99.99( 12.71%)
    73. (0.00001) RY*(13) C   1           s(  1.42%)p22.11( 31.47%)d47.16( 67.11%)
    74. (0.00001) RY*(14) C   1           s( 14.41%)p 0.37(  5.39%)d 5.57( 80.20%)
    75. (0.00001) RY*(15) C   1           s(  0.05%)p99.99( 99.47%)d 9.05(  0.47%)
    76. (0.00000) RY*(16) C   1           s(  3.73%)p 1.88(  7.02%)d23.96( 89.25%)
    77. (0.00000) RY*(17) C   1           s(  2.12%)p44.94( 95.47%)d 1.13(  2.41%)
    78. (0.00579) RY*( 1) C   2           s(  0.40%)p99.99( 94.85%)d12.00(  4.76%)
                                            0.0000 -0.0260  0.0471 -0.0318  0.0076
                                            0.0221 -0.7543  0.0716 -0.0450  0.0081
                                           -0.1756  0.0529 -0.0223  0.0139 -0.5800
                                            0.0204 -0.0233 -0.0181 -0.1395 -0.1087
                                           -0.1264 -0.0046
    79. (0.00203) RY*( 2) C   2           s(  0.31%)p99.99( 97.71%)d 6.43(  1.99%)
                                           -0.0000 -0.0019  0.0466 -0.0301 -0.0037
                                           -0.0082 -0.1843  0.0255  0.0369 -0.0322
                                           -0.7880  0.1297  0.1724  0.0231  0.4977
                                           -0.0866 -0.1295  0.0911 -0.0589  0.0385
                                           -0.0077 -0.0810
    80. (0.00084) RY*( 3) C   2           s(  0.47%)p99.99( 86.80%)d26.88( 12.72%)
                                           -0.0000  0.0006  0.0684 -0.0070  0.0030
                                           -0.0143  0.5372  0.1447  0.0439  0.0134
                                           -0.4669 -0.1354 -0.0406  0.0114 -0.5471
                                           -0.1294 -0.0445 -0.0115 -0.1359 -0.1659
                                            0.2806 -0.0487
    81. (0.00060) RY*( 4) C   2           s(  0.42%)p11.98(  5.08%)d99.99( 94.50%)
                                           -0.0000 -0.0001  0.0550 -0.0346 -0.0039
                                            0.0025  0.1190  0.0406  0.0675 -0.0016
                                           -0.0889  0.0282 -0.0645 -0.0048 -0.1145
                                           -0.0524 -0.0412 -0.3579  0.4264  0.1199
                                           -0.5119 -0.5988
    82. (0.00045) RY*( 5) C   2           s( 87.83%)p 0.10(  9.09%)d 0.04(  3.08%)
                                           -0.0000  0.0030  0.9352 -0.0526 -0.0310
                                           -0.0144  0.0391  0.1056  0.1087  0.0012
                                            0.1027  0.1717 -0.0136 -0.0172  0.0571
                                           -0.0006  0.1496  0.1018 -0.0625 -0.1039
                                           -0.0719  0.0249
    83. (0.00026) RY*( 6) C   2           s( 18.51%)p 3.89( 71.97%)d 0.51(  9.52%)
                                            0.0000 -0.0012 -0.1674  0.3958  0.0200
                                            0.0065  0.0366  0.1245 -0.0669  0.0168
                                            0.0640  0.5948 -0.2554 -0.0079 -0.0248
                                           -0.4865  0.1937  0.2619 -0.0701 -0.0179
                                           -0.0178 -0.1451
    84. (0.00014) RY*( 7) C   2           s( 57.63%)p 0.40( 23.30%)d 0.33( 19.07%)
                                            0.0000 -0.0066 -0.0098  0.7564 -0.0642
                                            0.0027 -0.0108  0.0445  0.2358 -0.0046
                                           -0.0470 -0.2462  0.1857  0.0064  0.0333
                                            0.2688  0.0671  0.0889  0.0915 -0.3832
                                           -0.1661  0.0014
    85. (0.00008) RY*( 8) C   2           s(  5.73%)p 7.24( 41.47%)d 9.22( 52.80%)
    86. (0.00005) RY*( 9) C   2           s(  7.77%)p 7.08( 55.03%)d 4.79( 37.20%)
    87. (0.00003) RY*(10) C   2           s(  3.86%)p15.03( 57.94%)d 9.91( 38.21%)
    88. (0.00002) RY*(11) C   2           s(  9.50%)p 4.94( 46.91%)d 4.59( 43.59%)
    89. (0.00000) RY*(12) C   2           s(  4.87%)p17.84( 86.96%)d 1.68(  8.17%)
    90. (0.00000) RY*(13) C   2           s(  0.84%)p48.07( 40.46%)d69.72( 58.69%)
    91. (0.00001) RY*(14) C   2           s(  0.96%)p30.93( 29.57%)d72.68( 69.48%)
    92. (0.00000) RY*(15) C   2           s( 98.32%)p 0.01(  0.76%)d 0.01(  0.92%)
    93. (0.00001) RY*(16) C   2           s(  2.08%)p45.43( 94.42%)d 1.68(  3.50%)
    94. (0.00000) RY*(17) C   2           s(  0.58%)p99.03( 57.77%)d71.38( 41.64%)
    95. (0.00537) RY*( 1) C   3           s(  0.15%)p99.99( 94.46%)d36.27(  5.39%)
                                            0.0000 -0.0215  0.0316  0.0031  0.0033
                                            0.0016 -0.1664  0.0487 -0.0228 -0.0156
                                            0.6217 -0.0048  0.0196  0.0184 -0.7220
                                            0.0666 -0.0284  0.1165 -0.0219  0.1528
                                            0.0807 -0.0998
    96. (0.00197) RY*( 2) C   3           s(  0.16%)p99.99( 97.37%)d15.58(  2.47%)
                                            0.0000  0.0160  0.0337  0.0035 -0.0136
                                            0.0217  0.7611 -0.1072 -0.1010  0.0164
                                            0.5288 -0.0794 -0.0874  0.0077  0.2780
                                            0.0319 -0.0056  0.0811 -0.0870 -0.0584
                                           -0.0763 -0.0366
    97. (0.00119) RY*( 3) C   3           s(  0.15%)p99.99( 81.70%)d99.99( 18.15%)
                                            0.0000  0.0014  0.0381  0.0025 -0.0063
                                           -0.0045  0.5035  0.2044  0.0354  0.0017
                                           -0.4380 -0.1653 -0.0263  0.0057 -0.4959
                                           -0.2315 -0.0315 -0.1029 -0.0911 -0.2100
                                            0.2431 -0.2438
    98. (0.00059) RY*( 4) C   3           s(  1.08%)p22.75( 24.51%)d69.09( 74.42%)
                                            0.0000  0.0005  0.1027  0.0147 -0.0024
                                           -0.0065  0.2508 -0.1294  0.0610  0.0032
                                           -0.2363  0.1499 -0.0264  0.0077 -0.2706
                                            0.0761 -0.0593  0.0475  0.3132  0.3808
                                           -0.7015  0.0818
    99. (0.00039) RY*( 5) C   3           s( 72.22%)p 0.35( 25.25%)d 0.04(  2.54%)
                                            0.0000 -0.0034  0.8171 -0.2326  0.0214
                                           -0.0083 -0.0793 -0.2618  0.1059 -0.0166
                                           -0.0165 -0.3485  0.1880  0.0107  0.0031
                                            0.0886 -0.0322 -0.0525 -0.1099 -0.0924
                                           -0.0190  0.0404
   100. (0.00027) RY*( 6) C   3           s( 40.60%)p 1.38( 56.04%)d 0.08(  3.35%)
                                            0.0000 -0.0060  0.4760  0.4211 -0.0465
                                            0.0090  0.0167  0.5413 -0.2643  0.0006
                                           -0.0201  0.2643 -0.1946  0.0101  0.0775
                                            0.2801 -0.0667  0.0533  0.1391 -0.0106
                                            0.1019  0.0291
   101. (0.00018) RY*( 7) C   3           s(  7.51%)p 9.19( 69.00%)d 3.13( 23.49%)
                                            0.0000  0.0087  0.1449  0.2121  0.0952
                                           -0.0043 -0.1407 -0.1137 -0.3273 -0.0077
                                            0.0333  0.1729 -0.0400  0.0022  0.0494
                                           -0.6227 -0.3568  0.0040 -0.3878  0.0563
                                           -0.2244 -0.1760
   102. (0.00010) RY*( 8) C   3           s( 22.41%)p 1.92( 43.06%)d 1.54( 34.53%)
                                            0.0000  0.0045  0.0405  0.4675  0.0623
                                            0.0102  0.1297 -0.4366  0.1155  0.0074
                                            0.0382  0.3124  0.3141 -0.0029 -0.0903
                                           -0.0144 -0.0603 -0.4149  0.1594 -0.0028
                                            0.3021  0.2377
   103. (0.00008) RY*( 9) C   3           s(  7.72%)p 6.12( 47.23%)d 5.83( 45.05%)
   104. (0.00006) RY*(10) C   3           s( 16.26%)p 2.66( 43.24%)d 2.49( 40.50%)
   105. (0.00004) RY*(11) C   3           s( 33.69%)p 1.74( 58.67%)d 0.23(  7.64%)
   106. (0.00003) RY*(12) C   3           s(  1.06%)p56.86( 60.06%)d36.81( 38.89%)
   107. (0.00004) RY*(13) C   3           s(  0.62%)p40.92( 25.35%)d99.99( 74.04%)
   108. (0.00001) RY*(14) C   3           s(  1.11%)p37.45( 41.40%)d52.01( 57.49%)
   109. (0.00001) RY*(15) C   3           s(  0.20%)p99.99( 86.77%)d63.65( 13.03%)
   110. (0.00001) RY*(16) C   3           s(  0.24%)p99.99( 43.36%)d99.99( 56.40%)
   111. (0.00000) RY*(17) C   3           s( 94.91%)p 0.03(  2.62%)d 0.03(  2.47%)
   112. (0.00658) RY*( 1) C   4           s(  2.14%)p43.81( 93.85%)d 1.87(  4.01%)
                                            0.0000 -0.0085  0.1356 -0.0544 -0.0021
                                            0.0135 -0.5920  0.0276 -0.0229  0.0129
                                           -0.7337 -0.0084 -0.0344 -0.0030  0.2164
                                            0.0085  0.0065  0.1250 -0.1034  0.0061
                                           -0.0664 -0.0963
   113. (0.00387) RY*( 2) C   4           s(  5.93%)p15.22( 90.30%)d 0.63(  3.77%)
                                           -0.0000  0.0068  0.2434  0.0025 -0.0054
                                           -0.0045  0.7665 -0.0241 -0.0082 -0.0053
                                           -0.4951 -0.0256  0.0084  0.0148  0.2519
                                           -0.0656 -0.0312  0.0634 -0.0230  0.0264
                                            0.1707 -0.0574
   114. (0.00253) RY*( 3) C   4           s(  3.25%)p27.36( 88.85%)d 2.43(  7.90%)
                                           -0.0000  0.0015  0.1767  0.0353  0.0007
                                           -0.0204  0.0459  0.0710  0.0454  0.0064
                                           -0.2618 -0.0689  0.0053 -0.0014 -0.8957
                                           -0.0452  0.0347 -0.0148 -0.1155 -0.2292
                                            0.1047 -0.0441
   115. (0.00069) RY*( 4) C   4           s( 26.25%)p 0.37(  9.81%)d 2.44( 63.94%)
                                           -0.0000  0.0019  0.5122  0.0105 -0.0059
                                           -0.0014  0.0106 -0.1566  0.0758 -0.0096
                                            0.0614 -0.0092  0.0389 -0.0069 -0.1014
                                            0.2204  0.0578  0.2520 -0.0382  0.3972
                                           -0.3557  0.5387
   116. (0.00063) RY*( 5) C   4           s( 49.75%)p 0.21( 10.38%)d 0.80( 39.87%)
                                           -0.0000 -0.0005  0.7050 -0.0185  0.0121
                                           -0.0106 -0.1139 -0.1269  0.0872 -0.0019
                                            0.2326  0.0310  0.0327  0.0018  0.0910
                                            0.0439  0.0247 -0.3359  0.1145 -0.0597
                                            0.0325 -0.5178
   117. (0.00032) RY*( 6) C   4           s( 13.50%)p 3.29( 44.35%)d 3.12( 42.15%)
                                            0.0000 -0.0046  0.2601 -0.2590  0.0137
                                           -0.0073 -0.1236  0.2342 -0.0014  0.0068
                                            0.2291 -0.4519 -0.0350  0.0054  0.1482
                                           -0.3026  0.0425  0.2775 -0.2249 -0.1683
                                            0.4621  0.2282
   118. (0.00025) RY*( 7) C   4           s(  3.77%)p18.63( 70.18%)d 6.92( 26.06%)
                                           -0.0000 -0.0033  0.1762  0.0762  0.0282
                                            0.0039 -0.0165 -0.0878 -0.3099 -0.0044
                                            0.0330  0.3867  0.0630  0.0091  0.0482
                                           -0.5795 -0.3239 -0.0378 -0.0421 -0.3629
                                           -0.2637  0.2370
   119. (0.00019) RY*( 8) C   4           s( 29.25%)p 1.52( 44.50%)d 0.90( 26.25%)
                                            0.0000 -0.0024  0.0685  0.5363 -0.0126
                                           -0.0067 -0.0844  0.2836  0.2971  0.0016
                                            0.0538  0.4261  0.1128 -0.0083 -0.0018
                                           -0.2354  0.1280  0.3002  0.0755  0.2514
                                            0.3136 -0.0717
   120. (0.00012) RY*( 9) C   4           s( 19.87%)p 1.99( 39.57%)d 2.04( 40.56%)
                                           -0.0000  0.0036  0.0373  0.4362  0.0833
                                            0.0056  0.0137  0.2981  0.1335 -0.0026
                                            0.0030 -0.1453  0.3244  0.0119  0.1615
                                            0.3339 -0.1572 -0.2978 -0.4482 -0.2834
                                           -0.0885  0.1671
   121. (0.00010) RY*(10) C   4           s(  3.15%)p27.00( 84.99%)d 3.77( 11.87%)
                                           -0.0000 -0.0046  0.1389 -0.1048 -0.0345
                                            0.0024  0.0469  0.5295 -0.1958 -0.0026
                                            0.0096  0.3310 -0.5006  0.0048  0.0584
                                            0.2964  0.2782 -0.0715  0.1468 -0.2525
                                           -0.0214  0.1667
   122. (0.00008) RY*(11) C   4           s(  1.58%)p12.70( 20.10%)d49.50( 78.32%)
   123. (0.00007) RY*(12) C   4           s(  7.82%)p 8.56( 66.96%)d 3.23( 25.22%)
   124. (0.00005) RY*(13) C   4           s(  8.60%)p 6.43( 55.35%)d 4.19( 36.05%)
   125. (0.00005) RY*(14) C   4           s( 21.22%)p 1.70( 36.12%)d 2.01( 42.67%)
   126. (0.00002) RY*(15) C   4           s( 16.39%)p 2.68( 43.90%)d 2.42( 39.71%)
   127. (0.00000) RY*(16) C   4           s(  0.03%)p99.99( 99.64%)d11.04(  0.33%)
   128. (0.00000) RY*(17) C   4           s( 87.53%)p 0.01(  1.26%)d 0.13( 11.20%)
   129. (0.00550) RY*( 1) C   5           s(  0.19%)p99.99( 94.57%)d27.07(  5.23%)
                                            0.0000 -0.0227  0.0303 -0.0217  0.0054
                                           -0.0201  0.7598 -0.0113  0.0306 -0.0087
                                            0.2649  0.0460  0.0117 -0.0111  0.5402
                                           -0.0454  0.0235 -0.0173 -0.1439 -0.1183
                                           -0.1313 -0.0094
   130. (0.00195) RY*( 2) C   5           s(  0.95%)p99.99( 95.97%)d 3.24(  3.08%)
                                            0.0000  0.0158  0.0936 -0.0163 -0.0152
                                            0.0024  0.1502 -0.0114 -0.0406  0.0213
                                            0.7558 -0.1337 -0.1194 -0.0152 -0.5669
                                            0.0827  0.0554  0.1075 -0.0145  0.0350
                                           -0.0232 -0.1314
   131. (0.00108) RY*( 3) C   5           s(  0.67%)p99.99( 77.86%)d31.83( 21.47%)
                                           -0.0000 -0.0002  0.0821  0.0012  0.0011
                                           -0.0148  0.5038  0.1456  0.0384  0.0093
                                           -0.4550 -0.1922 -0.0327  0.0126 -0.4764
                                           -0.1710 -0.0195  0.2140 -0.1812  0.0362
                                            0.1526  0.3339
   132. (0.00059) RY*( 4) C   5           s( 36.77%)p 0.47( 17.45%)d 1.24( 45.77%)
                                           -0.0000 -0.0028  0.6025 -0.0688  0.0000
                                           -0.0075  0.1779 -0.1766  0.0789 -0.0124
                                           -0.2522  0.0182  0.0426 -0.0035 -0.1330
                                            0.1428 -0.0382 -0.2099  0.3437  0.2007
                                           -0.3934 -0.3171
   133. (0.00043) RY*( 5) C   5           s( 48.81%)p 0.55( 26.62%)d 0.50( 24.57%)
                                           -0.0000 -0.0052  0.6888 -0.1154  0.0194
                                           -0.0143 -0.2154  0.0511  0.0670 -0.0079
                                            0.1434 -0.3054  0.1712  0.0014  0.2549
                                           -0.0614 -0.0238  0.1598 -0.1621 -0.0669
                                            0.4188  0.1182
   134. (0.00027) RY*( 6) C   5           s( 26.25%)p 2.71( 71.03%)d 0.10(  2.72%)
                                            0.0000 -0.0040  0.3229  0.3951 -0.0464
                                           -0.0051 -0.0580  0.0976 -0.1034  0.0084
                                            0.0387  0.5491 -0.3353 -0.0099 -0.0445
                                           -0.4617  0.2365 -0.0222  0.0107 -0.1527
                                            0.0257  0.0508
   135. (0.00018) RY*( 7) C   5           s(  3.44%)p19.47( 66.94%)d 8.62( 29.63%)
                                            0.0000  0.0076  0.0727  0.1595  0.0599
                                           -0.0011  0.0224 -0.3056  0.0312 -0.0115
                                           -0.1063  0.3041 -0.0493 -0.0003  0.0007
                                            0.5872  0.3512  0.2212 -0.4214  0.2171
                                            0.1464 -0.0356
   136. (0.00014) RY*( 8) C   5           s( 43.06%)p 1.09( 47.03%)d 0.23(  9.91%)
                                           -0.0000 -0.0031 -0.0899  0.6497  0.0195
                                           -0.0014  0.0514 -0.4839  0.0465  0.0021
                                            0.0043 -0.4443  0.0133  0.0043  0.0387
                                           -0.1762  0.0339 -0.2263  0.0554  0.1216
                                            0.1664 -0.0483
   137. (0.00010) RY*( 9) C   5           s(  1.97%)p29.20( 57.64%)d20.46( 40.38%)
                                           -0.0000  0.0019 -0.0633  0.0025  0.1254
                                           -0.0054 -0.0882  0.3712  0.1956 -0.0097
                                           -0.0943 -0.3343 -0.3484  0.0089  0.1440
                                           -0.1893  0.3064  0.2023 -0.2000  0.2913
                                           -0.1692 -0.4577
   138. (0.00011) RY*(10) C   5           s( 11.53%)p 5.12( 59.04%)d 2.55( 29.44%)
                                            0.0000  0.0106  0.0365  0.3246  0.0920
                                            0.0033  0.0627  0.6210  0.2042  0.0107
                                            0.0707 -0.0012  0.0788 -0.0035 -0.0068
                                            0.3768  0.0762 -0.4669  0.1154  0.1044
                                            0.1458  0.1756
   139. (0.00004) RY*(11) C   5           s( 20.27%)p 1.78( 36.04%)d 2.15( 43.69%)
   140. (0.00004) RY*(12) C   5           s(  6.61%)p 2.40( 15.85%)d11.74( 77.54%)
   141. (0.00001) RY*(13) C   5           s(  1.13%)p73.43( 83.06%)d13.98( 15.81%)
   142. (0.00001) RY*(14) C   5           s(  1.38%)p38.54( 53.27%)d32.81( 45.35%)
   143. (0.00002) RY*(15) C   5           s(  3.59%)p 3.21( 11.50%)d23.67( 84.92%)
   144. (0.00001) RY*(16) C   5           s(  0.67%)p99.99( 84.69%)d21.87( 14.64%)
   145. (0.00000) RY*(17) C   5           s( 92.79%)p 0.02(  1.51%)d 0.06(  5.70%)
   146. (0.00566) RY*( 1) C   6           s(  0.43%)p99.99( 94.65%)d11.36(  4.92%)
                                           -0.0000  0.0258 -0.0418  0.0430 -0.0083
                                            0.0039 -0.2225 -0.0233 -0.0046 -0.0168
                                            0.5497 -0.0732  0.0379  0.0210 -0.7628
                                            0.0567 -0.0393 -0.1130  0.0163 -0.1447
                                           -0.0615  0.1070
   147. (0.00202) RY*( 2) C   6           s(  0.23%)p99.99( 97.81%)d 8.52(  1.96%)
                                            0.0000  0.0016 -0.0334  0.0340  0.0052
                                            0.0316  0.7120 -0.1255 -0.1733  0.0231
                                            0.5846 -0.0946 -0.1259  0.0090  0.2287
                                           -0.0442 -0.0544 -0.0542  0.0956  0.0379
                                            0.0630  0.0461
   148. (0.00081) RY*( 3) C   6           s(  0.08%)p99.99( 80.00%)d99.99( 19.92%)
                                           -0.0000  0.0005  0.0251 -0.0141 -0.0025
                                           -0.0073  0.5339  0.1663  0.0265  0.0088
                                           -0.4509 -0.1225 -0.0402  0.0096 -0.4903
                                           -0.1517 -0.0548  0.1158 -0.2088 -0.1275
                                            0.3247  0.1431
   149. (0.00060) RY*( 4) C   6           s(  0.33%)p36.05( 11.87%)d99.99( 87.80%)
                                           -0.0000  0.0001  0.0545  0.0180 -0.0002
                                           -0.0088  0.2044  0.0153  0.0672  0.0090
                                           -0.1752 -0.0160 -0.0435  0.0107 -0.1863
                                           -0.0043 -0.0658  0.1246  0.2732  0.4423
                                           -0.7189  0.2745
   150. (0.00045) RY*( 5) C   6           s( 81.67%)p 0.19( 15.45%)d 0.04(  2.88%)
                                           -0.0000  0.0030  0.9019 -0.0457 -0.0330
                                            0.0135  0.0114  0.1807 -0.1292 -0.0063
                                            0.1074  0.2517  0.0446  0.0176 -0.0271
                                            0.0300 -0.1614  0.1258 -0.0011 -0.0097
                                            0.0224 -0.1111
   151. (0.00027) RY*( 6) C   6           s( 19.54%)p 3.74( 73.04%)d 0.38(  7.43%)
                                            0.0000 -0.0023 -0.3027  0.3213  0.0218
                                            0.0124  0.0414  0.6156 -0.2646  0.0148
                                            0.0573  0.4348 -0.2254 -0.0008  0.0066
                                            0.1860 -0.0387  0.1387 -0.1150 -0.1118
                                           -0.1464 -0.0888
   152. (0.00017) RY*( 7) C   6           s( 77.06%)p 0.18( 13.63%)d 0.12(  9.31%)
                                            0.0000 -0.0021  0.0894  0.8727 -0.0302
                                           -0.0024 -0.0314 -0.2126  0.0628 -0.0003
                                           -0.0375 -0.2297  0.1445 -0.0018  0.0120
                                           -0.0530 -0.0904  0.2638  0.0774 -0.0367
                                            0.0382 -0.1216
   153. (0.00009) RY*( 8) C   6           s(  4.17%)p 9.34( 38.95%)d13.63( 56.88%)
   154. (0.00005) RY*( 9) C   6           s(  7.05%)p 6.67( 47.04%)d 6.51( 45.91%)
   155. (0.00003) RY*(10) C   6           s(  1.13%)p63.18( 71.58%)d24.09( 27.29%)
   156. (0.00003) RY*(11) C   6           s(  2.45%)p17.48( 42.80%)d22.35( 54.75%)
   157. (0.00000) RY*(12) C   6           s(  2.79%)p34.24( 95.65%)d 0.56(  1.56%)
   158. (0.00000) RY*(13) C   6           s(  0.46%)p99.99( 91.01%)d18.39(  8.52%)
   159. (0.00000) RY*(14) C   6           s(  2.06%)p15.78( 32.46%)d31.83( 65.48%)
   160. (0.00000) RY*(15) C   6           s( 97.30%)p 0.02(  1.82%)d 0.01(  0.88%)
   161. (0.00000) RY*(16) C   6           s(  3.30%)p23.09( 76.14%)d 6.23( 20.56%)
   162. (0.00000) RY*(17) C   6           s(  0.04%)p99.99( 16.17%)d99.99( 83.79%)
   163. (0.01201) RY*( 1) C   7           s(  3.74%)p25.34( 94.69%)d 0.42(  1.58%)
                                           -0.0000 -0.0082  0.1927 -0.0126  0.0015
                                            0.0015  0.0739  0.0203 -0.0177 -0.0251
                                            0.7652 -0.0272 -0.0039 -0.0287  0.5939
                                           -0.0006  0.0161  0.0342  0.0234 -0.0864
                                           -0.0047 -0.0810
   164. (0.00634) RY*( 2) C   7           s(  0.96%)p99.99( 96.80%)d 2.35(  2.25%)
                                           -0.0000 -0.0220  0.0942 -0.0137  0.0029
                                           -0.0085 -0.6030 -0.0628  0.0084  0.0122
                                            0.4982  0.0774 -0.0109 -0.0072 -0.5878
                                            0.0149 -0.0027 -0.0226  0.0494  0.1069
                                            0.0383 -0.0815
   165. (0.00204) RY*( 3) C   7           s(  0.34%)p99.99( 85.69%)d41.20( 13.97%)
                                           -0.0000 -0.0001 -0.0270  0.0511  0.0073
                                            0.0006  0.5660  0.0341 -0.0352  0.0082
                                            0.2514  0.5858  0.0127  0.0064 -0.3443
                                            0.0913 -0.0248  0.2831 -0.1772  0.0263
                                           -0.0745  0.1480
   166. (0.00127) RY*( 4) C   7           s(  3.76%)p15.10( 56.74%)d10.51( 39.50%)
                                           -0.0000  0.0048  0.1850  0.0574 -0.0070
                                            0.0044 -0.0470 -0.4507  0.0168  0.0008
                                           -0.1160  0.5510 -0.0012 -0.0084  0.1505
                                           -0.1298  0.0713 -0.3440  0.4932  0.0111
                                            0.1603  0.0875
   167. (0.00111) RY*( 5) C   7           s(  2.45%)p35.80( 87.65%)d 4.04(  9.90%)
                                           -0.0000 -0.0021  0.1564 -0.0034  0.0017
                                           -0.0038 -0.3832  0.6173  0.0413 -0.0086
                                           -0.1813  0.5065  0.0512 -0.0050  0.2213
                                           -0.0219  0.0736 -0.0206 -0.2621 -0.1511
                                            0.0838 -0.0024
   168. (0.00103) RY*( 6) C   7           s(  8.04%)p 5.76( 46.29%)d 5.68( 45.68%)
                                           -0.0000 -0.0009  0.2833 -0.0092 -0.0008
                                           -0.0040 -0.1803 -0.5396 -0.1109 -0.0088
                                           -0.1149  0.0147  0.1016 -0.0085  0.0606
                                           -0.2720  0.1594  0.3214 -0.5147 -0.2684
                                           -0.1089  0.0685
   169. (0.00069) RY*( 7) C   7           s( 20.56%)p 1.28( 26.32%)d 2.58( 53.11%)
                                            0.0000 -0.0022  0.4425 -0.0990  0.0080
                                            0.0117  0.1788  0.0540 -0.1196 -0.0041
                                           -0.0344 -0.1895  0.2171 -0.0159 -0.1334
                                            0.2674  0.2004  0.0185 -0.0278 -0.0134
                                            0.7269  0.0383
   170. (0.00059) RY*( 8) C   7           s(  7.94%)p 8.86( 70.31%)d 2.74( 21.75%)
                                           -0.0000  0.0015  0.2635 -0.0972  0.0231
                                           -0.0063 -0.0713 -0.1359 -0.0268  0.0008
                                           -0.0903  0.0362 -0.0384 -0.0098  0.0333
                                            0.8164 -0.0158 -0.1451 -0.0341 -0.1232
                                           -0.4243  0.0082
   171. (0.00048) RY*( 9) C   7           s( 12.66%)p 3.63( 45.99%)d 3.27( 41.35%)
                                           -0.0000 -0.0077  0.3450 -0.0864 -0.0093
                                           -0.0061  0.2176  0.2586 -0.0183  0.0105
                                            0.0372 -0.1599 -0.1211 -0.0299 -0.2709
                                           -0.3134  0.3620 -0.2566  0.2033 -0.4401
                                           -0.3322  0.0471
   172. (0.00029) RY*(10) C   7           s( 24.58%)p 1.89( 46.42%)d 1.18( 29.00%)
                                           -0.0000 -0.0028  0.4632  0.1746  0.0268
                                            0.0011  0.1086  0.0789  0.0550  0.0018
                                           -0.0381 -0.0603  0.4773 -0.0004 -0.0357
                                           -0.2026 -0.4098 -0.2228 -0.1091  0.4032
                                           -0.2488 -0.0630
   173. (0.00015) RY*(11) C   7           s(  2.47%)p17.22( 42.52%)d22.28( 55.01%)
                                           -0.0000 -0.0007  0.1456  0.0589 -0.0007
                                           -0.0099 -0.1189  0.1425 -0.6093 -0.0069
                                           -0.1080 -0.0018  0.0660 -0.0015  0.0558
                                           -0.0107  0.0082  0.5398  0.4600  0.1341
                                           -0.1700  0.0154
   174. (0.00016) RY*(12) C   7           s(  5.58%)p 5.10( 28.50%)d11.81( 65.91%)
                                            0.0000  0.0067  0.2314  0.0468 -0.0074
                                            0.0072  0.1108 -0.0344  0.0844 -0.0189
                                           -0.1117  0.0781 -0.4437  0.0029 -0.0014
                                           -0.0290  0.2185  0.0940 -0.0783  0.3247
                                           -0.0083 -0.7339
   175. (0.00012) RY*(13) C   7           s( 21.09%)p 2.28( 48.09%)d 1.46( 30.82%)
                                            0.0000  0.0000 -0.2444  0.3885 -0.0145
                                            0.0092  0.0383 -0.0204 -0.6614  0.0049
                                            0.0714  0.0237  0.0638  0.0068 -0.0167
                                            0.0353  0.1734 -0.4608 -0.2669 -0.0132
                                            0.0212 -0.1548
   176. (0.00009) RY*(14) C   7           s( 10.42%)p 6.78( 70.65%)d 1.82( 18.93%)
   177. (0.00007) RY*(15) C   7           s(  6.47%)p 5.61( 36.27%)d 8.86( 57.26%)
   178. (0.00004) RY*(16) C   7           s( 74.50%)p 0.21( 15.32%)d 0.14( 10.18%)
   179. (0.00001) RY*(17) C   7           s( 94.38%)p 0.02(  2.04%)d 0.04(  3.58%)
   180. (0.00724) RY*( 1) C   8           s(  0.89%)p99.99( 95.56%)d 3.99(  3.55%)
                                            0.0000 -0.0103  0.0782 -0.0517  0.0034
                                           -0.0218  0.9709  0.0008  0.0372  0.0028
                                           -0.1007 -0.0166 -0.0131 -0.0006  0.0053
                                            0.0202  0.0014 -0.0676 -0.0506 -0.0480
                                            0.1514 -0.0561
   181. (0.00351) RY*( 2) C   8           s(  2.54%)p36.46( 92.75%)d 1.85(  4.70%)
                                           -0.0000  0.0046  0.1586 -0.0161 -0.0015
                                            0.0058 -0.1178  0.0155 -0.0123 -0.0112
                                           -0.9536  0.0132  0.0259 -0.0134 -0.0391
                                            0.0236  0.0260  0.1805  0.0175 -0.0378
                                            0.0880 -0.0706
   182. (0.00200) RY*( 3) C   8           s(  3.46%)p26.64( 92.26%)d 1.23(  4.28%)
                                           -0.0000  0.0052  0.1734  0.0673  0.0044
                                            0.0022  0.0038  0.0464 -0.0008 -0.0171
                                            0.0764  0.0219  0.0769  0.0022 -0.9525
                                           -0.0171  0.0202 -0.0151  0.1828 -0.0891
                                            0.0336  0.0061
   183. (0.00109) RY*( 4) C   8           s( 89.00%)p 0.10(  8.48%)d 0.03(  2.52%)
                                           -0.0000 -0.0005  0.9431 -0.0245 -0.0061
                                            0.0133 -0.0604  0.0886 -0.1022  0.0031
                                            0.1419 -0.0204  0.0028  0.0003  0.1860
                                           -0.0783 -0.0367 -0.0667 -0.0481 -0.1162
                                           -0.0699 -0.0067
   184. (0.00065) RY*( 5) C   8           s(  0.44%)p 2.79(  1.22%)d99.99( 98.35%)
                                           -0.0000  0.0001  0.0639 -0.0149 -0.0073
                                            0.0003 -0.0179  0.0337  0.0022 -0.0088
                                           -0.0597  0.0021  0.0581  0.0064  0.0267
                                           -0.0488  0.0234 -0.2061  0.1140  0.3353
                                            0.3999  0.8097
   185. (0.00034) RY*( 6) C   8           s(  3.22%)p12.94( 41.67%)d17.12( 55.11%)
                                           -0.0000  0.0028 -0.0869  0.1559  0.0180
                                           -0.0004  0.0232 -0.0011 -0.0129 -0.0053
                                           -0.0926  0.2146 -0.0430  0.0106  0.1359
                                           -0.5799 -0.0676 -0.3703  0.5878 -0.2379
                                           -0.0854 -0.0678
   186. (0.00028) RY*( 7) C   8           s(  1.70%)p24.02( 40.94%)d33.65( 57.36%)
                                           -0.0000  0.0023 -0.0118  0.1264 -0.0304
                                            0.0003  0.0272 -0.0636 -0.0298 -0.0154
                                           -0.1303  0.3985  0.3926 -0.0109 -0.0440
                                            0.1304  0.2334 -0.5041 -0.3477  0.0797
                                           -0.4326  0.0714
   187. (0.00021) RY*( 8) C   8           s( 53.70%)p 0.74( 39.91%)d 0.12(  6.39%)
                                           -0.0000 -0.0014  0.0609  0.7301  0.0144
                                            0.0020  0.0408 -0.5304 -0.2884  0.0044
                                            0.0344  0.1355 -0.0804  0.0005  0.0265
                                            0.0564 -0.0547  0.2018 -0.0419  0.0204
                                            0.1432  0.0227
   188. (0.00013) RY*( 9) C   8           s(  0.35%)p99.99( 82.46%)d49.42( 17.19%)
                                           -0.0000  0.0045 -0.0225  0.0389  0.0379
                                            0.0038  0.0614  0.4665 -0.1245  0.0089
                                            0.0572  0.6767 -0.1281  0.0052  0.0599
                                            0.2986 -0.1314  0.3263  0.1702 -0.1069
                                           -0.0566  0.1479
   189. (0.00010) RY*(10) C   8           s( 11.21%)p 6.15( 68.97%)d 1.77( 19.81%)
                                           -0.0000 -0.0020 -0.0687  0.3138 -0.0947
                                            0.0069  0.0859  0.5233 -0.2879 -0.0012
                                            0.0041 -0.2113  0.1618 -0.0038 -0.0136
                                           -0.4633  0.1999  0.2647 -0.1843  0.2722
                                           -0.1414 -0.0024
   190. (0.00007) RY*(11) C   8           s(  4.78%)p 3.24( 15.49%)d16.67( 79.73%)
   191. (0.00008) RY*(12) C   8           s(  9.71%)p 6.35( 61.60%)d 2.96( 28.70%)
   192. (0.00006) RY*(13) C   8           s(  5.36%)p10.24( 54.91%)d 7.41( 39.73%)
   193. (0.00005) RY*(14) C   8           s( 14.53%)p 4.29( 62.31%)d 1.59( 23.16%)
   194. (0.00003) RY*(15) C   8           s(  6.66%)p 6.78( 45.13%)d 7.24( 48.22%)
   195. (0.00001) RY*(16) C   8           s(  0.65%)p99.99( 93.70%)d 8.71(  5.65%)
   196. (0.00001) RY*(17) C   8           s( 91.82%)p 0.03(  2.75%)d 0.06(  5.43%)
   197. (0.00719) RY*( 1) N   9           s(  0.24%)p99.99( 98.24%)d 6.32(  1.52%)
                                            0.0000  0.0014  0.0274  0.0407 -0.0010
                                           -0.0170  0.9367 -0.1031  0.0069 -0.0071
                                            0.2951 -0.0686 -0.0097  0.0003 -0.0416
                                            0.0171 -0.0005 -0.0902  0.0164  0.0088
                                            0.0805 -0.0158
   198. (0.00478) RY*( 2) N   9           s( 13.43%)p 6.26( 84.00%)d 0.19(  2.57%)
                                           -0.0000 -0.0064  0.3344  0.1496  0.0038
                                            0.0018  0.0850  0.1559  0.0124 -0.0045
                                           -0.4589 -0.4153 -0.0284  0.0020 -0.6486
                                           -0.0607  0.0006 -0.0354  0.0283 -0.1148
                                           -0.0296 -0.0981
   199. (0.00179) RY*( 3) N   9           s( 52.99%)p 0.84( 44.75%)d 0.04(  2.26%)
                                           -0.0000 -0.0013 -0.3795  0.6212  0.0070
                                            0.0020  0.0295  0.1952  0.0457 -0.0046
                                           -0.1394 -0.1417 -0.1475 -0.0065  0.1292
                                            0.5679 -0.0767  0.0339  0.0865 -0.0131
                                            0.0763  0.0896
   200. (0.00136) RY*( 4) N   9           s( 15.85%)p 4.24( 67.16%)d 1.07( 16.99%)
                                           -0.0000 -0.0096  0.3941 -0.0549  0.0084
                                            0.0022 -0.2074  0.1408 -0.0072 -0.0028
                                            0.6196 -0.0672 -0.0253  0.0055 -0.2672
                                            0.3848 -0.0075  0.1366  0.0445 -0.1511
                                            0.1600  0.3175
   201. (0.00108) RY*( 5) N   9           s( 60.93%)p 0.55( 33.28%)d 0.09(  5.79%)
                                            0.0000  0.0071  0.6667  0.4059 -0.0078
                                           -0.0045  0.0536  0.2172  0.0097  0.0030
                                           -0.1318  0.3590 -0.0643  0.0019  0.3371
                                           -0.1299 -0.0415 -0.0489  0.0142  0.1993
                                            0.1247  0.0013
   202. (0.00072) RY*( 6) N   9           s( 11.73%)p 5.05( 59.23%)d 2.48( 29.04%)
                                           -0.0000 -0.0006  0.1869  0.2869 -0.0003
                                            0.0037 -0.0688 -0.6357  0.0693  0.0035
                                            0.0183 -0.3623 -0.0307 -0.0011  0.1909
                                           -0.0798 -0.0574  0.2226 -0.4363 -0.0812
                                           -0.1089  0.1790
   203. (0.00045) RY*( 7) N   9           s(  4.49%)p16.81( 75.49%)d 4.46( 20.02%)
                                           -0.0000 -0.0075 -0.1330  0.1648  0.0004
                                           -0.0042 -0.0951  0.2541 -0.0148  0.0028
                                            0.2514 -0.5245  0.0105  0.0017  0.1741
                                           -0.5581 -0.0286 -0.0159  0.3185  0.1725
                                            0.1733  0.1968
   204. (0.00029) RY*( 8) N   9           s( 26.02%)p 2.41( 62.81%)d 0.43( 11.17%)
                                           -0.0000 -0.0076 -0.1664  0.4819 -0.0138
                                           -0.0034 -0.1482 -0.3422 -0.0253  0.0070
                                            0.2603  0.3630  0.0922 -0.0120 -0.4859
                                           -0.2086  0.0210 -0.2281  0.1344  0.1940
                                           -0.0511 -0.0375
   205. (0.00022) RY*( 9) N   9           s(  1.14%)p25.01( 28.41%)d62.01( 70.45%)
                                            0.0000  0.0051  0.0581  0.0812 -0.0369
                                            0.0027  0.0050 -0.2283 -0.0955 -0.0086
                                           -0.1398  0.0730  0.4148  0.0067  0.1513
                                           -0.0307 -0.0445 -0.0698  0.4372 -0.6737
                                            0.2244  0.0649
   206. (0.00018) RY*(10) N   9           s(  1.25%)p 6.33(  7.88%)d72.98( 90.88%)
                                           -0.0000  0.0031  0.0949 -0.0576  0.0113
                                            0.0076  0.0802 -0.2146 -0.0535 -0.0009
                                           -0.0951  0.0312 -0.0612 -0.0025 -0.0119
                                            0.0929  0.0288  0.6000  0.5985  0.2770
                                           -0.3347  0.0425
   207. (0.00013) RY*(11) N   9           s(  3.33%)p 6.19( 20.62%)d22.84( 76.05%)
                                            0.0000 -0.0064  0.1376  0.1190 -0.0131
                                           -0.0039 -0.1056  0.0490  0.0418  0.0182
                                            0.3275 -0.1991 -0.0835  0.0152  0.1673
                                            0.0620 -0.0681 -0.1452  0.1289 -0.2103
                                           -0.4295 -0.7030
   208. (0.00008) RY*(12) N   9           s(  4.87%)p 7.32( 35.64%)d12.23( 59.49%)
   209. (0.00005) RY*(13) N   9           s(  3.82%)p 6.74( 25.77%)d18.41( 70.40%)
   210. (0.00002) RY*(14) N   9           s(  0.15%)p99.99( 67.34%)d99.99( 32.52%)
   211. (0.00001) RY*(15) N   9           s(  0.85%)p99.99( 90.59%)d10.08(  8.56%)
   212. (0.00000) RY*(16) N   9           s(  0.06%)p99.99( 98.34%)d26.35(  1.60%)
   213. (0.00000) RY*(17) N   9           s( 98.92%)p 0.01(  0.51%)d 0.01(  0.57%)
   214. (0.00546) RY*( 1) C  10           s(  0.10%)p99.99( 94.71%)d53.98(  5.20%)
                                           -0.0000  0.0217 -0.0211 -0.0023 -0.0064
                                           -0.0201  0.6616  0.0258  0.0344 -0.0113
                                            0.5739 -0.0224  0.0270 -0.0096  0.4154
                                           -0.0605  0.0110  0.1819  0.1284  0.0417
                                           -0.0246  0.0058
   215. (0.00190) RY*( 2) C  10           s(  0.75%)p99.99( 96.20%)d 4.07(  3.05%)
                                            0.0000  0.0161  0.0839 -0.0053 -0.0130
                                           -0.0182 -0.7043  0.0648  0.1129  0.0184
                                            0.5111 -0.1263 -0.0709  0.0084  0.4067
                                            0.0020 -0.0238  0.0274 -0.0036 -0.0332
                                            0.1632 -0.0452
   216. (0.00104) RY*( 3) C  10           s(  2.00%)p35.80( 71.77%)d13.08( 26.22%)
                                           -0.0000 -0.0028  0.1388 -0.0278  0.0002
                                            0.0055  0.0598  0.0203 -0.0381  0.0090
                                           -0.4916 -0.1759 -0.0087 -0.0175  0.6051
                                            0.2664  0.0453  0.1529 -0.1973  0.1748
                                            0.2048  0.3569
   217. (0.00060) RY*( 4) C  10           s(  8.99%)p 3.47( 31.17%)d 6.66( 59.84%)
                                           -0.0000 -0.0024  0.2972 -0.0395  0.0041
                                            0.0057 -0.0078  0.1134 -0.0222 -0.0019
                                           -0.2783  0.2089 -0.0574  0.0056  0.3804
                                           -0.1684  0.0263 -0.3449  0.5821 -0.2011
                                           -0.1902 -0.2531
   218. (0.00048) RY*( 5) C  10           s( 73.64%)p 0.31( 22.68%)d 0.05(  3.68%)
                                           -0.0000 -0.0040  0.8423 -0.1636  0.0118
                                            0.0201  0.0722  0.1823 -0.2001  0.0015
                                            0.1139 -0.2290  0.0169  0.0040 -0.2773
                                            0.0730  0.0025  0.1660 -0.0528 -0.0138
                                            0.0597 -0.0524
   219. (0.00029) RY*( 6) C  10           s( 27.50%)p 2.52( 69.30%)d 0.12(  3.19%)
                                            0.0000 -0.0049  0.3603  0.3780 -0.0480
                                           -0.0015  0.0146 -0.4885  0.2851  0.0105
                                            0.0689  0.5135 -0.1564  0.0067  0.0147
                                            0.2512 -0.1288 -0.0040 -0.1303  0.1137
                                           -0.0444 -0.0071
   220. (0.00019) RY*( 7) C  10           s(  6.96%)p 9.93( 69.18%)d 3.43( 23.86%)
                                           -0.0000  0.0049  0.0865  0.2416  0.0612
                                            0.0046 -0.0112  0.1516 -0.0114 -0.0026
                                           -0.1254  0.1860 -0.1116 -0.0002  0.0634
                                           -0.7192 -0.2906  0.3221 -0.2208 -0.2286
                                            0.1015  0.1533
   221. (0.00015) RY*( 8) C  10           s(  0.69%)p99.99( 91.25%)d11.76(  8.06%)
                                            0.0000  0.0058  0.0787 -0.0068  0.0242
                                           -0.0070 -0.0495 -0.7153 -0.1713  0.0052
                                           -0.0258 -0.4658  0.0467  0.0026  0.0682
                                           -0.3793  0.0259 -0.0433  0.0476  0.1503
                                           -0.2322  0.0044
   222. (0.00011) RY*( 9) C  10           s(  7.98%)p 6.09( 48.57%)d 5.45( 43.45%)
                                            0.0000 -0.0051  0.0452  0.2633 -0.0916
                                           -0.0124 -0.1645  0.2463 -0.2587  0.0057
                                            0.0464  0.2243  0.4663  0.0035  0.0711
                                           -0.0784  0.2230  0.1131 -0.0713  0.4249
                                           -0.4815  0.0650
   223. (0.00008) RY*(10) C  10           s( 52.68%)p 0.63( 33.00%)d 0.27( 14.33%)
   224. (0.00006) RY*(11) C  10           s( 15.51%)p 1.23( 19.07%)d 4.22( 65.42%)
   225. (0.00004) RY*(12) C  10           s(  5.37%)p 2.75( 14.78%)d14.88( 79.85%)
   226. (0.00001) RY*(13) C  10           s(  5.81%)p 4.52( 26.31%)d11.67( 67.87%)
   227. (0.00002) RY*(14) C  10           s(  2.07%)p43.84( 90.54%)d 3.58(  7.40%)
   228. (0.00002) RY*(15) C  10           s(  0.86%)p19.24( 16.48%)d96.48( 82.66%)
   229. (0.00000) RY*(16) C  10           s(  1.86%)p50.36( 93.43%)d 2.54(  4.72%)
   230. (0.00000) RY*(17) C  10           s( 87.33%)p 0.13( 11.66%)d 0.01(  1.01%)
   231. (0.00580) RY*( 1) C  11           s(  0.39%)p99.99( 94.84%)d12.23(  4.77%)
                                            0.0000 -0.0262  0.0464 -0.0314  0.0089
                                           -0.0123  0.3001 -0.0681  0.0297  0.0208
                                           -0.7669  0.0450 -0.0379  0.0135 -0.5087
                                            0.0323 -0.0259  0.1124  0.0860 -0.0963
                                            0.1332 -0.0250
   232. (0.00201) RY*( 2) C  11           s(  0.19%)p99.99( 97.76%)d10.51(  2.04%)
                                            0.0000 -0.0020  0.0369 -0.0239 -0.0028
                                            0.0372  0.8971 -0.1535 -0.2016  0.0112
                                            0.2234 -0.0484 -0.0644  0.0099  0.2134
                                           -0.0419 -0.0575 -0.0816 -0.0532 -0.0540
                                            0.0841 -0.0304
   233. (0.00095) RY*( 3) C  11           s(  0.09%)p99.99( 78.23%)d99.99( 21.68%)
                                           -0.0000 -0.0001  0.0289  0.0040  0.0039
                                           -0.0004  0.0448  0.0144 -0.0080 -0.0080
                                            0.4794  0.1614  0.0255  0.0102 -0.6961
                                           -0.1917 -0.0443 -0.2591  0.3677 -0.0606
                                           -0.0832 -0.0624
   234. (0.00055) RY*( 4) C  11           s(  1.20%)p12.60( 15.07%)d70.06( 83.74%)
                                           -0.0000 -0.0001  0.1092  0.0051  0.0018
                                            0.0005 -0.0299 -0.0387 -0.0036  0.0062
                                           -0.2020 -0.0011 -0.0506 -0.0143  0.3053
                                            0.0222  0.1048 -0.4796  0.6485  0.1151
                                            0.1573  0.3858
   235. (0.00043) RY*( 5) C  11           s( 86.84%)p 0.10(  8.89%)d 0.05(  4.27%)
                                           -0.0000  0.0035  0.9306 -0.0317 -0.0358
                                           -0.0000 -0.0836 -0.1955 -0.0139 -0.0189
                                            0.0590  0.0192  0.1711 -0.0118  0.0129
                                            0.0047  0.0986  0.0990 -0.0405 -0.0179
                                            0.1222 -0.1265
   236. (0.00028) RY*( 6) C  11           s( 13.74%)p 5.70( 78.34%)d 0.58(  7.92%)
                                            0.0000 -0.0023 -0.2020  0.3109  0.0030
                                           -0.0197 -0.0837 -0.7547  0.3407 -0.0013
                                            0.0170 -0.2029  0.0910 -0.0017 -0.0175
                                           -0.1818  0.0846 -0.1443 -0.0796 -0.0178
                                            0.1915 -0.1228
   237. (0.00014) RY*( 7) C  11           s( 69.38%)p 0.20( 14.01%)d 0.24( 16.61%)
                                            0.0000 -0.0043 -0.0021  0.8323 -0.0320
                                            0.0016  0.0350  0.2754 -0.2006  0.0045
                                            0.0034  0.1068  0.0652  0.0038  0.0158
                                            0.0582  0.0588  0.1310  0.1258  0.1655
                                            0.2532 -0.2040
   238. (0.00008) RY*( 8) C  11           s(  5.85%)p 7.83( 45.83%)d 8.26( 48.32%)
   239. (0.00005) RY*( 9) C  11           s(  6.34%)p 7.72( 48.92%)d 7.06( 44.74%)
   240. (0.00002) RY*(10) C  11           s(  5.37%)p10.53( 56.52%)d 7.10( 38.11%)
   241. (0.00003) RY*(11) C  11           s(  4.14%)p13.65( 56.48%)d 9.52( 39.38%)
   242. (0.00001) RY*(12) C  11           s(  1.02%)p94.33( 96.49%)d 2.43(  2.48%)
   243. (0.00000) RY*(13) C  11           s(  1.79%)p53.23( 95.20%)d 1.68(  3.01%)
   244. (0.00000) RY*(14) C  11           s( 97.53%)p 0.01(  0.73%)d 0.02(  1.73%)
   245. (0.00001) RY*(15) C  11           s(  2.80%)p12.70( 35.53%)d22.05( 61.68%)
   246. (0.00001) RY*(16) C  11           s(  2.13%)p29.19( 62.10%)d16.81( 35.77%)
   247. (0.00000) RY*(17) C  11           s(  1.31%)p11.59( 15.12%)d64.01( 83.57%)
   248. (0.00544) RY*( 1) C  12           s(  1.03%)p90.54( 93.54%)d 5.26(  5.43%)
                                            0.0000 -0.0243  0.0974  0.0031  0.0155
                                           -0.0243  0.9439 -0.1108  0.0535  0.0046
                                           -0.1603  0.0207 -0.0104  0.0014 -0.0481
                                            0.0086 -0.0026  0.0714  0.0331  0.0829
                                           -0.1873  0.0784
   249. (0.00193) RY*( 2) C  12           s(  0.03%)p99.99( 98.09%)d74.20(  1.88%)
                                           -0.0000  0.0001  0.0152  0.0048  0.0004
                                           -0.0067 -0.1598  0.0226  0.0386 -0.0336
                                           -0.7645  0.1206  0.1927 -0.0235 -0.5387
                                            0.0845  0.1345 -0.1049 -0.0739  0.0211
                                           -0.0432  0.0077
   250. (0.00089) RY*( 3) C  12           s(  0.02%)p99.99( 91.04%)d99.99(  8.94%)
                                            0.0000  0.0005  0.0025  0.0132  0.0023
                                            0.0008 -0.0505  0.0071 -0.0008  0.0108
                                           -0.5297 -0.1512 -0.0642 -0.0176  0.7550
                                            0.1413  0.0993  0.1431 -0.2072  0.0688
                                            0.0903  0.1146
   251. (0.00054) RY*( 4) C  12           s(  0.01%)p99.99(  1.25%)d99.99( 98.74%)
                                           -0.0000  0.0001  0.0101  0.0010  0.0001
                                            0.0008 -0.0059  0.0037 -0.0014  0.0064
                                           -0.0628  0.0075 -0.0116 -0.0093  0.0894
                                            0.0134  0.0002  0.1596 -0.1376 -0.3356
                                           -0.4404 -0.7978
   252. (0.00043) RY*( 5) C  12           s(  0.10%)p99.99( 95.23%)d46.62(  4.67%)
                                           -0.0000  0.0000  0.0315 -0.0020  0.0025
                                           -0.0032 -0.0165 -0.1553  0.0541 -0.0183
                                           -0.0633 -0.7460  0.2262 -0.0121 -0.0903
                                           -0.5295  0.1559  0.1610  0.1263 -0.0355
                                            0.0527 -0.0284
   253. (0.00038) RY*( 6) C  12           s( 89.75%)p 0.09(  7.91%)d 0.03(  2.35%)
                                           -0.0000  0.0033  0.9459  0.0180 -0.0494
                                            0.0223 -0.1088 -0.0699 -0.2374 -0.0031
                                            0.0394  0.0145  0.0393 -0.0010  0.0124
                                            0.0440  0.0073  0.0209  0.0196  0.1378
                                           -0.0588 -0.0133
   254. (0.00018) RY*( 7) C  12           s( 80.40%)p 0.03(  2.57%)d 0.21( 17.03%)
                                            0.0000 -0.0043 -0.1245  0.8879 -0.0037
                                           -0.0075 -0.0322  0.0051 -0.1536  0.0008
                                            0.0101  0.0046  0.0176  0.0004 -0.0035
                                           -0.0225  0.0066  0.0566  0.0654  0.3756
                                           -0.1094 -0.0992
   255. (0.00007) RY*( 8) C  12           s(  0.01%)p 1.00( 20.39%)d 3.90( 79.61%)
   256. (0.00005) RY*( 9) C  12           s(  4.87%)p13.87( 67.54%)d 5.67( 27.59%)
   257. (0.00002) RY*(10) C  12           s(  9.87%)p 1.80( 17.78%)d 7.33( 72.35%)
   258. (0.00001) RY*(11) C  12           s(  0.11%)p99.99( 99.75%)d 1.24(  0.14%)
   259. (0.00000) RY*(12) C  12           s(  0.03%)p99.99( 96.18%)d99.99(  3.79%)
   260. (0.00001) RY*(13) C  12           s(  6.96%)p12.19( 84.91%)d 1.17(  8.13%)
   261. (0.00000) RY*(14) C  12           s(  0.11%)p73.49(  8.16%)d99.99( 91.73%)
   262. (0.00000) RY*(15) C  12           s(  0.14%)p99.99( 89.77%)d72.43( 10.09%)
   263. (0.00000) RY*(16) C  12           s(  7.43%)p 3.44( 25.53%)d 9.02( 67.04%)
   264. (0.00000) RY*(17) C  12           s( 99.22%)p 0.00(  0.46%)d 0.00(  0.33%)
   265. (0.00567) RY*( 1) C  13           s(  0.41%)p99.99( 94.69%)d11.98(  4.90%)
                                           -0.0000  0.0260 -0.0398  0.0422 -0.0073
                                            0.0192 -0.6040 -0.0950 -0.0439  0.0152
                                           -0.5998 -0.0188 -0.0264  0.0118 -0.4566
                                           -0.0219 -0.0225  0.1795  0.1192  0.0457
                                           -0.0214  0.0066
   266. (0.00196) RY*( 2) C  13           s(  0.06%)p99.99( 97.98%)d31.28(  1.96%)
                                            0.0000  0.0018 -0.0097  0.0223  0.0057
                                           -0.0308 -0.7334 -0.1148  0.1721  0.0227
                                            0.5197  0.0780 -0.1299  0.0141  0.3094
                                            0.0497 -0.0790 -0.0100 -0.0114  0.0686
                                           -0.1158  0.0347
   267. (0.00080) RY*( 3) C  13           s(  0.06%)p99.99( 91.04%)d99.99(  8.90%)
                                            0.0000  0.0000  0.0185 -0.0160  0.0010
                                            0.0008 -0.0543  0.0197  0.0002  0.0123
                                           -0.5201  0.1242 -0.0589 -0.0167  0.7533
                                           -0.2069  0.0835  0.1344 -0.1795 -0.0566
                                           -0.0762 -0.1725
   268. (0.00061) RY*( 4) C  13           s(  0.28%)p 8.16(  2.32%)d99.99( 97.40%)
                                           -0.0000  0.0001 -0.0215  0.0486  0.0027
                                            0.0013  0.0192 -0.0758 -0.0037  0.0033
                                            0.0369  0.0759  0.0540 -0.0078 -0.0472
                                           -0.0395 -0.0560  0.3990 -0.6452  0.2614
                                            0.3341  0.4675
   269. (0.00045) RY*( 5) C  13           s( 82.86%)p 0.17( 13.89%)d 0.04(  3.26%)
                                           -0.0000  0.0028  0.9097 -0.0084 -0.0301
                                            0.0054 -0.0783  0.2706 -0.0412  0.0180
                                           -0.0136 -0.0841 -0.1681  0.0123 -0.0462
                                           -0.0604 -0.1265 -0.0885 -0.0830  0.0340
                                            0.1209 -0.0455
   270. (0.00026) RY*( 6) C  13           s( 15.25%)p 5.08( 77.40%)d 0.48(  7.35%)
                                           -0.0000  0.0015  0.2917 -0.2583 -0.0263
                                            0.0170  0.0646 -0.5811 -0.3251 -0.0064
                                           -0.0188  0.4710  0.1484 -0.0028 -0.0083
                                            0.2687  0.0984 -0.0518 -0.0098  0.0450
                                           -0.2529  0.0688
   271. (0.00016) RY*( 7) C  13           s( 70.62%)p 0.18( 12.45%)d 0.24( 16.94%)
                                           -0.0000 -0.0066 -0.0283  0.8392 -0.0327
                                           -0.0019  0.0215 -0.0888 -0.2018 -0.0053
                                           -0.0165  0.2253 -0.0804 -0.0026 -0.0061
                                            0.1312 -0.0241 -0.2335 -0.0992  0.1877
                                            0.1058 -0.2420
   272. (0.00008) RY*( 8) C  13           s(  4.37%)p 7.47( 32.63%)d14.42( 63.00%)
   273. (0.00005) RY*( 9) C  13           s(  8.21%)p 6.96( 57.12%)d 4.22( 34.67%)
   274. (0.00003) RY*(10) C  13           s( 11.32%)p 2.25( 25.53%)d 5.58( 63.15%)
   275. (0.00002) RY*(11) C  13           s(  0.40%)p99.99( 96.76%)d 7.18(  2.84%)
   276. (0.00000) RY*(12) C  13           s(  0.92%)p99.99( 96.93%)d 2.32(  2.15%)
   277. (0.00001) RY*(13) C  13           s(  1.40%)p55.66( 78.11%)d14.60( 20.49%)
   278. (0.00000) RY*(14) C  13           s( 96.74%)p 0.01(  1.09%)d 0.02(  2.17%)
   279. (0.00001) RY*(15) C  13           s(  1.29%)p14.17( 18.29%)d62.31( 80.42%)
   280. (0.00000) RY*(16) C  13           s(  3.56%)p25.16( 89.66%)d 1.90(  6.78%)
   281. (0.00000) RY*(17) C  13           s(  2.33%)p 6.09( 14.21%)d35.78( 83.46%)
   282. (0.00622) RY*( 1) C  14           s(  0.46%)p99.99( 94.93%)d 9.93(  4.61%)
                                            0.0000 -0.0221  0.0624 -0.0155  0.0034
                                            0.0093 -0.4933 -0.0296 -0.0146 -0.0212
                                            0.7178 -0.0417  0.0234 -0.0136  0.4310
                                            0.0177  0.0213  0.1086  0.0733 -0.0898
                                            0.1403 -0.0340
   283. (0.00213) RY*( 2) C  14           s(  0.48%)p99.99( 96.92%)d 5.40(  2.60%)
                                            0.0000  0.0168  0.0641 -0.0156 -0.0132
                                           -0.0273 -0.8268  0.1440  0.1239 -0.0072
                                           -0.3555  0.0351  0.0022 -0.0051 -0.3400
                                            0.0729  0.0124 -0.1024 -0.0803 -0.0048
                                            0.0759 -0.0571
   284. (0.00128) RY*( 3) C  14           s(  0.03%)p99.99( 76.51%)d99.99( 23.47%)
                                           -0.0000  0.0001 -0.0020  0.0130  0.0092
                                            0.0014  0.0655  0.0521 -0.0268 -0.0008
                                            0.4807  0.1576  0.0180  0.0033 -0.6898
                                           -0.1588 -0.0122 -0.2280  0.2923  0.0989
                                            0.1191  0.2707
   285. (0.00058) RY*( 4) C  14           s( 37.84%)p 0.73( 27.73%)d 0.91( 34.43%)
                                            0.0000 -0.0021  0.6055 -0.1088  0.0006
                                            0.0140  0.1320  0.1662 -0.1351 -0.0080
                                            0.2013 -0.0699  0.0265  0.0009 -0.2707
                                            0.3068 -0.0149  0.2554 -0.5111  0.0180
                                           -0.0097 -0.1319
   286. (0.00046) RY*( 5) C  14           s( 42.32%)p 0.49( 20.73%)d 0.87( 36.95%)
                                            0.0000 -0.0033  0.6374 -0.1296  0.0072
                                            0.0140  0.0363  0.2517 -0.1508 -0.0037
                                           -0.1717  0.0485  0.0008 -0.0092  0.2842
                                           -0.0521  0.0655 -0.4346  0.4127 -0.0158
                                            0.0150  0.0991
   287. (0.00025) RY*( 6) C  14           s( 32.08%)p 2.02( 64.76%)d 0.10(  3.16%)
                                            0.0000 -0.0051  0.3982  0.4000 -0.0478
                                           -0.0052 -0.0074 -0.5406  0.3679 -0.0103
                                           -0.0466 -0.3845  0.0759 -0.0089 -0.0795
                                           -0.2238  0.0864  0.0755  0.0983  0.0962
                                            0.0823 -0.0146
   288. (0.00016) RY*( 7) C  14           s(  1.29%)p54.70( 70.75%)d21.62( 27.96%)
                                            0.0000  0.0104  0.0382  0.0811  0.0692
                                            0.0107  0.1169 -0.1815  0.3226 -0.0024
                                            0.0053  0.5598  0.3676  0.0015  0.0390
                                            0.2133  0.2472 -0.2052 -0.1387 -0.3791
                                            0.2578 -0.0897
   289. (0.00012) RY*( 8) C  14           s(  6.25%)p12.15( 75.88%)d 2.86( 17.87%)
                                           -0.0000 -0.0030  0.0590  0.2279  0.0839
                                            0.0017 -0.0184  0.4096  0.1092 -0.0034
                                            0.0359  0.1015  0.2699  0.0070  0.0695
                                           -0.6993 -0.0200  0.0613 -0.3118 -0.1246
                                           -0.2344  0.0851
   290. (0.00010) RY*( 9) C  14           s(  6.64%)p 7.41( 49.17%)d 6.66( 44.19%)
                                            0.0000  0.0045  0.1651  0.1973  0.0136
                                           -0.0163 -0.1382 -0.2748 -0.2340 -0.0071
                                           -0.0358  0.5768  0.0300  0.0007  0.0014
                                            0.0422 -0.0733  0.3281  0.2084  0.2207
                                           -0.4920 -0.0073
   291. (0.00005) RY*(10) C  14           s( 59.57%)p 0.41( 24.15%)d 0.27( 16.28%)
   292. (0.00005) RY*(11) C  14           s( 10.46%)p 3.45( 36.13%)d 5.11( 53.41%)
   293. (0.00005) RY*(12) C  14           s(  2.76%)p 9.36( 25.86%)d25.84( 71.37%)
   294. (0.00001) RY*(13) C  14           s(  1.41%)p29.92( 42.17%)d40.02( 56.42%)
   295. (0.00001) RY*(14) C  14           s(  1.29%)p60.79( 78.33%)d15.82( 20.38%)
   296. (0.00001) RY*(15) C  14           s(  1.20%)p15.02( 17.99%)d67.51( 80.82%)
   297. (0.00001) RY*(16) C  14           s(  2.13%)p44.99( 95.81%)d 0.97(  2.06%)
   298. (0.00000) RY*(17) C  14           s( 93.88%)p 0.02(  2.26%)d 0.04(  3.86%)
   299. (0.00979) RY*( 1) C  15           s(  4.74%)p18.60( 88.11%)d 1.51(  7.15%)
                                           -0.0000  0.0352  0.2096  0.0005 -0.0467
                                            0.0147  0.1183  0.0060 -0.0045 -0.0529
                                           -0.4807  0.0056  0.0297 -0.0425 -0.7920
                                            0.0077  0.0548 -0.0507 -0.0934  0.1779
                                           -0.0519 -0.1609
   300. (0.00666) RY*( 2) C  15           s(  6.81%)p 1.30(  8.84%)d12.39( 84.35%)
                                           -0.0000  0.0056  0.2588 -0.0320  0.0076
                                            0.0598 -0.1218 -0.2267  0.0195  0.0317
                                            0.0396 -0.0047 -0.0014 -0.0233 -0.0892
                                            0.0780  0.0319  0.6025  0.6139 -0.0114
                                           -0.3015  0.1124
   301. (0.00637) RY*( 3) C  15           s( 27.22%)p 0.46( 12.62%)d 2.21( 60.16%)
                                            0.0000  0.0110  0.5209 -0.0253  0.0086
                                           -0.0382 -0.0308  0.0494  0.0023  0.0129
                                            0.1785  0.1879 -0.0242 -0.0370 -0.1778
                                            0.1287  0.0620 -0.0840 -0.0720 -0.4603
                                            0.4093  0.4583
   302. (0.00282) RY*( 4) C  15           s( 22.75%)p 2.77( 62.94%)d 0.63( 14.31%)
                                           -0.0000  0.0040  0.4753  0.0380 -0.0144
                                           -0.0016  0.2076  0.0200 -0.0019 -0.0066
                                           -0.5317 -0.0901  0.0081 -0.0592  0.5002
                                           -0.1143  0.1679 -0.0677  0.0487 -0.2360
                                           -0.0512 -0.2789
   303. (0.00064) RY*( 5) C  15           s( 26.90%)p 1.61( 43.40%)d 1.10( 29.70%)
                                           -0.0000  0.0022  0.5182 -0.0111 -0.0193
                                           -0.0026 -0.2367  0.0909  0.0059  0.0041
                                            0.5462 -0.2355 -0.0445 -0.0129 -0.0560
                                           -0.0643  0.0801 -0.1530 -0.1524  0.2065
                                           -0.2155 -0.4016
   304. (0.00030) RY*( 6) C  15           s(  0.68%)p99.99( 96.97%)d 3.43(  2.35%)
                                           -0.0000 -0.0012 -0.0482  0.0664  0.0098
                                            0.0274 -0.8918  0.2441 -0.0054  0.0085
                                           -0.3305  0.0011  0.0341 -0.0019  0.0312
                                           -0.0267 -0.0434  0.0203 -0.0820 -0.1162
                                           -0.0378  0.0375
   305. (0.00015) RY*( 7) C  15           s( 12.92%)p 4.40( 56.78%)d 2.35( 30.30%)
                                           -0.0000 -0.0066 -0.1519  0.2998 -0.1272
                                            0.0016  0.0458  0.0055  0.0783 -0.0100
                                            0.0058 -0.4699 -0.4167 -0.0063 -0.1306
                                            0.3649 -0.1215 -0.2368  0.1491 -0.4212
                                           -0.2160 -0.0246
   306. (0.00009) RY*( 8) C  15           s( 33.65%)p 1.20( 40.54%)d 0.77( 25.81%)
   307. (0.00006) RY*( 9) C  15           s(  2.05%)p35.90( 73.67%)d11.83( 24.28%)
   308. (0.00004) RY*(10) C  15           s( 15.96%)p 4.52( 72.11%)d 0.75( 11.93%)
   309. (0.00002) RY*(11) C  15           s(  4.82%)p 5.76( 27.74%)d14.00( 67.44%)
   310. (0.00003) RY*(12) C  15           s(  7.78%)p10.52( 81.83%)d 1.34( 10.39%)
   311. (0.00001) RY*(13) C  15           s(  4.00%)p20.44( 81.77%)d 3.56( 14.23%)
   312. (0.00001) RY*(14) C  15           s(  0.51%)p65.73( 33.54%)d99.99( 65.95%)
   313. (0.00000) RY*(15) C  15           s(  3.06%)p19.11( 58.42%)d12.60( 38.52%)
   314. (0.00000) RY*(16) C  15           s( 81.61%)p 0.20( 16.45%)d 0.02(  1.95%)
   315. (0.00001) RY*(17) C  15           s( 44.25%)p 1.03( 45.46%)d 0.23( 10.29%)
   316. (0.00192) RY*( 1) O  16           s(  0.58%)p99.99( 97.68%)d 3.01(  1.74%)
                                            0.0000  0.0006  0.0696 -0.0305  0.0044
                                           -0.0034  0.3072 -0.0220  0.0171  0.0099
                                           -0.8793  0.0419 -0.0306  0.0041  0.3218
                                            0.0166  0.0418 -0.0164 -0.0307  0.0723
                                           -0.0340 -0.0992
   317. (0.00119) RY*( 2) O  16           s(  0.47%)p99.99( 97.91%)d 3.49(  1.62%)
                                            0.0000  0.0002  0.0593  0.0337  0.0004
                                            0.0032  0.9303  0.1124  0.0334  0.0023
                                            0.3002  0.0519  0.0111  0.0016 -0.0778
                                           -0.0303 -0.0025 -0.0827 -0.0768 -0.0112
                                            0.0582  0.0014
   318. (0.00056) RY*( 3) O  16           s( 79.96%)p 0.24( 19.22%)d 0.01(  0.83%)
                                            0.0000  0.0060  0.8918  0.0646 -0.0033
                                           -0.0038 -0.0634  0.0139 -0.0025  0.0141
                                           -0.0570 -0.1749  0.0074  0.0298 -0.2543
                                           -0.2971 -0.0013 -0.0092  0.0135 -0.0499
                                           -0.0099 -0.0736
   319. (0.00013) RY*( 4) O  16           s( 27.00%)p 2.60( 70.14%)d 0.11(  2.85%)
                                           -0.0000 -0.0037 -0.0343  0.5184  0.0099
                                           -0.0000  0.0337  0.0944 -0.0407 -0.0008
                                           -0.1670 -0.3619  0.1742 -0.0100 -0.3717
                                            0.6018 -0.0106 -0.0831  0.0472 -0.1184
                                           -0.0731 -0.0045
   320. (0.00010) RY*( 5) O  16           s(  3.98%)p21.58( 85.88%)d 2.55( 10.14%)
   321. (0.00006) RY*( 6) O  16           s( 39.09%)p 1.27( 49.59%)d 0.29( 11.32%)
   322. (0.00004) RY*( 7) O  16           s( 10.02%)p 8.57( 85.92%)d 0.40(  4.05%)
   323. (0.00001) RY*( 8) O  16           s( 31.16%)p 2.19( 68.37%)d 0.01(  0.46%)
   324. (0.00000) RY*( 9) O  16           s(  0.30%)p99.99( 99.45%)d 0.80(  0.24%)
   325. (0.00000) RY*(10) O  16           s( 99.86%)p 0.00(  0.13%)d 0.00(  0.01%)
   326. (0.00000) RY*(11) O  16           s(  0.11%)p99.99( 99.85%)d 0.33(  0.04%)
   327. (0.00001) RY*(12) O  16           s(  0.05%)p99.99( 99.95%)d 0.04(  0.00%)
   328. (0.00000) RY*(13) O  16           s(  0.94%)p 4.28(  4.01%)d99.99( 95.05%)
   329. (0.00000) RY*(14) O  16           s(  0.21%)p16.91(  3.52%)d99.99( 96.27%)
   330. (0.00000) RY*(15) O  16           s(  3.27%)p 4.31( 14.07%)d25.32( 82.67%)
   331. (0.00000) RY*(16) O  16           s(  0.15%)p14.82(  2.26%)d99.99( 97.59%)
   332. (0.00001) RY*(17) O  16           s(  2.71%)p 0.91(  2.47%)d34.95( 94.82%)
   333. (0.00041) RY*( 1) H  17           s(100.00%)
                                           -0.0005  1.0000  0.0026
   334. (0.00022) RY*( 2) H  17           s(100.00%)
                                           -0.0012 -0.0026  1.0000
   335. (0.00047) RY*( 1) H  18           s(100.00%)
                                           -0.0006  1.0000  0.0022
   336. (0.00022) RY*( 2) H  18           s(100.00%)
                                           -0.0012 -0.0022  1.0000
   337. (0.00059) RY*( 1) H  19           s(100.00%)
                                           -0.0014  1.0000  0.0020
   338. (0.00016) RY*( 2) H  19           s(100.00%)
                                           -0.0008 -0.0020  1.0000
   339. (0.00057) RY*( 1) H  20           s(100.00%)
                                           -0.0014  1.0000  0.0024
   340. (0.00019) RY*( 2) H  20           s(100.00%)
                                           -0.0008 -0.0024  1.0000
   341. (0.00047) RY*( 1) H  21           s(100.00%)
                                           -0.0006  1.0000  0.0023
   342. (0.00022) RY*( 2) H  21           s(100.00%)
                                           -0.0011 -0.0023  1.0000
   343. (0.00235) RY*( 1) H  22           s(100.00%)
                                           -0.0043  1.0000 -0.0003
   344. (0.00016) RY*( 2) H  22           s(100.00%)
                                            0.0002  0.0003  1.0000
   345. (0.00062) RY*( 1) H  23           s(100.00%)
                                           -0.0015  1.0000  0.0018
   346. (0.00016) RY*( 2) H  23           s(100.00%)
                                           -0.0007 -0.0018  1.0000
   347. (0.00048) RY*( 1) H  24           s(100.00%)
                                           -0.0007  1.0000  0.0024
   348. (0.00021) RY*( 2) H  24           s(100.00%)
                                           -0.0012 -0.0024  1.0000
   349. (0.00040) RY*( 1) H  25           s(100.00%)
                                           -0.0006  1.0000  0.0028
   350. (0.00022) RY*( 2) H  25           s(100.00%)
                                           -0.0011 -0.0028  1.0000
   351. (0.00050) RY*( 1) H  26           s(100.00%)
                                           -0.0007  1.0000  0.0022
   352. (0.00022) RY*( 2) H  26           s(100.00%)
                                           -0.0012 -0.0022  1.0000
   353. (0.00067) RY*( 1) H  27           s(100.00%)
                                           -0.0016  1.0000  0.0020
   354. (0.00021) RY*( 2) H  27           s(100.00%)
                                           -0.0007 -0.0020  1.0000
   355. (0.00088) RY*( 1) H  28           s(100.00%)
                                           -0.0042  1.0000 -0.0009
   356. (0.00023) RY*( 2) H  28           s(100.00%)
                                            0.0002  0.0009  1.0000
   357. (0.00300) RY*( 1) C  29           s(  1.71%)p50.30( 86.22%)d 7.04( 12.07%)
                                           -0.0000 -0.0009  0.1309 -0.0008 -0.0013
                                            0.0151 -0.5488 -0.0972  0.0001 -0.0134
                                            0.7222 -0.1104 -0.0105  0.0160 -0.1288
                                            0.0222 -0.0014 -0.1053 -0.2767  0.1261
                                           -0.0334 -0.1266
   358. (0.00272) RY*( 2) C  29           s(  0.22%)p99.99( 64.84%)d99.99( 34.94%)
                                           -0.0000 -0.0010  0.0378  0.0280  0.0014
                                           -0.0193  0.4832  0.3302  0.0246 -0.0162
                                            0.5366  0.0876  0.0026  0.0071 -0.0921
                                           -0.0220 -0.0015  0.1307  0.4831  0.2640
                                           -0.1395 -0.0990
   359. (0.00090) RY*( 3) C  29           s( 22.39%)p 3.40( 76.05%)d 0.07(  1.56%)
                                            0.0000 -0.0043  0.4643  0.0845  0.0341
                                           -0.0042 -0.0500  0.0087  0.0364  0.0215
                                            0.0455 -0.0105 -0.0393  0.0510  0.8358
                                           -0.1794 -0.1378 -0.0059  0.0835 -0.0025
                                           -0.0124 -0.0920
   360. (0.00031) RY*( 4) C  29           s(  0.52%)p99.99( 75.80%)d45.19( 23.67%)
                                            0.0000 -0.0010  0.0243  0.0681  0.0029
                                           -0.0052  0.6365 -0.4790  0.0105  0.0011
                                            0.2827 -0.1994 -0.0339  0.0052  0.0472
                                           -0.0074  0.0114 -0.1763 -0.3644 -0.2043
                                            0.1618  0.0704
   361. (0.00012) RY*( 5) C  29           s( 50.90%)p 0.70( 35.75%)d 0.26( 13.35%)
                                           -0.0000 -0.0022  0.7021  0.1137 -0.0553
                                           -0.0010  0.0613 -0.0736 -0.0073 -0.0100
                                           -0.1982  0.0312  0.2839 -0.0102 -0.3656
                                           -0.0236  0.3049 -0.1824  0.0612 -0.0357
                                           -0.0564 -0.3034
   362. (0.00013) RY*( 6) C  29           s(  6.10%)p12.29( 75.01%)d 3.09( 18.89%)
                                            0.0000 -0.0029 -0.0535  0.2338 -0.0593
                                           -0.0009 -0.0505 -0.0313 -0.0685 -0.0004
                                            0.0270 -0.2265  0.1427  0.0241  0.2408
                                            0.6127  0.4853 -0.1230  0.1427  0.1145
                                           -0.1667  0.3354
   363. (0.00010) RY*( 7) C  29           s( 18.31%)p 1.75( 31.99%)d 2.71( 49.70%)
   364. (0.00008) RY*( 8) C  29           s(  5.57%)p 7.84( 43.66%)d 9.12( 50.77%)
   365. (0.00005) RY*( 9) C  29           s( 14.98%)p 4.66( 69.78%)d 1.02( 15.23%)
   366. (0.00004) RY*(10) C  29           s( 34.98%)p 0.26(  9.19%)d 1.60( 55.83%)
   367. (0.00002) RY*(11) C  29           s(  7.76%)p11.04( 85.69%)d 0.84(  6.55%)
   368. (0.00002) RY*(12) C  29           s( 19.14%)p 2.17( 41.47%)d 2.06( 39.38%)
   369. (0.00001) RY*(13) C  29           s(  1.86%)p50.10( 93.24%)d 2.63(  4.90%)
   370. (0.00001) RY*(14) C  29           s(  1.70%)p19.82( 33.60%)d38.17( 64.70%)
   371. (0.00001) RY*(15) C  29           s( 12.39%)p 1.59( 19.73%)d 5.48( 67.87%)
   372. (0.00000) RY*(16) C  29           s(  4.35%)p12.77( 55.48%)d 9.25( 40.18%)
   373. (0.00000) RY*(17) C  29           s( 97.04%)p 0.03(  2.89%)d 0.00(  0.07%)
   374. (0.00058) RY*( 1) H  30           s(100.00%)
                                            0.0013  1.0000 -0.0002
   375. (0.00021) RY*( 2) H  30           s(100.00%)
                                           -0.0001  0.0002  1.0000
   376. (0.00066) RY*( 1) H  31           s(100.00%)
                                            0.0018  1.0000 -0.0004
   377. (0.00016) RY*( 2) H  31           s(100.00%)
                                           -0.0002  0.0004  1.0000
   378. (0.00064) RY*( 1) H  32           s(100.00%)
                                           -0.0006  1.0000  0.0000
   379. (0.00018) RY*( 2) H  32           s(100.00%)
                                           -0.0000 -0.0000  1.0000
   380. (0.01568) BD*( 1) C   1 - C   2  
                ( 50.07%)   0.7076* C   1 s( 34.69%)p 1.88( 65.27%)d 0.00(  0.03%)
                                            0.0000  0.5889 -0.0108 -0.0001 -0.0000
                                            0.1878 -0.0335  0.0002  0.0000 -0.4648
                                           -0.0118  0.0108 -0.0001  0.6320 -0.0224
                                           -0.0098  0.0000 -0.0005  0.0058 -0.0151
                                           -0.0051  0.0056
                ( 49.93%)  -0.7066* C   2 s( 34.65%)p 1.88( 65.32%)d 0.00(  0.03%)
                                            0.0000  0.5885 -0.0132 -0.0030 -0.0006
                                           -0.1668 -0.0265  0.0065 -0.0004  0.4896
                                           -0.0330 -0.0048  0.0001 -0.6193  0.0050
                                            0.0111 -0.0005 -0.0017  0.0080 -0.0138
                                           -0.0032  0.0064
   381. (0.32608) BD*( 2) C   1 - C   2  
                ( 49.57%)   0.7041* C   1 s(  0.00%)p 1.00( 99.96%)d 0.00(  0.04%)
                                            0.0000 -0.0020 -0.0001 -0.0000 -0.0000
                                           -0.5893 -0.0155 -0.0077  0.0005  0.5556
                                            0.0151  0.0071 -0.0001  0.5855  0.0158
                                            0.0075 -0.0004  0.0069 -0.0086 -0.0036
                                            0.0113  0.0106
                ( 50.43%)  -0.7101* C   2 s(  0.00%)p 1.00( 99.96%)d 0.00(  0.04%)
                                           -0.0000 -0.0002 -0.0001 -0.0009 -0.0001
                                           -0.5869 -0.0148 -0.0073  0.0011  0.5503
                                            0.0140  0.0071 -0.0009  0.5930  0.0147
                                            0.0073 -0.0008 -0.0085  0.0021 -0.0062
                                            0.0045 -0.0154
   382. (0.01557) BD*( 1) C   1 - C   6  
                ( 50.08%)   0.7077* C   1 s( 34.71%)p 1.88( 65.25%)d 0.00(  0.03%)
                                            0.0000  0.5891 -0.0117 -0.0004 -0.0001
                                           -0.6288  0.0068  0.0118  0.0000 -0.1601
                                           -0.0266  0.0065 -0.0001 -0.4790  0.0321
                                            0.0059  0.0000  0.0080  0.0142  0.0017
                                            0.0074 -0.0009
                ( 49.92%)  -0.7065* C   6 s( 34.75%)p 1.88( 65.22%)d 0.00(  0.03%)
                                            0.0000  0.5893 -0.0133 -0.0027 -0.0005
                                            0.6309 -0.0214 -0.0090  0.0003  0.1913
                                           -0.0348  0.0009 -0.0002  0.4643  0.0117
                                           -0.0101  0.0005  0.0056  0.0151  0.0006
                                            0.0073  0.0012
   383. (0.01163) BD*( 1) C   1 - H  17  
                ( 39.80%)   0.6308* C   1 s( 30.51%)p 2.28( 69.43%)d 0.00(  0.07%)
                                            0.0003 -0.5520 -0.0180 -0.0003 -0.0002
                                           -0.4691 -0.0023 -0.0048 -0.0010 -0.6694
                                           -0.0034 -0.0068 -0.0014  0.1612  0.0009
                                            0.0016  0.0003 -0.0197  0.0065  0.0060
                                            0.0075  0.0119
                ( 60.20%)  -0.7759* H  17 s(100.00%)
                                           -1.0000 -0.0005 -0.0012
   384. (0.01520) BD*( 1) C   2 - C   3  
                ( 50.48%)   0.7105* C   2 s( 34.76%)p 1.88( 65.21%)d 0.00(  0.03%)
                                            0.0000  0.5895 -0.0094  0.0015  0.0005
                                           -0.4453 -0.0144  0.0097 -0.0008 -0.6518
                                            0.0205  0.0099 -0.0004  0.1643 -0.0333
                                            0.0004 -0.0007  0.0150  0.0004 -0.0051
                                           -0.0038 -0.0074
                ( 49.52%)  -0.7037* C   3 s( 34.77%)p 1.88( 65.20%)d 0.00(  0.03%)
                                           -0.0000  0.5895  0.0139 -0.0031 -0.0002
                                            0.4590 -0.0303 -0.0024 -0.0002  0.6453
                                           -0.0031 -0.0081  0.0001 -0.1523 -0.0282
                                            0.0046  0.0005  0.0133 -0.0009 -0.0075
                                           -0.0047 -0.0063
   385. (0.01122) BD*( 1) C   2 - H  18  
                ( 39.75%)   0.6305* C   2 s( 30.50%)p 2.28( 69.43%)d 0.00(  0.07%)
                                            0.0003 -0.5520 -0.0179 -0.0012 -0.0002
                                           -0.6541 -0.0033 -0.0063 -0.0011 -0.1744
                                           -0.0005 -0.0022 -0.0005 -0.4857 -0.0029
                                           -0.0042 -0.0007 -0.0062 -0.0201 -0.0068
                                           -0.0136 -0.0004
                ( 60.25%)  -0.7762* H  18 s(100.00%)
                                           -1.0000 -0.0006 -0.0012
   386. (0.02395) BD*( 1) C   3 - C   4  
                ( 50.84%)   0.7130* C   3 s( 35.00%)p 1.86( 64.98%)d 0.00(  0.03%)
                                           -0.0001 -0.5915 -0.0061 -0.0047 -0.0004
                                            0.6438 -0.0067 -0.0087  0.0010  0.1879
                                           -0.0195 -0.0027 -0.0007  0.4465  0.0083
                                           -0.0050  0.0020 -0.0058 -0.0140 -0.0003
                                           -0.0071 -0.0002
                ( 49.16%)  -0.7011* C   4 s( 33.94%)p 1.95( 66.03%)d 0.00(  0.03%)
                                           -0.0000 -0.5825 -0.0078 -0.0027 -0.0000
                                           -0.6362  0.0054  0.0007 -0.0024 -0.1668
                                           -0.0058  0.0014 -0.0004 -0.4770  0.0146
                                            0.0012 -0.0029 -0.0062 -0.0136 -0.0023
                                           -0.0076  0.0011
   387. (0.34939) BD*( 2) C   3 - C   4  
                ( 49.94%)   0.7067* C   3 s(  0.00%)p 1.00( 99.96%)d 0.00(  0.04%)
                                           -0.0000 -0.0001 -0.0031  0.0001 -0.0000
                                           -0.5777 -0.0082 -0.0053  0.0005  0.5527
                                            0.0053  0.0052 -0.0014  0.6002  0.0083
                                            0.0047 -0.0004 -0.0091  0.0021 -0.0058
                                            0.0042 -0.0153
                ( 50.06%)  -0.7076* C   4 s(  0.01%)p 1.00( 99.96%)d 0.00(  0.03%)
                                            0.0001  0.0001 -0.0074  0.0021  0.0001
                                           -0.5864 -0.0061 -0.0030  0.0035  0.5572
                                            0.0025  0.0039 -0.0033  0.5875  0.0082
                                            0.0047 -0.0025  0.0027  0.0065  0.0087
                                           -0.0140  0.0051
   388. (0.01250) BD*( 1) C   3 - H  19  
                ( 39.78%)   0.6307* C   3 s( 30.15%)p 2.31( 69.78%)d 0.00(  0.07%)
                                            0.0003 -0.5489  0.0160  0.0013  0.0001
                                           -0.2001  0.0080 -0.0050 -0.0033  0.4915
                                            0.0050 -0.0030 -0.0012 -0.6451 -0.0005
                                           -0.0027 -0.0015  0.0069 -0.0073  0.0206
                                            0.0075 -0.0101
                ( 60.22%)  -0.7760* H  19 s(100.00%)
                                           -1.0000 -0.0014 -0.0008
   389. (0.02162) BD*( 1) C   4 - C   5  
                ( 49.12%)   0.7009* C   4 s( 33.76%)p 1.96( 66.21%)d 0.00(  0.03%)
                                            0.0000 -0.5810 -0.0032 -0.0010 -0.0003
                                            0.1816 -0.0057 -0.0017  0.0019 -0.4768
                                            0.0012 -0.0003 -0.0017  0.6337 -0.0128
                                           -0.0008  0.0031  0.0016 -0.0065  0.0150
                                            0.0045 -0.0072
                ( 50.88%)  -0.7133* C   5 s( 34.98%)p 1.86( 65.00%)d 0.00(  0.03%)
                                           -0.0001 -0.5914 -0.0051 -0.0044 -0.0004
                                           -0.1462 -0.0148  0.0006 -0.0017  0.4801
                                           -0.0164 -0.0069 -0.0005 -0.6304 -0.0031
                                            0.0093 -0.0014  0.0005 -0.0070  0.0136
                                            0.0036 -0.0064
   390. (0.03434) BD*( 1) C   4 - C   7  
                ( 51.00%)   0.7141* C   4 s( 32.27%)p 2.10( 67.70%)d 0.00(  0.03%)
                                            0.0001  0.5680 -0.0084 -0.0046 -0.0003
                                           -0.4663 -0.0196  0.0037 -0.0019 -0.6587
                                           -0.0064  0.0010 -0.0009  0.1588  0.0070
                                            0.0012  0.0003  0.0142 -0.0027 -0.0054
                                           -0.0044 -0.0073
                ( 49.00%)  -0.7000* C   7 s( 29.50%)p 2.39( 70.48%)d 0.00(  0.03%)
                                            0.0001  0.5430  0.0088 -0.0019  0.0003
                                            0.4948 -0.0124  0.0038  0.0003  0.6745
                                            0.0127 -0.0006  0.0008 -0.0672  0.0116
                                           -0.0012  0.0025  0.0136 -0.0009 -0.0011
                                           -0.0047 -0.0075
   391. (0.01489) BD*( 1) C   5 - C   6  
                ( 49.56%)   0.7040* C   5 s( 34.90%)p 1.86( 65.07%)d 0.00(  0.03%)
                                            0.0001 -0.5906 -0.0146  0.0022  0.0001
                                           -0.4492 -0.0160  0.0071  0.0001 -0.6480
                                            0.0193  0.0062 -0.0007  0.1649 -0.0333
                                            0.0028  0.0003 -0.0147 -0.0002  0.0051
                                            0.0033  0.0069
                ( 50.44%)  -0.7102* C   6 s( 34.62%)p 1.89( 65.34%)d 0.00(  0.03%)
                                           -0.0000 -0.5884  0.0090 -0.0015 -0.0004
                                            0.4602 -0.0302 -0.0053 -0.0001  0.6469
                                           -0.0040 -0.0122  0.0006 -0.1458 -0.0277
                                            0.0053 -0.0007 -0.0134  0.0009  0.0077
                                            0.0058  0.0063
   392. (0.31970) BD*( 2) C   5 - C   6  
                ( 49.66%)   0.7047* C   5 s(  0.00%)p 1.00( 99.96%)d 0.00(  0.04%)
                                            0.0000 -0.0038 -0.0014 -0.0011  0.0001
                                           -0.5972 -0.0122 -0.0072  0.0013  0.5628
                                            0.0088  0.0089 -0.0009  0.5707  0.0112
                                            0.0094 -0.0012  0.0014  0.0060  0.0089
                                           -0.0151  0.0040
                ( 50.34%)  -0.7095* C   6 s(  0.00%)p 1.00( 99.96%)d 0.00(  0.04%)
                                            0.0000  0.0012 -0.0001 -0.0004 -0.0000
                                           -0.5958 -0.0141 -0.0069  0.0000  0.5555
                                            0.0132  0.0064 -0.0003  0.5790  0.0143
                                            0.0065 -0.0002  0.0074 -0.0092 -0.0031
                                            0.0118  0.0115
   393. (0.01205) BD*( 1) C   5 - H  20  
                ( 39.67%)   0.6299* C   5 s( 30.03%)p 2.33( 69.91%)d 0.00(  0.07%)
                                           -0.0003  0.5477 -0.0158 -0.0019 -0.0001
                                           -0.6471 -0.0034 -0.0017 -0.0005 -0.1776
                                           -0.0074  0.0019  0.0012 -0.4986  0.0049
                                           -0.0050 -0.0023  0.0074  0.0204  0.0070
                                            0.0126  0.0005
                ( 60.33%)  -0.7767* H  20 s(100.00%)
                                            1.0000  0.0014  0.0008
   394. (0.01119) BD*( 1) C   6 - H  21  
                ( 39.73%)   0.6303* C   6 s( 30.54%)p 2.27( 69.39%)d 0.00(  0.07%)
                                           -0.0003  0.5523  0.0178  0.0011  0.0003
                                           -0.1819 -0.0010 -0.0012 -0.0002  0.4843
                                            0.0023  0.0054  0.0009 -0.6529 -0.0035
                                           -0.0063 -0.0011 -0.0073  0.0067 -0.0200
                                           -0.0067  0.0113
                ( 60.27%)  -0.7764* H  21 s(100.00%)
                                            1.0000  0.0006  0.0011
   395. (0.03347) BD*( 1) C   7 - C   8  
                ( 49.08%)   0.7006* C   7 s( 28.73%)p 2.48( 71.25%)d 0.00(  0.03%)
                                           -0.0001 -0.5359 -0.0067 -0.0003  0.0001
                                            0.8214 -0.0028  0.0003  0.0020 -0.1785
                                           -0.0110  0.0020 -0.0009 -0.0755 -0.0036
                                            0.0016 -0.0022  0.0062  0.0038 -0.0010
                                           -0.0132  0.0069
                ( 50.92%)  -0.7136* C   8 s( 32.10%)p 2.11( 67.87%)d 0.00(  0.03%)
                                           -0.0002 -0.5664  0.0099  0.0030  0.0004
                                           -0.8099 -0.0225  0.0026 -0.0024  0.1412
                                           -0.0061  0.0026 -0.0001  0.0475 -0.0059
                                           -0.0045  0.0001  0.0060  0.0011 -0.0017
                                           -0.0141  0.0087
   396. (0.04369) BD*( 1) C   7 - N   9  
                ( 62.66%)   0.7915* C   7 s( 21.67%)p 3.61( 78.24%)d 0.00(  0.09%)
                                           -0.0001  0.4649  0.0231  0.0035 -0.0004
                                            0.2585 -0.0094  0.0051  0.0010 -0.4962
                                            0.0200 -0.0053 -0.0001  0.6845 -0.0162
                                           -0.0016  0.0022 -0.0075  0.0100 -0.0230
                                           -0.0060  0.0133
                ( 37.34%)  -0.6111* N   9 s( 34.65%)p 1.88( 65.32%)d 0.00(  0.03%)
                                           -0.0000  0.5886  0.0058 -0.0052  0.0002
                                           -0.2224 -0.0022  0.0047 -0.0009  0.4668
                                            0.0024 -0.0105  0.0012 -0.6210 -0.0031
                                            0.0048 -0.0011 -0.0062  0.0050 -0.0094
                                           -0.0064  0.0081
   397. (0.02240) BD*( 1) C   7 - H  22  
                ( 36.84%)   0.6070* C   7 s( 20.17%)p 3.95( 79.75%)d 0.00(  0.08%)
                                           -0.0003  0.4483 -0.0268 -0.0003  0.0002
                                            0.1138 -0.0054  0.0013 -0.0003 -0.5151
                                           -0.0083  0.0020  0.0036 -0.7200 -0.0248
                                           -0.0008 -0.0018 -0.0032 -0.0057  0.0222
                                           -0.0069  0.0152
                ( 63.16%)  -0.7947* H  22 s(100.00%)
                                            1.0000  0.0043 -0.0002
   398. (0.02592) BD*( 1) C   8 - C  10  
                ( 49.41%)   0.7029* C   8 s( 33.91%)p 1.95( 66.05%)d 0.00(  0.03%)
                                            0.0000 -0.5823 -0.0060 -0.0020 -0.0002
                                            0.2710  0.0027  0.0003  0.0001 -0.6370
                                            0.0131  0.0017 -0.0036 -0.4254  0.0098
                                            0.0017 -0.0029  0.0088  0.0058 -0.0134
                                            0.0055  0.0023
                ( 50.59%)  -0.7113* C  10 s( 35.14%)p 1.84( 64.83%)d 0.00(  0.03%)
                                           -0.0001 -0.5928 -0.0048 -0.0036 -0.0005
                                           -0.3013  0.0213  0.0051  0.0012  0.6228
                                            0.0018 -0.0079  0.0012  0.4112  0.0021
                                           -0.0048  0.0011  0.0064  0.0036 -0.0133
                                            0.0056  0.0033
   399. (0.02298) BD*( 1) C   8 - C  14  
                ( 49.30%)   0.7021* C   8 s( 33.96%)p 1.94( 66.01%)d 0.00(  0.03%)
                                            0.0000 -0.5827 -0.0068 -0.0001 -0.0002
                                            0.5173  0.0021  0.0000  0.0015  0.5049
                                           -0.0140 -0.0004  0.0030  0.3703 -0.0129
                                            0.0004  0.0018 -0.0115 -0.0089 -0.0094
                                           -0.0012  0.0050
                ( 50.70%)  -0.7121* C  14 s( 35.33%)p 1.83( 64.65%)d 0.00(  0.03%)
                                           -0.0001 -0.5943 -0.0063 -0.0047 -0.0004
                                           -0.5305  0.0227  0.0073  0.0009 -0.4797
                                           -0.0105  0.0070 -0.0016 -0.3663 -0.0070
                                            0.0060 -0.0012 -0.0090 -0.0075 -0.0103
                                           -0.0007  0.0044
   400. (0.35066) BD*( 2) C   8 - C  14  
                ( 48.82%)   0.6987* C   8 s(  0.00%)p 1.00( 99.97%)d 0.00(  0.03%)
                                           -0.0001  0.0060 -0.0007 -0.0006 -0.0001
                                            0.0458 -0.0004 -0.0006  0.0000  0.5642
                                            0.0037  0.0025 -0.0036 -0.8240 -0.0092
                                           -0.0053  0.0049 -0.0094  0.0129  0.0019
                                            0.0027  0.0068
                ( 51.18%)  -0.7154* C  14 s(  0.00%)p 1.00( 99.96%)d 0.00(  0.04%)
                                            0.0000  0.0053 -0.0002  0.0007 -0.0001
                                            0.0505 -0.0005  0.0013  0.0006  0.5658
                                            0.0058  0.0045 -0.0007 -0.8227 -0.0083
                                           -0.0066  0.0012  0.0027 -0.0018 -0.0066
                                           -0.0093 -0.0157
   401. (0.06444) BD*( 1) N   9 - C  15  
                ( 36.15%)   0.6013* N   9 s( 33.07%)p 2.02( 66.88%)d 0.00(  0.05%)
                                           -0.0000  0.5750  0.0033  0.0049 -0.0002
                                            0.2707 -0.0068  0.0023  0.0007 -0.7615
                                            0.0146 -0.0069 -0.0017 -0.1240 -0.0011
                                           -0.0051 -0.0003 -0.0120 -0.0010  0.0037
                                           -0.0156 -0.0075
                ( 63.85%)  -0.7990* C  15 s( 32.83%)p 2.04( 67.09%)d 0.00(  0.08%)
                                            0.0002  0.5729 -0.0111 -0.0015 -0.0016
                                           -0.2680  0.0068  0.0021  0.0010  0.7699
                                           -0.0239 -0.0061 -0.0028  0.0738 -0.0158
                                           -0.0018  0.0002 -0.0139 -0.0019  0.0046
                                           -0.0174 -0.0157
   402. (0.01691) BD*( 1) N   9 - C  29  
                ( 36.41%)   0.6034* N   9 s( 32.21%)p 2.10( 67.76%)d 0.00(  0.03%)
                                            0.0001 -0.5674  0.0088 -0.0060 -0.0001
                                            0.0621  0.0001  0.0007  0.0003 -0.2808
                                            0.0011 -0.0004 -0.0010 -0.7712  0.0117
                                           -0.0016 -0.0000  0.0030  0.0009 -0.0065
                                            0.0040 -0.0160
                ( 63.59%)  -0.7974* C  29 s( 24.50%)p 3.08( 75.40%)d 0.00(  0.10%)
                                           -0.0001 -0.4942 -0.0276  0.0011  0.0002
                                           -0.0597  0.0021  0.0006  0.0001  0.2684
                                           -0.0144 -0.0014  0.0002  0.8221 -0.0473
                                           -0.0013  0.0012  0.0019  0.0041 -0.0164
                                            0.0031 -0.0271
   403. (0.01546) BD*( 1) C  10 - C  11  
                ( 49.57%)   0.7041* C  10 s( 34.71%)p 1.88( 65.26%)d 0.00(  0.03%)
                                            0.0000 -0.5890 -0.0150  0.0015  0.0002
                                            0.7923 -0.0058 -0.0076  0.0003 -0.1420
                                            0.0342 -0.0018 -0.0004 -0.0536  0.0231
                                           -0.0030 -0.0005  0.0030  0.0003 -0.0033
                                           -0.0141  0.0095
                ( 50.43%)  -0.7101* C  11 s( 34.80%)p 1.87( 65.17%)d 0.00(  0.03%)
                                           -0.0000 -0.5898  0.0098 -0.0016 -0.0003
                                           -0.7953  0.0207  0.0128 -0.0005  0.1274
                                            0.0292 -0.0053  0.0007  0.0335  0.0211
                                           -0.0030  0.0005  0.0063  0.0021 -0.0038
                                           -0.0128  0.0095
   404. (0.32509) BD*( 2) C  10 - C  11  
                ( 49.84%)   0.7060* C  10 s(  0.00%)p 1.00( 99.96%)d 0.00(  0.04%)
                                           -0.0000  0.0016  0.0012  0.0007  0.0002
                                            0.0472  0.0001  0.0013 -0.0008  0.5670
                                            0.0095  0.0074 -0.0014 -0.8218 -0.0155
                                           -0.0107  0.0019 -0.0106  0.0145  0.0013
                                            0.0017  0.0057
                ( 50.16%)  -0.7082* C  11 s(  0.00%)p 1.00( 99.96%)d 0.00(  0.04%)
                                            0.0000  0.0025 -0.0003  0.0002 -0.0001
                                            0.0540  0.0011  0.0007  0.0000  0.5654
                                            0.0123  0.0060 -0.0002 -0.8224 -0.0182
                                           -0.0092  0.0004  0.0083 -0.0130  0.0055
                                            0.0072  0.0096
   405. (0.01253) BD*( 1) C  10 - H  23  
                ( 39.72%)   0.6303* C  10 s( 30.05%)p 2.33( 69.88%)d 0.00(  0.07%)
                                            0.0004 -0.5480  0.0155  0.0019  0.0002
                                           -0.5268 -0.0096 -0.0001  0.0000 -0.5190
                                            0.0054 -0.0048 -0.0024 -0.3894  0.0018
                                           -0.0027 -0.0016 -0.0181 -0.0141 -0.0122
                                           -0.0002  0.0037
                ( 60.28%)  -0.7764* H  23 s(100.00%)
                                           -1.0000 -0.0015 -0.0007
   406. (0.01552) BD*( 1) C  11 - C  12  
                ( 49.91%)   0.7065* C  11 s( 34.64%)p 1.89( 65.33%)d 0.00(  0.03%)
                                           -0.0000 -0.5884  0.0127  0.0026  0.0005
                                            0.5294 -0.0412 -0.0042  0.0001  0.4861
                                            0.0109 -0.0104  0.0006  0.3671  0.0048
                                           -0.0076  0.0004 -0.0101 -0.0079 -0.0115
                                           -0.0001  0.0043
                ( 50.09%)  -0.7078* C  12 s( 34.69%)p 1.88( 65.28%)d 0.00(  0.03%)
                                           -0.0000 -0.5888  0.0106 -0.0002  0.0000
                                           -0.5038 -0.0176  0.0124  0.0000 -0.5041
                                            0.0316  0.0064  0.0000 -0.3781  0.0206
                                            0.0051  0.0000 -0.0106 -0.0084 -0.0100
                                           -0.0030  0.0053
   407. (0.01133) BD*( 1) C  11 - H  24  
                ( 39.70%)   0.6301* C  11 s( 30.47%)p 2.28( 69.46%)d 0.00(  0.07%)
                                            0.0003 -0.5517 -0.0179 -0.0009 -0.0002
                                            0.2861  0.0016  0.0035  0.0008 -0.6529
                                           -0.0036 -0.0063 -0.0010 -0.4317 -0.0025
                                           -0.0042 -0.0007  0.0123  0.0083 -0.0171
                                            0.0124  0.0014
                ( 60.30%)  -0.7765* H  24 s(100.00%)
                                           -1.0000 -0.0007 -0.0012
   408. (0.01551) BD*( 1) C  12 - C  13  
                ( 50.06%)   0.7075* C  12 s( 34.72%)p 1.88( 65.25%)d 0.00(  0.03%)
                                            0.0000  0.5891 -0.0117 -0.0005 -0.0001
                                            0.2639  0.0296 -0.0087  0.0000 -0.6360
                                            0.0236  0.0098  0.0001 -0.4200  0.0182
                                            0.0062  0.0001 -0.0086 -0.0053  0.0135
                                           -0.0045 -0.0039
                ( 49.94%)  -0.7067* C  13 s( 34.70%)p 1.88( 65.27%)d 0.00(  0.03%)
                                            0.0000  0.5889 -0.0136 -0.0021 -0.0005
                                           -0.2947  0.0426 -0.0001  0.0001  0.6273
                                           -0.0039  0.0112  0.0003  0.4128 -0.0000
                                            0.0077  0.0003 -0.0063 -0.0038  0.0144
                                           -0.0064 -0.0032
   409. (0.32784) BD*( 2) C  12 - C  13  
                ( 49.89%)   0.7064* C  12 s(  0.00%)p 1.00( 99.96%)d 0.00(  0.04%)
                                            0.0000  0.0003 -0.0002 -0.0001 -0.0000
                                            0.0517  0.0013  0.0005 -0.0001  0.5651
                                            0.0148  0.0073 -0.0003 -0.8227 -0.0213
                                           -0.0103  0.0006  0.0082 -0.0131  0.0050
                                            0.0066  0.0087
                ( 50.11%)  -0.7079* C  13 s(  0.00%)p 1.00( 99.96%)d 0.00(  0.04%)
                                            0.0000  0.0022 -0.0002  0.0001 -0.0001
                                            0.0534  0.0010 -0.0005 -0.0003  0.5645
                                            0.0141 -0.0070 -0.0009 -0.8230 -0.0201
                                            0.0100  0.0014  0.0031 -0.0028 -0.0066
                                           -0.0086 -0.0155
   410. (0.01155) BD*( 1) C  12 - H  25  
                ( 39.77%)   0.6307* C  12 s( 30.51%)p 2.28( 69.42%)d 0.00(  0.07%)
                                           -0.0003  0.5521  0.0178  0.0002  0.0002
                                           -0.8199 -0.0042 -0.0084 -0.0019  0.1409
                                            0.0007  0.0014  0.0003  0.0454  0.0001
                                            0.0004  0.0001 -0.0076 -0.0027 -0.0015
                                            0.0212 -0.0121
                ( 60.23%)  -0.7761* H  25 s(100.00%)
                                            1.0000  0.0006  0.0011
   411. (0.01492) BD*( 1) C  13 - C  14  
                ( 50.37%)   0.7097* C  13 s( 34.67%)p 1.88( 65.30%)d 0.00(  0.03%)
                                            0.0000  0.5888 -0.0084  0.0011  0.0004
                                            0.7917 -0.0079  0.0137  0.0007 -0.1482
                                            0.0336  0.0009  0.0005 -0.0487  0.0231
                                            0.0010  0.0004 -0.0030 -0.0000  0.0033
                                            0.0141 -0.0099
                ( 49.63%)  -0.7045* C  14 s( 34.55%)p 1.89( 65.41%)d 0.00(  0.03%)
                                           -0.0001  0.5877  0.0143 -0.0024 -0.0001
                                           -0.7972  0.0196  0.0079 -0.0005  0.1232
                                            0.0306 -0.0050 -0.0004  0.0395  0.0218
                                           -0.0031  0.0000 -0.0059 -0.0022  0.0038
                                            0.0127 -0.0097
   412. (0.01118) BD*( 1) C  13 - H  26  
                ( 39.73%)   0.6303* C  13 s( 30.54%)p 2.27( 69.40%)d 0.00(  0.07%)
                                           -0.0003  0.5523  0.0175  0.0009  0.0002
                                           -0.5305 -0.0024  0.0061 -0.0010 -0.5138
                                           -0.0028  0.0049 -0.0009 -0.3854 -0.0021
                                            0.0036 -0.0007  0.0184  0.0136  0.0115
                                           -0.0001 -0.0036
                ( 60.27%)  -0.7764* H  26 s(100.00%)
                                            1.0000  0.0006  0.0012
   413. (0.01208) BD*( 1) C  14 - H  27  
                ( 39.68%)   0.6299* C  14 s( 30.02%)p 2.33( 69.91%)d 0.00(  0.07%)
                                           -0.0004  0.5477 -0.0163 -0.0022 -0.0002
                                            0.2806  0.0092 -0.0012 -0.0016 -0.6584
                                            0.0000 -0.0038 -0.0016 -0.4321  0.0004
                                           -0.0039 -0.0017 -0.0125 -0.0084  0.0172
                                           -0.0117 -0.0019
                ( 60.32%)  -0.7767* H  27 s(100.00%)
                                            1.0000  0.0016  0.0007
   414. (0.28217) BD*( 1) C  15 - O  16  
                ( 73.21%)   0.8556* C  15 s(  0.02%)p99.99( 99.42%)d36.06(  0.57%)
                                           -0.0000 -0.0124 -0.0004  0.0021 -0.0006
                                            0.9353  0.0398  0.0161  0.0040  0.3393
                                            0.0124  0.0061  0.0007 -0.0470 -0.0029
                                           -0.0019 -0.0003 -0.0264 -0.0648 -0.0216
                                            0.0166  0.0070
                ( 26.79%)  -0.5176* O  16 s(  0.02%)p99.99( 99.88%)d 6.89(  0.11%)
                                           -0.0000 -0.0124  0.0014 -0.0004  0.0000
                                            0.9401  0.0002 -0.0010 -0.0031  0.3302
                                            0.0004 -0.0007 -0.0010 -0.0772  0.0006
                                            0.0000  0.0001  0.0116  0.0283  0.0089
                                           -0.0072 -0.0037
   415. (0.00583) BD*( 2) C  15 - O  16  
                ( 64.11%)   0.8007* C  15 s( 32.07%)p 2.11( 67.78%)d 0.00(  0.15%)
                                            0.0000 -0.5632  0.0596  0.0008  0.0010
                                           -0.0841  0.0131 -0.0015  0.0009  0.3157
                                           -0.0472  0.0030 -0.0033  0.7528 -0.0419
                                           -0.0053 -0.0025  0.0029  0.0053 -0.0221
                                            0.0051 -0.0312
                ( 35.89%)  -0.5991* O  16 s( 37.30%)p 1.68( 62.59%)d 0.00(  0.11%)
                                           -0.0001 -0.6096  0.0365 -0.0008 -0.0000
                                            0.0477  0.0002 -0.0004  0.0004 -0.3268
                                            0.0041  0.0004 -0.0007 -0.7186  0.0227
                                           -0.0020 -0.0001  0.0012  0.0044 -0.0225
                                            0.0041 -0.0237
   416. (0.03488) BD*( 1) C  15 - H  28  
                ( 41.73%)   0.6460* C  15 s( 35.38%)p 1.82( 64.53%)d 0.00(  0.08%)
                                            0.0004 -0.5936 -0.0378 -0.0014 -0.0012
                                           -0.1976 -0.0011 -0.0016  0.0001  0.4335
                                           -0.0018  0.0039 -0.0016 -0.6463 -0.0248
                                            0.0024 -0.0034  0.0033 -0.0101  0.0231
                                            0.0019 -0.0140
                ( 58.27%)  -0.7633* H  28 s(100.00%)
                                           -1.0000 -0.0042  0.0002
   417. (0.01111) BD*( 1) C  29 - H  30  
                ( 39.41%)   0.6278* C  29 s( 24.88%)p 3.02( 75.05%)d 0.00(  0.07%)
                                            0.0001 -0.4988  0.0067  0.0000 -0.0000
                                           -0.7677 -0.0161 -0.0025 -0.0002  0.1023
                                            0.0080 -0.0055  0.0010 -0.3874  0.0117
                                           -0.0027  0.0026  0.0067 -0.0173  0.0019
                                           -0.0181  0.0082
                ( 60.59%)  -0.7784* H  30 s(100.00%)
                                           -1.0000  0.0013 -0.0001
   418. (0.01409) BD*( 1) C  29 - H  31  
                ( 39.34%)   0.6272* C  29 s( 24.95%)p 3.00( 74.98%)d 0.00(  0.07%)
                                            0.0001 -0.4995  0.0054 -0.0013  0.0000
                                            0.5951  0.0098  0.0066 -0.0013  0.4756
                                            0.0155 -0.0021  0.0010 -0.4109  0.0090
                                           -0.0035  0.0019 -0.0183  0.0141  0.0118
                                           -0.0024  0.0072
                ( 60.66%)  -0.7788* H  31 s(100.00%)
                                           -1.0000  0.0018 -0.0002
   419. (0.00509) BD*( 1) C  29 - H  32  
                ( 39.11%)   0.6254* C  29 s( 25.74%)p 2.88( 74.19%)d 0.00(  0.07%)
                                            0.0000 -0.5073  0.0037  0.0004 -0.0001
                                            0.2270  0.0022 -0.0027  0.0004 -0.8304
                                           -0.0114  0.0045 -0.0018 -0.0160  0.0200
                                           -0.0078  0.0011  0.0116 -0.0012  0.0031
                                            0.0196  0.0133
                ( 60.89%)  -0.7803* H  32 s(100.00%)
                                           -1.0000 -0.0006 -0.0000


 NHO Directionality and "Bond Bending" (deviations from line of nuclear centers)

         [Thresholds for printing:  angular deviation  >  1.0 degree]
                                    hybrid p-character > 25.0%
                                    orbital occupancy  >  0.10e

                                Line of Centers        Hybrid 1              Hybrid 2
                                ---------------  -------------------   ------------------
                NBO               Theta   Phi    Theta   Phi    Dev    Theta   Phi    Dev
 ========================================================================================
     1. BD (   1) C   1 - C   2    39.1  290.4    39.3  288.3   1.3    141.0  112.5   1.3
     2. BD (   2) C   1 - C   2    39.1  290.4   125.9  316.6  89.8    126.4  316.8  89.7
     3. BD (   1) C   1 - C   6   125.8  195.6   124.7  196.5   1.3     53.1   14.7   1.3
     5. BD (   1) C   2 - C   3    78.9  234.9    80.3  234.1   1.7    102.9   56.1   2.1
     8. BD (   2) C   3 - C   4   124.6  195.7   126.9  316.4  89.7    126.3  316.6  89.7
    10. BD (   1) C   4 - C   5   141.4  108.5   140.8  110.2   1.2     37.7  289.6   1.1
    11. BD (   1) C   4 - C   7    80.8  234.5    78.5  234.0   2.3     93.7   54.7   5.6
    12. BD (   1) C   5 - C   6   101.2   55.1    99.9   53.7   1.9     77.5  236.1   1.6
    13. BD (   2) C   5 - C   6   101.2   55.1   124.9  316.7  90.3     54.6  137.0  89.9
    16. BD (   1) C   7 - C   8    86.3  168.7    84.6  167.1   2.3     92.5  350.6   2.3
    17. BD (   1) C   7 - N   9    39.5  295.1    39.2  297.9   1.8      --     --    --
    18. BD (   1) C   7 - H  22   147.2  282.9   144.7  281.9   2.6      --     --    --
    19. BD (   1) C   8 - C  10    59.0  114.8    58.6  113.6   1.0      --     --    --
    20. BD (   1) C   8 - C  14   117.1  223.0     --     --    --      62.1   44.1   1.3
    21. BD (   2) C   8 - C  14   117.1  223.0   145.7   85.5  89.6    145.4   84.8  89.9
    22. BD (   1) N   9 - C  15    97.7  289.2    99.3  289.5   1.6     85.9  109.3   3.5
    23. BD (   1) N   9 - C  29    19.0  102.4    20.7  102.7   1.7      --     --    --
    24. BD (   1) C  10 - C  11    86.8  170.2    87.5  172.0   1.9     93.8  348.7   1.6
    25. BD (   2) C  10 - C  11    86.8  170.2   145.4   85.3  89.7    145.4   84.5  89.9
    27. BD (   1) C  11 - C  12   117.5  223.8   118.0  225.2   1.3     63.0   42.5   1.3
    29. BD (   1) C  12 - C  13   121.1  293.8   120.7  295.3   1.3     58.4  111.7   1.9
    30. BD (   2) C  12 - C  13   121.1  293.8   145.4   84.8  90.0    145.4   84.6  90.1
    32. BD (   1) C  13 - C  14    93.1  350.3    91.7  351.9   2.1     85.8  169.1   1.7
    35. BD (   1) C  15 - O  16   155.3  281.8    87.2  199.8  89.2     85.6  199.4  89.1
    36. BD (   2) C  15 - O  16   155.3  281.8   158.5  285.0   3.4     25.1   98.4   1.5
    37. BD (   1) C  15 - H  28    37.5  294.2    35.4  294.8   2.1      --     --    --
    38. BD (   1) C  29 - H  30    62.4  353.4    64.7  352.3   2.5      --     --    --
    39. BD (   1) C  29 - H  31    60.8  218.0    62.7  218.8   2.0      --     --    --
    40. BD (   1) C  29 - H  32    87.5  105.2    89.8  105.1   2.3      --     --    --
    58. LP (   1) N   9             --     --     93.5   20.4   --       --     --    --
    59. LP (   1) O  16             --     --    154.3  282.3   --       --     --    --
    60. LP (   2) O  16             --     --    114.4  111.4   --       --     --    --
   381. BD*(   2) C   1 - C   2    39.1  290.4   125.9  316.6  89.8    126.4  316.8  89.7
   387. BD*(   2) C   3 - C   4   124.6  195.7   126.9  316.4  89.7    126.3  316.6  89.7
   392. BD*(   2) C   5 - C   6   101.2   55.1   124.9  316.7  90.3     54.6  137.0  89.9
   400. BD*(   2) C   8 - C  14   117.1  223.0   145.7   85.5  89.6    145.4   84.8  89.9
   404. BD*(   2) C  10 - C  11    86.8  170.2   145.4   85.3  89.7    145.4   84.5  89.9
   409. BD*(   2) C  12 - C  13   121.1  293.8   145.4   84.8  90.0    145.4   84.6  90.1
   414. BD*(   1) C  15 - O  16   155.3  281.8    87.2  199.8  89.2     85.6  199.4  89.1


 Second Order Perturbation Theory Analysis of Fock Matrix in NBO Basis

     Threshold for printing:   0.50 kcal/mol
                                                                              E(2)  E(j)-E(i) F(i,j)
         Donor NBO (i)                     Acceptor NBO (j)                 kcal/mol   a.u.    a.u. 
 ===================================================================================================

 within unit  1
   1. BD (   1) C   1 - C   2        / 95. RY*(   1) C   3                    0.91    1.89    0.037
   1. BD (   1) C   1 - C   2        / 96. RY*(   2) C   3                    1.52    2.02    0.050
   1. BD (   1) C   1 - C   2        /146. RY*(   1) C   6                    1.03    1.86    0.039
   1. BD (   1) C   1 - C   2        /147. RY*(   2) C   6                    1.45    2.17    0.050
   1. BD (   1) C   1 - C   2        /382. BD*(   1) C   1 - C   6            2.58    1.39    0.053
   1. BD (   1) C   1 - C   2        /383. BD*(   1) C   1 - H  17            1.36    1.38    0.039
   1. BD (   1) C   1 - C   2        /384. BD*(   1) C   2 - C   3            2.63    1.39    0.054
   1. BD (   1) C   1 - C   2        /385. BD*(   1) C   2 - H  18            1.35    1.38    0.039
   1. BD (   1) C   1 - C   2        /388. BD*(   1) C   3 - H  19            2.46    1.38    0.052
   1. BD (   1) C   1 - C   2        /394. BD*(   1) C   6 - H  21            2.40    1.38    0.052
   2. BD (   2) C   1 - C   2        / 98. RY*(   4) C   3                    0.97    1.74    0.040
   2. BD (   2) C   1 - C   2        /148. RY*(   3) C   6                    0.59    0.93    0.023
   2. BD (   2) C   1 - C   2        /149. RY*(   4) C   6                    0.74    1.85    0.036
   2. BD (   2) C   1 - C   2        /387. BD*(   2) C   3 - C   4           27.88    0.35    0.088
   2. BD (   2) C   1 - C   2        /392. BD*(   2) C   5 - C   6           28.89    0.35    0.090
   3. BD (   1) C   1 - C   6        / 78. RY*(   1) C   2                    1.02    1.86    0.039
   3. BD (   1) C   1 - C   6        / 79. RY*(   2) C   2                    1.49    2.17    0.051
   3. BD (   1) C   1 - C   6        /129. RY*(   1) C   5                    0.97    1.86    0.038
   3. BD (   1) C   1 - C   6        /130. RY*(   2) C   5                    1.46    2.00    0.048
   3. BD (   1) C   1 - C   6        /380. BD*(   1) C   1 - C   2            2.58    1.39    0.053
   3. BD (   1) C   1 - C   6        /383. BD*(   1) C   1 - H  17            1.36    1.39    0.039
   3. BD (   1) C   1 - C   6        /385. BD*(   1) C   2 - H  18            2.37    1.38    0.051
   3. BD (   1) C   1 - C   6        /391. BD*(   1) C   5 - C   6            2.63    1.39    0.054
   3. BD (   1) C   1 - C   6        /393. BD*(   1) C   5 - H  20            2.41    1.38    0.052
   3. BD (   1) C   1 - C   6        /394. BD*(   1) C   6 - H  21            1.37    1.38    0.039
   4. BD (   1) C   1 - H  17        / 78. RY*(   1) C   2                    1.34    1.71    0.043
   4. BD (   1) C   1 - H  17        /146. RY*(   1) C   6                    1.33    1.71    0.043
   4. BD (   1) C   1 - H  17        /380. BD*(   1) C   1 - C   2            0.96    1.24    0.031
   4. BD (   1) C   1 - H  17        /382. BD*(   1) C   1 - C   6            0.96    1.24    0.031
   4. BD (   1) C   1 - H  17        /384. BD*(   1) C   2 - C   3            3.80    1.24    0.061
   4. BD (   1) C   1 - H  17        /385. BD*(   1) C   2 - H  18            0.56    1.23    0.023
   4. BD (   1) C   1 - H  17        /391. BD*(   1) C   5 - C   6            3.82    1.24    0.061
   4. BD (   1) C   1 - H  17        /394. BD*(   1) C   6 - H  21            0.56    1.23    0.023
   5. BD (   1) C   2 - C   3        / 61. RY*(   1) C   1                    0.98    1.88    0.038
   5. BD (   1) C   2 - C   3        / 62. RY*(   2) C   1                    1.41    2.18    0.050
   5. BD (   1) C   2 - C   3        /112. RY*(   1) C   4                    1.00    2.01    0.040
   5. BD (   1) C   2 - C   3        /113. RY*(   2) C   4                    0.72    1.82    0.032
   5. BD (   1) C   2 - C   3        /114. RY*(   3) C   4                    0.60    1.69    0.029
   5. BD (   1) C   2 - C   3        /380. BD*(   1) C   1 - C   2            2.60    1.39    0.054
   5. BD (   1) C   2 - C   3        /383. BD*(   1) C   1 - H  17            2.32    1.38    0.051
   5. BD (   1) C   2 - C   3        /385. BD*(   1) C   2 - H  18            1.33    1.38    0.038
   5. BD (   1) C   2 - C   3        /386. BD*(   1) C   3 - C   4            3.69    1.38    0.064
   5. BD (   1) C   2 - C   3        /388. BD*(   1) C   3 - H  19            1.54    1.38    0.041
   5. BD (   1) C   2 - C   3        /390. BD*(   1) C   4 - C   7            4.03    1.26    0.064
   6. BD (   1) C   2 - H  18        / 61. RY*(   1) C   1                    1.23    1.73    0.041
   6. BD (   1) C   2 - H  18        / 95. RY*(   1) C   3                    1.20    1.74    0.041
   6. BD (   1) C   2 - H  18        /380. BD*(   1) C   1 - C   2            0.94    1.24    0.031
   6. BD (   1) C   2 - H  18        /382. BD*(   1) C   1 - C   6            3.69    1.24    0.060
   6. BD (   1) C   2 - H  18        /383. BD*(   1) C   1 - H  17            0.56    1.24    0.024
   6. BD (   1) C   2 - H  18        /384. BD*(   1) C   2 - C   3            1.01    1.24    0.032
   6. BD (   1) C   2 - H  18        /386. BD*(   1) C   3 - C   4            4.18    1.23    0.064
   6. BD (   1) C   2 - H  18        /388. BD*(   1) C   3 - H  19            0.56    1.24    0.024
   7. BD (   1) C   3 - C   4        / 78. RY*(   1) C   2                    1.19    1.86    0.042
   7. BD (   1) C   3 - C   4        / 79. RY*(   2) C   2                    1.54    2.16    0.052
   7. BD (   1) C   3 - C   4        /129. RY*(   1) C   5                    0.71    1.86    0.033
   7. BD (   1) C   3 - C   4        /130. RY*(   2) C   5                    0.51    2.00    0.029
   7. BD (   1) C   3 - C   4        /164. RY*(   2) C   7                    1.51    1.56    0.044
   7. BD (   1) C   3 - C   4        /384. BD*(   1) C   2 - C   3            3.24    1.39    0.060
   7. BD (   1) C   3 - C   4        /385. BD*(   1) C   2 - H  18            1.95    1.38    0.046
   7. BD (   1) C   3 - C   4        /388. BD*(   1) C   3 - H  19            1.70    1.38    0.043
   7. BD (   1) C   3 - C   4        /389. BD*(   1) C   4 - C   5            3.40    1.37    0.061
   7. BD (   1) C   3 - C   4        /390. BD*(   1) C   4 - C   7            2.10    1.26    0.046
   7. BD (   1) C   3 - C   4        /393. BD*(   1) C   5 - H  20            2.45    1.38    0.052
   7. BD (   1) C   3 - C   4        /395. BD*(   1) C   7 - C   8            1.01    1.26    0.032
   8. BD (   2) C   3 - C   4        / 80. RY*(   3) C   2                    1.98    0.85    0.040
   8. BD (   2) C   3 - C   4        /131. RY*(   3) C   5                    1.90    1.05    0.044
   8. BD (   2) C   3 - C   4        /381. BD*(   2) C   1 - C   2           28.60    0.35    0.090
   8. BD (   2) C   3 - C   4        /392. BD*(   2) C   5 - C   6           26.58    0.35    0.087
   8. BD (   2) C   3 - C   4        /395. BD*(   1) C   7 - C   8            2.75    0.78    0.045
   8. BD (   2) C   3 - C   4        /397. BD*(   1) C   7 - H  22            3.12    0.75    0.047
   9. BD (   1) C   3 - H  19        / 78. RY*(   1) C   2                    1.12    1.71    0.039
   9. BD (   1) C   3 - H  19        /112. RY*(   1) C   4                    1.85    1.86    0.052
   9. BD (   1) C   3 - H  19        /380. BD*(   1) C   1 - C   2            3.67    1.24    0.060
   9. BD (   1) C   3 - H  19        /384. BD*(   1) C   2 - C   3            1.10    1.24    0.033
   9. BD (   1) C   3 - H  19        /385. BD*(   1) C   2 - H  18            0.56    1.23    0.024
   9. BD (   1) C   3 - H  19        /386. BD*(   1) C   3 - C   4            1.36    1.23    0.037
   9. BD (   1) C   3 - H  19        /389. BD*(   1) C   4 - C   5            4.61    1.23    0.067
  10. BD (   1) C   4 - C   5        / 95. RY*(   1) C   3                    0.77    1.88    0.034
  10. BD (   1) C   4 - C   5        / 96. RY*(   2) C   3                    0.62    2.01    0.032
  10. BD (   1) C   4 - C   5        /146. RY*(   1) C   6                    1.13    1.85    0.041
  10. BD (   1) C   4 - C   5        /147. RY*(   2) C   6                    1.60    2.17    0.053
  10. BD (   1) C   4 - C   5        /163. RY*(   1) C   7                    0.61    1.69    0.029
  10. BD (   1) C   4 - C   5        /164. RY*(   2) C   7                    1.85    1.55    0.048
  10. BD (   1) C   4 - C   5        /386. BD*(   1) C   3 - C   4            3.37    1.37    0.061
  10. BD (   1) C   4 - C   5        /388. BD*(   1) C   3 - H  19            2.63    1.38    0.054
  10. BD (   1) C   4 - C   5        /390. BD*(   1) C   4 - C   7            2.02    1.26    0.045
  10. BD (   1) C   4 - C   5        /391. BD*(   1) C   5 - C   6            3.06    1.38    0.058
  10. BD (   1) C   4 - C   5        /393. BD*(   1) C   5 - H  20            1.58    1.38    0.042
  10. BD (   1) C   4 - C   5        /394. BD*(   1) C   6 - H  21            1.94    1.38    0.046
  10. BD (   1) C   4 - C   5        /396. BD*(   1) C   7 - N   9            2.60    1.17    0.049
  11. BD (   1) C   4 - C   7        / 95. RY*(   1) C   3                    1.44    1.85    0.046
  11. BD (   1) C   4 - C   7        /129. RY*(   1) C   5                    1.44    1.82    0.046
  11. BD (   1) C   4 - C   7        /181. RY*(   2) C   8                    1.23    1.84    0.043
  11. BD (   1) C   4 - C   7        /197. RY*(   1) N   9                    0.90    1.56    0.034
  11. BD (   1) C   4 - C   7        /384. BD*(   1) C   2 - C   3            2.21    1.35    0.049
  11. BD (   1) C   4 - C   7        /386. BD*(   1) C   3 - C   4            2.22    1.34    0.049
  11. BD (   1) C   4 - C   7        /389. BD*(   1) C   4 - C   5            1.90    1.33    0.045
  11. BD (   1) C   4 - C   7        /391. BD*(   1) C   5 - C   6            2.13    1.34    0.048
  11. BD (   1) C   4 - C   7        /395. BD*(   1) C   7 - C   8            2.48    1.22    0.049
  11. BD (   1) C   4 - C   7        /396. BD*(   1) C   7 - N   9            0.92    1.14    0.029
  11. BD (   1) C   4 - C   7        /397. BD*(   1) C   7 - H  22            1.05    1.18    0.031
  11. BD (   1) C   4 - C   7        /399. BD*(   1) C   8 - C  14            2.64    1.34    0.053
  11. BD (   1) C   4 - C   7        /400. BD*(   2) C   8 - C  14            0.59    0.78    0.021
  11. BD (   1) C   4 - C   7        /401. BD*(   1) N   9 - C  15            1.50    1.24    0.039
  12. BD (   1) C   5 - C   6        / 61. RY*(   1) C   1                    0.96    1.88    0.038
  12. BD (   1) C   5 - C   6        / 62. RY*(   2) C   1                    1.43    2.18    0.050
  12. BD (   1) C   5 - C   6        /112. RY*(   1) C   4                    1.06    2.01    0.041
  12. BD (   1) C   5 - C   6        /113. RY*(   2) C   4                    0.74    1.82    0.033
  12. BD (   1) C   5 - C   6        /114. RY*(   3) C   4                    0.57    1.69    0.028
  12. BD (   1) C   5 - C   6        /382. BD*(   1) C   1 - C   6            2.57    1.39    0.053
  12. BD (   1) C   5 - C   6        /383. BD*(   1) C   1 - H  17            2.35    1.38    0.051
  12. BD (   1) C   5 - C   6        /389. BD*(   1) C   4 - C   5            3.63    1.37    0.063
  12. BD (   1) C   5 - C   6        /390. BD*(   1) C   4 - C   7            3.79    1.26    0.062
  12. BD (   1) C   5 - C   6        /393. BD*(   1) C   5 - H  20            1.46    1.38    0.040
  12. BD (   1) C   5 - C   6        /394. BD*(   1) C   6 - H  21            1.31    1.38    0.038
  13. BD (   2) C   5 - C   6        / 63. RY*(   3) C   1                    1.47    0.78    0.033
  13. BD (   2) C   5 - C   6        /381. BD*(   2) C   1 - C   2           27.90    0.35    0.088
  13. BD (   2) C   5 - C   6        /387. BD*(   2) C   3 - C   4           28.78    0.35    0.090
  14. BD (   1) C   5 - H  20        /112. RY*(   1) C   4                    1.77    1.86    0.051
  14. BD (   1) C   5 - H  20        /146. RY*(   1) C   6                    1.12    1.71    0.039
  14. BD (   1) C   5 - H  20        /382. BD*(   1) C   1 - C   6            3.64    1.24    0.060
  14. BD (   1) C   5 - H  20        /386. BD*(   1) C   3 - C   4            4.70    1.23    0.068
  14. BD (   1) C   5 - H  20        /389. BD*(   1) C   4 - C   5            1.25    1.23    0.035
  14. BD (   1) C   5 - H  20        /391. BD*(   1) C   5 - C   6            1.08    1.24    0.033
  14. BD (   1) C   5 - H  20        /394. BD*(   1) C   6 - H  21            0.56    1.23    0.024
  15. BD (   1) C   6 - H  21        / 61. RY*(   1) C   1                    1.24    1.73    0.042
  15. BD (   1) C   6 - H  21        /129. RY*(   1) C   5                    1.16    1.71    0.040
  15. BD (   1) C   6 - H  21        /380. BD*(   1) C   1 - C   2            3.71    1.24    0.061
  15. BD (   1) C   6 - H  21        /382. BD*(   1) C   1 - C   6            0.96    1.24    0.031
  15. BD (   1) C   6 - H  21        /383. BD*(   1) C   1 - H  17            0.56    1.24    0.024
  15. BD (   1) C   6 - H  21        /389. BD*(   1) C   4 - C   5            4.08    1.23    0.063
  15. BD (   1) C   6 - H  21        /391. BD*(   1) C   5 - C   6            0.99    1.24    0.031
  15. BD (   1) C   6 - H  21        /393. BD*(   1) C   5 - H  20            0.57    1.23    0.024
  16. BD (   1) C   7 - C   8        /113. RY*(   2) C   4                    1.15    1.77    0.041
  16. BD (   1) C   7 - C   8        /197. RY*(   1) N   9                    1.32    1.56    0.041
  16. BD (   1) C   7 - C   8        /214. RY*(   1) C  10                    1.40    1.84    0.046
  16. BD (   1) C   7 - C   8        /282. RY*(   1) C  14                    2.00    1.81    0.054
  16. BD (   1) C   7 - C   8        /386. BD*(   1) C   3 - C   4            2.23    1.33    0.049
  16. BD (   1) C   7 - C   8        /387. BD*(   2) C   3 - C   4            1.44    0.78    0.033
  16. BD (   1) C   7 - C   8        /390. BD*(   1) C   4 - C   7            2.38    1.22    0.048
  16. BD (   1) C   7 - C   8        /396. BD*(   1) C   7 - N   9            0.90    1.13    0.029
  16. BD (   1) C   7 - C   8        /397. BD*(   1) C   7 - H  22            1.02    1.18    0.031
  16. BD (   1) C   7 - C   8        /398. BD*(   1) C   8 - C  10            2.05    1.33    0.047
  16. BD (   1) C   7 - C   8        /399. BD*(   1) C   8 - C  14            2.07    1.33    0.047
  16. BD (   1) C   7 - C   8        /401. BD*(   1) N   9 - C  15            1.85    1.24    0.043
  16. BD (   1) C   7 - C   8        /403. BD*(   1) C  10 - C  11            2.28    1.34    0.050
  16. BD (   1) C   7 - C   8        /411. BD*(   1) C  13 - C  14            2.22    1.34    0.049
  17. BD (   1) C   7 - N   9        /113. RY*(   2) C   4                    0.55    1.89    0.029
  17. BD (   1) C   7 - N   9        /182. RY*(   3) C   8                    0.61    1.70    0.029
  17. BD (   1) C   7 - N   9        /299. RY*(   1) C  15                    1.45    2.21    0.051
  17. BD (   1) C   7 - N   9        /302. RY*(   4) C  15                    0.54    1.91    0.029
  17. BD (   1) C   7 - N   9        /357. RY*(   1) C  29                    0.55    1.64    0.027
  17. BD (   1) C   7 - N   9        /389. BD*(   1) C   4 - C   5            1.97    1.45    0.048
  17. BD (   1) C   7 - N   9        /390. BD*(   1) C   4 - C   7            0.84    1.33    0.030
  17. BD (   1) C   7 - N   9        /395. BD*(   1) C   7 - C   8            0.94    1.33    0.032
  17. BD (   1) C   7 - N   9        /398. BD*(   1) C   8 - C  10            0.55    1.45    0.025
  17. BD (   1) C   7 - N   9        /400. BD*(   2) C   8 - C  14            1.87    0.90    0.040
  17. BD (   1) C   7 - N   9        /401. BD*(   1) N   9 - C  15            1.32    1.36    0.038
  17. BD (   1) C   7 - N   9        /402. BD*(   1) N   9 - C  29            1.14    1.26    0.034
  17. BD (   1) C   7 - N   9        /416. BD*(   1) C  15 - H  28            1.32    1.38    0.038
  18. BD (   1) C   7 - H  22        /114. RY*(   3) C   4                    0.59    1.49    0.027
  18. BD (   1) C   7 - H  22        /386. BD*(   1) C   3 - C   4            2.40    1.17    0.048
  18. BD (   1) C   7 - H  22        /387. BD*(   2) C   3 - C   4            5.95    0.62    0.059
  18. BD (   1) C   7 - H  22        /390. BD*(   1) C   4 - C   7            0.98    1.06    0.029
  18. BD (   1) C   7 - H  22        /395. BD*(   1) C   7 - C   8            0.79    1.05    0.026
  18. BD (   1) C   7 - H  22        /398. BD*(   1) C   8 - C  10            5.57    1.17    0.072
  18. BD (   1) C   7 - H  22        /400. BD*(   2) C   8 - C  14            0.57    0.62    0.018
  18. BD (   1) C   7 - H  22        /402. BD*(   1) N   9 - C  29            5.86    0.98    0.068
  19. BD (   1) C   8 - C  10        /163. RY*(   1) C   7                    1.91    1.69    0.051
  19. BD (   1) C   8 - C  10        /231. RY*(   1) C  11                    1.21    1.86    0.043
  19. BD (   1) C   8 - C  10        /232. RY*(   2) C  11                    1.53    2.16    0.052
  19. BD (   1) C   8 - C  10        /282. RY*(   1) C  14                    0.90    1.85    0.037
  19. BD (   1) C   8 - C  10        /395. BD*(   1) C   7 - C   8            2.09    1.26    0.046
  19. BD (   1) C   8 - C  10        /397. BD*(   1) C   7 - H  22            0.93    1.22    0.030
  19. BD (   1) C   8 - C  10        /399. BD*(   1) C   8 - C  14            3.24    1.38    0.060
  19. BD (   1) C   8 - C  10        /403. BD*(   1) C  10 - C  11            3.28    1.39    0.060
  19. BD (   1) C   8 - C  10        /405. BD*(   1) C  10 - H  23            1.59    1.38    0.042
  19. BD (   1) C   8 - C  10        /407. BD*(   1) C  11 - H  24            2.00    1.38    0.047
  19. BD (   1) C   8 - C  10        /413. BD*(   1) C  14 - H  27            2.40    1.38    0.052
  20. BD (   1) C   8 - C  14        /163. RY*(   1) C   7                    2.09    1.69    0.053
  20. BD (   1) C   8 - C  14        /214. RY*(   1) C  10                    0.72    1.88    0.033
  20. BD (   1) C   8 - C  14        /215. RY*(   2) C  10                    0.52    1.96    0.029
  20. BD (   1) C   8 - C  14        /265. RY*(   1) C  13                    1.12    1.86    0.041
  20. BD (   1) C   8 - C  14        /266. RY*(   2) C  13                    1.55    2.19    0.052
  20. BD (   1) C   8 - C  14        /390. BD*(   1) C   4 - C   7            1.55    1.26    0.040
  20. BD (   1) C   8 - C  14        /395. BD*(   1) C   7 - C   8            2.27    1.26    0.048
  20. BD (   1) C   8 - C  14        /397. BD*(   1) C   7 - H  22            0.50    1.22    0.022
  20. BD (   1) C   8 - C  14        /398. BD*(   1) C   8 - C  10            3.29    1.37    0.060
  20. BD (   1) C   8 - C  14        /405. BD*(   1) C  10 - H  23            2.60    1.38    0.054
  20. BD (   1) C   8 - C  14        /411. BD*(   1) C  13 - C  14            3.11    1.38    0.059
  20. BD (   1) C   8 - C  14        /412. BD*(   1) C  13 - H  26            1.94    1.38    0.046
  20. BD (   1) C   8 - C  14        /413. BD*(   1) C  14 - H  27            1.64    1.38    0.043
  21. BD (   2) C   8 - C  14        /216. RY*(   3) C  10                    1.80    1.13    0.044
  21. BD (   2) C   8 - C  14        /267. RY*(   3) C  13                    1.70    0.78    0.036
  21. BD (   2) C   8 - C  14        /390. BD*(   1) C   4 - C   7            1.60    0.79    0.034
  21. BD (   2) C   8 - C  14        /396. BD*(   1) C   7 - N   9            6.29    0.70    0.064
  21. BD (   2) C   8 - C  14        /404. BD*(   2) C  10 - C  11           27.84    0.35    0.088
  21. BD (   2) C   8 - C  14        /409. BD*(   2) C  12 - C  13           27.96    0.35    0.089
  22. BD (   1) N   9 - C  15        /163. RY*(   1) C   7                    2.12    1.83    0.056
  22. BD (   1) N   9 - C  15        /316. RY*(   1) O  16                    0.54    1.75    0.028
  22. BD (   1) N   9 - C  15        /357. RY*(   1) C  29                    0.99    1.71    0.037
  22. BD (   1) N   9 - C  15        /390. BD*(   1) C   4 - C   7            0.61    1.40    0.026
  22. BD (   1) N   9 - C  15        /396. BD*(   1) C   7 - N   9            1.67    1.32    0.042
  22. BD (   1) N   9 - C  15        /397. BD*(   1) C   7 - H  22            0.55    1.37    0.024
  22. BD (   1) N   9 - C  15        /402. BD*(   1) N   9 - C  29            1.42    1.33    0.039
  22. BD (   1) N   9 - C  15        /415. BD*(   2) C  15 - O  16            0.55    1.53    0.026
  22. BD (   1) N   9 - C  15        /419. BD*(   1) C  29 - H  32            0.97    1.37    0.033
  23. BD (   1) N   9 - C  29        /163. RY*(   1) C   7                    1.70    1.77    0.049
  23. BD (   1) N   9 - C  29        /302. RY*(   4) C  15                    1.48    1.92    0.048
  23. BD (   1) N   9 - C  29        /396. BD*(   1) C   7 - N   9            1.56    1.26    0.040
  23. BD (   1) N   9 - C  29        /397. BD*(   1) C   7 - H  22            1.05    1.30    0.033
  23. BD (   1) N   9 - C  29        /401. BD*(   1) N   9 - C  15            1.06    1.37    0.034
  23. BD (   1) N   9 - C  29        /415. BD*(   2) C  15 - O  16            2.69    1.47    0.056
  24. BD (   1) C  10 - C  11        /180. RY*(   1) C   8                    1.26    1.98    0.045
  24. BD (   1) C  10 - C  11        /181. RY*(   2) C   8                    0.78    1.88    0.034
  24. BD (   1) C  10 - C  11        /248. RY*(   1) C  12                    0.96    1.88    0.038
  24. BD (   1) C  10 - C  11        /249. RY*(   2) C  12                    1.40    2.18    0.050
  24. BD (   1) C  10 - C  11        /395. BD*(   1) C   7 - C   8            4.01    1.26    0.064
  24. BD (   1) C  10 - C  11        /398. BD*(   1) C   8 - C  10            3.65    1.37    0.063
  24. BD (   1) C  10 - C  11        /405. BD*(   1) C  10 - H  23            1.49    1.38    0.041
  24. BD (   1) C  10 - C  11        /406. BD*(   1) C  11 - C  12            2.59    1.39    0.054
  24. BD (   1) C  10 - C  11        /407. BD*(   1) C  11 - H  24            1.35    1.38    0.039
  24. BD (   1) C  10 - C  11        /410. BD*(   1) C  12 - H  25            2.30    1.38    0.051
  25. BD (   2) C  10 - C  11        /250. RY*(   3) C  12                    1.26    0.79    0.031
  25. BD (   2) C  10 - C  11        /400. BD*(   2) C   8 - C  14           28.94    0.35    0.090
  25. BD (   2) C  10 - C  11        /409. BD*(   2) C  12 - C  13           28.18    0.35    0.089
  26. BD (   1) C  10 - H  23        /180. RY*(   1) C   8                    1.73    1.83    0.050
  26. BD (   1) C  10 - H  23        /231. RY*(   1) C  11                    1.17    1.71    0.040
  26. BD (   1) C  10 - H  23        /398. BD*(   1) C   8 - C  10            1.31    1.23    0.036
  26. BD (   1) C  10 - H  23        /399. BD*(   1) C   8 - C  14            4.73    1.23    0.068
  26. BD (   1) C  10 - H  23        /403. BD*(   1) C  10 - C  11            1.07    1.24    0.033
  26. BD (   1) C  10 - H  23        /406. BD*(   1) C  11 - C  12            3.65    1.24    0.060
  26. BD (   1) C  10 - H  23        /407. BD*(   1) C  11 - H  24            0.56    1.23    0.024
  27. BD (   1) C  11 - C  12        /214. RY*(   1) C  10                    1.02    1.89    0.039
  27. BD (   1) C  11 - C  12        /215. RY*(   2) C  10                    1.38    1.96    0.047
  27. BD (   1) C  11 - C  12        /265. RY*(   1) C  13                    1.04    1.86    0.039
  27. BD (   1) C  11 - C  12        /266. RY*(   2) C  13                    1.44    2.19    0.050
  27. BD (   1) C  11 - C  12        /403. BD*(   1) C  10 - C  11            2.67    1.39    0.054
  27. BD (   1) C  11 - C  12        /405. BD*(   1) C  10 - H  23            2.49    1.38    0.052
  27. BD (   1) C  11 - C  12        /407. BD*(   1) C  11 - H  24            1.34    1.38    0.038
  27. BD (   1) C  11 - C  12        /408. BD*(   1) C  12 - C  13            2.53    1.39    0.053
  27. BD (   1) C  11 - C  12        /410. BD*(   1) C  12 - H  25            1.32    1.38    0.038
  27. BD (   1) C  11 - C  12        /412. BD*(   1) C  13 - H  26            2.37    1.38    0.051
  28. BD (   1) C  11 - H  24        /214. RY*(   1) C  10                    1.16    1.74    0.040
  28. BD (   1) C  11 - H  24        /248. RY*(   1) C  12                    1.23    1.73    0.041
  28. BD (   1) C  11 - H  24        /398. BD*(   1) C   8 - C  10            4.08    1.23    0.063
  28. BD (   1) C  11 - H  24        /403. BD*(   1) C  10 - C  11            1.00    1.24    0.031
  28. BD (   1) C  11 - H  24        /405. BD*(   1) C  10 - H  23            0.55    1.23    0.023
  28. BD (   1) C  11 - H  24        /406. BD*(   1) C  11 - C  12            0.94    1.24    0.030
  28. BD (   1) C  11 - H  24        /408. BD*(   1) C  12 - C  13            3.70    1.24    0.061
  28. BD (   1) C  11 - H  24        /410. BD*(   1) C  12 - H  25            0.57    1.24    0.024
  29. BD (   1) C  12 - C  13        /231. RY*(   1) C  11                    0.99    1.86    0.039
  29. BD (   1) C  12 - C  13        /232. RY*(   2) C  11                    1.49    2.16    0.051
  29. BD (   1) C  12 - C  13        /282. RY*(   1) C  14                    0.72    1.85    0.033
  29. BD (   1) C  12 - C  13        /283. RY*(   2) C  14                    1.81    1.92    0.053
  29. BD (   1) C  12 - C  13        /406. BD*(   1) C  11 - C  12            2.53    1.39    0.053
  29. BD (   1) C  12 - C  13        /407. BD*(   1) C  11 - H  24            2.37    1.38    0.051
  29. BD (   1) C  12 - C  13        /410. BD*(   1) C  12 - H  25            1.34    1.38    0.039
  29. BD (   1) C  12 - C  13        /411. BD*(   1) C  13 - C  14            2.58    1.38    0.053
  29. BD (   1) C  12 - C  13        /412. BD*(   1) C  13 - H  26            1.37    1.38    0.039
  29. BD (   1) C  12 - C  13        /413. BD*(   1) C  14 - H  27            2.44    1.38    0.052
  30. BD (   2) C  12 - C  13        /234. RY*(   4) C  11                    0.81    1.81    0.037
  30. BD (   2) C  12 - C  13        /285. RY*(   4) C  14                    0.58    1.52    0.029
  30. BD (   2) C  12 - C  13        /286. RY*(   5) C  14                    0.57    1.54    0.029
  30. BD (   2) C  12 - C  13        /400. BD*(   2) C   8 - C  14           28.72    0.35    0.090
  30. BD (   2) C  12 - C  13        /404. BD*(   2) C  10 - C  11           28.38    0.35    0.089
  31. BD (   1) C  12 - H  25        /231. RY*(   1) C  11                    1.34    1.71    0.043
  31. BD (   1) C  12 - H  25        /265. RY*(   1) C  13                    1.33    1.71    0.043
  31. BD (   1) C  12 - H  25        /403. BD*(   1) C  10 - C  11            3.88    1.24    0.062
  31. BD (   1) C  12 - H  25        /406. BD*(   1) C  11 - C  12            0.94    1.24    0.030
  31. BD (   1) C  12 - H  25        /407. BD*(   1) C  11 - H  24            0.56    1.23    0.024
  31. BD (   1) C  12 - H  25        /408. BD*(   1) C  12 - C  13            0.94    1.24    0.030
  31. BD (   1) C  12 - H  25        /411. BD*(   1) C  13 - C  14            3.79    1.24    0.061
  31. BD (   1) C  12 - H  25        /412. BD*(   1) C  13 - H  26            0.56    1.24    0.024
  32. BD (   1) C  13 - C  14        /180. RY*(   1) C   8                    1.00    1.98    0.040
  32. BD (   1) C  13 - C  14        /181. RY*(   2) C   8                    0.92    1.87    0.037
  32. BD (   1) C  13 - C  14        /248. RY*(   1) C  12                    0.95    1.87    0.038
  32. BD (   1) C  13 - C  14        /249. RY*(   2) C  12                    1.44    2.18    0.050
  32. BD (   1) C  13 - C  14        /395. BD*(   1) C   7 - C   8            3.87    1.26    0.062
  32. BD (   1) C  13 - C  14        /399. BD*(   1) C   8 - C  14            3.48    1.38    0.062
  32. BD (   1) C  13 - C  14        /408. BD*(   1) C  12 - C  13            2.54    1.39    0.053
  32. BD (   1) C  13 - C  14        /410. BD*(   1) C  12 - H  25            2.33    1.38    0.051
  32. BD (   1) C  13 - C  14        /412. BD*(   1) C  13 - H  26            1.33    1.38    0.038
  32. BD (   1) C  13 - C  14        /413. BD*(   1) C  14 - H  27            1.38    1.38    0.039
  33. BD (   1) C  13 - H  26        /248. RY*(   1) C  12                    1.23    1.73    0.041
  33. BD (   1) C  13 - H  26        /282. RY*(   1) C  14                    1.16    1.70    0.040
  33. BD (   1) C  13 - H  26        /399. BD*(   1) C   8 - C  14            4.02    1.23    0.063
  33. BD (   1) C  13 - H  26        /406. BD*(   1) C  11 - C  12            3.70    1.24    0.060
  33. BD (   1) C  13 - H  26        /408. BD*(   1) C  12 - C  13            0.95    1.24    0.031
  33. BD (   1) C  13 - H  26        /410. BD*(   1) C  12 - H  25            0.56    1.24    0.024
  33. BD (   1) C  13 - H  26        /411. BD*(   1) C  13 - C  14            0.97    1.24    0.031
  33. BD (   1) C  13 - H  26        /413. BD*(   1) C  14 - H  27            0.56    1.23    0.024
  34. BD (   1) C  14 - H  27        /180. RY*(   1) C   8                    1.83    1.83    0.052
  34. BD (   1) C  14 - H  27        /265. RY*(   1) C  13                    1.05    1.71    0.038
  34. BD (   1) C  14 - H  27        /398. BD*(   1) C   8 - C  10            4.89    1.23    0.069
  34. BD (   1) C  14 - H  27        /399. BD*(   1) C   8 - C  14            1.36    1.23    0.037
  34. BD (   1) C  14 - H  27        /408. BD*(   1) C  12 - C  13            3.62    1.24    0.060
  34. BD (   1) C  14 - H  27        /411. BD*(   1) C  13 - C  14            1.03    1.23    0.032
  34. BD (   1) C  14 - H  27        /412. BD*(   1) C  13 - H  26            0.56    1.23    0.024
  35. BD (   1) C  15 - O  16        /197. RY*(   1) N   9                    0.68    1.27    0.026
  35. BD (   1) C  15 - O  16        /414. BD*(   1) C  15 - O  16            1.12    0.47    0.022
  36. BD (   2) C  15 - O  16        /163. RY*(   1) C   7                    0.58    2.03    0.031
  36. BD (   2) C  15 - O  16        /198. RY*(   2) N   9                    1.27    2.00    0.045
  36. BD (   2) C  15 - O  16        /299. RY*(   1) C  15                    0.85    2.48    0.041
  36. BD (   2) C  15 - O  16        /401. BD*(   1) N   9 - C  15            0.63    1.62    0.029
  36. BD (   2) C  15 - O  16        /402. BD*(   1) N   9 - C  29            2.56    1.53    0.056
  37. BD (   1) C  15 - H  28        /198. RY*(   2) N   9                    1.00    1.56    0.035
  37. BD (   1) C  15 - H  28        /316. RY*(   1) O  16                    0.75    1.50    0.030
  37. BD (   1) C  15 - H  28        /396. BD*(   1) C   7 - N   9            5.40    1.08    0.069
  38. BD (   1) C  29 - H  30        /197. RY*(   1) N   9                    0.68    1.43    0.028
  38. BD (   1) C  29 - H  30        /396. BD*(   1) C   7 - N   9            3.34    1.00    0.052
  39. BD (   1) C  29 - H  31        /197. RY*(   1) N   9                    0.81    1.42    0.030
  39. BD (   1) C  29 - H  31        /396. BD*(   1) C   7 - N   9            2.37    1.00    0.044
  40. BD (   1) C  29 - H  32        /401. BD*(   1) N   9 - C  15            4.20    1.12    0.062
  41. CR (   1) C   1                / 79. RY*(   2) C   2                    1.24   11.79    0.108
  41. CR (   1) C   1                /147. RY*(   2) C   6                    1.27   11.79    0.109
  41. CR (   1) C   1                /334. RY*(   2) H  17                    0.58   12.28    0.076
  41. CR (   1) C   1                /384. BD*(   1) C   2 - C   3            0.66   11.01    0.076
  41. CR (   1) C   1                /391. BD*(   1) C   5 - C   6            0.66   11.01    0.076
  42. CR (   1) C   2                / 62. RY*(   2) C   1                    1.30   11.81    0.111
  42. CR (   1) C   2                / 96. RY*(   2) C   3                    1.18   11.64    0.104
  42. CR (   1) C   2                /336. RY*(   2) H  18                    0.64   12.37    0.079
  42. CR (   1) C   2                /382. BD*(   1) C   1 - C   6            0.64   11.01    0.075
  42. CR (   1) C   2                /386. BD*(   1) C   3 - C   4            0.82   11.00    0.085
  43. CR (   1) C   3                / 79. RY*(   2) C   2                    1.37   11.79    0.113
  43. CR (   1) C   3                /112. RY*(   1) C   4                    0.55   11.63    0.071
  43. CR (   1) C   3                /113. RY*(   2) C   4                    0.65   11.44    0.077
  43. CR (   1) C   3                /114. RY*(   3) C   4                    0.89   11.32    0.090
  43. CR (   1) C   3                /337. RY*(   1) H  19                    0.74   11.99    0.084
  43. CR (   1) C   3                /380. BD*(   1) C   1 - C   2            0.66   11.01    0.076
  43. CR (   1) C   3                /389. BD*(   1) C   4 - C   5            0.76   11.00    0.082
  43. CR (   1) C   3                /390. BD*(   1) C   4 - C   7            0.87   10.88    0.087
  44. CR (   1) C   4                / 96. RY*(   2) C   3                    1.21   11.67    0.106
  44. CR (   1) C   4                /130. RY*(   2) C   5                    1.18   11.65    0.105
  44. CR (   1) C   4                /167. RY*(   5) C   7                    0.62   11.54    0.075
  44. CR (   1) C   4                /384. BD*(   1) C   2 - C   3            0.64   11.03    0.075
  44. CR (   1) C   4                /391. BD*(   1) C   5 - C   6            0.61   11.03    0.074
  45. CR (   1) C   5                /112. RY*(   1) C   4                    0.52   11.63    0.070
  45. CR (   1) C   5                /113. RY*(   2) C   4                    1.22   11.44    0.105
  45. CR (   1) C   5                /147. RY*(   2) C   6                    1.34   11.79    0.112
  45. CR (   1) C   5                /339. RY*(   1) H  20                    0.55   11.69    0.071
  45. CR (   1) C   5                /382. BD*(   1) C   1 - C   6            0.65   11.01    0.076
  45. CR (   1) C   5                /386. BD*(   1) C   3 - C   4            0.77   11.00    0.083
  45. CR (   1) C   5                /390. BD*(   1) C   4 - C   7            0.82   10.88    0.085
  46. CR (   1) C   6                / 62. RY*(   2) C   1                    1.33   11.81    0.112
  46. CR (   1) C   6                /130. RY*(   2) C   5                    1.08   11.63    0.100
  46. CR (   1) C   6                /342. RY*(   2) H  21                    0.63   12.35    0.079
  46. CR (   1) C   6                /380. BD*(   1) C   1 - C   2            0.65   11.01    0.076
  46. CR (   1) C   6                /389. BD*(   1) C   4 - C   5            0.80   11.00    0.084
  47. CR (   1) C   7                /112. RY*(   1) C   4                    1.01   11.68    0.097
  47. CR (   1) C   7                /180. RY*(   1) C   8                    1.07   11.65    0.100
  47. CR (   1) C   7                /386. BD*(   1) C   3 - C   4            0.71   11.05    0.079
  47. CR (   1) C   7                /389. BD*(   1) C   4 - C   5            0.51   11.05    0.067
  47. CR (   1) C   7                /398. BD*(   1) C   8 - C  10            0.73   11.05    0.081
  47. CR (   1) C   7                /399. BD*(   1) C   8 - C  14            0.52   11.05    0.068
  47. CR (   1) C   7                /401. BD*(   1) N   9 - C  15            0.71   10.96    0.080
  47. CR (   1) C   7                /402. BD*(   1) N   9 - C  29            0.96   10.86    0.092
  48. CR (   1) C   8                /215. RY*(   2) C  10                    1.21   11.61    0.106
  48. CR (   1) C   8                /283. RY*(   2) C  14                    1.32   11.57    0.110
  48. CR (   1) C   8                /403. BD*(   1) C  10 - C  11            0.63   11.03    0.075
  48. CR (   1) C   8                /411. BD*(   1) C  13 - C  14            0.64   11.03    0.075
  49. CR (   1) N   9                /164. RY*(   2) C   7                    1.38   15.41    0.130
  49. CR (   1) N   9                /299. RY*(   1) C  15                    0.74   15.99    0.097
  49. CR (   1) N   9                /303. RY*(   5) C  15                    1.03   16.51    0.116
  49. CR (   1) N   9                /359. RY*(   3) C  29                    1.36   15.68    0.131
  50. CR (   1) C  10                /181. RY*(   2) C   8                    1.42   11.50    0.114
  50. CR (   1) C  10                /182. RY*(   3) C   8                    0.60   11.25    0.073
  50. CR (   1) C  10                /232. RY*(   2) C  11                    1.36   11.78    0.113
  50. CR (   1) C  10                /345. RY*(   1) H  23                    0.62   11.77    0.076
  50. CR (   1) C  10                /395. BD*(   1) C   7 - C   8            0.87   10.88    0.087
  50. CR (   1) C  10                /399. BD*(   1) C   8 - C  14            0.76   11.00    0.082
  50. CR (   1) C  10                /406. BD*(   1) C  11 - C  12            0.65   11.01    0.076
  51. CR (   1) C  11                /215. RY*(   2) C  10                    1.09   11.59    0.100
  51. CR (   1) C  11                /249. RY*(   2) C  12                    1.30   11.80    0.110
  51. CR (   1) C  11                /348. RY*(   2) H  24                    0.60   12.32    0.077
  51. CR (   1) C  11                /398. BD*(   1) C   8 - C  10            0.80   11.00    0.084
  51. CR (   1) C  11                /408. BD*(   1) C  12 - C  13            0.64   11.01    0.075
  52. CR (   1) C  12                /232. RY*(   2) C  11                    1.26   11.78    0.109
  52. CR (   1) C  12                /266. RY*(   2) C  13                    1.30   11.82    0.110
  52. CR (   1) C  12                /350. RY*(   2) H  25                    0.58   12.27    0.075
  52. CR (   1) C  12                /403. BD*(   1) C  10 - C  11            0.68   11.01    0.077
  52. CR (   1) C  12                /411. BD*(   1) C  13 - C  14            0.65   11.01    0.076
  53. CR (   1) C  13                /249. RY*(   2) C  12                    1.33   11.80    0.112
  53. CR (   1) C  13                /283. RY*(   2) C  14                    1.04   11.55    0.098
  53. CR (   1) C  13                /352. RY*(   2) H  26                    0.64   12.35    0.079
  53. CR (   1) C  13                /399. BD*(   1) C   8 - C  14            0.77   11.00    0.083
  53. CR (   1) C  13                /406. BD*(   1) C  11 - C  12            0.64   11.01    0.075
  54. CR (   1) C  14                /180. RY*(   1) C   8                    0.65   11.60    0.077
  54. CR (   1) C  14                /181. RY*(   2) C   8                    0.86   11.50    0.089
  54. CR (   1) C  14                /183. RY*(   4) C   8                    0.63   11.40    0.076
  54. CR (   1) C  14                /266. RY*(   2) C  13                    1.29   11.82    0.110
  54. CR (   1) C  14                /353. RY*(   1) H  27                    0.61   11.76    0.075
  54. CR (   1) C  14                /395. BD*(   1) C   7 - C   8            0.85   10.88    0.087
  54. CR (   1) C  14                /398. BD*(   1) C   8 - C  10            0.82   11.00    0.085
  54. CR (   1) C  14                /408. BD*(   1) C  12 - C  13            0.65   11.01    0.076
  55. CR (   1) C  15                /396. BD*(   1) C   7 - N   9            1.37   10.92    0.110
  55. CR (   1) C  15                /402. BD*(   1) N   9 - C  29            1.12   10.94    0.099
  56. CR (   1) O  16                /299. RY*(   1) C  15                    4.07   20.73    0.260
  57. CR (   1) C  29                /375. RY*(   2) H  30                    0.54   12.60    0.074
  57. CR (   1) C  29                /377. RY*(   2) H  31                    0.55   12.62    0.074
  57. CR (   1) C  29                /378. RY*(   1) H  32                    0.56   11.47    0.072
  57. CR (   1) C  29                /396. BD*(   1) C   7 - N   9            1.09   10.84    0.098
  57. CR (   1) C  29                /401. BD*(   1) N   9 - C  15            0.71   10.95    0.080
  58. LP (   1) N   9                /165. RY*(   3) C   7                    0.58    1.22    0.026
  58. LP (   1) N   9                /166. RY*(   4) C   7                    0.51    1.77    0.029
  58. LP (   1) N   9                /300. RY*(   2) C  15                    2.60    1.86    0.068
  58. LP (   1) N   9                /304. RY*(   6) C  15                    0.84    1.27    0.032
  58. LP (   1) N   9                /358. RY*(   2) C  29                    2.43    1.20    0.053
  58. LP (   1) N   9                /390. BD*(   1) C   4 - C   7            6.35    0.80    0.069
  58. LP (   1) N   9                /395. BD*(   1) C   7 - C   8            5.06    0.80    0.061
  58. LP (   1) N   9                /400. BD*(   2) C   8 - C  14            1.68    0.37    0.022
  58. LP (   1) N   9                /414. BD*(   1) C  15 - O  16           87.07    0.34    0.155
  58. LP (   1) N   9                /417. BD*(   1) C  29 - H  30            5.52    0.77    0.063
  58. LP (   1) N   9                /418. BD*(   1) C  29 - H  31            6.86    0.77    0.071
  59. LP (   1) O  16                /299. RY*(   1) C  15                   10.35    2.18    0.134
  59. LP (   1) O  16                /301. RY*(   3) C  15                    0.95    2.42    0.043
  59. LP (   1) O  16                /310. RY*(  12) C  15                    0.51    3.19    0.036
  59. LP (   1) O  16                /401. BD*(   1) N   9 - C  15            0.51    1.33    0.024
  60. LP (   2) O  16                /301. RY*(   3) C  15                    2.54    1.95    0.064
  60. LP (   2) O  16                /303. RY*(   5) C  15                    0.50    2.23    0.031
  60. LP (   2) O  16                /401. BD*(   1) N   9 - C  15           24.60    0.86    0.131
  60. LP (   2) O  16                /402. BD*(   1) N   9 - C  29            0.54    0.76    0.018
  60. LP (   2) O  16                /416. BD*(   1) C  15 - H  28           17.01    0.88    0.111
 381. BD*(   2) C   1 - C   2        / 63. RY*(   3) C   1                    3.29    0.43    0.083
 381. BD*(   2) C   1 - C   2        / 75. RY*(  15) C   1                    0.65    0.35    0.033
 381. BD*(   2) C   1 - C   2        / 80. RY*(   3) C   2                    1.87    0.50    0.067
 387. BD*(   2) C   3 - C   4        / 80. RY*(   3) C   2                    0.67    0.50    0.039
 387. BD*(   2) C   3 - C   4        / 97. RY*(   3) C   3                    3.10    0.63    0.094
 387. BD*(   2) C   3 - C   4        /131. RY*(   3) C   5                    0.69    0.70    0.047
 387. BD*(   2) C   3 - C   4        /395. BD*(   1) C   7 - C   8            1.18    0.43    0.046
 387. BD*(   2) C   3 - C   4        /397. BD*(   1) C   7 - H  22            1.14    0.40    0.044
 392. BD*(   2) C   5 - C   6        /131. RY*(   3) C   5                    0.62    0.70    0.046
 392. BD*(   2) C   5 - C   6        /132. RY*(   4) C   5                    0.68    1.21    0.064
 392. BD*(   2) C   5 - C   6        /133. RY*(   5) C   5                    0.65    1.12    0.060
 392. BD*(   2) C   5 - C   6        /148. RY*(   3) C   6                    2.82    0.58    0.090
 400. BD*(   2) C   8 - C  14        /216. RY*(   3) C  10                    0.63    0.78    0.047
 400. BD*(   2) C   8 - C  14        /267. RY*(   3) C  13                    0.58    0.43    0.033
 400. BD*(   2) C   8 - C  14        /284. RY*(   3) C  14                    2.99    0.75    0.101
 400. BD*(   2) C   8 - C  14        /390. BD*(   1) C   4 - C   7            0.52    0.44    0.031
 400. BD*(   2) C   8 - C  14        /396. BD*(   1) C   7 - N   9            2.61    0.35    0.061
 404. BD*(   2) C  10 - C  11        /217. RY*(   4) C  10                    1.12    1.27    0.083
 404. BD*(   2) C  10 - C  11        /233. RY*(   3) C  11                    2.76    0.62    0.091
 409. BD*(   2) C  12 - C  13        /250. RY*(   3) C  12                    3.40    0.44    0.085
 409. BD*(   2) C  12 - C  13        /258. RY*(  11) C  12                    0.64    0.37    0.034
 409. BD*(   2) C  12 - C  13        /267. RY*(   3) C  13                    2.81    0.43    0.076
 409. BD*(   2) C  12 - C  13        /275. RY*(  11) C  13                    0.51    0.46    0.034
 414. BD*(   1) C  15 - O  16        /300. RY*(   2) C  15                    1.74    1.52    0.121
 414. BD*(   1) C  15 - O  16        /304. RY*(   6) C  15                    1.23    0.93    0.080
 414. BD*(   1) C  15 - O  16        /317. RY*(   2) O  16                    2.30    0.54    0.083


 Natural Bond Orbitals (Summary):

                                                            Principal Delocalizations
           NBO                        Occupancy    Energy   (geminal,vicinal,remote)
 ====================================================================================
 Molecular unit  1  (C15H15NO)
     1. BD (   1) C   1 - C   2          1.98139    -0.76833  384(g),382(g),388(v),394(v)
                                                    96(v),147(v),383(g),385(g)
                                                    146(v),95(v)
     2. BD (   2) C   1 - C   2          1.66801    -0.29474  392(v),387(v),98(v),149(v)
                                                    148(v)
     3. BD (   1) C   1 - C   6          1.98151    -0.77014  391(g),380(g),393(v),385(v)
                                                    79(v),130(v),394(g),383(g)
                                                    78(v),129(v)
     4. BD (   1) C   1 - H  17          1.98164    -0.62000  391(v),384(v),78(v),146(v)
                                                    382(g),380(g),385(v),394(v)
     5. BD (   1) C   2 - C   3          1.97915    -0.76854  390(v),386(g),380(g),383(v)
                                                    388(g),62(v),385(g),112(v)
                                                    61(v),113(v),114(v)
     6. BD (   1) C   2 - H  18          1.98147    -0.62107  386(v),382(v),61(v),95(v)
                                                    384(g),380(g),388(v),383(v)
     7. BD (   1) C   3 - C   4          1.97421    -0.76867  389(g),384(g),393(v),390(g)
                                                    385(v),388(g),79(v),164(v)
                                                    78(v),395(v),129(v),130(v)
     8. BD (   2) C   3 - C   4          1.66740    -0.29721  381(v),392(v),397(v),395(v)
                                                    80(v),131(v)
     9. BD (   1) C   3 - H  19          1.97983    -0.62185  389(v),380(v),112(v),386(g)
                                                    78(v),384(g),385(v)
    10. BD (   1) C   4 - C   5          1.97278    -0.76562  386(g),391(g),388(v),396(v)
                                                    390(g),394(v),164(v),147(v)
                                                    393(g),146(v),95(v),96(v)
                                                    163(v)
    11. BD (   1) C   4 - C   7          1.97034    -0.72856  399(v),395(g),386(g),384(v)
                                                    391(v),389(g),401(v),129(v)
                                                    95(v),181(v),397(g),396(g)
                                                    197(v),400(v)
    12. BD (   1) C   5 - C   6          1.97910    -0.76776  390(v),389(g),382(g),383(v)
                                                    393(g),62(v),394(g),112(v)
                                                    61(v),113(v),114(v)
    13. BD (   2) C   5 - C   6          1.67189    -0.29589  387(v),381(v),63(v)
    14. BD (   1) C   5 - H  20          1.97985    -0.62031  386(v),382(v),112(v),389(g)
                                                    146(v),391(g),394(v)
    15. BD (   1) C   6 - H  21          1.98145    -0.62166  389(v),380(v),61(v),129(v)
                                                    391(g),382(g),393(v),383(v)
    16. BD (   1) C   7 - C   8          1.96449    -0.72451  390(g),403(v),386(v),411(v)
                                                    399(g),398(g),282(v),401(v)
                                                    387(v),214(v),197(v),113(v)
                                                    397(g),396(g)
    17. BD (   1) C   7 - N   9          1.97827    -0.84225  400(v),389(v),299(v),401(g)
                                                    416(v),402(g),395(g),390(g)
                                                    182(v),357(v),398(v),113(v)
                                                    302(v)
    18. BD (   1) C   7 - H  22          1.95237    -0.56484  387(v),402(v),398(v),386(v)
                                                    390(g),395(g),400(v),114(v)
    19. BD (   1) C   8 - C  10          1.97453    -0.76942  403(g),399(g),413(v),395(g)
                                                    407(v),163(v),405(g),232(v)
                                                    231(v),397(v),282(v)
    20. BD (   1) C   8 - C  14          1.97418    -0.76824  398(g),411(g),405(v),395(g)
                                                    163(v),412(v),413(g),266(v)
                                                    390(v),265(v),214(v),215(v)
    21. BD (   2) C   8 - C  14          1.65834    -0.29567  409(v),404(v),396(v),216(v)
                                                    267(v),390(v)
    22. BD (   1) N   9 - C  15          1.98791    -0.91313  163(v),396(g),402(g),357(v)
                                                    419(v),390(v),415(g),397(v)
                                                    316(v)
    23. BD (   1) N   9 - C  29          1.98727    -0.85049  415(v),163(v),396(g),302(v)
                                                    401(g),397(v)
    24. BD (   1) C  10 - C  11          1.97939    -0.76965  395(v),398(g),406(g),410(v)
                                                    405(g),249(v),407(g),180(v)
                                                    248(v),181(v)
    25. BD (   2) C  10 - C  11          1.66220    -0.29631  400(v),409(v),250(v)
    26. BD (   1) C  10 - H  23          1.97972    -0.62257  399(v),406(v),180(v),398(g)
                                                    231(v),403(g),407(v)
    27. BD (   1) C  11 - C  12          1.98148    -0.76974  403(g),408(g),405(v),412(v)
                                                    266(v),215(v),407(g),410(g)
                                                    265(v),214(v)
    28. BD (   1) C  11 - H  24          1.98156    -0.62165  398(v),408(v),248(v),214(v)
                                                    403(g),406(g),410(v),405(v)
    29. BD (   1) C  12 - C  13          1.98151    -0.77035  411(g),406(g),413(v),407(v)
                                                    283(v),232(v),412(g),410(g)
                                                    231(v),282(v)
    30. BD (   2) C  12 - C  13          1.66019    -0.29534  400(v),404(v),234(v),285(v)
                                                    286(v)
    31. BD (   1) C  12 - H  25          1.98166    -0.62134  403(v),411(v),231(v),265(v)
                                                    406(g),408(g),407(v),412(v)
    32. BD (   1) C  13 - C  14          1.97918    -0.76815  395(v),399(g),408(g),410(v)
                                                    249(v),413(g),412(g),180(v)
                                                    248(v),181(v)
    33. BD (   1) C  13 - H  26          1.98153    -0.62209  399(v),406(v),248(v),282(v)
                                                    411(g),408(g),410(v),413(v)
    34. BD (   1) C  14 - H  27          1.98054    -0.62020  398(v),408(v),180(v),399(g)
                                                    265(v),411(g),412(v)
    35. BD (   1) C  15 - O  16          1.99722    -0.44124  414(g),197(v)
    36. BD (   2) C  15 - O  16          1.99302    -1.10909  402(v),198(v),299(g),401(g)
                                                    163(r)
    37. BD (   1) C  15 - H  28          1.98512    -0.67172  396(v),198(v),316(v)
    38. BD (   1) C  29 - H  30          1.98922    -0.59489  396(v),197(v)
    39. BD (   1) C  29 - H  31          1.99023    -0.59231  396(v),197(v)
    40. BD (   1) C  29 - H  32          1.98890    -0.60241  401(v)
    41. CR (   1) C   1                  1.99929   -10.39020  147(v),79(v),384(v),391(v)
                                                    334(v)
    42. CR (   1) C   2                  1.99929   -10.39240  62(v),96(v),386(v),382(v)
                                                    336(v)
    43. CR (   1) C   3                  1.99917   -10.39032  79(v),114(v),390(v),389(v)
                                                    337(v),380(v),113(v),112(v)
    44. CR (   1) C   4                  1.99912   -10.41592  96(v),130(v),384(v),167(v)
                                                    391(v)
    45. CR (   1) C   5                  1.99918   -10.39071  147(v),113(v),390(v),386(v)
                                                    382(v),339(v),112(v)
    46. CR (   1) C   6                  1.99929   -10.39289  62(v),130(v),389(v),380(v)
                                                    342(v)
    47. CR (   1) C   7                  1.99899   -10.44306  180(v),112(v),402(v),398(v)
                                                    401(v),386(v),399(v),389(v)
                                                    397(g)
    48. CR (   1) C   8                  1.99911   -10.41356  283(v),215(v),411(v),403(v)
    49. CR (   1) N   9                  1.99937   -14.62107  164(v),359(v),303(v),299(v)
    50. CR (   1) C  10                  1.99916   -10.39146  181(v),232(v),395(v),399(v)
                                                    406(v),345(v),182(v)
    51. CR (   1) C  11                  1.99929   -10.39382  249(v),215(v),398(v),408(v)
                                                    348(v)
    52. CR (   1) C  12                  1.99929   -10.39251  266(v),232(v),403(v),411(v)
                                                    350(v)
    53. CR (   1) C  13                  1.99928   -10.39313  249(v),283(v),399(v),406(v)
                                                    352(v)
    54. CR (   1) C  14                  1.99917   -10.39069  266(v),395(v),181(v),398(v)
                                                    408(v),180(v),183(v),353(v)
    55. CR (   1) C  15                  1.99939   -10.51530  396(v),402(v)
    56. CR (   1) O  16                  1.99981   -19.36451  299(v)
    57. CR (   1) C  29                  1.99939   -10.43097  396(v),401(v),378(v),377(v)
                                                    375(v)
    58. LP (   1) N   9                  1.67180    -0.30999  414(v),418(v),390(v),417(v)
                                                    395(v),300(v),358(v),400(r)
                                                    304(v),165(v),166(v)
    59. LP (   1) O  16                  1.98764    -0.81754  299(v),301(v),401(v),310(v)
    60. LP (   2) O  16                  1.89946    -0.34173  401(v),416(v),301(v),402(r)
                                                    303(v)
    61. RY*(   1) C   1                  0.00551     1.11195   
    62. RY*(   2) C   1                  0.00194     1.41401   
    63. RY*(   3) C   1                  0.00090     0.48415   
    64. RY*(   4) C   1                  0.00054     1.69575   
    65. RY*(   5) C   1                  0.00041     0.92140   
    66. RY*(   6) C   1                  0.00038     1.25728   
    67. RY*(   7) C   1                  0.00019     1.30810   
    68. RY*(   8) C   1                  0.00007     2.75498   
    69. RY*(   9) C   1                  0.00006     1.37928   
    70. RY*(  10) C   1                  0.00000     2.19739   
    71. RY*(  11) C   1                  0.00000    22.60251   
    72. RY*(  12) C   1                  0.00000     2.12053   
    73. RY*(  13) C   1                  0.00001     1.88126   
    74. RY*(  14) C   1                  0.00001     1.82903   
    75. RY*(  15) C   1                  0.00001     0.40615   
    76. RY*(  16) C   1                  0.00000     1.53595   
    77. RY*(  17) C   1                  0.00000     2.37003   
    78. RY*(   1) C   2                  0.00579     1.09244   
    79. RY*(   2) C   2                  0.00203     1.39621   
    80. RY*(   3) C   2                  0.00084     0.55064   
    81. RY*(   4) C   2                  0.00060     1.64533   
    82. RY*(   5) C   2                  0.00045     1.17980   
    83. RY*(   6) C   2                  0.00026     1.02675   
    84. RY*(   7) C   2                  0.00014     1.83193   
    85. RY*(   8) C   2                  0.00008     2.00210   
    86. RY*(   9) C   2                  0.00005     1.74805   
    87. RY*(  10) C   2                  0.00003     1.27492   
    88. RY*(  11) C   2                  0.00002     1.27413   
    89. RY*(  12) C   2                  0.00000     2.20123   
    90. RY*(  13) C   2                  0.00000     1.41023   
    91. RY*(  14) C   2                  0.00001     1.74383   
    92. RY*(  15) C   2                  0.00000    22.39684   
    93. RY*(  16) C   2                  0.00001     2.68017   
    94. RY*(  17) C   2                  0.00000     1.79402   
    95. RY*(   1) C   3                  0.00537     1.11712   
    96. RY*(   2) C   3                  0.00197     1.24920   
    97. RY*(   3) C   3                  0.00119     0.68436   
    98. RY*(   4) C   3                  0.00059     1.44782   
    99. RY*(   5) C   3                  0.00039     1.11907   
   100. RY*(   6) C   3                  0.00027     1.01580   
   101. RY*(   7) C   3                  0.00018     2.03704   
   102. RY*(   8) C   3                  0.00010     1.75232   
   103. RY*(   9) C   3                  0.00008     1.41749   
   104. RY*(  10) C   3                  0.00006     2.61162   
   105. RY*(  11) C   3                  0.00004     0.88636   
   106. RY*(  12) C   3                  0.00003     2.36990   
   107. RY*(  13) C   3                  0.00004     1.93575   
   108. RY*(  14) C   3                  0.00001     2.25360   
   109. RY*(  15) C   3                  0.00001     2.59935   
   110. RY*(  16) C   3                  0.00001     1.81710   
   111. RY*(  17) C   3                  0.00000    21.92353   
   112. RY*(   1) C   4                  0.00658     1.23868   
   113. RY*(   2) C   4                  0.00387     1.04814   
   114. RY*(   3) C   4                  0.00253     0.92631   
   115. RY*(   4) C   4                  0.00069     1.46800   
   116. RY*(   5) C   4                  0.00063     1.22167   
   117. RY*(   6) C   4                  0.00032     1.22153   
   118. RY*(   7) C   4                  0.00025     1.56663   
   119. RY*(   8) C   4                  0.00019     1.46396   
   120. RY*(   9) C   4                  0.00012     1.89581   
   121. RY*(  10) C   4                  0.00010     1.87297   
   122. RY*(  11) C   4                  0.00008     2.41527   
   123. RY*(  12) C   4                  0.00007     2.69957   
   124. RY*(  13) C   4                  0.00005     1.52769   
   125. RY*(  14) C   4                  0.00005     3.21462   
   126. RY*(  15) C   4                  0.00002     3.45960   
   127. RY*(  16) C   4                  0.00000     2.88172   
   128. RY*(  17) C   4                  0.00000    20.28603   
   129. RY*(   1) C   5                  0.00550     1.08732   
   130. RY*(   2) C   5                  0.00195     1.23247   
   131. RY*(   3) C   5                  0.00108     0.74997   
   132. RY*(   4) C   5                  0.00059     1.26831   
   133. RY*(   5) C   5                  0.00043     1.17645   
   134. RY*(   6) C   5                  0.00027     1.22620   
   135. RY*(   7) C   5                  0.00018     1.49968   
   136. RY*(   8) C   5                  0.00014     0.84820   
   137. RY*(   9) C   5                  0.00010     2.48710   
   138. RY*(  10) C   5                  0.00011     1.58668   
   139. RY*(  11) C   5                  0.00004     2.32549   
   140. RY*(  12) C   5                  0.00004     2.19891   
   141. RY*(  13) C   5                  0.00001     2.77787   
   142. RY*(  14) C   5                  0.00001     2.07848   
   143. RY*(  15) C   5                  0.00002     1.64007   
   144. RY*(  16) C   5                  0.00001     2.74250   
   145. RY*(  17) C   5                  0.00000    21.40851   
   146. RY*(   1) C   6                  0.00566     1.08918   
   147. RY*(   2) C   6                  0.00202     1.40141   
   148. RY*(   3) C   6                  0.00081     0.63622   
   149. RY*(   4) C   6                  0.00060     1.55494   
   150. RY*(   5) C   6                  0.00045     1.18275   
   151. RY*(   6) C   6                  0.00027     1.07949   
   152. RY*(   7) C   6                  0.00017     1.21451   
   153. RY*(   8) C   6                  0.00009     2.23498   
   154. RY*(   9) C   6                  0.00005     2.57840   
   155. RY*(  10) C   6                  0.00003     0.97524   
   156. RY*(  11) C   6                  0.00003     1.53972   
   157. RY*(  12) C   6                  0.00000     2.55207   
   158. RY*(  13) C   6                  0.00000     2.05586   
   159. RY*(  14) C   6                  0.00000     1.64067   
   160. RY*(  15) C   6                  0.00000    22.33190   
   161. RY*(  16) C   6                  0.00000     1.84549   
   162. RY*(  17) C   6                  0.00000     1.40995   
   163. RY*(   1) C   7                  0.01201     0.92138   
   164. RY*(   2) C   7                  0.00634     0.78829   
   165. RY*(   3) C   7                  0.00204     0.91088   
   166. RY*(   4) C   7                  0.00127     1.45923   
   167. RY*(   5) C   7                  0.00111     1.12759   
   168. RY*(   6) C   7                  0.00103     1.37998   
   169. RY*(   7) C   7                  0.00069     1.64324   
   170. RY*(   8) C   7                  0.00059     1.16870   
   171. RY*(   9) C   7                  0.00048     1.33440   
   172. RY*(  10) C   7                  0.00029     1.68565   
   173. RY*(  11) C   7                  0.00015     2.02957   
   174. RY*(  12) C   7                  0.00016     2.11221   
   175. RY*(  13) C   7                  0.00012     1.80565   
   176. RY*(  14) C   7                  0.00009     3.06475   
   177. RY*(  15) C   7                  0.00007     2.30300   
   178. RY*(  16) C   7                  0.00004     1.21870   
   179. RY*(  17) C   7                  0.00001    22.13651   
   180. RY*(   1) C   8                  0.00724     1.21038   
   181. RY*(   2) C   8                  0.00351     1.10684   
   182. RY*(   3) C   8                  0.00200     0.85587   
   183. RY*(   4) C   8                  0.00109     1.00535   
   184. RY*(   5) C   8                  0.00065     1.73192   
   185. RY*(   6) C   8                  0.00034     1.35539   
   186. RY*(   7) C   8                  0.00028     2.16889   
   187. RY*(   8) C   8                  0.00021     1.06804   
   188. RY*(   9) C   8                  0.00013     1.05343   
   189. RY*(  10) C   8                  0.00010     1.47211   
   190. RY*(  11) C   8                  0.00007     3.02875   
   191. RY*(  12) C   8                  0.00008     3.31759   
   192. RY*(  13) C   8                  0.00006     3.10970   
   193. RY*(  14) C   8                  0.00005     1.18783   
   194. RY*(  15) C   8                  0.00003     2.74417   
   195. RY*(  16) C   8                  0.00001     2.93016   
   196. RY*(  17) C   8                  0.00001    21.33782   
   197. RY*(   1) N   9                  0.00719     0.83104   
   198. RY*(   2) N   9                  0.00478     0.88917   
   199. RY*(   3) N   9                  0.00179     1.09841   
   200. RY*(   4) N   9                  0.00136     1.56701   
   201. RY*(   5) N   9                  0.00108     1.15632   
   202. RY*(   6) N   9                  0.00072     1.32628   
   203. RY*(   7) N   9                  0.00045     1.36345   
   204. RY*(   8) N   9                  0.00029     1.19369   
   205. RY*(   9) N   9                  0.00022     2.72779   
   206. RY*(  10) N   9                  0.00018     2.18051   
   207. RY*(  11) N   9                  0.00013     2.33631   
   208. RY*(  12) N   9                  0.00008     2.27922   
   209. RY*(  13) N   9                  0.00005     2.57982   
   210. RY*(  14) N   9                  0.00002     3.83038   
   211. RY*(  15) N   9                  0.00001     4.19867   
   212. RY*(  16) N   9                  0.00000     3.97617   
   213. RY*(  17) N   9                  0.00000    34.99074   
   214. RY*(   1) C  10                  0.00546     1.11562   
   215. RY*(   2) C  10                  0.00190     1.19395   
   216. RY*(   3) C  10                  0.00104     0.83769   
   217. RY*(   4) C  10                  0.00060     1.31958   
   218. RY*(   5) C  10                  0.00048     1.08680   
   219. RY*(   6) C  10                  0.00029     1.12950   
   220. RY*(   7) C  10                  0.00019     1.20804   
   221. RY*(   8) C  10                  0.00015     0.71997   
   222. RY*(   9) C  10                  0.00011     2.77664   
   223. RY*(  10) C  10                  0.00008     1.24993   
   224. RY*(  11) C  10                  0.00006     2.58398   
   225. RY*(  12) C  10                  0.00004     2.01791   
   226. RY*(  13) C  10                  0.00001     3.27517   
   227. RY*(  14) C  10                  0.00002     2.63283   
   228. RY*(  15) C  10                  0.00002     1.63362   
   229. RY*(  16) C  10                  0.00000     3.11906   
   230. RY*(  17) C  10                  0.00000    20.50004   
   231. RY*(   1) C  11                  0.00580     1.08834   
   232. RY*(   2) C  11                  0.00201     1.38989   
   233. RY*(   3) C  11                  0.00095     0.67258   
   234. RY*(   4) C  11                  0.00055     1.51006   
   235. RY*(   5) C  11                  0.00043     1.23451   
   236. RY*(   6) C  11                  0.00028     1.07325   
   237. RY*(   7) C  11                  0.00014     1.30232   
   238. RY*(   8) C  11                  0.00008     1.99346   
   239. RY*(   9) C  11                  0.00005     2.37674   
   240. RY*(  10) C  11                  0.00002     1.18997   
   241. RY*(  11) C  11                  0.00003     1.29399   
   242. RY*(  12) C  11                  0.00001     2.70161   
   243. RY*(  13) C  11                  0.00000     2.52532   
   244. RY*(  14) C  11                  0.00000    22.44561   
   245. RY*(  15) C  11                  0.00001     1.45911   
   246. RY*(  16) C  11                  0.00001     1.53078   
   247. RY*(  17) C  11                  0.00000     1.47870   
   248. RY*(   1) C  12                  0.00544     1.10665   
   249. RY*(   2) C  12                  0.00193     1.41091   
   250. RY*(   3) C  12                  0.00089     0.49048   
   251. RY*(   4) C  12                  0.00054     1.68454   
   252. RY*(   5) C  12                  0.00043     0.89569   
   253. RY*(   6) C  12                  0.00038     1.22288   
   254. RY*(   7) C  12                  0.00018     1.35198   
   255. RY*(   8) C  12                  0.00007     2.84175   
   256. RY*(   9) C  12                  0.00005     1.23800   
   257. RY*(  10) C  12                  0.00002     2.01377   
   258. RY*(  11) C  12                  0.00001     0.42433   
   259. RY*(  12) C  12                  0.00000     2.47535   
   260. RY*(  13) C  12                  0.00001     2.58039   
   261. RY*(  14) C  12                  0.00000     1.45498   
   262. RY*(  15) C  12                  0.00000     2.00217   
   263. RY*(  16) C  12                  0.00000     1.47611   
   264. RY*(  17) C  12                  0.00000    22.56094   
   265. RY*(   1) C  13                  0.00567     1.09137   
   266. RY*(   2) C  13                  0.00196     1.42476   
   267. RY*(   3) C  13                  0.00080     0.48112   
   268. RY*(   4) C  13                  0.00061     1.68645   
   269. RY*(   5) C  13                  0.00045     1.17493   
   270. RY*(   6) C  13                  0.00026     1.11410   
   271. RY*(   7) C  13                  0.00016     1.41925   
   272. RY*(   8) C  13                  0.00008     2.29724   
   273. RY*(   9) C  13                  0.00005     1.59655   
   274. RY*(  10) C  13                  0.00003     2.17628   
   275. RY*(  11) C  13                  0.00002     0.51014   
   276. RY*(  12) C  13                  0.00000     2.62358   
   277. RY*(  13) C  13                  0.00001     1.64798   
   278. RY*(  14) C  13                  0.00000    22.31148   
   279. RY*(  15) C  13                  0.00001     1.59538   
   280. RY*(  16) C  13                  0.00000     2.55171   
   281. RY*(  17) C  13                  0.00000     1.54313   
   282. RY*(   1) C  14                  0.00622     1.08109   
   283. RY*(   2) C  14                  0.00213     1.15237   
   284. RY*(   3) C  14                  0.00128     0.80285   
   285. RY*(   4) C  14                  0.00058     1.22056   
   286. RY*(   5) C  14                  0.00046     1.24228   
   287. RY*(   6) C  14                  0.00025     1.17854   
   288. RY*(   7) C  14                  0.00016     2.12830   
   289. RY*(   8) C  14                  0.00012     1.14206   
   290. RY*(   9) C  14                  0.00010     1.63381   
   291. RY*(  10) C  14                  0.00005     1.08969   
   292. RY*(  11) C  14                  0.00005     2.15047   
   293. RY*(  12) C  14                  0.00005     2.78376   
   294. RY*(  13) C  14                  0.00001     2.26473   
   295. RY*(  14) C  14                  0.00001     2.14206   
   296. RY*(  15) C  14                  0.00001     1.61961   
   297. RY*(  16) C  14                  0.00001     2.71894   
   298. RY*(  17) C  14                  0.00000    21.64140   
   299. RY*(   1) C  15                  0.00979     1.36711   
   300. RY*(   2) C  15                  0.00666     1.54689   
   301. RY*(   3) C  15                  0.00637     1.60591   
   302. RY*(   4) C  15                  0.00282     1.06652   
   303. RY*(   5) C  15                  0.00064     1.89291   
   304. RY*(   6) C  15                  0.00030     0.96175   
   305. RY*(   7) C  15                  0.00015     1.76198   
   306. RY*(   8) C  15                  0.00009     2.99918   
   307. RY*(   9) C  15                  0.00006     2.18406   
   308. RY*(  10) C  15                  0.00004     2.92779   
   309. RY*(  11) C  15                  0.00002     1.96748   
   310. RY*(  12) C  15                  0.00003     2.37015   
   311. RY*(  13) C  15                  0.00001     1.22512   
   312. RY*(  14) C  15                  0.00001     1.79004   
   313. RY*(  15) C  15                  0.00000     1.43952   
   314. RY*(  16) C  15                  0.00000    18.36549   
   315. RY*(  17) C  15                  0.00001     1.01865   
   316. RY*(   1) O  16                  0.00192     0.83324   
   317. RY*(   2) O  16                  0.00119     0.56503   
   318. RY*(   3) O  16                  0.00056     0.76410   
   319. RY*(   4) O  16                  0.00013     1.51845   
   320. RY*(   5) O  16                  0.00010     1.15185   
   321. RY*(   6) O  16                  0.00006     1.97112   
   322. RY*(   7) O  16                  0.00004     1.15047   
   323. RY*(   8) O  16                  0.00001     0.93035   
   324. RY*(   9) O  16                  0.00000     5.06791   
   325. RY*(  10) O  16                  0.00000    49.70545   
   326. RY*(  11) O  16                  0.00000     5.07280   
   327. RY*(  12) O  16                  0.00001     5.14588   
   328. RY*(  13) O  16                  0.00000     2.91689   
   329. RY*(  14) O  16                  0.00000     3.08635   
   330. RY*(  15) O  16                  0.00000     3.02456   
   331. RY*(  16) O  16                  0.00000     2.98739   
   332. RY*(  17) O  16                  0.00001     3.33320   
   333. RY*(   1) H  17                  0.00041     0.85383   
   334. RY*(   2) H  17                  0.00022     1.89262   
   335. RY*(   1) H  18                  0.00047     0.78797   
   336. RY*(   2) H  18                  0.00022     1.97436   
   337. RY*(   1) H  19                  0.00059     1.60105   
   338. RY*(   2) H  19                  0.00016     1.21882   
   339. RY*(   1) H  20                  0.00057     1.29529   
   340. RY*(   2) H  20                  0.00019     1.60766   
   341. RY*(   1) H  21                  0.00047     0.79622   
   342. RY*(   2) H  21                  0.00022     1.95678   
   343. RY*(   1) H  22                  0.00235     0.75004   
   344. RY*(   2) H  22                  0.00016     2.35357   
   345. RY*(   1) H  23                  0.00062     1.37841   
   346. RY*(   2) H  23                  0.00016     1.52958   
   347. RY*(   1) H  24                  0.00048     0.83988   
   348. RY*(   2) H  24                  0.00021     1.92678   
   349. RY*(   1) H  25                  0.00040     0.86263   
   350. RY*(   2) H  25                  0.00022     1.88218   
   351. RY*(   1) H  26                  0.00050     0.79077   
   352. RY*(   2) H  26                  0.00022     1.95795   
   353. RY*(   1) H  27                  0.00067     1.37348   
   354. RY*(   2) H  27                  0.00021     1.46771   
   355. RY*(   1) H  28                  0.00088     1.07077   
   356. RY*(   2) H  28                  0.00023     1.68853   
   357. RY*(   1) C  29                  0.00300     0.79885   
   358. RY*(   2) C  29                  0.00272     0.88512   
   359. RY*(   3) C  29                  0.00090     1.05846   
   360. RY*(   4) C  29                  0.00031     1.09783   
   361. RY*(   5) C  29                  0.00012     1.40851   
   362. RY*(   6) C  29                  0.00013     2.36314   
   363. RY*(   7) C  29                  0.00010     1.51660   
   364. RY*(   8) C  29                  0.00008     1.38997   
   365. RY*(   9) C  29                  0.00005     0.91971   
   366. RY*(  10) C  29                  0.00004     1.39837   
   367. RY*(  11) C  29                  0.00002     1.06462   
   368. RY*(  12) C  29                  0.00002     1.40638   
   369. RY*(  13) C  29                  0.00001     2.66763   
   370. RY*(  14) C  29                  0.00001     1.76924   
   371. RY*(  15) C  29                  0.00001     1.34387   
   372. RY*(  16) C  29                  0.00000     2.45472   
   373. RY*(  17) C  29                  0.00000    22.64326   
   374. RY*(   1) H  30                  0.00058     0.62037   
   375. RY*(   2) H  30                  0.00021     2.17385   
   376. RY*(   1) H  31                  0.00066     0.63609   
   377. RY*(   2) H  31                  0.00016     2.18573   
   378. RY*(   1) H  32                  0.00064     1.03587   
   379. RY*(   2) H  32                  0.00018     1.76276   
   380. BD*(   1) C   1 - C   2          0.01568     0.61807   
   381. BD*(   2) C   1 - C   2          0.32608     0.05479  392(v),387(v),63(g),80(g)
                                                    75(g)
   382. BD*(   1) C   1 - C   6          0.01557     0.61984   
   383. BD*(   1) C   1 - H  17          0.01163     0.61491   
   384. BD*(   1) C   2 - C   3          0.01520     0.61828   
   385. BD*(   1) C   2 - H  18          0.01122     0.61286   
   386. BD*(   1) C   3 - C   4          0.02395     0.60730   
   387. BD*(   2) C   3 - C   4          0.34939     0.05411  392(v),381(v),400(r),404(r)
                                                    97(g),395(v),397(v),131(v)
                                                    80(v)
   388. BD*(   1) C   3 - H  19          0.01250     0.61560   
   389. BD*(   1) C   4 - C   5          0.02162     0.60537   
   390. BD*(   1) C   4 - C   7          0.03434     0.49087   
   391. BD*(   1) C   5 - C   6          0.01489     0.61551   
   392. BD*(   2) C   5 - C   6          0.31970     0.05439  387(v),381(v),404(r),400(r)
                                                    148(g),132(g),133(g),131(g)
   393. BD*(   1) C   5 - H  20          0.01205     0.61135   
   394. BD*(   1) C   6 - H  21          0.01119     0.61354   
   395. BD*(   1) C   7 - C   8          0.03347     0.48741   
   396. BD*(   1) C   7 - N   9          0.04369     0.40663   
   397. BD*(   1) C   7 - H  22          0.02240     0.45406   
   398. BD*(   1) C   8 - C  10          0.02592     0.60519   
   399. BD*(   1) C   8 - C  14          0.02298     0.60984   
   400. BD*(   2) C   8 - C  14          0.35066     0.05584  409(v),404(v),387(r),392(r)
                                                    284(g),396(v),216(v),267(v)
   401. BD*(   1) N   9 - C  15          0.06444     0.51495   
   402. BD*(   1) N   9 - C  29          0.01691     0.42011   
   403. BD*(   1) C  10 - C  11          0.01546     0.61593   
   404. BD*(   2) C  10 - C  11          0.32509     0.05360  409(v),400(v),387(r),392(r)
                                                    233(g),217(g)
   405. BD*(   1) C  10 - H  23          0.01253     0.61197   
   406. BD*(   1) C  11 - C  12          0.01552     0.61622   
   407. BD*(   1) C  11 - H  24          0.01133     0.61043   
   408. BD*(   1) C  12 - C  13          0.01551     0.61736   
   409. BD*(   2) C  12 - C  13          0.32784     0.05372  404(v),400(v),250(g),267(g)
                                                    258(g),275(g)
   410. BD*(   1) C  12 - H  25          0.01155     0.61432   
   411. BD*(   1) C  13 - C  14          0.01492     0.61405   
   412. BD*(   1) C  13 - H  26          0.01118     0.61376   
   413. BD*(   1) C  14 - H  27          0.01208     0.60790   
   414. BD*(   1) C  15 - O  16          0.28217     0.02968  317(g),300(g),304(g)
   415. BD*(   2) C  15 - O  16          0.00583     0.61718   
   416. BD*(   1) C  15 - H  28          0.03488     0.53800   
   417. BD*(   1) C  29 - H  30          0.01111     0.45647   
   418. BD*(   1) C  29 - H  31          0.01409     0.45981   
   419. BD*(   1) C  29 - H  32          0.00509     0.45981   
       -------------------------------
              Total Lewis  116.86653  ( 97.3888%)
        Valence non-Lewis    2.90165  (  2.4180%)
        Rydberg non-Lewis    0.23182  (  0.1932%)
       -------------------------------
            Total unit  1  120.00000  (100.0000%)
           Charge unit  1    0.00000
 D1PCM: PCM CHGder 1st derivatives, ID1Alg=3 FixD1E=F DoIter=F DoCFld=F I1PDM=0.
 Calling FoFJK, ICntrl=      2127 FMM=F ISym2X=0 I1Cent= 0 IOpClX= 0 NMat=1 NMatS=1 NMatT=0.
 -------------------------------------------------------------------
 Center     Atomic                   Forces (Hartrees/Bohr)
 Number     Number              X              Y              Z
 -------------------------------------------------------------------
      1        6          -0.032620630   -0.049394384    0.014349254
      2        6          -0.050869233   -0.011595696   -0.040712176
      3        6          -0.019588287    0.034122636   -0.049615282
      4        6           0.023341455    0.028873172    0.003167519
      5        6           0.048450126    0.013799618    0.040157813
      6        6           0.012099005   -0.041391729    0.050852290
      7        6           0.000019060   -0.010275598   -0.013865850
      8        6          -0.035423976    0.010163839    0.000391988
      9        7           0.020364998   -0.026271035   -0.002742150
     10        6          -0.038048154   -0.040808279   -0.030612487
     11        6           0.022679836   -0.051706999   -0.033018023
     12        6           0.060915829   -0.010345061   -0.003334553
     13        6           0.042226658    0.039780817    0.031056146
     14        6          -0.020447056    0.050004235    0.033680918
     15        6          -0.017243010    0.031150960   -0.101797985
     16        8          -0.001128944    0.008763218    0.028689467
     17        1           0.029689179    0.042507930   -0.010118879
     18        1           0.041403512    0.010451045    0.031047485
     19        1           0.012368593   -0.032203994    0.041504567
     20        1          -0.043032453   -0.011907291   -0.031864162
     21        1          -0.012043950    0.030358059   -0.041803383
     22        1          -0.000042397   -0.009185040    0.006274071
     23        1           0.034265093    0.034323437    0.023181236
     24        1          -0.017413171    0.041269938    0.027317568
     25        1          -0.051939128    0.009081690    0.002666068
     26        1          -0.033642273   -0.033037772   -0.025041718
     27        1           0.018959481   -0.041226900   -0.027615208
     28        1           0.011548086   -0.023187428    0.054721213
     29        6          -0.003767645    0.004745708    0.019592416
     30        1          -0.000963901    0.001046344    0.001805828
     31        1          -0.000631640    0.003089616    0.002937927
     32        1           0.000514936   -0.000995056   -0.001251920
 -------------------------------------------------------------------
 Cartesian Forces:  Max     0.101797985 RMS     0.030716484

 GradGradGradGradGradGradGradGradGradGradGradGradGradGradGradGradGradGrad
 Berny optimization.
 FormGI is forming the generalized inverse of G from B-inverse, IUseBI=4.
 Internal  Forces:  Max     0.059176125 RMS     0.015158486
 Search for a local minimum.
 Step number   1 out of a maximum of  173
 All quantities printed in internal units (Hartrees-Bohrs-Radians)
 Mixed Optimization -- RFO/linear search
 Second derivative matrix not updated -- first step.
 ITU=  0
     Eigenvalues ---    0.00829   0.00848   0.01032   0.01267   0.01394
     Eigenvalues ---    0.01467   0.01483   0.01915   0.01929   0.01953
     Eigenvalues ---    0.01962   0.01967   0.01975   0.02003   0.02003
     Eigenvalues ---    0.02027   0.02030   0.02032   0.02033   0.02035
     Eigenvalues ---    0.02038   0.02041   0.02048   0.02180   0.02180
     Eigenvalues ---    0.04384   0.06549   0.06959   0.07553   0.07697
     Eigenvalues ---    0.15999   0.16000   0.16000   0.16000   0.16000
     Eigenvalues ---    0.16000   0.16000   0.16000   0.16000   0.16000
     Eigenvalues ---    0.16000   0.16000   0.16000   0.16000   0.19214
     Eigenvalues ---    0.19987   0.21998   0.22000   0.22000   0.22000
     Eigenvalues ---    0.22000   0.23457   0.23468   0.24975   0.24986
     Eigenvalues ---    0.24989   0.24998   0.32886   0.33034   0.34401
     Eigenvalues ---    0.34561   0.34584   0.34989   0.38265   0.40378
     Eigenvalues ---    0.40464   0.40510   0.40554   0.40689   0.43669
     Eigenvalues ---    0.43810   0.44108   0.44113   0.44219   0.44246
     Eigenvalues ---    0.44253   0.44254   0.44270   0.44312   0.44362
     Eigenvalues ---    0.44365   0.44369   0.44374   0.44457   0.44779
     Eigenvalues ---    0.44807   0.44952   0.45059   0.52330   0.83103
 RFO step:  Lambda=-7.49216738D-02 EMin= 8.29413040D-03
 Linear search not attempted -- first point.
 Maximum step size (   0.300) exceeded in Quadratic search.
    -- Step size scaled by   0.768
 Iteration  1 RMS(Cart)=  0.02999926 RMS(Int)=  0.00040081
 Iteration  2 RMS(Cart)=  0.00049167 RMS(Int)=  0.00005380
 Iteration  3 RMS(Cart)=  0.00000030 RMS(Int)=  0.00005380
 Variable       Old X    -DE/DX   Delta X   Delta X   Delta X     New X
                                 (Linear)    (Quad)   (Total)
    R1        2.65285  -0.01182   0.00000  -0.01704  -0.01704   2.63580
    R2        2.65032  -0.00808   0.00000  -0.01159  -0.01159   2.63872
    R3        1.92853   0.05283   0.00000   0.07841   0.07841   2.00694
    R4        2.65442  -0.00940   0.00000  -0.01374  -0.01374   2.64069
    R5        1.92833   0.05279   0.00000   0.07834   0.07834   2.00667
    R6        2.67177  -0.01651   0.00000  -0.02511  -0.02510   2.64667
    R7        1.92612   0.05396   0.00000   0.07977   0.07977   2.00589
    R8        2.67389  -0.01507   0.00000  -0.02308  -0.02307   2.65082
    R9        2.82552   0.01510   0.00000   0.02873   0.02873   2.85425
   R10        2.65558  -0.01357   0.00000  -0.02000  -0.02000   2.63558
   R11        1.92721   0.05484   0.00000   0.08122   0.08122   2.00842
   R12        1.92783   0.05304   0.00000   0.07863   0.07863   2.00647
   R13        2.82292   0.01887   0.00000   0.03576   0.03576   2.85868
   R14        2.73981   0.00480   0.00000   0.00806   0.00806   2.74787
   R15        2.06658  -0.00043   0.00000  -0.00078  -0.00078   2.06580
   R16        2.67194  -0.01481   0.00000  -0.02253  -0.02253   2.64941
   R17        2.66848  -0.01409   0.00000  -0.02131  -0.02131   2.64717
   R18        2.57584  -0.01542   0.00000  -0.01980  -0.01980   2.55604
   R19        2.70628   0.02466   0.00000   0.03931   0.03931   2.74559
   R20        2.65510  -0.01171   0.00000  -0.01722  -0.01722   2.63788
   R21        1.92851   0.05372   0.00000   0.07973   0.07973   2.00824
   R22        2.65359  -0.01024   0.00000  -0.01484  -0.01485   2.63874
   R23        1.92894   0.05246   0.00000   0.07792   0.07792   2.00685
   R24        2.65222  -0.01022   0.00000  -0.01476  -0.01476   2.63746
   R25        1.92861   0.05279   0.00000   0.07837   0.07837   2.00698
   R26        2.65557  -0.01161   0.00000  -0.01705  -0.01705   2.63852
   R27        1.92724   0.05339   0.00000   0.07907   0.07907   2.00631
   R28        1.93019   0.05310   0.00000   0.07903   0.07903   2.00922
   R29        2.36284  -0.02974   0.00000  -0.02521  -0.02521   2.33763
   R30        1.93026   0.05918   0.00000   0.08808   0.08808   2.01834
   R31        2.06356  -0.00012   0.00000  -0.00022  -0.00022   2.06334
   R32        2.06394   0.00021   0.00000   0.00038   0.00038   2.06432
   R33        2.05693  -0.00115   0.00000  -0.00208  -0.00208   2.05485
    A1        2.09135  -0.00191   0.00000  -0.00399  -0.00401   2.08734
    A2        2.09577   0.00091   0.00000   0.00186   0.00187   2.09764
    A3        2.09605   0.00100   0.00000   0.00213   0.00214   2.09819
    A4        2.09518   0.00046   0.00000   0.00195   0.00194   2.09713
    A5        2.09359   0.00052   0.00000   0.00147   0.00147   2.09506
    A6        2.09440  -0.00098   0.00000  -0.00342  -0.00341   2.09099
    A7        2.11309  -0.00184   0.00000  -0.00487  -0.00486   2.10823
    A8        2.06873   0.00217   0.00000   0.00652   0.00652   2.07525
    A9        2.10131  -0.00034   0.00000  -0.00167  -0.00167   2.09964
   A10        2.05856   0.00399   0.00000   0.00883   0.00885   2.06741
   A11        2.14435  -0.00038   0.00000  -0.00057  -0.00058   2.14377
   A12        2.07949  -0.00360   0.00000  -0.00820  -0.00821   2.07128
   A13        2.11413  -0.00145   0.00000  -0.00419  -0.00419   2.10995
   A14        2.09066  -0.00023   0.00000  -0.00102  -0.00102   2.08964
   A15        2.07838   0.00168   0.00000   0.00521   0.00521   2.08359
   A16        2.09371   0.00076   0.00000   0.00237   0.00236   2.09607
   A17        2.09554   0.00039   0.00000   0.00132   0.00132   2.09686
   A18        2.09393  -0.00114   0.00000  -0.00369  -0.00368   2.09025
   A19        1.99787  -0.00387   0.00000  -0.00901  -0.00897   1.98890
   A20        2.01675  -0.00652   0.00000  -0.02059  -0.02057   1.99618
   A21        1.79236   0.00812   0.00000   0.03365   0.03350   1.82587
   A22        1.90395   0.00897   0.00000   0.02153   0.02152   1.92547
   A23        1.85091  -0.00041   0.00000   0.00451   0.00461   1.85552
   A24        1.88827  -0.00646   0.00000  -0.02995  -0.02983   1.85844
   A25        2.13792  -0.00201   0.00000  -0.00452  -0.00452   2.13339
   A26        2.08088  -0.00070   0.00000  -0.00142  -0.00143   2.07946
   A27        2.06431   0.00270   0.00000   0.00593   0.00594   2.07025
   A28        2.12212  -0.00834   0.00000  -0.01977  -0.01977   2.10235
   A29        2.12659  -0.00233   0.00000  -0.00556  -0.00556   2.12103
   A30        2.03395   0.01066   0.00000   0.02516   0.02515   2.05910
   A31        2.11037  -0.00119   0.00000  -0.00333  -0.00333   2.10705
   A32        2.09553  -0.00002   0.00000  -0.00033  -0.00034   2.09519
   A33        2.07727   0.00120   0.00000   0.00364   0.00364   2.08091
   A34        2.09390   0.00057   0.00000   0.00186   0.00185   2.09575
   A35        2.09540  -0.00098   0.00000  -0.00320  -0.00320   2.09221
   A36        2.09388   0.00041   0.00000   0.00134   0.00134   2.09523
   A37        2.09263  -0.00127   0.00000  -0.00260  -0.00261   2.09002
   A38        2.09516   0.00062   0.00000   0.00125   0.00125   2.09641
   A39        2.09540   0.00065   0.00000   0.00136   0.00136   2.09676
   A40        2.09350   0.00004   0.00000   0.00056   0.00055   2.09405
   A41        2.09533   0.00047   0.00000   0.00132   0.00132   2.09665
   A42        2.09435  -0.00051   0.00000  -0.00187  -0.00187   2.09248
   A43        2.11165  -0.00086   0.00000  -0.00239  -0.00239   2.10926
   A44        2.09061  -0.00080   0.00000  -0.00281  -0.00281   2.08779
   A45        2.08093   0.00166   0.00000   0.00520   0.00520   2.08613
   A46        2.13204   0.01460   0.00000   0.03803   0.03803   2.17007
   A47        2.08823  -0.01963   0.00000  -0.05931  -0.05931   2.02892
   A48        2.06292   0.00502   0.00000   0.02127   0.02127   2.08419
   A49        1.92277   0.00306   0.00000   0.01062   0.01053   1.93330
   A50        1.91551   0.00589   0.00000   0.02015   0.02008   1.93559
   A51        1.94594  -0.00391   0.00000  -0.01433  -0.01428   1.93166
   A52        1.90129  -0.00242   0.00000  -0.00487  -0.00507   1.89622
   A53        1.88379  -0.00082   0.00000  -0.00442  -0.00440   1.87939
   A54        1.89362  -0.00199   0.00000  -0.00773  -0.00767   1.88595
    D1       -0.00663  -0.00002   0.00000  -0.00023  -0.00024  -0.00687
    D2        3.12981   0.00008   0.00000   0.00062   0.00062   3.13043
    D3       -3.14117  -0.00010   0.00000  -0.00078  -0.00078   3.14124
    D4       -0.00472   0.00001   0.00000   0.00008   0.00008  -0.00464
    D5        0.00571   0.00007   0.00000   0.00058   0.00059   0.00629
    D6       -3.13186  -0.00004   0.00000  -0.00019  -0.00018  -3.13204
    D7        3.14024   0.00014   0.00000   0.00112   0.00112   3.14136
    D8        0.00268   0.00004   0.00000   0.00036   0.00036   0.00303
    D9       -0.01004   0.00029   0.00000   0.00226   0.00225  -0.00779
   D10        3.12065   0.00007   0.00000   0.00058   0.00057   3.12121
   D11        3.13670   0.00018   0.00000   0.00139   0.00139   3.13809
   D12       -0.01579  -0.00004   0.00000  -0.00029  -0.00030  -0.01609
   D13        0.02682  -0.00049   0.00000  -0.00428  -0.00429   0.02253
   D14        3.12550  -0.00041   0.00000  -0.00294  -0.00293   3.12256
   D15       -3.10367  -0.00028   0.00000  -0.00262  -0.00263  -3.10630
   D16       -0.00499  -0.00020   0.00000  -0.00128  -0.00128  -0.00627
   D17       -0.02777   0.00053   0.00000   0.00463   0.00463  -0.02314
   D18        3.11770   0.00040   0.00000   0.00355   0.00356   3.12126
   D19       -3.12809   0.00039   0.00000   0.00317   0.00317  -3.12492
   D20        0.01738   0.00025   0.00000   0.00209   0.00210   0.01947
   D21        2.23363   0.00086   0.00000   0.00050   0.00053   2.23416
   D22       -0.00058  -0.00232   0.00000  -0.00270  -0.00288  -0.00346
   D23       -2.05205   0.00351   0.00000   0.02203   0.02219  -2.02986
   D24       -0.95137   0.00112   0.00000   0.00225   0.00228  -0.94908
   D25        3.09761  -0.00206   0.00000  -0.00094  -0.00113   3.09648
   D26        1.04614   0.00376   0.00000   0.02379   0.02395   1.07009
   D27        0.01191  -0.00039   0.00000  -0.00296  -0.00295   0.00895
   D28       -3.13371  -0.00028   0.00000  -0.00219  -0.00218  -3.13589
   D29       -3.13354  -0.00026   0.00000  -0.00191  -0.00190  -3.13544
   D30        0.00403  -0.00015   0.00000  -0.00113  -0.00113   0.00290
   D31       -0.75496   0.00499   0.00000   0.02798   0.02799  -0.72698
   D32        2.39998   0.00509   0.00000   0.02902   0.02902   2.42899
   D33        1.53524   0.00071   0.00000   0.01109   0.01102   1.54626
   D34       -1.59300   0.00082   0.00000   0.01213   0.01205  -1.58095
   D35       -2.71789  -0.00263   0.00000  -0.01089  -0.01082  -2.72870
   D36        0.43706  -0.00252   0.00000  -0.00985  -0.00979   0.42727
   D37       -1.99687  -0.00136   0.00000  -0.00521  -0.00535  -2.00222
   D38        1.18084  -0.00090   0.00000  -0.00000  -0.00022   1.18062
   D39        2.00627   0.00142   0.00000   0.00534   0.00533   2.01160
   D40       -1.09920   0.00188   0.00000   0.01055   0.01046  -1.08874
   D41        0.00020   0.00066   0.00000   0.00476   0.00502   0.00522
   D42       -3.10527   0.00112   0.00000   0.00997   0.01015  -3.09512
   D43       -3.13328   0.00067   0.00000   0.00551   0.00551  -3.12777
   D44        0.01444   0.00111   0.00000   0.00904   0.00904   0.02348
   D45       -0.00491   0.00054   0.00000   0.00443   0.00443  -0.00048
   D46       -3.14038   0.00098   0.00000   0.00796   0.00796  -3.13242
   D47        3.13363  -0.00062   0.00000  -0.00500  -0.00500   3.12863
   D48       -0.00431  -0.00060   0.00000  -0.00482  -0.00482  -0.00913
   D49        0.00482  -0.00048   0.00000  -0.00393  -0.00393   0.00089
   D50       -3.13312  -0.00046   0.00000  -0.00375  -0.00375  -3.13687
   D51        0.01394   0.00041   0.00000   0.00331   0.00332   0.01726
   D52       -3.12555   0.00056   0.00000   0.00453   0.00454  -3.12100
   D53        3.12123  -0.00026   0.00000  -0.00218  -0.00219   3.11904
   D54       -0.01825  -0.00011   0.00000  -0.00096  -0.00098  -0.01923
   D55       -2.20500   0.00043   0.00000  -0.00080  -0.00074  -2.20574
   D56        1.98474  -0.00221   0.00000  -0.01413  -0.01426   1.97048
   D57       -0.11388  -0.00111   0.00000  -0.00859  -0.00860  -0.12249
   D58        0.97098   0.00123   0.00000   0.00501   0.00513   0.97612
   D59       -1.12246  -0.00141   0.00000  -0.00832  -0.00839  -1.13085
   D60        3.06210  -0.00031   0.00000  -0.00278  -0.00273   3.05937
   D61        0.00256  -0.00031   0.00000  -0.00254  -0.00253   0.00003
   D62       -3.13891   0.00001   0.00000   0.00006   0.00007  -3.13884
   D63        3.13809  -0.00075   0.00000  -0.00605  -0.00605   3.13205
   D64       -0.00338  -0.00043   0.00000  -0.00344  -0.00345  -0.00682
   D65        0.00000   0.00000   0.00000   0.00002   0.00002   0.00003
   D66        3.14080   0.00030   0.00000   0.00242   0.00242  -3.13997
   D67        3.14147  -0.00032   0.00000  -0.00258  -0.00258   3.13889
   D68       -0.00092  -0.00002   0.00000  -0.00018  -0.00019  -0.00110
   D69       -0.00010   0.00006   0.00000   0.00048   0.00047   0.00038
   D70        3.13935   0.00032   0.00000   0.00255   0.00254  -3.14129
   D71       -3.14089  -0.00024   0.00000  -0.00192  -0.00192   3.14037
   D72       -0.00145   0.00002   0.00000   0.00015   0.00015  -0.00130
   D73       -0.00238   0.00019   0.00000   0.00154   0.00153  -0.00085
   D74        3.13558   0.00017   0.00000   0.00135   0.00134   3.13692
   D75        3.14136  -0.00007   0.00000  -0.00053  -0.00054   3.14082
   D76       -0.00386  -0.00009   0.00000  -0.00073  -0.00073  -0.00460
         Item               Value     Threshold  Converged?
 Maximum Force            0.059176     0.000450     NO 
 RMS     Force            0.015158     0.000300     NO 
 Maximum Displacement     0.108502     0.001800     NO 
 RMS     Displacement     0.030086     0.001200     NO 
 Predicted change in Energy=-3.897935D-02
 GradGradGradGradGradGradGradGradGradGradGradGradGradGradGradGradGradGrad

                          Input orientation:                          
 ---------------------------------------------------------------------
 Center     Atomic      Atomic             Coordinates (Angstroms)
 Number     Number       Type             X           Y           Z
 ---------------------------------------------------------------------
      1          6           0        3.693567    3.074278   -2.509616
      2          6           0        4.000972    2.240740   -1.434348
      3          6           0        3.215656    1.115107   -1.171807
      4          6           0        2.107729    0.811144   -1.972845
      5          6           0        1.820621    1.647617   -3.061697
      6          6           0        2.601880    2.772262   -3.326197
      7          6           0        1.242132   -0.405582   -1.745604
      8          6           0       -0.236088   -0.098648   -1.650401
      9          7           0        1.658115   -1.237707   -0.628035
     10          6           0       -0.725804    1.009749   -0.945236
     11          6           0       -2.097767    1.254037   -0.864038
     12          6           0       -3.000448    0.390892   -1.488519
     13          6           0       -2.525548   -0.716072   -2.193521
     14          6           0       -1.152450   -0.956854   -2.271748
     15          6           0        2.104077   -2.497019   -0.839645
     16          8           0        2.209654   -3.021643   -1.954923
     17          1           0        4.289908    3.930067   -2.709386
     18          1           0        4.835627    2.458134   -0.814926
     19          1           0        3.478636    0.484142   -0.359743
     20          1           0        0.995731    1.425320   -3.693922
     21          1           0        2.365257    3.395989   -4.152239
     22          1           0        1.372908   -1.009441   -2.647426
     23          1           0       -0.050470    1.680266   -0.472271
     24          1           0       -2.453802    2.099117   -0.328422
     25          1           0       -4.044329    0.577006   -1.428367
     26          1           0       -3.206492   -1.376123   -2.670847
     27          1           0       -0.798799   -1.804667   -2.807107
     28          1           0        2.373561   -3.055112    0.030215
     29          6           0        1.562609   -0.770033    0.744221
     30          1           0        2.524531   -0.862238    1.252543
     31          1           0        0.817351   -1.343298    1.300349
     32          1           0        1.272676    0.277570    0.773510
 ---------------------------------------------------------------------
                    Distance matrix (angstroms):
                    1          2          3          4          5
     1  C    0.000000
     2  C    1.394806   0.000000
     3  C    2.420018   1.397391   0.000000
     4  C    2.815099   2.432713   1.400556   0.000000
     5  C    2.418281   2.784599   2.408604   1.402753   0.000000
     6  C    1.396352   2.412274   2.786446   2.433461   1.394688
     7  C    4.324658   3.835505   2.556664   1.510403   2.506466
     8  C    5.123269   4.844800   3.690093   2.534791   3.044871
     9  N    5.126073   4.270681   2.873561   2.491678   3.778123
    10  C    5.122538   4.908868   3.949372   3.020651   3.372026
    11  C    6.289734   6.204310   5.324142   4.371705   4.509808
    12  C    7.283752   7.241876   6.266159   5.148267   5.224648
    13  C    7.289997   7.205176   6.112164   4.883477   5.022941
    14  C    6.307970   6.122386   4.958149   3.720743   4.030687
    15  C    6.029480   5.137923   3.793863   3.496870   4.711249
    16  O    6.298408   5.583234   4.328743   3.834184   4.814383
    17  H    1.062029   2.136125   3.382628   3.877123   3.380988
    18  H    2.134458   1.061882   2.134336   3.390395   3.846450
    19  H    3.372974   2.124441   1.061472   2.142059   3.376869
    20  H    3.376383   3.847345   3.374221   2.139126   1.062811
    21  H    2.136846   3.375958   3.848191   3.390796   2.131365
    22  H    4.699064   4.352236   3.175984   2.075946   2.726173
    23  H    4.484625   4.201656   3.387674   2.768559   3.194867
    24  H    6.595353   6.550362   5.815696   5.017027   5.093656
    25  H    8.202469   8.215529   7.284419   6.180541   6.181553
    26  H    8.212361   8.158319   7.049633   5.788980   5.879424
    27  H    6.638822   6.425542   5.226388   3.998295   4.341018
    28  H    6.764805   5.730573   4.420939   4.362437   5.655203
    29  C    5.468744   4.444832   3.155547   3.190568   4.516260
    30  H    5.569259   4.362079   3.203906   3.657466   5.040587
    31  H    6.504108   5.518998   4.231687   4.125590   5.383267
    32  H    4.945827   4.021477   2.874178   2.919671   4.109268
                    6          7          8          9         10
     6  C    0.000000
     7  C    3.800774   0.000000
     8  C    4.370866   1.512748   0.000000
     9  N    4.924492   1.454110   2.435302   0.000000
    10  C    4.455211   2.552748   1.402007   3.291618   0.000000
    11  C    5.518507   3.832287   2.431866   4.513440   1.395906
    12  C    6.358778   4.324344   2.812036   5.009489   2.419122
    13  C    6.304121   3.806895   2.432658   4.497321   2.788504
    14  C    5.395661   2.512918   1.400825   3.268019   2.410226
    15  C    5.847741   2.436764   3.447591   1.352600   4.507416
    16  O    5.966873   2.797086   3.823387   2.290689   5.088075
    17  H    2.137851   5.386619   6.151148   6.161513   6.066123
    18  H    3.375616   4.688308   5.740857   4.877576   5.748418
    19  H    3.847602   2.777439   3.975502   2.520127   4.277427
    20  H    2.128189   2.684932   2.831224   4.114624   3.269810
    21  H    1.061777   4.637374   5.023810   5.864401   5.053085
    22  H    4.033904   1.093175   2.100588   2.052167   3.373303
    23  H    4.046271   2.764590   2.141723   3.384981   1.062715
    24  H    5.916054   4.684213   3.390583   5.303963   2.133813
    25  H    7.252103   5.386352   3.874081   6.037515   3.381315
    26  H    7.167689   4.646319   3.390657   5.277939   3.850187
    27  H    5.725588   2.692514   2.136613   3.332600   3.375327
    28  H    6.728739   3.384328   4.286656   2.061096   5.203909
    29  C    5.495110   2.536682   3.069248   1.452903   3.355402
    30  H    5.846403   3.292714   4.078134   2.104336   4.347326
    31  H    6.444168   3.215211   3.371322   2.106347   3.600112
    32  H    4.979746   2.610281   2.879801   2.099752   2.735707
                   11         12         13         14         15
    11  C    0.000000
    12  C    1.396363   0.000000
    13  C    2.414923   1.395681   0.000000
    14  C    2.786271   2.417635   1.396243   0.000000
    15  C    5.632629   5.900614   5.141807   3.876596   0.000000
    16  O    6.166469   6.245646   5.272071   3.958216   1.237022
    17  H    7.167206   8.195460   8.264573   7.327536   7.041394
    18  H    7.037344   8.132115   8.134065   7.045675   5.658226
    19  H    5.651842   6.577337   6.391673   5.213367   3.317686
    20  H    4.196107   4.680095   4.385906   3.508848   4.975949
    21  H    5.942963   6.702000   6.683232   5.904045   6.765281
    22  H    4.511030   4.736058   3.935741   2.553690   2.452666
    23  H    2.127575   3.376036   3.851123   3.377407   4.714525
    24  H    1.061982   2.136043   3.377726   3.848244   6.493079
    25  H    2.136806   1.062047   2.136400   3.380381   6.899211
    26  H    3.378102   2.136047   1.061693   2.134046   5.728162
    27  H    3.849481   3.377338   2.131476   1.063234   3.574485
    28  H    6.273853   6.562124   5.866634   4.704729   1.068057
    29  C    4.481262   5.210986   5.034509   4.062329   2.405057
    30  H    5.506739   6.293581   6.115556   5.094092   2.688223
    31  H    4.464149   5.035950   4.876015   4.097479   2.750693
    32  H    3.872329   4.836239   4.921088   4.083948   3.315395
                   16         17         18         19         20
    16  O    0.000000
    17  H    7.295406   0.000000
    18  H    6.182499   2.460361   0.000000
    19  H    4.055299   4.248927   2.438290   0.000000
    20  H    4.926785   4.253783   4.909188   4.262322   0.000000
    21  H    6.785161   2.464009   4.256754   4.909326   2.443193
    22  H    2.286627   5.736851   5.231879   3.449402   2.676841
    23  H    5.423502   5.376353   4.959480   3.727998   3.396847
    24  H    7.114458   7.382343   7.314462   6.148410   4.866196
    25  H    7.234627   9.074333   9.097723   7.599051   5.590579
    26  H    5.705691   9.184397   9.100640   7.313872   5.153003
    27  H    3.355300   7.667572   7.340778   5.433663   3.799947
    28  H    1.992174   7.744064   6.096878   3.728214   5.986809
    29  C    3.574045   6.438672   4.854343   2.542213   4.983778
    30  H    3.879436   6.463716   4.543177   2.307059   5.660183
    31  H    3.918182   7.479639   5.922146   3.630135   5.713126
    32  H    4.382589   5.880050   4.469073   2.488613   4.620820
                   21         22         23         24         25
    21  H    0.000000
    22  H    4.759940   0.000000
    23  H    4.724575   3.740565   0.000000
    24  H    6.287032   5.448359   2.443794   0.000000
    25  H    7.513250   5.774891   4.252318   2.460991   0.000000
    26  H    7.484114   4.594116   4.912812   4.258027   2.461796
    27  H    6.234377   2.318231   4.261011   4.911460   4.255203
    28  H    7.688283   3.515087   5.343429   7.070936   7.517251
    29  C    6.478834   3.405374   3.175821   5.051153   6.162176
    30  H    6.882552   4.069111   4.008733   6.004405   7.239380
    31  H    7.388339   4.000629   3.610711   5.020314   5.896557
    32  H    5.931380   3.656398   2.295701   4.291727   5.762678
[truncated: 1,523,482 more chars]
