# Supplementary material for: Rotational Barriers in N-Benzhydrylformamides: An NMR and DFT Study
Source: Molecules. 2023 Jan 5;28(2):535. doi: 10.3390/molecules28020535 (PMC9863877; doi:10.3390/molecules28020535)
Supplement: Supplementary file 1 [file molecules-28-00535-s001.zip › Supplementary_Materials/Quantum_chemistry_output_files/Gaussian_output_files/Conformations/BHFA_NMe/BHFA_NMe_Conf3.log]

 Entering Gaussian System, Link 0=g16
 Initial command:
 /home/aikhl/g16/l1.exe "/home/aikhl/works/aikhl/BHFA_NMe/M062X/Gau-310606.inp" -scrdir="/home/aikhl/works/aikhl/BHFA_NMe/M062X/"
 Entering Link 1 = /home/aikhl/g16/l1.exe PID=    310608.
  
 Copyright (c) 1988,1990,1992,1993,1995,1998,2003,2009,2016,
            Gaussian, Inc.  All Rights Reserved.
  
 This is part of the Gaussian(R) 16 program.  It is based on
 the Gaussian(R) 09 system (copyright 2009, Gaussian, Inc.),
 the Gaussian(R) 03 system (copyright 2003, Gaussian, Inc.),
 the Gaussian(R) 98 system (copyright 1998, Gaussian, Inc.),
 the Gaussian(R) 94 system (copyright 1995, Gaussian, Inc.),
 the Gaussian 92(TM) system (copyright 1992, Gaussian, Inc.),
 the Gaussian 90(TM) system (copyright 1990, Gaussian, Inc.),
 the Gaussian 88(TM) system (copyright 1988, Gaussian, Inc.),
 the Gaussian 86(TM) system (copyright 1986, Carnegie Mellon
 University), and the Gaussian 82(TM) system (copyright 1983,
 Carnegie Mellon University). Gaussian is a federally registered
 trademark of Gaussian, Inc.
  
 This software contains proprietary and confidential information,
 including trade secrets, belonging to Gaussian, Inc.
  
 This software is provided under written license and may be
 used, copied, transmitted, or stored only in accord with that
 written license.
  
 The following legend is applicable only to US Government
 contracts under FAR:
  
                    RESTRICTED RIGHTS LEGEND
  
 Use, reproduction and disclosure by the US Government is
 subject to restrictions as set forth in subparagraphs (a)
 and (c) of the Commercial Computer Software - Restricted
 Rights clause in FAR 52.227-19.
  
 Gaussian, Inc.
 340 Quinnipiac St., Bldg. 40, Wallingford CT 06492
  
  
 ---------------------------------------------------------------
 Warning -- This program may not be used in any manner that
 competes with the business of Gaussian, Inc. or will provide
 assistance to any competitor of Gaussian, Inc.  The licensee
 of this program is prohibited from giving any competitor of
 Gaussian, Inc. access to this program.  By using this program,
 the user acknowledges that Gaussian, Inc. is engaged in the
 business of creating and licensing software in the field of
 computational chemistry and represents and warrants to the
 licensee that it is not a competitor of Gaussian, Inc. and that
 it will not use this program in any manner prohibited above.
 ---------------------------------------------------------------
  

 Cite this work as:
 Gaussian 16, Revision A.03,
 M. J. Frisch, G. W. Trucks, H. B. Schlegel, G. E. Scuseria, 
 M. A. Robb, J. R. Cheeseman, G. Scalmani, V. Barone, 
 G. A. Petersson, H. Nakatsuji, X. Li, M. Caricato, A. V. Marenich, 
 J. Bloino, B. G. Janesko, R. Gomperts, B. Mennucci, H. P. Hratchian, 
 J. V. Ortiz, A. F. Izmaylov, J. L. Sonnenberg, D. Williams-Young, 
 F. Ding, F. Lipparini, F. Egidi, J. Goings, B. Peng, A. Petrone, 
 T. Henderson, D. Ranasinghe, V. G. Zakrzewski, J. Gao, N. Rega, 
 G. Zheng, W. Liang, M. Hada, M. Ehara, K. Toyota, R. Fukuda, 
 J. Hasegawa, M. Ishida, T. Nakajima, Y. Honda, O. Kitao, H. Nakai, 
 T. Vreven, K. Throssell, J. A. Montgomery, Jr., J. E. Peralta, 
 F. Ogliaro, M. J. Bearpark, J. J. Heyd, E. N. Brothers, K. N. Kudin, 
 V. N. Staroverov, T. A. Keith, R. Kobayashi, J. Normand, 
 K. Raghavachari, A. P. Rendell, J. C. Burant, S. S. Iyengar, 
 J. Tomasi, M. Cossi, J. M. Millam, M. Klene, C. Adamo, R. Cammi, 
 J. W. Ochterski, R. L. Martin, K. Morokuma, O. Farkas, 
 J. B. Foresman, and D. J. Fox, Gaussian, Inc., Wallingford CT, 2016.
 
 ******************************************
 Gaussian 16:  ES64L-G16RevA.03 25-Dec-2016
                13-Feb-2022 
 ******************************************
 %nprocshared=8
 Will use up to    8 processors via shared memory.
 %mem=5GB
 %chk=BHFA_NMe_Conf03.chk
 ----------------------------------------------------------------------
 # opt freq M062X/6-311+G* nosymm Integral(Grid=SuperFine) scrf=(IEFPCM
 , solvent=dimethylsulfoxide) pop=(nboread,mk,dipole)
 ----------------------------------------------------------------------
 1/18=20,19=15,26=6,38=1/1,3;
 2/9=110,12=2,15=1,17=6,18=5,40=1/2;
 3/5=4,6=6,7=11,11=2,25=1,30=1,70=2201,71=1,72=21,74=-55,75=-7/1,2,3;
 4//1;
 5/5=2,38=5,53=21/2;
 6/7=2,8=2,9=2,10=2,15=24,20=1,28=1,40=2/1,2,7;
 7/30=1/1,2,3,16;
 1/18=20,19=15,26=6/3(2);
 2/9=110,15=1/2;
 99//99;
 2/9=110,15=1/2;
 3/5=4,6=6,7=11,11=2,25=1,30=1,70=2205,71=1,72=21,74=-55,75=-7/1,2,3;
 4/5=5,16=3,69=1/1;
 5/5=2,38=5,53=21/2;
 7/30=1/1,2,3,16;
 1/18=20,19=15,26=6/3(-5);
 2/9=110,15=1/2;
 6/7=2,8=2,9=2,10=2,15=24,19=2,20=1,28=1,40=2/1,2,7;
 99/9=1/99;
 -----------------
 BHFA_M062X_Conf03
 -----------------
 Symbolic Z-matrix:
 Charge =  0 Multiplicity = 1
 C                     3.6336    3.3345   -1.913 
 C                     3.2906    3.1486   -0.5649 
 C                     2.4743    2.0682   -0.19 
 C                     1.9832    1.1587   -1.1535 
 C                     2.3426    1.3596   -2.5059 
 C                     3.1598    2.4386   -2.8842 
 C                     1.1281    0.0117   -0.7245 
 C                    -0.307     0.035    -1.1461 
 N                     1.7835   -1.2347   -1.0605 
 C                    -1.1415   -1.017    -0.7037 
 C                    -2.5013   -1.0629   -1.0514 
 C                    -3.0557   -0.0483   -1.8469 
 C                    -2.2493    1.0117   -2.2878 
 C                    -0.8885    1.0549   -1.9372 
 C                     2.5417   -1.9036   -0.1457 
 O                     2.7115   -1.4703    1.0153 
 H                     4.2265    4.118    -2.1866 
 H                     3.6362    3.7963    0.1443 
 H                     2.2356    1.9436    0.7947 
 H                     2.0037    0.7238   -3.226 
 H                     3.4065    2.571    -3.8655 
 H                     1.0582    0.0692    0.3664 
 H                    -0.7517   -1.7606   -0.1221 
 H                    -3.0861   -1.8333   -0.7257 
 H                    -4.0439   -0.0796   -2.1011 
 H                    -2.6515    1.7536   -2.8614 
 H                    -0.33      1.8426   -2.2625 
 H                     2.9952   -2.7804   -0.4065 
 C                     1.6813   -1.8199   -2.3634 
 H                     1.2611   -2.8247   -2.2869 
 H                     1.0351   -1.2351   -3.0178 
 H                     2.6695   -1.8803   -2.822 
 

 GradGradGradGradGradGradGradGradGradGradGradGradGradGradGradGradGradGrad
 Berny optimization.
 Initialization pass.
                           ----------------------------
                           !    Initial Parameters    !
                           ! (Angstroms and Degrees)  !
 --------------------------                            --------------------------
 ! Name  Definition              Value          Derivative Info.                !
 --------------------------------------------------------------------------------
 ! R1    R(1,2)                  1.4034         estimate D2E/DX2                !
 ! R2    R(1,6)                  1.4037         estimate D2E/DX2                !
 ! R3    R(1,17)                 1.0199         estimate D2E/DX2                !
 ! R4    R(2,3)                  1.405          estimate D2E/DX2                !
 ! R5    R(2,18)                 1.0207         estimate D2E/DX2                !
 ! R6    R(3,4)                  1.413          estimate D2E/DX2                !
 ! R7    R(3,19)                 1.0209         estimate D2E/DX2                !
 ! R8    R(4,5)                  1.4137         estimate D2E/DX2                !
 ! R9    R(4,7)                  1.4936         estimate D2E/DX2                !
 ! R10   R(5,6)                  1.4054         estimate D2E/DX2                !
 ! R11   R(5,20)                 1.0186         estimate D2E/DX2                !
 ! R12   R(6,21)                 1.0205         estimate D2E/DX2                !
 ! R13   R(7,8)                  1.4959         estimate D2E/DX2                !
 ! R14   R(7,9)                  1.4477         estimate D2E/DX2                !
 ! R15   R(7,22)                 1.0946         estimate D2E/DX2                !
 ! R16   R(8,10)                 1.4138         estimate D2E/DX2                !
 ! R17   R(8,14)                 1.4157         estimate D2E/DX2                !
 ! R18   R(9,15)                 1.3635         estimate D2E/DX2                !
 ! R19   R(9,29)                 1.4319         estimate D2E/DX2                !
 ! R20   R(10,11)                1.4043         estimate D2E/DX2                !
 ! R21   R(10,23)                1.0213         estimate D2E/DX2                !
 ! R22   R(11,12)                1.4034         estimate D2E/DX2                !
 ! R23   R(11,24)                1.0206         estimate D2E/DX2                !
 ! R24   R(12,13)                1.403          estimate D2E/DX2                !
 ! R25   R(12,25)                1.0209         estimate D2E/DX2                !
 ! R26   R(13,14)                1.4059         estimate D2E/DX2                !
 ! R27   R(13,26)                1.0204         estimate D2E/DX2                !
 ! R28   R(14,27)                1.0189         estimate D2E/DX2                !
 ! R29   R(15,16)                1.2508         estimate D2E/DX2                !
 ! R30   R(15,28)                1.021          estimate D2E/DX2                !
 ! R31   R(29,30)                1.0918         estimate D2E/DX2                !
 ! R32   R(29,31)                1.0899         estimate D2E/DX2                !
 ! R33   R(29,32)                1.0911         estimate D2E/DX2                !
 ! A1    A(2,1,6)              119.8399         estimate D2E/DX2                !
 ! A2    A(2,1,17)             120.1            estimate D2E/DX2                !
 ! A3    A(6,1,17)             120.06           estimate D2E/DX2                !
 ! A4    A(1,2,3)              120.0102         estimate D2E/DX2                !
 ! A5    A(1,2,18)             120.0397         estimate D2E/DX2                !
 ! A6    A(3,2,18)             119.9498         estimate D2E/DX2                !
 ! A7    A(2,3,4)              120.9911         estimate D2E/DX2                !
 ! A8    A(2,3,19)             119.1485         estimate D2E/DX2                !
 ! A9    A(4,3,19)             119.8604         estimate D2E/DX2                !
 ! A10   A(3,4,5)              118.195          estimate D2E/DX2                !
 ! A11   A(3,4,7)              119.8287         estimate D2E/DX2                !
 ! A12   A(5,4,7)              121.9686         estimate D2E/DX2                !
 ! A13   A(4,5,6)              120.9598         estimate D2E/DX2                !
 ! A14   A(4,5,20)             120.1981         estimate D2E/DX2                !
 ! A15   A(6,5,20)             118.8402         estimate D2E/DX2                !
 ! A16   A(1,6,5)              120.0027         estimate D2E/DX2                !
 ! A17   A(1,6,21)             120.0614         estimate D2E/DX2                !
 ! A18   A(5,6,21)             119.9358         estimate D2E/DX2                !
 ! A19   A(4,7,8)              117.1498         estimate D2E/DX2                !
 ! A20   A(4,7,9)              109.591          estimate D2E/DX2                !
 ! A21   A(4,7,22)             106.4071         estimate D2E/DX2                !
 ! A22   A(8,7,9)              112.476          estimate D2E/DX2                !
 ! A23   A(8,7,22)             102.6379         estimate D2E/DX2                !
 ! A24   A(9,7,22)             107.7835         estimate D2E/DX2                !
 ! A25   A(7,8,10)             117.8057         estimate D2E/DX2                !
 ! A26   A(7,8,14)             124.2471         estimate D2E/DX2                !
 ! A27   A(10,8,14)            117.9356         estimate D2E/DX2                !
 ! A28   A(7,9,15)             121.223          estimate D2E/DX2                !
 ! A29   A(7,9,29)             122.0528         estimate D2E/DX2                !
 ! A30   A(15,9,29)            116.7218         estimate D2E/DX2                !
 ! A31   A(8,10,11)            121.2247         estimate D2E/DX2                !
 ! A32   A(8,10,23)            119.6476         estimate D2E/DX2                !
 ! A33   A(11,10,23)           119.1276         estimate D2E/DX2                !
 ! A34   A(10,11,12)           119.9492         estimate D2E/DX2                !
 ! A35   A(10,11,24)           120.0335         estimate D2E/DX2                !
 ! A36   A(12,11,24)           120.0173         estimate D2E/DX2                !
 ! A37   A(11,12,13)           119.8213         estimate D2E/DX2                !
 ! A38   A(11,12,25)           120.0912         estimate D2E/DX2                !
 ! A39   A(13,12,25)           120.087          estimate D2E/DX2                !
 ! A40   A(12,13,14)           120.079          estimate D2E/DX2                !
 ! A41   A(12,13,26)           119.9631         estimate D2E/DX2                !
 ! A42   A(14,13,26)           119.9577         estimate D2E/DX2                !
 ! A43   A(8,14,13)            120.9837         estimate D2E/DX2                !
 ! A44   A(8,14,27)            120.677          estimate D2E/DX2                !
 ! A45   A(13,14,27)           118.3385         estimate D2E/DX2                !
 ! A46   A(9,15,16)            121.8902         estimate D2E/DX2                !
 ! A47   A(9,15,28)            119.7949         estimate D2E/DX2                !
 ! A48   A(16,15,28)           118.313          estimate D2E/DX2                !
 ! A49   A(9,29,30)            109.8661         estimate D2E/DX2                !
 ! A50   A(9,29,31)            111.6763         estimate D2E/DX2                !
 ! A51   A(9,29,32)            109.9022         estimate D2E/DX2                !
 ! A52   A(30,29,31)           107.9205         estimate D2E/DX2                !
 ! A53   A(30,29,32)           109.0913         estimate D2E/DX2                !
 ! A54   A(31,29,32)           108.3205         estimate D2E/DX2                !
 ! D1    D(6,1,2,3)             -0.0304         estimate D2E/DX2                !
 ! D2    D(6,1,2,18)           179.78           estimate D2E/DX2                !
 ! D3    D(17,1,2,3)          -179.9656         estimate D2E/DX2                !
 ! D4    D(17,1,2,18)           -0.1552         estimate D2E/DX2                !
 ! D5    D(2,1,6,5)              0.0818         estimate D2E/DX2                !
 ! D6    D(2,1,6,21)           179.9509         estimate D2E/DX2                !
 ! D7    D(17,1,6,5)          -179.983          estimate D2E/DX2                !
 ! D8    D(17,1,6,21)           -0.1139         estimate D2E/DX2                !
 ! D9    D(1,2,3,4)             -0.2212         estimate D2E/DX2                !
 ! D10   D(1,2,3,19)           179.7913         estimate D2E/DX2                !
 ! D11   D(18,2,3,4)           179.9682         estimate D2E/DX2                !
 ! D12   D(18,2,3,19)           -0.0193         estimate D2E/DX2                !
 ! D13   D(2,3,4,5)              0.4101         estimate D2E/DX2                !
 ! D14   D(2,3,4,7)            179.4158         estimate D2E/DX2                !
 ! D15   D(19,3,4,5)          -179.6025         estimate D2E/DX2                !
 ! D16   D(19,3,4,7)            -0.5967         estimate D2E/DX2                !
 ! D17   D(3,4,5,6)             -0.358          estimate D2E/DX2                !
 ! D18   D(3,4,5,20)          -179.8394         estimate D2E/DX2                !
 ! D19   D(7,4,5,6)           -179.3413         estimate D2E/DX2                !
 ! D20   D(7,4,5,20)             1.1773         estimate D2E/DX2                !
 ! D21   D(3,4,7,8)            111.953          estimate D2E/DX2                !
 ! D22   D(3,4,7,9)           -118.363          estimate D2E/DX2                !
 ! D23   D(3,4,7,22)            -2.0836         estimate D2E/DX2                !
 ! D24   D(5,4,7,8)            -69.08           estimate D2E/DX2                !
 ! D25   D(5,4,7,9)             60.604          estimate D2E/DX2                !
 ! D26   D(5,4,7,22)           176.8834         estimate D2E/DX2                !
 ! D27   D(4,5,6,1)              0.1171         estimate D2E/DX2                !
 ! D28   D(4,5,6,21)          -179.7522         estimate D2E/DX2                !
 ! D29   D(20,5,6,1)           179.6054         estimate D2E/DX2                !
 ! D30   D(20,5,6,21)           -0.2639         estimate D2E/DX2                !
 ! D31   D(4,7,8,10)          -177.5725         estimate D2E/DX2                !
 ! D32   D(4,7,8,14)             1.157          estimate D2E/DX2                !
 ! D33   D(9,7,8,10)            54.1137         estimate D2E/DX2                !
 ! D34   D(9,7,8,14)          -127.1567         estimate D2E/DX2                !
 ! D35   D(22,7,8,10)          -61.4492         estimate D2E/DX2                !
 ! D36   D(22,7,8,14)          117.2804         estimate D2E/DX2                !
 ! D37   D(4,7,9,15)            95.5038         estimate D2E/DX2                !
 ! D38   D(4,7,9,29)           -83.9191         estimate D2E/DX2                !
 ! D39   D(8,7,9,15)          -132.3193         estimate D2E/DX2                !
 ! D40   D(8,7,9,29)            48.2578         estimate D2E/DX2                !
 ! D41   D(22,7,9,15)          -19.9015         estimate D2E/DX2                !
 ! D42   D(22,7,9,29)          160.6756         estimate D2E/DX2                !
 ! D43   D(7,8,10,11)          179.6913         estimate D2E/DX2                !
 ! D44   D(7,8,10,23)           -0.4562         estimate D2E/DX2                !
 ! D45   D(14,8,10,11)           0.88           estimate D2E/DX2                !
 ! D46   D(14,8,10,23)        -179.2676         estimate D2E/DX2                !
 ! D47   D(7,8,14,13)         -179.642          estimate D2E/DX2                !
 ! D48   D(7,8,14,27)            0.0152         estimate D2E/DX2                !
 ! D49   D(10,8,14,13)          -0.914          estimate D2E/DX2                !
 ! D50   D(10,8,14,27)         178.7432         estimate D2E/DX2                !
 ! D51   D(7,9,15,16)           -0.4396         estimate D2E/DX2                !
 ! D52   D(7,9,15,28)         -179.9206         estimate D2E/DX2                !
 ! D53   D(29,9,15,16)         179.0128         estimate D2E/DX2                !
 ! D54   D(29,9,15,28)          -0.4683         estimate D2E/DX2                !
 ! D55   D(7,9,29,30)         -121.9214         estimate D2E/DX2                !
 ! D56   D(7,9,29,31)           -2.2068         estimate D2E/DX2                !
 ! D57   D(7,9,29,32)          118.034          estimate D2E/DX2                !
 ! D58   D(15,9,29,30)          58.6312         estimate D2E/DX2                !
 ! D59   D(15,9,29,31)         178.3457         estimate D2E/DX2                !
 ! D60   D(15,9,29,32)         -61.4135         estimate D2E/DX2                !
 ! D61   D(8,10,11,12)          -0.3135         estimate D2E/DX2                !
 ! D62   D(8,10,11,24)         179.7034         estimate D2E/DX2                !
 ! D63   D(23,10,11,12)        179.8333         estimate D2E/DX2                !
 ! D64   D(23,10,11,24)         -0.1498         estimate D2E/DX2                !
 ! D65   D(10,11,12,13)         -0.2443         estimate D2E/DX2                !
 ! D66   D(10,11,12,25)        179.9884         estimate D2E/DX2                !
 ! D67   D(24,11,12,13)        179.7388         estimate D2E/DX2                !
 ! D68   D(24,11,12,25)         -0.0285         estimate D2E/DX2                !
 ! D69   D(11,12,13,14)          0.2088         estimate D2E/DX2                !
 ! D70   D(11,12,13,26)       -179.6165         estimate D2E/DX2                !
 ! D71   D(25,12,13,14)        179.9761         estimate D2E/DX2                !
 ! D72   D(25,12,13,26)          0.1508         estimate D2E/DX2                !
 ! D73   D(12,13,14,8)           0.3841         estimate D2E/DX2                !
 ! D74   D(12,13,14,27)       -179.2809         estimate D2E/DX2                !
 ! D75   D(26,13,14,8)        -179.7907         estimate D2E/DX2                !
 ! D76   D(26,13,14,27)          0.5444         estimate D2E/DX2                !
 --------------------------------------------------------------------------------
 Trust Radius=3.00D-01 FncErr=5.00D-06 GrdErr=5.00D-06 EigMax=2.50D+02 EigMin=1.00D-04
 Number of steps in this run=    173 maximum allowed number of steps=    192.
 GradGradGradGradGradGradGradGradGradGradGradGradGradGradGradGradGradGrad

                          Input orientation:                          
 ---------------------------------------------------------------------
 Center     Atomic      Atomic             Coordinates (Angstroms)
 Number     Number       Type             X           Y           Z
 ---------------------------------------------------------------------
      1          6           0        3.633600    3.334500   -1.913000
      2          6           0        3.290600    3.148600   -0.564900
      3          6           0        2.474300    2.068200   -0.190000
      4          6           0        1.983200    1.158700   -1.153500
      5          6           0        2.342600    1.359600   -2.505900
      6          6           0        3.159800    2.438600   -2.884200
      7          6           0        1.128100    0.011700   -0.724500
      8          6           0       -0.307000    0.035000   -1.146100
      9          7           0        1.783500   -1.234700   -1.060500
     10          6           0       -1.141500   -1.017000   -0.703700
     11          6           0       -2.501300   -1.062900   -1.051400
     12          6           0       -3.055700   -0.048300   -1.846900
     13          6           0       -2.249300    1.011700   -2.287800
     14          6           0       -0.888500    1.054900   -1.937200
     15          6           0        2.541700   -1.903600   -0.145700
     16          8           0        2.711500   -1.470300    1.015300
     17          1           0        4.226500    4.118000   -2.186600
     18          1           0        3.636200    3.796300    0.144300
     19          1           0        2.235600    1.943600    0.794700
     20          1           0        2.003700    0.723800   -3.226000
     21          1           0        3.406500    2.571000   -3.865500
     22          1           0        1.058200    0.069200    0.366400
     23          1           0       -0.751700   -1.760600   -0.122100
     24          1           0       -3.086100   -1.833300   -0.725700
     25          1           0       -4.043900   -0.079600   -2.101100
     26          1           0       -2.651500    1.753600   -2.861400
     27          1           0       -0.330000    1.842600   -2.262500
     28          1           0        2.995200   -2.780400   -0.406500
     29          6           0        1.681300   -1.819900   -2.363400
     30          1           0        1.261100   -2.824700   -2.286900
     31          1           0        1.035100   -1.235100   -3.017800
     32          1           0        2.669500   -1.880300   -2.822000
 ---------------------------------------------------------------------
                    Distance matrix (angstroms):
                    1          2          3          4          5
     1  C    0.000000
     2  C    1.403418   0.000000
     3  C    2.432328   1.405048   0.000000
     4  C    2.834566   2.452641   1.413047   0.000000
     5  C    2.432785   2.804765   2.425459   1.413688   0.000000
     6  C    1.403693   2.429066   2.804607   2.453131   1.405407
     7  C    4.327940   3.813400   2.515380   1.493602   2.542682
     8  C    5.196457   4.793227   3.575424   2.551034   3.259448
     9  N    5.002721   4.661576   3.484842   2.403517   3.021947
    10  C    6.572636   6.083995   4.780832   3.834024   4.586404
    11  C    7.597136   7.177710   5.941582   5.005664   5.607802
    12  C    7.496295   7.220749   6.148641   5.227635   5.617660
    13  C    6.335960   6.182655   5.275353   4.384325   4.610222
    14  C    5.064242   4.871516   3.922742   2.978527   3.294885
    15  C    5.635005   5.124578   3.972619   3.271890   4.032203
    16  O    5.701869   4.915956   3.745663   3.485076   4.532468
    17  H    1.019931   2.108449   3.355338   3.854497   3.355563
    18  H    2.108495   1.020744   2.109051   3.372481   3.825502
    19  H    3.349723   2.100848   1.020851   2.115480   3.353575
    20  H    3.346087   3.823247   3.353531   2.117738   1.018646
    21  H    2.108735   3.352762   3.825063   3.372732   2.109001
    22  H    4.742419   3.915818   2.512155   2.086320   3.400724
    23  H    6.956883   6.374677   5.007134   4.131074   4.999284
    24  H    8.559802   8.093670   6.813716   5.901939   6.544808
    25  H    8.404491   8.159416   7.124063   6.225533   6.559157
    26  H    6.549900   6.521387   5.788711   4.975065   5.022216
    27  H    4.249475   4.206688   3.494317   2.654900   2.726779
    28  H    6.330016   5.938467   4.881304   4.135053   4.687533
    29  C    5.530115   5.523626   4.524361   3.229096   3.250668
    30  H    6.610923   6.539455   5.459791   4.203986   4.327351
    31  H    5.371595   5.506435   4.580343   3.178803   2.950265
    32  H    5.380512   5.547080   4.749335   3.534179   3.271656
                    6          7          8          9         10
     6  C    0.000000
     7  C    3.831704   0.000000
     8  C    4.562564   1.495928   0.000000
     9  N    4.325878   1.447742   2.447377   0.000000
    10  C    5.932700   2.491935   1.413793   2.954712   0.000000
    11  C    6.904181   3.799233   2.455464   4.288252   1.404300
    12  C    6.774445   4.332155   2.837853   5.044187   2.430936
    13  C    5.625842   3.853665   2.455596   4.776615   2.802181
    14  C    4.381800   2.574021   1.415690   3.626356   2.424521
    15  C    5.170699   2.449826   3.588044   1.363508   3.829280
    16  O    5.539546   2.780357   4.006110   2.285965   4.243354
    17  H    2.108288   5.347852   6.189196   5.990638   7.575133
    18  H    3.352927   4.622616   5.600119   5.494998   6.834719
    19  H    3.825373   2.695693   3.724819   3.707796   4.734465
    20  H    2.096171   2.744315   3.184300   2.928071   4.391431
    21  H    1.020461   4.648333   5.255142   4.998550   6.599623
    22  H    4.538412   1.094648   2.037792   2.064524   2.676495
    23  H    6.368855   2.652844   2.114359   2.753980   1.021344
    24  H    7.868896   4.600381   3.375008   4.917664   2.109099
    25  H    7.671237   5.352845   3.858702   6.031227   3.354903
    26  H    5.851577   4.678240   3.375281   5.642907   3.822564
    27  H    3.594500   2.800660   2.124687   3.921921   3.356442
    28  H    5.779624   3.373871   4.402046   2.070053   4.506683
    29  C    4.537843   2.519282   2.979230   1.431940   3.371565
    30  H    5.627091   3.240979   3.455177   2.074864   3.398057
    31  H    4.245971   2.611969   2.630142   2.095501   3.184370
    32  H    4.347086   3.217932   3.916193   2.074772   4.444795
                   11         12         13         14         15
    11  C    0.000000
    12  C    1.403422   0.000000
    13  C    2.428200   1.402952   0.000000
    14  C    2.805502   2.433508   1.405903   0.000000
    15  C    5.192198   6.137353   6.003436   4.871187   0.000000
    16  O    5.622322   6.593548   6.456031   5.296592   1.250801
    17  H    8.567012   8.396659   7.182989   5.967245   6.577499
    18  H    7.918992   7.970405   6.950411   5.685141   5.811273
    19  H    5.906382   6.240478   5.521284   4.244180   3.972279
    20  H    5.311893   5.300527   4.364758   3.183623   4.084229
    21  H    7.485084   7.259167   6.075247   4.946102   5.882758
    22  H    3.995228   4.672973   4.344265   3.172983   2.520904
    23  H    2.100353   3.348929   3.823442   3.352662   3.296588
    24  H    1.020582   2.108136   3.351778   3.826079   5.658045
    25  H    2.109114   1.020851   2.108645   3.357157   7.107791
    26  H    3.351318   2.106996   1.020391   2.109620   6.907928
    27  H    3.824034   3.343302   2.091590   1.018928   5.173154
    28  H    5.794585   6.793564   6.739740   5.668835   1.021008
    29  C    4.448431   5.083749   4.844924   3.879432   2.380228
    30  H    4.334288   5.151384   5.200084   4.449086   2.659530
    31  H    4.050001   4.417482   4.045775   3.179942   3.311449
    32  H    5.526331   6.089742   5.730936   4.696556   2.679451
                   16         17         18         19         20
    16  O    0.000000
    17  H    6.616380   0.000000
    18  H    5.417637   2.425910   0.000000
    19  H    3.453963   4.192833   2.411887   0.000000
    20  H    4.827389   4.188292   4.843990   4.208054   0.000000
    21  H    6.374742   2.425761   4.199121   4.845833   2.406025
    22  H    2.350432   5.740097   4.537255   2.254570   3.771977
    23  H    3.656734   7.975122   7.085462   4.846192   4.837217
    24  H    6.064241   9.540771   8.811278   6.700528   6.220637
    25  H    7.568449   9.275056   8.890914   7.204937   6.203573
    26  H    7.360985   7.304288   7.262371   6.106301   4.781664
    27  H    5.565070   5.093613   5.033922   3.992365   2.761558
    28  H    1.954063   7.229992   6.630780   4.933158   4.605656
    29  C    3.549528   6.462813   6.453828   4.944166   2.705260
    30  H    3.852607   7.550148   7.442411   5.760433   3.745025
    31  H    4.373961   6.287417   6.486878   5.106906   2.195182
    32  H    3.859370   6.229573   6.477440   5.281193   2.718059
                   21         22         23         24         25
    21  H    0.000000
    22  H    5.448164   0.000000
    23  H    7.075764   2.619645   0.000000
    24  H    8.450447   4.689074   2.412269   0.000000
    25  H    8.102299   5.669402   4.192944   2.425813   0.000000
    26  H    6.194814   5.197862   4.843821   4.197135   2.424347
    27  H    4.130570   3.461670   4.212148   4.844593   4.184968
    28  H    6.385243   3.531227   3.893602   6.162881   7.727543
    29  C    4.951022   3.377686   3.308539   5.040867   5.989604
    30  H    6.017333   3.931390   3.141661   4.724232   5.976046
    31  H    4.563828   3.626919   3.442947   4.753510   5.288834
    32  H    4.630997   4.069734   4.359862   6.125652   6.987987
                   26         27         28         29         30
    26  H    0.000000
    27  H    2.399159   0.000000
    28  H    7.646497   5.989476   0.000000
    29  C    5.638356   4.179643   2.545261   0.000000
    30  H    6.049737   4.931114   2.558314   1.091807   0.000000
    31  H    4.748453   3.450538   3.612317   1.089865   1.764120
    32  H    6.443588   4.813525   2.598250   1.091101   1.778149
                   31         32
    31  H    0.000000
    32  H    1.768017   0.000000
 Symmetry turned off by external request.
 Stoichiometry    C15H15NO
 Framework group  C1[X(C15H15NO)]
 Deg. of freedom    90
 Full point group                 C1      NOp   1
 Rotational constants (GHZ):           0.6533621           0.3770700           0.2868485
 Standard basis: 6-311+G(d) (5D, 7F)
   419 basis functions,   687 primitive gaussians,   436 cartesian basis functions
    60 alpha electrons       60 beta electrons
       nuclear repulsion energy      1146.7874641618 Hartrees.
 NAtoms=   32 NActive=   32 NUniq=   32 SFac= 1.00D+00 NAtFMM=   60 NAOKFM=F Big=F
 Integral buffers will be    131072 words long.
 Raffenetti 2 integral format.
 Two-electron integral symmetry is turned off.
 ------------------------------------------------------------------------------
 Polarizable Continuum Model (PCM)
 =================================
 Model                : PCM.
 Atomic radii         : UFF (Universal Force Field).
 Polarization charges : Total charges.
 Charge compensation  : None.
 Solution method      : On-the-fly selection.
 Cavity type          : Scaled VdW (van der Waals Surface) (Alpha=1.100).
 Cavity algorithm     : GePol (No added spheres)
                        Default sphere list used, NSphG=   32.
                        Lebedev-Laikov grids with approx.  5.0 points / Ang**2.
                        Smoothing algorithm: York/Karplus (Gamma=1.0000).
                        Polarization charges: spherical gaussians, with
                                              point-specific exponents (IZeta= 3).
                        Self-potential: point-specific (ISelfS= 7).
                        Self-field    : sphere-specific E.n sum rule (ISelfD= 2).
 1st derivatives      : Analytical E(r).r(x)/FMM algorithm (CHGder, D1EAlg=3).
                        Cavity 1st derivative terms included.
 Solvent              : DiMethylSulfoxide, Eps=  46.826000 Eps(inf)=   2.007889
 ------------------------------------------------------------------------------
 One-electron integrals computed using PRISM.
 NBasis=   419 RedAO= T EigKep=  1.00D-06  NBF=   419
 NBsUse=   418 1.00D-06 EigRej=  2.81D-07 NBFU=   418
 ExpMin= 4.38D-02 ExpMax= 8.59D+03 ExpMxC= 1.30D+03 IAcc=3 IRadAn=         7 AccDes= 0.00D+00
 Harris functional with IExCor= 1009 and IRadAn=       7 diagonalized for initial guess.
 HarFok:  IExCor= 1009 AccDes= 0.00D+00 IRadAn=         7 IDoV= 1 UseB2=F ITyADJ=14
 ICtDFT=  3500011 ScaDFX=  1.000000  1.000000  1.000000  1.000000
 FoFCou: FMM=F IPFlag=           0 FMFlag=      100000 FMFlg1=           0
         NFxFlg=           0 DoJE=T BraDBF=F KetDBF=T FulRan=T
         wScrn=  0.000000 ICntrl=       500 IOpCl=  0 I1Cent=   200000004 NGrid=           0
         NMat0=    1 NMatS0=      1 NMatT0=    0 NMatD0=    1 NMtDS0=    0 NMtDT0=    0
 Symmetry not used in FoFCou.
 Requested convergence on RMS density matrix=1.00D-08 within 128 cycles.
 Requested convergence on MAX density matrix=1.00D-06.
 Requested convergence on             energy=1.00D-06.
 No special actions if energy rises.
 Inv3:  Mode=1 IEnd=    16483008.
 Iteration    1 A*A^-1 deviation from unit magnitude is 9.88D-15 for    248.
 Iteration    1 A*A^-1 deviation from orthogonality  is 4.62D-15 for   1320    248.
 Iteration    1 A^-1*A deviation from unit magnitude is 8.88D-15 for    837.
 Iteration    1 A^-1*A deviation from orthogonality  is 2.14D-15 for   1890    281.
 Error on total polarization charges =  0.01643
 SCF Done:  E(RM062X) =  -710.443317420     A.U. after   15 cycles
            NFock= 15  Conv=0.80D-08     -V/T= 2.0029

 **********************************************************************

            Population analysis using the SCF density.

 **********************************************************************

 Alpha  occ. eigenvalues --  -19.60250 -14.79070 -10.64637 -10.59622 -10.57220
 Alpha  occ. eigenvalues --  -10.56663 -10.56287 -10.54773 -10.54769 -10.54730
 Alpha  occ. eigenvalues --  -10.54719 -10.54656 -10.54646 -10.54607 -10.54569
 Alpha  occ. eigenvalues --  -10.54442 -10.54429  -1.16114  -1.06923  -0.97359
 Alpha  occ. eigenvalues --   -0.96305  -0.90290  -0.85718  -0.85550  -0.84990
 Alpha  occ. eigenvalues --   -0.81585  -0.78957  -0.71501  -0.71200  -0.70359
 Alpha  occ. eigenvalues --   -0.69420  -0.65566  -0.61949  -0.61184  -0.60089
 Alpha  occ. eigenvalues --   -0.57100  -0.56743  -0.54979  -0.54059  -0.52577
 Alpha  occ. eigenvalues --   -0.51784  -0.50577  -0.50359  -0.49874  -0.48559
 Alpha  occ. eigenvalues --   -0.47455  -0.46702  -0.45652  -0.43969  -0.43671
 Alpha  occ. eigenvalues --   -0.42870  -0.42006  -0.40835  -0.40720  -0.35204
 Alpha  occ. eigenvalues --   -0.32357  -0.31730  -0.31202  -0.30908  -0.29764
 Alpha virt. eigenvalues --   -0.00460   0.00454   0.00701   0.00804   0.01442
 Alpha virt. eigenvalues --    0.01889   0.02226   0.02524   0.03035   0.03740
 Alpha virt. eigenvalues --    0.03916   0.04230   0.04787   0.05603   0.05648
 Alpha virt. eigenvalues --    0.05982   0.06331   0.07026   0.07489   0.07678
 Alpha virt. eigenvalues --    0.08518   0.09134   0.09727   0.10083   0.10330
 Alpha virt. eigenvalues --    0.11077   0.11921   0.12291   0.12578   0.12736
 Alpha virt. eigenvalues --    0.13414   0.13848   0.14298   0.14546   0.14655
 Alpha virt. eigenvalues --    0.15086   0.15883   0.16167   0.16540   0.17188
 Alpha virt. eigenvalues --    0.17625   0.17910   0.18183   0.18552   0.18753
 Alpha virt. eigenvalues --    0.19584   0.20065   0.20640   0.20821   0.21161
 Alpha virt. eigenvalues --    0.21546   0.21999   0.22011   0.22278   0.22568
 Alpha virt. eigenvalues --    0.22796   0.23061   0.23594   0.23956   0.24306
 Alpha virt. eigenvalues --    0.24454   0.24844   0.24920   0.25344   0.25508
 Alpha virt. eigenvalues --    0.25889   0.26175   0.26711   0.27076   0.27178
 Alpha virt. eigenvalues --    0.27967   0.28223   0.28296   0.28802   0.29491
 Alpha virt. eigenvalues --    0.29627   0.30159   0.30882   0.31121   0.31308
 Alpha virt. eigenvalues --    0.31826   0.31956   0.32572   0.33190   0.33406
 Alpha virt. eigenvalues --    0.34565   0.35622   0.35710   0.36021   0.36610
 Alpha virt. eigenvalues --    0.37598   0.38088   0.38686   0.38881   0.40035
 Alpha virt. eigenvalues --    0.41153   0.41728   0.42547   0.42821   0.44218
 Alpha virt. eigenvalues --    0.44981   0.48464   0.50567   0.51338   0.52069
 Alpha virt. eigenvalues --    0.54338   0.55420   0.55902   0.56790   0.57109
 Alpha virt. eigenvalues --    0.58081   0.58680   0.58849   0.59198   0.59632
 Alpha virt. eigenvalues --    0.60386   0.60798   0.61415   0.61881   0.62409
 Alpha virt. eigenvalues --    0.62835   0.64176   0.64949   0.65466   0.66501
 Alpha virt. eigenvalues --    0.67030   0.67938   0.68234   0.68818   0.69888
 Alpha virt. eigenvalues --    0.70603   0.71131   0.71567   0.72807   0.73266
 Alpha virt. eigenvalues --    0.73844   0.75113   0.75777   0.76057   0.76467
 Alpha virt. eigenvalues --    0.76739   0.77222   0.77556   0.77893   0.78761
 Alpha virt. eigenvalues --    0.79110   0.79471   0.80255   0.81059   0.81819
 Alpha virt. eigenvalues --    0.82891   0.83370   0.84113   0.84891   0.86111
 Alpha virt. eigenvalues --    0.86734   0.87310   0.87620   0.88678   0.89558
 Alpha virt. eigenvalues --    0.90020   0.90919   0.91425   0.91717   0.93481
 Alpha virt. eigenvalues --    0.93702   0.95334   0.96312   0.97811   0.99462
 Alpha virt. eigenvalues --    0.99876   1.00892   1.02850   1.05966   1.06628
 Alpha virt. eigenvalues --    1.08003   1.09087   1.09514   1.11060   1.13283
 Alpha virt. eigenvalues --    1.13736   1.14323   1.17930   1.18207   1.20572
 Alpha virt. eigenvalues --    1.21630   1.22668   1.23106   1.24082   1.25428
 Alpha virt. eigenvalues --    1.26274   1.27155   1.28046   1.29862   1.30602
 Alpha virt. eigenvalues --    1.32181   1.32823   1.36762   1.37038   1.39848
 Alpha virt. eigenvalues --    1.41881   1.44942   1.46214   1.48154   1.50506
 Alpha virt. eigenvalues --    1.52761   1.55378   1.56061   1.56974   1.57838
 Alpha virt. eigenvalues --    1.58905   1.59782   1.61355   1.62763   1.65815
 Alpha virt. eigenvalues --    1.66756   1.68532   1.71347   1.71917   1.73666
 Alpha virt. eigenvalues --    1.75120   1.76868   1.76908   1.79189   1.80422
 Alpha virt. eigenvalues --    1.81878   1.82178   1.84176   1.84890   1.85320
 Alpha virt. eigenvalues --    1.87642   1.88438   1.89648   1.91229   1.93414
 Alpha virt. eigenvalues --    1.94400   1.95937   1.96526   1.96913   1.98291
 Alpha virt. eigenvalues --    1.99379   2.00303   2.02724   2.03205   2.03428
 Alpha virt. eigenvalues --    2.04126   2.04990   2.09979   2.15064   2.20529
 Alpha virt. eigenvalues --    2.22169   2.27515   2.28895   2.29891   2.30159
 Alpha virt. eigenvalues --    2.31729   2.32991   2.33978   2.35090   2.35901
 Alpha virt. eigenvalues --    2.39138   2.41278   2.47003   2.48912   2.50947
 Alpha virt. eigenvalues --    2.51769   2.51978   2.52612   2.54484   2.58818
 Alpha virt. eigenvalues --    2.62720   2.63470   2.67479   2.68468   2.70625
 Alpha virt. eigenvalues --    2.71703   2.73948   2.76320   2.78026   2.83800
 Alpha virt. eigenvalues --    2.84235   2.84406   2.86126   2.86440   2.87625
 Alpha virt. eigenvalues --    2.89210   2.90845   2.92269   2.97048   2.97637
 Alpha virt. eigenvalues --    2.99000   2.99856   3.00692   3.01458   3.03279
 Alpha virt. eigenvalues --    3.06444   3.13498   3.14442   3.21872   3.22951
 Alpha virt. eigenvalues --    3.24170   3.28819   3.32467   3.32753   3.37598
 Alpha virt. eigenvalues --    3.38336   3.38949   3.40019   3.40114   3.41260
 Alpha virt. eigenvalues --    3.42710   3.44631   3.44980   3.46263   3.50630
 Alpha virt. eigenvalues --    3.53854   3.55474   3.58191   3.63625   3.68595
 Alpha virt. eigenvalues --    3.70262   3.72344   3.72771   3.75410   3.78357
 Alpha virt. eigenvalues --    3.80179   3.98619   3.99801   4.01785   4.11031
 Alpha virt. eigenvalues --    4.11565   4.13376   4.18009   4.46279   4.79076
 Alpha virt. eigenvalues --    4.79350   4.85799   4.94764   5.17960   5.31407
 Alpha virt. eigenvalues --    5.84021  23.45638  23.51924  23.72080  23.86842
 Alpha virt. eigenvalues --   23.90561  23.91423  23.94996  23.95570  23.98077
 Alpha virt. eigenvalues --   24.06908  24.08103  24.08343  24.09326  24.17580
 Alpha virt. eigenvalues --   24.18003  35.63817  50.09562
          Condensed to atoms (all electrons):
               1          2          3          4          5          6
     1  C    6.733400  -0.729129   1.479937  -1.995311   0.946080  -0.401534
     2  C   -0.729129   9.233226  -4.200586   2.948473  -1.224022   1.444216
     3  C    1.479937  -4.200586  22.293717  -7.886893  -7.793961  -2.333343
     4  C   -1.995311   2.948473  -7.886893  24.384290  -3.475881   1.047923
     5  C    0.946080  -1.224022  -7.793961  -3.475881  22.247930  -2.873202
     6  C   -0.401534   1.444216  -2.333343   1.047923  -2.873202  10.829152
     7  C   -0.290260  -0.366090   2.445609  -0.731994  -2.851859  -0.072224
     8  C    0.116453  -1.101152   3.810687  -7.414198  -0.649967  -1.988661
     9  N    0.007539  -0.044901  -0.944634  -0.724024   1.372898   0.150735
    10  C   -0.024023  -0.134029   0.248090  -3.797830   0.151062  -0.405071
    11  C   -0.002720  -0.026993   0.288115  -0.439465  -0.478401  -0.022736
    12  C    0.002761  -0.000121  -0.100673  -0.230740   0.192090   0.009666
    13  C    0.000725   0.126215  -0.534045   0.753099   0.349666   0.208610
    14  C    0.033235   0.324589  -1.343594   2.876239   0.546187   0.862845
    15  C    0.008750  -0.043063  -0.127879   0.334965   0.139877   0.046483
    16  O    0.001386  -0.025497   0.000318   0.050179  -0.003793   0.003313
    17  H    0.242662   0.118274  -0.105557   0.055037  -0.065786   0.088744
    18  H    0.095233   0.249586   0.023618  -0.018669   0.020418  -0.040252
    19  H   -0.015227   0.063152   0.215275  -0.038077  -0.013558  -0.004331
    20  H   -0.045033   0.009936   0.067227   0.268772   0.010903  -0.071272
    21  H    0.063740  -0.035056   0.025305   0.019951   0.027357   0.228298
    22  H    0.000163   0.030650   0.272091  -0.319883  -0.196202  -0.031066
    23  H    0.000161  -0.000787   0.006844   0.005951  -0.004828  -0.000662
    24  H   -0.000002   0.000010   0.000015   0.003036  -0.000270   0.000014
    25  H   -0.000006   0.000030   0.000076   0.001948  -0.000470   0.000026
    26  H    0.000187  -0.000124  -0.000489  -0.000750   0.004835   0.000872
    27  H    0.003665  -0.007215  -0.010168  -0.017488   0.052788   0.017726
    28  H   -0.000112   0.001742   0.005353   0.068305  -0.028439  -0.003747
    29  C   -0.015304   0.024268   0.209960   0.206931  -0.512683  -0.151935
    30  H    0.000350  -0.000167  -0.008767  -0.016210   0.049700   0.009547
    31  H   -0.004435   0.000551   0.052110   0.138242  -0.202958  -0.018228
    32  H    0.003781  -0.004190  -0.023375  -0.119122   0.090620  -0.002143
               7          8          9         10         11         12
     1  C   -0.290260   0.116453   0.007539  -0.024023  -0.002720   0.002761
     2  C   -0.366090  -1.101152  -0.044901  -0.134029  -0.026993  -0.000121
     3  C    2.445609   3.810687  -0.944634   0.248090   0.288115  -0.100673
     4  C   -0.731994  -7.414198  -0.724024  -3.797830  -0.439465  -0.230740
     5  C   -2.851859  -0.649967   1.372898   0.151062  -0.478401   0.192090
     6  C   -0.072224  -1.988661   0.150735  -0.405071  -0.022736   0.009666
     7  C   13.847827  -1.996773  -1.274953  -0.003225  -1.194747  -0.567576
     8  C   -1.996773  25.013482  -0.017006  -4.606016   3.275396  -2.333894
     9  N   -1.274953  -0.017006   8.519552  -0.038159   0.046763   0.033091
    10  C   -0.003225  -4.606016  -0.038159  30.387764  -6.586573   2.739354
    11  C   -1.194747   3.275396   0.046763  -6.586573  11.750916  -1.213220
    12  C   -0.567576  -2.333894   0.033091   2.739354  -1.213220   7.165229
    13  C    1.193022   0.182474  -0.048226  -4.853494   2.514979  -1.965969
    14  C   -2.285119  -7.054771   0.320143  -7.570959  -1.346652   2.272877
    15  C   -0.169842  -0.386011   0.065488  -0.016017  -0.088234   0.013377
    16  O    0.262360  -0.129307  -0.237707   0.051581  -0.001871   0.000676
    17  H    0.002590  -0.000114  -0.000023   0.000027  -0.000000  -0.000001
    18  H   -0.001729   0.006416  -0.000032   0.000300   0.000009  -0.000004
    19  H    0.067672   0.030447   0.013198   0.031500   0.002152   0.000423
    20  H    0.056055   0.033952   0.003753   0.020938   0.000162  -0.000977
    21  H    0.002217   0.009557   0.000011   0.000878   0.000146  -0.000167
    22  H    0.495015   0.120614  -0.090500   0.021387   0.028665  -0.001759
    23  H    0.058779  -0.017127   0.023095   0.343684   0.006457  -0.028276
    24  H    0.003558   0.000293   0.000166   0.006356   0.241932   0.086008
    25  H    0.008705   0.078421  -0.000109  -0.115409   0.139179   0.202172
    26  H    0.003109   0.019791   0.000284   0.044944  -0.050518   0.078053
    27  H    0.037888   0.052099  -0.000266  -0.020258   0.001285  -0.015402
    28  H    0.045483  -0.031486  -0.223090  -0.012736   0.003163  -0.000325
    29  C    0.063786   0.225378  -0.206347   0.042002   0.111814  -0.004636
    30  H    0.014146  -0.061617  -0.052810   0.016161  -0.001369   0.000609
    31  H    0.068917   0.115532  -0.093934   0.015323   0.014480  -0.012036
    32  H   -0.034796   0.056289  -0.048586   0.000101   0.002326   0.001141
              13         14         15         16         17         18
     1  C    0.000725   0.033235   0.008750   0.001386   0.242662   0.095233
     2  C    0.126215   0.324589  -0.043063  -0.025497   0.118274   0.249586
     3  C   -0.534045  -1.343594  -0.127879   0.000318  -0.105557   0.023618
     4  C    0.753099   2.876239   0.334965   0.050179   0.055037  -0.018669
     5  C    0.349666   0.546187   0.139877  -0.003793  -0.065786   0.020418
     6  C    0.208610   0.862845   0.046483   0.003313   0.088744  -0.040252
     7  C    1.193022  -2.285119  -0.169842   0.262360   0.002590  -0.001729
     8  C    0.182474  -7.054771  -0.386011  -0.129307  -0.000114   0.006416
     9  N   -0.048226   0.320143   0.065488  -0.237707  -0.000023  -0.000032
    10  C   -4.853494  -7.570959  -0.016017   0.051581   0.000027   0.000300
    11  C    2.514979  -1.346652  -0.088234  -0.001871  -0.000000   0.000009
    12  C   -1.965969   2.272877   0.013377   0.000676  -0.000001  -0.000004
    13  C   16.127115  -7.599556  -0.012396   0.002786  -0.000069  -0.000224
    14  C   -7.599556  26.157224   0.177357  -0.004038  -0.000596  -0.001808
    15  C   -0.012396   0.177357   5.251152   0.430620  -0.000074  -0.000088
    16  O    0.002786  -0.004038   0.430620   8.070123   0.000003  -0.000003
    17  H   -0.000069  -0.000596  -0.000074   0.000003   0.392849  -0.004360
    18  H   -0.000224  -0.001808  -0.000088  -0.000003  -0.004360   0.392066
    19  H   -0.002450  -0.024928   0.002710  -0.002836  -0.000227  -0.003260
    20  H   -0.013492  -0.010965   0.001644  -0.000083  -0.000347   0.000091
    21  H   -0.000685  -0.006360  -0.000104   0.000002  -0.004232  -0.000209
    22  H    0.001483  -0.035670  -0.009270  -0.009494  -0.000004   0.000013
    23  H    0.017969  -0.081014   0.002767  -0.001164  -0.000000  -0.000000
    24  H   -0.051077   0.041460   0.000113   0.000003   0.000000  -0.000000
    25  H    0.155279  -0.135860  -0.000087   0.000000  -0.000000   0.000000
    26  H    0.247597  -0.015795   0.000082  -0.000001   0.000000  -0.000000
    27  H   -0.044281   0.271100   0.000870  -0.000017   0.000003  -0.000015
    28  H    0.000885   0.005819   0.463317  -0.036257  -0.000000   0.000000
    29  C   -0.031797  -0.154501  -0.187344  -0.002903  -0.000082  -0.000087
    30  H   -0.003049  -0.013663   0.004488  -0.000038  -0.000000   0.000000
    31  H    0.011264  -0.106866  -0.012426  -0.000252  -0.000001   0.000000
    32  H   -0.001314   0.016771  -0.005360   0.001007   0.000000  -0.000000
              19         20         21         22         23         24
     1  C   -0.015227  -0.045033   0.063740   0.000163   0.000161  -0.000002
     2  C    0.063152   0.009936  -0.035056   0.030650  -0.000787   0.000010
     3  C    0.215275   0.067227   0.025305   0.272091   0.006844   0.000015
     4  C   -0.038077   0.268772   0.019951  -0.319883   0.005951   0.003036
     5  C   -0.013558   0.010903   0.027357  -0.196202  -0.004828  -0.000270
     6  C   -0.004331  -0.071272   0.228298  -0.031066  -0.000662   0.000014
     7  C    0.067672   0.056055   0.002217   0.495015   0.058779   0.003558
     8  C    0.030447   0.033952   0.009557   0.120614  -0.017127   0.000293
     9  N    0.013198   0.003753   0.000011  -0.090500   0.023095   0.000166
    10  C    0.031500   0.020938   0.000878   0.021387   0.343684   0.006356
    11  C    0.002152   0.000162   0.000146   0.028665   0.006457   0.241932
    12  C    0.000423  -0.000977  -0.000167  -0.001759  -0.028276   0.086008
    13  C   -0.002450  -0.013492  -0.000685   0.001483   0.017969  -0.051077
    14  C   -0.024928  -0.010965  -0.006360  -0.035670  -0.081014   0.041460
    15  C    0.002710   0.001644  -0.000104  -0.009270   0.002767   0.000113
    16  O   -0.002836  -0.000083   0.000002  -0.009494  -0.001164   0.000003
    17  H   -0.000227  -0.000347  -0.004232  -0.000004  -0.000000   0.000000
    18  H   -0.003260   0.000091  -0.000209   0.000013  -0.000000  -0.000000
    19  H    0.395892  -0.000121   0.000077   0.007389   0.000014  -0.000000
    20  H   -0.000121   0.415996  -0.003365   0.000321   0.000026  -0.000001
    21  H    0.000077  -0.003365   0.392857   0.000023   0.000000  -0.000000
    22  H    0.007389   0.000321   0.000023   0.387585   0.000158  -0.000020
    23  H    0.000014   0.000026   0.000000   0.000158   0.378957  -0.002817
    24  H   -0.000000  -0.000001  -0.000000  -0.000020  -0.002817   0.391043
    25  H   -0.000000   0.000001   0.000000   0.000001  -0.000251  -0.004352
    26  H    0.000000  -0.000009  -0.000000   0.000019   0.000062  -0.000188
    27  H   -0.000096  -0.002589  -0.000021  -0.000655  -0.000165   0.000075
    28  H   -0.000044   0.000011   0.000000   0.000351   0.000270  -0.000001
    29  C    0.000606   0.008012   0.000545   0.001500   0.006134   0.000456
    30  H    0.000002   0.000355  -0.000000   0.000056   0.000321  -0.000018
    31  H   -0.000001   0.001528  -0.000011   0.000666   0.000459  -0.000020
    32  H   -0.000001  -0.001698   0.000007  -0.000436  -0.000054   0.000000
              25         26         27         28         29         30
     1  C   -0.000006   0.000187   0.003665  -0.000112  -0.015304   0.000350
     2  C    0.000030  -0.000124  -0.007215   0.001742   0.024268  -0.000167
     3  C    0.000076  -0.000489  -0.010168   0.005353   0.209960  -0.008767
     4  C    0.001948  -0.000750  -0.017488   0.068305   0.206931  -0.016210
     5  C   -0.000470   0.004835   0.052788  -0.028439  -0.512683   0.049700
     6  C    0.000026   0.000872   0.017726  -0.003747  -0.151935   0.009547
     7  C    0.008705   0.003109   0.037888   0.045483   0.063786   0.014146
     8  C    0.078421   0.019791   0.052099  -0.031486   0.225378  -0.061617
     9  N   -0.000109   0.000284  -0.000266  -0.223090  -0.206347  -0.052810
    10  C   -0.115409   0.044944  -0.020258  -0.012736   0.042002   0.016161
    11  C    0.139179  -0.050518   0.001285   0.003163   0.111814  -0.001369
    12  C    0.202172   0.078053  -0.015402  -0.000325  -0.004636   0.000609
    13  C    0.155279   0.247597  -0.044281   0.000885  -0.031797  -0.003049
    14  C   -0.135860  -0.015795   0.271100   0.005819  -0.154501  -0.013663
    15  C   -0.000087   0.000082   0.000870   0.463317  -0.187344   0.004488
    16  O    0.000000  -0.000001  -0.000017  -0.036257  -0.002903  -0.000038
    17  H   -0.000000   0.000000   0.000003  -0.000000  -0.000082  -0.000000
    18  H    0.000000  -0.000000  -0.000015   0.000000  -0.000087   0.000000
    19  H   -0.000000   0.000000  -0.000096  -0.000044   0.000606   0.000002
    20  H    0.000001  -0.000009  -0.002589   0.000011   0.008012   0.000355
    21  H    0.000000  -0.000000  -0.000021   0.000000   0.000545  -0.000000
    22  H    0.000001   0.000019  -0.000655   0.000351   0.001500   0.000056
    23  H   -0.000251   0.000062  -0.000165   0.000270   0.006134   0.000321
    24  H   -0.004352  -0.000188   0.000075  -0.000001   0.000456  -0.000018
    25  H    0.394115  -0.004347  -0.000323   0.000000  -0.000092   0.000000
    26  H   -0.004347   0.390871  -0.002884   0.000000  -0.000274   0.000001
    27  H   -0.000323  -0.002884   0.387919  -0.000005  -0.003863   0.000024
    28  H    0.000000   0.000000  -0.000005   0.472002   0.015673  -0.000864
    29  C   -0.000092  -0.000274  -0.003863   0.015673   6.188000   0.397222
    30  H    0.000000   0.000001   0.000024  -0.000864   0.397222   0.426809
    31  H   -0.000002  -0.000020  -0.000075  -0.000017   0.380523  -0.015933
    32  H   -0.000000   0.000001   0.000002  -0.000129   0.412964  -0.032511
              31         32
     1  C   -0.004435   0.003781
     2  C    0.000551  -0.004190
     3  C    0.052110  -0.023375
     4  C    0.138242  -0.119122
     5  C   -0.202958   0.090620
     6  C   -0.018228  -0.002143
     7  C    0.068917  -0.034796
     8  C    0.115532   0.056289
     9  N   -0.093934  -0.048586
    10  C    0.015323   0.000101
    11  C    0.014480   0.002326
    12  C   -0.012036   0.001141
    13  C    0.011264  -0.001314
    14  C   -0.106866   0.016771
    15  C   -0.012426  -0.005360
    16  O   -0.000252   0.001007
    17  H   -0.000001   0.000000
    18  H    0.000000  -0.000000
    19  H   -0.000001  -0.000001
    20  H    0.001528  -0.001698
    21  H   -0.000011   0.000007
    22  H    0.000666  -0.000436
    23  H    0.000459  -0.000054
    24  H   -0.000020   0.000000
    25  H   -0.000002  -0.000000
    26  H   -0.000020   0.000001
    27  H   -0.000075   0.000002
    28  H   -0.000017  -0.000129
    29  C    0.380523   0.412964
    30  H   -0.015933  -0.032511
    31  H    0.378577  -0.022173
    32  H   -0.022173   0.412048
 Mulliken charges:
               1
     1  C   -0.217109
     2  C   -0.631796
     3  C   -0.030383
     4  C    0.063193
     5  C    0.173868
     6  C   -0.527762
     7  C   -0.835552
     8  C    0.640820
     9  N    0.488592
    10  C    0.062347
    11  C   -0.974440
    12  C   -0.321750
    13  C   -0.731049
    14  C   -0.113132
    15  C    0.114134
    16  O   -0.419098
    17  H    0.281285
    18  H    0.282989
    19  H    0.274649
    20  H    0.250270
    21  H    0.279238
    22  H    0.326809
    23  H    0.285037
    24  H    0.284226
    25  H    0.281354
    26  H    0.284690
    27  H    0.300343
    28  H    0.254879
    29  C   -1.023926
    30  H    0.287227
    31  H    0.311217
    32  H    0.298828
 Sum of Mulliken charges =  -0.00000
 Mulliken charges with hydrogens summed into heavy atoms:
               1
     1  C    0.064177
     2  C   -0.348807
     3  C    0.244266
     4  C    0.063193
     5  C    0.424138
     6  C   -0.248524
     7  C   -0.508743
     8  C    0.640820
     9  N    0.488592
    10  C    0.347384
    11  C   -0.690213
    12  C   -0.040395
    13  C   -0.446359
    14  C    0.187210
    15  C    0.369013
    16  O   -0.419098
    29  C   -0.126654
 Electronic spatial extent (au):  <R**2>=           5203.5550
 Charge=             -0.0000 electrons
 Dipole moment (field-independent basis, Debye):
    X=             -1.7490    Y=             -0.3569    Z=             -5.1098  Tot=              5.4126
 Quadrupole moment (field-independent basis, Debye-Ang):
   XX=           -100.4340   YY=            -88.8228   ZZ=            -94.0123
   XY=              5.4624   XZ=            -10.8616   YZ=              4.1557
 Traceless Quadrupole moment (field-independent basis, Debye-Ang):
   XX=             -6.0110   YY=              5.6002   ZZ=              0.4108
   XY=              5.4624   XZ=            -10.8616   YZ=              4.1557
 Octapole moment (field-independent basis, Debye-Ang**2):
  XXX=           -341.4915  YYY=           -121.6553  ZZZ=            349.9940  XYY=            -60.6734
  XXY=            -20.6046  XXZ=             77.8252  XZZ=            -84.5940  YZZ=            -19.0649
  YYZ=            108.2252  XYZ=             16.8731
 Hexadecapole moment (field-independent basis, Debye-Ang**3):
 XXXX=          -3496.7042 YYYY=          -1835.9862 ZZZZ=          -1668.0850 XXXY=           -381.1936
 XXXZ=            228.8154 YYYX=           -397.7005 YYYZ=            317.0177 ZZZX=            156.0351
 ZZZY=            261.1220 XXYY=           -722.8934 XXZZ=           -807.1365 YYZZ=           -576.9592
 XXYZ=             94.7116 YYXZ=             20.3986 ZZXY=           -129.3654
 N-N= 1.146787464162D+03 E-N=-3.945746604326D+03  KE= 7.084033631768D+02
 Merz-Kollman atomic radii used.

 **********************************************************************

            Electrostatic Properties Using The SCF Density

 **********************************************************************

       Atomic Center    1 is at   3.633600  3.334500 -1.913000
       Atomic Center    2 is at   3.290600  3.148600 -0.564900
       Atomic Center    3 is at   2.474300  2.068200 -0.190000
       Atomic Center    4 is at   1.983200  1.158700 -1.153500
       Atomic Center    5 is at   2.342600  1.359600 -2.505900
       Atomic Center    6 is at   3.159800  2.438600 -2.884200
       Atomic Center    7 is at   1.128100  0.011700 -0.724500
       Atomic Center    8 is at  -0.307000  0.035000 -1.146100
       Atomic Center    9 is at   1.783500 -1.234700 -1.060500
       Atomic Center   10 is at  -1.141500 -1.017000 -0.703700
       Atomic Center   11 is at  -2.501300 -1.062900 -1.051400
       Atomic Center   12 is at  -3.055700 -0.048300 -1.846900
       Atomic Center   13 is at  -2.249300  1.011700 -2.287800
       Atomic Center   14 is at  -0.888500  1.054900 -1.937200
       Atomic Center   15 is at   2.541700 -1.903600 -0.145700
       Atomic Center   16 is at   2.711500 -1.470300  1.015300
       Atomic Center   17 is at   4.226500  4.118000 -2.186600
       Atomic Center   18 is at   3.636200  3.796300  0.144300
       Atomic Center   19 is at   2.235600  1.943600  0.794700
       Atomic Center   20 is at   2.003700  0.723800 -3.226000
       Atomic Center   21 is at   3.406500  2.571000 -3.865500
       Atomic Center   22 is at   1.058200  0.069200  0.366400
       Atomic Center   23 is at  -0.751700 -1.760600 -0.122100
       Atomic Center   24 is at  -3.086100 -1.833300 -0.725700
       Atomic Center   25 is at  -4.043900 -0.079600 -2.101100
       Atomic Center   26 is at  -2.651500  1.753600 -2.861400
       Atomic Center   27 is at  -0.330000  1.842600 -2.262500
       Atomic Center   28 is at   2.995200 -2.780400 -0.406500
       Atomic Center   29 is at   1.681300 -1.819900 -2.363400
       Atomic Center   30 is at   1.261100 -2.824700 -2.286900
       Atomic Center   31 is at   1.035100 -1.235100 -3.017800
       Atomic Center   32 is at   2.669500 -1.880300 -2.822000
    1312 points will be used for fitting atomic charges
 Fitting point charges to electrostatic potential
 The dipole moment will be constrained to the correct value
 Charges from ESP fit, RMS=   0.00176 RRMS=   0.08645:
 ESP charges:
               1
     1  C   -0.141987
     2  C   -0.222039
     3  C   -0.201549
     4  C    0.383399
     5  C   -0.240700
     6  C   -0.192319
     7  C   -0.930882
     8  C    0.461761
     9  N    0.238162
    10  C   -0.299146
    11  C   -0.146613
    12  C   -0.191785
    13  C   -0.145261
    14  C   -0.293916
    15  C    0.415096
    16  O   -0.657009
    17  H    0.161917
    18  H    0.183839
    19  H    0.164360
    20  H    0.179146
    21  H    0.180141
    22  H    0.316797
    23  H    0.194603
    24  H    0.168264
    25  H    0.168925
    26  H    0.168077
    27  H    0.179535
    28  H    0.085046
    29  C   -0.475284
    30  H    0.140447
    31  H    0.205020
    32  H    0.143955
 Sum of ESP charges =   0.00000
 ESP charges with hydrogens summed into heavy atoms:
               1
     1  C    0.019930
     2  C   -0.038200
     3  C   -0.037189
     4  C    0.383399
     5  C   -0.061555
     6  C   -0.012178
     7  C   -0.614085
     8  C    0.461761
     9  N    0.238162
    10  C   -0.104543
    11  C    0.021651
    12  C   -0.022860
    13  C    0.022817
    14  C   -0.114381
    15  C    0.500142
    16  O   -0.657009
    29  C    0.014139
 Charge=   0.00000 Dipole=    -1.7490    -0.3569    -5.1098 Tot=     5.4126
 -----------------------------------------------------------------

              Electrostatic Properties (Atomic Units)

 -----------------------------------------------------------------
    Center     Electric         -------- Electric Field --------
               Potential          X             Y             Z
 -----------------------------------------------------------------
    1 Atom    -14.772851
    2 Atom    -14.776511
    3 Atom    -14.780765
    4 Atom    -14.758624
    5 Atom    -14.766894
    6 Atom    -14.767401
    7 Atom    -14.716379
    8 Atom    -14.748699
    9 Atom    -18.345209
   10 Atom    -14.767950
   11 Atom    -14.766667
   12 Atom    -14.768761
   13 Atom    -14.767824
   14 Atom    -14.768630
   15 Atom    -14.677212
   16 Atom    -22.423277
   17 Atom     -1.100312
   18 Atom     -1.105093
   19 Atom     -1.115548
   20 Atom     -1.090517
   21 Atom     -1.094265
   22 Atom     -1.107378
   23 Atom     -1.098383
   24 Atom     -1.095275
   25 Atom     -1.096704
   26 Atom     -1.096227
   27 Atom     -1.103985
   28 Atom     -1.069465
   29 Atom    -14.720105
   30 Atom     -1.083088
   31 Atom     -1.076485
   32 Atom     -1.084516
 -----------------------------------------------------------------
 ******************************Gaussian NBO Version 3.1******************************
             N A T U R A L   A T O M I C   O R B I T A L   A N D
          N A T U R A L   B O N D   O R B I T A L   A N A L Y S I S
 ******************************Gaussian NBO Version 3.1******************************

       /RESON  / : Allow strongly delocalized NBO set
       /BNDIDX / : Print bond indices based on the NAO density matrix

 Analyzing the SCF density

 Job title: BHFA_M062X_Conf03                                               

 Storage needed:    530206 in NPA,    704547 in NBO ( 671083200 available)
 GSVD:  LWork=       69769 too small for GESVD, short by      139763 words or      139763 for optimal perf.


 NATURAL POPULATIONS:  Natural atomic orbital occupancies 
                                                          
   NAO  Atom  No  lang   Type(AO)    Occupancy      Energy
 ----------------------------------------------------------
     1    C    1  S      Cor( 1S)     1.99929     -10.39155
     2    C    1  S      Val( 2S)     0.94982      -0.17316
     3    C    1  S      Ryd( 3S)     0.00102       0.79776
     4    C    1  S      Ryd( 4S)     0.00015       1.00641
     5    C    1  S      Ryd( 5S)     0.00000      22.89253
     6    C    1  px     Val( 2p)     1.05730      -0.09496
     7    C    1  px     Ryd( 4p)     0.00310       0.74871
     8    C    1  px     Ryd( 3p)     0.00028       0.32653
     9    C    1  px     Ryd( 5p)     0.00003       2.84689
    10    C    1  py     Val( 2p)     1.10807      -0.07268
    11    C    1  py     Ryd( 4p)     0.00434       0.90089
    12    C    1  py     Ryd( 3p)     0.00035       0.31206
    13    C    1  py     Ryd( 5p)     0.00005       2.99932
    14    C    1  pz     Val( 2p)     1.06733      -0.05965
    15    C    1  pz     Ryd( 4p)     0.00402       0.86804
    16    C    1  pz     Ryd( 3p)     0.00058       0.39855
    17    C    1  pz     Ryd( 5p)     0.00015       3.06819
    18    C    1  dxy    Ryd( 3d)     0.00065       1.98494
    19    C    1  dxz    Ryd( 3d)     0.00050       1.96256
    20    C    1  dyz    Ryd( 3d)     0.00055       2.20654
    21    C    1  dx2y2  Ryd( 3d)     0.00036       1.59857
    22    C    1  dz2    Ryd( 3d)     0.00060       2.34539

    23    C    2  S      Cor( 1S)     1.99929     -10.39257
    24    C    2  S      Val( 2S)     0.94820      -0.17293
    25    C    2  S      Ryd( 4S)     0.00101       0.84701
    26    C    2  S      Ryd( 3S)     0.00016       0.83001
    27    C    2  S      Ryd( 5S)     0.00000      23.00296
    28    C    2  px     Val( 2p)     1.02779      -0.09628
    29    C    2  px     Ryd( 4p)     0.00255       0.69810
    30    C    2  px     Ryd( 3p)     0.00031       0.33998
    31    C    2  px     Ryd( 5p)     0.00005       2.85572
    32    C    2  py     Val( 2p)     1.08211      -0.07343
    33    C    2  py     Ryd( 4p)     0.00404       0.85965
    34    C    2  py     Ryd( 3p)     0.00037       0.32899
    35    C    2  py     Ryd( 5p)     0.00007       2.99514
    36    C    2  pz     Val( 2p)     1.11628      -0.05712
    37    C    2  pz     Ryd( 4p)     0.00502       0.97662
    38    C    2  pz     Ryd( 3p)     0.00035       0.34252
    39    C    2  pz     Ryd( 5p)     0.00011       3.11218
    40    C    2  dxy    Ryd( 3d)     0.00041       2.07710
    41    C    2  dxz    Ryd( 3d)     0.00054       1.88235
    42    C    2  dyz    Ryd( 3d)     0.00084       2.09893
    43    C    2  dx2y2  Ryd( 3d)     0.00046       1.67689
    44    C    2  dz2    Ryd( 3d)     0.00043       2.35908

    45    C    3  S      Cor( 1S)     1.99918     -10.39038
    46    C    3  S      Val( 2S)     0.93801      -0.16611
    47    C    3  S      Ryd( 4S)     0.00090       0.93969
    48    C    3  S      Ryd( 3S)     0.00013       0.63205
    49    C    3  S      Ryd( 5S)     0.00001      23.26537
    50    C    3  px     Val( 2p)     1.02501      -0.09993
    51    C    3  px     Ryd( 4p)     0.00224       0.72330
    52    C    3  px     Ryd( 3p)     0.00030       0.47929
    53    C    3  px     Ryd( 5p)     0.00006       2.92071
    54    C    3  py     Val( 2p)     1.04201      -0.08086
    55    C    3  py     Ryd( 4p)     0.00285       0.81171
    56    C    3  py     Ryd( 3p)     0.00033       0.41978
    57    C    3  py     Ryd( 5p)     0.00010       3.08508
    58    C    3  pz     Val( 2p)     1.16846      -0.05516
    59    C    3  pz     Ryd( 4p)     0.00611       1.04542
    60    C    3  pz     Ryd( 3p)     0.00031       0.40739
    61    C    3  pz     Ryd( 5p)     0.00006       3.17569
    62    C    3  dxy    Ryd( 3d)     0.00042       2.15731
    63    C    3  dxz    Ryd( 3d)     0.00048       1.86444
    64    C    3  dyz    Ryd( 3d)     0.00042       2.16725
    65    C    3  dx2y2  Ryd( 3d)     0.00050       1.76657
    66    C    3  dz2    Ryd( 3d)     0.00089       2.20523

    67    C    4  S      Cor( 1S)     1.99912     -10.41275
    68    C    4  S      Val( 2S)     0.88139      -0.15322
    69    C    4  S      Ryd( 4S)     0.00121       0.91473
    70    C    4  S      Ryd( 3S)     0.00018       0.88649
    71    C    4  S      Ryd( 5S)     0.00001      23.42250
    72    C    4  px     Val( 2p)     1.03139      -0.10103
    73    C    4  px     Ryd( 4p)     0.00501       0.85318
    74    C    4  px     Ryd( 3p)     0.00017       0.55734
    75    C    4  px     Ryd( 5p)     0.00007       3.10852
    76    C    4  py     Val( 2p)     1.03091      -0.08084
    77    C    4  py     Ryd( 4p)     0.00526       0.99510
    78    C    4  py     Ryd( 3p)     0.00018       0.63277
    79    C    4  py     Ryd( 5p)     0.00009       3.31595
    80    C    4  pz     Val( 2p)     1.07640      -0.07510
    81    C    4  pz     Ryd( 4p)     0.00361       0.99507
    82    C    4  pz     Ryd( 3p)     0.00024       0.79776
    83    C    4  pz     Ryd( 5p)     0.00018       3.45837
    84    C    4  dxy    Ryd( 3d)     0.00050       2.20388
    85    C    4  dxz    Ryd( 3d)     0.00057       2.05036
    86    C    4  dyz    Ryd( 3d)     0.00059       2.29434
    87    C    4  dx2y2  Ryd( 3d)     0.00047       1.85545
    88    C    4  dz2    Ryd( 3d)     0.00058       2.35883

    89    C    5  S      Cor( 1S)     1.99917     -10.39051
    90    C    5  S      Val( 2S)     0.93579      -0.16543
    91    C    5  S      Ryd( 4S)     0.00097       0.94774
    92    C    5  S      Ryd( 3S)     0.00015       0.68734
    93    C    5  S      Ryd( 5S)     0.00001      23.28953
    94    C    5  px     Val( 2p)     1.03857      -0.10307
    95    C    5  px     Ryd( 4p)     0.00216       0.77268
    96    C    5  px     Ryd( 3p)     0.00034       0.48942
    97    C    5  px     Ryd( 5p)     0.00005       2.94558
    98    C    5  py     Val( 2p)     1.09137      -0.08243
    99    C    5  py     Ryd( 4p)     0.00333       1.00362
   100    C    5  py     Ryd( 3p)     0.00031       0.48742
   101    C    5  py     Ryd( 5p)     0.00006       3.08146
   102    C    5  pz     Val( 2p)     1.12149      -0.05690
   103    C    5  pz     Ryd( 4p)     0.00468       0.92875
   104    C    5  pz     Ryd( 3p)     0.00036       0.40787
   105    C    5  pz     Ryd( 5p)     0.00011       3.23969
   106    C    5  dxy    Ryd( 3d)     0.00042       2.11337
   107    C    5  dxz    Ryd( 3d)     0.00057       1.90136
   108    C    5  dyz    Ryd( 3d)     0.00086       2.11614
   109    C    5  dx2y2  Ryd( 3d)     0.00043       1.69330
   110    C    5  dz2    Ryd( 3d)     0.00040       2.36707

   111    C    6  S      Cor( 1S)     1.99929     -10.39353
   112    C    6  S      Val( 2S)     0.94732      -0.17314
   113    C    6  S      Ryd( 4S)     0.00103       0.87328
   114    C    6  S      Ryd( 3S)     0.00014       0.83054
   115    C    6  S      Ryd( 5S)     0.00000      22.97050
   116    C    6  px     Val( 2p)     1.01888      -0.09690
   117    C    6  px     Ryd( 4p)     0.00238       0.69047
   118    C    6  px     Ryd( 3p)     0.00034       0.33248
   119    C    6  px     Ryd( 5p)     0.00006       2.87146
   120    C    6  py     Val( 2p)     1.03796      -0.07760
   121    C    6  py     Ryd( 4p)     0.00312       0.77282
   122    C    6  py     Ryd( 3p)     0.00037       0.35439
   123    C    6  py     Ryd( 5p)     0.00011       2.99554
   124    C    6  pz     Val( 2p)     1.16806      -0.05356
   125    C    6  pz     Ryd( 4p)     0.00619       1.07747
   126    C    6  pz     Ryd( 3p)     0.00033       0.29246
   127    C    6  pz     Ryd( 5p)     0.00006       3.12814
   128    C    6  dxy    Ryd( 3d)     0.00040       2.14022
   129    C    6  dxz    Ryd( 3d)     0.00046       1.83842
   130    C    6  dyz    Ryd( 3d)     0.00044       2.17420
   131    C    6  dx2y2  Ryd( 3d)     0.00051       1.76010
   132    C    6  dz2    Ryd( 3d)     0.00088       2.19314

   133    C    7  S      Cor( 1S)     1.99901     -10.44199
   134    C    7  S      Val( 2S)     0.89439      -0.18091
   135    C    7  S      Ryd( 4S)     0.00226       1.27895
   136    C    7  S      Ryd( 3S)     0.00012       0.84064
   137    C    7  S      Ryd( 5S)     0.00001      23.48379
   138    C    7  px     Val( 2p)     1.03489      -0.10459
   139    C    7  px     Ryd( 3p)     0.00328       0.67849
   140    C    7  px     Ryd( 4p)     0.00111       0.76495
   141    C    7  px     Ryd( 5p)     0.00020       2.19676
   142    C    7  py     Val( 2p)     0.90229      -0.07999
   143    C    7  py     Ryd( 4p)     0.00598       0.76729
   144    C    7  py     Ryd( 3p)     0.00106       0.74001
   145    C    7  py     Ryd( 5p)     0.00024       2.20372
   146    C    7  pz     Val( 2p)     1.20661      -0.13834
   147    C    7  pz     Ryd( 3p)     0.01173       0.85468
   148    C    7  pz     Ryd( 4p)     0.00090       0.98696
   149    C    7  pz     Ryd( 5p)     0.00019       1.95159
   150    C    7  dxy    Ryd( 3d)     0.00106       2.27551
   151    C    7  dxz    Ryd( 3d)     0.00063       1.93202
   152    C    7  dyz    Ryd( 3d)     0.00042       1.97763
   153    C    7  dx2y2  Ryd( 3d)     0.00127       2.19154
   154    C    7  dz2    Ryd( 3d)     0.00143       2.09921

   155    C    8  S      Cor( 1S)     1.99912     -10.41680
   156    C    8  S      Val( 2S)     0.88323      -0.15607
   157    C    8  S      Ryd( 4S)     0.00102       0.86736
   158    C    8  S      Ryd( 3S)     0.00019       0.84452
   159    C    8  S      Ryd( 5S)     0.00001      23.39211
   160    C    8  px     Val( 2p)     1.03998      -0.06868
   161    C    8  px     Ryd( 4p)     0.00645       1.13135
   162    C    8  px     Ryd( 3p)     0.00019       0.65752
   163    C    8  px     Ryd( 5p)     0.00009       3.41061
   164    C    8  py     Val( 2p)     1.07106      -0.09036
   165    C    8  py     Ryd( 4p)     0.00405       0.93662
   166    C    8  py     Ryd( 3p)     0.00017       0.71864
   167    C    8  py     Ryd( 5p)     0.00013       3.29972
   168    C    8  pz     Val( 2p)     1.03007      -0.10640
   169    C    8  pz     Ryd( 4p)     0.00220       0.73361
   170    C    8  pz     Ryd( 3p)     0.00025       0.62412
   171    C    8  pz     Ryd( 5p)     0.00007       3.03773
   172    C    8  dxy    Ryd( 3d)     0.00056       2.38251
   173    C    8  dxz    Ryd( 3d)     0.00047       2.08109
   174    C    8  dyz    Ryd( 3d)     0.00042       2.10781
   175    C    8  dx2y2  Ryd( 3d)     0.00061       2.27740
   176    C    8  dz2    Ryd( 3d)     0.00059       1.89315

   177    N    9  S      Cor( 1S)     1.99937     -14.61894
   178    N    9  S      Val( 2S)     1.21094      -0.56980
   179    N    9  S      Ryd( 3S)     0.00174       0.69978
   180    N    9  S      Ryd( 4S)     0.00127       1.44507
   181    N    9  S      Ryd( 5S)     0.00000      35.37262
   182    N    9  px     Val( 2p)     1.54321      -0.30211
   183    N    9  px     Ryd( 4p)     0.00507       0.92288
   184    N    9  px     Ryd( 3p)     0.00094       0.64536
   185    N    9  px     Ryd( 5p)     0.00005       4.12610
   186    N    9  py     Val( 2p)     1.39628      -0.29201
   187    N    9  py     Ryd( 4p)     0.00312       1.03424
   188    N    9  py     Ryd( 3p)     0.00125       0.64177
   189    N    9  py     Ryd( 5p)     0.00003       4.30191
   190    N    9  pz     Val( 2p)     1.33555      -0.29012
   191    N    9  pz     Ryd( 4p)     0.00345       1.22129
   192    N    9  pz     Ryd( 3p)     0.00113       0.80536
   193    N    9  pz     Ryd( 5p)     0.00008       4.34298
   194    N    9  dxy    Ryd( 3d)     0.00061       2.66343
   195    N    9  dxz    Ryd( 3d)     0.00058       2.53307
   196    N    9  dyz    Ryd( 3d)     0.00069       2.73870
   197    N    9  dx2y2  Ryd( 3d)     0.00054       2.43321
   198    N    9  dz2    Ryd( 3d)     0.00049       2.66821

   199    C   10  S      Cor( 1S)     1.99918     -10.39037
   200    C   10  S      Val( 2S)     0.93563      -0.16577
   201    C   10  S      Ryd( 4S)     0.00092       0.94397
   202    C   10  S      Ryd( 3S)     0.00013       0.58634
   203    C   10  S      Ryd( 5S)     0.00001      23.29731
   204    C   10  px     Val( 2p)     1.08191      -0.06749
   205    C   10  px     Ryd( 4p)     0.00333       1.01467
   206    C   10  px     Ryd( 3p)     0.00032       0.47759
   207    C   10  px     Ryd( 5p)     0.00012       3.21899
   208    C   10  py     Val( 2p)     1.10632      -0.07437
   209    C   10  py     Ryd( 4p)     0.00429       0.89264
   210    C   10  py     Ryd( 3p)     0.00027       0.37971
   211    C   10  py     Ryd( 5p)     0.00007       3.09011
   212    C   10  pz     Val( 2p)     1.05314      -0.09954
   213    C   10  pz     Ryd( 4p)     0.00281       0.76234
   214    C   10  pz     Ryd( 3p)     0.00042       0.44846
   215    C   10  pz     Ryd( 5p)     0.00003       2.90488
   216    C   10  dxy    Ryd( 3d)     0.00063       2.20065
   217    C   10  dxz    Ryd( 3d)     0.00056       1.96873
   218    C   10  dyz    Ryd( 3d)     0.00063       1.97742
   219    C   10  dx2y2  Ryd( 3d)     0.00053       2.26390
   220    C   10  dz2    Ryd( 3d)     0.00035       1.77571

   221    C   11  S      Cor( 1S)     1.99929     -10.39326
   222    C   11  S      Val( 2S)     0.94779      -0.17328
   223    C   11  S      Ryd( 4S)     0.00105       0.85522
   224    C   11  S      Ryd( 3S)     0.00014       0.76872
   225    C   11  S      Ryd( 5S)     0.00001      23.05557
   226    C   11  px     Val( 2p)     1.09120      -0.05750
   227    C   11  px     Ryd( 4p)     0.00447       0.92629
   228    C   11  px     Ryd( 3p)     0.00041       0.33455
   229    C   11  px     Ryd( 5p)     0.00012       3.10100
   230    C   11  py     Val( 2p)     1.10854      -0.07146
   231    C   11  py     Ryd( 4p)     0.00456       0.91962
   232    C   11  py     Ryd( 3p)     0.00030       0.32091
   233    C   11  py     Ryd( 5p)     0.00006       3.01949
   234    C   11  pz     Val( 2p)     1.02480      -0.09898
   235    C   11  pz     Ryd( 4p)     0.00252       0.69533
   236    C   11  pz     Ryd( 3p)     0.00030       0.32119
   237    C   11  pz     Ryd( 5p)     0.00005       2.85957
   238    C   11  dxy    Ryd( 3d)     0.00083       2.14872
   239    C   11  dxz    Ryd( 3d)     0.00055       1.91985
   240    C   11  dyz    Ryd( 3d)     0.00043       2.02398
   241    C   11  dx2y2  Ryd( 3d)     0.00045       2.21494
   242    C   11  dz2    Ryd( 3d)     0.00045       1.79868

   243    C   12  S      Cor( 1S)     1.99929     -10.39135
   244    C   12  S      Val( 2S)     0.94999      -0.17349
   245    C   12  S      Ryd( 3S)     0.00103       0.80583
   246    C   12  S      Ryd( 4S)     0.00015       0.96628
   247    C   12  S      Ryd( 5S)     0.00000      22.92107
   248    C   12  px     Val( 2p)     1.16634      -0.05356
   249    C   12  px     Ryd( 4p)     0.00572       1.05939
   250    C   12  px     Ryd( 3p)     0.00038       0.29019
   251    C   12  px     Ryd( 5p)     0.00006       3.13729
   252    C   12  py     Val( 2p)     1.04273      -0.07524
   253    C   12  py     Ryd( 4p)     0.00337       0.77446
   254    C   12  py     Ryd( 3p)     0.00050       0.38623
   255    C   12  py     Ryd( 5p)     0.00012       2.97300
   256    C   12  pz     Val( 2p)     1.02407      -0.09886
   257    C   12  pz     Ryd( 4p)     0.00251       0.67483
   258    C   12  pz     Ryd( 3p)     0.00032       0.35467
   259    C   12  pz     Ryd( 5p)     0.00005       2.81888
   260    C   12  dxy    Ryd( 3d)     0.00041       2.22947
   261    C   12  dxz    Ryd( 3d)     0.00046       1.84345
   262    C   12  dyz    Ryd( 3d)     0.00042       2.09987
   263    C   12  dx2y2  Ryd( 3d)     0.00088       2.11742
   264    C   12  dz2    Ryd( 3d)     0.00049       1.80443

   265    C   13  S      Cor( 1S)     1.99929     -10.39284
   266    C   13  S      Val( 2S)     0.94731      -0.17282
   267    C   13  S      Ryd( 4S)     0.00106       0.87061
   268    C   13  S      Ryd( 3S)     0.00018       0.73710
   269    C   13  S      Ryd( 5S)     0.00000      23.09681
   270    C   13  px     Val( 2p)     1.07016      -0.05849
   271    C   13  px     Ryd( 4p)     0.00410       0.88482
   272    C   13  px     Ryd( 3p)     0.00045       0.35840
   273    C   13  px     Ryd( 5p)     0.00013       3.09587
   274    C   13  py     Val( 2p)     1.10434      -0.07133
   275    C   13  py     Ryd( 4p)     0.00467       0.91181
   276    C   13  py     Ryd( 3p)     0.00030       0.31928
   277    C   13  py     Ryd( 5p)     0.00006       3.02018
   278    C   13  pz     Val( 2p)     1.05010      -0.09684
   279    C   13  pz     Ryd( 4p)     0.00299       0.74078
   280    C   13  pz     Ryd( 3p)     0.00026       0.30753
   281    C   13  pz     Ryd( 5p)     0.00002       2.86054
   282    C   13  dxy    Ryd( 3d)     0.00064       2.20350
   283    C   13  dxz    Ryd( 3d)     0.00053       1.94294
   284    C   13  dyz    Ryd( 3d)     0.00062       1.96402
   285    C   13  dx2y2  Ryd( 3d)     0.00053       2.23935
   286    C   13  dz2    Ryd( 3d)     0.00035       1.74357

   287    C   14  S      Cor( 1S)     1.99917     -10.39096
   288    C   14  S      Val( 2S)     0.93676      -0.16531
   289    C   14  S      Ryd( 4S)     0.00096       0.93670
   290    C   14  S      Ryd( 3S)     0.00017       0.60983
   291    C   14  S      Ryd( 5S)     0.00001      23.30056
   292    C   14  px     Val( 2p)     1.10326      -0.06719
   293    C   14  px     Ryd( 4p)     0.00349       1.05916
   294    C   14  px     Ryd( 3p)     0.00029       0.57779
   295    C   14  px     Ryd( 5p)     0.00011       3.16692
   296    C   14  py     Val( 2p)     1.12027      -0.07060
   297    C   14  py     Ryd( 4p)     0.00432       0.90965
   298    C   14  py     Ryd( 3p)     0.00034       0.40259
   299    C   14  py     Ryd( 5p)     0.00006       3.11395
   300    C   14  pz     Val( 2p)     1.02590      -0.10034
   301    C   14  pz     Ryd( 4p)     0.00232       0.71088
   302    C   14  pz     Ryd( 3p)     0.00038       0.48420
   303    C   14  pz     Ryd( 5p)     0.00005       2.90158
   304    C   14  dxy    Ryd( 3d)     0.00083       2.16616
   305    C   14  dxz    Ryd( 3d)     0.00050       1.92772
   306    C   14  dyz    Ryd( 3d)     0.00041       2.01177
   307    C   14  dx2y2  Ryd( 3d)     0.00047       2.25582
   308    C   14  dz2    Ryd( 3d)     0.00049       1.82431

   309    C   15  S      Cor( 1S)     1.99939     -10.51378
   310    C   15  S      Val( 2S)     0.85526      -0.17072
   311    C   15  S      Ryd( 3S)     0.00713       0.78245
   312    C   15  S      Ryd( 4S)     0.00007       1.20300
   313    C   15  S      Ryd( 5S)     0.00004      22.46953
   314    C   15  px     Val( 2p)     0.80537      -0.08559
   315    C   15  px     Ryd( 4p)     0.00228       1.00209
   316    C   15  px     Ryd( 3p)     0.00030       0.37501
   317    C   15  px     Ryd( 5p)     0.00009       2.41175
   318    C   15  py     Val( 2p)     0.95312      -0.06854
   319    C   15  py     Ryd( 4p)     0.00281       1.23234
   320    C   15  py     Ryd( 3p)     0.00016       0.44225
   321    C   15  py     Ryd( 5p)     0.00010       2.38182
   322    C   15  pz     Val( 2p)     0.77050      -0.02134
   323    C   15  pz     Ryd( 4p)     0.01106       1.17504
   324    C   15  pz     Ryd( 3p)     0.00046       0.50579
   325    C   15  pz     Ryd( 5p)     0.00017       2.51784
   326    C   15  dxy    Ryd( 3d)     0.00091       1.90954
   327    C   15  dxz    Ryd( 3d)     0.00360       1.98328
   328    C   15  dyz    Ryd( 3d)     0.00349       2.20578
   329    C   15  dx2y2  Ryd( 3d)     0.00137       1.65601
   330    C   15  dz2    Ryd( 3d)     0.00258       2.26833

   331    O   16  S      Cor( 1S)     1.99981     -19.36357
   332    O   16  S      Val( 2S)     1.72474      -0.98157
   333    O   16  S      Ryd( 3S)     0.00283       1.06925
   334    O   16  S      Ryd( 4S)     0.00012       1.61568
   335    O   16  S      Ryd( 5S)     0.00000      49.80732
   336    O   16  px     Val( 2p)     1.65151      -0.30978
   337    O   16  px     Ryd( 3p)     0.00157       0.72531
   338    O   16  px     Ryd( 4p)     0.00006       1.08787
   339    O   16  px     Ryd( 5p)     0.00002       4.92078
   340    O   16  py     Val( 2p)     1.76539      -0.32740
   341    O   16  py     Ryd( 3p)     0.00182       0.74952
   342    O   16  py     Ryd( 4p)     0.00009       1.13533
   343    O   16  py     Ryd( 5p)     0.00002       5.01508
   344    O   16  pz     Val( 2p)     1.55551      -0.32712
   345    O   16  pz     Ryd( 3p)     0.00093       0.80482
   346    O   16  pz     Ryd( 4p)     0.00011       1.16799
   347    O   16  pz     Ryd( 5p)     0.00006       5.06309
   348    O   16  dxy    Ryd( 3d)     0.00024       2.99666
   349    O   16  dxz    Ryd( 3d)     0.00126       3.19237
   350    O   16  dyz    Ryd( 3d)     0.00120       3.35317
   351    O   16  dx2y2  Ryd( 3d)     0.00017       2.98578
   352    O   16  dz2    Ryd( 3d)     0.00156       3.58345

   353    H   17  S      Val( 1S)     0.79534       0.11045
   354    H   17  S      Ryd( 2S)     0.00041       0.84471
   355    H   17  S      Ryd( 3S)     0.00022       1.89949

   356    H   18  S      Val( 1S)     0.79395       0.10914
   357    H   18  S      Ryd( 2S)     0.00049       0.80095
   358    H   18  S      Ryd( 3S)     0.00022       1.95042

   359    H   19  S      Val( 1S)     0.79417       0.10881
   360    H   19  S      Ryd( 2S)     0.00058       1.32932
   361    H   19  S      Ryd( 3S)     0.00022       1.53265

   362    H   20  S      Val( 1S)     0.79629       0.10842
   363    H   20  S      Ryd( 2S)     0.00058       1.35555
   364    H   20  S      Ryd( 3S)     0.00017       1.49954

   365    H   21  S      Val( 1S)     0.79393       0.10860
   366    H   21  S      Ryd( 2S)     0.00049       0.85546
   367    H   21  S      Ryd( 3S)     0.00022       1.91586

   368    H   22  S      Val( 1S)     0.74010       0.06027
   369    H   22  S      Ryd( 2S)     0.00226       0.72349
   370    H   22  S      Ryd( 3S)     0.00017       2.36949

   371    H   23  S      Val( 1S)     0.79309       0.10819
   372    H   23  S      Ryd( 3S)     0.00063       1.64774
   373    H   23  S      Ryd( 2S)     0.00015       1.20190

   374    H   24  S      Val( 1S)     0.79371       0.10905
   375    H   24  S      Ryd( 2S)     0.00048       0.78934
   376    H   24  S      Ryd( 3S)     0.00022       1.96334

   377    H   25  S      Val( 1S)     0.79524       0.10965
   378    H   25  S      Ryd( 2S)     0.00041       0.85477
   379    H   25  S      Ryd( 3S)     0.00021       1.89287

   380    H   26  S      Val( 1S)     0.79400       0.10905
   381    H   26  S      Ryd( 2S)     0.00048       0.79608
   382    H   26  S      Ryd( 3S)     0.00022       1.96563

   383    H   27  S      Val( 1S)     0.78883       0.11413
   384    H   27  S      Ryd( 2S)     0.00065       1.31127
   385    H   27  S      Ryd( 3S)     0.00019       1.53392

   386    H   28  S      Val( 1S)     0.84903       0.03395
   387    H   28  S      Ryd( 2S)     0.00087       1.11936
   388    H   28  S      Ryd( 3S)     0.00022       1.64278

   389    C   29  S      Cor( 1S)     1.99940     -10.42975
   390    C   29  S      Val( 2S)     1.05601      -0.26462
   391    C   29  S      Ryd( 4S)     0.00107       0.99255
   392    C   29  S      Ryd( 3S)     0.00005       0.65118
   393    C   29  S      Ryd( 5S)     0.00000      23.44057
   394    C   29  px     Val( 2p)     1.22003      -0.12921
   395    C   29  px     Ryd( 3p)     0.00205       0.68039
   396    C   29  px     Ryd( 4p)     0.00041       0.82114
   397    C   29  px     Ryd( 5p)     0.00003       2.40856
   398    C   29  py     Val( 2p)     1.16541      -0.12377
   399    C   29  py     Ryd( 3p)     0.00278       0.66089
   400    C   29  py     Ryd( 4p)     0.00027       0.79595
   401    C   29  py     Ryd( 5p)     0.00005       2.43218
   402    C   29  pz     Val( 2p)     0.91984      -0.08385
   403    C   29  pz     Ryd( 3p)     0.00296       0.61611
   404    C   29  pz     Ryd( 4p)     0.00015       0.81481
   405    C   29  pz     Ryd( 5p)     0.00008       2.50497
   406    C   29  dxy    Ryd( 3d)     0.00081       1.76590
   407    C   29  dxz    Ryd( 3d)     0.00117       1.80860
   408    C   29  dyz    Ryd( 3d)     0.00091       1.94906
   409    C   29  dx2y2  Ryd( 3d)     0.00093       1.80335
   410    C   29  dz2    Ryd( 3d)     0.00105       1.98682

   411    H   30  S      Val( 1S)     0.79081       0.04264
   412    H   30  S      Ryd( 2S)     0.00063       0.64038
   413    H   30  S      Ryd( 3S)     0.00019       2.17901

   414    H   31  S      Val( 1S)     0.78085       0.03743
   415    H   31  S      Ryd( 2S)     0.00050       1.03497
   416    H   31  S      Ryd( 3S)     0.00015       1.80201

   417    H   32  S      Val( 1S)     0.79286       0.04169
   418    H   32  S      Ryd( 2S)     0.00063       0.65256
   419    H   32  S      Ryd( 3S)     0.00018       2.15203

 WARNING:  Population inversion found on atom  C    1
           Population inversion found on atom  C    2
           Population inversion found on atom  C    3
           Population inversion found on atom  C    4
           Population inversion found on atom  C    5
           Population inversion found on atom  C    6
           Population inversion found on atom  C    7
           Population inversion found on atom  C    8
           Population inversion found on atom  N    9
           Population inversion found on atom  C   10
           Population inversion found on atom  C   11
           Population inversion found on atom  C   12
           Population inversion found on atom  C   13
           Population inversion found on atom  C   14
           Population inversion found on atom  C   15
           Population inversion found on atom  H   23
           Population inversion found on atom  C   29


 Summary of Natural Population Analysis:                  
                                                          
                                       Natural Population 
                Natural  -----------------------------------------------
    Atom  No    Charge         Core      Valence    Rydberg      Total
 -----------------------------------------------------------------------
      C    1   -0.19854      1.99929     4.18251    0.01674     6.19854
      C    2   -0.19040      1.99929     4.17438    0.01673     6.19040
      C    3   -0.18878      1.99918     4.17349    0.01611     6.18878
      C    4   -0.03812      1.99912     4.02009    0.01890     6.03812
      C    5   -0.20161      1.99917     4.18722    0.01523     6.20161
      C    6   -0.18833      1.99929     4.17221    0.01683     6.18833
      C    7   -0.06907      1.99901     4.03817    0.03188     6.06907
      C    8   -0.04093      1.99912     4.02434    0.01747     6.04093
      N    9   -0.50639      1.99937     5.48598    0.02104     7.50639
      C   10   -0.19161      1.99918     4.17700    0.01543     6.19161
      C   11   -0.18830      1.99929     4.17233    0.01668     6.18830
      C   12   -0.19929      1.99929     4.18313    0.01687     6.19929
      C   13   -0.18808      1.99929     4.17190    0.01689     6.18808
      C   14   -0.20056      1.99917     4.18619    0.01519     6.20056
      C   15    0.57973      1.99939     3.38425    0.03663     5.42027
      O   16   -0.70900      1.99981     6.69715    0.01204     8.70900
      H   17    0.20403      0.00000     0.79534    0.00062     0.79597
      H   18    0.20533      0.00000     0.79395    0.00072     0.79467
      H   19    0.20503      0.00000     0.79417    0.00079     0.79497
      H   20    0.20296      0.00000     0.79629    0.00075     0.79704
      H   21    0.20537      0.00000     0.79393    0.00070     0.79463
      H   22    0.25747      0.00000     0.74010    0.00243     0.74253
      H   23    0.20613      0.00000     0.79309    0.00077     0.79387
      H   24    0.20559      0.00000     0.79371    0.00070     0.79441
      H   25    0.20413      0.00000     0.79524    0.00062     0.79587
      H   26    0.20530      0.00000     0.79400    0.00069     0.79470
      H   27    0.21032      0.00000     0.78883    0.00084     0.78968
      H   28    0.14988      0.00000     0.84903    0.00109     0.85012
      C   29   -0.37547      1.99940     4.36129    0.01478     6.37547
      H   30    0.20837      0.00000     0.79081    0.00082     0.79163
      H   31    0.21850      0.00000     0.78085    0.00065     0.78150
      H   32    0.20633      0.00000     0.79286    0.00080     0.79367
 =======================================================================
   * Total *   -0.00000     33.98764    85.68389    0.32847   120.00000

                                 Natural Population      
 --------------------------------------------------------
   Core                      33.98764 ( 99.9637% of  34)
   Valence                   85.68389 ( 99.6324% of  86)
   Natural Minimal Basis    119.67153 ( 99.7263% of 120)
   Natural Rydberg Basis      0.32847 (  0.2737% of 120)
 --------------------------------------------------------

    Atom  No          Natural Electron Configuration
 ----------------------------------------------------------------------------
      C    1      [core]2S( 0.95)2p( 3.23)4p( 0.01)
      C    2      [core]2S( 0.95)2p( 3.23)4p( 0.01)
      C    3      [core]2S( 0.94)2p( 3.24)4p( 0.01)
      C    4      [core]2S( 0.88)2p( 3.14)4p( 0.01)
      C    5      [core]2S( 0.94)2p( 3.25)4p( 0.01)
      C    6      [core]2S( 0.95)2p( 3.22)4p( 0.01)
      C    7      [core]2S( 0.89)2p( 3.14)3p( 0.02)4p( 0.01)
      C    8      [core]2S( 0.88)2p( 3.14)4p( 0.01)
      N    9      [core]2S( 1.21)2p( 4.28)4p( 0.01)
      C   10      [core]2S( 0.94)2p( 3.24)4p( 0.01)
      C   11      [core]2S( 0.95)2p( 3.22)4p( 0.01)
      C   12      [core]2S( 0.95)2p( 3.23)4p( 0.01)
      C   13      [core]2S( 0.95)2p( 3.22)4p( 0.01)
      C   14      [core]2S( 0.94)2p( 3.25)4p( 0.01)
      C   15      [core]2S( 0.86)2p( 2.53)3S( 0.01)3d( 0.01)4p( 0.02)
      O   16      [core]2S( 1.72)2p( 4.97)
      H   17            1S( 0.80)
      H   18            1S( 0.79)
      H   19            1S( 0.79)
      H   20            1S( 0.80)
      H   21            1S( 0.79)
      H   22            1S( 0.74)
      H   23            1S( 0.79)
      H   24            1S( 0.79)
      H   25            1S( 0.80)
      H   26            1S( 0.79)
      H   27            1S( 0.79)
      H   28            1S( 0.85)
      C   29      [core]2S( 1.06)2p( 3.31)3p( 0.01)
      H   30            1S( 0.79)
      H   31            1S( 0.78)
      H   32            1S( 0.79)


 Wiberg bond index matrix in the NAO basis:                                    

     Atom    1       2       3       4       5       6       7       8       9
     ---- ------  ------  ------  ------  ------  ------  ------  ------  ------
   1.  C  0.0000  1.4412  0.0112  0.1090  0.0112  1.4285  0.0013  0.0023  0.0037
   2.  C  1.4412  0.0000  1.4290  0.0126  0.1132  0.0114  0.0077  0.0003  0.0005
   3.  C  0.0112  1.4290  0.0000  1.4110  0.0117  0.1110  0.0120  0.0076  0.0113
   4.  C  0.1090  0.0126  1.4110  0.0000  1.3935  0.0129  0.9922  0.0096  0.0191
   5.  C  0.0112  0.1132  0.0117  1.3935  0.0000  1.4424  0.0104  0.0057  0.0060
   6.  C  1.4285  0.0114  0.1110  0.0129  1.4424  0.0000  0.0084  0.0003  0.0009
   7.  C  0.0013  0.0077  0.0120  0.9922  0.0104  0.0084  0.0000  0.9950  0.9226
   8.  C  0.0023  0.0003  0.0076  0.0096  0.0057  0.0003  0.9950  0.0000  0.0144
   9.  N  0.0037  0.0005  0.0113  0.0191  0.0060  0.0009  0.9226  0.0144  0.0000
  10.  C  0.0003  0.0002  0.0006  0.0068  0.0008  0.0003  0.0113  1.3899  0.0060
  11.  C  0.0001  0.0002  0.0003  0.0004  0.0004  0.0002  0.0086  0.0126  0.0011
  12.  C  0.0001  0.0001  0.0002  0.0002  0.0003  0.0001  0.0021  0.1085  0.0029
  13.  C  0.0000  0.0002  0.0002  0.0005  0.0002  0.0002  0.0079  0.0128  0.0004
  14.  C  0.0003  0.0003  0.0007  0.0024  0.0022  0.0008  0.0120  1.4091  0.0101
  15.  C  0.0007  0.0002  0.0013  0.0085  0.0014  0.0002  0.0139  0.0083  1.2182
  16.  O  0.0005  0.0005  0.0019  0.0036  0.0006  0.0003  0.0083  0.0023  0.1682
  17.  H  0.9303  0.0037  0.0076  0.0003  0.0077  0.0036  0.0004  0.0000  0.0000
  18.  H  0.0037  0.9300  0.0037  0.0070  0.0003  0.0076  0.0003  0.0001  0.0001
  19.  H  0.0076  0.0036  0.9283  0.0040  0.0088  0.0004  0.0019  0.0002  0.0003
  20.  H  0.0075  0.0004  0.0088  0.0039  0.9285  0.0039  0.0015  0.0002  0.0002
  21.  H  0.0037  0.0076  0.0003  0.0071  0.0037  0.9300  0.0003  0.0000  0.0001
  22.  H  0.0002  0.0006  0.0029  0.0027  0.0088  0.0002  0.8716  0.0036  0.0024
  23.  H  0.0000  0.0000  0.0000  0.0005  0.0000  0.0000  0.0017  0.0038  0.0007
  24.  H  0.0000  0.0000  0.0000  0.0002  0.0001  0.0000  0.0003  0.0070  0.0001
  25.  H  0.0000  0.0000  0.0000  0.0000  0.0000  0.0000  0.0005  0.0003  0.0000
  26.  H  0.0000  0.0000  0.0000  0.0000  0.0000  0.0000  0.0003  0.0070  0.0002
  27.  H  0.0000  0.0000  0.0001  0.0006  0.0007  0.0002  0.0021  0.0040  0.0002
  28.  H  0.0001  0.0000  0.0003  0.0002  0.0003  0.0000  0.0102  0.0001  0.0033
  29.  C  0.0002  0.0001  0.0003  0.0014  0.0018  0.0003  0.0131  0.0016  0.9481
  30.  H  0.0001  0.0001  0.0004  0.0006  0.0004  0.0001  0.0033  0.0006  0.0085
  31.  H  0.0000  0.0000  0.0001  0.0001  0.0002  0.0001  0.0013  0.0013  0.0011
  32.  H  0.0000  0.0000  0.0000  0.0005  0.0003  0.0000  0.0034  0.0003  0.0089

     Atom   10      11      12      13      14      15      16      17      18
     ---- ------  ------  ------  ------  ------  ------  ------  ------  ------
   1.  C  0.0003  0.0001  0.0001  0.0000  0.0003  0.0007  0.0005  0.9303  0.0037
   2.  C  0.0002  0.0002  0.0001  0.0002  0.0003  0.0002  0.0005  0.0037  0.9300
   3.  C  0.0006  0.0003  0.0002  0.0002  0.0007  0.0013  0.0019  0.0076  0.0037
   4.  C  0.0068  0.0004  0.0002  0.0005  0.0024  0.0085  0.0036  0.0003  0.0070
   5.  C  0.0008  0.0004  0.0003  0.0002  0.0022  0.0014  0.0006  0.0077  0.0003
   6.  C  0.0003  0.0002  0.0001  0.0002  0.0008  0.0002  0.0003  0.0036  0.0076
   7.  C  0.0113  0.0086  0.0021  0.0079  0.0120  0.0139  0.0083  0.0004  0.0003
   8.  C  1.3899  0.0126  0.1085  0.0128  1.4091  0.0083  0.0023  0.0000  0.0001
   9.  N  0.0060  0.0011  0.0029  0.0004  0.0101  1.2182  0.1682  0.0000  0.0001
  10.  C  0.0000  1.4488  0.0112  0.1143  0.0119  0.0009  0.0010  0.0000  0.0000
  11.  C  1.4488  0.0000  1.4241  0.0115  0.1090  0.0001  0.0002  0.0000  0.0000
  12.  C  0.0112  1.4241  0.0000  1.4445  0.0113  0.0004  0.0007  0.0000  0.0000
  13.  C  0.1143  0.0115  1.4445  0.0000  1.4249  0.0004  0.0002  0.0000  0.0000
  14.  C  0.0119  0.1090  0.0113  1.4249  0.0000  0.0008  0.0012  0.0000  0.0000
  15.  C  0.0009  0.0001  0.0004  0.0004  0.0008  0.0000  1.6047  0.0000  0.0000
  16.  O  0.0010  0.0002  0.0007  0.0002  0.0012  1.6047  0.0000  0.0000  0.0000
  17.  H  0.0000  0.0000  0.0000  0.0000  0.0000  0.0000  0.0000  0.0000  0.0026
  18.  H  0.0000  0.0000  0.0000  0.0000  0.0000  0.0000  0.0000  0.0026  0.0000
  19.  H  0.0000  0.0000  0.0000  0.0000  0.0000  0.0001  0.0001  0.0002  0.0026
  20.  H  0.0001  0.0001  0.0000  0.0001  0.0002  0.0001  0.0000  0.0002  0.0004
  21.  H  0.0000  0.0000  0.0000  0.0000  0.0000  0.0000  0.0000  0.0026  0.0002
  22.  H  0.0063  0.0003  0.0041  0.0001  0.0131  0.0032  0.0051  0.0000  0.0001
  23.  H  0.9274  0.0037  0.0076  0.0004  0.0088  0.0002  0.0001  0.0000  0.0000
  24.  H  0.0037  0.9299  0.0037  0.0076  0.0003  0.0000  0.0000  0.0000  0.0000
  25.  H  0.0077  0.0037  0.9302  0.0037  0.0077  0.0000  0.0000  0.0000  0.0000
  26.  H  0.0003  0.0076  0.0037  0.9301  0.0037  0.0000  0.0000  0.0000  0.0000
  27.  H  0.0087  0.0004  0.0075  0.0038  0.9251  0.0001  0.0000  0.0000  0.0000
  28.  H  0.0003  0.0000  0.0002  0.0000  0.0005  0.9263  0.0350  0.0000  0.0000
  29.  C  0.0015  0.0002  0.0005  0.0002  0.0015  0.0108  0.0120  0.0000  0.0000
  30.  H  0.0001  0.0000  0.0000  0.0000  0.0000  0.0049  0.0040  0.0000  0.0000
  31.  H  0.0002  0.0001  0.0000  0.0001  0.0002  0.0069  0.0008  0.0000  0.0000
  32.  H  0.0002  0.0000  0.0000  0.0001  0.0001  0.0050  0.0040  0.0000  0.0000

     Atom   19      20      21      22      23      24      25      26      27
     ---- ------  ------  ------  ------  ------  ------  ------  ------  ------
   1.  C  0.0076  0.0075  0.0037  0.0002  0.0000  0.0000  0.0000  0.0000  0.0000
   2.  C  0.0036  0.0004  0.0076  0.0006  0.0000  0.0000  0.0000  0.0000  0.0000
   3.  C  0.9283  0.0088  0.0003  0.0029  0.0000  0.0000  0.0000  0.0000  0.0001
   4.  C  0.0040  0.0039  0.0071  0.0027  0.0005  0.0002  0.0000  0.0000  0.0006
   5.  C  0.0088  0.9285  0.0037  0.0088  0.0000  0.0001  0.0000  0.0000  0.0007
   6.  C  0.0004  0.0039  0.9300  0.0002  0.0000  0.0000  0.0000  0.0000  0.0002
   7.  C  0.0019  0.0015  0.0003  0.8716  0.0017  0.0003  0.0005  0.0003  0.0021
   8.  C  0.0002  0.0002  0.0000  0.0036  0.0038  0.0070  0.0003  0.0070  0.0040
   9.  N  0.0003  0.0002  0.0001  0.0024  0.0007  0.0001  0.0000  0.0002  0.0002
  10.  C  0.0000  0.0001  0.0000  0.0063  0.9274  0.0037  0.0077  0.0003  0.0087
  11.  C  0.0000  0.0001  0.0000  0.0003  0.0037  0.9299  0.0037  0.0076  0.0004
  12.  C  0.0000  0.0000  0.0000  0.0041  0.0076  0.0037  0.9302  0.0037  0.0075
  13.  C  0.0000  0.0001  0.0000  0.0001  0.0004  0.0076  0.0037  0.9301  0.0038
  14.  C  0.0000  0.0002  0.0000  0.0131  0.0088  0.0003  0.0077  0.0037  0.9251
  15.  C  0.0001  0.0001  0.0000  0.0032  0.0002  0.0000  0.0000  0.0000  0.0001
  16.  O  0.0001  0.0000  0.0000  0.0051  0.0001  0.0000  0.0000  0.0000  0.0000
  17.  H  0.0002  0.0002  0.0026  0.0000  0.0000  0.0000  0.0000  0.0000  0.0000
  18.  H  0.0026  0.0004  0.0002  0.0001  0.0000  0.0000  0.0000  0.0000  0.0000
  19.  H  0.0000  0.0002  0.0004  0.0004  0.0000  0.0000  0.0000  0.0000  0.0000
  20.  H  0.0002  0.0000  0.0026  0.0002  0.0000  0.0000  0.0000  0.0000  0.0000
  21.  H  0.0004  0.0026  0.0000  0.0003  0.0000  0.0000  0.0000  0.0000  0.0000
  22.  H  0.0004  0.0002  0.0003  0.0000  0.0000  0.0000  0.0000  0.0001  0.0001
  23.  H  0.0000  0.0000  0.0000  0.0000  0.0000  0.0027  0.0002  0.0004  0.0002
  24.  H  0.0000  0.0000  0.0000  0.0000  0.0027  0.0000  0.0026  0.0002  0.0004
  25.  H  0.0000  0.0000  0.0000  0.0000  0.0002  0.0026  0.0000  0.0026  0.0002
  26.  H  0.0000  0.0000  0.0000  0.0001  0.0004  0.0002  0.0026  0.0000  0.0026
  27.  H  0.0000  0.0000  0.0000  0.0001  0.0002  0.0004  0.0002  0.0026  0.0000
  28.  H  0.0000  0.0000  0.0000  0.0015  0.0000  0.0000  0.0000  0.0000  0.0000
  29.  C  0.0000  0.0004  0.0000  0.0083  0.0001  0.0000  0.0000  0.0000  0.0000
  30.  H  0.0000  0.0001  0.0000  0.0000  0.0000  0.0000  0.0000  0.0000  0.0000
  31.  H  0.0000  0.0003  0.0000  0.0008  0.0000  0.0000  0.0000  0.0000  0.0000
  32.  H  0.0000  0.0000  0.0000  0.0003  0.0001  0.0000  0.0000  0.0000  0.0000

     Atom   28      29      30      31      32
     ---- ------  ------  ------  ------  ------
   1.  C  0.0001  0.0002  0.0001  0.0000  0.0000
   2.  C  0.0000  0.0001  0.0001  0.0000  0.0000
   3.  C  0.0003  0.0003  0.0004  0.0001  0.0000
   4.  C  0.0002  0.0014  0.0006  0.0001  0.0005
   5.  C  0.0003  0.0018  0.0004  0.0002  0.0003
   6.  C  0.0000  0.0003  0.0001  0.0001  0.0000
   7.  C  0.0102  0.0131  0.0033  0.0013  0.0034
   8.  C  0.0001  0.0016  0.0006  0.0013  0.0003
   9.  N  0.0033  0.9481  0.0085  0.0011  0.0089
  10.  C  0.0003  0.0015  0.0001  0.0002  0.0002
  11.  C  0.0000  0.0002  0.0000  0.0001  0.0000
  12.  C  0.0002  0.0005  0.0000  0.0000  0.0000
  13.  C  0.0000  0.0002  0.0000  0.0001  0.0001
  14.  C  0.0005  0.0015  0.0000  0.0002  0.0001
  15.  C  0.9263  0.0108  0.0049  0.0069  0.0050
  16.  O  0.0350  0.0120  0.0040  0.0008  0.0040
  17.  H  0.0000  0.0000  0.0000  0.0000  0.0000
  18.  H  0.0000  0.0000  0.0000  0.0000  0.0000
  19.  H  0.0000  0.0000  0.0000  0.0000  0.0000
  20.  H  0.0000  0.0004  0.0001  0.0003  0.0000
  21.  H  0.0000  0.0000  0.0000  0.0000  0.0000
  22.  H  0.0015  0.0083  0.0000  0.0008  0.0003
  23.  H  0.0000  0.0001  0.0000  0.0000  0.0001
  24.  H  0.0000  0.0000  0.0000  0.0000  0.0000
  25.  H  0.0000  0.0000  0.0000  0.0000  0.0000
  26.  H  0.0000  0.0000  0.0000  0.0000  0.0000
  27.  H  0.0000  0.0000  0.0000  0.0000  0.0000
  28.  H  0.0000  0.0004  0.0001  0.0005  0.0001
  29.  C  0.0004  0.0000  0.9332  0.9381  0.9345
  30.  H  0.0001  0.9332  0.0000  0.0006  0.0003
  31.  H  0.0005  0.9381  0.0006  0.0000  0.0005
  32.  H  0.0001  0.9345  0.0003  0.0005  0.0000


 Wiberg bond index, Totals by atom:                                            

     Atom    1
     ---- ------
   1.  C  3.9642
   2.  C  3.9640
   3.  C  3.9629
   4.  C  4.0112
   5.  C  3.9615
   6.  C  3.9640
   7.  C  3.9255
   8.  C  4.0090
   9.  N  3.3596
  10.  C  3.9607
  11.  C  3.9637
  12.  C  3.9643
  13.  C  3.9642
  14.  C  3.9584
  15.  C  3.8176
  16.  O  1.8557
  17.  H  0.9594
  18.  H  0.9590
  19.  H  0.9592
  20.  H  0.9600
  21.  H  0.9589
  22.  H  0.9373
  23.  H  0.9587
  24.  H  0.9588
  25.  H  0.9593
  26.  H  0.9590
  27.  H  0.9571
  28.  H  0.9794
  29.  C  3.8089
  30.  H  0.9579
  31.  H  0.9533
  32.  H  0.9587


 Atom-atom overlap-weighted NAO bond order:                                    

     Atom    1       2       3       4       5       6       7       8       9
     ---- ------  ------  ------  ------  ------  ------  ------  ------  ------
   1.  C  0.0000  1.1489  0.0145 -0.0448  0.0152  1.1448  0.0003 -0.0004  0.0000
   2.  C  1.1489  0.0000  1.1406  0.0218 -0.0431  0.0164  0.0090 -0.0009 -0.0013
   3.  C  0.0145  1.1406  0.0000  1.1309  0.0121 -0.0403  0.0264  0.0017  0.0015
   4.  C -0.0448  0.0218  1.1309  0.0000  1.1266  0.0237  0.8667  0.0127 -0.0062
   5.  C  0.0152 -0.0431  0.0121  1.1266  0.0000  1.1453  0.0161 -0.0072 -0.0102
   6.  C  1.1448  0.0164 -0.0403  0.0237  1.1453  0.0000  0.0106  0.0000 -0.0005
   7.  C  0.0003  0.0090  0.0264  0.8667  0.0161  0.0106  0.0000  0.8689  0.7762
   8.  C -0.0004 -0.0009  0.0017  0.0127 -0.0072  0.0000  0.8689  0.0000 -0.0086
   9.  N  0.0000 -0.0013  0.0015 -0.0062 -0.0102 -0.0005  0.7762 -0.0086  0.0000
  10.  C  0.0000  0.0000  0.0002  0.0074  0.0008 -0.0000  0.0201  1.1201 -0.0077
  11.  C  0.0000 -0.0000  0.0000 -0.0014 -0.0001 -0.0000  0.0105  0.0253 -0.0000
  12.  C  0.0000  0.0000 -0.0000 -0.0007 -0.0003 -0.0000  0.0009 -0.0445 -0.0003
  13.  C -0.0000 -0.0001 -0.0001  0.0013  0.0006 -0.0001  0.0106  0.0246 -0.0014
  14.  C  0.0002  0.0004  0.0009 -0.0109 -0.0029 -0.0001  0.0154  1.1337  0.0047
  15.  C -0.0001 -0.0002  0.0015 -0.0037  0.0005  0.0001  0.0060  0.0074  1.0084
  16.  O -0.0000  0.0003  0.0030  0.0005 -0.0001  0.0000 -0.0029 -0.0004 -0.0691
  17.  H  0.8059  0.0176  0.0019  0.0006  0.0024  0.0178 -0.0001  0.0000  0.0000
  18.  H  0.0183  0.8060  0.0166  0.0017 -0.0004  0.0027 -0.0006  0.0000  0.0000
  19.  H  0.0027  0.0166  0.8002  0.0167  0.0025  0.0016 -0.0034  0.0006  0.0004
  20.  H  0.0028  0.0011  0.0030  0.0156  0.8018  0.0179 -0.0027  0.0001  0.0014
  21.  H  0.0179  0.0029 -0.0005  0.0015  0.0169  0.8071 -0.0005  0.0000  0.0000
  22.  H -0.0002 -0.0002 -0.0013  0.0154  0.0005 -0.0001  0.7484  0.0200 -0.0031
  23.  H -0.0000 -0.0000  0.0000 -0.0002 -0.0000 -0.0000 -0.0019  0.0151 -0.0002
  24.  H -0.0000  0.0000  0.0000  0.0000  0.0000 -0.0000 -0.0005  0.0017  0.0000
  25.  H -0.0000 -0.0000  0.0000  0.0000 -0.0000  0.0000 -0.0001  0.0007  0.0000
  26.  H -0.0000 -0.0000  0.0000  0.0001 -0.0000  0.0000 -0.0005  0.0014  0.0000
  27.  H  0.0004  0.0005  0.0001  0.0023  0.0013 -0.0001 -0.0027  0.0149  0.0001
  28.  H  0.0000  0.0000  0.0003  0.0009  0.0002 -0.0000  0.0060  0.0003 -0.0013
  29.  C -0.0003 -0.0002  0.0016 -0.0010  0.0003  0.0019  0.0071 -0.0041  0.8076
  30.  H  0.0000  0.0000 -0.0001 -0.0003  0.0006 -0.0001  0.0039 -0.0011 -0.0101
  31.  H -0.0001  0.0000 -0.0001  0.0009 -0.0011  0.0004 -0.0022  0.0047 -0.0023
  32.  H -0.0000 -0.0000  0.0001 -0.0002 -0.0013  0.0001  0.0035  0.0009 -0.0114

     Atom   10      11      12      13      14      15      16      17      18
     ---- ------  ------  ------  ------  ------  ------  ------  ------  ------
   1.  C  0.0000  0.0000  0.0000 -0.0000  0.0002 -0.0001 -0.0000  0.8059  0.0183
   2.  C  0.0000 -0.0000  0.0000 -0.0001  0.0004 -0.0002  0.0003  0.0176  0.8060
   3.  C  0.0002  0.0000 -0.0000 -0.0001  0.0009  0.0015  0.0030  0.0019  0.0166
   4.  C  0.0074 -0.0014 -0.0007  0.0013 -0.0109 -0.0037  0.0005  0.0006  0.0017
   5.  C  0.0008 -0.0001 -0.0003  0.0006 -0.0029  0.0005 -0.0001  0.0024 -0.0004
   6.  C -0.0000 -0.0000 -0.0000 -0.0001 -0.0001  0.0001  0.0000  0.0178  0.0027
   7.  C  0.0201  0.0105  0.0009  0.0106  0.0154  0.0060 -0.0029 -0.0001 -0.0006
   8.  C  1.1201  0.0253 -0.0445  0.0246  1.1337  0.0074 -0.0004  0.0000  0.0000
   9.  N -0.0077 -0.0000 -0.0003 -0.0014  0.0047  1.0084 -0.0691  0.0000  0.0000
  10.  C  0.0000  1.1479  0.0144 -0.0408  0.0124  0.0012  0.0007  0.0000  0.0000
  11.  C  1.1479  0.0000  1.1428  0.0156 -0.0406  0.0002  0.0000  0.0000 -0.0000
  12.  C  0.0144  1.1428  0.0000  1.1501  0.0140 -0.0000  0.0000 -0.0000 -0.0000
  13.  C -0.0408  0.0156  1.1501  0.0000  1.1395  0.0000 -0.0000  0.0000  0.0000
  14.  C  0.0124 -0.0406  0.0140  1.1395  0.0000 -0.0008  0.0000 -0.0000  0.0000
  15.  C  0.0012  0.0002 -0.0000  0.0000 -0.0008  0.0000  1.2015 -0.0000  0.0000
  16.  O  0.0007  0.0000  0.0000 -0.0000  0.0000  1.2015  0.0000 -0.0000 -0.0000
  17.  H  0.0000  0.0000 -0.0000  0.0000 -0.0000 -0.0000 -0.0000  0.0000 -0.0033
  18.  H  0.0000 -0.0000 -0.0000  0.0000  0.0000  0.0000 -0.0000 -0.0033  0.0000
  19.  H  0.0002  0.0000 -0.0000 -0.0000  0.0003  0.0001 -0.0003  0.0000 -0.0033
  20.  H  0.0002  0.0001 -0.0001 -0.0000 -0.0012  0.0002  0.0000  0.0000 -0.0000
  21.  H  0.0000  0.0000 -0.0000  0.0000 -0.0000 -0.0000  0.0000 -0.0033  0.0000
  22.  H -0.0042 -0.0002 -0.0001 -0.0001 -0.0014 -0.0067  0.0034 -0.0000  0.0000
  23.  H  0.7985  0.0164  0.0028  0.0017  0.0031  0.0004  0.0005  0.0000 -0.0000
  24.  H  0.0165  0.8073  0.0181  0.0028 -0.0005 -0.0000 -0.0000  0.0000 -0.0000
  25.  H  0.0019  0.0179  0.8056  0.0180  0.0021 -0.0000 -0.0000 -0.0000  0.0000
  26.  H -0.0006  0.0028  0.0182  0.8076  0.0166  0.0000 -0.0000 -0.0000 -0.0000
  27.  H  0.0029  0.0017  0.0028  0.0181  0.8001 -0.0000  0.0000 -0.0000 -0.0000
  28.  H  0.0001 -0.0001  0.0000 -0.0000  0.0000  0.8048 -0.0224 -0.0000 -0.0000
  29.  C -0.0017  0.0011  0.0006 -0.0002  0.0018  0.0105  0.0085 -0.0000  0.0000
  30.  H -0.0015  0.0002  0.0001  0.0000  0.0002 -0.0051  0.0004  0.0000 -0.0000
  31.  H -0.0010  0.0002  0.0003 -0.0003  0.0004  0.0028 -0.0001  0.0000  0.0000
  32.  H  0.0008 -0.0000 -0.0000 -0.0000 -0.0001 -0.0045  0.0004 -0.0000  0.0000

     Atom   19      20      21      22      23      24      25      26      27
     ---- ------  ------  ------  ------  ------  ------  ------  ------  ------
   1.  C  0.0027  0.0028  0.0179 -0.0002 -0.0000 -0.0000 -0.0000 -0.0000  0.0004
   2.  C  0.0166  0.0011  0.0029 -0.0002 -0.0000  0.0000 -0.0000 -0.0000  0.0005
   3.  C  0.8002  0.0030 -0.0005 -0.0013  0.0000  0.0000  0.0000  0.0000  0.0001
   4.  C  0.0167  0.0156  0.0015  0.0154 -0.0002  0.0000  0.0000  0.0001  0.0023
   5.  C  0.0025  0.8018  0.0169  0.0005 -0.0000  0.0000 -0.0000 -0.0000  0.0013
   6.  C  0.0016  0.0179  0.8071 -0.0001 -0.0000 -0.0000  0.0000  0.0000 -0.0001
   7.  C -0.0034 -0.0027 -0.0005  0.7484 -0.0019 -0.0005 -0.0001 -0.0005 -0.0027
   8.  C  0.0006  0.0001  0.0000  0.0200  0.0151  0.0017  0.0007  0.0014  0.0149
   9.  N  0.0004  0.0014  0.0000 -0.0031 -0.0002  0.0000  0.0000  0.0000  0.0001
  10.  C  0.0002  0.0002  0.0000 -0.0042  0.7985  0.0165  0.0019 -0.0006  0.0029
  11.  C  0.0000  0.0001  0.0000 -0.0002  0.0164  0.8073  0.0179  0.0028  0.0017
  12.  C -0.0000 -0.0001 -0.0000 -0.0001  0.0028  0.0181  0.8056  0.0182  0.0028
  13.  C -0.0000 -0.0000  0.0000 -0.0001  0.0017  0.0028  0.0180  0.8076  0.0181
  14.  C  0.0003 -0.0012 -0.0000 -0.0014  0.0031 -0.0005  0.0021  0.0166  0.8001
  15.  C  0.0001  0.0002 -0.0000 -0.0067  0.0004 -0.0000 -0.0000  0.0000 -0.0000
  16.  O -0.0003  0.0000  0.0000  0.0034  0.0005 -0.0000 -0.0000 -0.0000  0.0000
  17.  H  0.0000  0.0000 -0.0033 -0.0000  0.0000  0.0000 -0.0000 -0.0000 -0.0000
  18.  H -0.0033 -0.0000  0.0000  0.0000 -0.0000 -0.0000  0.0000 -0.0000 -0.0000
  19.  H  0.0000  0.0000 -0.0000 -0.0014 -0.0000 -0.0000 -0.0000 -0.0000 -0.0000
  20.  H  0.0000  0.0000 -0.0036 -0.0001  0.0000  0.0000 -0.0000 -0.0000 -0.0003
  21.  H -0.0000 -0.0036  0.0000 -0.0000 -0.0000 -0.0000 -0.0000 -0.0000 -0.0000
  22.  H -0.0014 -0.0001 -0.0000  0.0000 -0.0005  0.0000 -0.0000 -0.0000 -0.0001
  23.  H -0.0000  0.0000 -0.0000 -0.0005  0.0000 -0.0033  0.0000 -0.0000  0.0000
  24.  H -0.0000  0.0000 -0.0000  0.0000 -0.0033  0.0000 -0.0033  0.0000 -0.0000
  25.  H -0.0000 -0.0000 -0.0000 -0.0000  0.0000 -0.0033  0.0000 -0.0034  0.0000
  26.  H -0.0000 -0.0000 -0.0000 -0.0000 -0.0000  0.0000 -0.0034  0.0000 -0.0037
  27.  H -0.0000 -0.0003 -0.0000 -0.0001  0.0000 -0.0000  0.0000 -0.0037  0.0000
  28.  H -0.0000 -0.0000 -0.0000 -0.0007 -0.0001 -0.0000 -0.0000 -0.0000 -0.0000
  29.  C -0.0001  0.0028 -0.0001  0.0043  0.0008  0.0001  0.0000  0.0000  0.0003
  30.  H -0.0000  0.0001  0.0000 -0.0001  0.0001  0.0000 -0.0000 -0.0000 -0.0000
  31.  H  0.0000 -0.0001  0.0000 -0.0002 -0.0001 -0.0000 -0.0000 -0.0000 -0.0001
  32.  H  0.0000  0.0003 -0.0000 -0.0001 -0.0000 -0.0000  0.0000 -0.0000  0.0000

     Atom   28      29      30      31      32
     ---- ------  ------  ------  ------  ------
   1.  C  0.0000 -0.0003  0.0000 -0.0001 -0.0000
   2.  C  0.0000 -0.0002  0.0000  0.0000 -0.0000
   3.  C  0.0003  0.0016 -0.0001 -0.0001  0.0001
   4.  C  0.0009 -0.0010 -0.0003  0.0009 -0.0002
   5.  C  0.0002  0.0003  0.0006 -0.0011 -0.0013
   6.  C -0.0000  0.0019 -0.0001  0.0004  0.0001
   7.  C  0.0060  0.0071  0.0039 -0.0022  0.0035
   8.  C  0.0003 -0.0041 -0.0011  0.0047  0.0009
   9.  N -0.0013  0.8076 -0.0101 -0.0023 -0.0114
  10.  C  0.0001 -0.0017 -0.0015 -0.0010  0.0008
  11.  C -0.0001  0.0011  0.0002  0.0002 -0.0000
  12.  C  0.0000  0.0006  0.0001  0.0003 -0.0000
  13.  C -0.0000 -0.0002  0.0000 -0.0003 -0.0000
  14.  C  0.0000  0.0018  0.0002  0.0004 -0.0001
  15.  C  0.8048  0.0105 -0.0051  0.0028 -0.0045
  16.  O -0.0224  0.0085  0.0004 -0.0001  0.0004
  17.  H -0.0000 -0.0000  0.0000  0.0000 -0.0000
  18.  H -0.0000  0.0000 -0.0000  0.0000  0.0000
  19.  H -0.0000 -0.0001 -0.0000  0.0000  0.0000
  20.  H -0.0000  0.0028  0.0001 -0.0001  0.0003
  21.  H -0.0000 -0.0001  0.0000  0.0000 -0.0000
  22.  H -0.0007  0.0043 -0.0001 -0.0002 -0.0001
  23.  H -0.0001  0.0008  0.0001 -0.0001 -0.0000
  24.  H -0.0000  0.0001  0.0000 -0.0000 -0.0000
  25.  H -0.0000  0.0000 -0.0000 -0.0000  0.0000
  26.  H -0.0000  0.0000 -0.0000 -0.0000 -0.0000
  27.  H -0.0000  0.0003 -0.0000 -0.0001  0.0000
  28.  H  0.0000  0.0036  0.0005 -0.0002  0.0005
  29.  C  0.0036  0.0000  0.7682  0.7773  0.7687
  30.  H  0.0005  0.7682  0.0000  0.0039 -0.0085
  31.  H -0.0002  0.7773  0.0039  0.0000  0.0034
  32.  H  0.0005  0.7687 -0.0085  0.0034  0.0000


 Atom-atom overlap-weighted NAO bond order, Totals by atom:                    

     Atom    1
     ---- ------
   1.  C  3.1261
   2.  C  3.1361
   3.  C  3.1149
   4.  C  3.1778
   5.  C  3.0768
   6.  C  3.1490
   7.  C  3.3884
   8.  C  3.1877
   9.  N  2.4667
  10.  C  3.0890
  11.  C  3.1477
  12.  C  3.1248
  13.  C  3.1476
  14.  C  3.0877
  15.  C  3.0243
  16.  O  1.1239
  17.  H  0.8395
  18.  H  0.8378
  19.  H  0.8336
  20.  H  0.8392
  21.  H  0.8383
  22.  H  0.7712
  23.  H  0.8332
  24.  H  0.8389
  25.  H  0.8395
  26.  H  0.8386
  27.  H  0.8386
  28.  H  0.7924
  29.  C  3.1594
  30.  H  0.7515
  31.  H  0.7864
  32.  H  0.7526


 MO bond order:                                                                

     Atom    1       2       3       4       5       6       7       8       9
     ---- ------  ------  ------  ------  ------  ------  ------  ------  ------
   1.  C  0.0000  0.3405  0.2915  0.0254  0.0730 -1.0785  0.0325 -0.0252  0.0656
   2.  C  0.3405  0.0000 -0.2640  0.2672  0.0510  0.3240 -0.0701  0.0201  0.0616
   3.  C  0.2915 -0.2640  0.0000 -1.2043  0.0159 -0.0113 -0.0236  0.0146 -0.1047
   4.  C  0.0254  0.2672 -1.2043  0.0000  0.2227 -0.0207 -0.5916  0.0665  0.0758
   5.  C  0.0730  0.0510  0.0159  0.2227  0.0000 -0.2745  0.2439  0.0935 -0.0981
   6.  C -1.0785  0.3240 -0.0113 -0.0207 -0.2745  0.0000 -0.0456 -0.0067  0.0017
   7.  C  0.0325 -0.0701 -0.0236 -0.5916  0.2439 -0.0456  0.0000 -0.6338 -0.0552
   8.  C -0.0252  0.0201  0.0146  0.0665  0.0935 -0.0067 -0.6338  0.0000  0.3506
   9.  N  0.0656  0.0616 -0.1047  0.0758 -0.0981  0.0017 -0.0552  0.3506  0.0000
  10.  C  0.0050  0.0018 -0.0005 -0.0929 -0.0599  0.0066 -0.0677  0.3992  0.0919
  11.  C -0.0036  0.0054  0.0037  0.0036 -0.0118 -0.0001 -0.1497  0.0331 -0.0468
  12.  C  0.0000 -0.0066 -0.0082  0.0087 -0.0052 -0.0001  0.0409 -0.4072 -0.0173
  13.  C -0.0035  0.0077 -0.0067  0.0103 -0.0195 -0.0021 -0.0792  0.0733  0.0139
  14.  C -0.0111 -0.0029 -0.0201  0.0471  0.0586  0.0074 -0.1153  1.0995  0.1187
  15.  C  0.0091  0.0115 -0.0230  0.0711  0.0018  0.0028 -0.0746  0.0766  0.4750
  16.  O -0.0112 -0.0414  0.0262 -0.0422  0.0141 -0.0106  0.0349 -0.0359 -0.3341
  17.  H  1.4059 -0.0733  0.0986  0.0326  0.1228  0.1254  0.0275  0.0029  0.0129
  18.  H  0.0472  1.9160  0.0675  0.1513  0.0309  0.1504 -0.0002  0.0106  0.0235
  19.  H  0.0724 -0.0946  0.9947  0.1237  0.0840  0.0215 -0.0419  0.0109  0.0280
  20.  H -0.0646  0.0018 -0.0772  0.0220 -0.8331 -0.0094 -0.0532  0.0227  0.0132
  21.  H -0.0785 -0.0123 -0.0042  0.0146  0.0969  0.0572  0.0032  0.0050  0.0199
  22.  H -0.0006 -0.0246  0.0088 -0.0806  0.0541  0.0022  1.2735  0.1162  0.0126
  23.  H  0.0027 -0.0021  0.0021 -0.0152  0.0065 -0.0003  0.0111 -0.0679  0.0176
  24.  H  0.0022 -0.0010 -0.0007 -0.0071 -0.0014  0.0001  0.0009 -0.0464 -0.0008
  25.  H  0.0012  0.0015  0.0004  0.0003  0.0014 -0.0006 -0.0090 -0.0198 -0.0008
  26.  H  0.0025 -0.0002 -0.0010  0.0012  0.0015  0.0002  0.0006  0.0074  0.0094
  27.  H -0.0088 -0.0090 -0.0126 -0.0121  0.0075 -0.0034  0.0282 -0.0408  0.0176
  28.  H  0.0043  0.0026 -0.0175  0.0093 -0.0113  0.0012 -0.0019 -0.0146 -0.0126
  29.  C -0.0197 -0.0007 -0.0210  0.0095  0.0063  0.0029  0.1780 -0.0481 -0.8361
  30.  H -0.0015  0.0058 -0.0158  0.0264 -0.0283  0.0101 -0.0059  0.0664  0.1088
  31.  H  0.0034 -0.0022  0.0092 -0.0203 -0.0113 -0.0007  0.0160 -0.0282  0.0104
  32.  H  0.0015  0.0031  0.0052 -0.0180  0.0206 -0.0045 -0.0312 -0.0320 -0.1738

     Atom   10      11      12      13      14      15      16      17      18
     ---- ------  ------  ------  ------  ------  ------  ------  ------  ------
   1.  C  0.0050 -0.0036  0.0000 -0.0035 -0.0111  0.0091 -0.0112  1.4059  0.0472
   2.  C  0.0018  0.0054 -0.0066  0.0077 -0.0029  0.0115 -0.0414 -0.0733  1.9160
   3.  C -0.0005  0.0037 -0.0082 -0.0067 -0.0201 -0.0230  0.0262  0.0986  0.0675
   4.  C -0.0929  0.0036  0.0087  0.0103  0.0471  0.0711 -0.0422  0.0326  0.1513
   5.  C -0.0599 -0.0118 -0.0052 -0.0195  0.0586  0.0018  0.0141  0.1228  0.0309
   6.  C  0.0066 -0.0001 -0.0001 -0.0021  0.0074  0.0028 -0.0106  0.1254  0.1504
   7.  C -0.0677 -0.1497  0.0409 -0.0792 -0.1153 -0.0746  0.0349  0.0275 -0.0002
   8.  C  0.3992  0.0331 -0.4072  0.0733  1.0995  0.0766 -0.0359  0.0029  0.0106
   9.  N  0.0919 -0.0468 -0.0173  0.0139  0.1187  0.4750 -0.3341  0.0129  0.0235
  10.  C  0.0000  0.3519 -0.0365 -0.5281  0.1323 -0.0506  0.0169  0.0004 -0.0009
  11.  C  0.3519  0.0000  1.1368 -0.1150 -0.4593 -0.0098  0.0238  0.0020  0.0059
  12.  C -0.0365  1.1368  0.0000  0.5964  0.0054  0.0279 -0.0319  0.0016  0.0020
  13.  C -0.5281 -0.1150  0.5964  0.0000  0.3243  0.0317 -0.0068 -0.0016  0.0014
  14.  C  0.1323 -0.4593  0.0054  0.3243  0.0000 -0.0290  0.0465  0.0027  0.0037
  15.  C -0.0506 -0.0098  0.0279  0.0317 -0.0290  0.0000  0.5591 -0.0020  0.0045
  16.  O  0.0169  0.0238 -0.0319 -0.0068  0.0465  0.5591  0.0000  0.0007 -0.0071
  17.  H  0.0004  0.0020  0.0016 -0.0016  0.0027 -0.0020  0.0007  0.0000 -0.0558
  18.  H -0.0009  0.0059  0.0020  0.0014  0.0037  0.0045 -0.0071 -0.0558  0.0000
  19.  H -0.0048  0.0080  0.0005  0.0019  0.0003  0.0101 -0.0087 -0.0096 -0.0551
  20.  H  0.0009 -0.0026 -0.0067  0.0130 -0.0014  0.0049 -0.0047 -0.0096  0.0102
  21.  H -0.0024  0.0015  0.0003  0.0005  0.0008  0.0039 -0.0035 -0.0557 -0.0096
  22.  H -0.1167  0.0003  0.0705  0.0020 -0.0929  0.0261 -0.0465  0.0011 -0.0044
  23.  H  0.6422  0.1041  0.0693  0.0294  0.0491  0.0049 -0.0116  0.0004 -0.0009
  24.  H -0.0576 -0.3070  0.0522 -0.0080 -0.0033 -0.0034  0.0024 -0.0000 -0.0008
  25.  H -0.0432  0.0332 -0.4701 -0.0196 -0.0575  0.0001  0.0009 -0.0000  0.0001
  26.  H  0.0059  0.0446  0.0968  0.3166 -0.0806 -0.0018  0.0015 -0.0001 -0.0001
  27.  H  0.1092  0.0410  0.1157  0.0954  1.2908 -0.0060  0.0000 -0.0010 -0.0025
  28.  H  0.0195  0.0054 -0.0118  0.0020  0.0274 -0.0065 -0.0040  0.0003  0.0010
  29.  C  0.0255 -0.0157  0.0190 -0.0168 -0.0150 -0.0193 -0.1159 -0.0008  0.0027
  30.  H -0.0105  0.0087  0.0005  0.0005  0.0062  0.0617 -0.0788 -0.0020  0.0023
  31.  H  0.0217  0.0065 -0.0003  0.0085 -0.0178  0.0279  0.0279  0.0017 -0.0010
  32.  H -0.0052  0.0013  0.0017  0.0057  0.0231 -0.0830  0.0705  0.0009 -0.0004

     Atom   19      20      21      22      23      24      25      26      27
     ---- ------  ------  ------  ------  ------  ------  ------  ------  ------
   1.  C  0.0724 -0.0646 -0.0785 -0.0006  0.0027  0.0022  0.0012  0.0025 -0.0088
   2.  C -0.0946  0.0018 -0.0123 -0.0246 -0.0021 -0.0010  0.0015 -0.0002 -0.0090
   3.  C  0.9947 -0.0772 -0.0042  0.0088  0.0021 -0.0007  0.0004 -0.0010 -0.0126
   4.  C  0.1237  0.0220  0.0146 -0.0806 -0.0152 -0.0071  0.0003  0.0012 -0.0121
   5.  C  0.0840 -0.8331  0.0969  0.0541  0.0065 -0.0014  0.0014  0.0015  0.0075
   6.  C  0.0215 -0.0094  0.0572  0.0022 -0.0003  0.0001 -0.0006  0.0002 -0.0034
   7.  C -0.0419 -0.0532  0.0032  1.2735  0.0111  0.0009 -0.0090  0.0006  0.0282
   8.  C  0.0109  0.0227  0.0050  0.1162 -0.0679 -0.0464 -0.0198  0.0074 -0.0408
   9.  N  0.0280  0.0132  0.0199  0.0126  0.0176 -0.0008 -0.0008  0.0094  0.0176
  10.  C -0.0048  0.0009 -0.0024 -0.1167  0.6422 -0.0576 -0.0432  0.0059  0.1092
  11.  C  0.0080 -0.0026  0.0015  0.0003  0.1041 -0.3070  0.0332  0.0446  0.0410
  12.  C  0.0005 -0.0067  0.0003  0.0705  0.0693  0.0522 -0.4701  0.0968  0.1157
  13.  C  0.0019  0.0130  0.0005  0.0020  0.0294 -0.0080 -0.0196  0.3166  0.0954
  14.  C  0.0003 -0.0014  0.0008 -0.0929  0.0491 -0.0033 -0.0575 -0.0806  1.2908
  15.  C  0.0101  0.0049  0.0039  0.0261  0.0049 -0.0034  0.0001 -0.0018 -0.0060
  16.  O -0.0087 -0.0047 -0.0035 -0.0465 -0.0116  0.0024  0.0009  0.0015  0.0000
  17.  H -0.0096 -0.0096 -0.0557  0.0011  0.0004 -0.0000 -0.0000 -0.0001 -0.0010
  18.  H -0.0551  0.0102 -0.0096 -0.0044 -0.0009 -0.0008  0.0001 -0.0001 -0.0025
  19.  H  0.0000 -0.0133  0.0101  0.0030 -0.0006 -0.0011  0.0003 -0.0002 -0.0024
  20.  H -0.0133  0.0000 -0.0549  0.0113 -0.0011 -0.0018  0.0006 -0.0001 -0.0023
  21.  H  0.0101 -0.0549  0.0000  0.0093 -0.0008 -0.0004  0.0004  0.0003 -0.0029
  22.  H  0.0030  0.0113  0.0093  0.0000 -0.0031 -0.0026  0.0019  0.0035  0.0073
  23.  H -0.0006 -0.0011 -0.0008 -0.0031  0.0000 -0.0548 -0.0102  0.0104 -0.0145
  24.  H -0.0011 -0.0018 -0.0004 -0.0026 -0.0548  0.0000 -0.0557 -0.0096  0.0097
  25.  H  0.0003  0.0006  0.0004  0.0019 -0.0102 -0.0557  0.0000 -0.0558 -0.0091
  26.  H -0.0002 -0.0001  0.0003  0.0035  0.0104 -0.0096 -0.0558  0.0000 -0.0552
  27.  H -0.0024 -0.0023 -0.0029  0.0073 -0.0145  0.0097 -0.0091 -0.0552  0.0000
  28.  H -0.0023  0.0013 -0.0002  0.0131  0.0005 -0.0002 -0.0002  0.0016  0.0018
  29.  C -0.0061  0.0322  0.0001  0.1590  0.0163  0.0025 -0.0016  0.0040  0.0075
  30.  H  0.0018  0.0105 -0.0004 -0.0082 -0.0017 -0.0017 -0.0001 -0.0008  0.0005
  31.  H -0.0008  0.0134  0.0028  0.0192 -0.0016 -0.0005 -0.0011 -0.0017 -0.0020
  32.  H -0.0007  0.0019 -0.0007 -0.0172  0.0067  0.0003 -0.0002  0.0017  0.0030

     Atom   28      29      30      31      32
     ---- ------  ------  ------  ------  ------
   1.  C  0.0043 -0.0197 -0.0015  0.0034  0.0015
   2.  C  0.0026 -0.0007  0.0058 -0.0022  0.0031
   3.  C -0.0175 -0.0210 -0.0158  0.0092  0.0052
   4.  C  0.0093  0.0095  0.0264 -0.0203 -0.0180
   5.  C -0.0113  0.0063 -0.0283 -0.0113  0.0206
   6.  C  0.0012  0.0029  0.0101 -0.0007 -0.0045
   7.  C -0.0019  0.1780 -0.0059  0.0160 -0.0312
   8.  C -0.0146 -0.0481  0.0664 -0.0282 -0.0320
   9.  N -0.0126 -0.8361  0.1088  0.0104 -0.1738
  10.  C  0.0195  0.0255 -0.0105  0.0217 -0.0052
  11.  C  0.0054 -0.0157  0.0087  0.0065  0.0013
  12.  C -0.0118  0.0190  0.0005 -0.0003  0.0017
  13.  C  0.0020 -0.0168  0.0005  0.0085  0.0057
  14.  C  0.0274 -0.0150  0.0062 -0.0178  0.0231
  15.  C -0.0065 -0.0193  0.0617  0.0279 -0.0830
  16.  O -0.0040 -0.1159 -0.0788  0.0279  0.0705
  17.  H  0.0003 -0.0008 -0.0020  0.0017  0.0009
  18.  H  0.0010  0.0027  0.0023 -0.0010 -0.0004
  19.  H -0.0023 -0.0061  0.0018 -0.0008 -0.0007
  20.  H  0.0013  0.0322  0.0105  0.0134  0.0019
  21.  H -0.0002  0.0001 -0.0004  0.0028 -0.0007
  22.  H  0.0131  0.1590 -0.0082  0.0192 -0.0172
  23.  H  0.0005  0.0163 -0.0017 -0.0016  0.0067
  24.  H -0.0002  0.0025 -0.0017 -0.0005  0.0003
  25.  H -0.0002 -0.0016 -0.0001 -0.0011 -0.0002
  26.  H  0.0016  0.0040 -0.0008 -0.0017  0.0017
  27.  H  0.0018  0.0075  0.0005 -0.0020  0.0030
  28.  H  0.0000 -0.0068  0.0014  0.0188 -0.0000
  29.  C -0.0068  0.0000 -0.5751 -0.0698  0.8860
  30.  H  0.0014 -0.5751  0.0000  0.0184 -0.0335
  31.  H  0.0188 -0.0698  0.0184  0.0000  0.0140
  32.  H -0.0000  0.8860 -0.0335  0.0140  0.0000


 MO atomic valencies:                                                          

     Atom    1
     ---- ------
   1.  C  1.0789
   2.  C  2.4167
   3.  C -0.2783
   4.  C -0.9158
   5.  C -0.1475
   6.  C -0.7555
   7.  C -0.1586
   8.  C  1.0627
   9.  N -0.1519
  10.  C  0.7534
  11.  C  0.6991
  12.  C  1.2443
  13.  C  0.7276
  14.  C  2.3373
  15.  C  1.1017
  16.  O  0.0307
  17.  H  1.6286
  18.  H  2.2926
  19.  H  1.1290
  20.  H -0.9760
  21.  H  0.0004
  22.  H  1.3976
  23.  H  0.7868
  24.  H -0.4956
  25.  H -0.7123
  26.  H  0.3027
  27.  H  1.5508
  28.  H  0.0214
  29.  C -0.4170
  30.  H -0.4342
  31.  H  0.0601
  32.  H  0.6469


 NATURAL BOND ORBITAL ANALYSIS:

                       Occupancies       Lewis Structure    Low   High
           Occ.    -------------------  -----------------   occ   occ
  Cycle   Thresh.   Lewis   Non-Lewis     CR  BD  3C  LP    (L)   (NL)   Dev
 =============================================================================
   1(1)    1.90   112.90698   7.09302     17  34   0   9     7      7    0.45
   2(2)    1.90   112.90698   7.09302     17  34   0   9     7      7    0.45
   3(1)    1.80   112.90698   7.09302     17  34   0   9     7      7    0.45
   4(2)    1.80   112.90698   7.09302     17  34   0   9     7      7    0.45
   5(1)    1.70   112.38470   7.61530     17  35   0   8     7      8    0.45
   6(2)    1.70   112.38470   7.61530     17  35   0   8     7      8    0.45
   7(1)    1.60   116.84617   3.15383     17  40   0   3     0      7    0.44
   8(2)    1.60   116.87685   3.12315     17  40   0   3     0      7    0.43
   9(3)    1.60   116.21988   3.78012     17  39   0   4     1      7    0.44
  10(4)    1.60   116.87685   3.12315     17  40   0   3     0      7    0.43
  11(1)    1.50   116.41764   3.58236     17  39   0   4     0      7    0.60
  12(2)    1.50   116.41764   3.58236     17  39   0   4     0      7    0.60
  13(1)    1.60   116.87685   3.12315     17  40   0   3     0      7    0.43
 -----------------------------------------------------------------------------

 Structure accepted: RESONANCE keyword permits strongly delocalized structure

 --------------------------------------------------------
   Core                     33.98763 ( 99.964% of  34)
   Valence Lewis            82.88922 ( 96.383% of  86)
  ==================       ============================
   Total Lewis             116.87685 ( 97.397% of 120)
  -----------------------------------------------------
   Valence non-Lewis         2.89081 (  2.409% of 120)
   Rydberg non-Lewis         0.23234 (  0.194% of 120)
  ==================       ============================
   Total non-Lewis           3.12315 (  2.603% of 120)
 --------------------------------------------------------


       (Occupancy)   Bond orbital/ Coefficients/ Hybrids
 ---------------------------------------------------------------------------------
     1. (1.98144) BD ( 1) C   1 - C   2  
                ( 49.95%)   0.7068* C   1 s( 34.71%)p 1.88( 65.26%)d 0.00(  0.03%)
                                            0.0000  0.5891 -0.0117 -0.0005 -0.0002
                                           -0.1890 -0.0159  0.0055  0.0001 -0.0932
                                           -0.0285  0.0053 -0.0000  0.7786 -0.0263
                                           -0.0124 -0.0001  0.0045 -0.0078 -0.0043
                                           -0.0006  0.0147
                ( 50.05%)   0.7074* C   2 s( 34.71%)p 1.88( 65.26%)d 0.00(  0.03%)
                                            0.0000  0.5890 -0.0133 -0.0023 -0.0005
                                            0.2053 -0.0250  0.0007  0.0000  0.1211
                                           -0.0339 -0.0021 -0.0002 -0.7706  0.0076
                                           -0.0134 -0.0004  0.0035 -0.0062 -0.0016
                                           -0.0007  0.0161
     2. (1.66452) BD ( 2) C   1 - C   2  
                ( 50.18%)   0.7084* C   1 s(  0.00%)p 1.00( 99.96%)d 0.00(  0.04%)
                                           -0.0000  0.0001 -0.0000  0.0000 -0.0000
                                           -0.8116 -0.0214 -0.0105  0.0006  0.5688
                                            0.0151  0.0071 -0.0003 -0.1289 -0.0032
                                           -0.0017  0.0001  0.0033 -0.0096  0.0088
                                            0.0137 -0.0029
                ( 49.82%)   0.7059* C   2 s(  0.00%)p 1.00( 99.96%)d 0.00(  0.04%)
                                           -0.0000  0.0008 -0.0003 -0.0001 -0.0001
                                           -0.8118 -0.0202  0.0100  0.0013  0.5691
                                            0.0143 -0.0069 -0.0008 -0.1262 -0.0032
                                            0.0016  0.0004  0.0042  0.0149 -0.0096
                                            0.0046  0.0042
     3. (1.98150) BD ( 1) C   1 - C   6  
                ( 49.91%)   0.7064* C   1 s( 34.67%)p 1.88( 65.30%)d 0.00(  0.03%)
                                            0.0000  0.5887 -0.0107  0.0001 -0.0000
                                           -0.2645 -0.0120  0.0067  0.0000 -0.5065
                                           -0.0082  0.0113 -0.0000 -0.5697  0.0390
                                            0.0067  0.0001  0.0098  0.0057  0.0122
                                           -0.0054  0.0037
                ( 50.09%)   0.7078* C   6 s( 34.69%)p 1.88( 65.28%)d 0.00(  0.03%)
                                            0.0000  0.5888 -0.0129 -0.0030 -0.0006
                                            0.2809 -0.0245 -0.0022  0.0000  0.5235
                                           -0.0312 -0.0054  0.0002  0.5457  0.0157
                                           -0.0122  0.0006  0.0080  0.0054  0.0124
                                           -0.0048  0.0067
     4. (1.98164) BD ( 1) C   1 - H  17  
                ( 60.22%)   0.7760* C   1 s( 30.53%)p 2.27( 69.40%)d 0.00(  0.07%)
                                           -0.0003  0.5523  0.0180  0.0003  0.0002
                                            0.4841  0.0024  0.0049  0.0012  0.6400
                                            0.0032  0.0065  0.0015 -0.2234 -0.0011
                                           -0.0021 -0.0005  0.0189 -0.0069 -0.0099
                                           -0.0052 -0.0116
                ( 39.78%)   0.6307* H  17 s(100.00%)
                                            1.0000  0.0006  0.0012
     5. (1.97937) BD ( 1) C   2 - C   3  
                ( 49.65%)   0.7046* C   2 s( 34.71%)p 1.88( 65.25%)d 0.00(  0.03%)
                                            0.0000  0.5891 -0.0088  0.0010  0.0003
                                           -0.4672  0.0066 -0.0083 -0.0002 -0.6165
                                            0.0004 -0.0115 -0.0005  0.2285 -0.0410
                                            0.0002 -0.0004  0.0155 -0.0038 -0.0036
                                           -0.0050 -0.0049
                ( 50.35%)   0.7096* C   3 s( 34.55%)p 1.89( 65.42%)d 0.00(  0.03%)
                                           -0.0001  0.5876  0.0137 -0.0024 -0.0000
                                            0.4696 -0.0102 -0.0047  0.0006  0.6245
                                           -0.0224 -0.0045  0.0007 -0.2044 -0.0349
                                            0.0073  0.0001  0.0148 -0.0057 -0.0063
                                           -0.0044 -0.0032
     6. (1.98148) BD ( 1) C   2 - H  18  
                ( 60.27%)   0.7764* C   2 s( 30.48%)p 2.28( 69.45%)d 0.00(  0.07%)
                                           -0.0003  0.5518  0.0176  0.0011  0.0003
                                            0.2811  0.0013 -0.0033  0.0006  0.5288
                                            0.0027 -0.0058  0.0011  0.5794  0.0033
                                           -0.0053  0.0011  0.0081  0.0114  0.0203
                                           -0.0060  0.0051
                ( 39.73%)   0.6303* H  18 s(100.00%)
                                            1.0000  0.0007  0.0012
     7. (1.97455) BD ( 1) C   3 - C   4  
                ( 49.25%)   0.7018* C   3 s( 35.28%)p 1.83( 64.70%)d 0.00(  0.03%)
                                            0.0001  0.5939  0.0058  0.0046  0.0004
                                           -0.2854  0.0140  0.0038  0.0005 -0.5214
                                            0.0171  0.0078  0.0002 -0.5411 -0.0146
                                            0.0087 -0.0016  0.0078  0.0048  0.0112
                                           -0.0042  0.0058
                ( 50.75%)   0.7124* C   4 s( 34.08%)p 1.93( 65.89%)d 0.00(  0.03%)
                                           -0.0000  0.5837  0.0064  0.0005  0.0002
                                            0.2739  0.0036  0.0010  0.0005  0.5147
                                           -0.0016  0.0004  0.0015  0.5644 -0.0185
                                            0.0012  0.0035  0.0082  0.0064  0.0132
                                           -0.0044  0.0037
     8. (1.66113) BD ( 2) C   3 - C   4  
                ( 49.15%)   0.7011* C   3 s(  0.00%)p 1.00( 99.96%)d 0.00(  0.04%)
                                            0.0000  0.0021  0.0006  0.0004  0.0000
                                            0.8110  0.0109  0.0055 -0.0013 -0.5710
                                           -0.0054 -0.0038  0.0012  0.1249  0.0015
                                            0.0005 -0.0001 -0.0038 -0.0155  0.0103
                                           -0.0042 -0.0041
                ( 50.85%)   0.7131* C   4 s(  0.00%)p 1.00( 99.96%)d 0.00(  0.03%)
                                            0.0000  0.0022  0.0040  0.0008 -0.0001
                                            0.8078  0.0084  0.0043 -0.0049 -0.5746
                                           -0.0048 -0.0046  0.0031  0.1297  0.0014
                                            0.0001 -0.0006  0.0063  0.0061 -0.0015
                                            0.0164  0.0010
     9. (1.98060) BD ( 1) C   3 - H  19  
                ( 60.27%)   0.7763* C   3 s( 30.07%)p 2.32( 69.86%)d 0.00(  0.07%)
                                           -0.0004  0.5482 -0.0154 -0.0020 -0.0002
                                           -0.1981 -0.0052  0.0004  0.0006 -0.1033
                                           -0.0064  0.0016  0.0013  0.8053  0.0006
                                            0.0055  0.0020  0.0001 -0.0106 -0.0058
                                            0.0016  0.0228
                ( 39.73%)   0.6303* H  19 s(100.00%)
                                            1.0000  0.0015  0.0007
    10. (1.97388) BD ( 1) C   4 - C   5  
                ( 50.55%)   0.7110* C   4 s( 33.64%)p 1.97( 66.33%)d 0.00(  0.03%)
                                            0.0000  0.5800  0.0058  0.0021  0.0002
                                            0.1949 -0.0019  0.0001 -0.0001  0.0992
                                            0.0062  0.0004 -0.0008 -0.7843  0.0143
                                            0.0030 -0.0051  0.0025 -0.0079 -0.0045
                                           -0.0004  0.0158
                ( 49.45%)   0.7032* C   5 s( 35.10%)p 1.85( 64.87%)d 0.00(  0.03%)
                                            0.0001  0.5924  0.0047  0.0034  0.0004
                                           -0.2111  0.0108  0.0052  0.0008 -0.1255
                                            0.0174  0.0029  0.0011  0.7667 -0.0002
                                           -0.0099  0.0014  0.0036 -0.0063 -0.0019
                                           -0.0006  0.0146
    11. (1.96908) BD ( 1) C   4 - C   7  
                ( 49.16%)   0.7011* C   4 s( 32.25%)p 2.10( 67.72%)d 0.00(  0.03%)
                                            0.0001  0.5678 -0.0096 -0.0033 -0.0003
                                           -0.4835 -0.0187  0.0049 -0.0013 -0.6280
                                           -0.0138 -0.0005 -0.0014  0.2200 -0.0074
                                           -0.0021  0.0002  0.0142 -0.0048 -0.0063
                                           -0.0045 -0.0056
                ( 50.84%)   0.7130* C   7 s( 29.42%)p 2.40( 70.56%)d 0.00(  0.03%)
                                            0.0001  0.5423  0.0085 -0.0001  0.0002
                                            0.4747 -0.0029  0.0012  0.0001  0.6389
                                            0.0020  0.0008  0.0012 -0.2679 -0.0137
                                            0.0023 -0.0025  0.0121 -0.0068 -0.0068
                                           -0.0020 -0.0048
    12. (1.97934) BD ( 1) C   5 - C   6  
                ( 50.46%)   0.7103* C   5 s( 34.69%)p 1.88( 65.28%)d 0.00(  0.03%)
                                            0.0000 -0.5888 -0.0145  0.0017  0.0000
                                           -0.4726  0.0058  0.0033 -0.0006 -0.6143
                                           -0.0010  0.0075  0.0004  0.2243 -0.0410
                                            0.0021  0.0004 -0.0152  0.0037  0.0037
                                            0.0049  0.0046
                ( 49.54%)   0.7039* C   6 s( 34.75%)p 1.88( 65.22%)d 0.00(  0.03%)
                                           -0.0000 -0.5894  0.0094 -0.0017 -0.0004
                                            0.4664 -0.0103 -0.0078  0.0004  0.6253
                                           -0.0222 -0.0093  0.0002 -0.2045 -0.0333
                                            0.0070 -0.0009 -0.0145  0.0060  0.0062
                                            0.0040  0.0030
    13. (1.66819) BD ( 2) C   5 - C   6  
                ( 50.36%)   0.7096* C   5 s(  0.00%)p 1.00( 99.97%)d 0.00(  0.03%)
                                           -0.0001  0.0009 -0.0014 -0.0010  0.0000
                                           -0.8082 -0.0163 -0.0116  0.0013  0.5737
                                            0.0094  0.0069 -0.0018 -0.1293 -0.0016
                                           -0.0017  0.0007 -0.0068 -0.0045  0.0003
                                           -0.0167 -0.0007
                ( 49.64%)   0.7046* C   6 s(  0.00%)p 1.00( 99.96%)d 0.00(  0.04%)
                                            0.0000  0.0017  0.0002 -0.0000  0.0001
                                           -0.8134 -0.0176 -0.0084  0.0005  0.5668
                                            0.0124  0.0060 -0.0002 -0.1270 -0.0024
                                           -0.0015  0.0000  0.0030 -0.0104  0.0095
                                            0.0139 -0.0032
    14. (1.97995) BD ( 1) C   5 - H  20  
                ( 60.15%)   0.7756* C   5 s( 30.12%)p 2.32( 69.81%)d 0.00(  0.07%)
                                            0.0004 -0.5486  0.0152  0.0016  0.0002
                                            0.2788  0.0057  0.0005  0.0003  0.5257
                                            0.0069 -0.0004 -0.0004  0.5864 -0.0065
                                            0.0065  0.0034 -0.0087 -0.0114 -0.0203
                                            0.0058 -0.0048
                ( 39.85%)   0.6312* H  20 s(100.00%)
                                           -1.0000 -0.0013 -0.0007
    15. (1.98161) BD ( 1) C   6 - H  21  
                ( 60.28%)   0.7764* C   6 s( 30.47%)p 2.28( 69.46%)d 0.00(  0.07%)
                                            0.0003 -0.5517 -0.0177 -0.0012 -0.0002
                                           -0.2013 -0.0011 -0.0025 -0.0006 -0.1076
                                           -0.0006 -0.0017 -0.0005  0.8015  0.0044
                                            0.0078  0.0013  0.0005  0.0102  0.0059
                                           -0.0017 -0.0230
                ( 39.72%)   0.6302* H  21 s(100.00%)
                                           -1.0000 -0.0007 -0.0012
    16. (1.96813) BD ( 1) C   7 - C   8  
                ( 51.10%)   0.7148* C   7 s( 29.22%)p 2.42( 70.75%)d 0.00(  0.03%)
                                           -0.0001 -0.5405 -0.0090  0.0016 -0.0001
                                            0.7889 -0.0061  0.0011 -0.0007 -0.0050
                                            0.0002  0.0007 -0.0016  0.2911  0.0159
                                           -0.0018  0.0022 -0.0007 -0.0101 -0.0015
                                           -0.0121  0.0044
                ( 48.90%)   0.6993* C   8 s( 32.23%)p 2.10( 67.74%)d 0.00(  0.03%)
                                           -0.0001 -0.5676  0.0074  0.0040  0.0004
                                           -0.7970 -0.0189  0.0031 -0.0018 -0.0064
                                            0.0053  0.0034  0.0000 -0.2042  0.0022
                                            0.0012  0.0000  0.0012 -0.0068  0.0011
                                           -0.0143  0.0078
    17. (1.97730) BD ( 1) C   7 - N   9  
                ( 37.24%)   0.6103* C   7 s( 21.34%)p 3.68( 78.57%)d 0.00(  0.09%)
                                           -0.0001  0.4615  0.0204  0.0041 -0.0004
                                            0.3883 -0.0140  0.0026  0.0032 -0.7682
                                            0.0276 -0.0021 -0.0036 -0.2092  0.0008
                                            0.0048 -0.0017 -0.0199 -0.0066  0.0112
                                           -0.0142 -0.0126
                ( 62.76%)   0.7922* N   9 s( 34.70%)p 1.88( 65.27%)d 0.00(  0.02%)
                                           -0.0000  0.5890  0.0064 -0.0032  0.0002
                                           -0.3711  0.0008  0.0068 -0.0011  0.6937
                                            0.0055 -0.0103  0.0018  0.1832  0.0008
                                            0.0029 -0.0002 -0.0121 -0.0003  0.0060
                                           -0.0075 -0.0028
    18. (1.95433) BD ( 1) C   7 - H  22  
                ( 62.87%)   0.7929* C   7 s( 20.11%)p 3.97( 79.81%)d 0.00(  0.08%)
                                           -0.0003  0.4476 -0.0271 -0.0003  0.0001
                                           -0.0236 -0.0047 -0.0029 -0.0030  0.0129
                                            0.0036 -0.0021  0.0039  0.8926  0.0244
                                            0.0002 -0.0016 -0.0009 -0.0032  0.0008
                                            0.0009  0.0282
                ( 37.13%)   0.6093* H  22 s(100.00%)
                                            1.0000  0.0043 -0.0002
    19. (1.97297) BD ( 1) C   8 - C  10  
                ( 50.76%)   0.7125* C   8 s( 33.29%)p 2.00( 66.67%)d 0.00(  0.03%)
                                           -0.0000  0.5770  0.0035  0.0017  0.0002
                                           -0.4717  0.0017 -0.0001 -0.0017 -0.6148
                                            0.0101  0.0017 -0.0038  0.2568 -0.0098
                                           -0.0002  0.0017  0.0135 -0.0045 -0.0090
                                           -0.0026 -0.0076
                ( 49.24%)   0.7017* C  10 s( 35.13%)p 1.85( 64.84%)d 0.00(  0.03%)
                                            0.0001  0.5927  0.0056  0.0048  0.0002
                                            0.4838 -0.0185 -0.0069 -0.0003  0.5920
                                            0.0044 -0.0075  0.0020 -0.2515 -0.0106
                                            0.0043 -0.0013  0.0113 -0.0036 -0.0097
                                           -0.0024 -0.0067
    20. (1.97517) BD ( 1) C   8 - C  14  
                ( 50.84%)   0.7130* C   8 s( 34.45%)p 1.90( 65.52%)d 0.00(  0.03%)
                                           -0.0000  0.5869  0.0064  0.0015  0.0003
                                           -0.3058 -0.0060 -0.0003 -0.0003  0.5946
                                           -0.0128  0.0003  0.0029 -0.4559  0.0077
                                            0.0007 -0.0026 -0.0081  0.0077 -0.0121
                                           -0.0043 -0.0018
                ( 49.16%)   0.7012* C  14 s( 35.03%)p 1.85( 64.94%)d 0.00(  0.03%)
                                            0.0001  0.5918  0.0065  0.0048  0.0004
                                            0.3453 -0.0220 -0.0044 -0.0008 -0.5745
                                           -0.0075  0.0080 -0.0015  0.4466 -0.0038
                                           -0.0059  0.0006 -0.0058  0.0065 -0.0134
                                           -0.0044 -0.0021
    21. (1.66643) BD ( 2) C   8 - C  14  
                ( 50.73%)   0.7122* C   8 s(  0.01%)p 1.00( 99.96%)d 0.00(  0.03%)
                                           -0.0000  0.0042  0.0068 -0.0031 -0.0001
                                           -0.2189 -0.0039 -0.0021  0.0012  0.5173
                                            0.0045  0.0030 -0.0038  0.8270  0.0071
                                            0.0053 -0.0044 -0.0077 -0.0095  0.0030
                                           -0.0011 -0.0120
                ( 49.27%)   0.7020* C  14 s(  0.00%)p 1.00( 99.96%)d 0.00(  0.04%)
                                            0.0000 -0.0009  0.0028  0.0006 -0.0000
                                           -0.2249 -0.0039 -0.0014 -0.0003  0.5093
                                            0.0064  0.0043 -0.0011  0.8303  0.0104
                                            0.0066 -0.0012  0.0026 -0.0039 -0.0087
                                            0.0093  0.0142
    22. (1.98766) BD ( 1) N   9 - C  15  
                ( 63.83%)   0.7989* N   9 s( 32.98%)p 2.03( 66.98%)d 0.00(  0.05%)
                                           -0.0000  0.5742  0.0019  0.0055 -0.0002
                                            0.4504 -0.0080  0.0042  0.0009 -0.3942
                                            0.0110 -0.0009 -0.0009  0.5579 -0.0083
                                            0.0073  0.0013 -0.0120  0.0141 -0.0100
                                           -0.0001  0.0042
                ( 36.17%)   0.6014* C  15 s( 32.80%)p 2.05( 67.12%)d 0.00(  0.08%)
                                            0.0002  0.5726 -0.0107 -0.0014 -0.0015
                                           -0.4599  0.0126  0.0038  0.0017  0.4261
                                           -0.0033 -0.0026 -0.0018 -0.5265  0.0268
                                            0.0050  0.0016 -0.0123  0.0172 -0.0177
                                            0.0022  0.0026
    23. (1.98748) BD ( 1) N   9 - C  29  
                ( 63.61%)   0.7975* N   9 s( 32.27%)p 2.10( 67.70%)d 0.00(  0.03%)
                                           -0.0001  0.5679 -0.0110  0.0032  0.0001
                                           -0.0696 -0.0010 -0.0005 -0.0004 -0.3203
                                            0.0056 -0.0011  0.0006 -0.7546  0.0094
                                           -0.0022 -0.0004 -0.0033  0.0024  0.0117
                                           -0.0046  0.0121
                ( 36.39%)   0.6033* C  29 s( 24.54%)p 3.07( 75.36%)d 0.00(  0.10%)
                                            0.0001  0.4945  0.0289 -0.0012 -0.0003
                                            0.0566 -0.0021 -0.0008 -0.0004  0.3614
                                           -0.0220  0.0000  0.0005  0.7857 -0.0443
                                           -0.0023  0.0014  0.0013  0.0040  0.0203
                                           -0.0049  0.0238
    24. (1.97909) BD ( 1) C  10 - C  11  
                ( 50.41%)   0.7100* C  10 s( 34.81%)p 1.87( 65.16%)d 0.00(  0.03%)
                                           -0.0001  0.5898  0.0145 -0.0022  0.0000
                                           -0.7818  0.0168  0.0082 -0.0002 -0.0338
                                            0.0347 -0.0034 -0.0004 -0.1933 -0.0169
                                            0.0044 -0.0006  0.0001  0.0081 -0.0033
                                            0.0127 -0.0078
                ( 49.59%)   0.7042* C  11 s( 34.71%)p 1.88( 65.26%)d 0.00(  0.03%)
                                            0.0000  0.5890 -0.0088  0.0018  0.0005
                                            0.7794 -0.0101 -0.0129  0.0009  0.0146
                                            0.0323 -0.0042  0.0008  0.2075 -0.0238
                                           -0.0020 -0.0002  0.0035  0.0071 -0.0024
                                            0.0131 -0.0087
    25. (1.66968) BD ( 2) C  10 - C  11  
                ( 50.15%)   0.7081* C  10 s(  0.00%)p 1.00( 99.96%)d 0.00(  0.04%)
                                           -0.0000  0.0027  0.0017  0.0010 -0.0000
                                           -0.2232 -0.0056 -0.0023  0.0008  0.5276
                                            0.0101  0.0071 -0.0009  0.8190  0.0153
                                            0.0142 -0.0013 -0.0094 -0.0108  0.0011
                                           -0.0004 -0.0123
                ( 49.85%)   0.7061* C  11 s(  0.00%)p 1.00( 99.96%)d 0.00(  0.04%)
                                           -0.0000 -0.0003 -0.0001  0.0000 -0.0000
                                           -0.2281 -0.0056 -0.0021 -0.0002  0.5225
                                            0.0122  0.0059 -0.0001  0.8209  0.0198
                                            0.0092 -0.0004  0.0075  0.0153  0.0072
                                           -0.0090 -0.0011
    26. (1.98023) BD ( 1) C  10 - H  23  
                ( 60.32%)   0.7767* C  10 s( 29.97%)p 2.33( 69.96%)d 0.00(  0.07%)
                                            0.0004 -0.5472  0.0160  0.0024  0.0001
                                           -0.3212 -0.0088  0.0032  0.0028  0.6073
                                           -0.0026  0.0036  0.0018 -0.4770 -0.0001
                                           -0.0030 -0.0014  0.0136 -0.0107  0.0179
                                            0.0082 -0.0003
                ( 39.68%)   0.6299* H  23 s(100.00%)
                                           -1.0000 -0.0017 -0.0006
    27. (1.98151) BD ( 1) C  11 - C  12  
                ( 50.08%)   0.7077* C  11 s( 34.69%)p 1.88( 65.27%)d 0.00(  0.03%)
                                            0.0000  0.5889 -0.0136 -0.0025 -0.0006
                                           -0.3335  0.0414  0.0010  0.0002  0.5743
                                            0.0049 -0.0114  0.0005 -0.4580  0.0082
                                            0.0077 -0.0003 -0.0060  0.0063 -0.0143
                                           -0.0053 -0.0022
                ( 49.92%)   0.7066* C  12 s( 34.68%)p 1.88( 65.29%)d 0.00(  0.03%)
                                            0.0000  0.5888 -0.0114 -0.0004 -0.0001
                                            0.3042  0.0269 -0.0094  0.0001 -0.5916
                                            0.0303  0.0082  0.0001  0.4565 -0.0117
                                           -0.0077 -0.0000 -0.0077  0.0082 -0.0135
                                           -0.0030 -0.0024
    28. (1.98155) BD ( 1) C  11 - H  24  
                ( 60.29%)   0.7765* C  11 s( 30.51%)p 2.28( 69.42%)d 0.00(  0.07%)
                                            0.0003 -0.5521 -0.0178 -0.0006 -0.0002
                                            0.4766  0.0023  0.0052  0.0008  0.6287
                                            0.0034  0.0059  0.0009 -0.2679 -0.0016
                                           -0.0022 -0.0004 -0.0197  0.0093  0.0096
                                            0.0062  0.0081
                ( 39.71%)   0.6302* H  24 s(100.00%)
                                           -1.0000 -0.0007 -0.0012
    29. (1.98159) BD ( 1) C  12 - C  13  
                ( 49.95%)   0.7068* C  12 s( 34.73%)p 1.88( 65.24%)d 0.00(  0.03%)
                                            0.0000  0.5892 -0.0110 -0.0000 -0.0001
                                            0.4511  0.0197 -0.0112  0.0001  0.6144
                                           -0.0287 -0.0089  0.0001 -0.2635  0.0235
                                            0.0024  0.0000  0.0130 -0.0035 -0.0085
                                           -0.0011 -0.0080
                ( 50.05%)   0.7074* C  13 s( 34.66%)p 1.88( 65.31%)d 0.00(  0.03%)
                                            0.0000  0.5886 -0.0133 -0.0028 -0.0005
                                           -0.4766  0.0408  0.0033  0.0001 -0.6041
                                           -0.0024  0.0115 -0.0005  0.2429  0.0126
                                           -0.0063  0.0004  0.0117 -0.0034 -0.0100
                                           -0.0037 -0.0071
    30. (1.66657) BD ( 2) C  12 - C  13  
                ( 50.20%)   0.7085* C  12 s(  0.00%)p 1.00( 99.96%)d 0.00(  0.04%)
                                            0.0000  0.0013  0.0000  0.0003  0.0000
                                           -0.2280 -0.0058 -0.0029  0.0003  0.5191
                                            0.0135  0.0066 -0.0003  0.8230  0.0218
                                            0.0102 -0.0005  0.0072  0.0146  0.0067
                                           -0.0084 -0.0004
                ( 49.80%)   0.7057* C  13 s(  0.00%)p 1.00( 99.96%)d 0.00(  0.04%)
                                            0.0000 -0.0013  0.0002  0.0007  0.0001
                                           -0.2335 -0.0057 -0.0029  0.0004  0.5144
                                            0.0132  0.0064 -0.0009  0.8244  0.0205
                                            0.0101 -0.0012  0.0029 -0.0034 -0.0085
                                            0.0088  0.0142
    31. (1.98168) BD ( 1) C  12 - H  25  
                ( 60.22%)   0.7760* C  12 s( 30.50%)p 2.28( 69.43%)d 0.00(  0.07%)
                                            0.0003 -0.5520 -0.0179 -0.0003 -0.0002
                                            0.8064  0.0044  0.0083  0.0018  0.0260
                                            0.0003  0.0002  0.0001  0.2078  0.0011
                                            0.0022  0.0005 -0.0009 -0.0104 -0.0021
                                           -0.0213  0.0097
                ( 39.78%)   0.6307* H  25 s(100.00%)
                                           -1.0000 -0.0005 -0.0012
    32. (1.97909) BD ( 1) C  13 - C  14  
                ( 49.56%)   0.7040* C  13 s( 34.71%)p 1.88( 65.25%)d 0.00(  0.03%)
                                            0.0000  0.5891 -0.0093  0.0015  0.0004
                                            0.7808 -0.0183 -0.0127  0.0005  0.0374
                                           -0.0339  0.0027 -0.0006  0.1988  0.0160
                                           -0.0056  0.0005  0.0001  0.0089 -0.0032
                                            0.0129 -0.0078
                ( 50.44%)   0.7102* C  14 s( 34.62%)p 1.89( 65.34%)d 0.00(  0.03%)
                                           -0.0001  0.5883  0.0138 -0.0032 -0.0001
                                           -0.7820  0.0097  0.0081 -0.0001 -0.0191
                                           -0.0328  0.0049  0.0001 -0.1995  0.0238
                                           -0.0001 -0.0003  0.0028  0.0067 -0.0024
                                            0.0132 -0.0088
    33. (1.98147) BD ( 1) C  13 - H  26  
                ( 60.27%)   0.7763* C  13 s( 30.53%)p 2.27( 69.40%)d 0.00(  0.07%)
                                           -0.0003  0.5523  0.0179  0.0013  0.0002
                                           -0.3259 -0.0013 -0.0038 -0.0008  0.6060
                                            0.0034  0.0055  0.0009 -0.4696 -0.0025
                                           -0.0046 -0.0008 -0.0138  0.0094 -0.0175
                                           -0.0093  0.0005
                ( 39.73%)   0.6303* H  26 s(100.00%)
                                            1.0000  0.0006  0.0012
    34. (1.97941) BD ( 1) C  14 - H  27  
                ( 60.52%)   0.7780* C  14 s( 30.26%)p 2.30( 69.67%)d 0.00(  0.07%)
                                           -0.0003  0.5499 -0.0159 -0.0014 -0.0002
                                            0.4658  0.0076 -0.0026 -0.0010  0.6396
                                           -0.0025  0.0039  0.0022 -0.2655  0.0024
                                           -0.0028 -0.0014  0.0196 -0.0084 -0.0099
                                           -0.0067 -0.0086
                ( 39.48%)   0.6283* H  27 s(100.00%)
                                            1.0000  0.0013  0.0007
    35. (1.99696) BD ( 1) C  15 - O  16  
                ( 26.83%)   0.5180* C  15 s(  0.01%)p 1.00( 99.43%)d 0.01(  0.56%)
                                            0.0000 -0.0080  0.0002 -0.0013  0.0002
                                            0.8058  0.0345  0.0145  0.0033  0.4962
                                            0.0206  0.0077  0.0024 -0.3109 -0.0124
                                           -0.0061 -0.0009  0.0261  0.0535  0.0264
                                           -0.0052 -0.0365
                ( 73.17%)   0.8554* O  16 s(  0.00%)p 1.00( 99.89%)d 0.00(  0.11%)
                                           -0.0000 -0.0069  0.0001 -0.0002  0.0000
                                            0.8152  0.0003 -0.0008 -0.0027  0.4971
                                           -0.0004 -0.0014 -0.0014 -0.2953 -0.0001
                                            0.0004  0.0010 -0.0116 -0.0235 -0.0119
                                            0.0020  0.0157
    36. (1.99290) BD ( 2) C  15 - O  16  
                ( 35.89%)   0.5991* C  15 s( 32.05%)p 2.12( 67.80%)d 0.00(  0.15%)
                                           -0.0000  0.5630 -0.0594 -0.0012 -0.0010
                                            0.1117 -0.0234  0.0027 -0.0018  0.3010
                                            0.0018 -0.0050  0.0004  0.7555 -0.0600
                                           -0.0023 -0.0037  0.0019  0.0080  0.0243
                                           -0.0052  0.0292
                ( 64.11%)   0.8007* O  16 s( 37.28%)p 1.68( 62.61%)d 0.00(  0.11%)
                                            0.0001  0.6095  0.0364  0.0009  0.0000
                                           -0.0955 -0.0005  0.0007 -0.0005 -0.2723
                                            0.0127 -0.0017  0.0004 -0.7364  0.0194
                                           -0.0012 -0.0006  0.0038  0.0070  0.0179
                                           -0.0022  0.0268
    37. (1.98528) BD ( 1) C  15 - H  28  
                ( 58.26%)   0.7633* C  15 s( 35.45%)p 1.82( 64.47%)d 0.00(  0.08%)
                                            0.0004 -0.5942 -0.0374 -0.0016 -0.0012
                                           -0.3470 -0.0018 -0.0018  0.0010  0.6902
                                            0.0152  0.0008  0.0008  0.2175  0.0192
                                           -0.0045  0.0035  0.0157  0.0096 -0.0131
                                            0.0126  0.0131
                ( 41.74%)   0.6461* H  28 s(100.00%)
                                           -1.0000 -0.0042  0.0002
    38. (1.98945) BD ( 1) C  29 - H  30  
                ( 60.64%)   0.7787* C  29 s( 24.91%)p 3.01( 75.02%)d 0.00(  0.07%)
                                            0.0001 -0.4991  0.0059 -0.0006 -0.0001
                                            0.3274  0.0034  0.0064 -0.0017  0.7977
                                            0.0088  0.0025 -0.0007 -0.0779 -0.0188
                                            0.0032 -0.0023 -0.0159  0.0014  0.0069
                                            0.0161  0.0129
                ( 39.36%)   0.6274* H  30 s(100.00%)
                                           -1.0000  0.0016 -0.0001
    39. (1.98909) BD ( 1) C  29 - H  31  
                ( 60.89%)   0.7803* C  29 s( 25.69%)p 2.89( 74.24%)d 0.00(  0.07%)
                                           -0.0000  0.5069 -0.0032  0.0000  0.0000
                                           -0.5123 -0.0079  0.0036 -0.0011  0.4783
                                            0.0204 -0.0075  0.0015 -0.5006  0.0073
                                           -0.0027 -0.0007 -0.0166  0.0140 -0.0150
                                           -0.0005 -0.0028
                ( 39.11%)   0.6254* H  31 s(100.00%)
                                            1.0000  0.0004 -0.0000
    40. (1.99002) BD ( 1) C  29 - H  32  
                ( 60.55%)   0.7781* C  29 s( 24.94%)p 3.01( 74.98%)d 0.00(  0.07%)
                                           -0.0001  0.4994 -0.0074  0.0004  0.0001
                                            0.7911  0.0152  0.0017 -0.0001 -0.0465
                                            0.0068  0.0032  0.0008 -0.3484  0.0106
                                           -0.0054  0.0025 -0.0024 -0.0152 -0.0006
                                            0.0208 -0.0082
                ( 39.45%)   0.6281* H  32 s(100.00%)
                                            1.0000 -0.0016  0.0000
    41. (1.99929) CR ( 1) C   1           s(100.00%)p 0.00(  0.00%)
                                            1.0000  0.0002  0.0000  0.0000  0.0000
                                            0.0002  0.0000  0.0000  0.0000  0.0002
                                            0.0000  0.0000  0.0000 -0.0001 -0.0000
                                           -0.0000 -0.0000  0.0000 -0.0000 -0.0000
                                           -0.0000 -0.0000
    42. (1.99929) CR ( 1) C   2           s(100.00%)p 0.00(  0.00%)
                                            1.0000  0.0001  0.0000  0.0000  0.0000
                                            0.0001  0.0000 -0.0000  0.0000  0.0002
                                            0.0000 -0.0000  0.0000  0.0002  0.0000
                                           -0.0000  0.0000  0.0000  0.0000  0.0000
                                           -0.0000  0.0000
    43. (1.99918) CR ( 1) C   3           s(100.00%)p 0.00(  0.00%)
                                            1.0000  0.0002 -0.0000 -0.0000 -0.0000
                                           -0.0000 -0.0000 -0.0000  0.0000  0.0001
                                           -0.0000 -0.0000  0.0000  0.0003 -0.0000
                                            0.0000  0.0000  0.0000 -0.0000 -0.0000
                                            0.0000  0.0000
    44. (1.99912) CR ( 1) C   4           s(100.00%)
                                            1.0000 -0.0001  0.0000  0.0000  0.0000
                                            0.0000  0.0000 -0.0000  0.0000  0.0001
                                            0.0000  0.0000  0.0000 -0.0000  0.0000
                                            0.0000  0.0000 -0.0000  0.0000  0.0000
                                            0.0000  0.0000
    45. (1.99917) CR ( 1) C   5           s(100.00%)p 0.00(  0.00%)
                                            1.0000  0.0002 -0.0000 -0.0000 -0.0000
                                           -0.0001 -0.0000 -0.0000 -0.0000 -0.0001
                                           -0.0000 -0.0000 -0.0000 -0.0003  0.0000
                                           -0.0000 -0.0000  0.0000  0.0000  0.0000
                                           -0.0000  0.0000
    46. (1.99929) CR ( 1) C   6           s(100.00%)p 0.00(  0.00%)
                                            1.0000  0.0001  0.0000  0.0000  0.0000
                                            0.0001  0.0000  0.0000  0.0000  0.0000
                                            0.0000  0.0000  0.0000 -0.0003 -0.0000
                                           -0.0000 -0.0000 -0.0000 -0.0000 -0.0000
                                            0.0000  0.0000
    47. (1.99901) CR ( 1) C   7           s(100.00%)p 0.00(  0.00%)
                                            1.0000  0.0001 -0.0000  0.0000 -0.0000
                                            0.0001 -0.0000 -0.0000 -0.0000 -0.0002
                                            0.0000 -0.0000  0.0000  0.0003  0.0000
                                            0.0000 -0.0000 -0.0000 -0.0000  0.0000
                                           -0.0000  0.0000
    48. (1.99912) CR ( 1) C   8           s(100.00%)p 0.00(  0.00%)
                                            1.0000 -0.0001  0.0000  0.0000  0.0000
                                           -0.0001 -0.0000  0.0000 -0.0000  0.0000
                                            0.0000  0.0000 -0.0000  0.0000  0.0000
                                            0.0000 -0.0000 -0.0000 -0.0000 -0.0000
                                           -0.0000  0.0000
    49. (1.99937) CR ( 1) N   9           s(100.00%)
                                            1.0000  0.0001 -0.0000  0.0000  0.0000
                                           -0.0000 -0.0000  0.0000  0.0000 -0.0001
                                            0.0000 -0.0000  0.0000 -0.0001  0.0000
                                            0.0000 -0.0000 -0.0000  0.0000  0.0000
                                           -0.0000  0.0000
    50. (1.99918) CR ( 1) C  10           s(100.00%)p 0.00(  0.00%)
                                            1.0000  0.0001 -0.0000 -0.0000 -0.0000
                                            0.0000  0.0000  0.0000 -0.0000 -0.0003
                                            0.0000 -0.0000 -0.0000  0.0002  0.0000
                                            0.0000  0.0000 -0.0000  0.0000 -0.0000
                                           -0.0000  0.0000
    51. (1.99929) CR ( 1) C  11           s(100.00%)p 0.00(  0.00%)
                                            1.0000  0.0001  0.0000  0.0000  0.0000
                                           -0.0002 -0.0000 -0.0000 -0.0000 -0.0002
                                           -0.0000 -0.0000 -0.0000  0.0001  0.0000
                                            0.0000  0.0000  0.0000 -0.0000 -0.0000
                                           -0.0000 -0.0000
    52. (1.99929) CR ( 1) C  12           s(100.00%)p 0.00(  0.00%)
                                            1.0000  0.0002  0.0000  0.0000  0.0000
                                           -0.0003 -0.0000 -0.0000 -0.0000 -0.0000
                                           -0.0000 -0.0000 -0.0000 -0.0001 -0.0000
                                           -0.0000 -0.0000  0.0000  0.0000  0.0000
                                            0.0000 -0.0000
    53. (1.99929) CR ( 1) C  13           s(100.00%)p 0.00(  0.00%)
                                            1.0000  0.0001  0.0000  0.0000  0.0000
                                           -0.0001 -0.0000 -0.0000 -0.0000  0.0002
                                            0.0000  0.0000  0.0000 -0.0002 -0.0000
                                           -0.0000 -0.0000 -0.0000  0.0000 -0.0000
                                           -0.0000  0.0000
    54. (1.99917) CR ( 1) C  14           s(100.00%)p 0.00(  0.00%)
                                            1.0000  0.0002 -0.0000 -0.0000 -0.0000
                                            0.0001  0.0000 -0.0000 -0.0000  0.0002
                                           -0.0000  0.0000  0.0000 -0.0001  0.0000
                                           -0.0000 -0.0000  0.0000 -0.0000 -0.0000
                                           -0.0000 -0.0000
    55. (1.99939) CR ( 1) C  15           s(100.00%)p 0.00(  0.00%)
                                            1.0000  0.0001  0.0000  0.0000  0.0000
                                            0.0002 -0.0000 -0.0000 -0.0000 -0.0003
                                           -0.0000 -0.0000  0.0000  0.0000 -0.0000
                                            0.0000 -0.0000 -0.0000 -0.0000  0.0000
                                           -0.0000 -0.0000
    56. (1.99981) CR ( 1) O  16           s(100.00%)p 0.00(  0.00%)
                                            1.0000  0.0002 -0.0000  0.0000  0.0000
                                            0.0001  0.0000  0.0000  0.0000 -0.0000
                                           -0.0000 -0.0000  0.0000  0.0002 -0.0000
                                            0.0000  0.0000 -0.0000 -0.0000 -0.0000
                                           -0.0000 -0.0000
    57. (1.99940) CR ( 1) C  29           s(100.00%)p 0.00(  0.00%)
                                            1.0000  0.0000 -0.0000  0.0000  0.0000
                                            0.0000  0.0000 -0.0000  0.0000 -0.0001
                                            0.0000 -0.0000  0.0000 -0.0001  0.0000
                                           -0.0000  0.0000  0.0000 -0.0000 -0.0000
                                            0.0000 -0.0000
    58. (1.66817) LP ( 1) N   9           s(  0.00%)p 1.00( 99.99%)d 0.00(  0.01%)
                                            0.0000 -0.0008  0.0031  0.0002  0.0000
                                            0.8087  0.0122  0.0001 -0.0014  0.5103
                                            0.0106  0.0023 -0.0008 -0.2918 -0.0041
                                           -0.0013  0.0005 -0.0024  0.0033  0.0050
                                            0.0089 -0.0030
    59. (1.98769) LP ( 1) O  16           s( 62.84%)p 0.59( 37.15%)d 0.00(  0.01%)
                                           -0.0003  0.7925 -0.0179 -0.0004  0.0000
                                            0.0860  0.0016  0.0016  0.0007  0.2066
                                           -0.0058 -0.0009  0.0017  0.5668 -0.0052
                                            0.0024  0.0047  0.0002 -0.0027 -0.0049
                                            0.0011 -0.0074
    60. (1.90004) LP ( 2) O  16           s(  0.01%)p 1.00( 99.93%)d 0.00(  0.06%)
                                            0.0001  0.0075  0.0026 -0.0054 -0.0001
                                           -0.5638 -0.0063  0.0007  0.0009  0.7969
                                            0.0086 -0.0010 -0.0004 -0.2151 -0.0029
                                            0.0009  0.0012  0.0020  0.0137 -0.0164
                                            0.0086  0.0086
    61. (0.00543) RY*( 1) C   1           s(  0.99%)p94.32( 93.54%)d 5.52(  5.47%)
                                            0.0000 -0.0243  0.0953  0.0015  0.0156
                                            0.0144 -0.5598  0.0665 -0.0333  0.0188
                                           -0.7360  0.0880 -0.0416 -0.0070  0.2519
                                           -0.0303  0.0162 -0.1216  0.0534  0.1097
                                            0.0281  0.1557
    62. (0.00194) RY*( 2) C   1           s(  0.02%)p99.99( 98.03%)d99.99(  1.95%)
                                           -0.0000 -0.0000  0.0134 -0.0033  0.0001
                                            0.0024  0.0457 -0.0053 -0.0140  0.0117
                                            0.2780 -0.0384 -0.0678  0.0396  0.9053
                                           -0.1457 -0.2280 -0.0300 -0.0759 -0.0892
                                            0.0264  0.0648
    63. (0.00089) RY*( 3) C   1           s(  0.07%)p99.99( 91.66%)d99.99(  8.27%)
                                           -0.0000 -0.0000  0.0204 -0.0164 -0.0019
                                            0.0172 -0.7497 -0.1671 -0.0906 -0.0128
                                            0.5297  0.1250  0.0700  0.0027 -0.1254
                                           -0.0314 -0.0136 -0.0680  0.0917 -0.1052
                                           -0.2404  0.0277
    64. (0.00054) RY*( 4) C   1           s(  0.14%)p 4.92(  0.70%)d99.99( 99.15%)
                                           -0.0000 -0.0001  0.0290 -0.0242 -0.0026
                                            0.0080 -0.0490 -0.0103  0.0061 -0.0070
                                            0.0334 -0.0069  0.0065  0.0002 -0.0180
                                           -0.0528  0.0077 -0.2089 -0.7853  0.4884
                                           -0.2267 -0.2031
    65. (0.00043) RY*( 5) C   1           s(  0.41%)p99.99( 94.17%)d13.09(  5.42%)
                                            0.0000  0.0002  0.0588 -0.0248 -0.0078
                                           -0.0025  0.0068 -0.0472  0.0313 -0.0073
                                           -0.0324 -0.2546  0.1017 -0.0209 -0.1035
                                           -0.8836  0.2649 -0.0338 -0.0766 -0.1751
                                            0.0570  0.1152
    66. (0.00037) RY*( 6) C   1           s( 88.66%)p 0.10(  8.87%)d 0.03(  2.48%)
                                           -0.0000  0.0030  0.9398  0.0223 -0.0533
                                           -0.0136  0.0817  0.0555  0.1466 -0.0164
                                            0.0718  0.0799  0.1854  0.0072 -0.0360
                                            0.0372 -0.0912  0.0425  0.0296  0.0659
                                           -0.0118  0.1327
    67. (0.00019) RY*( 7) C   1           s( 80.80%)p 0.03(  2.60%)d 0.21( 16.60%)
                                            0.0000 -0.0045 -0.1274  0.8898 -0.0030
                                            0.0048  0.0037 -0.0075  0.0992  0.0056
                                            0.0356 -0.0056  0.1197 -0.0012 -0.0004
                                           -0.0195 -0.0061  0.1507 -0.0174  0.1738
                                           -0.0899  0.3236
    68. (0.00007) RY*( 8) C   1           s(  0.11%)p99.99( 22.23%)d99.99( 77.66%)
    69. (0.00005) RY*( 9) C   1           s(  5.09%)p12.72( 64.68%)d 5.95( 30.23%)
    70. (0.00002) RY*(10) C   1           s(  9.83%)p 1.78( 17.48%)d 7.40( 72.69%)
    71. (0.00000) RY*(11) C   1           s( 99.30%)p 0.00(  0.40%)d 0.00(  0.30%)
    72. (0.00001) RY*(12) C   1           s(  0.40%)p99.99( 84.56%)d37.30( 15.04%)
    73. (0.00000) RY*(13) C   1           s(  6.26%)p 5.81( 36.41%)d 9.15( 57.33%)
    74. (0.00001) RY*(14) C   1           s(  0.03%)p99.99( 99.45%)d17.20(  0.52%)
    75. (0.00000) RY*(15) C   1           s(  5.97%)p15.07( 89.96%)d 0.68(  4.07%)
    76. (0.00000) RY*(16) C   1           s(  0.16%)p61.02(  9.98%)d99.99( 89.85%)
    77. (0.00000) RY*(17) C   1           s(  1.84%)p46.38( 85.37%)d 6.95( 12.79%)
    78. (0.00567) RY*( 1) C   2           s(  0.40%)p99.99( 94.64%)d12.42(  4.96%)
                                            0.0000 -0.0258  0.0418 -0.0389  0.0083
                                            0.0102 -0.3214 -0.0541 -0.0254  0.0184
                                           -0.6049 -0.0828 -0.0388  0.0173 -0.6805
                                           -0.0229 -0.0310 -0.0141 -0.1210 -0.1828
                                            0.0347 -0.0104
    79. (0.00198) RY*( 2) C   2           s(  0.12%)p99.99( 97.95%)d16.70(  1.94%)
                                           -0.0000  0.0017 -0.0197  0.0274  0.0042
                                            0.0195  0.4460  0.0739 -0.1068  0.0208
                                            0.5016  0.0796 -0.1139 -0.0293 -0.6721
                                           -0.1045  0.1689 -0.0639 -0.0087  0.0217
                                            0.0218  0.1195
    80. (0.00083) RY*( 3) C   2           s(  0.09%)p99.99( 91.13%)d94.29(  8.77%)
                                           -0.0000 -0.0001  0.0250  0.0168  0.0051
                                           -0.0172  0.7519 -0.1943  0.0782  0.0123
                                           -0.5195  0.1250 -0.0577 -0.0037  0.1090
                                           -0.0270  0.0153  0.1100  0.1390 -0.0628
                                            0.2265  0.0325
    81. (0.00059) RY*( 4) C   2           s(  0.01%)p 1.00(  1.25%)d78.68( 98.74%)
                                           -0.0000  0.0006  0.0055  0.0042  0.0021
                                           -0.0067 -0.0542 -0.0086 -0.0620  0.0044
                                            0.0343  0.0368  0.0486 -0.0011 -0.0107
                                            0.0110 -0.0223  0.1391 -0.5137  0.4744
                                            0.6731 -0.1615
    82. (0.00045) RY*( 5) C   2           s( 78.82%)p 0.23( 18.25%)d 0.04(  2.94%)
                                           -0.0000  0.0029  0.8864 -0.0389 -0.0304
                                           -0.0014  0.0378 -0.1793  0.0037 -0.0070
                                            0.0939 -0.2379  0.0601 -0.0217  0.0171
                                            0.1815  0.2147  0.0992 -0.0918 -0.0965
                                           -0.0278 -0.0322
    83. (0.00027) RY*( 6) C   2           s( 17.12%)p 4.46( 76.37%)d 0.38(  6.51%)
                                           -0.0000  0.0023  0.3480 -0.2216 -0.0314
                                           -0.0105 -0.0355  0.3532  0.1931 -0.0133
                                           -0.0434  0.3946  0.2388  0.0075  0.0298
                                           -0.5881 -0.1968 -0.1678 -0.0107 -0.0128
                                            0.0640  0.1805
    84. (0.00017) RY*( 7) C   2           s( 75.14%)p 0.13(  9.58%)d 0.20( 15.28%)
                                            0.0000 -0.0055  0.0133  0.8662 -0.0304
                                            0.0016 -0.0322  0.0469  0.1226  0.0019
                                            0.0054  0.0461  0.1552  0.0034  0.0140
                                           -0.2200  0.0518  0.2777 -0.1824 -0.1768
                                           -0.0549  0.0902
    85. (0.00008) RY*( 8) C   2           s(  4.19%)p 7.87( 33.03%)d14.97( 62.78%)
    86. (0.00004) RY*( 9) C   2           s( 10.88%)p 4.82( 52.50%)d 3.36( 36.62%)
    87. (0.00002) RY*(10) C   2           s(  0.21%)p99.99( 98.07%)d 8.15(  1.72%)
    88. (0.00003) RY*(11) C   2           s(  6.39%)p 2.56( 16.33%)d12.10( 77.28%)
    89. (0.00000) RY*(12) C   2           s(  4.60%)p17.55( 80.79%)d 3.18( 14.61%)
    90. (0.00001) RY*(13) C   2           s(  2.81%)p10.26( 28.87%)d24.29( 68.32%)
    91. (0.00000) RY*(14) C   2           s(  0.10%)p99.99( 17.09%)d99.99( 82.81%)
    92. (0.00000) RY*(15) C   2           s(  1.07%)p81.82( 87.75%)d10.42( 11.18%)
    93. (0.00000) RY*(16) C   2           s( 97.91%)p 0.01(  0.93%)d 0.01(  1.16%)
    94. (0.00000) RY*(17) C   2           s(  0.22%)p99.99( 95.56%)d19.25(  4.22%)
    95. (0.00594) RY*( 1) C   3           s(  0.28%)p99.99( 94.76%)d17.49(  4.95%)
                                            0.0000 -0.0226  0.0405 -0.0257  0.0042
                                           -0.0070  0.3024  0.0268  0.0100 -0.0033
                                            0.2576  0.0224  0.0066  0.0250 -0.8861
                                            0.0404 -0.0314  0.0739  0.0776  0.0640
                                           -0.0412 -0.1796
    96. (0.00210) RY*( 2) C   3           s(  0.21%)p99.99( 97.37%)d11.65(  2.42%)
                                            0.0000  0.0159  0.0364 -0.0188 -0.0122
                                            0.0154  0.4192 -0.0926 -0.0780  0.0253
                                            0.7878 -0.1294 -0.1103  0.0054  0.3615
                                           -0.0459  0.0020  0.0554 -0.0951 -0.1016
                                           -0.0171 -0.0388
    97. (0.00133) RY*( 3) C   3           s(  0.16%)p99.99( 81.32%)d99.99( 18.53%)
                                            0.0000  0.0001 -0.0112  0.0367 -0.0093
                                           -0.0034  0.7145  0.2074  0.0249  0.0047
                                           -0.4268 -0.1970 -0.0416  0.0002  0.1248
                                            0.1418  0.0252  0.1494  0.2291 -0.1072
                                            0.3103  0.0517
    98. (0.00057) RY*( 4) C   3           s(  3.05%)p 8.02( 24.46%)d23.76( 72.49%)
                                           -0.0000 -0.0003  0.1729 -0.0251 -0.0013
                                            0.0064 -0.3710  0.1636 -0.0679 -0.0082
                                            0.2248 -0.1324  0.0489  0.0032 -0.0577
                                           -0.0268 -0.0311  0.2920  0.1292 -0.0011
                                            0.7889  0.0251
    99. (0.00044) RY*( 5) C   3           s( 83.07%)p 0.14( 11.42%)d 0.07(  5.51%)
                                           -0.0000 -0.0034  0.8986 -0.1521  0.0040
                                           -0.0130  0.0335 -0.1539  0.0988 -0.0122
                                           -0.1224 -0.1989  0.1203  0.0120 -0.0057
                                           -0.0748 -0.0675 -0.0264 -0.1110 -0.1586
                                           -0.1297  0.0079
   100. (0.00026) RY*( 6) C   3           s( 27.32%)p 2.55( 69.56%)d 0.11(  3.12%)
                                            0.0000 -0.0052  0.3529  0.3828 -0.0462
                                            0.0024 -0.0022  0.3620 -0.2448  0.0078
                                            0.0417  0.5270 -0.3428  0.0115  0.0728
                                            0.3091 -0.0812  0.1023  0.0135  0.1095
                                           -0.0921  0.0080
   101. (0.00015) RY*( 7) C   3           s(  0.86%)p73.70( 63.47%)d41.41( 35.67%)
                                            0.0000 -0.0113  0.0707 -0.0184 -0.0561
                                            0.0054  0.0196 -0.0698  0.1899  0.0109
                                            0.1471 -0.0521  0.3430 -0.0009  0.0082
                                            0.5726  0.3511 -0.0803  0.0326  0.4119
                                           -0.0027  0.4236
   102. (0.00011) RY*( 8) C   3           s( 20.91%)p 2.61( 54.49%)d 1.18( 24.60%)
                                           -0.0000  0.0004 -0.0155  0.4454  0.1026
                                            0.0002 -0.0099 -0.5353 -0.0962 -0.0039
                                           -0.0375 -0.1726 -0.2067 -0.0025 -0.0853
                                            0.2987 -0.2803 -0.4078 -0.0409 -0.1009
                                            0.2604  0.0060
   103. (0.00007) RY*( 9) C   3           s(  1.38%)p52.00( 71.51%)d19.72( 27.12%)
   104. (0.00008) RY*(10) C   3           s(  2.03%)p18.39( 37.26%)d29.97( 60.71%)
   105. (0.00005) RY*(11) C   3           s( 42.31%)p 0.56( 23.62%)d 0.81( 34.07%)
   106. (0.00001) RY*(12) C   3           s(  1.96%)p31.09( 60.97%)d18.90( 37.07%)
   107. (0.00001) RY*(13) C   3           s(  6.91%)p 2.95( 20.38%)d10.52( 72.71%)
   108. (0.00001) RY*(14) C   3           s(  7.26%)p10.58( 76.80%)d 2.20( 15.94%)
   109. (0.00002) RY*(15) C   3           s( 12.54%)p 1.15( 14.45%)d 5.82( 73.01%)
   110. (0.00000) RY*(16) C   3           s( 89.50%)p 0.10(  8.76%)d 0.02(  1.74%)
   111. (0.00001) RY*(17) C   3           s(  0.36%)p99.99( 89.45%)d28.47( 10.19%)
   112. (0.00747) RY*( 1) C   4           s(  1.02%)p93.60( 95.48%)d 3.43(  3.50%)
                                            0.0000 -0.0099  0.0819 -0.0582  0.0035
                                            0.0137 -0.6309  0.0223 -0.0196  0.0165
                                           -0.7286  0.0028 -0.0322 -0.0033  0.1526
                                            0.0132  0.0049  0.1001 -0.0583 -0.1050
                                           -0.0217 -0.1006
   113. (0.00341) RY*( 2) C   4           s(  6.41%)p13.88( 88.98%)d 0.72(  4.61%)
                                            0.0000  0.0086  0.2527  0.0124 -0.0049
                                           -0.0132  0.4945 -0.0143  0.0089  0.0011
                                           -0.2293 -0.0143 -0.0036  0.0128  0.7686
                                            0.0049 -0.0326  0.0994  0.0776  0.0763
                                            0.0879 -0.1291
   114. (0.00278) RY*( 3) C   4           s(  0.92%)p99.99( 93.81%)d 5.73(  5.27%)
                                           -0.0000 -0.0021  0.0826 -0.0481 -0.0071
                                           -0.0088  0.5533  0.0689  0.0033  0.0015
                                           -0.5727  0.0002 -0.0061 -0.0162 -0.5455
                                           -0.0104  0.0344  0.0364 -0.0660 -0.0858
                                            0.1788  0.0876
   115. (0.00086) RY*( 4) C   4           s( 83.08%)p 0.10(  8.56%)d 0.10(  8.35%)
                                           -0.0000  0.0001  0.9115  0.0032  0.0009
                                           -0.0050 -0.0829 -0.1558  0.0434 -0.0114
                                            0.1252  0.0133  0.1092  0.0021 -0.1551
                                           -0.0012  0.0245 -0.2061 -0.0314 -0.0866
                                           -0.1794 -0.0196
   116. (0.00066) RY*( 5) C   4           s(  0.80%)p 9.72(  7.80%)d99.99( 91.40%)
                                            0.0000 -0.0004  0.0723 -0.0527 -0.0046
                                           -0.0089 -0.0718  0.0546  0.0404  0.0069
                                            0.0709 -0.2104  0.0092 -0.0008 -0.0047
                                           -0.1348 -0.0230  0.1967  0.7307 -0.4796
                                            0.2578  0.2118
   117. (0.00032) RY*( 6) C   4           s(  2.16%)p26.41( 57.06%)d18.88( 40.78%)
                                            0.0000  0.0009 -0.0568  0.1321 -0.0304
                                            0.0025  0.0206 -0.0595  0.0202  0.0007
                                           -0.0451  0.1733 -0.0627  0.0165  0.1420
                                           -0.5680 -0.4326 -0.2513 -0.2755 -0.2932
                                           -0.0418  0.4255
   118. (0.00027) RY*( 7) C   4           s( 24.40%)p 2.05( 49.97%)d 1.05( 25.63%)
                                           -0.0000  0.0036 -0.1434  0.4719  0.0270
                                            0.0054  0.0717 -0.2529  0.0392 -0.0045
                                           -0.1253  0.5416  0.1503 -0.0064 -0.0297
                                           -0.0937  0.2961 -0.0771  0.3374 -0.1089
                                           -0.3133 -0.1629
   119. (0.00018) RY*( 8) C   4           s(  7.86%)p 8.87( 69.79%)d 2.84( 22.34%)
                                            0.0000 -0.0024  0.0447  0.2768 -0.0039
                                           -0.0036 -0.0341  0.2042  0.1598  0.0034
                                            0.0771  0.3458  0.1665  0.0108  0.0437
                                            0.6252 -0.2886  0.1028 -0.1763 -0.3166
                                            0.2616  0.1144
   120. (0.00015) RY*( 9) C   4           s( 14.43%)p 3.20( 46.18%)d 2.73( 39.40%)
                                           -0.0000  0.0011  0.1012  0.3632  0.0455
                                           -0.0068 -0.1343  0.2647  0.2600  0.0031
                                            0.0500 -0.0265  0.3242 -0.0054 -0.0373
                                           -0.4122  0.1622  0.0599 -0.0901  0.2869
                                            0.5276 -0.1471
   121. (0.00008) RY*(10) C   4           s(  0.76%)p67.83( 51.87%)d61.93( 47.36%)
   122. (0.00009) RY*(11) C   4           s(  9.59%)p 5.84( 56.01%)d 3.59( 34.40%)
   123. (0.00008) RY*(12) C   4           s(  9.28%)p 4.55( 42.25%)d 5.22( 48.47%)
   124. (0.00005) RY*(13) C   4           s(  2.52%)p20.17( 50.85%)d18.50( 46.63%)
   125. (0.00005) RY*(14) C   4           s( 29.62%)p 1.21( 35.76%)d 1.17( 34.61%)
   126. (0.00003) RY*(15) C   4           s( 13.31%)p 3.59( 47.85%)d 2.92( 38.84%)
   127. (0.00001) RY*(16) C   4           s(  0.10%)p99.99( 97.49%)d24.37(  2.41%)
   128. (0.00001) RY*(17) C   4           s( 93.75%)p 0.00(  0.40%)d 0.06(  5.85%)
   129. (0.00543) RY*( 1) C   5           s(  0.39%)p99.99( 94.46%)d13.27(  5.15%)
                                            0.0000 -0.0207  0.0564  0.0159  0.0045
                                           -0.0119  0.3533  0.0376  0.0234 -0.0176
                                            0.6505 -0.0169  0.0184 -0.0126  0.6236
                                           -0.0603  0.0301 -0.0144 -0.1265 -0.1843
                                            0.0368 -0.0040
   130. (0.00193) RY*( 2) C   5           s(  1.74%)p55.26( 95.92%)d 1.35(  2.34%)
                                            0.0000  0.0162  0.1281  0.0197 -0.0169
                                            0.0088  0.4829 -0.0041 -0.0539  0.0134
                                            0.4216 -0.1150 -0.0969 -0.0223 -0.7162
                                            0.0686  0.0653  0.0983  0.0179 -0.0179
                                           -0.0529 -0.1017
   131. (0.00112) RY*( 3) C   5           s(  0.08%)p99.99( 81.55%)d99.99( 18.37%)
                                            0.0000  0.0004  0.0083  0.0275  0.0003
                                            0.0175 -0.6650 -0.2581 -0.0574 -0.0111
                                            0.5091  0.1041  0.0099  0.0005 -0.1545
                                           -0.0934  0.0149 -0.0035  0.2938 -0.2631
                                           -0.1439  0.0857
   132. (0.00063) RY*( 4) C   5           s(  0.49%)p70.70( 34.69%)d99.99( 64.81%)
                                            0.0000 -0.0010  0.0572 -0.0403 -0.0043
                                           -0.0060 -0.3731  0.2501 -0.0304  0.0019
                                            0.2419 -0.2822  0.0121 -0.0018 -0.0747
                                            0.0192 -0.0003  0.1808 -0.3580  0.3235
                                            0.6082 -0.1130
   133. (0.00053) RY*( 5) C   5           s( 77.66%)p 0.24( 18.51%)d 0.05(  3.82%)
                                            0.0000 -0.0069  0.8677 -0.1538 -0.0003
                                           -0.0126 -0.0545 -0.0574  0.1492 -0.0156
                                           -0.0981 -0.3525  0.0963 -0.0006  0.0881
                                           -0.0013 -0.0728 -0.0014  0.1274  0.0247
                                           -0.1392  0.0453
   134. (0.00030) RY*( 6) C   5           s( 18.73%)p 4.12( 77.14%)d 0.22(  4.12%)
                                            0.0000 -0.0072  0.2645  0.3379 -0.0557
                                            0.0021 -0.0000  0.3082 -0.1668  0.0028
                                           -0.0636  0.2804 -0.2103 -0.0113 -0.0584
                                           -0.6965  0.1820  0.0329 -0.0941 -0.0007
                                            0.0046  0.1769
   135. (0.00016) RY*( 7) C   5           s( 24.83%)p 2.15( 53.29%)d 0.88( 21.89%)
                                            0.0000  0.0065  0.2335  0.4302  0.0931
                                           -0.0032  0.0622 -0.5550 -0.1369 -0.0058
                                           -0.0626  0.2583  0.1231  0.0011  0.0549
                                            0.1451  0.3038 -0.0994  0.0098  0.1270
                                            0.3241 -0.2961
   136. (0.00014) RY*( 8) C   5           s( 17.28%)p 2.56( 44.17%)d 2.23( 38.55%)
                                           -0.0000 -0.0033 -0.0925  0.3992 -0.0697
                                            0.0062  0.1148 -0.2595  0.1376  0.0112
                                            0.0633 -0.1783  0.1284 -0.0050 -0.0598
                                           -0.1064 -0.5243 -0.1626  0.0348  0.1981
                                            0.1675  0.5391
   137. (0.00011) RY*( 9) C   5           s(  9.70%)p 8.43( 81.77%)d 0.88(  8.54%)
                                            0.0000  0.0055  0.1994  0.2251  0.0808
                                            0.0003 -0.0511  0.5087  0.1836  0.0046
                                            0.0925  0.4526  0.1355 -0.0087 -0.0420
                                            0.5376  0.0025 -0.0796  0.1299  0.0145
                                            0.0514  0.2436
   138. (0.00007) RY*(10) C   5           s( 15.40%)p 1.22( 18.83%)d 4.27( 65.77%)
   139. (0.00005) RY*(11) C   5           s( 24.97%)p 1.06( 26.51%)d 1.94( 48.52%)
   140. (0.00004) RY*(12) C   5           s(  8.71%)p 4.04( 35.17%)d 6.44( 56.12%)
   141. (0.00003) RY*(13) C   5           s(  0.20%)p64.64( 12.89%)d99.99( 86.92%)
   142. (0.00000) RY*(14) C   5           s( 95.89%)p 0.02(  2.33%)d 0.02(  1.79%)
   143. (0.00001) RY*(15) C   5           s(  1.96%)p45.90( 89.74%)d 4.25(  8.30%)
   144. (0.00001) RY*(16) C   5           s(  1.12%)p35.98( 40.45%)d51.96( 58.42%)
   145. (0.00001) RY*(17) C   5           s(  0.95%)p97.45( 92.64%)d 6.74(  6.41%)
   146. (0.00576) RY*( 1) C   6           s(  0.35%)p99.99( 94.84%)d13.81(  4.82%)
                                            0.0000 -0.0261  0.0454 -0.0257  0.0092
                                            0.0085 -0.2206  0.0386 -0.0183  0.0058
                                           -0.0945  0.0369 -0.0189 -0.0257  0.9379
                                           -0.0648  0.0501  0.0629  0.0859  0.0661
                                           -0.0396 -0.1757
   147. (0.00202) RY*( 2) C   6           s(  0.36%)p99.99( 97.52%)d 5.84(  2.12%)
                                           -0.0000 -0.0021  0.0442 -0.0407 -0.0038
                                           -0.0211 -0.4875  0.0843  0.1141 -0.0319
                                           -0.7862  0.1372  0.1768 -0.0107 -0.2043
                                            0.0429  0.0643  0.0429 -0.0605 -0.1009
                                            0.0071 -0.0737
   148. (0.00097) RY*( 3) C   6           s(  0.13%)p99.99( 78.11%)d99.99( 21.75%)
                                           -0.0000  0.0003  0.0196  0.0305 -0.0004
                                            0.0089 -0.6973 -0.2449 -0.0329 -0.0090
                                            0.4527  0.1110  0.0410  0.0016 -0.1163
                                           -0.0341  0.0088 -0.1409  0.0886 -0.1229
                                           -0.4164  0.0362
   149. (0.00056) RY*( 4) C   6           s(  0.22%)p74.20( 15.96%)d99.99( 83.82%)
                                           -0.0000 -0.0002  0.0419 -0.0193  0.0042
                                            0.0122 -0.3101  0.0094 -0.0998 -0.0087
                                            0.2139  0.0050  0.0586  0.0029 -0.0549
                                           -0.0215 -0.0235  0.3317  0.3336 -0.1065
                                            0.7750  0.0703
   150. (0.00044) RY*( 5) C   6           s( 88.01%)p 0.11(  9.31%)d 0.03(  2.67%)
                                           -0.0000  0.0032  0.9354 -0.0630 -0.0332
                                           -0.0010  0.0799  0.0892  0.0233  0.0044
                                            0.0511  0.1759 -0.0261  0.0222 -0.0554
                                           -0.0622 -0.1913  0.1094  0.0015  0.0123
                                           -0.0804 -0.0902
   151. (0.00029) RY*( 6) C   6           s( 11.65%)p 6.94( 80.77%)d 0.65(  7.58%)
                                            0.0000 -0.0018 -0.1831  0.2878  0.0109
                                            0.0116  0.0024  0.4596 -0.2036  0.0161
                                            0.0969  0.6375 -0.2758  0.0007 -0.0121
                                            0.2354 -0.0853  0.1552 -0.1180 -0.1665
                                           -0.0514 -0.0861
   152. (0.00013) RY*( 7) C   6           s( 63.05%)p 0.26( 16.09%)d 0.33( 20.86%)
                                            0.0000 -0.0065 -0.0175  0.7914 -0.0619
                                           -0.0008 -0.0059 -0.1036  0.1783 -0.0028
                                           -0.0496 -0.1733  0.1279 -0.0059 -0.0239
                                           -0.1845 -0.1867  0.3913  0.0622  0.1841
                                           -0.1313 -0.0230
   153. (0.00008) RY*( 8) C   6           s( 10.63%)p 4.46( 47.41%)d 3.95( 41.96%)
   154. (0.00006) RY*( 9) C   6           s(  7.49%)p 5.79( 43.36%)d 6.56( 49.15%)
   155. (0.00003) RY*(10) C   6           s(  0.37%)p99.99( 95.99%)d 9.85(  3.64%)
   156. (0.00003) RY*(11) C   6           s(  9.45%)p 1.30( 12.32%)d 8.28( 78.23%)
   157. (0.00001) RY*(12) C   6           s(  3.84%)p23.93( 91.88%)d 1.11(  4.28%)
   158. (0.00000) RY*(13) C   6           s(  2.18%)p39.07( 85.12%)d 5.83( 12.70%)
   159. (0.00000) RY*(14) C   6           s(  1.00%)p 9.62(  9.58%)d89.77( 89.42%)
   160. (0.00000) RY*(15) C   6           s( 98.10%)p 0.01(  1.12%)d 0.01(  0.78%)
   161. (0.00000) RY*(16) C   6           s(  0.12%)p99.99( 91.28%)d74.85(  8.61%)
   162. (0.00001) RY*(17) C   6           s(  3.16%)p 9.30( 29.40%)d21.35( 67.44%)
   163. (0.01246) RY*( 1) C   7           s(  4.17%)p22.63( 94.36%)d 0.35(  1.47%)
                                            0.0000 -0.0100  0.2039 -0.0054  0.0011
                                           -0.0006 -0.2188  0.0279  0.0152 -0.0003
                                            0.1956  0.0062  0.0010  0.0383 -0.9243
                                            0.0165 -0.0178  0.0126  0.0385 -0.0211
                                            0.0035 -0.1123
   164. (0.00539) RY*( 2) C   7           s(  0.20%)p99.99( 97.04%)d14.15(  2.76%)
                                           -0.0000 -0.0121  0.0403  0.0134  0.0007
                                           -0.0103  0.2021 -0.0590 -0.0331  0.0149
                                            0.9452  0.0433 -0.0227 -0.0013  0.1535
                                           -0.0727 -0.0036  0.1164 -0.0984 -0.0578
                                            0.0193  0.0257
   165. (0.00293) RY*( 3) C   7           s(  1.67%)p52.94( 88.22%)d 6.07( 10.12%)
                                           -0.0000 -0.0077  0.1246 -0.0328 -0.0000
                                           -0.0102 -0.8570 -0.2345 -0.0023  0.0148
                                            0.1314 -0.0556  0.0353 -0.0091  0.2314
                                           -0.1272  0.0316 -0.2195 -0.0514 -0.0461
                                            0.1916  0.1071
   166. (0.00131) RY*( 4) C   7           s(  1.44%)p62.48( 89.84%)d 6.07(  8.72%)
                                           -0.0000 -0.0006  0.1196 -0.0090  0.0016
                                           -0.0095 -0.1909  0.5424  0.0416  0.0083
                                            0.0323  0.7315 -0.0704  0.0059  0.1101
                                           -0.0789 -0.0797 -0.0711  0.0576 -0.0227
                                           -0.2709 -0.0703
   167. (0.00122) RY*( 5) C   7           s(  0.81%)p75.66( 60.91%)d47.56( 38.29%)
                                            0.0000  0.0042  0.0778  0.0445  0.0015
                                           -0.0019  0.0058 -0.4421 -0.0881 -0.0046
                                           -0.0841  0.1114  0.0822 -0.0009 -0.0295
                                           -0.6132  0.0518  0.2817  0.1690  0.0893
                                           -0.5122  0.0677
   168. (0.00117) RY*( 6) C   7           s(  1.52%)p30.23( 46.04%)d34.43( 52.44%)
                                            0.0000  0.0015  0.0982  0.0746 -0.0046
                                            0.0067  0.2468 -0.3047 -0.0225  0.0003
                                           -0.1006  0.4294  0.0290  0.0062 -0.0803
                                           -0.2803 -0.1603 -0.2866 -0.3649  0.2580
                                            0.4859 -0.0796
   169. (0.00083) RY*( 7) C   7           s(  9.99%)p 3.15( 31.47%)d 5.86( 58.54%)
                                           -0.0000 -0.0041  0.3089 -0.0659 -0.0123
                                           -0.0153  0.0703 -0.3243  0.1255  0.0186
                                           -0.0081 -0.0546 -0.2522  0.0181  0.0735
                                            0.2993 -0.1621 -0.3839 -0.2726 -0.1456
                                           -0.4971 -0.3089
   170. (0.00055) RY*( 8) C   7           s( 61.81%)p 0.50( 30.81%)d 0.12(  7.37%)
                                            0.0000 -0.0020  0.7790 -0.1043  0.0194
                                            0.0005  0.0989  0.2715 -0.0788  0.0007
                                           -0.0874 -0.2853  0.1276  0.0236  0.1543
                                           -0.2101 -0.2113  0.1793  0.0273 -0.0457
                                            0.1701 -0.0992
   171. (0.00035) RY*( 9) C   7           s(  3.48%)p20.80( 72.43%)d 6.92( 24.09%)
                                            0.0000 -0.0024  0.1850 -0.0232 -0.0066
                                            0.0028 -0.0830 -0.3410 -0.3077 -0.0099
                                           -0.0433  0.3437  0.1370  0.0013  0.0520
                                            0.5818 -0.1621  0.4618  0.1039  0.0769
                                            0.0720  0.0759
   172. (0.00024) RY*(10) C   7           s( 10.93%)p 3.42( 37.35%)d 4.73( 51.72%)
                                           -0.0000 -0.0020  0.1688  0.2841  0.0063
                                            0.0037  0.1762 -0.0268 -0.2292  0.0062
                                            0.0335  0.0529  0.5072 -0.0047 -0.0358
                                            0.0970  0.1314 -0.5139  0.2649 -0.2422
                                           -0.0910  0.3406
   173. (0.00018) RY*(11) C   7           s(  0.55%)p32.47( 17.97%)d99.99( 81.48%)
                                           -0.0000 -0.0070  0.0475 -0.0460  0.0333
                                           -0.0095 -0.0680  0.1706  0.0509  0.0151
                                            0.0745 -0.1551  0.3082 -0.0056 -0.0091
                                            0.1352  0.0006 -0.0637 -0.3021  0.7677
                                           -0.2826  0.2243
   174. (0.00014) RY*(12) C   7           s(  6.99%)p10.85( 75.79%)d 2.47( 17.23%)
                                            0.0000 -0.0001  0.2176 -0.1371 -0.0608
                                            0.0068  0.0897 -0.1722  0.7798  0.0030
                                            0.0287  0.1373  0.0748  0.0076  0.0454
                                            0.1095  0.2696  0.0100  0.3704  0.1273
                                            0.1246  0.0573
   175. (0.00012) RY*(13) C   7           s(  2.00%)p24.44( 49.00%)d24.45( 49.00%)
                                            0.0000 -0.0023  0.0512 -0.0523  0.1212
                                            0.0070  0.0601 -0.0252 -0.1159  0.0073
                                            0.0502 -0.0600 -0.5640 -0.0070 -0.0289
                                           -0.0106 -0.3834 -0.2251  0.4456  0.2675
                                            0.0338  0.4099
   176. (0.00010) RY*(14) C   7           s( 35.88%)p 1.17( 41.97%)d 0.62( 22.15%)
   177. (0.00006) RY*(15) C   7           s( 26.08%)p 2.35( 61.38%)d 0.48( 12.54%)
   178. (0.00003) RY*(16) C   7           s( 43.71%)p 0.09(  3.86%)d 1.20( 52.43%)
   179. (0.00001) RY*(17) C   7           s( 88.68%)p 0.02(  1.89%)d 0.11(  9.42%)
   180. (0.00675) RY*( 1) C   8           s(  1.78%)p53.14( 94.33%)d 2.19(  3.89%)
                                            0.0000 -0.0076  0.1188 -0.0598 -0.0020
                                           -0.0179  0.9516 -0.0077  0.0424  0.0035
                                            0.0843 -0.0098  0.0079 -0.0054  0.1677
                                            0.0025  0.0099 -0.0293  0.0719  0.0724
                                            0.1648 -0.0225
   181. (0.00422) RY*( 2) C   8           s(  0.70%)p99.99( 95.97%)d 4.74(  3.33%)
                                            0.0000 -0.0040  0.0834 -0.0065 -0.0039
                                           -0.0040 -0.0003 -0.0192 -0.0222 -0.0137
                                           -0.9007  0.0507  0.0236  0.0083  0.3790
                                           -0.0149 -0.0194  0.1549 -0.0396  0.0334
                                            0.0432 -0.0688
   182. (0.00181) RY*( 3) C   8           s(  7.13%)p11.53( 82.26%)d 1.49( 10.61%)
                                           -0.0000  0.0036  0.2652  0.0312  0.0043
                                            0.0106 -0.2038 -0.0196 -0.0236 -0.0117
                                            0.3701  0.0357  0.0076 -0.0096  0.7778
                                            0.1885 -0.0310 -0.0741 -0.1753  0.0253
                                            0.0397 -0.2602
   183. (0.00073) RY*( 4) C   8           s( 65.83%)p 0.14(  9.08%)d 0.38( 25.09%)
                                           -0.0000  0.0009  0.8105  0.0363 -0.0099
                                            0.0084 -0.0836  0.2121 -0.1159  0.0014
                                            0.0056 -0.0599  0.0153  0.0048 -0.1435
                                           -0.0129 -0.0273  0.1304  0.0282 -0.1099
                                            0.2096  0.4208
   184. (0.00065) RY*( 5) C   8           s( 19.06%)p 0.64( 12.10%)d 3.61( 68.84%)
                                           -0.0000 -0.0021  0.4323 -0.0598  0.0111
                                            0.0058  0.0144 -0.0273 -0.0477 -0.0034
                                           -0.0769 -0.0033 -0.0297 -0.0078 -0.3079
                                            0.1219  0.0347 -0.1209  0.1443  0.3741
                                           -0.3864 -0.6031
   185. (0.00031) RY*( 6) C   8           s(  0.91%)p61.86( 56.37%)d46.88( 42.72%)
                                           -0.0000  0.0063 -0.0205  0.0917 -0.0158
                                            0.0006 -0.0287  0.2393 -0.0138 -0.0020
                                            0.0892  0.0376  0.1924  0.0100  0.2680
                                           -0.6136 -0.1026  0.0196  0.4206  0.2895
                                           -0.3626  0.1860
   186. (0.00026) RY*( 7) C   8           s( 15.27%)p 3.65( 55.70%)d 1.90( 29.03%)
                                            0.0000 -0.0017  0.0189  0.3902  0.0024
                                           -0.0007 -0.0026 -0.3768 -0.0730  0.0119
                                            0.0843 -0.4688 -0.3217 -0.0025  0.0156
                                           -0.2275  0.1650  0.5049  0.0065  0.1268
                                            0.0814 -0.1123
   187. (0.00020) RY*( 8) C   8           s( 34.90%)p 1.26( 44.06%)d 0.60( 21.05%)
                                           -0.0000 -0.0008  0.1006  0.5817  0.0203
                                            0.0029  0.0576 -0.5236 -0.2063 -0.0078
                                           -0.0608  0.2492  0.1610  0.0043 -0.0347
                                           -0.0286 -0.1636 -0.4157  0.0078 -0.1241
                                           -0.0868  0.1211
   188. (0.00016) RY*( 9) C   8           s(  7.36%)p 6.30( 46.39%)d 6.29( 46.25%)
                                           -0.0000  0.0033 -0.0201  0.2701  0.0142
                                            0.0061  0.0859  0.3056 -0.1040  0.0104
                                            0.0595  0.5102 -0.0693 -0.0093 -0.1330
                                           -0.2450 -0.0753  0.2756 -0.5833  0.1536
                                            0.0201 -0.1496
   189. (0.00010) RY*(10) C   8           s(  0.54%)p99.99( 81.71%)d32.67( 17.75%)
   190. (0.00008) RY*(11) C   8           s(  6.27%)p 1.88( 11.81%)d13.07( 81.92%)
   191. (0.00006) RY*(12) C   8           s(  5.88%)p 9.44( 55.53%)d 6.56( 38.58%)
   192. (0.00006) RY*(13) C   8           s(  1.32%)p42.13( 55.61%)d32.64( 43.08%)
   193. (0.00005) RY*(14) C   8           s( 37.55%)p 1.27( 47.77%)d 0.39( 14.68%)
   194. (0.00001) RY*(15) C   8           s(  0.15%)p99.99( 99.19%)d 4.25(  0.66%)
   195. (0.00002) RY*(16) C   8           s(  4.14%)p12.32( 51.00%)d10.83( 44.86%)
   196. (0.00000) RY*(17) C   8           s( 91.24%)p 0.01(  1.23%)d 0.08(  7.54%)
   197. (0.00693) RY*( 1) N   9           s(  0.66%)p99.99( 97.94%)d 2.10(  1.39%)
                                           -0.0000 -0.0029  0.0805 -0.0117  0.0008
                                           -0.0138  0.7875 -0.1164  0.0026 -0.0111
                                            0.5444 -0.0356  0.0015  0.0029 -0.2170
                                            0.0265  0.0007 -0.0459  0.0367  0.0380
                                            0.0925 -0.0220
   198. (0.00441) RY*( 2) N   9           s( 11.44%)p 7.51( 85.86%)d 0.24(  2.70%)
                                           -0.0000 -0.0072  0.2063  0.2679  0.0037
                                            0.0034  0.1263  0.2652  0.0231 -0.0037
                                            0.1253 -0.2492 -0.0211  0.0009  0.7748
                                            0.3047  0.0184 -0.0715 -0.0007 -0.0846
                                           -0.0194 -0.1197
   199. (0.00199) RY*( 3) N   9           s( 56.76%)p 0.74( 41.79%)d 0.03(  1.46%)
                                            0.0000  0.0017  0.6588 -0.3654 -0.0062
                                           -0.0035 -0.1926 -0.2479 -0.0712 -0.0020
                                            0.1516  0.4088  0.0325 -0.0090  0.0461
                                            0.3194 -0.1373 -0.0136  0.0628 -0.0998
                                            0.0066  0.0206
   200. (0.00133) RY*( 4) N   9           s( 11.54%)p 6.05( 69.75%)d 1.62( 18.71%)
                                            0.0000 -0.0090  0.3259  0.0947  0.0097
                                            0.0024 -0.4072  0.0483  0.0281 -0.0059
                                            0.4746 -0.4809 -0.0019 -0.0019 -0.1969
                                           -0.1811  0.0225  0.0932 -0.2396  0.3197
                                           -0.1327 -0.0346
   201. (0.00110) RY*( 5) N   9           s( 60.24%)p 0.51( 30.90%)d 0.15(  8.86%)
                                            0.0000  0.0057  0.3542  0.6905 -0.0058
                                           -0.0013  0.1163 -0.3544  0.0410  0.0035
                                           -0.3381 -0.0266 -0.0043 -0.0024 -0.1927
                                            0.1062  0.0691  0.2264  0.1360  0.0369
                                           -0.0965  0.0905
   202. (0.00066) RY*( 6) N   9           s( 16.85%)p 3.11( 52.39%)d 1.83( 30.77%)
                                           -0.0000  0.0025  0.3171  0.2606  0.0012
                                           -0.0055  0.0378  0.4394 -0.0337 -0.0028
                                           -0.0359  0.3862 -0.0087  0.0010 -0.0149
                                           -0.4183  0.0494 -0.2149 -0.2221  0.0600
                                            0.4275  0.1607
   203. (0.00048) RY*( 7) N   9           s( 18.80%)p 3.73( 70.12%)d 0.59( 11.08%)
                                            0.0000  0.0093  0.3167 -0.2959  0.0065
                                            0.0049  0.1906 -0.1966  0.0100 -0.0062
                                           -0.2584 -0.2663 -0.0078  0.0008  0.2239
                                           -0.6620 -0.0031  0.0731  0.1636 -0.1658
                                           -0.0625 -0.2175
   204. (0.00030) RY*( 8) N   9           s( 13.89%)p 5.23( 72.59%)d 0.97( 13.52%)
                                           -0.0000 -0.0028 -0.2437  0.2818 -0.0117
                                           -0.0035 -0.1767 -0.2619 -0.0153  0.0081
                                            0.4328  0.4542  0.0295  0.0090  0.3118
                                           -0.3610 -0.0605  0.1349  0.2579  0.0779
                                           -0.1983 -0.0715
   205. (0.00024) RY*( 9) N   9           s(  0.68%)p40.59( 27.65%)d99.99( 71.67%)
                                            0.0000  0.0043  0.0435  0.0620 -0.0325
                                            0.0043  0.1159  0.1749 -0.2536 -0.0105
                                           -0.1710  0.1890  0.2201 -0.0009 -0.1182
                                            0.0546 -0.1941 -0.0974 -0.1475  0.3128
                                           -0.2921 -0.7087
   206. (0.00019) RY*(10) N   9           s(  0.48%)p48.57( 23.48%)d99.99( 76.04%)
                                            0.0000 -0.0046  0.0668 -0.0166  0.0087
                                           -0.0106 -0.1312  0.3331  0.1536 -0.0001
                                            0.0601 -0.0389 -0.0970 -0.0094 -0.1891
                                            0.0834  0.1598  0.1251  0.7473  0.0877
                                            0.2906 -0.3067
   207. (0.00014) RY*(11) N   9           s(  6.06%)p 3.60( 21.78%)d11.91( 72.16%)
                                            0.0000 -0.0086 -0.0499  0.2373 -0.0411
                                           -0.0070 -0.2053 -0.2541 -0.0885  0.0017
                                            0.1134 -0.1798  0.1260 -0.0137 -0.1472
                                           -0.0182 -0.1415 -0.6446  0.0851 -0.4516
                                            0.2032 -0.2315
   208. (0.00012) RY*(12) N   9           s(  1.31%)p20.50( 26.82%)d54.94( 71.87%)
                                            0.0000 -0.0016  0.0885  0.0724  0.0011
                                           -0.0005  0.0123  0.4047  0.0041  0.0035
                                            0.1239  0.1031 -0.0811 -0.0131 -0.2297
                                           -0.0542  0.1257  0.1324 -0.0130 -0.6396
                                           -0.5402  0.0091
   209. (0.00004) RY*(13) N   9           s(  1.20%)p23.32( 27.92%)d59.21( 70.89%)
   210. (0.00002) RY*(14) N   9           s(  0.56%)p99.99( 58.18%)d73.39( 41.26%)
   211. (0.00000) RY*(15) N   9           s(  0.58%)p99.99( 92.67%)d11.57(  6.75%)
   212. (0.00000) RY*(16) N   9           s( 98.90%)p 0.01(  0.71%)d 0.00(  0.39%)
   213. (0.00000) RY*(17) N   9           s(  0.11%)p99.99( 99.51%)d 3.29(  0.37%)
   214. (0.00573) RY*( 1) C  10           s(  0.27%)p99.99( 94.80%)d18.33(  4.93%)
                                            0.0000 -0.0215  0.0466 -0.0069  0.0027
                                            0.0130 -0.4755 -0.0131 -0.0036 -0.0156
                                            0.6425 -0.0719  0.0219  0.0140 -0.5480
                                           -0.0345 -0.0353  0.1500 -0.0572  0.1059
                                            0.0995 -0.0489
   215. (0.00199) RY*( 2) C  10           s(  0.48%)p99.99( 96.39%)d 6.56(  3.13%)
                                            0.0000  0.0171  0.0601 -0.0243 -0.0167
                                           -0.0238 -0.8014  0.1537  0.1232 -0.0117
                                           -0.5173  0.0290  0.0244  0.0020  0.0896
                                           -0.0712  0.0035 -0.0519  0.1283  0.0299
                                            0.1011 -0.0318
   216. (0.00110) RY*( 3) C  10           s(  0.48%)p99.99( 74.04%)d53.29( 25.48%)
                                            0.0000  0.0013 -0.0455  0.0519  0.0035
                                            0.0053 -0.2361 -0.0028  0.0109 -0.0117
                                            0.4148  0.1772  0.0491 -0.0184  0.6443
                                            0.2503  0.0206 -0.1262 -0.3182 -0.1918
                                            0.2714  0.1647
   217. (0.00054) RY*( 4) C  10           s(  5.65%)p 7.18( 40.56%)d 9.52( 53.80%)
                                           -0.0000  0.0005  0.2369 -0.0184  0.0026
                                            0.0046 -0.0575  0.1312 -0.1079  0.0031
                                            0.2908 -0.1222  0.0113  0.0060  0.4316
                                           -0.2946  0.0252  0.2961  0.5571  0.1729
                                           -0.2979  0.1461
   218. (0.00045) RY*( 5) C  10           s( 67.49%)p 0.33( 22.06%)d 0.15( 10.44%)
                                           -0.0000 -0.0038  0.7884 -0.2304  0.0147
                                            0.0200  0.1136  0.3652 -0.2072 -0.0047
                                           -0.0102  0.0981 -0.0495  0.0062 -0.0948
                                           -0.0055 -0.0987 -0.2383 -0.1244 -0.0763
                                            0.1609  0.0223
   219. (0.00024) RY*( 6) C  10           s( 37.58%)p 1.59( 59.76%)d 0.07(  2.67%)
                                            0.0000 -0.0055  0.5072  0.3407 -0.0487
                                            0.0003  0.0126 -0.4552  0.3752 -0.0144
                                           -0.0584 -0.3459  0.2055  0.0051  0.0461
                                            0.2857  0.0083  0.1303  0.0228 -0.0255
                                            0.0366 -0.0847
   220. (0.00014) RY*( 7) C  10           s(  1.02%)p75.86( 77.11%)d21.52( 21.87%)
                                            0.0000  0.0072  0.0822  0.0561 -0.0143
                                           -0.0104 -0.0301 -0.3158  0.0306 -0.0000
                                           -0.0374 -0.0672 -0.0039  0.0069  0.0557
                                           -0.7962 -0.1627  0.0138 -0.3912 -0.2065
                                           -0.0007  0.1513
   221. (0.00014) RY*( 8) C  10           s(  3.27%)p17.33( 56.63%)d12.27( 40.10%)
                                           -0.0000  0.0108  0.0042  0.1499  0.1003
                                            0.0109  0.1160 -0.0826  0.1680  0.0022
                                            0.0319  0.4668  0.4923  0.0014 -0.0320
                                           -0.1695 -0.1632 -0.2357  0.1727  0.4928
                                            0.2567  0.0828
   222. (0.00008) RY*( 9) C  10           s( 13.32%)p 2.88( 38.31%)d 3.63( 48.37%)
   223. (0.00006) RY*(10) C  10           s(  7.36%)p 5.43( 39.99%)d 7.15( 52.65%)
   224. (0.00004) RY*(11) C  10           s(  3.70%)p 4.63( 17.10%)d21.42( 79.20%)
   225. (0.00005) RY*(12) C  10           s( 55.66%)p 0.72( 39.96%)d 0.08(  4.39%)
   226. (0.00002) RY*(13) C  10           s(  5.82%)p 9.15( 53.27%)d 7.03( 40.91%)
   227. (0.00000) RY*(14) C  10           s(  2.02%)p47.53( 96.22%)d 0.87(  1.75%)
   228. (0.00001) RY*(15) C  10           s(  2.22%)p14.29( 31.69%)d29.80( 66.09%)
   229. (0.00001) RY*(16) C  10           s(  2.06%)p26.76( 54.99%)d20.90( 42.95%)
   230. (0.00000) RY*(17) C  10           s( 91.71%)p 0.08(  7.18%)d 0.01(  1.11%)
   231. (0.00568) RY*( 1) C  11           s(  0.39%)p99.99( 94.74%)d12.42(  4.87%)
                                           -0.0000  0.0259 -0.0351  0.0444 -0.0066
                                            0.0179 -0.5355  0.0880 -0.0395  0.0192
                                           -0.7355  0.0363 -0.0370 -0.0079  0.3266
                                           -0.0051  0.0125  0.1703 -0.1101 -0.0334
                                           -0.0716 -0.0365
   232. (0.00201) RY*( 2) C  11           s(  0.19%)p99.99( 97.84%)d10.43(  1.97%)
                                           -0.0000 -0.0016  0.0363 -0.0235 -0.0043
                                            0.0315  0.7500 -0.1248 -0.1707 -0.0165
                                           -0.3586  0.0656  0.0948  0.0187  0.4581
                                           -0.0825 -0.1049  0.0406  0.0098  0.0704
                                            0.1100 -0.0307
   233. (0.00082) RY*( 3) C  11           s(  0.05%)p99.99( 83.46%)d99.99( 16.48%)
                                            0.0000  0.0002 -0.0103  0.0210  0.0006
                                            0.0036 -0.2058 -0.0547 -0.0231 -0.0084
                                            0.4617  0.1274  0.0322 -0.0129  0.7070
                                            0.2345  0.0563 -0.1847 -0.3083 -0.1039
                                            0.1432 -0.0662
   234. (0.00061) RY*( 4) C  11           s(  0.19%)p49.75(  9.45%)d99.99( 90.36%)
                                           -0.0000  0.0000  0.0355 -0.0253 -0.0000
                                            0.0035 -0.0739  0.0159 -0.0368 -0.0074
                                            0.1573  0.0003  0.0603 -0.0134  0.2308
                                            0.0084  0.0737  0.4677  0.4822 -0.1091
                                            0.0627  0.6607
   235. (0.00045) RY*( 5) C  11           s( 86.59%)p 0.12( 10.33%)d 0.04(  3.08%)
                                           -0.0000  0.0032  0.9300  0.0175 -0.0267
                                            0.0039 -0.0912 -0.2121 -0.0267  0.0198
                                           -0.0240  0.0152 -0.1703 -0.0111  0.0030
                                           -0.0971  0.0975 -0.0732  0.0884 -0.0100
                                            0.1120 -0.0704
   236. (0.00026) RY*( 6) C  11           s( 16.84%)p 4.42( 74.45%)d 0.52(  8.72%)
                                            0.0000 -0.0017 -0.2543  0.3213  0.0226
                                           -0.0179 -0.0780 -0.5907  0.3022  0.0031
                                            0.0186  0.3282 -0.1075 -0.0072 -0.0105
                                           -0.3913  0.1580  0.1138  0.0690  0.0553
                                            0.2375 -0.0998
   237. (0.00013) RY*( 7) C  11           s( 64.01%)p 0.28( 18.19%)d 0.28( 17.80%)
                                            0.0000 -0.0073 -0.0397  0.7971 -0.0556
                                            0.0007  0.0594  0.1342 -0.2110 -0.0071
                                           -0.0376 -0.1691 -0.1319  0.0041 -0.0171
                                            0.2608 -0.0050 -0.1208  0.2631 -0.2632
                                            0.1112 -0.1119
   238. (0.00008) RY*( 8) C  11           s(  7.57%)p 5.41( 40.95%)d 6.80( 51.48%)
   239. (0.00005) RY*( 9) C  11           s(  9.16%)p 5.73( 52.44%)d 4.19( 38.40%)
   240. (0.00003) RY*(10) C  11           s(  6.74%)p 3.42( 23.04%)d10.42( 70.22%)
   241. (0.00002) RY*(11) C  11           s(  0.97%)p96.25( 93.59%)d 5.59(  5.43%)
   242. (0.00000) RY*(12) C  11           s(  1.21%)p76.72( 93.20%)d 4.60(  5.58%)
   243. (0.00001) RY*(13) C  11           s(  1.57%)p37.12( 58.46%)d25.38( 39.97%)
   244. (0.00001) RY*(14) C  11           s(  3.81%)p24.79( 94.55%)d 0.43(  1.64%)
   245. (0.00000) RY*(15) C  11           s( 95.04%)p 0.02(  2.37%)d 0.03(  2.59%)
   246. (0.00000) RY*(16) C  11           s(  4.12%)p 8.25( 33.99%)d15.01( 61.88%)
   247. (0.00001) RY*(17) C  11           s(  1.62%)p11.78( 19.03%)d49.11( 79.35%)
   248. (0.00551) RY*( 1) C  12           s(  1.03%)p90.97( 93.60%)d 5.22(  5.37%)
                                            0.0000 -0.0243  0.0971  0.0039  0.0160
                                           -0.0241  0.9289 -0.1075  0.0530 -0.0006
                                            0.0344  0.0004  0.0025 -0.0066  0.2372
                                           -0.0241  0.0141  0.0081 -0.0775 -0.0833
                                           -0.1948  0.0521
   249. (0.00195) RY*( 2) C  12           s(  0.01%)p 1.00( 98.08%)d 0.02(  1.92%)
                                            0.0000 -0.0000  0.0030  0.0089  0.0009
                                           -0.0042 -0.0948  0.0188  0.0239 -0.0359
                                           -0.8088  0.1274  0.2043  0.0211  0.4864
                                           -0.0757 -0.1207 -0.1155  0.0650 -0.0262
                                           -0.0133  0.0269
   250. (0.00087) RY*( 3) C  12           s(  0.06%)p99.99( 91.45%)d99.99(  8.49%)
                                            0.0000  0.0002 -0.0167  0.0190  0.0002
                                            0.0046 -0.2122 -0.0402 -0.0238 -0.0099
                                            0.4893  0.1398  0.0584 -0.0183  0.7578
                                            0.1423  0.0997 -0.1381 -0.2199 -0.0771
                                            0.1008 -0.0366
   251. (0.00054) RY*( 4) C  12           s(  0.09%)p 9.54(  0.87%)d99.99( 99.03%)
                                            0.0000 -0.0000  0.0274  0.0128  0.0007
                                            0.0030 -0.0226 -0.0144  0.0006 -0.0062
                                            0.0399 -0.0404  0.0115 -0.0082  0.0646
                                            0.0181  0.0068 -0.1465  0.1808  0.4299
                                           -0.4598 -0.7348
   252. (0.00042) RY*( 5) C  12           s(  2.64%)p35.02( 92.40%)d 1.88(  4.96%)
                                           -0.0000  0.0006  0.1616 -0.0139 -0.0087
                                            0.0015 -0.0354 -0.1077 -0.0085 -0.0186
                                           -0.0672 -0.7744  0.2428  0.0118  0.0808
                                            0.4668 -0.1521  0.1827 -0.1207  0.0031
                                            0.0360 -0.0179
   253. (0.00038) RY*( 6) C  12           s( 87.08%)p 0.12( 10.42%)d 0.03(  2.50%)
                                           -0.0000  0.0031  0.9318  0.0085 -0.0504
                                            0.0219 -0.1107 -0.0669 -0.2336  0.0040
                                            0.0194  0.1249 -0.0458  0.0037 -0.0324
                                           -0.1102 -0.0330 -0.0090  0.0118 -0.1414
                                           -0.0689 -0.0079
   254. (0.00019) RY*( 7) C  12           s( 80.79%)p 0.03(  2.51%)d 0.21( 16.71%)
                                            0.0000 -0.0040 -0.1108  0.8919 -0.0059
                                           -0.0070 -0.0282  0.0097 -0.1432  0.0001
                                           -0.0027 -0.0156 -0.0038 -0.0017 -0.0277
                                            0.0205 -0.0465  0.0684  0.0399 -0.3567
                                           -0.1457 -0.1111
   255. (0.00007) RY*( 8) C  12           s(  0.58%)p44.79( 25.92%)d99.99( 73.50%)
   256. (0.00006) RY*( 9) C  12           s(  5.04%)p12.90( 65.00%)d 5.95( 29.97%)
   257. (0.00002) RY*(10) C  12           s(  9.89%)p 1.68( 16.65%)d 7.43( 73.46%)
   258. (0.00001) RY*(11) C  12           s(  0.09%)p99.99( 98.77%)d13.09(  1.14%)
   259. (0.00000) RY*(12) C  12           s(  0.12%)p99.99( 96.76%)d26.44(  3.12%)
   260. (0.00001) RY*(13) C  12           s(  5.73%)p14.91( 85.47%)d 1.54(  8.80%)
   261. (0.00000) RY*(14) C  12           s(  0.37%)p24.94(  9.28%)d99.99( 90.35%)
   262. (0.00000) RY*(15) C  12           s(  7.50%)p 3.06( 22.93%)d 9.28( 69.58%)
   263. (0.00000) RY*(16) C  12           s(  0.04%)p99.99( 89.32%)d99.99( 10.64%)
   264. (0.00000) RY*(17) C  12           s( 99.03%)p 0.01(  0.66%)d 0.00(  0.31%)
   265. (0.00583) RY*( 1) C  13           s(  0.44%)p99.99( 94.79%)d10.80(  4.77%)
                                            0.0000 -0.0260  0.0464 -0.0389  0.0083
                                           -0.0134  0.3544 -0.0701  0.0323  0.0186
                                           -0.7192  0.0357 -0.0323 -0.0149  0.5417
                                           -0.0418  0.0304  0.1468 -0.0608  0.1059
                                            0.0957 -0.0451
   266. (0.00201) RY*( 2) C  13           s(  0.21%)p99.99( 97.77%)d 9.42(  2.01%)
                                           -0.0000 -0.0020  0.0401 -0.0228 -0.0025
                                            0.0360  0.8488 -0.1402 -0.1944  0.0185
                                            0.4253 -0.0736 -0.1071 -0.0020 -0.0105
                                            0.0084  0.0159 -0.0580  0.0577  0.0487
                                            0.1047 -0.0097
   267. (0.00081) RY*( 3) C  13           s(  0.23%)p99.99( 88.05%)d51.21( 11.72%)
                                           -0.0000  0.0001  0.0404  0.0254  0.0031
                                            0.0045 -0.2229 -0.0628 -0.0156 -0.0127
                                            0.4550  0.1406  0.0434 -0.0177  0.7462
                                            0.1899  0.0670 -0.1733 -0.1858  0.0323
                                           -0.0004 -0.2273
   268. (0.00057) RY*( 4) C  13           s(  0.33%)p10.43(  3.47%)d99.99( 96.20%)
                                           -0.0000  0.0003  0.0475 -0.0325 -0.0033
                                           -0.0020 -0.0448 -0.0458 -0.0178  0.0018
                                            0.0830 -0.0171  0.0556  0.0056  0.1213
                                            0.0335  0.0640  0.3281  0.7181  0.3627
                                           -0.4411 -0.1115
   269. (0.00045) RY*( 5) C  13           s( 85.06%)p 0.14( 11.98%)d 0.03(  2.97%)
                                           -0.0000  0.0032  0.9188 -0.0729 -0.0323
                                           -0.0001 -0.0797 -0.2423  0.0142 -0.0192
                                            0.0124 -0.0357  0.1723  0.0124 -0.0818
                                           -0.0640 -0.1099  0.0686 -0.0199 -0.0085
                                            0.1456 -0.0572
   270. (0.00027) RY*( 6) C  13           s( 13.98%)p 5.66( 79.15%)d 0.49(  6.87%)
                                            0.0000 -0.0018 -0.2355  0.2899  0.0180
                                           -0.0184 -0.0725 -0.7108  0.3344 -0.0050
                                           -0.0183 -0.3885  0.1215 -0.0026 -0.0144
                                            0.0498  0.0033 -0.0973  0.1246  0.0146
                                            0.2028 -0.0488
   271. (0.00017) RY*( 7) C  13           s( 74.93%)p 0.15( 11.29%)d 0.18( 13.78%)
                                            0.0000 -0.0034  0.0602  0.8629 -0.0323
                                           -0.0000  0.0315  0.2474 -0.1539  0.0030
                                            0.0023  0.1165  0.0505 -0.0012 -0.0077
                                           -0.0378 -0.0969  0.2143  0.0763 -0.0708
                                            0.1840 -0.2173
   272. (0.00008) RY*( 8) C  13           s(  3.71%)p10.33( 38.30%)d15.64( 57.99%)
   273. (0.00005) RY*( 9) C  13           s(  6.96%)p 7.62( 53.02%)d 5.75( 40.02%)
   274. (0.00003) RY*(10) C  13           s(  7.81%)p 2.19( 17.13%)d 9.61( 75.05%)
   275. (0.00002) RY*(11) C  13           s(  0.40%)p99.99( 94.16%)d13.74(  5.44%)
   276. (0.00000) RY*(12) C  13           s(  0.89%)p99.99( 98.62%)d 0.56(  0.50%)
   277. (0.00001) RY*(13) C  13           s(  3.03%)p31.21( 94.50%)d 0.81(  2.47%)
   278. (0.00000) RY*(14) C  13           s( 91.46%)p 0.08(  7.06%)d 0.02(  1.48%)
   279. (0.00001) RY*(15) C  13           s(  1.69%)p16.67( 28.21%)d41.42( 70.10%)
   280. (0.00001) RY*(16) C  13           s(  8.68%)p 7.96( 69.09%)d 2.56( 22.22%)
   281. (0.00000) RY*(17) C  13           s(  0.29%)p46.91( 13.47%)d99.99( 86.24%)
   282. (0.00527) RY*( 1) C  14           s(  0.23%)p99.99( 94.33%)d24.16(  5.44%)
                                            0.0000 -0.0226  0.0303 -0.0283  0.0050
                                            0.0181 -0.5752 -0.0292 -0.0242  0.0157
                                           -0.7082  0.0550 -0.0359 -0.0060  0.3185
                                           -0.0551  0.0094 -0.1845  0.1132  0.0327
                                            0.0709  0.0385
   283. (0.00194) RY*( 2) C  14           s(  0.69%)p99.99( 96.55%)d 4.04(  2.77%)
                                            0.0000  0.0140  0.0802 -0.0053 -0.0140
                                           -0.0202 -0.7702  0.1006  0.1246  0.0122
                                            0.4564 -0.0626 -0.0490 -0.0153 -0.3515
                                            0.0646  0.0587  0.0513  0.0171  0.0684
                                            0.1225 -0.0712
   284. (0.00124) RY*( 3) C  14           s(  0.77%)p99.99( 83.12%)d20.79( 16.11%)
                                           -0.0000 -0.0008  0.0877 -0.0046 -0.0052
                                            0.0065 -0.0970 -0.0651 -0.0461 -0.0052
                                            0.4052  0.1467  0.0508 -0.0035  0.7513
                                            0.2496  0.0177 -0.1396 -0.1251  0.0907
                                           -0.1253 -0.3193
   285. (0.00060) RY*( 4) C  14           s( 10.85%)p 1.84( 20.01%)d 6.38( 69.14%)
                                            0.0000 -0.0008  0.3247 -0.0547 -0.0026
                                            0.0096 -0.0315  0.0885 -0.1037 -0.0028
                                            0.1629 -0.1798  0.0286 -0.0079  0.3234
                                           -0.1249  0.0220  0.4546  0.4786 -0.0374
                                           -0.0270  0.5036
   286. (0.00043) RY*( 5) C  14           s( 78.31%)p 0.15( 11.39%)d 0.13( 10.30%)
                                            0.0000 -0.0043  0.8805 -0.0872  0.0136
                                            0.0172  0.1008  0.1333 -0.1339  0.0090
                                           -0.1465  0.0469 -0.0989 -0.0001 -0.1516
                                            0.1009 -0.0329 -0.0155 -0.2686  0.0594
                                            0.0647 -0.1515
   287. (0.00030) RY*( 6) C  14           s( 33.70%)p 1.89( 63.64%)d 0.08(  2.66%)
                                            0.0000 -0.0063  0.2192  0.5355 -0.0459
                                           -0.0059 -0.0062 -0.3653  0.3058  0.0075
                                            0.0734  0.4568 -0.1228 -0.0081 -0.0061
                                           -0.3959  0.1528 -0.0158  0.0709 -0.1275
                                           -0.0672  0.0228
   288. (0.00017) RY*( 7) C  14           s(  1.18%)p82.61( 97.43%)d 1.18(  1.39%)
                                            0.0000  0.0087  0.1003 -0.0111  0.0392
                                           -0.0039  0.0053 -0.7672  0.0204  0.0025
                                           -0.0208 -0.4653 -0.1610 -0.0037 -0.0639
                                            0.3398  0.1512 -0.0761  0.0429  0.0236
                                           -0.0272  0.0706
   289. (0.00013) RY*( 8) C  14           s( 11.70%)p 5.32( 62.22%)d 2.23( 26.08%)
                                            0.0000  0.0041 -0.1118  0.3049  0.1072
                                            0.0100  0.0910  0.2274  0.1343 -0.0065
                                           -0.1113  0.2147 -0.3017  0.0007  0.0185
                                            0.5285  0.3391  0.2096 -0.0223  0.3725
                                            0.1909  0.2030
   290. (0.00009) RY*( 9) C  14           s(  2.83%)p23.43( 66.38%)d10.87( 30.79%)
   291. (0.00009) RY*(10) C  14           s( 19.32%)p 0.84( 16.31%)d 3.33( 64.37%)
   292. (0.00004) RY*(11) C  14           s(  2.60%)p 9.98( 25.91%)d27.55( 71.50%)
   293. (0.00005) RY*(12) C  14           s( 35.43%)p 0.80( 28.49%)d 1.02( 36.08%)
   294. (0.00002) RY*(13) C  14           s(  3.40%)p23.74( 80.72%)d 4.67( 15.88%)
   295. (0.00001) RY*(14) C  14           s(  2.97%)p19.08( 56.63%)d13.62( 40.40%)
   296. (0.00001) RY*(15) C  14           s(  0.31%)p35.51( 11.11%)d99.99( 88.58%)
   297. (0.00000) RY*(16) C  14           s( 95.57%)p 0.03(  2.42%)d 0.02(  2.01%)
   298. (0.00000) RY*(17) C  14           s(  0.24%)p99.99( 83.43%)d66.85( 16.32%)
   299. (0.00975) RY*( 1) C  15           s(  5.00%)p17.61( 87.97%)d 1.41(  7.03%)
                                            0.0000  0.0347  0.2160 -0.0021 -0.0459
                                            0.0290  0.1938 -0.0019 -0.0083 -0.0028
                                            0.2309 -0.0096 -0.0208  0.0633  0.8829
                                           -0.0123 -0.0609  0.0484  0.1104 -0.1792
                                            0.0912  0.1239
   300. (0.00651) RY*( 2) C  15           s(  1.11%)p 7.02(  7.81%)d81.95( 91.08%)
                                           -0.0000  0.0013  0.1054  0.0023  0.0016
                                            0.0529 -0.1292 -0.2009  0.0314  0.0454
                                            0.0046 -0.1188  0.0013 -0.0209  0.0113
                                            0.0195 -0.0090 -0.1703 -0.7042 -0.3289
                                           -0.3507  0.3934
   301. (0.00643) RY*( 3) C  15           s( 32.56%)p 0.41( 13.33%)d 1.66( 54.11%)
                                           -0.0000  0.0116  0.5685 -0.0456  0.0137
                                           -0.0325 -0.1113 -0.0453  0.0173  0.0339
                                            0.2423  0.0225 -0.0596  0.0218  0.0293
                                           -0.2248 -0.0413 -0.0022 -0.2624  0.5683
                                           -0.1713 -0.3463
   302. (0.00281) RY*( 4) C  15           s( 22.86%)p 2.75( 62.90%)d 0.62( 14.24%)
                                           -0.0000  0.0045  0.4762  0.0402 -0.0163
                                           -0.0025  0.3931  0.0443  0.0154  0.0352
                                           -0.6476  0.0097 -0.1014  0.0479 -0.0530
                                            0.1334 -0.1356 -0.1310 -0.0103 -0.2457
                                            0.0023 -0.2544
   303. (0.00067) RY*( 5) C  15           s( 25.93%)p 1.75( 45.38%)d 1.11( 28.70%)
                                           -0.0000  0.0016  0.5088 -0.0134 -0.0151
                                           -0.0069 -0.2221  0.1234  0.0221  0.0086
                                            0.4528 -0.1575 -0.0579  0.0079 -0.3424
                                            0.1936 -0.0244 -0.0633  0.2823 -0.4037
                                            0.1758  0.0966
   304. (0.00028) RY*( 6) C  15           s(  1.51%)p60.86( 91.88%)d 4.38(  6.61%)
                                           -0.0000  0.0019  0.1202 -0.0209 -0.0146
                                            0.0201 -0.8005  0.0792 -0.0653  0.0155
                                           -0.4297  0.1564 -0.0940 -0.0099  0.2126
                                           -0.0341 -0.0502  0.2013  0.1376 -0.0546
                                           -0.0445  0.0407
   305. (0.00013) RY*( 7) C  15           s(  6.29%)p 9.45( 59.44%)d 5.45( 34.27%)
                                            0.0000  0.0077  0.1477 -0.1327  0.1531
                                           -0.0125  0.1584 -0.3017 -0.3299 -0.0006
                                            0.0413  0.4243  0.1866 -0.0073 -0.1441
                                            0.1719 -0.3199  0.5213 -0.0580  0.0406
                                            0.0922  0.2395
   306. (0.00008) RY*( 8) C  15           s( 36.25%)p 1.17( 42.59%)d 0.58( 21.16%)
   307. (0.00006) RY*( 9) C  15           s(  1.98%)p38.22( 75.73%)d11.25( 22.29%)
   308. (0.00004) RY*(10) C  15           s(  9.86%)p 6.96( 68.68%)d 2.18( 21.46%)
   309. (0.00004) RY*(11) C  15           s( 18.31%)p 3.70( 67.81%)d 0.76( 13.88%)
   310. (0.00001) RY*(12) C  15           s( 19.77%)p 3.24( 64.03%)d 0.82( 16.19%)
   311. (0.00001) RY*(13) C  15           s(  3.07%)p20.25( 62.18%)d11.32( 34.75%)
   312. (0.00001) RY*(14) C  15           s(  0.47%)p53.66( 25.30%)d99.99( 74.23%)
   313. (0.00001) RY*(15) C  15           s(  4.63%)p17.32( 80.23%)d 3.27( 15.14%)
   314. (0.00000) RY*(16) C  15           s( 79.98%)p 0.23( 18.05%)d 0.02(  1.98%)
   315. (0.00001) RY*(17) C  15           s( 30.10%)p 0.93( 27.89%)d 1.40( 42.01%)
   316. (0.00193) RY*( 1) O  16           s(  0.63%)p99.99( 97.64%)d 2.72(  1.73%)
                                           -0.0000 -0.0006  0.0712  0.0354 -0.0042
                                            0.0055 -0.6142  0.0216 -0.0239 -0.0031
                                            0.7202 -0.0182  0.0467  0.0096 -0.2739
                                            0.0404  0.0136 -0.0232 -0.0701  0.0885
                                           -0.0557 -0.0297
   317. (0.00129) RY*( 2) O  16           s(  0.04%)p99.99( 98.44%)d35.30(  1.52%)
                                           -0.0000 -0.0003  0.0197  0.0064 -0.0002
                                            0.0036  0.7643  0.0610  0.0386  0.0020
                                            0.5374  0.0889  0.0101  0.0005 -0.3082
                                           -0.0563  0.0048  0.0317  0.0723  0.0661
                                            0.0414 -0.0535
   318. (0.00062) RY*( 3) O  16           s( 78.95%)p 0.26( 20.43%)d 0.01(  0.62%)
                                            0.0000 -0.0053  0.8857 -0.0708  0.0018
                                            0.0045 -0.0056 -0.0468  0.0018  0.0098
                                           -0.1781 -0.1330  0.0032  0.0293 -0.2552
                                           -0.2940  0.0092  0.0092 -0.0007  0.0653
                                            0.0002  0.0431
   319. (0.00012) RY*( 4) O  16           s( 10.49%)p 8.23( 86.37%)d 0.30(  3.14%)
                                            0.0000 -0.0106  0.1835  0.2665  0.0098
                                            0.0048  0.0599 -0.0536  0.0083  0.0108
                                            0.3472 -0.1038 -0.0254  0.0308  0.7895
                                           -0.3173  0.0113  0.0160  0.0767  0.0397
                                           -0.0065  0.1537
   320. (0.00009) RY*( 5) O  16           s( 16.02%)p 4.50( 72.11%)d 0.74( 11.87%)
   321. (0.00007) RY*( 6) O  16           s( 44.09%)p 1.08( 47.75%)d 0.18(  8.15%)
   322. (0.00004) RY*( 7) O  16           s( 16.65%)p 4.87( 81.05%)d 0.14(  2.30%)
   323. (0.00003) RY*( 8) O  16           s( 16.98%)p 3.29( 55.81%)d 1.60( 27.21%)
   324. (0.00000) RY*( 9) O  16           s(  0.26%)p99.99( 98.49%)d 4.79(  1.25%)
   325. (0.00000) RY*(10) O  16           s( 99.84%)p 0.00(  0.11%)d 0.00(  0.05%)
   326. (0.00000) RY*(11) O  16           s(  0.17%)p99.99( 99.16%)d 3.84(  0.67%)
   327. (0.00000) RY*(12) O  16           s(  3.10%)p30.58( 94.80%)d 0.68(  2.10%)
   328. (0.00000) RY*(13) O  16           s(  1.17%)p 9.06( 10.57%)d75.68( 88.27%)
   329. (0.00000) RY*(14) O  16           s(  0.07%)p38.94(  2.68%)d99.99( 97.25%)
   330. (0.00000) RY*(15) O  16           s(  5.86%)p 3.12( 18.29%)d12.94( 75.84%)
   331. (0.00000) RY*(16) O  16           s(  0.16%)p 4.20(  0.65%)d99.99( 99.19%)
   332. (0.00001) RY*(17) O  16           s(  5.38%)p 2.98( 16.06%)d14.60( 78.56%)
   333. (0.00041) RY*( 1) H  17           s(100.00%)
                                           -0.0006  1.0000  0.0028
   334. (0.00022) RY*( 2) H  17           s(100.00%)
                                           -0.0012 -0.0028  1.0000
   335. (0.00049) RY*( 1) H  18           s(100.00%)
                                           -0.0007  1.0000  0.0023
   336. (0.00022) RY*( 2) H  18           s(100.00%)
                                           -0.0012 -0.0023  1.0000
   337. (0.00058) RY*( 1) H  19           s(100.00%)
                                           -0.0015  1.0000  0.0025
   338. (0.00022) RY*( 2) H  19           s(100.00%)
                                           -0.0007 -0.0025  1.0000
   339. (0.00058) RY*( 1) H  20           s(100.00%)
                                           -0.0013  1.0000  0.0017
   340. (0.00017) RY*( 2) H  20           s(100.00%)
                                           -0.0007 -0.0017  1.0000
   341. (0.00049) RY*( 1) H  21           s(100.00%)
                                           -0.0007  1.0000  0.0025
   342. (0.00022) RY*( 2) H  21           s(100.00%)
                                           -0.0012 -0.0025  1.0000
   343. (0.00227) RY*( 1) H  22           s(100.00%)
                                           -0.0043  1.0000 -0.0003
   344. (0.00017) RY*( 2) H  22           s(100.00%)
                                            0.0002  0.0003  1.0000
   345. (0.00063) RY*( 1) H  23           s(100.00%)
                                           -0.0017  1.0000  0.0016
   346. (0.00015) RY*( 2) H  23           s(100.00%)
                                           -0.0006 -0.0016  1.0000
   347. (0.00048) RY*( 1) H  24           s(100.00%)
                                           -0.0007  1.0000  0.0023
   348. (0.00022) RY*( 2) H  24           s(100.00%)
                                           -0.0012 -0.0023  1.0000
   349. (0.00041) RY*( 1) H  25           s(100.00%)
                                           -0.0006  1.0000  0.0026
   350. (0.00021) RY*( 2) H  25           s(100.00%)
                                           -0.0012 -0.0026  1.0000
   351. (0.00048) RY*( 1) H  26           s(100.00%)
                                           -0.0006  1.0000  0.0022
   352. (0.00022) RY*( 2) H  26           s(100.00%)
                                           -0.0012 -0.0022  1.0000
   353. (0.00065) RY*( 1) H  27           s(100.00%)
                                           -0.0013  1.0000  0.0016
   354. (0.00019) RY*( 2) H  27           s(100.00%)
                                           -0.0007 -0.0017  1.0000
   355. (0.00088) RY*( 1) H  28           s(100.00%)
                                           -0.0042  1.0000 -0.0010
   356. (0.00022) RY*( 2) H  28           s(100.00%)
                                            0.0002  0.0010  1.0000
   357. (0.00299) RY*( 1) C  29           s(  1.13%)p75.98( 85.88%)d11.49( 12.99%)
                                            0.0000 -0.0009  0.1061  0.0071 -0.0007
                                            0.0047 -0.3037  0.1544  0.0064 -0.0271
                                            0.7339  0.0277  0.0088  0.0031 -0.4499
                                           -0.0075 -0.0036 -0.0447 -0.0146 -0.2312
                                            0.1349  0.2366
   358. (0.00265) RY*( 2) C  29           s(  0.08%)p99.99( 64.20%)d99.99( 35.73%)
                                            0.0000  0.0003  0.0226  0.0160 -0.0016
                                            0.0230 -0.7197 -0.2511 -0.0068  0.0044
                                           -0.0618 -0.2061 -0.0181 -0.0058  0.0497
                                            0.1055  0.0062  0.2275  0.4870  0.1377
                                           -0.0596 -0.2140
   359. (0.00095) RY*( 3) C  29           s( 27.53%)p 2.59( 71.22%)d 0.05(  1.24%)
                                            0.0000 -0.0056  0.5185  0.0736  0.0329
                                           -0.0042  0.0856 -0.0662  0.0183 -0.0205
                                           -0.4378  0.0706  0.0536 -0.0519 -0.6719
                                            0.1683  0.1329  0.0044  0.0590 -0.0607
                                            0.0167 -0.0705
   360. (0.00030) RY*( 4) C  29           s(  0.06%)p99.99( 82.55%)d99.99( 17.39%)
                                           -0.0000 -0.0008  0.0041  0.0177 -0.0175
                                           -0.0015  0.5584 -0.4873  0.0309  0.0009
                                            0.4101 -0.2770 -0.0808  0.0092 -0.1067
                                            0.1082  0.0266  0.1286  0.2923  0.1232
                                           -0.0063 -0.2380
   361. (0.00013) RY*( 5) C  29           s( 57.01%)p 0.64( 36.54%)d 0.11(  6.45%)
                                           -0.0000 -0.0024  0.7457  0.1034 -0.0584
                                            0.0051  0.0386  0.0576 -0.0785  0.0002
                                            0.1213  0.0601 -0.1845  0.0102  0.4437
                                           -0.1025 -0.3075 -0.0605  0.1133 -0.1957
                                            0.0469 -0.0868
   362. (0.00010) RY*( 6) C  29           s(  5.36%)p10.65( 57.14%)d 6.99( 37.49%)
                                            0.0000 -0.0021 -0.0532  0.2219 -0.0396
                                           -0.0015 -0.1064 -0.4607  0.1262 -0.0126
                                           -0.1676 -0.3807  0.0552 -0.0042 -0.0553
                                           -0.1470 -0.3620 -0.4342 -0.1390 -0.0727
                                            0.2267  0.3323
   363. (0.00011) RY*( 7) C  29           s(  0.68%)p96.43( 65.64%)d49.47( 33.68%)
                                           -0.0000  0.0027 -0.0516 -0.0200  0.0612
                                           -0.0008 -0.0503 -0.3692  0.0120  0.0099
                                            0.0237  0.3514  0.3068  0.0276  0.2479
                                            0.3870  0.2952 -0.1279 -0.0215 -0.4833
                                            0.2786 -0.0936
   364. (0.00007) RY*( 8) C  29           s( 29.22%)p 0.80( 23.31%)d 1.62( 47.47%)
   365. (0.00005) RY*( 9) C  29           s( 35.98%)p 0.27(  9.82%)d 1.51( 54.20%)
   366. (0.00005) RY*(10) C  29           s(  4.80%)p15.45( 74.23%)d 4.36( 20.96%)
   367. (0.00002) RY*(11) C  29           s(  0.31%)p99.99( 84.35%)d48.80( 15.34%)
   368. (0.00002) RY*(12) C  29           s(  2.45%)p34.55( 84.60%)d 5.29( 12.95%)
   369. (0.00000) RY*(13) C  29           s(  9.90%)p 3.32( 32.90%)d 5.78( 57.20%)
   370. (0.00001) RY*(14) C  29           s(  1.90%)p33.30( 63.26%)d18.34( 34.84%)
   371. (0.00001) RY*(15) C  29           s(  5.40%)p 2.25( 12.18%)d15.25( 82.42%)
   372. (0.00000) RY*(16) C  29           s( 95.67%)p 0.02(  1.56%)d 0.03(  2.77%)
   373. (0.00001) RY*(17) C  29           s( 22.41%)p 2.28( 51.03%)d 1.18( 26.55%)
   374. (0.00064) RY*( 1) H  30           s(100.00%)
                                            0.0016  1.0000 -0.0002
   375. (0.00019) RY*( 2) H  30           s(100.00%)
                                           -0.0001  0.0002  1.0000
   376. (0.00050) RY*( 1) H  31           s(100.00%)
                                           -0.0004  1.0000 -0.0000
   377. (0.00015) RY*( 2) H  31           s(100.00%)
                                            0.0000  0.0000  1.0000
   378. (0.00063) RY*( 1) H  32           s(100.00%)
                                            0.0016  1.0000 -0.0001
   379. (0.00018) RY*( 2) H  32           s(100.00%)
                                           -0.0000  0.0001  1.0000
   380. (0.01558) BD*( 1) C   1 - C   2  
                ( 50.05%)   0.7074* C   1 s( 34.71%)p 1.88( 65.26%)d 0.00(  0.03%)
                                            0.0000  0.5891 -0.0117 -0.0005 -0.0002
                                           -0.1890 -0.0159  0.0055  0.0001 -0.0932
                                           -0.0285  0.0053 -0.0000  0.7786 -0.0263
                                           -0.0124 -0.0001  0.0045 -0.0078 -0.0043
                                           -0.0006  0.0147
                ( 49.95%)  -0.7068* C   2 s( 34.71%)p 1.88( 65.26%)d 0.00(  0.03%)
                                            0.0000  0.5890 -0.0133 -0.0023 -0.0005
                                            0.2053 -0.0250  0.0007  0.0000  0.1211
                                           -0.0339 -0.0021 -0.0002 -0.7706  0.0076
                                           -0.0134 -0.0004  0.0035 -0.0062 -0.0016
                                           -0.0007  0.0161
   381. (0.32510) BD*( 2) C   1 - C   2  
                ( 49.82%)   0.7059* C   1 s(  0.00%)p 1.00( 99.96%)d 0.00(  0.04%)
                                            0.0000 -0.0001  0.0000 -0.0000  0.0000
                                            0.8116  0.0214  0.0105 -0.0006 -0.5688
                                           -0.0151 -0.0071  0.0003  0.1289  0.0032
                                            0.0017 -0.0001 -0.0033  0.0096 -0.0088
                                           -0.0137  0.0029
                ( 50.18%)  -0.7084* C   2 s(  0.00%)p 1.00( 99.96%)d 0.00(  0.04%)
                                            0.0000 -0.0008  0.0003  0.0001  0.0001
                                            0.8118  0.0202 -0.0100 -0.0013 -0.5691
                                           -0.0143  0.0069  0.0008  0.1262  0.0032
                                           -0.0016 -0.0004 -0.0042 -0.0149  0.0096
                                           -0.0046 -0.0042
   382. (0.01548) BD*( 1) C   1 - C   6  
                ( 50.09%)   0.7078* C   1 s( 34.67%)p 1.88( 65.30%)d 0.00(  0.03%)
                                            0.0000  0.5887 -0.0107  0.0001 -0.0000
                                           -0.2645 -0.0120  0.0067  0.0000 -0.5065
                                           -0.0082  0.0113 -0.0000 -0.5697  0.0390
                                            0.0067  0.0001  0.0098  0.0057  0.0122
                                           -0.0054  0.0037
                ( 49.91%)  -0.7064* C   6 s( 34.69%)p 1.88( 65.28%)d 0.00(  0.03%)
                                            0.0000  0.5888 -0.0129 -0.0030 -0.0006
                                            0.2809 -0.0245 -0.0022  0.0000  0.5235
                                           -0.0312 -0.0054  0.0002  0.5457  0.0157
                                           -0.0122  0.0006  0.0080  0.0054  0.0124
                                           -0.0048  0.0067
   383. (0.01159) BD*( 1) C   1 - H  17  
                ( 39.78%)   0.6307* C   1 s( 30.53%)p 2.27( 69.40%)d 0.00(  0.07%)
                                            0.0003 -0.5523 -0.0180 -0.0003 -0.0002
                                           -0.4841 -0.0024 -0.0049 -0.0012 -0.6400
                                           -0.0032 -0.0065 -0.0015  0.2234  0.0011
                                            0.0021  0.0005 -0.0189  0.0069  0.0099
                                            0.0052  0.0116
                ( 60.22%)  -0.7760* H  17 s(100.00%)
                                           -1.0000 -0.0006 -0.0012
   384. (0.01494) BD*( 1) C   2 - C   3  
                ( 50.35%)   0.7096* C   2 s( 34.71%)p 1.88( 65.25%)d 0.00(  0.03%)
                                            0.0000  0.5891 -0.0088  0.0010  0.0003
                                           -0.4672  0.0066 -0.0083 -0.0002 -0.6165
                                            0.0004 -0.0115 -0.0005  0.2285 -0.0410
                                            0.0002 -0.0004  0.0155 -0.0038 -0.0036
                                           -0.0050 -0.0049
                ( 49.65%)  -0.7046* C   3 s( 34.55%)p 1.89( 65.42%)d 0.00(  0.03%)
                                           -0.0001  0.5876  0.0137 -0.0024 -0.0000
                                            0.4696 -0.0102 -0.0047  0.0006  0.6245
                                           -0.0224 -0.0045  0.0007 -0.2044 -0.0349
                                            0.0073  0.0001  0.0148 -0.0057 -0.0063
                                           -0.0044 -0.0032
   385. (0.01122) BD*( 1) C   2 - H  18  
                ( 39.73%)   0.6303* C   2 s( 30.48%)p 2.28( 69.45%)d 0.00(  0.07%)
                                            0.0003 -0.5518 -0.0176 -0.0011 -0.0003
                                           -0.2811 -0.0013  0.0033 -0.0006 -0.5288
                                           -0.0027  0.0058 -0.0011 -0.5794 -0.0033
                                            0.0053 -0.0011 -0.0081 -0.0114 -0.0203
                                            0.0060 -0.0051
                ( 60.27%)  -0.7764* H  18 s(100.00%)
                                           -1.0000 -0.0007 -0.0012
   386. (0.02252) BD*( 1) C   3 - C   4  
                ( 50.75%)   0.7124* C   3 s( 35.28%)p 1.83( 64.70%)d 0.00(  0.03%)
                                            0.0001  0.5939  0.0058  0.0046  0.0004
                                           -0.2854  0.0140  0.0038  0.0005 -0.5214
                                            0.0171  0.0078  0.0002 -0.5411 -0.0146
                                            0.0087 -0.0016  0.0078  0.0048  0.0112
                                           -0.0042  0.0058
                ( 49.25%)  -0.7018* C   4 s( 34.08%)p 1.93( 65.89%)d 0.00(  0.03%)
                                           -0.0000  0.5837  0.0064  0.0005  0.0002
                                            0.2739  0.0036  0.0010  0.0005  0.5147
                                           -0.0016  0.0004  0.0015  0.5644 -0.0185
                                            0.0012  0.0035  0.0082  0.0064  0.0132
                                           -0.0044  0.0037
   387. (0.34535) BD*( 2) C   3 - C   4  
                ( 50.85%)   0.7131* C   3 s(  0.00%)p 1.00( 99.96%)d 0.00(  0.04%)
                                            0.0000  0.0021  0.0006  0.0004  0.0000
                                            0.8110  0.0109  0.0055 -0.0013 -0.5710
                                           -0.0054 -0.0038  0.0012  0.1249  0.0015
                                            0.0005 -0.0001 -0.0038 -0.0155  0.0103
                                           -0.0042 -0.0041
                ( 49.15%)  -0.7011* C   4 s(  0.00%)p 1.00( 99.96%)d 0.00(  0.03%)
                                            0.0000  0.0022  0.0040  0.0008 -0.0001
                                            0.8078  0.0084  0.0043 -0.0049 -0.5746
                                           -0.0048 -0.0046  0.0031  0.1297  0.0014
                                            0.0001 -0.0006  0.0063  0.0061 -0.0015
                                            0.0164  0.0010
   388. (0.01210) BD*( 1) C   3 - H  19  
                ( 39.73%)   0.6303* C   3 s( 30.07%)p 2.32( 69.86%)d 0.00(  0.07%)
                                            0.0004 -0.5482  0.0154  0.0020  0.0002
                                            0.1981  0.0052 -0.0004 -0.0006  0.1033
                                            0.0064 -0.0016 -0.0013 -0.8053 -0.0006
                                           -0.0055 -0.0020 -0.0001  0.0106  0.0058
                                           -0.0016 -0.0228
                ( 60.27%)  -0.7763* H  19 s(100.00%)
                                           -1.0000 -0.0015 -0.0007
   389. (0.02583) BD*( 1) C   4 - C   5  
                ( 49.45%)   0.7032* C   4 s( 33.64%)p 1.97( 66.33%)d 0.00(  0.03%)
                                           -0.0000 -0.5800 -0.0058 -0.0021 -0.0002
                                           -0.1949  0.0019 -0.0001  0.0001 -0.0992
                                           -0.0062 -0.0004  0.0008  0.7843 -0.0143
                                           -0.0030  0.0051 -0.0025  0.0079  0.0045
                                            0.0004 -0.0158
                ( 50.55%)  -0.7110* C   5 s( 35.10%)p 1.85( 64.87%)d 0.00(  0.03%)
                                           -0.0001 -0.5924 -0.0047 -0.0034 -0.0004
                                            0.2111 -0.0108 -0.0052 -0.0008  0.1255
                                           -0.0174 -0.0029 -0.0011 -0.7667  0.0002
                                            0.0099 -0.0014 -0.0036  0.0063  0.0019
                                            0.0006 -0.0146
   390. (0.03218) BD*( 1) C   4 - C   7  
                ( 50.84%)   0.7130* C   4 s( 32.25%)p 2.10( 67.72%)d 0.00(  0.03%)
                                            0.0001  0.5678 -0.0096 -0.0033 -0.0003
                                           -0.4835 -0.0187  0.0049 -0.0013 -0.6280
                                           -0.0138 -0.0005 -0.0014  0.2200 -0.0074
                                           -0.0021  0.0002  0.0142 -0.0048 -0.0063
                                           -0.0045 -0.0056
                ( 49.16%)  -0.7011* C   7 s( 29.42%)p 2.40( 70.56%)d 0.00(  0.03%)
                                            0.0001  0.5423  0.0085 -0.0001  0.0002
                                            0.4747 -0.0029  0.0012  0.0001  0.6389
                                            0.0020  0.0008  0.0012 -0.2679 -0.0137
                                            0.0023 -0.0025  0.0121 -0.0068 -0.0068
                                           -0.0020 -0.0048
   391. (0.01563) BD*( 1) C   5 - C   6  
                ( 49.54%)   0.7039* C   5 s( 34.69%)p 1.88( 65.28%)d 0.00(  0.03%)
                                           -0.0000  0.5888  0.0145 -0.0017 -0.0000
                                            0.4726 -0.0058 -0.0033  0.0006  0.6143
                                            0.0010 -0.0075 -0.0004 -0.2243  0.0410
                                           -0.0021 -0.0004  0.0152 -0.0037 -0.0037
                                           -0.0049 -0.0046
                ( 50.46%)  -0.7103* C   6 s( 34.75%)p 1.88( 65.22%)d 0.00(  0.03%)
                                            0.0000  0.5894 -0.0094  0.0017  0.0004
                                           -0.4664  0.0103  0.0078 -0.0004 -0.6253
                                            0.0222  0.0093 -0.0002  0.2045  0.0333
                                           -0.0070  0.0009  0.0145 -0.0060 -0.0062
                                           -0.0040 -0.0030
   392. (0.32297) BD*( 2) C   5 - C   6  
                ( 49.64%)   0.7046* C   5 s(  0.00%)p 1.00( 99.97%)d 0.00(  0.03%)
                                            0.0001 -0.0009  0.0014  0.0010 -0.0000
                                            0.8082  0.0163  0.0116 -0.0013 -0.5737
                                           -0.0094 -0.0069  0.0018  0.1293  0.0016
                                            0.0017 -0.0007  0.0068  0.0045 -0.0003
                                            0.0167  0.0007
                ( 50.36%)  -0.7096* C   6 s(  0.00%)p 1.00( 99.96%)d 0.00(  0.04%)
                                           -0.0000 -0.0017 -0.0002  0.0000 -0.0001
                                            0.8134  0.0176  0.0084 -0.0005 -0.5668
                                           -0.0124 -0.0060  0.0002  0.1270  0.0024
                                            0.0015 -0.0000 -0.0030  0.0104 -0.0095
                                           -0.0139  0.0032
   393. (0.01224) BD*( 1) C   5 - H  20  
                ( 39.85%)   0.6312* C   5 s( 30.12%)p 2.32( 69.81%)d 0.00(  0.07%)
                                           -0.0004  0.5486 -0.0152 -0.0016 -0.0002
                                           -0.2788 -0.0057 -0.0005 -0.0003 -0.5257
                                           -0.0069  0.0004  0.0004 -0.5864  0.0065
                                           -0.0065 -0.0034  0.0087  0.0114  0.0203
                                           -0.0058  0.0048
                ( 60.15%)  -0.7756* H  20 s(100.00%)
                                            1.0000  0.0013  0.0007
   394. (0.01130) BD*( 1) C   6 - H  21  
                ( 39.72%)   0.6302* C   6 s( 30.47%)p 2.28( 69.46%)d 0.00(  0.07%)
                                           -0.0003  0.5517  0.0177  0.0012  0.0002
                                            0.2013  0.0011  0.0025  0.0006  0.1076
                                            0.0006  0.0017  0.0005 -0.8015 -0.0044
                                           -0.0078 -0.0013 -0.0005 -0.0102 -0.0059
                                            0.0017  0.0230
                ( 60.28%)  -0.7764* H  21 s(100.00%)
                                            1.0000  0.0007  0.0012
   395. (0.03404) BD*( 1) C   7 - C   8  
                ( 48.90%)   0.6993* C   7 s( 29.22%)p 2.42( 70.75%)d 0.00(  0.03%)
                                            0.0001  0.5405  0.0090 -0.0016  0.0001
                                           -0.7889  0.0061 -0.0011  0.0007  0.0050
                                           -0.0002 -0.0007  0.0016 -0.2911 -0.0159
                                            0.0018 -0.0022  0.0007  0.0101  0.0015
                                            0.0121 -0.0044
                ( 51.10%)  -0.7148* C   8 s( 32.23%)p 2.10( 67.74%)d 0.00(  0.03%)
                                            0.0001  0.5676 -0.0074 -0.0040 -0.0004
                                            0.7970  0.0189 -0.0031  0.0018  0.0064
                                           -0.0053 -0.0034 -0.0000  0.2042 -0.0022
                                           -0.0012 -0.0000 -0.0012  0.0068 -0.0011
                                            0.0143 -0.0078
   396. (0.04791) BD*( 1) C   7 - N   9  
                ( 62.76%)   0.7922* C   7 s( 21.34%)p 3.68( 78.57%)d 0.00(  0.09%)
                                           -0.0001  0.4615  0.0204  0.0041 -0.0004
                                            0.3883 -0.0140  0.0026  0.0032 -0.7682
                                            0.0276 -0.0021 -0.0036 -0.2092  0.0008
                                            0.0048 -0.0017 -0.0199 -0.0066  0.0112
                                           -0.0142 -0.0126
                ( 37.24%)  -0.6103* N   9 s( 34.70%)p 1.88( 65.27%)d 0.00(  0.02%)
                                           -0.0000  0.5890  0.0064 -0.0032  0.0002
                                           -0.3711  0.0008  0.0068 -0.0011  0.6937
                                            0.0055 -0.0103  0.0018  0.1832  0.0008
                                            0.0029 -0.0002 -0.0121 -0.0003  0.0060
                                           -0.0075 -0.0028
   397. (0.02296) BD*( 1) C   7 - H  22  
                ( 37.13%)   0.6093* C   7 s( 20.11%)p 3.97( 79.81%)d 0.00(  0.08%)
                                            0.0003 -0.4476  0.0271  0.0003 -0.0001
                                            0.0236  0.0047  0.0029  0.0030 -0.0129
                                           -0.0036  0.0021 -0.0039 -0.8926 -0.0244
                                           -0.0002  0.0016  0.0009  0.0032 -0.0008
                                           -0.0009 -0.0282
                ( 62.87%)  -0.7929* H  22 s(100.00%)
                                           -1.0000 -0.0043  0.0002
   398. (0.02230) BD*( 1) C   8 - C  10  
                ( 49.24%)   0.7017* C   8 s( 33.29%)p 2.00( 66.67%)d 0.00(  0.03%)
                                            0.0000 -0.5770 -0.0035 -0.0017 -0.0002
                                            0.4717 -0.0017  0.0001  0.0017  0.6148
                                           -0.0101 -0.0017  0.0038 -0.2568  0.0098
                                            0.0002 -0.0017 -0.0135  0.0045  0.0090
                                            0.0026  0.0076
                ( 50.76%)  -0.7125* C  10 s( 35.13%)p 1.85( 64.84%)d 0.00(  0.03%)
                                           -0.0001 -0.5927 -0.0056 -0.0048 -0.0002
                                           -0.4838  0.0185  0.0069  0.0003 -0.5920
                                           -0.0044  0.0075 -0.0020  0.2515  0.0106
                                           -0.0043  0.0013 -0.0113  0.0036  0.0097
                                            0.0024  0.0067
   399. (0.02389) BD*( 1) C   8 - C  14  
                ( 49.16%)   0.7012* C   8 s( 34.45%)p 1.90( 65.52%)d 0.00(  0.03%)
                                            0.0000 -0.5869 -0.0064 -0.0015 -0.0003
                                            0.3058  0.0060  0.0003  0.0003 -0.5946
                                            0.0128 -0.0003 -0.0029  0.4559 -0.0077
                                           -0.0007  0.0026  0.0081 -0.0077  0.0121
                                            0.0043  0.0018
                ( 50.84%)  -0.7130* C  14 s( 35.03%)p 1.85( 64.94%)d 0.00(  0.03%)
                                           -0.0001 -0.5918 -0.0065 -0.0048 -0.0004
                                           -0.3453  0.0220  0.0044  0.0008  0.5745
                                            0.0075 -0.0080  0.0015 -0.4466  0.0038
                                            0.0059 -0.0006  0.0058 -0.0065  0.0134
                                            0.0044  0.0021
   400. (0.35093) BD*( 2) C   8 - C  14  
                ( 49.27%)   0.7020* C   8 s(  0.01%)p 1.00( 99.96%)d 0.00(  0.03%)
                                            0.0000 -0.0042 -0.0068  0.0031  0.0001
                                            0.2189  0.0039  0.0021 -0.0012 -0.5173
                                           -0.0045 -0.0030  0.0038 -0.8270 -0.0071
                                           -0.0053  0.0044  0.0077  0.0095 -0.0030
                                            0.0011  0.0120
                ( 50.73%)  -0.7122* C  14 s(  0.00%)p 1.00( 99.96%)d 0.00(  0.04%)
                                           -0.0000  0.0009 -0.0028 -0.0006  0.0000
                                            0.2249  0.0039  0.0014  0.0003 -0.5093
                                           -0.0064 -0.0043  0.0011 -0.8303 -0.0104
                                           -0.0066  0.0012 -0.0026  0.0039  0.0087
                                           -0.0093 -0.0142
   401. (0.06377) BD*( 1) N   9 - C  15  
                ( 36.17%)   0.6014* N   9 s( 32.98%)p 2.03( 66.98%)d 0.00(  0.05%)
                                            0.0000 -0.5742 -0.0019 -0.0055  0.0002
                                           -0.4504  0.0080 -0.0042 -0.0009  0.3942
                                           -0.0110  0.0009  0.0009 -0.5579  0.0083
                                           -0.0073 -0.0013  0.0120 -0.0141  0.0100
                                            0.0001 -0.0042
                ( 63.83%)  -0.7989* C  15 s( 32.80%)p 2.05( 67.12%)d 0.00(  0.08%)
                                           -0.0002 -0.5726  0.0107  0.0014  0.0015
                                            0.4599 -0.0126 -0.0038 -0.0017 -0.4261
                                            0.0033  0.0026  0.0018  0.5265 -0.0268
                                           -0.0050 -0.0016  0.0123 -0.0172  0.0177
                                           -0.0022 -0.0026
   402. (0.01711) BD*( 1) N   9 - C  29  
                ( 36.39%)   0.6033* N   9 s( 32.27%)p 2.10( 67.70%)d 0.00(  0.03%)
                                            0.0001 -0.5679  0.0110 -0.0032 -0.0001
                                            0.0696  0.0010  0.0005  0.0004  0.3203
                                           -0.0056  0.0011 -0.0006  0.7546 -0.0094
                                            0.0022  0.0004  0.0033 -0.0024 -0.0117
                                            0.0046 -0.0121
                ( 63.61%)  -0.7975* C  29 s( 24.54%)p 3.07( 75.36%)d 0.00(  0.10%)
                                           -0.0001 -0.4945 -0.0289  0.0012  0.0003
                                           -0.0566  0.0021  0.0008  0.0004 -0.3614
                                            0.0220 -0.0000 -0.0005 -0.7857  0.0443
                                            0.0023 -0.0014 -0.0013 -0.0040 -0.0203
                                            0.0049 -0.0238
   403. (0.01487) BD*( 1) C  10 - C  11  
                ( 49.59%)   0.7042* C  10 s( 34.81%)p 1.87( 65.16%)d 0.00(  0.03%)
                                            0.0001 -0.5898 -0.0145  0.0022 -0.0000
                                            0.7818 -0.0168 -0.0082  0.0002  0.0338
                                           -0.0347  0.0034  0.0004  0.1933  0.0169
                                           -0.0044  0.0006 -0.0001 -0.0081  0.0033
                                           -0.0127  0.0078
                ( 50.41%)  -0.7100* C  11 s( 34.71%)p 1.88( 65.26%)d 0.00(  0.03%)
                                           -0.0000 -0.5890  0.0088 -0.0018 -0.0005
                                           -0.7794  0.0101  0.0129 -0.0009 -0.0146
                                           -0.0323  0.0042 -0.0008 -0.2075  0.0238
                                            0.0020  0.0002 -0.0035 -0.0071  0.0024
                                           -0.0131  0.0087
   404. (0.31570) BD*( 2) C  10 - C  11  
                ( 49.85%)   0.7061* C  10 s(  0.00%)p 1.00( 99.96%)d 0.00(  0.04%)
                                            0.0000 -0.0027 -0.0017 -0.0010  0.0000
                                            0.2232  0.0056  0.0023 -0.0008 -0.5276
                                           -0.0101 -0.0071  0.0009 -0.8190 -0.0153
                                           -0.0142  0.0013  0.0094  0.0108 -0.0011
                                            0.0004  0.0123
                ( 50.15%)  -0.7081* C  11 s(  0.00%)p 1.00( 99.96%)d 0.00(  0.04%)
                                            0.0000  0.0003  0.0001 -0.0000  0.0000
                                            0.2281  0.0056  0.0021  0.0002 -0.5225
                                           -0.0122 -0.0059  0.0001 -0.8209 -0.0198
                                           -0.0092  0.0004 -0.0075 -0.0153 -0.0072
                                            0.0090  0.0011
   405. (0.01224) BD*( 1) C  10 - H  23  
                ( 39.68%)   0.6299* C  10 s( 29.97%)p 2.33( 69.96%)d 0.00(  0.07%)
                                           -0.0004  0.5472 -0.0160 -0.0024 -0.0001
                                            0.3212  0.0088 -0.0032 -0.0028 -0.6073
                                            0.0026 -0.0036 -0.0018  0.4770  0.0001
                                            0.0030  0.0014 -0.0136  0.0107 -0.0179
                                           -0.0082  0.0003
                ( 60.32%)  -0.7767* H  23 s(100.00%)
                                            1.0000  0.0017  0.0006
   406. (0.01560) BD*( 1) C  11 - C  12  
                ( 49.92%)   0.7066* C  11 s( 34.69%)p 1.88( 65.27%)d 0.00(  0.03%)
                                           -0.0000 -0.5889  0.0136  0.0025  0.0006
                                            0.3335 -0.0414 -0.0010 -0.0002 -0.5743
                                           -0.0049  0.0114 -0.0005  0.4580 -0.0082
                                           -0.0077  0.0003  0.0060 -0.0063  0.0143
                                            0.0053  0.0022
                ( 50.08%)  -0.7077* C  12 s( 34.68%)p 1.88( 65.29%)d 0.00(  0.03%)
                                           -0.0000 -0.5888  0.0114  0.0004  0.0001
                                           -0.3042 -0.0269  0.0094 -0.0001  0.5916
                                           -0.0303 -0.0082 -0.0001 -0.4565  0.0117
                                            0.0077  0.0000  0.0077 -0.0082  0.0135
                                            0.0030  0.0024
   407. (0.01126) BD*( 1) C  11 - H  24  
                ( 39.71%)   0.6302* C  11 s( 30.51%)p 2.28( 69.42%)d 0.00(  0.07%)
                                           -0.0003  0.5521  0.0178  0.0006  0.0002
                                           -0.4766 -0.0023 -0.0052 -0.0008 -0.6287
                                           -0.0034 -0.0059 -0.0009  0.2679  0.0016
                                            0.0022  0.0004  0.0197 -0.0093 -0.0096
                                           -0.0062 -0.0081
                ( 60.29%)  -0.7765* H  24 s(100.00%)
                                            1.0000  0.0007  0.0012
   408. (0.01568) BD*( 1) C  12 - C  13  
                ( 50.05%)   0.7074* C  12 s( 34.73%)p 1.88( 65.24%)d 0.00(  0.03%)
                                            0.0000  0.5892 -0.0110 -0.0000 -0.0001
                                            0.4511  0.0197 -0.0112  0.0001  0.6144
                                           -0.0287 -0.0089  0.0001 -0.2635  0.0235
                                            0.0024  0.0000  0.0130 -0.0035 -0.0085
                                           -0.0011 -0.0080
                ( 49.95%)  -0.7068* C  13 s( 34.66%)p 1.88( 65.31%)d 0.00(  0.03%)
                                            0.0000  0.5886 -0.0133 -0.0028 -0.0005
                                           -0.4766  0.0408  0.0033  0.0001 -0.6041
                                           -0.0024  0.0115 -0.0005  0.2429  0.0126
                                           -0.0063  0.0004  0.0117 -0.0034 -0.0100
                                           -0.0037 -0.0071
   409. (0.32247) BD*( 2) C  12 - C  13  
                ( 49.80%)   0.7057* C  12 s(  0.00%)p 1.00( 99.96%)d 0.00(  0.04%)
                                           -0.0000 -0.0013 -0.0000 -0.0003 -0.0000
                                            0.2280  0.0058  0.0029 -0.0003 -0.5191
                                           -0.0135 -0.0066  0.0003 -0.8230 -0.0218
                                           -0.0102  0.0005 -0.0072 -0.0146 -0.0067
                                            0.0084  0.0004
                ( 50.20%)  -0.7085* C  13 s(  0.00%)p 1.00( 99.96%)d 0.00(  0.04%)
                                           -0.0000  0.0013 -0.0002 -0.0007 -0.0001
                                            0.2335  0.0057  0.0029 -0.0004 -0.5144
                                           -0.0132 -0.0064  0.0009 -0.8244 -0.0205
                                           -0.0101  0.0012 -0.0029  0.0034  0.0085
                                           -0.0088 -0.0142
   410. (0.01162) BD*( 1) C  12 - H  25  
                ( 39.78%)   0.6307* C  12 s( 30.50%)p 2.28( 69.43%)d 0.00(  0.07%)
                                           -0.0003  0.5520  0.0179  0.0003  0.0002
                                           -0.8064 -0.0044 -0.0083 -0.0018 -0.0260
                                           -0.0003 -0.0002 -0.0001 -0.2078 -0.0011
                                           -0.0022 -0.0005  0.0009  0.0104  0.0021
                                            0.0213 -0.0097
                ( 60.22%)  -0.7760* H  25 s(100.00%)
                                            1.0000  0.0005  0.0012
   411. (0.01509) BD*( 1) C  13 - C  14  
                ( 50.44%)   0.7102* C  13 s( 34.71%)p 1.88( 65.25%)d 0.00(  0.03%)
                                            0.0000  0.5891 -0.0093  0.0015  0.0004
                                            0.7808 -0.0183 -0.0127  0.0005  0.0374
                                           -0.0339  0.0027 -0.0006  0.1988  0.0160
                                           -0.0056  0.0005  0.0001  0.0089 -0.0032
                                            0.0129 -0.0078
                ( 49.56%)  -0.7040* C  14 s( 34.62%)p 1.89( 65.34%)d 0.00(  0.03%)
                                           -0.0001  0.5883  0.0138 -0.0032 -0.0001
                                           -0.7820  0.0097  0.0081 -0.0001 -0.0191
                                           -0.0328  0.0049  0.0001 -0.1995  0.0238
                                           -0.0001 -0.0003  0.0028  0.0067 -0.0024
                                            0.0132 -0.0088
   412. (0.01122) BD*( 1) C  13 - H  26  
                ( 39.73%)   0.6303* C  13 s( 30.53%)p 2.27( 69.40%)d 0.00(  0.07%)
                                            0.0003 -0.5523 -0.0179 -0.0013 -0.0002
                                            0.3259  0.0013  0.0038  0.0008 -0.6060
                                           -0.0034 -0.0055 -0.0009  0.4696  0.0025
                                            0.0046  0.0008  0.0138 -0.0094  0.0175
                                            0.0093 -0.0005
                ( 60.27%)  -0.7763* H  26 s(100.00%)
                                           -1.0000 -0.0006 -0.0012
   413. (0.01225) BD*( 1) C  14 - H  27  
                ( 39.48%)   0.6283* C  14 s( 30.26%)p 2.30( 69.67%)d 0.00(  0.07%)
                                            0.0003 -0.5499  0.0159  0.0014  0.0002
                                           -0.4658 -0.0076  0.0026  0.0010 -0.6396
                                            0.0025 -0.0039 -0.0022  0.2655 -0.0024
                                            0.0028  0.0014 -0.0196  0.0084  0.0099
                                            0.0067  0.0086
                ( 60.52%)  -0.7780* H  27 s(100.00%)
                                           -1.0000 -0.0013 -0.0007
   414. (0.28492) BD*( 1) C  15 - O  16  
                ( 73.17%)   0.8554* C  15 s(  0.01%)p 1.00( 99.43%)d 0.01(  0.56%)
                                            0.0000 -0.0080  0.0002 -0.0013  0.0002
                                            0.8058  0.0345  0.0145  0.0033  0.4962
                                            0.0206  0.0077  0.0024 -0.3109 -0.0124
                                           -0.0061 -0.0009  0.0261  0.0535  0.0264
                                           -0.0052 -0.0365
                ( 26.83%)  -0.5180* O  16 s(  0.00%)p 1.00( 99.89%)d 0.00(  0.11%)
                                           -0.0000 -0.0069  0.0001 -0.0002  0.0000
                                            0.8152  0.0003 -0.0008 -0.0027  0.4971
                                           -0.0004 -0.0014 -0.0014 -0.2953 -0.0001
                                            0.0004  0.0010 -0.0116 -0.0235 -0.0119
                                            0.0020  0.0157
   415. (0.00571) BD*( 2) C  15 - O  16  
                ( 64.11%)   0.8007* C  15 s( 32.05%)p 2.12( 67.80%)d 0.00(  0.15%)
                                           -0.0000  0.5630 -0.0594 -0.0012 -0.0010
                                            0.1117 -0.0234  0.0027 -0.0018  0.3010
                                            0.0018 -0.0050  0.0004  0.7555 -0.0600
                                           -0.0023 -0.0037  0.0019  0.0080  0.0243
                                           -0.0052  0.0292
                ( 35.89%)  -0.5991* O  16 s( 37.28%)p 1.68( 62.61%)d 0.00(  0.11%)
                                            0.0001  0.6095  0.0364  0.0009  0.0000
                                           -0.0955 -0.0005  0.0007 -0.0005 -0.2723
                                            0.0127 -0.0017  0.0004 -0.7364  0.0194
                                           -0.0012 -0.0006  0.0038  0.0070  0.0179
                                           -0.0022  0.0268
   416. (0.03486) BD*( 1) C  15 - H  28  
                ( 41.74%)   0.6461* C  15 s( 35.45%)p 1.82( 64.47%)d 0.00(  0.08%)
                                           -0.0004  0.5942  0.0374  0.0016  0.0012
                                            0.3470  0.0018  0.0018 -0.0010 -0.6902
                                           -0.0152 -0.0008 -0.0008 -0.2175 -0.0192
                                            0.0045 -0.0035 -0.0157 -0.0096  0.0131
                                           -0.0126 -0.0131
                ( 58.26%)  -0.7633* H  28 s(100.00%)
                                            1.0000  0.0042 -0.0002
   417. (0.01272) BD*( 1) C  29 - H  30  
                ( 39.36%)   0.6274* C  29 s( 24.91%)p 3.01( 75.02%)d 0.00(  0.07%)
                                           -0.0001  0.4991 -0.0059  0.0006  0.0001
                                           -0.3274 -0.0034 -0.0064  0.0017 -0.7977
                                           -0.0088 -0.0025  0.0007  0.0779  0.0188
                                           -0.0032  0.0023  0.0159 -0.0014 -0.0069
                                           -0.0161 -0.0129
                ( 60.64%)  -0.7787* H  30 s(100.00%)
                                            1.0000 -0.0016  0.0001
   418. (0.00486) BD*( 1) C  29 - H  31  
                ( 39.11%)   0.6254* C  29 s( 25.69%)p 2.89( 74.24%)d 0.00(  0.07%)
                                            0.0000 -0.5069  0.0032 -0.0000 -0.0000
                                            0.5123  0.0079 -0.0036  0.0011 -0.4783
                                           -0.0204  0.0075 -0.0015  0.5006 -0.0073
                                            0.0027  0.0007  0.0166 -0.0140  0.0150
                                            0.0005  0.0028
                ( 60.89%)  -0.7803* H  31 s(100.00%)
                                           -1.0000 -0.0004  0.0000
   419. (0.01277) BD*( 1) C  29 - H  32  
                ( 39.45%)   0.6281* C  29 s( 24.94%)p 3.01( 74.98%)d 0.00(  0.07%)
                                            0.0001 -0.4994  0.0074 -0.0004 -0.0001
                                           -0.7911 -0.0152 -0.0017  0.0001  0.0465
                                           -0.0068 -0.0032 -0.0008  0.3484 -0.0106
                                            0.0054 -0.0025  0.0024  0.0152  0.0006
                                           -0.0208  0.0082
                ( 60.55%)  -0.7781* H  32 s(100.00%)
                                           -1.0000  0.0016 -0.0000


 NHO Directionality and "Bond Bending" (deviations from line of nuclear centers)

         [Thresholds for printing:  angular deviation  >  1.0 degree]
                                    hybrid p-character > 25.0%
                                    orbital occupancy  >  0.10e

                                Line of Centers        Hybrid 1              Hybrid 2
                                ---------------  -------------------   ------------------
                NBO               Theta   Phi    Theta   Phi    Dev    Theta   Phi    Dev
 ========================================================================================
     1. BD (   1) C   1 - C   2    16.1  208.5    17.3  210.3   1.3    165.6   25.1   1.9
     2. BD (   2) C   1 - C   2    16.1  208.5    97.4  145.0  90.0     97.2  145.0  90.1
     3. BD (   1) C   1 - C   6   133.8  242.1   132.5  241.8   1.3     45.0   62.4   1.3
     5. BD (   1) C   2 - C   3    74.5  232.9    76.6  233.3   2.1    107.1   52.7   1.7
     7. BD (   1) C   3 - C   4   133.0  241.6   134.2  241.7   1.2      --     --    --
     8. BD (   2) C   3 - C   4   133.0  241.6    82.8  325.0  90.0     82.6  324.5  90.1
    10. BD (   1) C   4 - C   5   163.1   29.2   164.1   28.6   1.1      --     --    --
    11. BD (   1) C   4 - C   7    73.3  233.3    75.5  232.2   2.4    109.4   53.7   2.8
    12. BD (   1) C   5 - C   6   105.6   52.9   103.7   52.6   2.0     72.7  232.9   1.7
    13. BD (   2) C   5 - C   6   105.6   52.9    82.6  324.8  90.1     97.3  145.1  89.8
    16. BD (   1) C   7 - C   8   106.4  179.1   111.4  179.6   5.1     76.2  359.8   2.6
    18. BD (   1) C   7 - H  22     4.7  140.6     2.4  151.8   2.4      --     --    --
    19. BD (   1) C   8 - C  10    71.8  231.6     --     --    --     109.1   52.2   1.1
    20. BD (   1) C   8 - C  14   124.0  119.7   124.2  118.1   1.3      --     --    --
    21. BD (   2) C   8 - C  14   124.0  119.7    34.2  113.2  90.0     33.9  113.9  89.8
    22. BD (   1) N   9 - C  15    47.9  318.6    46.6  319.3   1.4    129.0  136.6   3.5
    23. BD (   1) N   9 - C  29   155.5  260.1   156.6  257.2   1.6      --     --    --
    24. BD (   1) C  10 - C  11   104.3  181.9   105.2  180.2   1.9     76.5    3.3   1.6
    25. BD (   2) C  10 - C  11   104.3  181.9    34.9  113.0  90.2    145.2  293.6  90.0
    27. BD (   1) C  11 - C  12   124.5  118.7   124.7  117.1   1.3     55.7  300.2   1.3
    29. BD (   1) C  12 - C  13   108.3   52.7   107.9   51.4   1.3     71.3  234.0   1.3
    30. BD (   2) C  12 - C  13   108.3   52.7    34.6  113.7  89.8    145.6  294.4  90.3
    32. BD (   1) C  13 - C  14    75.6    1.8    74.4    0.4   1.8    103.0  183.5   2.2
    35. BD (   1) C  15 - O  16    21.8   68.6    71.8  211.6  89.6     72.8  211.3  89.5
    36. BD (   2) C  15 - O  16    21.8   68.6    24.3   73.4   3.1      --     --    --
    37. BD (   1) C  15 - H  28   104.8  297.3   106.6  296.3   2.1      --     --    --
    38. BD (   1) C  29 - H  30    86.0  247.3    83.8  247.5   2.2      --     --    --
    39. BD (   1) C  29 - H  31   126.9  137.9   124.8  136.4   2.4      --     --    --
    40. BD (   1) C  29 - H  32   114.9  356.5   112.8  357.5   2.2      --     --    --
    58. LP (   1) N   9             --     --    107.0   32.5   --       --     --    --
    59. LP (   1) O  16             --     --     21.2   66.0   --       --     --    --
    60. LP (   2) O  16             --     --    102.4  125.3   --       --     --    --
   381. BD*(   2) C   1 - C   2    16.1  208.5    97.4  145.0  90.0     97.2  145.0  90.1
   387. BD*(   2) C   3 - C   4   133.0  241.6    82.8  325.0  90.0     82.6  324.5  90.1
   392. BD*(   2) C   5 - C   6   105.6   52.9    82.6  324.8  90.1     97.3  145.1  89.8
   400. BD*(   2) C   8 - C  14   124.0  119.7    34.2  113.2  90.0     33.9  113.9  89.8
   404. BD*(   2) C  10 - C  11   104.3  181.9    34.9  113.0  90.2    145.2  293.6  90.0
   409. BD*(   2) C  12 - C  13   108.3   52.7    34.6  113.7  89.8    145.6  294.4  90.3
   414. BD*(   1) C  15 - O  16    21.8   68.6    71.8  211.6  89.6     72.8  211.3  89.5


 Second Order Perturbation Theory Analysis of Fock Matrix in NBO Basis

     Threshold for printing:   0.50 kcal/mol
                                                                              E(2)  E(j)-E(i) F(i,j)
         Donor NBO (i)                     Acceptor NBO (j)                 kcal/mol   a.u.    a.u. 
 ===================================================================================================

 within unit  1
   1. BD (   1) C   1 - C   2        / 95. RY*(   1) C   3                    0.77    1.85    0.034
   1. BD (   1) C   1 - C   2        / 96. RY*(   2) C   3                    1.79    1.93    0.053
   1. BD (   1) C   1 - C   2        /146. RY*(   1) C   6                    0.99    1.86    0.038
   1. BD (   1) C   1 - C   2        /147. RY*(   2) C   6                    1.49    2.16    0.051
   1. BD (   1) C   1 - C   2        /382. BD*(   1) C   1 - C   6            2.56    1.39    0.053
   1. BD (   1) C   1 - C   2        /383. BD*(   1) C   1 - H  17            1.36    1.39    0.039
   1. BD (   1) C   1 - C   2        /384. BD*(   1) C   2 - C   3            2.59    1.38    0.053
   1. BD (   1) C   1 - C   2        /385. BD*(   1) C   2 - H  18            1.36    1.38    0.039
   1. BD (   1) C   1 - C   2        /388. BD*(   1) C   3 - H  19            2.43    1.38    0.052
   1. BD (   1) C   1 - C   2        /394. BD*(   1) C   6 - H  21            2.39    1.38    0.051
   2. BD (   2) C   1 - C   2        / 98. RY*(   4) C   3                    0.95    1.73    0.040
   2. BD (   2) C   1 - C   2        /149. RY*(   4) C   6                    0.84    1.81    0.038
   2. BD (   2) C   1 - C   2        /387. BD*(   2) C   3 - C   4           28.31    0.35    0.089
   2. BD (   2) C   1 - C   2        /392. BD*(   2) C   5 - C   6           28.61    0.35    0.089
   3. BD (   1) C   1 - C   6        / 78. RY*(   1) C   2                    1.04    1.86    0.039
   3. BD (   1) C   1 - C   6        / 79. RY*(   2) C   2                    1.44    2.19    0.050
   3. BD (   1) C   1 - C   6        /129. RY*(   1) C   5                    1.01    1.89    0.039
   3. BD (   1) C   1 - C   6        /130. RY*(   2) C   5                    1.37    1.94    0.046
   3. BD (   1) C   1 - C   6        /380. BD*(   1) C   1 - C   2            2.55    1.39    0.053
   3. BD (   1) C   1 - C   6        /383. BD*(   1) C   1 - H  17            1.34    1.39    0.039
   3. BD (   1) C   1 - C   6        /385. BD*(   1) C   2 - H  18            2.37    1.38    0.051
   3. BD (   1) C   1 - C   6        /391. BD*(   1) C   5 - C   6            2.67    1.38    0.054
   3. BD (   1) C   1 - C   6        /393. BD*(   1) C   5 - H  20            2.48    1.39    0.052
   3. BD (   1) C   1 - C   6        /394. BD*(   1) C   6 - H  21            1.35    1.38    0.039
   4. BD (   1) C   1 - H  17        / 78. RY*(   1) C   2                    1.33    1.71    0.043
   4. BD (   1) C   1 - H  17        /146. RY*(   1) C   6                    1.34    1.71    0.043
   4. BD (   1) C   1 - H  17        /380. BD*(   1) C   1 - C   2            0.96    1.24    0.031
   4. BD (   1) C   1 - H  17        /382. BD*(   1) C   1 - C   6            0.95    1.24    0.031
   4. BD (   1) C   1 - H  17        /384. BD*(   1) C   2 - C   3            3.78    1.24    0.061
   4. BD (   1) C   1 - H  17        /385. BD*(   1) C   2 - H  18            0.56    1.23    0.023
   4. BD (   1) C   1 - H  17        /391. BD*(   1) C   5 - C   6            3.89    1.24    0.062
   4. BD (   1) C   1 - H  17        /394. BD*(   1) C   6 - H  21            0.56    1.23    0.023
   5. BD (   1) C   2 - C   3        / 61. RY*(   1) C   1                    0.94    1.88    0.038
   5. BD (   1) C   2 - C   3        / 62. RY*(   2) C   1                    1.44    2.19    0.050
   5. BD (   1) C   2 - C   3        /112. RY*(   1) C   4                    1.03    2.02    0.041
   5. BD (   1) C   2 - C   3        /113. RY*(   2) C   4                    0.77    1.75    0.033
   5. BD (   1) C   2 - C   3        /114. RY*(   3) C   4                    0.66    1.68    0.030
   5. BD (   1) C   2 - C   3        /380. BD*(   1) C   1 - C   2            2.55    1.39    0.053
   5. BD (   1) C   2 - C   3        /383. BD*(   1) C   1 - H  17            2.33    1.38    0.051
   5. BD (   1) C   2 - C   3        /385. BD*(   1) C   2 - H  18            1.33    1.38    0.038
   5. BD (   1) C   2 - C   3        /386. BD*(   1) C   3 - C   4            3.45    1.38    0.062
   5. BD (   1) C   2 - C   3        /388. BD*(   1) C   3 - H  19            1.37    1.38    0.039
   5. BD (   1) C   2 - C   3        /390. BD*(   1) C   4 - C   7            3.91    1.26    0.063
   6. BD (   1) C   2 - H  18        / 61. RY*(   1) C   1                    1.23    1.73    0.041
   6. BD (   1) C   2 - H  18        / 95. RY*(   1) C   3                    1.18    1.70    0.040
   6. BD (   1) C   2 - H  18        /380. BD*(   1) C   1 - C   2            0.95    1.24    0.031
   6. BD (   1) C   2 - H  18        /382. BD*(   1) C   1 - C   6            3.70    1.24    0.060
   6. BD (   1) C   2 - H  18        /383. BD*(   1) C   1 - H  17            0.57    1.24    0.024
   6. BD (   1) C   2 - H  18        /384. BD*(   1) C   2 - C   3            0.98    1.24    0.031
   6. BD (   1) C   2 - H  18        /386. BD*(   1) C   3 - C   4            4.06    1.23    0.063
   6. BD (   1) C   2 - H  18        /388. BD*(   1) C   3 - H  19            0.57    1.23    0.024
   7. BD (   1) C   3 - C   4        / 78. RY*(   1) C   2                    1.14    1.86    0.041
   7. BD (   1) C   3 - C   4        / 79. RY*(   2) C   2                    1.54    2.19    0.052
   7. BD (   1) C   3 - C   4        /129. RY*(   1) C   5                    0.74    1.88    0.033
   7. BD (   1) C   3 - C   4        /163. RY*(   1) C   7                    1.47    1.66    0.044
   7. BD (   1) C   3 - C   4        /384. BD*(   1) C   2 - C   3            3.11    1.38    0.059
   7. BD (   1) C   3 - C   4        /385. BD*(   1) C   2 - H  18            1.96    1.38    0.047
   7. BD (   1) C   3 - C   4        /388. BD*(   1) C   3 - H  19            1.61    1.38    0.042
   7. BD (   1) C   3 - C   4        /389. BD*(   1) C   4 - C   5            3.35    1.37    0.061
   7. BD (   1) C   3 - C   4        /390. BD*(   1) C   4 - C   7            2.28    1.26    0.048
   7. BD (   1) C   3 - C   4        /393. BD*(   1) C   5 - H  20            2.60    1.38    0.054
   7. BD (   1) C   3 - C   4        /395. BD*(   1) C   7 - C   8            0.86    1.26    0.029
   7. BD (   1) C   3 - C   4        /396. BD*(   1) C   7 - N   9            0.58    1.17    0.023
   7. BD (   1) C   3 - C   4        /397. BD*(   1) C   7 - H  22            0.59    1.22    0.024
   8. BD (   2) C   3 - C   4        / 80. RY*(   3) C   2                    1.75    0.78    0.036
   8. BD (   2) C   3 - C   4        /131. RY*(   3) C   5                    2.03    1.03    0.045
   8. BD (   2) C   3 - C   4        /381. BD*(   2) C   1 - C   2           28.17    0.35    0.089
   8. BD (   2) C   3 - C   4        /392. BD*(   2) C   5 - C   6           27.57    0.35    0.088
   8. BD (   2) C   3 - C   4        /395. BD*(   1) C   7 - C   8            3.52    0.78    0.051
   8. BD (   2) C   3 - C   4        /396. BD*(   1) C   7 - N   9            5.06    0.70    0.058
   9. BD (   1) C   3 - H  19        / 78. RY*(   1) C   2                    1.08    1.71    0.038
   9. BD (   1) C   3 - H  19        /112. RY*(   1) C   4                    1.86    1.87    0.053
   9. BD (   1) C   3 - H  19        /380. BD*(   1) C   1 - C   2            3.65    1.24    0.060
   9. BD (   1) C   3 - H  19        /384. BD*(   1) C   2 - C   3            1.02    1.23    0.032
   9. BD (   1) C   3 - H  19        /385. BD*(   1) C   2 - H  18            0.56    1.23    0.024
   9. BD (   1) C   3 - H  19        /386. BD*(   1) C   3 - C   4            1.35    1.23    0.036
   9. BD (   1) C   3 - H  19        /389. BD*(   1) C   4 - C   5            4.79    1.23    0.069
  10. BD (   1) C   4 - C   5        / 95. RY*(   1) C   3                    0.90    1.84    0.037
  10. BD (   1) C   4 - C   5        / 96. RY*(   2) C   3                    0.54    1.93    0.029
  10. BD (   1) C   4 - C   5        /146. RY*(   1) C   6                    1.20    1.86    0.042
  10. BD (   1) C   4 - C   5        /147. RY*(   2) C   6                    1.54    2.16    0.052
  10. BD (   1) C   4 - C   5        /163. RY*(   1) C   7                    1.26    1.66    0.041
  10. BD (   1) C   4 - C   5        /164. RY*(   2) C   7                    1.14    1.63    0.039
  10. BD (   1) C   4 - C   5        /386. BD*(   1) C   3 - C   4            3.20    1.38    0.059
  10. BD (   1) C   4 - C   5        /388. BD*(   1) C   3 - H  19            2.43    1.38    0.052
  10. BD (   1) C   4 - C   5        /390. BD*(   1) C   4 - C   7            2.09    1.26    0.046
  10. BD (   1) C   4 - C   5        /391. BD*(   1) C   5 - C   6            3.26    1.38    0.060
  10. BD (   1) C   4 - C   5        /393. BD*(   1) C   5 - H  20            1.60    1.38    0.042
  10. BD (   1) C   4 - C   5        /394. BD*(   1) C   6 - H  21            1.98    1.38    0.047
  10. BD (   1) C   4 - C   5        /397. BD*(   1) C   7 - H  22            1.09    1.22    0.033
  11. BD (   1) C   4 - C   7        / 95. RY*(   1) C   3                    1.90    1.80    0.053
  11. BD (   1) C   4 - C   7        /129. RY*(   1) C   5                    1.44    1.84    0.046
  11. BD (   1) C   4 - C   7        /181. RY*(   2) C   8                    1.65    1.92    0.051
  11. BD (   1) C   4 - C   7        /197. RY*(   1) N   9                    1.57    1.55    0.044
  11. BD (   1) C   4 - C   7        /384. BD*(   1) C   2 - C   3            2.18    1.34    0.048
  11. BD (   1) C   4 - C   7        /386. BD*(   1) C   3 - C   4            2.20    1.34    0.048
  11. BD (   1) C   4 - C   7        /389. BD*(   1) C   4 - C   5            2.13    1.33    0.048
  11. BD (   1) C   4 - C   7        /391. BD*(   1) C   5 - C   6            2.35    1.34    0.050
  11. BD (   1) C   4 - C   7        /395. BD*(   1) C   7 - C   8            2.66    1.22    0.051
  11. BD (   1) C   4 - C   7        /396. BD*(   1) C   7 - N   9            0.93    1.13    0.029
  11. BD (   1) C   4 - C   7        /397. BD*(   1) C   7 - H  22            0.98    1.18    0.030
  11. BD (   1) C   4 - C   7        /398. BD*(   1) C   8 - C  10            2.81    1.33    0.055
  11. BD (   1) C   4 - C   7        /401. BD*(   1) N   9 - C  15            0.99    1.24    0.032
  11. BD (   1) C   4 - C   7        /402. BD*(   1) N   9 - C  29            0.78    1.15    0.027
  12. BD (   1) C   5 - C   6        / 61. RY*(   1) C   1                    0.94    1.88    0.038
  12. BD (   1) C   5 - C   6        / 62. RY*(   2) C   1                    1.41    2.19    0.050
  12. BD (   1) C   5 - C   6        /112. RY*(   1) C   4                    1.36    2.02    0.047
  12. BD (   1) C   5 - C   6        /113. RY*(   2) C   4                    0.55    1.75    0.028
  12. BD (   1) C   5 - C   6        /114. RY*(   3) C   4                    0.58    1.68    0.028
  12. BD (   1) C   5 - C   6        /382. BD*(   1) C   1 - C   6            2.59    1.39    0.054
  12. BD (   1) C   5 - C   6        /383. BD*(   1) C   1 - H  17            2.31    1.38    0.051
  12. BD (   1) C   5 - C   6        /389. BD*(   1) C   4 - C   5            3.64    1.37    0.063
  12. BD (   1) C   5 - C   6        /390. BD*(   1) C   4 - C   7            4.00    1.26    0.064
  12. BD (   1) C   5 - C   6        /393. BD*(   1) C   5 - H  20            1.55    1.38    0.041
  12. BD (   1) C   5 - C   6        /394. BD*(   1) C   6 - H  21            1.33    1.38    0.038
  13. BD (   2) C   5 - C   6        / 63. RY*(   3) C   1                    1.40    0.78    0.032
  13. BD (   2) C   5 - C   6        /381. BD*(   2) C   1 - C   2           27.90    0.35    0.089
  13. BD (   2) C   5 - C   6        /387. BD*(   2) C   3 - C   4           28.80    0.35    0.090
  14. BD (   1) C   5 - H  20        /112. RY*(   1) C   4                    1.84    1.87    0.052
  14. BD (   1) C   5 - H  20        /146. RY*(   1) C   6                    1.17    1.71    0.040
  14. BD (   1) C   5 - H  20        /382. BD*(   1) C   1 - C   6            3.62    1.24    0.060
  14. BD (   1) C   5 - H  20        /386. BD*(   1) C   3 - C   4            4.71    1.23    0.068
  14. BD (   1) C   5 - H  20        /389. BD*(   1) C   4 - C   5            1.33    1.23    0.036
  14. BD (   1) C   5 - H  20        /391. BD*(   1) C   5 - C   6            1.12    1.24    0.033
  14. BD (   1) C   5 - H  20        /394. BD*(   1) C   6 - H  21            0.56    1.24    0.023
  15. BD (   1) C   6 - H  21        / 61. RY*(   1) C   1                    1.23    1.73    0.041
  15. BD (   1) C   6 - H  21        /129. RY*(   1) C   5                    1.15    1.74    0.040
  15. BD (   1) C   6 - H  21        /380. BD*(   1) C   1 - C   2            3.70    1.24    0.060
  15. BD (   1) C   6 - H  21        /382. BD*(   1) C   1 - C   6            0.94    1.24    0.031
  15. BD (   1) C   6 - H  21        /383. BD*(   1) C   1 - H  17            0.57    1.24    0.024
  15. BD (   1) C   6 - H  21        /389. BD*(   1) C   4 - C   5            4.09    1.23    0.063
  15. BD (   1) C   6 - H  21        /391. BD*(   1) C   5 - C   6            0.99    1.24    0.031
  15. BD (   1) C   6 - H  21        /393. BD*(   1) C   5 - H  20            0.55    1.24    0.023
  16. BD (   1) C   7 - C   8        /113. RY*(   2) C   4                    1.10    1.71    0.039
  16. BD (   1) C   7 - C   8        /197. RY*(   1) N   9                    0.68    1.56    0.029
  16. BD (   1) C   7 - C   8        /214. RY*(   1) C  10                    1.59    1.82    0.048
  16. BD (   1) C   7 - C   8        /282. RY*(   1) C  14                    1.29    1.81    0.043
  16. BD (   1) C   7 - C   8        /386. BD*(   1) C   3 - C   4            1.45    1.34    0.039
  16. BD (   1) C   7 - C   8        /387. BD*(   2) C   3 - C   4            1.35    0.79    0.032
  16. BD (   1) C   7 - C   8        /390. BD*(   1) C   4 - C   7            2.42    1.22    0.049
  16. BD (   1) C   7 - C   8        /396. BD*(   1) C   7 - N   9            0.87    1.14    0.028
  16. BD (   1) C   7 - C   8        /397. BD*(   1) C   7 - H  22            0.99    1.18    0.031
  16. BD (   1) C   7 - C   8        /398. BD*(   1) C   8 - C  10            1.87    1.33    0.045
  16. BD (   1) C   7 - C   8        /399. BD*(   1) C   8 - C  14            2.16    1.33    0.048
  16. BD (   1) C   7 - C   8        /401. BD*(   1) N   9 - C  15            2.47    1.24    0.050
  16. BD (   1) C   7 - C   8        /403. BD*(   1) C  10 - C  11            2.26    1.34    0.049
  16. BD (   1) C   7 - C   8        /411. BD*(   1) C  13 - C  14            2.07    1.34    0.047
  17. BD (   1) C   7 - N   9        /114. RY*(   3) C   4                    0.78    1.75    0.033
  17. BD (   1) C   7 - N   9        /299. RY*(   1) C  15                    1.46    2.21    0.051
  17. BD (   1) C   7 - N   9        /302. RY*(   4) C  15                    0.53    1.91    0.029
  17. BD (   1) C   7 - N   9        /357. RY*(   1) C  29                    0.54    1.65    0.027
  17. BD (   1) C   7 - N   9        /386. BD*(   1) C   3 - C   4            1.21    1.45    0.037
  17. BD (   1) C   7 - N   9        /387. BD*(   2) C   3 - C   4            1.56    0.90    0.036
  17. BD (   1) C   7 - N   9        /390. BD*(   1) C   4 - C   7            0.88    1.33    0.031
  17. BD (   1) C   7 - N   9        /395. BD*(   1) C   7 - C   8            0.82    1.33    0.030
  17. BD (   1) C   7 - N   9        /399. BD*(   1) C   8 - C  14            1.63    1.45    0.043
  17. BD (   1) C   7 - N   9        /400. BD*(   2) C   8 - C  14            0.95    0.89    0.028
  17. BD (   1) C   7 - N   9        /401. BD*(   1) N   9 - C  15            1.32    1.36    0.038
  17. BD (   1) C   7 - N   9        /402. BD*(   1) N   9 - C  29            1.14    1.26    0.034
  17. BD (   1) C   7 - N   9        /416. BD*(   1) C  15 - H  28            1.33    1.38    0.038
  18. BD (   1) C   7 - H  22        /182. RY*(   3) C   8                    0.58    1.30    0.025
  18. BD (   1) C   7 - H  22        /389. BD*(   1) C   4 - C   5            5.92    1.17    0.075
  18. BD (   1) C   7 - H  22        /390. BD*(   1) C   4 - C   7            0.78    1.06    0.026
  18. BD (   1) C   7 - H  22        /395. BD*(   1) C   7 - C   8            1.01    1.05    0.029
  18. BD (   1) C   7 - H  22        /399. BD*(   1) C   8 - C  14            2.82    1.17    0.052
  18. BD (   1) C   7 - H  22        /400. BD*(   2) C   8 - C  14            5.61    0.62    0.057
  18. BD (   1) C   7 - H  22        /402. BD*(   1) N   9 - C  29            5.52    0.99    0.066
  19. BD (   1) C   8 - C  10        /163. RY*(   1) C   7                    0.99    1.65    0.036
  19. BD (   1) C   8 - C  10        /164. RY*(   2) C   7                    1.17    1.63    0.039
  19. BD (   1) C   8 - C  10        /231. RY*(   1) C  11                    1.15    1.85    0.041
  19. BD (   1) C   8 - C  10        /232. RY*(   2) C  11                    1.59    2.17    0.053
  19. BD (   1) C   8 - C  10        /282. RY*(   1) C  14                    0.80    1.84    0.034
  19. BD (   1) C   8 - C  10        /283. RY*(   2) C  14                    0.72    2.06    0.035
  19. BD (   1) C   8 - C  10        /390. BD*(   1) C   4 - C   7            2.20    1.26    0.047
  19. BD (   1) C   8 - C  10        /395. BD*(   1) C   7 - C   8            2.03    1.26    0.045
  19. BD (   1) C   8 - C  10        /399. BD*(   1) C   8 - C  14            3.24    1.37    0.060
  19. BD (   1) C   8 - C  10        /403. BD*(   1) C  10 - C  11            3.12    1.38    0.059
  19. BD (   1) C   8 - C  10        /405. BD*(   1) C  10 - H  23            1.56    1.38    0.042
  19. BD (   1) C   8 - C  10        /407. BD*(   1) C  11 - H  24            1.97    1.38    0.047
  19. BD (   1) C   8 - C  10        /413. BD*(   1) C  14 - H  27            2.69    1.38    0.055
  20. BD (   1) C   8 - C  14        /164. RY*(   2) C   7                    1.13    1.63    0.039
  20. BD (   1) C   8 - C  14        /214. RY*(   1) C  10                    0.77    1.86    0.034
  20. BD (   1) C   8 - C  14        /265. RY*(   1) C  13                    1.21    1.86    0.042
  20. BD (   1) C   8 - C  14        /266. RY*(   2) C  13                    1.54    2.18    0.052
  20. BD (   1) C   8 - C  14        /395. BD*(   1) C   7 - C   8            2.22    1.26    0.047
  20. BD (   1) C   8 - C  14        /396. BD*(   1) C   7 - N   9            0.85    1.18    0.028
  20. BD (   1) C   8 - C  14        /398. BD*(   1) C   8 - C  10            3.41    1.38    0.061
  20. BD (   1) C   8 - C  14        /405. BD*(   1) C  10 - H  23            2.43    1.38    0.052
  20. BD (   1) C   8 - C  14        /411. BD*(   1) C  13 - C  14            3.17    1.39    0.059
  20. BD (   1) C   8 - C  14        /412. BD*(   1) C  13 - H  26            1.92    1.38    0.046
  20. BD (   1) C   8 - C  14        /413. BD*(   1) C  14 - H  27            1.71    1.39    0.044
  21. BD (   2) C   8 - C  14        /216. RY*(   3) C  10                    1.92    1.11    0.045
  21. BD (   2) C   8 - C  14        /267. RY*(   3) C  13                    1.91    0.82    0.039
  21. BD (   2) C   8 - C  14        /396. BD*(   1) C   7 - N   9            4.70    0.70    0.055
  21. BD (   2) C   8 - C  14        /397. BD*(   1) C   7 - H  22            2.94    0.75    0.046
  21. BD (   2) C   8 - C  14        /404. BD*(   2) C  10 - C  11           26.98    0.35    0.087
  21. BD (   2) C   8 - C  14        /409. BD*(   2) C  12 - C  13           27.79    0.35    0.089
  22. BD (   1) N   9 - C  15        /163. RY*(   1) C   7                    2.35    1.80    0.058
  22. BD (   1) N   9 - C  15        /357. RY*(   1) C  29                    0.95    1.72    0.036
  22. BD (   1) N   9 - C  15        /395. BD*(   1) C   7 - C   8            0.99    1.40    0.033
  22. BD (   1) N   9 - C  15        /396. BD*(   1) C   7 - N   9            1.68    1.32    0.042
  22. BD (   1) N   9 - C  15        /397. BD*(   1) C   7 - H  22            0.52    1.37    0.024
  22. BD (   1) N   9 - C  15        /402. BD*(   1) N   9 - C  29            1.41    1.33    0.039
  22. BD (   1) N   9 - C  15        /415. BD*(   2) C  15 - O  16            0.55    1.53    0.026
  22. BD (   1) N   9 - C  15        /418. BD*(   1) C  29 - H  31            0.99    1.37    0.033
  23. BD (   1) N   9 - C  29        /163. RY*(   1) C   7                    1.94    1.74    0.052
  23. BD (   1) N   9 - C  29        /302. RY*(   4) C  15                    1.44    1.92    0.047
  23. BD (   1) N   9 - C  29        /396. BD*(   1) C   7 - N   9            1.54    1.26    0.040
  23. BD (   1) N   9 - C  29        /397. BD*(   1) C   7 - H  22            0.95    1.30    0.031
  23. BD (   1) N   9 - C  29        /401. BD*(   1) N   9 - C  15            1.05    1.36    0.034
  23. BD (   1) N   9 - C  29        /415. BD*(   2) C  15 - O  16            2.62    1.47    0.055
  24. BD (   1) C  10 - C  11        /180. RY*(   1) C   8                    0.88    1.97    0.037
  24. BD (   1) C  10 - C  11        /181. RY*(   2) C   8                    1.19    1.96    0.043
  24. BD (   1) C  10 - C  11        /248. RY*(   1) C  12                    0.98    1.88    0.038
  24. BD (   1) C  10 - C  11        /249. RY*(   2) C  12                    1.42    2.18    0.050
  24. BD (   1) C  10 - C  11        /395. BD*(   1) C   7 - C   8            3.65    1.26    0.061
  24. BD (   1) C  10 - C  11        /398. BD*(   1) C   8 - C  10            3.62    1.38    0.063
  24. BD (   1) C  10 - C  11        /405. BD*(   1) C  10 - H  23            1.44    1.38    0.040
  24. BD (   1) C  10 - C  11        /406. BD*(   1) C  11 - C  12            2.57    1.39    0.053
  24. BD (   1) C  10 - C  11        /407. BD*(   1) C  11 - H  24            1.33    1.38    0.038
  24. BD (   1) C  10 - C  11        /410. BD*(   1) C  12 - H  25            2.33    1.38    0.051
  25. BD (   2) C  10 - C  11        /182. RY*(   3) C   8                    0.52    1.04    0.023
  25. BD (   2) C  10 - C  11        /250. RY*(   3) C  12                    1.38    0.78    0.032
  25. BD (   2) C  10 - C  11        /400. BD*(   2) C   8 - C  14           28.51    0.35    0.090
  25. BD (   2) C  10 - C  11        /409. BD*(   2) C  12 - C  13           27.99    0.35    0.089
  26. BD (   1) C  10 - H  23        /180. RY*(   1) C   8                    1.85    1.82    0.052
  26. BD (   1) C  10 - H  23        /231. RY*(   1) C  11                    1.09    1.71    0.039
  26. BD (   1) C  10 - H  23        /398. BD*(   1) C   8 - C  10            1.30    1.23    0.036
  26. BD (   1) C  10 - H  23        /399. BD*(   1) C   8 - C  14            4.76    1.23    0.068
  26. BD (   1) C  10 - H  23        /403. BD*(   1) C  10 - C  11            1.08    1.24    0.033
  26. BD (   1) C  10 - H  23        /406. BD*(   1) C  11 - C  12            3.65    1.24    0.060
  26. BD (   1) C  10 - H  23        /407. BD*(   1) C  11 - H  24            0.56    1.23    0.024
  27. BD (   1) C  11 - C  12        /214. RY*(   1) C  10                    0.84    1.86    0.035
  27. BD (   1) C  11 - C  12        /215. RY*(   2) C  10                    1.61    1.98    0.051
  27. BD (   1) C  11 - C  12        /265. RY*(   1) C  13                    1.03    1.86    0.039
  27. BD (   1) C  11 - C  12        /266. RY*(   2) C  13                    1.48    2.18    0.051
  27. BD (   1) C  11 - C  12        /403. BD*(   1) C  10 - C  11            2.63    1.39    0.054
  27. BD (   1) C  11 - C  12        /405. BD*(   1) C  10 - H  23            2.45    1.38    0.052
  27. BD (   1) C  11 - C  12        /407. BD*(   1) C  11 - H  24            1.35    1.38    0.039
  27. BD (   1) C  11 - C  12        /408. BD*(   1) C  12 - C  13            2.56    1.39    0.053
  27. BD (   1) C  11 - C  12        /410. BD*(   1) C  12 - H  25            1.34    1.38    0.038
  27. BD (   1) C  11 - C  12        /412. BD*(   1) C  13 - H  26            2.38    1.38    0.051
  28. BD (   1) C  11 - H  24        /214. RY*(   1) C  10                    1.15    1.71    0.040
  28. BD (   1) C  11 - H  24        /248. RY*(   1) C  12                    1.23    1.73    0.041
  28. BD (   1) C  11 - H  24        /398. BD*(   1) C   8 - C  10            4.05    1.23    0.063
  28. BD (   1) C  11 - H  24        /403. BD*(   1) C  10 - C  11            0.99    1.24    0.031
  28. BD (   1) C  11 - H  24        /405. BD*(   1) C  10 - H  23            0.57    1.23    0.024
  28. BD (   1) C  11 - H  24        /406. BD*(   1) C  11 - C  12            0.94    1.24    0.031
  28. BD (   1) C  11 - H  24        /408. BD*(   1) C  12 - C  13            3.70    1.24    0.060
  28. BD (   1) C  11 - H  24        /410. BD*(   1) C  12 - H  25            0.56    1.24    0.024
  29. BD (   1) C  12 - C  13        /231. RY*(   1) C  11                    1.03    1.86    0.039
  29. BD (   1) C  12 - C  13        /232. RY*(   2) C  11                    1.45    2.18    0.050
  29. BD (   1) C  12 - C  13        /282. RY*(   1) C  14                    1.07    1.85    0.040
  29. BD (   1) C  12 - C  13        /283. RY*(   2) C  14                    1.38    2.06    0.048
  29. BD (   1) C  12 - C  13        /406. BD*(   1) C  11 - C  12            2.57    1.39    0.053
  29. BD (   1) C  12 - C  13        /407. BD*(   1) C  11 - H  24            2.39    1.38    0.051
  29. BD (   1) C  12 - C  13        /410. BD*(   1) C  12 - H  25            1.35    1.38    0.039
  29. BD (   1) C  12 - C  13        /411. BD*(   1) C  13 - C  14            2.59    1.39    0.054
  29. BD (   1) C  12 - C  13        /412. BD*(   1) C  13 - H  26            1.36    1.38    0.039
  29. BD (   1) C  12 - C  13        /413. BD*(   1) C  14 - H  27            2.36    1.39    0.051
  30. BD (   2) C  12 - C  13        /233. RY*(   3) C  11                    0.71    0.88    0.025
  30. BD (   2) C  12 - C  13        /234. RY*(   4) C  11                    0.68    1.89    0.035
  30. BD (   2) C  12 - C  13        /285. RY*(   4) C  14                    0.81    1.75    0.037
  30. BD (   2) C  12 - C  13        /400. BD*(   2) C   8 - C  14           28.37    0.35    0.089
  30. BD (   2) C  12 - C  13        /404. BD*(   2) C  10 - C  11           28.36    0.35    0.089
  31. BD (   1) C  12 - H  25        /231. RY*(   1) C  11                    1.33    1.71    0.043
  31. BD (   1) C  12 - H  25        /265. RY*(   1) C  13                    1.34    1.71    0.043
  31. BD (   1) C  12 - H  25        /403. BD*(   1) C  10 - C  11            3.80    1.24    0.061
  31. BD (   1) C  12 - H  25        /406. BD*(   1) C  11 - C  12            0.94    1.24    0.031
  31. BD (   1) C  12 - H  25        /407. BD*(   1) C  11 - H  24            0.56    1.23    0.023
  31. BD (   1) C  12 - H  25        /408. BD*(   1) C  12 - C  13            0.96    1.24    0.031
  31. BD (   1) C  12 - H  25        /411. BD*(   1) C  13 - C  14            3.82    1.24    0.061
  31. BD (   1) C  12 - H  25        /412. BD*(   1) C  13 - H  26            0.56    1.23    0.024
  32. BD (   1) C  13 - C  14        /180. RY*(   1) C   8                    1.20    1.97    0.044
  32. BD (   1) C  13 - C  14        /181. RY*(   2) C   8                    0.96    1.96    0.039
  32. BD (   1) C  13 - C  14        /248. RY*(   1) C  12                    0.96    1.88    0.038
  32. BD (   1) C  13 - C  14        /249. RY*(   2) C  12                    1.43    2.18    0.050
  32. BD (   1) C  13 - C  14        /395. BD*(   1) C   7 - C   8            4.27    1.26    0.066
  32. BD (   1) C  13 - C  14        /399. BD*(   1) C   8 - C  14            3.63    1.37    0.063
  32. BD (   1) C  13 - C  14        /408. BD*(   1) C  12 - C  13            2.59    1.39    0.054
  32. BD (   1) C  13 - C  14        /410. BD*(   1) C  12 - H  25            2.34    1.38    0.051
  32. BD (   1) C  13 - C  14        /412. BD*(   1) C  13 - H  26            1.32    1.38    0.038
  32. BD (   1) C  13 - C  14        /413. BD*(   1) C  14 - H  27            1.46    1.39    0.040
  33. BD (   1) C  13 - H  26        /248. RY*(   1) C  12                    1.24    1.73    0.042
  33. BD (   1) C  13 - H  26        /282. RY*(   1) C  14                    1.17    1.70    0.040
  33. BD (   1) C  13 - H  26        /399. BD*(   1) C   8 - C  14            4.18    1.23    0.064
  33. BD (   1) C  13 - H  26        /406. BD*(   1) C  11 - C  12            3.70    1.24    0.061
  33. BD (   1) C  13 - H  26        /408. BD*(   1) C  12 - C  13            0.95    1.24    0.031
  33. BD (   1) C  13 - H  26        /410. BD*(   1) C  12 - H  25            0.56    1.24    0.024
  33. BD (   1) C  13 - H  26        /411. BD*(   1) C  13 - C  14            1.00    1.24    0.031
  33. BD (   1) C  13 - H  26        /413. BD*(   1) C  14 - H  27            0.57    1.24    0.024
  34. BD (   1) C  14 - H  27        /180. RY*(   1) C   8                    1.73    1.82    0.050
  34. BD (   1) C  14 - H  27        /265. RY*(   1) C  13                    1.12    1.71    0.039
  34. BD (   1) C  14 - H  27        /398. BD*(   1) C   8 - C  10            4.57    1.23    0.067
  34. BD (   1) C  14 - H  27        /399. BD*(   1) C   8 - C  14            1.37    1.23    0.037
  34. BD (   1) C  14 - H  27        /408. BD*(   1) C  12 - C  13            3.74    1.24    0.061
  34. BD (   1) C  14 - H  27        /411. BD*(   1) C  13 - C  14            1.06    1.24    0.032
  34. BD (   1) C  14 - H  27        /412. BD*(   1) C  13 - H  26            0.58    1.23    0.024
  35. BD (   1) C  15 - O  16        /197. RY*(   1) N   9                    0.66    1.27    0.026
  35. BD (   1) C  15 - O  16        /414. BD*(   1) C  15 - O  16            1.10    0.47    0.022
  36. BD (   2) C  15 - O  16        /163. RY*(   1) C   7                    0.79    2.00    0.035
  36. BD (   2) C  15 - O  16        /198. RY*(   2) N   9                    1.21    2.07    0.045
  36. BD (   2) C  15 - O  16        /299. RY*(   1) C  15                    0.86    2.48    0.041
  36. BD (   2) C  15 - O  16        /401. BD*(   1) N   9 - C  15            0.61    1.62    0.029
  36. BD (   2) C  15 - O  16        /402. BD*(   1) N   9 - C  29            2.57    1.53    0.056
  37. BD (   1) C  15 - H  28        /198. RY*(   2) N   9                    0.98    1.63    0.036
  37. BD (   1) C  15 - H  28        /316. RY*(   1) O  16                    0.75    1.50    0.030
  37. BD (   1) C  15 - H  28        /396. BD*(   1) C   7 - N   9            5.35    1.08    0.068
  38. BD (   1) C  29 - H  30        /197. RY*(   1) N   9                    0.71    1.42    0.028
  38. BD (   1) C  29 - H  30        /396. BD*(   1) C   7 - N   9            2.93    1.00    0.049
  39. BD (   1) C  29 - H  31        /401. BD*(   1) N   9 - C  15            4.17    1.12    0.062
  40. BD (   1) C  29 - H  32        /197. RY*(   1) N   9                    0.84    1.42    0.031
  40. BD (   1) C  29 - H  32        /396. BD*(   1) C   7 - N   9            2.87    1.00    0.048
  41. CR (   1) C   1                / 79. RY*(   2) C   2                    1.29   11.81    0.110
  41. CR (   1) C   1                /147. RY*(   2) C   6                    1.24   11.78    0.108
  41. CR (   1) C   1                /334. RY*(   2) H  17                    0.59   12.29    0.076
  41. CR (   1) C   1                /384. BD*(   1) C   2 - C   3            0.66   11.01    0.076
  41. CR (   1) C   1                /391. BD*(   1) C   5 - C   6            0.68   11.01    0.077
  42. CR (   1) C   2                / 62. RY*(   2) C   1                    1.33   11.81    0.112
  42. CR (   1) C   2                / 96. RY*(   2) C   3                    1.13   11.56    0.102
  42. CR (   1) C   2                /336. RY*(   2) H  18                    0.63   12.34    0.079
  42. CR (   1) C   2                /382. BD*(   1) C   1 - C   6            0.64   11.01    0.075
  42. CR (   1) C   2                /386. BD*(   1) C   3 - C   4            0.77   11.00    0.083
  43. CR (   1) C   3                / 79. RY*(   2) C   2                    1.31   11.81    0.111
  43. CR (   1) C   3                /112. RY*(   1) C   4                    0.66   11.64    0.079
  43. CR (   1) C   3                /114. RY*(   3) C   4                    0.82   11.30    0.086
  43. CR (   1) C   3                /337. RY*(   1) H  19                    0.57   11.72    0.073
  43. CR (   1) C   3                /380. BD*(   1) C   1 - C   2            0.65   11.01    0.076
  43. CR (   1) C   3                /389. BD*(   1) C   4 - C   5            0.82   11.00    0.085
  43. CR (   1) C   3                /390. BD*(   1) C   4 - C   7            0.86   10.88    0.087
  44. CR (   1) C   4                / 96. RY*(   2) C   3                    1.27   11.58    0.108
  44. CR (   1) C   4                /130. RY*(   2) C   5                    1.25   11.58    0.107
  44. CR (   1) C   4                /164. RY*(   2) C   7                    0.75   11.27    0.082
  44. CR (   1) C   4                /384. BD*(   1) C   2 - C   3            0.64   11.03    0.075
  44. CR (   1) C   4                /391. BD*(   1) C   5 - C   6            0.63   11.03    0.075
  45. CR (   1) C   5                /113. RY*(   2) C   4                    1.22   11.37    0.105
  45. CR (   1) C   5                /114. RY*(   3) C   4                    0.70   11.30    0.079
  45. CR (   1) C   5                /147. RY*(   2) C   6                    1.37   11.78    0.113
  45. CR (   1) C   5                /339. RY*(   1) H  20                    0.65   11.75    0.078
  45. CR (   1) C   5                /382. BD*(   1) C   1 - C   6            0.65   11.01    0.076
  45. CR (   1) C   5                /386. BD*(   1) C   3 - C   4            0.74   11.00    0.081
  45. CR (   1) C   5                /390. BD*(   1) C   4 - C   7            0.85   10.88    0.086
  46. CR (   1) C   6                / 62. RY*(   2) C   1                    1.29   11.81    0.110
  46. CR (   1) C   6                /130. RY*(   2) C   5                    1.02   11.56    0.097
  46. CR (   1) C   6                /133. RY*(   5) C   5                    0.51   11.43    0.068
  46. CR (   1) C   6                /342. RY*(   2) H  21                    0.59   12.31    0.076
  46. CR (   1) C   6                /380. BD*(   1) C   1 - C   2            0.64   11.01    0.075
  46. CR (   1) C   6                /389. BD*(   1) C   4 - C   5            0.80   11.00    0.084
  47. CR (   1) C   7                /112. RY*(   1) C   4                    1.05   11.69    0.099
  47. CR (   1) C   7                /180. RY*(   1) C   8                    1.03   11.64    0.098
  47. CR (   1) C   7                /386. BD*(   1) C   3 - C   4            0.54   11.05    0.069
  47. CR (   1) C   7                /389. BD*(   1) C   4 - C   5            0.71   11.05    0.079
  47. CR (   1) C   7                /399. BD*(   1) C   8 - C  14            0.75   11.05    0.082
  47. CR (   1) C   7                /401. BD*(   1) N   9 - C  15            0.71   10.96    0.080
  47. CR (   1) C   7                /402. BD*(   1) N   9 - C  29            0.98   10.86    0.092
  48. CR (   1) C   8                /165. RY*(   3) C   7                    0.59   11.16    0.072
  48. CR (   1) C   8                /215. RY*(   2) C  10                    1.20   11.62    0.105
  48. CR (   1) C   8                /283. RY*(   2) C  14                    1.18   11.71    0.105
  48. CR (   1) C   8                /403. BD*(   1) C  10 - C  11            0.63   11.03    0.075
  48. CR (   1) C   8                /411. BD*(   1) C  13 - C  14            0.63   11.03    0.074
  49. CR (   1) N   9                /164. RY*(   2) C   7                    0.92   15.48    0.107
  49. CR (   1) N   9                /165. RY*(   3) C   7                    0.57   15.37    0.084
  49. CR (   1) N   9                /299. RY*(   1) C  15                    0.72   15.99    0.096
  49. CR (   1) N   9                /303. RY*(   5) C  15                    1.01   16.47    0.115
  49. CR (   1) N   9                /359. RY*(   3) C  29                    1.38   15.70    0.132
  50. CR (   1) C  10                /180. RY*(   1) C   8                    0.71   11.59    0.081
  50. CR (   1) C  10                /181. RY*(   2) C   8                    1.27   11.58    0.108
  50. CR (   1) C  10                /232. RY*(   2) C  11                    1.35   11.80    0.113
  50. CR (   1) C  10                /345. RY*(   1) H  23                    0.72   12.04    0.083
  50. CR (   1) C  10                /395. BD*(   1) C   7 - C   8            0.78   10.88    0.083
  50. CR (   1) C  10                /399. BD*(   1) C   8 - C  14            0.78   11.00    0.083
  50. CR (   1) C  10                /406. BD*(   1) C  11 - C  12            0.65   11.01    0.076
  51. CR (   1) C  11                /215. RY*(   2) C  10                    1.08   11.60    0.100
  51. CR (   1) C  11                /249. RY*(   2) C  12                    1.32   11.81    0.111
  51. CR (   1) C  11                /348. RY*(   2) H  24                    0.63   12.35    0.079
  51. CR (   1) C  11                /398. BD*(   1) C   8 - C  10            0.80   11.00    0.084
  51. CR (   1) C  11                /408. BD*(   1) C  12 - C  13            0.64   11.01    0.075
  52. CR (   1) C  12                /232. RY*(   2) C  11                    1.26   11.80    0.109
  52. CR (   1) C  12                /266. RY*(   2) C  13                    1.26   11.80    0.109
  52. CR (   1) C  12                /350. RY*(   2) H  25                    0.58   12.28    0.075
  52. CR (   1) C  12                /403. BD*(   1) C  10 - C  11            0.66   11.01    0.076
  52. CR (   1) C  12                /411. BD*(   1) C  13 - C  14            0.66   11.01    0.076
  53. CR (   1) C  13                /249. RY*(   2) C  12                    1.32   11.81    0.111
  53. CR (   1) C  13                /283. RY*(   2) C  14                    1.15   11.68    0.104
  53. CR (   1) C  13                /352. RY*(   2) H  26                    0.63   12.36    0.079
  53. CR (   1) C  13                /399. BD*(   1) C   8 - C  14            0.82   11.00    0.085
  53. CR (   1) C  13                /406. BD*(   1) C  11 - C  12            0.65   11.01    0.076
  54. CR (   1) C  14                /181. RY*(   2) C   8                    1.80   11.58    0.129
  54. CR (   1) C  14                /266. RY*(   2) C  13                    1.35   11.80    0.113
  54. CR (   1) C  14                /353. RY*(   1) H  27                    0.63   11.70    0.077
  54. CR (   1) C  14                /395. BD*(   1) C   7 - C   8            0.95   10.88    0.092
  54. CR (   1) C  14                /398. BD*(   1) C   8 - C  10            0.75   11.00    0.081
  54. CR (   1) C  14                /408. BD*(   1) C  12 - C  13            0.66   11.01    0.076
  55. CR (   1) C  15                /396. BD*(   1) C   7 - N   9            1.37   10.92    0.111
  55. CR (   1) C  15                /402. BD*(   1) N   9 - C  29            1.14   10.94    0.100
  56. CR (   1) O  16                /299. RY*(   1) C  15                    4.07   20.73    0.260
  56. CR (   1) O  16                /301. RY*(   3) C  15                    0.53   20.96    0.094
  57. CR (   1) C  29                /375. RY*(   2) H  30                    0.53   12.61    0.073
  57. CR (   1) C  29                /376. RY*(   1) H  31                    0.54   11.46    0.070
  57. CR (   1) C  29                /379. RY*(   2) H  32                    0.52   12.58    0.072
  57. CR (   1) C  29                /396. BD*(   1) C   7 - N   9            1.12   10.84    0.099
  57. CR (   1) C  29                /401. BD*(   1) N   9 - C  15            0.72   10.94    0.081
  58. LP (   1) N   9                /165. RY*(   3) C   7                    0.83    1.06    0.029
  58. LP (   1) N   9                /300. RY*(   2) C  15                    2.81    1.88    0.071
  58. LP (   1) N   9                /304. RY*(   6) C  15                    1.04    1.17    0.034
  58. LP (   1) N   9                /358. RY*(   2) C  29                    2.32    1.20    0.051
  58. LP (   1) N   9                /387. BD*(   2) C   3 - C   4            2.29    0.37    0.026
  58. LP (   1) N   9                /390. BD*(   1) C   4 - C   7            6.49    0.80    0.070
  58. LP (   1) N   9                /395. BD*(   1) C   7 - C   8            3.54    0.80    0.051
  58. LP (   1) N   9                /397. BD*(   1) C   7 - H  22            0.93    0.76    0.026
  58. LP (   1) N   9                /400. BD*(   2) C   8 - C  14            0.80    0.36    0.015
  58. LP (   1) N   9                /414. BD*(   1) C  15 - O  16           87.32    0.34    0.155
  58. LP (   1) N   9                /417. BD*(   1) C  29 - H  30            6.09    0.77    0.067
  58. LP (   1) N   9                /419. BD*(   1) C  29 - H  32            6.41    0.77    0.068
  59. LP (   1) O  16                /299. RY*(   1) C  15                   10.35    2.19    0.134
  59. LP (   1) O  16                /301. RY*(   3) C  15                    1.17    2.41    0.047
  60. LP (   2) O  16                /301. RY*(   3) C  15                    2.86    1.94    0.068
  60. LP (   2) O  16                /401. BD*(   1) N   9 - C  15           24.52    0.86    0.131
  60. LP (   2) O  16                /402. BD*(   1) N   9 - C  29            0.54    0.76    0.018
  60. LP (   2) O  16                /416. BD*(   1) C  15 - H  28           17.00    0.88    0.111
 381. BD*(   2) C   1 - C   2        / 63. RY*(   3) C   1                    3.29    0.43    0.083
 381. BD*(   2) C   1 - C   2        / 74. RY*(  14) C   1                    0.70    0.37    0.036
 381. BD*(   2) C   1 - C   2        / 80. RY*(   3) C   2                    2.69    0.43    0.075
 387. BD*(   2) C   3 - C   4        / 80. RY*(   3) C   2                    0.59    0.43    0.034
 387. BD*(   2) C   3 - C   4        / 97. RY*(   3) C   3                    3.11    0.63    0.095
 387. BD*(   2) C   3 - C   4        /131. RY*(   3) C   5                    0.71    0.68    0.047
 387. BD*(   2) C   3 - C   4        /395. BD*(   1) C   7 - C   8            1.34    0.43    0.049
 387. BD*(   2) C   3 - C   4        /396. BD*(   1) C   7 - N   9            1.84    0.35    0.051
 392. BD*(   2) C   5 - C   6        /131. RY*(   3) C   5                    0.83    0.68    0.053
 392. BD*(   2) C   5 - C   6        /132. RY*(   4) C   5                    1.07    1.28    0.082
 392. BD*(   2) C   5 - C   6        /148. RY*(   3) C   6                    2.70    0.62    0.091
 400. BD*(   2) C   8 - C  14        /184. RY*(   5) C   8                    0.51    1.40    0.057
 400. BD*(   2) C   8 - C  14        /216. RY*(   3) C  10                    0.69    0.76    0.048
 400. BD*(   2) C   8 - C  14        /267. RY*(   3) C  13                    0.65    0.47    0.037
 400. BD*(   2) C   8 - C  14        /284. RY*(   3) C  14                    2.95    0.64    0.093
 400. BD*(   2) C   8 - C  14        /396. BD*(   1) C   7 - N   9            2.21    0.35    0.056
 400. BD*(   2) C   8 - C  14        /397. BD*(   1) C   7 - H  22            1.07    0.40    0.043
 404. BD*(   2) C  10 - C  11        /217. RY*(   4) C  10                    1.22    1.22    0.087
 404. BD*(   2) C  10 - C  11        /233. RY*(   3) C  11                    2.96    0.53    0.089
 404. BD*(   2) C  10 - C  11        /241. RY*(  11) C  11                    0.57    0.52    0.039
 409. BD*(   2) C  12 - C  13        /250. RY*(   3) C  12                    3.31    0.43    0.084
 409. BD*(   2) C  12 - C  13        /258. RY*(  11) C  12                    0.56    0.39    0.033
 409. BD*(   2) C  12 - C  13        /267. RY*(   3) C  13                    2.06    0.47    0.069
 414. BD*(   1) C  15 - O  16        /300. RY*(   2) C  15                    1.97    1.54    0.129
 414. BD*(   1) C  15 - O  16        /304. RY*(   6) C  15                    1.67    0.84    0.088
 414. BD*(   1) C  15 - O  16        /317. RY*(   2) O  16                    2.29    0.54    0.083


 Natural Bond Orbitals (Summary):

                                                            Principal Delocalizations
           NBO                        Occupancy    Energy   (geminal,vicinal,remote)
 ====================================================================================
 Molecular unit  1  (C15H15NO)
     1. BD (   1) C   1 - C   2          1.98144    -0.76977  384(g),382(g),388(v),394(v)
                                                    96(v),147(v),385(g),383(g)
                                                    146(v),95(v)
     2. BD (   2) C   1 - C   2          1.66452    -0.29527  392(v),387(v),98(v),149(v)
     3. BD (   1) C   1 - C   6          1.98150    -0.76991  391(g),380(g),393(v),385(v)
                                                    79(v),130(v),394(g),383(g)
                                                    78(v),129(v)
     4. BD (   1) C   1 - H  17          1.98164    -0.62130  391(v),384(v),146(v),78(v)
                                                    380(g),382(g),394(v),385(v)
     5. BD (   1) C   2 - C   3          1.97937    -0.76815  390(v),386(g),380(g),383(v)
                                                    62(v),388(g),385(g),112(v)
                                                    61(v),113(v),114(v)
     6. BD (   1) C   2 - H  18          1.98148    -0.62115  386(v),382(v),61(v),95(v)
                                                    384(g),380(g),388(v),383(v)
     7. BD (   1) C   3 - C   4          1.97455    -0.76706  389(g),384(g),393(v),390(g)
                                                    385(v),388(g),79(v),163(v)
                                                    78(v),395(v),129(v),397(v)
                                                    396(v)
     8. BD (   2) C   3 - C   4          1.66113    -0.29470  381(v),392(v),396(v),395(v)
                                                    131(v),80(v)
     9. BD (   1) C   3 - H  19          1.98060    -0.61998  389(v),380(v),112(v),386(g)
                                                    78(v),384(g),385(v)
    10. BD (   1) C   4 - C   5          1.97388    -0.76844  391(g),386(g),388(v),390(g)
                                                    394(v),393(g),147(v),163(v)
                                                    146(v),164(v),397(v),95(v)
                                                    96(v)
    11. BD (   1) C   4 - C   7          1.96908    -0.72590  398(v),395(g),391(v),386(g)
                                                    384(v),389(g),95(v),181(v)
                                                    197(v),129(v),401(v),397(g)
                                                    396(g),402(v)
    12. BD (   1) C   5 - C   6          1.97934    -0.76867  390(v),389(g),382(g),383(v)
                                                    393(g),62(v),112(v),394(g)
                                                    61(v),114(v),113(v)
    13. BD (   2) C   5 - C   6          1.66819    -0.29687  387(v),381(v),63(v)
    14. BD (   1) C   5 - H  20          1.97995    -0.62454  386(v),382(v),112(v),389(g)
                                                    146(v),391(g),394(v)
    15. BD (   1) C   6 - H  21          1.98161    -0.62170  389(v),380(v),61(v),129(v)
                                                    391(g),382(g),383(v),393(v)
    16. BD (   1) C   7 - C   8          1.96813    -0.72825  401(v),390(g),403(v),399(g)
                                                    411(v),398(g),214(v),387(v)
                                                    386(v),282(v),113(v),397(g)
                                                    396(g),197(v)
    17. BD (   1) C   7 - N   9          1.97730    -0.84141  387(v),399(v),299(v),401(g)
                                                    416(v),386(v),402(g),400(v)
                                                    390(g),395(g),114(v),357(v)
                                                    302(v)
    18. BD (   1) C   7 - H  22          1.95433    -0.56357  400(v),389(v),402(v),399(v)
                                                    395(g),390(g),182(v)
    19. BD (   1) C   8 - C  10          1.97297    -0.76613  399(g),403(g),413(v),390(v)
                                                    395(g),407(v),232(v),405(g)
                                                    164(v),231(v),163(v),282(v)
                                                    283(v)
    20. BD (   1) C   8 - C  14          1.97517    -0.76931  398(g),411(g),405(v),395(g)
                                                    412(v),413(g),266(v),265(v)
                                                    164(v),396(v),214(v)
    21. BD (   2) C   8 - C  14          1.66643    -0.29726  409(v),404(v),396(v),397(v)
                                                    216(v),267(v)
    22. BD (   1) N   9 - C  15          1.98766    -0.91100  163(v),396(g),402(g),395(v)
                                                    418(v),357(v),415(g),397(v)
    23. BD (   1) N   9 - C  29          1.98748    -0.84965  415(v),163(v),396(g),302(v)
                                                    401(g),397(v)
    24. BD (   1) C  10 - C  11          1.97909    -0.76922  395(v),398(g),406(g),410(v)
                                                    405(g),249(v),407(g),181(v)
                                                    248(v),180(v)
    25. BD (   2) C  10 - C  11          1.66968    -0.29668  400(v),409(v),250(v),182(v)
    26. BD (   1) C  10 - H  23          1.98023    -0.62029  399(v),406(v),180(v),398(g)
                                                    231(v),403(g),407(v)
    27. BD (   1) C  11 - C  12          1.98151    -0.77042  403(g),408(g),405(v),412(v)
                                                    215(v),266(v),407(g),410(g)
                                                    265(v),214(v)
    28. BD (   1) C  11 - H  24          1.98155    -0.62197  398(v),408(v),248(v),214(v)
                                                    403(g),406(g),405(v),410(v)
    29. BD (   1) C  12 - C  13          1.98159    -0.77006  411(g),406(g),407(v),413(v)
                                                    232(v),283(v),412(g),410(g)
                                                    282(v),231(v)
    30. BD (   2) C  12 - C  13          1.66657    -0.29565  400(v),404(v),285(v),233(v)
                                                    234(v)
    31. BD (   1) C  12 - H  25          1.98168    -0.62084  411(v),403(v),265(v),231(v)
                                                    408(g),406(g),412(v),407(v)
    32. BD (   1) C  13 - C  14          1.97909    -0.76805  395(v),399(g),408(g),410(v)
                                                    413(g),249(v),412(g),180(v)
                                                    248(v),181(v)
    33. BD (   1) C  13 - H  26          1.98147    -0.62159  399(v),406(v),248(v),282(v)
                                                    411(g),408(g),413(v),410(v)
    34. BD (   1) C  14 - H  27          1.97941    -0.62017  398(v),408(v),180(v),399(g)
                                                    265(v),411(g),412(v)
    35. BD (   1) C  15 - O  16          1.99696    -0.44025  414(g),197(v)
    36. BD (   2) C  15 - O  16          1.99290    -1.10775  402(v),198(v),299(g),163(r)
                                                    401(g)
    37. BD (   1) C  15 - H  28          1.98528    -0.67145  396(v),198(v),316(v)
    38. BD (   1) C  29 - H  30          1.98945    -0.59213  396(v),197(v)
    39. BD (   1) C  29 - H  31          1.98909    -0.60053  401(v)
    40. BD (   1) C  29 - H  32          1.99002    -0.59277  396(v),197(v)
    41. CR (   1) C   1                  1.99929   -10.39181  79(v),147(v),391(v),384(v)
                                                    334(v)
    42. CR (   1) C   2                  1.99929   -10.39280  62(v),96(v),386(v),382(v)
                                                    336(v)
    43. CR (   1) C   3                  1.99918   -10.39067  79(v),390(v),389(v),114(v)
                                                    112(v),380(v),337(v)
    44. CR (   1) C   4                  1.99912   -10.41265  96(v),130(v),164(v),384(v)
                                                    391(v)
    45. CR (   1) C   5                  1.99917   -10.39077  147(v),113(v),390(v),386(v)
                                                    114(v),382(v),339(v)
    46. CR (   1) C   6                  1.99929   -10.39375  62(v),130(v),389(v),380(v)
                                                    342(v),133(v)
    47. CR (   1) C   7                  1.99901   -10.44211  112(v),180(v),402(v),399(v)
                                                    401(v),389(v),386(v)
    48. CR (   1) C   8                  1.99912   -10.41671  215(v),283(v),403(v),411(v)
                                                    165(v)
    49. CR (   1) N   9                  1.99937   -14.61911  359(v),303(v),164(v),299(v)
                                                    165(v)
    50. CR (   1) C  10                  1.99918   -10.39061  232(v),181(v),399(v),395(v)
                                                    345(v),180(v),406(v)
    51. CR (   1) C  11                  1.99929   -10.39349  249(v),215(v),398(v),408(v)
                                                    348(v)
    52. CR (   1) C  12                  1.99929   -10.39160  232(v),266(v),411(v),403(v)
                                                    350(v)
    53. CR (   1) C  13                  1.99929   -10.39307  249(v),283(v),399(v),406(v)
                                                    352(v)
    54. CR (   1) C  14                  1.99917   -10.39124  181(v),266(v),395(v),398(v)
                                                    408(v),353(v)
    55. CR (   1) C  15                  1.99939   -10.51395  396(v),402(v)
    56. CR (   1) O  16                  1.99981   -19.36442  299(v),301(v)
    57. CR (   1) C  29                  1.99940   -10.42982  396(v),401(v),376(v),375(v)
                                                    379(v)
    58. LP (   1) N   9                  1.66817    -0.30822  414(v),390(v),419(v),417(v)
                                                    395(v),300(v),358(v),387(r)
                                                    304(v),397(v),165(v),400(r)
    59. LP (   1) O  16                  1.98769    -0.81711  299(v),301(v)
    60. LP (   2) O  16                  1.90004    -0.34114  401(v),416(v),301(v),402(r)
    61. RY*(   1) C   1                  0.00543     1.10847   
    62. RY*(   2) C   1                  0.00194     1.41765   
    63. RY*(   3) C   1                  0.00089     0.47952   
    64. RY*(   4) C   1                  0.00054     1.69115   
    65. RY*(   5) C   1                  0.00043     0.92233   
    66. RY*(   6) C   1                  0.00037     1.27662   
    67. RY*(   7) C   1                  0.00019     1.33388   
    68. RY*(   8) C   1                  0.00007     2.83285   
    69. RY*(   9) C   1                  0.00005     1.22717   
    70. RY*(  10) C   1                  0.00002     2.02704   
    71. RY*(  11) C   1                  0.00000    22.56065   
    72. RY*(  12) C   1                  0.00001     1.78631   
    73. RY*(  13) C   1                  0.00000     1.63248   
    74. RY*(  14) C   1                  0.00001     0.42682   
    75. RY*(  15) C   1                  0.00000     2.33804   
    76. RY*(  16) C   1                  0.00000     1.45909   
    77. RY*(  17) C   1                  0.00000     2.73129   
    78. RY*(   1) C   2                  0.00567     1.08977   
    79. RY*(   2) C   2                  0.00198     1.41963   
    80. RY*(   3) C   2                  0.00083     0.48564   
    81. RY*(   4) C   2                  0.00059     1.69913   
    82. RY*(   5) C   2                  0.00045     1.15225   
    83. RY*(   6) C   2                  0.00027     1.13812   
    84. RY*(   7) C   2                  0.00017     1.39876   
    85. RY*(   8) C   2                  0.00008     2.27709   
    86. RY*(   9) C   2                  0.00004     1.88366   
    87. RY*(  10) C   2                  0.00002     0.52626   
    88. RY*(  11) C   2                  0.00003     2.00722   
    89. RY*(  12) C   2                  0.00000     2.15959   
    90. RY*(  13) C   2                  0.00001     1.49247   
    91. RY*(  14) C   2                  0.00000     1.38135   
    92. RY*(  15) C   2                  0.00000     2.37460   
    93. RY*(  16) C   2                  0.00000    22.49175   
    94. RY*(  17) C   2                  0.00000     2.29404   
    95. RY*(   1) C   3                  0.00594     1.07582   
    96. RY*(   2) C   3                  0.00210     1.16436   
    97. RY*(   3) C   3                  0.00133     0.68989   
    98. RY*(   4) C   3                  0.00057     1.43213   
    99. RY*(   5) C   3                  0.00044     1.07691   
   100. RY*(   6) C   3                  0.00026     1.28633   
   101. RY*(   7) C   3                  0.00015     2.16305   
   102. RY*(   8) C   3                  0.00011     1.61207   
   103. RY*(   9) C   3                  0.00007     1.30818   
   104. RY*(  10) C   3                  0.00008     2.14124   
   105. RY*(  11) C   3                  0.00005     1.64828   
   106. RY*(  12) C   3                  0.00001     2.13827   
   107. RY*(  13) C   3                  0.00001     1.73423   
   108. RY*(  14) C   3                  0.00001     3.77431   
   109. RY*(  15) C   3                  0.00002     1.59639   
   110. RY*(  16) C   3                  0.00000    20.84647   
   111. RY*(  17) C   3                  0.00001     2.36666   
   112. RY*(   1) C   4                  0.00747     1.24705   
   113. RY*(   2) C   4                  0.00341     0.97981   
   114. RY*(   3) C   4                  0.00278     0.90962   
   115. RY*(   4) C   4                  0.00086     1.06698   
   116. RY*(   5) C   4                  0.00066     1.66908   
   117. RY*(   6) C   4                  0.00032     1.85581   
   118. RY*(   7) C   4                  0.00027     1.33735   
   119. RY*(   8) C   4                  0.00018     1.41984   
   120. RY*(   9) C   4                  0.00015     1.67687   
   121. RY*(  10) C   4                  0.00008     2.34439   
   122. RY*(  11) C   4                  0.00009     1.61005   
   123. RY*(  12) C   4                  0.00008     3.53329   
   124. RY*(  13) C   4                  0.00005     1.46117   
   125. RY*(  14) C   4                  0.00005     2.19997   
   126. RY*(  15) C   4                  0.00003     2.86935   
   127. RY*(  16) C   4                  0.00001     2.88630   
   128. RY*(  17) C   4                  0.00001    21.62723   
   129. RY*(   1) C   5                  0.00543     1.11554   
   130. RY*(   2) C   5                  0.00193     1.16819   
   131. RY*(   3) C   5                  0.00112     0.73337   
   132. RY*(   4) C   5                  0.00063     1.33095   
   133. RY*(   5) C   5                  0.00053     1.03733   
   134. RY*(   6) C   5                  0.00030     1.01423   
   135. RY*(   7) C   5                  0.00016     1.51778   
   136. RY*(   8) C   5                  0.00014     2.60630   
   137. RY*(   9) C   5                  0.00011     0.98188   
   138. RY*(  10) C   5                  0.00007     2.45914   
   139. RY*(  11) C   5                  0.00005     1.52785   
   140. RY*(  12) C   5                  0.00004     1.87032   
   141. RY*(  13) C   5                  0.00003     1.56886   
   142. RY*(  14) C   5                  0.00000    22.19331   
   143. RY*(  15) C   5                  0.00001     2.49623   
   144. RY*(  16) C   5                  0.00001     2.14309   
   145. RY*(  17) C   5                  0.00001     2.69704   
   146. RY*(   1) C   6                  0.00576     1.08981   
   147. RY*(   2) C   6                  0.00202     1.39116   
   148. RY*(   3) C   6                  0.00097     0.67407   
   149. RY*(   4) C   6                  0.00056     1.51194   
   150. RY*(   5) C   6                  0.00044     1.20160   
   151. RY*(   6) C   6                  0.00029     1.04380   
   152. RY*(   7) C   6                  0.00013     1.80511   
   153. RY*(   8) C   6                  0.00008     1.66795   
   154. RY*(   9) C   6                  0.00006     2.25933   
   155. RY*(  10) C   6                  0.00003     0.62104   
   156. RY*(  11) C   6                  0.00003     1.98410   
   157. RY*(  12) C   6                  0.00001     2.48150   
   158. RY*(  13) C   6                  0.00000     2.05685   
   159. RY*(  14) C   6                  0.00000     1.43607   
   160. RY*(  15) C   6                  0.00000    22.39475   
   161. RY*(  16) C   6                  0.00000     2.18322   
   162. RY*(  17) C   6                  0.00001     1.48148   
   163. RY*(   1) C   7                  0.01246     0.88853   
   164. RY*(   2) C   7                  0.00539     0.86004   
   165. RY*(   3) C   7                  0.00293     0.74699   
   166. RY*(   4) C   7                  0.00131     0.97664   
   167. RY*(   5) C   7                  0.00122     1.50325   
   168. RY*(   6) C   7                  0.00117     1.57333   
   169. RY*(   7) C   7                  0.00083     1.58974   
   170. RY*(   8) C   7                  0.00055     1.19942   
   171. RY*(   9) C   7                  0.00035     1.22317   
   172. RY*(  10) C   7                  0.00024     1.96765   
   173. RY*(  11) C   7                  0.00018     2.01001   
   174. RY*(  12) C   7                  0.00014     1.99800   
   175. RY*(  13) C   7                  0.00012     2.44087   
   176. RY*(  14) C   7                  0.00010     2.13834   
   177. RY*(  15) C   7                  0.00006     1.87965   
   178. RY*(  16) C   7                  0.00003     3.54885   
   179. RY*(  17) C   7                  0.00001    20.66183   
   180. RY*(   1) C   8                  0.00675     1.20155   
   181. RY*(   2) C   8                  0.00422     1.19233   
   182. RY*(   3) C   8                  0.00181     0.74004   
   183. RY*(   4) C   8                  0.00073     1.12380   
   184. RY*(   5) C   8                  0.00065     1.45605   
   185. RY*(   6) C   8                  0.00031     1.37341   
   186. RY*(   7) C   8                  0.00026     1.43142   
   187. RY*(   8) C   8                  0.00020     1.37813   
   188. RY*(   9) C   8                  0.00016     1.55142   
   189. RY*(  10) C   8                  0.00010     3.03932   
   190. RY*(  11) C   8                  0.00008     3.63324   
   191. RY*(  12) C   8                  0.00006     2.00440   
   192. RY*(  13) C   8                  0.00006     2.22555   
   193. RY*(  14) C   8                  0.00005     1.82395   
   194. RY*(  15) C   8                  0.00001     2.84984   
   195. RY*(  16) C   8                  0.00002     2.56806   
   196. RY*(  17) C   8                  0.00000    20.79601   
   197. RY*(   1) N   9                  0.00693     0.82700   
   198. RY*(   2) N   9                  0.00441     0.95789   
   199. RY*(   3) N   9                  0.00199     1.00275   
   200. RY*(   4) N   9                  0.00133     1.51222   
   201. RY*(   5) N   9                  0.00110     1.30375   
   202. RY*(   6) N   9                  0.00066     1.22140   
   203. RY*(   7) N   9                  0.00048     1.27072   
   204. RY*(   8) N   9                  0.00030     1.18428   
   205. RY*(   9) N   9                  0.00024     2.58705   
   206. RY*(  10) N   9                  0.00019     2.14952   
   207. RY*(  11) N   9                  0.00014     2.59653   
   208. RY*(  12) N   9                  0.00012     1.91205   
   209. RY*(  13) N   9                  0.00004     3.03506   
   210. RY*(  14) N   9                  0.00002     3.80503   
   211. RY*(  15) N   9                  0.00000     4.21007   
   212. RY*(  16) N   9                  0.00000    34.96526   
   213. RY*(  17) N   9                  0.00000     4.04984   
   214. RY*(   1) C  10                  0.00573     1.08924   
   215. RY*(   2) C  10                  0.00199     1.20744   
   216. RY*(   3) C  10                  0.00110     0.80925   
   217. RY*(   4) C  10                  0.00054     1.27052   
   218. RY*(   5) C  10                  0.00045     1.13400   
   219. RY*(   6) C  10                  0.00024     1.23466   
   220. RY*(   7) C  10                  0.00014     0.84237   
   221. RY*(   8) C  10                  0.00014     2.49712   
   222. RY*(   9) C  10                  0.00008     1.99781   
   223. RY*(  10) C  10                  0.00006     2.85283   
   224. RY*(  11) C  10                  0.00004     2.08921   
   225. RY*(  12) C  10                  0.00005     0.71747   
   226. RY*(  13) C  10                  0.00002     1.90913   
   227. RY*(  14) C  10                  0.00000     3.02105   
   228. RY*(  15) C  10                  0.00001     2.42081   
   229. RY*(  16) C  10                  0.00001     1.74851   
   230. RY*(  17) C  10                  0.00000    21.35085   
   231. RY*(   1) C  11                  0.00568     1.08521   
   232. RY*(   2) C  11                  0.00201     1.40684   
   233. RY*(   3) C  11                  0.00082     0.58453   
   234. RY*(   4) C  11                  0.00061     1.59231   
   235. RY*(   5) C  11                  0.00045     1.16300   
   236. RY*(   6) C  11                  0.00026     1.08572   
   237. RY*(   7) C  11                  0.00013     1.53615   
   238. RY*(   8) C  11                  0.00008     2.05619   
   239. RY*(   9) C  11                  0.00005     2.19007   
   240. RY*(  10) C  11                  0.00003     2.12560   
   241. RY*(  11) C  11                  0.00002     0.57435   
   242. RY*(  12) C  11                  0.00000     2.49373   
   243. RY*(  13) C  11                  0.00001     1.79460   
   244. RY*(  14) C  11                  0.00001     2.36785   
   245. RY*(  15) C  11                  0.00000    21.86732   
   246. RY*(  16) C  11                  0.00000     1.72543   
   247. RY*(  17) C  11                  0.00001     1.62282   
   248. RY*(   1) C  12                  0.00551     1.10969   
   249. RY*(   2) C  12                  0.00195     1.41255   
   250. RY*(   3) C  12                  0.00087     0.48354   
   251. RY*(   4) C  12                  0.00054     1.68859   
   252. RY*(   5) C  12                  0.00042     0.91313   
   253. RY*(   6) C  12                  0.00038     1.24011   
   254. RY*(   7) C  12                  0.00019     1.31418   
   255. RY*(   8) C  12                  0.00007     2.65365   
   256. RY*(   9) C  12                  0.00006     1.47036   
   257. RY*(  10) C  12                  0.00002     2.01271   
   258. RY*(  11) C  12                  0.00001     0.44701   
   259. RY*(  12) C  12                  0.00000     2.52317   
   260. RY*(  13) C  12                  0.00001     2.53344   
   261. RY*(  14) C  12                  0.00000     1.47832   
   262. RY*(  15) C  12                  0.00000     1.48242   
   263. RY*(  16) C  12                  0.00000     1.91654   
   264. RY*(  17) C  12                  0.00000    22.56484   
   265. RY*(   1) C  13                  0.00583     1.08860   
   266. RY*(   2) C  13                  0.00201     1.41047   
   267. RY*(   3) C  13                  0.00081     0.52742   
   268. RY*(   4) C  13                  0.00057     1.66145   
   269. RY*(   5) C  13                  0.00045     1.20600   
   270. RY*(   6) C  13                  0.00027     1.06431   
   271. RY*(   7) C  13                  0.00017     1.23764   
   272. RY*(   8) C  13                  0.00008     2.24509   
   273. RY*(   9) C  13                  0.00005     2.07738   
   274. RY*(  10) C  13                  0.00003     1.99642   
   275. RY*(  11) C  13                  0.00002     0.67633   
   276. RY*(  12) C  13                  0.00000     2.51986   
   277. RY*(  13) C  13                  0.00001     2.39802   
   278. RY*(  14) C  13                  0.00000    21.06955   
   279. RY*(  15) C  13                  0.00001     1.66247   
   280. RY*(  16) C  13                  0.00001     2.97572   
   281. RY*(  17) C  13                  0.00000     1.46860   
   282. RY*(   1) C  14                  0.00527     1.07723   
   283. RY*(   2) C  14                  0.00194     1.28918   
   284. RY*(   3) C  14                  0.00124     0.69611   
   285. RY*(   4) C  14                  0.00060     1.45754   
   286. RY*(   5) C  14                  0.00043     1.15153   
   287. RY*(   6) C  14                  0.00030     1.07820   
   288. RY*(   7) C  14                  0.00017     0.74822   
   289. RY*(   8) C  14                  0.00013     1.93597   
   290. RY*(   9) C  14                  0.00009     1.49288   
   291. RY*(  10) C  14                  0.00009     2.29830   
   292. RY*(  11) C  14                  0.00004     2.34596   
   293. RY*(  12) C  14                  0.00005     1.78874   
   294. RY*(  13) C  14                  0.00002     2.08532   
   295. RY*(  14) C  14                  0.00001     2.47699   
   296. RY*(  15) C  14                  0.00001     1.70235   
   297. RY*(  16) C  14                  0.00000    22.13707   
   298. RY*(  17) C  14                  0.00000     2.58571   
   299. RY*(   1) C  15                  0.00975     1.37050   
   300. RY*(   2) C  15                  0.00651     1.57088   
   301. RY*(   3) C  15                  0.00643     1.59414   
   302. RY*(   4) C  15                  0.00281     1.06754   
   303. RY*(   5) C  15                  0.00067     1.85536   
   304. RY*(   6) C  15                  0.00028     0.86539   
   305. RY*(   7) C  15                  0.00013     2.21300   
   306. RY*(   8) C  15                  0.00008     3.00985   
   307. RY*(   9) C  15                  0.00006     2.00879   
   308. RY*(  10) C  15                  0.00004     2.66572   
   309. RY*(  11) C  15                  0.00004     2.42410   
   310. RY*(  12) C  15                  0.00001     1.23586   
   311. RY*(  13) C  15                  0.00001     1.73670   
   312. RY*(  14) C  15                  0.00001     1.70240   
   313. RY*(  15) C  15                  0.00001     1.36155   
   314. RY*(  16) C  15                  0.00000    18.18901   
   315. RY*(  17) C  15                  0.00001     1.60550   
   316. RY*(   1) O  16                  0.00193     0.83332   
   317. RY*(   2) O  16                  0.00129     0.56867   
   318. RY*(   3) O  16                  0.00062     0.74019   
   319. RY*(   4) O  16                  0.00012     1.29807   
   320. RY*(   5) O  16                  0.00009     1.47969   
   321. RY*(   6) O  16                  0.00007     1.71943   
   322. RY*(   7) O  16                  0.00004     1.24389   
   323. RY*(   8) O  16                  0.00003     2.85484   
   324. RY*(   9) O  16                  0.00000     5.01223   
   325. RY*(  10) O  16                  0.00000    49.72005   
   326. RY*(  11) O  16                  0.00000     5.07766   
   327. RY*(  12) O  16                  0.00000     4.21389   
   328. RY*(  13) O  16                  0.00000     2.83657   
   329. RY*(  14) O  16                  0.00000     3.16212   
   330. RY*(  15) O  16                  0.00000     2.71974   
   331. RY*(  16) O  16                  0.00000     2.97721   
   332. RY*(  17) O  16                  0.00001     2.80947   
   333. RY*(   1) H  17                  0.00041     0.84777   
   334. RY*(   2) H  17                  0.00022     1.89559   
   335. RY*(   1) H  18                  0.00049     0.80317   
   336. RY*(   2) H  18                  0.00022     1.94727   
   337. RY*(   1) H  19                  0.00058     1.33203   
   338. RY*(   2) H  19                  0.00022     1.52872   
   339. RY*(   1) H  20                  0.00058     1.35725   
   340. RY*(   2) H  20                  0.00017     1.49679   
   341. RY*(   1) H  21                  0.00049     0.85802   
   342. RY*(   2) H  21                  0.00022     1.91237   
   343. RY*(   1) H  22                  0.00227     0.72134   
   344. RY*(   2) H  22                  0.00017     2.36987   
   345. RY*(   1) H  23                  0.00063     1.64876   
   346. RY*(   2) H  23                  0.00015     1.19959   
   347. RY*(   1) H  24                  0.00048     0.79153   
   348. RY*(   2) H  24                  0.00022     1.96024   
   349. RY*(   1) H  25                  0.00041     0.85768   
   350. RY*(   2) H  25                  0.00021     1.88912   
   351. RY*(   1) H  26                  0.00048     0.79815   
   352. RY*(   2) H  26                  0.00022     1.96267   
   353. RY*(   1) H  27                  0.00065     1.31272   
   354. RY*(   2) H  27                  0.00019     1.53137   
   355. RY*(   1) H  28                  0.00088     1.11548   
   356. RY*(   2) H  28                  0.00022     1.64433   
   357. RY*(   1) C  29                  0.00299     0.80412   
   358. RY*(   2) C  29                  0.00265     0.88865   
   359. RY*(   3) C  29                  0.00095     1.07870   
   360. RY*(   4) C  29                  0.00030     1.13645   
   361. RY*(   5) C  29                  0.00013     1.32739   
   362. RY*(   6) C  29                  0.00010     1.50067   
   363. RY*(   7) C  29                  0.00011     2.27462   
   364. RY*(   8) C  29                  0.00007     1.46195   
   365. RY*(   9) C  29                  0.00005     1.37719   
   366. RY*(  10) C  29                  0.00005     0.96354   
   367. RY*(  11) C  29                  0.00002     2.36404   
   368. RY*(  12) C  29                  0.00002     1.33194   
   369. RY*(  13) C  29                  0.00000     1.63156   
   370. RY*(  14) C  29                  0.00001     2.35848   
   371. RY*(  15) C  29                  0.00001     1.92340   
   372. RY*(  16) C  29                  0.00000    22.27558   
   373. RY*(  17) C  29                  0.00001     1.41078   
   374. RY*(   1) H  30                  0.00064     0.63989   
   375. RY*(   2) H  30                  0.00019     2.17885   
   376. RY*(   1) H  31                  0.00050     1.03476   
   377. RY*(   2) H  31                  0.00015     1.80202   
   378. RY*(   1) H  32                  0.00063     0.65202   
   379. RY*(   2) H  32                  0.00018     2.15193   
   380. BD*(   1) C   1 - C   2          0.01558     0.61796   
   381. BD*(   2) C   1 - C   2          0.32510     0.05427  392(v),387(v),63(g),80(g)
                                                    74(g)
   382. BD*(   1) C   1 - C   6          0.01548     0.61717   
   383. BD*(   1) C   1 - H  17          0.01159     0.61565   
   384. BD*(   1) C   2 - C   3          0.01494     0.61476   
   385. BD*(   1) C   2 - H  18          0.01122     0.61235   
   386. BD*(   1) C   3 - C   4          0.02252     0.60914   
   387. BD*(   2) C   3 - C   4          0.34535     0.05693  381(v),392(v),97(g),396(v)
                                                    395(v),400(r),131(v),80(v)
   388. BD*(   1) C   3 - H  19          0.01210     0.61009   
   389. BD*(   1) C   4 - C   5          0.02583     0.60572   
   390. BD*(   1) C   4 - C   7          0.03218     0.49318   
   391. BD*(   1) C   5 - C   6          0.01563     0.61494   
   392. BD*(   2) C   5 - C   6          0.32297     0.05327  381(v),387(v),400(r),148(g)
                                                    132(g),131(g)
   393. BD*(   1) C   5 - H  20          0.01224     0.61606   
   394. BD*(   1) C   6 - H  21          0.01130     0.61142   
   395. BD*(   1) C   7 - C   8          0.03404     0.49026   
   396. BD*(   1) C   7 - N   9          0.04791     0.40702   
   397. BD*(   1) C   7 - H  22          0.02296     0.45417   
   398. BD*(   1) C   8 - C  10          0.02230     0.60640   
   399. BD*(   1) C   8 - C  14          0.02389     0.60526   
   400. BD*(   2) C   8 - C  14          0.35093     0.05326  404(v),409(v),392(r),284(g)
                                                    396(v),387(r),397(v),216(v)
                                                    267(v),184(g)
   401. BD*(   1) N   9 - C  15          0.06377     0.51502   
   402. BD*(   1) N   9 - C  29          0.01711     0.42201   
   403. BD*(   1) C  10 - C  11          0.01487     0.61617   
   404. BD*(   2) C  10 - C  11          0.31570     0.05409  409(v),400(v),233(g),217(g)
                                                    241(g)
   405. BD*(   1) C  10 - H  23          0.01224     0.60903   
   406. BD*(   1) C  11 - C  12          0.01560     0.61772   
   407. BD*(   1) C  11 - H  24          0.01126     0.61224   
   408. BD*(   1) C  12 - C  13          0.01568     0.61831   
   409. BD*(   2) C  12 - C  13          0.32247     0.05447  404(v),400(v),250(g),267(g)
                                                    258(g)
   410. BD*(   1) C  12 - H  25          0.01162     0.61377   
   411. BD*(   1) C  13 - C  14          0.01509     0.61604   
   412. BD*(   1) C  13 - H  26          0.01122     0.61239   
   413. BD*(   1) C  14 - H  27          0.01225     0.61717   
   414. BD*(   1) C  15 - O  16          0.28492     0.02957  317(g),300(g),304(g)
   415. BD*(   2) C  15 - O  16          0.00571     0.61730   
   416. BD*(   1) C  15 - H  28          0.03486     0.53920   
   417. BD*(   1) C  29 - H  30          0.01272     0.46016   
   418. BD*(   1) C  29 - H  31          0.00486     0.45758   
   419. BD*(   1) C  29 - H  32          0.01277     0.46005   
       -------------------------------
              Total Lewis  116.87685  ( 97.3974%)
        Valence non-Lewis    2.89081  (  2.4090%)
        Rydberg non-Lewis    0.23234  (  0.1936%)
       -------------------------------
            Total unit  1  120.00000  (100.0000%)
           Charge unit  1    0.00000
 D1PCM: PCM CHGder 1st derivatives, ID1Alg=3 FixD1E=F DoIter=F DoCFld=F I1PDM=0.
 Calling FoFJK, ICntrl=      2127 FMM=F ISym2X=0 I1Cent= 0 IOpClX= 0 NMat=1 NMatS=1 NMatT=0.
 -------------------------------------------------------------------
 Center     Atomic                   Forces (Hartrees/Bohr)
 Number     Number              X              Y              Z
 -------------------------------------------------------------------
      1        6          -0.036200923   -0.047587805    0.017857299
      2        6          -0.021228536   -0.040637078   -0.045573972
      3        6           0.012620925    0.005834972   -0.062878898
      4        6           0.015744107    0.028829633   -0.007861263
      5        6           0.020994483    0.040506618    0.045987604
      6        6          -0.016698765   -0.010275581    0.062702125
      7        6           0.002924698    0.006011800    0.017550426
      8        6          -0.033207825    0.000248040   -0.017729835
      9        7           0.012240452   -0.025798164    0.019988520
     10        6          -0.024862974    0.045253266   -0.036893536
     11        6           0.039589286    0.048359845   -0.019557895
     12        6           0.059153775    0.003768336    0.013841609
     13        6           0.023795232   -0.049097638    0.038379570
     14        6          -0.029681459   -0.051257518    0.022633878
     15        6          -0.032422299    0.087205063    0.055343555
     16        8          -0.001995111   -0.013324440   -0.026570042
     17        1           0.031034723    0.041060924   -0.014289449
     18        1           0.017594398    0.033088245    0.036812230
     19        1          -0.013129639   -0.007688890    0.051188663
     20        1          -0.018394310   -0.033722073   -0.038807895
     21        1           0.012480135    0.006359497   -0.050871516
     22        1           0.007721739   -0.005505302    0.000257976
     23        1           0.021521627   -0.038721370    0.030088922
     24        1          -0.029658221   -0.039931654    0.017322122
     25        1          -0.050819608   -0.001686803   -0.013170902
     26        1          -0.020052047    0.038778590   -0.029671865
     27        1           0.031969377    0.041004977   -0.016755748
     28        1           0.021252096   -0.050419421   -0.026845449
     29        6          -0.000747362   -0.009390360   -0.018623035
     30        1          -0.000484816   -0.000361754   -0.003231264
     31        1          -0.000363848   -0.000407042    0.002847348
     32        1          -0.000689311   -0.000496912   -0.003469283
 -------------------------------------------------------------------
 Cartesian Forces:  Max     0.087205063 RMS     0.030725480

 GradGradGradGradGradGradGradGradGradGradGradGradGradGradGradGradGradGrad
 Berny optimization.
 FormGI is forming the generalized inverse of G from B-inverse, IUseBI=4.
 Internal  Forces:  Max     0.059595976 RMS     0.015203025
 Search for a local minimum.
 Step number   1 out of a maximum of  173
 All quantities printed in internal units (Hartrees-Bohrs-Radians)
 Mixed Optimization -- RFO/linear search
 Second derivative matrix not updated -- first step.
 ITU=  0
     Eigenvalues ---    0.00820   0.00851   0.01060   0.01269   0.01402
     Eigenvalues ---    0.01457   0.01482   0.01910   0.01926   0.01945
     Eigenvalues ---    0.01960   0.01969   0.01971   0.02001   0.02002
     Eigenvalues ---    0.02028   0.02029   0.02032   0.02036   0.02037
     Eigenvalues ---    0.02040   0.02042   0.02047   0.02175   0.02175
     Eigenvalues ---    0.04365   0.06519   0.07009   0.07542   0.07705
     Eigenvalues ---    0.15999   0.16000   0.16000   0.16000   0.16000
     Eigenvalues ---    0.16000   0.16000   0.16000   0.16000   0.16000
     Eigenvalues ---    0.16000   0.16000   0.16000   0.16000   0.19198
     Eigenvalues ---    0.20038   0.21999   0.22000   0.22000   0.22000
     Eigenvalues ---    0.22000   0.23464   0.23467   0.24994   0.24996
     Eigenvalues ---    0.24999   0.24999   0.32808   0.33058   0.34281
     Eigenvalues ---    0.34605   0.34686   0.34828   0.38542   0.40343
     Eigenvalues ---    0.40474   0.40487   0.40512   0.40712   0.43625
     Eigenvalues ---    0.43773   0.44124   0.44178   0.44203   0.44203
     Eigenvalues ---    0.44220   0.44245   0.44265   0.44276   0.44349
     Eigenvalues ---    0.44360   0.44383   0.44510   0.44555   0.44765
     Eigenvalues ---    0.44781   0.44987   0.45052   0.52245   0.82942
 RFO step:  Lambda=-7.51863626D-02 EMin= 8.19808394D-03
 Linear search not attempted -- first point.
 Maximum step size (   0.300) exceeded in Quadratic search.
    -- Step size scaled by   0.765
 Iteration  1 RMS(Cart)=  0.03907608 RMS(Int)=  0.00050021
 Iteration  2 RMS(Cart)=  0.00067789 RMS(Int)=  0.00005713
 Iteration  3 RMS(Cart)=  0.00000053 RMS(Int)=  0.00005712
 Variable       Old X    -DE/DX   Delta X   Delta X   Delta X     New X
                                 (Linear)    (Quad)   (Total)
    R1        2.65208  -0.01112   0.00000  -0.01605  -0.01605   2.63603
    R2        2.65259  -0.00949   0.00000  -0.01366  -0.01366   2.63893
    R3        1.92739   0.05342   0.00000   0.07881   0.07881   2.00620
    R4        2.65516  -0.01063   0.00000  -0.01557  -0.01557   2.63959
    R5        1.92893   0.05253   0.00000   0.07769   0.07769   2.00662
    R6        2.67027  -0.01553   0.00000  -0.02345  -0.02344   2.64683
    R7        1.92913   0.05338   0.00000   0.07899   0.07899   2.00811
    R8        2.67148  -0.01273   0.00000  -0.01927  -0.01926   2.65222
    R9        2.82250   0.01651   0.00000   0.03114   0.03114   2.85364
   R10        2.65583  -0.01254   0.00000  -0.01835  -0.01835   2.63749
   R11        1.92496   0.05460   0.00000   0.08024   0.08024   2.00520
   R12        1.92839   0.05276   0.00000   0.07797   0.07797   2.00636
   R13        2.82689   0.01495   0.00000   0.02836   0.02836   2.85526
   R14        2.73584   0.00987   0.00000   0.01639   0.01639   2.75223
   R15        2.06859  -0.00053   0.00000  -0.00096  -0.00096   2.06762
   R16        2.67168  -0.01315   0.00000  -0.01998  -0.01997   2.65171
   R17        2.67527  -0.01917   0.00000  -0.02924  -0.02923   2.64603
   R18        2.57666  -0.01754   0.00000  -0.02246  -0.02246   2.55420
   R19        2.70597   0.02497   0.00000   0.03962   0.03962   2.74560
   R20        2.65374  -0.01307   0.00000  -0.01904  -0.01904   2.63470
   R21        1.93006   0.05354   0.00000   0.07934   0.07934   2.00940
   R22        2.65208  -0.00859   0.00000  -0.01224  -0.01225   2.63983
   R23        1.92862   0.05267   0.00000   0.07786   0.07786   2.00648
   R24        2.65119  -0.01098   0.00000  -0.01573  -0.01574   2.63545
   R25        1.92913   0.05253   0.00000   0.07771   0.07771   2.00684
   R26        2.65677  -0.01002   0.00000  -0.01474  -0.01474   2.64203
   R27        1.92826   0.05278   0.00000   0.07798   0.07798   2.00624
   R28        1.92549   0.05457   0.00000   0.08027   0.08027   2.00576
   R29        2.36367  -0.02955   0.00000  -0.02500  -0.02500   2.33867
   R30        1.92943   0.05960   0.00000   0.08822   0.08822   2.01764
   R31        2.06322   0.00029   0.00000   0.00053   0.00053   2.06375
   R32        2.05955  -0.00171   0.00000  -0.00309  -0.00309   2.05645
   R33        2.06188   0.00086   0.00000   0.00156   0.00156   2.06344
    A1        2.09160  -0.00135   0.00000  -0.00288  -0.00288   2.08872
    A2        2.09614   0.00063   0.00000   0.00130   0.00130   2.09744
    A3        2.09544   0.00072   0.00000   0.00158   0.00158   2.09703
    A4        2.09457  -0.00000   0.00000   0.00031   0.00030   2.09488
    A5        2.09509   0.00043   0.00000   0.00123   0.00123   2.09632
    A6        2.09352  -0.00042   0.00000  -0.00154  -0.00154   2.09198
    A7        2.11169  -0.00031   0.00000  -0.00105  -0.00105   2.11065
    A8        2.07953   0.00148   0.00000   0.00483   0.00482   2.08436
    A9        2.09196  -0.00116   0.00000  -0.00377  -0.00378   2.08818
   A10        2.06289   0.00215   0.00000   0.00463   0.00464   2.06753
   A11        2.09140  -0.00256   0.00000  -0.00581  -0.00582   2.08559
   A12        2.12875   0.00042   0.00000   0.00120   0.00120   2.12995
   A13        2.11115  -0.00120   0.00000  -0.00325  -0.00325   2.10790
   A14        2.09785   0.00081   0.00000   0.00233   0.00233   2.10018
   A15        2.07415   0.00038   0.00000   0.00093   0.00092   2.07508
   A16        2.09444   0.00072   0.00000   0.00226   0.00225   2.09670
   A17        2.09547   0.00019   0.00000   0.00067   0.00067   2.09614
   A18        2.09327  -0.00091   0.00000  -0.00293  -0.00293   2.09035
   A19        2.04465  -0.00661   0.00000  -0.01744  -0.01732   2.02733
   A20        1.91272   0.01206   0.00000   0.03055   0.03052   1.94324
   A21        1.85716  -0.00152   0.00000  -0.00121  -0.00098   1.85618
   A22        1.96308  -0.00666   0.00000  -0.01965  -0.01958   1.94350
   A23        1.79137   0.00848   0.00000   0.03291   0.03284   1.82421
   A24        1.88118  -0.00627   0.00000  -0.02659  -0.02646   1.85471
   A25        2.05610   0.00115   0.00000   0.00304   0.00303   2.05913
   A26        2.16852  -0.00572   0.00000  -0.01313  -0.01314   2.15538
   A27        2.05836   0.00457   0.00000   0.01010   0.01012   2.06849
   A28        2.11574  -0.00905   0.00000  -0.02130  -0.02130   2.09444
   A29        2.13022  -0.00111   0.00000  -0.00262  -0.00262   2.12761
   A30        2.03718   0.01017   0.00000   0.02393   0.02393   2.06110
   A31        2.11577  -0.00167   0.00000  -0.00449  -0.00448   2.11129
   A32        2.08824  -0.00023   0.00000  -0.00122  -0.00122   2.08702
   A33        2.07917   0.00190   0.00000   0.00571   0.00571   2.08488
   A34        2.09351  -0.00005   0.00000   0.00060   0.00059   2.09410
   A35        2.09498  -0.00067   0.00000  -0.00256  -0.00256   2.09242
   A36        2.09470   0.00072   0.00000   0.00197   0.00197   2.09667
   A37        2.09128  -0.00166   0.00000  -0.00323  -0.00325   2.08803
   A38        2.09599   0.00081   0.00000   0.00156   0.00157   2.09756
   A39        2.09591   0.00084   0.00000   0.00167   0.00168   2.09759
   A40        2.09577   0.00084   0.00000   0.00270   0.00268   2.09846
   A41        2.09375   0.00040   0.00000   0.00133   0.00134   2.09509
   A42        2.09366  -0.00124   0.00000  -0.00402  -0.00401   2.08964
   A43        2.11156  -0.00203   0.00000  -0.00562  -0.00562   2.10595
   A44        2.10621  -0.00131   0.00000  -0.00473  -0.00474   2.10147
   A45        2.06540   0.00333   0.00000   0.01035   0.01035   2.07574
   A46        2.12738   0.01417   0.00000   0.03674   0.03674   2.16412
   A47        2.09082  -0.01939   0.00000  -0.05841  -0.05841   2.03240
   A48        2.06495   0.00523   0.00000   0.02170   0.02170   2.08665
   A49        1.91753   0.00453   0.00000   0.01514   0.01505   1.93257
   A50        1.94912  -0.00504   0.00000  -0.01804  -0.01798   1.93114
   A51        1.91815   0.00513   0.00000   0.01788   0.01780   1.93595
   A52        1.88357  -0.00147   0.00000  -0.00714  -0.00709   1.87648
   A53        1.90400  -0.00261   0.00000  -0.00524  -0.00547   1.89853
   A54        1.89055  -0.00072   0.00000  -0.00319  -0.00311   1.88744
    D1       -0.00053   0.00004   0.00000   0.00034   0.00033  -0.00020
    D2        3.13775   0.00004   0.00000   0.00029   0.00029   3.13804
    D3       -3.14099  -0.00002   0.00000  -0.00016  -0.00016  -3.14115
    D4       -0.00271  -0.00002   0.00000  -0.00020  -0.00020  -0.00291
    D5        0.00143  -0.00004   0.00000  -0.00028  -0.00028   0.00115
    D6        3.14074  -0.00009   0.00000  -0.00074  -0.00074   3.14000
    D7       -3.14130   0.00002   0.00000   0.00021   0.00021  -3.14108
    D8       -0.00199  -0.00003   0.00000  -0.00025  -0.00025  -0.00224
    D9       -0.00386   0.00014   0.00000   0.00110   0.00110  -0.00276
   D10        3.13795  -0.00009   0.00000  -0.00075  -0.00075   3.13720
   D11        3.14104   0.00014   0.00000   0.00114   0.00114  -3.14101
   D12       -0.00034  -0.00009   0.00000  -0.00071  -0.00071  -0.00105
   D13        0.00716  -0.00030   0.00000  -0.00250  -0.00250   0.00465
   D14        3.13140  -0.00015   0.00000  -0.00124  -0.00124   3.13016
   D15       -3.13465  -0.00007   0.00000  -0.00064  -0.00065  -3.13530
   D16       -0.01041   0.00008   0.00000   0.00063   0.00062  -0.00979
   D17       -0.00625   0.00031   0.00000   0.00256   0.00256  -0.00369
   D18       -3.13879   0.00030   0.00000   0.00251   0.00252  -3.13627
   D19       -3.13010   0.00018   0.00000   0.00134   0.00133  -3.12876
   D20        0.02055   0.00018   0.00000   0.00129   0.00129   0.02184
   D21        1.95395   0.00325   0.00000   0.01523   0.01527   1.96921
   D22       -2.06582  -0.00055   0.00000   0.00099   0.00089  -2.06494
   D23       -0.03637  -0.00266   0.00000  -0.01552  -0.01546  -0.05182
   D24       -1.20567   0.00342   0.00000   0.01657   0.01661  -1.18906
   D25        1.05774  -0.00038   0.00000   0.00233   0.00223   1.05997
   D26        3.08720  -0.00249   0.00000  -0.01417  -0.01411   3.07309
   D27        0.00204  -0.00015   0.00000  -0.00122  -0.00121   0.00083
   D28       -3.13727  -0.00010   0.00000  -0.00076  -0.00076  -3.13803
   D29        3.13471  -0.00014   0.00000  -0.00116  -0.00116   3.13354
   D30       -0.00461  -0.00009   0.00000  -0.00071  -0.00071  -0.00531
   D31       -3.09923   0.00102   0.00000  -0.00476  -0.00465  -3.10387
   D32        0.02019   0.00113   0.00000  -0.00406  -0.00394   0.01626
   D33        0.94446  -0.00390   0.00000  -0.01386  -0.01406   0.93040
   D34       -2.21930  -0.00379   0.00000  -0.01315  -0.01335  -2.23266
   D35       -1.07249   0.00161   0.00000   0.00742   0.00751  -1.06498
   D36        2.04693   0.00172   0.00000   0.00813   0.00822   2.05515
   D37        1.66686   0.00086   0.00000  -0.00353  -0.00357   1.66329
   D38       -1.46466   0.00075   0.00000  -0.00418  -0.00421  -1.46887
   D39       -2.30941  -0.00332   0.00000  -0.01747  -0.01764  -2.32705
   D40        0.84226  -0.00343   0.00000  -0.01812  -0.01828   0.82398
   D41       -0.34735  -0.00023   0.00000  -0.00358  -0.00338  -0.35073
   D42        2.80432  -0.00035   0.00000  -0.00423  -0.00402   2.80030
   D43        3.13620  -0.00038   0.00000  -0.00272  -0.00271   3.13349
   D44       -0.00796  -0.00031   0.00000  -0.00221  -0.00221  -0.01017
   D45        0.01536  -0.00035   0.00000  -0.00308  -0.00309   0.01227
   D46       -3.12881  -0.00028   0.00000  -0.00257  -0.00258  -3.13139
   D47       -3.13534   0.00044   0.00000   0.00365   0.00365  -3.13169
   D48        0.00026   0.00027   0.00000   0.00224   0.00225   0.00251
   D49       -0.01595   0.00051   0.00000   0.00428   0.00428  -0.01167
   D50        3.11966   0.00034   0.00000   0.00287   0.00288   3.12254
   D51       -0.00767   0.00013   0.00000   0.00094   0.00094  -0.00673
   D52       -3.14021  -0.00030   0.00000  -0.00239  -0.00239   3.14059
   D53        3.12436   0.00018   0.00000   0.00142   0.00142   3.12578
   D54       -0.00817  -0.00025   0.00000  -0.00191  -0.00191  -0.01008
   D55       -2.12793   0.00108   0.00000   0.00353   0.00365  -2.12428
   D56       -0.03852  -0.00100   0.00000  -0.00696  -0.00694  -0.04546
   D57        2.06008  -0.00175   0.00000  -0.01070  -0.01082   2.04926
   D58        1.02331   0.00107   0.00000   0.00316   0.00327   1.02657
   D59        3.11272  -0.00101   0.00000  -0.00733  -0.00733   3.10539
   D60       -1.07187  -0.00176   0.00000  -0.01108  -0.01120  -1.08307
   D61       -0.00547   0.00011   0.00000   0.00084   0.00083  -0.00464
   D62        3.13642   0.00018   0.00000   0.00136   0.00136   3.13777
   D63        3.13868   0.00004   0.00000   0.00034   0.00033   3.13902
   D64       -0.00261   0.00011   0.00000   0.00086   0.00086  -0.00175
   D65       -0.00426   0.00007   0.00000   0.00048   0.00048  -0.00378
   D66        3.14139  -0.00001   0.00000  -0.00007  -0.00007   3.14132
   D67        3.13703   0.00000   0.00000  -0.00004  -0.00005   3.13698
   D68       -0.00050  -0.00007   0.00000  -0.00060  -0.00060  -0.00110
   D69        0.00364   0.00009   0.00000   0.00070   0.00071   0.00435
   D70       -3.13490  -0.00012   0.00000  -0.00091  -0.00090  -3.13580
   D71        3.14118   0.00016   0.00000   0.00126   0.00126  -3.14075
   D72        0.00263  -0.00004   0.00000  -0.00035  -0.00035   0.00228
   D73        0.00670  -0.00041   0.00000  -0.00321  -0.00320   0.00351
   D74       -3.12904  -0.00023   0.00000  -0.00178  -0.00177  -3.13081
   D75       -3.13794  -0.00020   0.00000  -0.00159  -0.00159  -3.13953
   D76        0.00950  -0.00002   0.00000  -0.00016  -0.00016   0.00934
         Item               Value     Threshold  Converged?
 Maximum Force            0.059596     0.000450     NO 
 RMS     Force            0.015203     0.000300     NO 
 Maximum Displacement     0.138958     0.001800     NO 
 RMS     Displacement     0.039222     0.001200     NO 
 Predicted change in Energy=-3.900668D-02
 GradGradGradGradGradGradGradGradGradGradGradGradGradGradGradGradGradGrad

                          Input orientation:                          
 ---------------------------------------------------------------------
 Center     Atomic      Atomic             Coordinates (Angstroms)
 Number     Number       Type             X           Y           Z
 ---------------------------------------------------------------------
      1          6           0        3.600493    3.359851   -1.913886
      2          6           0        3.275979    3.163424   -0.571530
      3          6           0        2.479739    2.078837   -0.196367
      4          6           0        1.993604    1.177886   -1.152273
      5          6           0        2.329511    1.385745   -2.499031
      6          6           0        3.125809    2.467664   -2.877622
      7          6           0        1.147797    0.008079   -0.708978
      8          6           0       -0.298814    0.029091   -1.144644
      9          7           0        1.782758   -1.260333   -1.039284
     10          6           0       -1.130964   -1.015917   -0.715081
     11          6           0       -2.478133   -1.053312   -1.072288
     12          6           0       -3.018748   -0.037688   -1.864551
     13          6           0       -2.205114    1.012065   -2.289974
     14          6           0       -0.854445    1.046113   -1.930493
     15          6           0        2.533744   -1.900882   -0.115918
     16          8           0        2.736438   -1.474338    1.028005
     17          1           0        4.205836    4.183174   -2.201582
     18          1           0        3.635858    3.835733    0.167410
     19          1           0        2.241731    1.936038    0.829392
     20          1           0        1.973390    0.724237   -3.248386
     21          1           0        3.367472    2.611565   -3.901411
     22          1           0        1.106002    0.054614    0.383372
     23          1           0       -0.728777   -1.792138   -0.109779
     24          1           0       -3.091425   -1.854058   -0.740531
     25          1           0       -4.044411   -0.063158   -2.138704
     26          1           0       -2.610530    1.790041   -2.887890
     27          1           0       -0.256466    1.859846   -2.257351
     28          1           0        2.971753   -2.826494   -0.418171
     29          6           0        1.646116   -1.868632   -2.351626
     30          1           0        1.208962   -2.866209   -2.271643
     31          1           0        0.990339   -1.273438   -2.984035
     32          1           0        2.615797   -1.948507   -2.847251
 ---------------------------------------------------------------------
                    Distance matrix (angstroms):
                    1          2          3          4          5
     1  C    0.000000
     2  C    1.394924   0.000000
     3  C    2.418049   1.396809   0.000000
     4  C    2.814803   2.433949   1.400641   0.000000
     5  C    2.419687   2.787688   2.409400   1.403494   0.000000
     6  C    1.396463   2.413440   2.785269   2.433566   1.395697
     7  C    4.324569   3.808445   2.514931   1.510083   2.549255
     8  C    5.185585   4.788700   3.580649   2.564170   3.253147
     9  N    5.041349   4.692348   3.513737   2.449926   3.071080
    10  C    6.555239   6.075248   4.783695   3.842764   4.574423
    11  C    7.558704   7.151324   5.929426   4.998108   5.576562
    12  C    7.440434   7.179318   6.123388   5.206595   5.570691
    13  C    6.273644   6.133822   5.241091   4.353285   4.554795
    14  C    5.019973   4.836340   3.897498   2.955397   3.252100
    15  C    5.660915   5.138647   3.980899   3.293114   4.064832
    16  O    5.724570   4.935429   3.766966   3.512792   4.559128
    17  H    1.061636   2.135789   3.380612   3.876439   3.381521
    18  H    2.135300   1.061859   2.134392   3.391565   3.849531
    19  H    3.376249   2.130429   1.062648   2.136202   3.374749
    20  H    3.372657   3.848627   3.377300   2.144737   1.061107
    21  H    2.136466   3.376541   3.846975   3.391269   2.132291
    22  H    4.735449   3.909647   2.514106   2.099472   3.402519
    23  H    6.967092   6.388183   5.028570   4.161634   5.016033
    24  H    8.564075   8.108484   6.841173   5.934622   6.555546
    25  H    8.379265   8.151992   7.136200   6.242664   6.546452
    26  H    6.479953   6.473229   5.765287   4.958341   4.971787
    27  H    4.152604   4.125467   3.432555   2.597899   2.640162
    28  H    6.395572   5.999599   4.934931   4.186973   4.741878
    29  C    5.598951   5.580931   4.574121   3.292487   3.328623
    30  H    6.679164   6.596924   5.511363   4.268882   4.403004
    31  H    5.424527   5.543472   4.607294   3.220386   3.016599
    32  H    5.479003   5.634411   4.823401   3.610320   3.364589
                    6          7          8          9         10
     6  C    0.000000
     7  C    3.829505   0.000000
     8  C    4.547296   1.510936   0.000000
     9  N    4.368208   1.456416   2.450848   0.000000
    10  C    5.910333   2.498270   1.403225   2.941874   0.000000
    11  C    6.860079   3.795513   2.434392   4.266045   1.394224
    12  C    6.712577   4.324065   2.814386   5.022986   2.417011
    13  C    5.557233   3.840514   2.431460   4.757220   2.783307
    14  C    4.331314   2.564875   1.400221   3.615077   2.409493
    15  C    5.202091   2.432427   3.578611   1.351624   3.817361
    16  O    5.562815   2.781807   4.024110   2.286698   4.266767
    17  H    2.136928   5.386176   6.218151   6.070751   7.597478
    18  H    3.376978   4.648596   5.629712   5.555176   6.858563
    19  H    3.847880   2.698203   3.740005   3.730871   4.740728
    20  H    2.122516   2.764613   3.173621   2.975734   4.368385
    21  H    1.061721   4.679394   5.264085   5.068992   6.599034
    22  H    4.531723   1.094139   2.075811   2.052080   2.712314
    23  H    6.376888   2.668586   2.138384   2.730312   1.063326
    24  H    7.867556   4.630286   3.392379   4.919291   2.132261
    25  H    7.639576   5.385927   3.876359   6.049616   3.379737
    26  H    5.776233   4.695536   3.388787   5.658896   3.844946
    27  H    3.491986   2.792572   2.142796   3.921434   3.378366
    28  H    5.839584   3.383221   4.402128   2.062122   4.494288
    29  C    4.611901   2.543356   2.973367   1.452907   3.334303
    30  H    5.700150   3.272184   3.453444   2.103993   3.364776
    31  H    4.308991   2.615906   2.596508   2.100037   3.116792
    32  H    4.445628   3.248917   3.912125   2.106248   4.410679
                   11         12         13         14         15
    11  C    0.000000
    12  C    1.396939   0.000000
    13  C    2.413106   1.394620   0.000000
    14  C    2.789349   2.421401   1.398103   0.000000
    15  C    5.172227   6.112232   5.972316   4.843272   0.000000
    16  O    5.637398   6.599471   6.450591   5.291486   1.237572
    17  H    8.565719   8.374001   7.152904   5.959957   6.645422
    18  H    7.925939   7.963419   6.937492   5.687354   5.848392
    19  H    5.901672   6.231017   5.509864   4.242080   3.962428
    20  H    5.264138   5.236122   4.296661   3.136415   4.125240
    21  H    7.456967   7.207714   6.017378   4.915255   5.948717
    22  H    4.023987   4.698429   4.361992   3.190673   2.472186
    23  H    2.128975   3.376579   3.846605   3.374383   3.264339
    24  H    1.061782   2.137265   3.376533   3.851114   5.659935
    25  H    2.137960   1.061976   2.135884   3.383743   7.123273
    26  H    3.376180   2.134117   1.061655   2.133980   6.911606
    27  H    3.850542   3.374185   2.125329   1.061403   5.149183
    28  H    5.768301   6.764285   6.711045   5.650131   1.067691
    29  C    4.394415   5.034933   4.809801   3.863405   2.405683
    30  H    4.280154   5.102920   5.166939   4.436247   2.708145
    31  H    3.966551   4.342016   3.989507   3.145392   3.316908
    32  H    5.468088   6.030342   5.684780   4.674481   2.732980
                   16         17         18         19         20
    16  O    0.000000
    17  H    6.678084   0.000000
    18  H    5.454030   2.461242   0.000000
    19  H    3.451789   4.253720   2.447581   0.000000
    20  H    4.868624   4.247806   4.910486   4.262481   0.000000
    21  H    6.433657   2.462160   4.257455   4.909596   2.435551
    22  H    2.326278   5.773731   4.554523   2.242448   3.793472
    23  H    3.661047   8.026855   7.127398   4.858524   4.846102
    24  H    6.102122   9.582946   8.857450   6.728450   6.212028
    25  H    7.615733   9.279109   8.916616   7.233392   6.169710
    26  H    7.387859   7.256787   7.248246   6.114241   4.719981
    27  H    5.555882   5.031213   4.993374   3.971748   2.691472
    28  H    1.993770   7.337504   6.720804   4.977052   4.649144
    29  C    3.572978   6.572598   6.545564   4.994912   2.763017
    30  H    3.893348   7.660285   7.533580   5.809010   3.798642
    31  H    4.380147   6.381714   6.560031   5.138964   2.242093
    32  H    3.906020   6.367310   6.601980   5.361653   2.777978
                   21         22         23         24         25
    21  H    0.000000
    22  H    5.478285   0.000000
    23  H    7.109734   2.649548   0.000000
    24  H    8.464650   4.746006   2.446178   0.000000
    25  H    8.074484   5.735982   4.254331   2.463816   0.000000
    26  H    6.118712   5.246472   4.908247   4.256978   2.460008
    27  H    4.049808   3.476867   4.262878   4.912312   4.249770
    28  H    6.470087   3.524809   3.854727   6.149120   7.734520
    29  C    5.043518   3.386859   3.266779   5.004011   5.973874
    30  H    6.109117   3.948532   3.095499   4.675691   5.955896
    31  H    4.646029   3.621675   3.389064   4.693743   5.246720
    32  H    4.740309   4.090097   4.324856   6.084371   6.958085
                   26         27         28         29         30
    26  H    0.000000
    27  H    2.438046   0.000000
    28  H    7.653350   5.980448   0.000000
    29  C    5.638484   4.186915   2.532402   0.000000
    30  H    6.053837   4.948058   2.558195   1.092089   0.000000
    31  H    4.728679   3.449647   3.594668   1.088228   1.758470
    32  H    6.425954   4.806395   2.607296   1.091927   1.775580
                   31         32
    31  H    0.000000
    32  H    1.765373   0.000000
 Symmetry turned off by external request.
 Stoichiometry    C15H15NO
 Framework group  C1[X(C15H15NO)]
 Deg. of freedom    90
 Full point group                 C1      NOp   1
 Rotational constants (GHZ):           0.6471670           0.3805426           0.2872310
 Standard basis: 6-311+G(d) (5D, 7F)
   419 basis functions,   687 primitive gaussians,   436 cartesian basis functions
    60 alpha electrons       60 beta electrons
       nuclear repulsion energy      1146.0534075587 Hartrees.
 NAtoms=   32 NActive=   32 NUniq=   32 SFac= 1.00D+00 NAtFMM=   60 NAOKFM=F Big=F
 Integral buffers will be    131072 words long.
 Raffenetti 2 integral format.
 Two-electron integral symmetry is turned off.
 ------------------------------------------------------------------------------
 Polarizable Continuum Model (PCM)
 =================================
 Model                : PCM.
 Atomic radii         : UFF (Universal Force Field).
 Polarization charges : Total charges.
 Charge compensation  : None.
 Solution method      : On-the-fly selection.
 Cavity type          : Scaled VdW (van der Waals Surface) (Alpha=1.100).
 Cavity algorithm     : GePol (No added spheres)
                        Default sphere list used, NSphG=   32.
[truncated: 1,897,927 more chars]
