# Supplementary material for: Rotational Barriers in N-Benzhydrylformamides: An NMR and DFT Study
Source: Molecules. 2023 Jan 5;28(2):535. doi: 10.3390/molecules28020535 (PMC9863877; doi:10.3390/molecules28020535)
Supplement: Supplementary file 1 [file molecules-28-00535-s001.zip › Supplementary_Materials/Quantum_chemistry_output_files/Gaussian_output_files/Conformations/BHFA_NMe/BHFA_NMe_Conf4.log]

 Entering Gaussian System, Link 0=g16
 Initial command:
 /home/aikhl/g16/l1.exe "/home/aikhl/works/aikhl/BHFA_NMe/M062X/Gau-314065.inp" -scrdir="/home/aikhl/works/aikhl/BHFA_NMe/M062X/"
 Entering Link 1 = /home/aikhl/g16/l1.exe PID=    314067.
  
 Copyright (c) 1988,1990,1992,1993,1995,1998,2003,2009,2016,
            Gaussian, Inc.  All Rights Reserved.
  
 This is part of the Gaussian(R) 16 program.  It is based on
 the Gaussian(R) 09 system (copyright 2009, Gaussian, Inc.),
 the Gaussian(R) 03 system (copyright 2003, Gaussian, Inc.),
 the Gaussian(R) 98 system (copyright 1998, Gaussian, Inc.),
 the Gaussian(R) 94 system (copyright 1995, Gaussian, Inc.),
 the Gaussian 92(TM) system (copyright 1992, Gaussian, Inc.),
 the Gaussian 90(TM) system (copyright 1990, Gaussian, Inc.),
 the Gaussian 88(TM) system (copyright 1988, Gaussian, Inc.),
 the Gaussian 86(TM) system (copyright 1986, Carnegie Mellon
 University), and the Gaussian 82(TM) system (copyright 1983,
 Carnegie Mellon University). Gaussian is a federally registered
 trademark of Gaussian, Inc.
  
 This software contains proprietary and confidential information,
 including trade secrets, belonging to Gaussian, Inc.
  
 This software is provided under written license and may be
 used, copied, transmitted, or stored only in accord with that
 written license.
  
 The following legend is applicable only to US Government
 contracts under FAR:
  
                    RESTRICTED RIGHTS LEGEND
  
 Use, reproduction and disclosure by the US Government is
 subject to restrictions as set forth in subparagraphs (a)
 and (c) of the Commercial Computer Software - Restricted
 Rights clause in FAR 52.227-19.
  
 Gaussian, Inc.
 340 Quinnipiac St., Bldg. 40, Wallingford CT 06492
  
  
 ---------------------------------------------------------------
 Warning -- This program may not be used in any manner that
 competes with the business of Gaussian, Inc. or will provide
 assistance to any competitor of Gaussian, Inc.  The licensee
 of this program is prohibited from giving any competitor of
 Gaussian, Inc. access to this program.  By using this program,
 the user acknowledges that Gaussian, Inc. is engaged in the
 business of creating and licensing software in the field of
 computational chemistry and represents and warrants to the
 licensee that it is not a competitor of Gaussian, Inc. and that
 it will not use this program in any manner prohibited above.
 ---------------------------------------------------------------
  

 Cite this work as:
 Gaussian 16, Revision A.03,
 M. J. Frisch, G. W. Trucks, H. B. Schlegel, G. E. Scuseria, 
 M. A. Robb, J. R. Cheeseman, G. Scalmani, V. Barone, 
 G. A. Petersson, H. Nakatsuji, X. Li, M. Caricato, A. V. Marenich, 
 J. Bloino, B. G. Janesko, R. Gomperts, B. Mennucci, H. P. Hratchian, 
 J. V. Ortiz, A. F. Izmaylov, J. L. Sonnenberg, D. Williams-Young, 
 F. Ding, F. Lipparini, F. Egidi, J. Goings, B. Peng, A. Petrone, 
 T. Henderson, D. Ranasinghe, V. G. Zakrzewski, J. Gao, N. Rega, 
 G. Zheng, W. Liang, M. Hada, M. Ehara, K. Toyota, R. Fukuda, 
 J. Hasegawa, M. Ishida, T. Nakajima, Y. Honda, O. Kitao, H. Nakai, 
 T. Vreven, K. Throssell, J. A. Montgomery, Jr., J. E. Peralta, 
 F. Ogliaro, M. J. Bearpark, J. J. Heyd, E. N. Brothers, K. N. Kudin, 
 V. N. Staroverov, T. A. Keith, R. Kobayashi, J. Normand, 
 K. Raghavachari, A. P. Rendell, J. C. Burant, S. S. Iyengar, 
 J. Tomasi, M. Cossi, J. M. Millam, M. Klene, C. Adamo, R. Cammi, 
 J. W. Ochterski, R. L. Martin, K. Morokuma, O. Farkas, 
 J. B. Foresman, and D. J. Fox, Gaussian, Inc., Wallingford CT, 2016.
 
 ******************************************
 Gaussian 16:  ES64L-G16RevA.03 25-Dec-2016
                14-Feb-2022 
 ******************************************
 %nprocshared=8
 Will use up to    8 processors via shared memory.
 %mem=5GB
 %chk=BHFA_NMe_Conf04.chk
 ----------------------------------------------------------------------
 # opt freq M062X/6-311+G* nosymm Integral(Grid=SuperFine) scrf=(IEFPCM
 , solvent=dimethylsulfoxide) pop=(nboread,mk,dipole)
 ----------------------------------------------------------------------
 1/18=20,19=15,26=6,38=1/1,3;
 2/9=110,12=2,15=1,17=6,18=5,40=1/2;
 3/5=4,6=6,7=11,11=2,25=1,30=1,70=2201,71=1,72=21,74=-55,75=-7/1,2,3;
 4//1;
 5/5=2,38=5,53=21/2;
 6/7=2,8=2,9=2,10=2,15=24,20=1,28=1,40=2/1,2,7;
 7/30=1/1,2,3,16;
 1/18=20,19=15,26=6/3(2);
 2/9=110,15=1/2;
 99//99;
 2/9=110,15=1/2;
 3/5=4,6=6,7=11,11=2,25=1,30=1,70=2205,71=1,72=21,74=-55,75=-7/1,2,3;
 4/5=5,16=3,69=1/1;
 5/5=2,38=5,53=21/2;
 7/30=1/1,2,3,16;
 1/18=20,19=15,26=6/3(-5);
 2/9=110,15=1/2;
 6/7=2,8=2,9=2,10=2,15=24,19=2,20=1,28=1,40=2/1,2,7;
 99/9=1/99;
 -----------------
 BHFA_M062X_Conf04
 -----------------
 Symbolic Z-matrix:
 Charge =  0 Multiplicity = 1
 C                     3.5707    3.4208   -1.6329 
 C                     3.7642    2.4984   -2.6728 
 C                     3.0362    1.2968   -2.6908 
 C                     2.1003    0.9978   -1.6751 
 C                     1.9219    1.9371   -0.6337 
 C                     2.6493    3.1394   -0.612 
 C                     1.3501   -0.2931   -1.7128 
 C                    -0.121    -0.2203   -1.9739 
 N                     1.6652   -1.0724   -0.5341 
 C                    -0.8358   -1.4368   -2.0646 
 C                    -2.2177   -1.4523   -2.314 
 C                    -2.9125   -0.2449   -2.4845 
 C                    -2.2218    0.974    -2.4102 
 C                    -0.8381    0.9858   -2.1611 
 C                     2.6345   -2.031    -0.5587 
 O                     3.2971   -2.2743   -1.5913 
 H                     4.0989    4.2933   -1.6183 
 H                     4.4359    2.6985   -3.4149 
 H                     3.1897    0.6338   -3.4517 
 H                     1.2536    1.7536    0.1127 
 H                     2.5054    3.8081    0.1452 
 H                     1.7212   -0.841    -2.5848 
 H                    -0.3421   -2.3229   -1.9451 
 H                    -2.7164   -2.3409   -2.3714 
 H                    -3.9171   -0.2537   -2.6656 
 H                    -2.7238    1.8528   -2.5396 
 H                    -0.3612    1.8855   -2.1236 
 H                     2.8397   -2.5669    0.2858 
 C                     0.9902   -0.8711    0.7127 
 H                     0.5154   -1.8011    1.0318 
 H                     0.215    -0.1093    0.6324 
 H                     1.7041   -0.555     1.4749 
 

 GradGradGradGradGradGradGradGradGradGradGradGradGradGradGradGradGradGrad
 Berny optimization.
 Initialization pass.
                           ----------------------------
                           !    Initial Parameters    !
                           ! (Angstroms and Degrees)  !
 --------------------------                            --------------------------
 ! Name  Definition              Value          Derivative Info.                !
 --------------------------------------------------------------------------------
 ! R1    R(1,2)                  1.4034         estimate D2E/DX2                !
 ! R2    R(1,6)                  1.4037         estimate D2E/DX2                !
 ! R3    R(1,17)                 1.02           estimate D2E/DX2                !
 ! R4    R(2,3)                  1.405          estimate D2E/DX2                !
 ! R5    R(2,18)                 1.0208         estimate D2E/DX2                !
 ! R6    R(3,4)                  1.4131         estimate D2E/DX2                !
 ! R7    R(3,19)                 1.0208         estimate D2E/DX2                !
 ! R8    R(4,5)                  1.4137         estimate D2E/DX2                !
 ! R9    R(4,7)                  1.4935         estimate D2E/DX2                !
 ! R10   R(5,6)                  1.4054         estimate D2E/DX2                !
 ! R11   R(5,20)                 1.0185         estimate D2E/DX2                !
 ! R12   R(6,21)                 1.0204         estimate D2E/DX2                !
 ! R13   R(7,8)                  1.4959         estimate D2E/DX2                !
 ! R14   R(7,9)                  1.4477         estimate D2E/DX2                !
 ! R15   R(7,22)                 1.0947         estimate D2E/DX2                !
 ! R16   R(8,10)                 1.4139         estimate D2E/DX2                !
 ! R17   R(8,14)                 1.4156         estimate D2E/DX2                !
 ! R18   R(9,15)                 1.3635         estimate D2E/DX2                !
 ! R19   R(9,29)                 1.432          estimate D2E/DX2                !
 ! R20   R(10,11)                1.4043         estimate D2E/DX2                !
 ! R21   R(10,23)                1.0214         estimate D2E/DX2                !
 ! R22   R(11,12)                1.4034         estimate D2E/DX2                !
 ! R23   R(11,24)                1.0206         estimate D2E/DX2                !
 ! R24   R(12,13)                1.403          estimate D2E/DX2                !
 ! R25   R(12,25)                1.0208         estimate D2E/DX2                !
 ! R26   R(13,14)                1.406          estimate D2E/DX2                !
 ! R27   R(13,26)                1.0203         estimate D2E/DX2                !
 ! R28   R(14,27)                1.019          estimate D2E/DX2                !
 ! R29   R(15,16)                1.2508         estimate D2E/DX2                !
 ! R30   R(15,28)                1.021          estimate D2E/DX2                !
 ! R31   R(29,30)                1.0919         estimate D2E/DX2                !
 ! R32   R(29,31)                1.0898         estimate D2E/DX2                !
 ! R33   R(29,32)                1.0911         estimate D2E/DX2                !
 ! A1    A(2,1,6)              119.8439         estimate D2E/DX2                !
 ! A2    A(2,1,17)             120.0921         estimate D2E/DX2                !
 ! A3    A(6,1,17)             120.064          estimate D2E/DX2                !
 ! A4    A(1,2,3)              120.0086         estimate D2E/DX2                !
 ! A5    A(1,2,18)             120.0382         estimate D2E/DX2                !
 ! A6    A(3,2,18)             119.9529         estimate D2E/DX2                !
 ! A7    A(2,3,4)              120.9903         estimate D2E/DX2                !
 ! A8    A(2,3,19)             119.148          estimate D2E/DX2                !
 ! A9    A(4,3,19)             119.8617         estimate D2E/DX2                !
 ! A10   A(3,4,5)              118.1937         estimate D2E/DX2                !
 ! A11   A(3,4,7)              119.8282         estimate D2E/DX2                !
 ! A12   A(5,4,7)              121.9702         estimate D2E/DX2                !
 ! A13   A(4,5,6)              120.9616         estimate D2E/DX2                !
 ! A14   A(4,5,20)             120.1932         estimate D2E/DX2                !
 ! A15   A(6,5,20)             118.8434         estimate D2E/DX2                !
 ! A16   A(1,6,5)              120.0008         estimate D2E/DX2                !
 ! A17   A(1,6,21)             120.0586         estimate D2E/DX2                !
 ! A18   A(5,6,21)             119.9404         estimate D2E/DX2                !
 ! A19   A(4,7,8)              117.1502         estimate D2E/DX2                !
 ! A20   A(4,7,9)              109.5957         estimate D2E/DX2                !
 ! A21   A(4,7,22)             106.4056         estimate D2E/DX2                !
 ! A22   A(8,7,9)              112.4797         estimate D2E/DX2                !
 ! A23   A(8,7,22)             102.6333         estimate D2E/DX2                !
 ! A24   A(9,7,22)             107.7792         estimate D2E/DX2                !
 ! A25   A(7,8,10)             117.8084         estimate D2E/DX2                !
 ! A26   A(7,8,14)             124.2446         estimate D2E/DX2                !
 ! A27   A(10,8,14)            117.9356         estimate D2E/DX2                !
 ! A28   A(7,9,15)             121.2309         estimate D2E/DX2                !
 ! A29   A(7,9,29)             122.0464         estimate D2E/DX2                !
 ! A30   A(15,9,29)            116.7202         estimate D2E/DX2                !
 ! A31   A(8,10,11)            121.2239         estimate D2E/DX2                !
 ! A32   A(8,10,23)            119.6416         estimate D2E/DX2                !
 ! A33   A(11,10,23)           119.1344         estimate D2E/DX2                !
 ! A34   A(10,11,12)           119.9504         estimate D2E/DX2                !
 ! A35   A(10,11,24)           120.029          estimate D2E/DX2                !
 ! A36   A(12,11,24)           120.0206         estimate D2E/DX2                !
 ! A37   A(11,12,13)           119.8204         estimate D2E/DX2                !
 ! A38   A(11,12,25)           120.0884         estimate D2E/DX2                !
 ! A39   A(13,12,25)           120.0908         estimate D2E/DX2                !
 ! A40   A(12,13,14)           120.0783         estimate D2E/DX2                !
 ! A41   A(12,13,26)           119.9581         estimate D2E/DX2                !
 ! A42   A(14,13,26)           119.9633         estimate D2E/DX2                !
 ! A43   A(8,14,13)            120.9849         estimate D2E/DX2                !
 ! A44   A(8,14,27)            120.6854         estimate D2E/DX2                !
 ! A45   A(13,14,27)           118.3288         estimate D2E/DX2                !
 ! A46   A(9,15,16)            121.887          estimate D2E/DX2                !
 ! A47   A(9,15,28)            119.7994         estimate D2E/DX2                !
 ! A48   A(16,15,28)           118.3117         estimate D2E/DX2                !
 ! A49   A(9,29,30)            109.8584         estimate D2E/DX2                !
 ! A50   A(9,29,31)            111.6782         estimate D2E/DX2                !
 ! A51   A(9,29,32)            109.9087         estimate D2E/DX2                !
 ! A52   A(30,29,31)           107.915          estimate D2E/DX2                !
 ! A53   A(30,29,32)           109.0942         estimate D2E/DX2                !
 ! A54   A(31,29,32)           108.3223         estimate D2E/DX2                !
 ! D1    D(6,1,2,3)              0.0246         estimate D2E/DX2                !
 ! D2    D(6,1,2,18)          -179.7812         estimate D2E/DX2                !
 ! D3    D(17,1,2,3)           179.9667         estimate D2E/DX2                !
 ! D4    D(17,1,2,18)            0.1609         estimate D2E/DX2                !
 ! D5    D(2,1,6,5)             -0.0817         estimate D2E/DX2                !
 ! D6    D(2,1,6,21)          -179.9442         estimate D2E/DX2                !
 ! D7    D(17,1,6,5)           179.9762         estimate D2E/DX2                !
 ! D8    D(17,1,6,21)            0.1136         estimate D2E/DX2                !
 ! D9    D(1,2,3,4)              0.2299         estimate D2E/DX2                !
 ! D10   D(1,2,3,19)          -179.7884         estimate D2E/DX2                !
 ! D11   D(18,2,3,4)          -179.9641         estimate D2E/DX2                !
 ! D12   D(18,2,3,19)            0.0176         estimate D2E/DX2                !
 ! D13   D(2,3,4,5)             -0.4158         estimate D2E/DX2                !
 ! D14   D(2,3,4,7)           -179.4166         estimate D2E/DX2                !
 ! D15   D(19,3,4,5)           179.6027         estimate D2E/DX2                !
 ! D16   D(19,3,4,7)             0.6019         estimate D2E/DX2                !
 ! D17   D(3,4,5,6)              0.3579         estimate D2E/DX2                !
 ! D18   D(3,4,5,20)           179.8477         estimate D2E/DX2                !
 ! D19   D(7,4,5,6)            179.3361         estimate D2E/DX2                !
 ! D20   D(7,4,5,20)            -1.1741         estimate D2E/DX2                !
 ! D21   D(3,4,7,8)           -111.9536         estimate D2E/DX2                !
 ! D22   D(3,4,7,9)            118.3523         estimate D2E/DX2                !
 ! D23   D(3,4,7,22)             2.0765         estimate D2E/DX2                !
 ! D24   D(5,4,7,8)             69.0846         estimate D2E/DX2                !
 ! D25   D(5,4,7,9)            -60.6096         estimate D2E/DX2                !
 ! D26   D(5,4,7,22)          -176.8854         estimate D2E/DX2                !
 ! D27   D(4,5,6,1)             -0.1142         estimate D2E/DX2                !
 ! D28   D(4,5,6,21)           179.7485         estimate D2E/DX2                !
 ! D29   D(20,5,6,1)          -179.6108         estimate D2E/DX2                !
 ! D30   D(20,5,6,21)            0.2519         estimate D2E/DX2                !
 ! D31   D(4,7,8,10)           177.5765         estimate D2E/DX2                !
 ! D32   D(4,7,8,14)            -1.1651         estimate D2E/DX2                !
 ! D33   D(9,7,8,10)           -54.0989         estimate D2E/DX2                !
 ! D34   D(9,7,8,14)           127.1595         estimate D2E/DX2                !
 ! D35   D(22,7,8,10)           61.458          estimate D2E/DX2                !
 ! D36   D(22,7,8,14)         -117.2836         estimate D2E/DX2                !
 ! D37   D(4,7,9,15)           -95.4956         estimate D2E/DX2                !
 ! D38   D(4,7,9,29)            83.9136         estimate D2E/DX2                !
 ! D39   D(8,7,9,15)           132.3197         estimate D2E/DX2                !
 ! D40   D(8,7,9,29)           -48.2711         estimate D2E/DX2                !
 ! D41   D(22,7,9,15)           19.908          estimate D2E/DX2                !
 ! D42   D(22,7,9,29)         -160.6828         estimate D2E/DX2                !
 ! D43   D(7,8,10,11)         -179.6921         estimate D2E/DX2                !
 ! D44   D(7,8,10,23)            0.4436         estimate D2E/DX2                !
 ! D45   D(14,8,10,11)          -0.8695         estimate D2E/DX2                !
 ! D46   D(14,8,10,23)         179.2661         estimate D2E/DX2                !
 ! D47   D(7,8,14,13)          179.6436         estimate D2E/DX2                !
 ! D48   D(7,8,14,27)           -0.0078         estimate D2E/DX2                !
 ! D49   D(10,8,14,13)           0.9035         estimate D2E/DX2                !
 ! D50   D(10,8,14,27)        -178.7479         estimate D2E/DX2                !
 ! D51   D(7,9,15,16)            0.4288         estimate D2E/DX2                !
 ! D52   D(7,9,15,28)          179.916          estimate D2E/DX2                !
 ! D53   D(29,9,15,16)        -179.0105         estimate D2E/DX2                !
 ! D54   D(29,9,15,28)           0.4767         estimate D2E/DX2                !
 ! D55   D(7,9,29,30)          121.9225         estimate D2E/DX2                !
 ! D56   D(7,9,29,31)            2.2187         estimate D2E/DX2                !
 ! D57   D(7,9,29,32)         -118.03           estimate D2E/DX2                !
 ! D58   D(15,9,29,30)         -58.6431         estimate D2E/DX2                !
 ! D59   D(15,9,29,31)        -178.3469         estimate D2E/DX2                !
 ! D60   D(15,9,29,32)          61.4044         estimate D2E/DX2                !
 ! D61   D(8,10,11,12)           0.3053         estimate D2E/DX2                !
 ! D62   D(8,10,11,24)        -179.7056         estimate D2E/DX2                !
 ! D63   D(23,10,11,12)       -179.8297         estimate D2E/DX2                !
 ! D64   D(23,10,11,24)          0.1594         estimate D2E/DX2                !
 ! D65   D(10,11,12,13)          0.2499         estimate D2E/DX2                !
 ! D66   D(10,11,12,25)       -179.981          estimate D2E/DX2                !
 ! D67   D(24,11,12,13)       -179.7391         estimate D2E/DX2                !
 ! D68   D(24,11,12,25)          0.03           estimate D2E/DX2                !
 ! D69   D(11,12,13,14)         -0.2146         estimate D2E/DX2                !
 ! D70   D(11,12,13,26)        179.62           estimate D2E/DX2                !
 ! D71   D(25,12,13,14)       -179.9836         estimate D2E/DX2                !
 ! D72   D(25,12,13,26)         -0.1491         estimate D2E/DX2                !
 ! D73   D(12,13,14,8)          -0.3758         estimate D2E/DX2                !
 ! D74   D(12,13,14,27)        179.2836         estimate D2E/DX2                !
 ! D75   D(26,13,14,8)         179.7897         estimate D2E/DX2                !
 ! D76   D(26,13,14,27)         -0.5509         estimate D2E/DX2                !
 --------------------------------------------------------------------------------
 Trust Radius=3.00D-01 FncErr=5.00D-06 GrdErr=5.00D-06 EigMax=2.50D+02 EigMin=1.00D-04
 Number of steps in this run=    173 maximum allowed number of steps=    192.
 GradGradGradGradGradGradGradGradGradGradGradGradGradGradGradGradGradGrad

                          Input orientation:                          
 ---------------------------------------------------------------------
 Center     Atomic      Atomic             Coordinates (Angstroms)
 Number     Number       Type             X           Y           Z
 ---------------------------------------------------------------------
      1          6           0        3.570700    3.420800   -1.632900
      2          6           0        3.764200    2.498400   -2.672800
      3          6           0        3.036200    1.296800   -2.690800
      4          6           0        2.100300    0.997800   -1.675100
      5          6           0        1.921900    1.937100   -0.633700
      6          6           0        2.649300    3.139400   -0.612000
      7          6           0        1.350100   -0.293100   -1.712800
      8          6           0       -0.121000   -0.220300   -1.973900
      9          7           0        1.665200   -1.072400   -0.534100
     10          6           0       -0.835800   -1.436800   -2.064600
     11          6           0       -2.217700   -1.452300   -2.314000
     12          6           0       -2.912500   -0.244900   -2.484500
     13          6           0       -2.221800    0.974000   -2.410200
     14          6           0       -0.838100    0.985800   -2.161100
     15          6           0        2.634500   -2.031000   -0.558700
     16          8           0        3.297100   -2.274300   -1.591300
     17          1           0        4.098900    4.293300   -1.618300
     18          1           0        4.435900    2.698500   -3.414900
     19          1           0        3.189700    0.633800   -3.451700
     20          1           0        1.253600    1.753600    0.112700
     21          1           0        2.505400    3.808100    0.145200
     22          1           0        1.721200   -0.841000   -2.584800
     23          1           0       -0.342100   -2.322900   -1.945100
     24          1           0       -2.716400   -2.340900   -2.371400
     25          1           0       -3.917100   -0.253700   -2.665600
     26          1           0       -2.723800    1.852800   -2.539600
     27          1           0       -0.361200    1.885500   -2.123600
     28          1           0        2.839700   -2.566900    0.285800
     29          6           0        0.990200   -0.871100    0.712700
     30          1           0        0.515400   -1.801100    1.031800
     31          1           0        0.215000   -0.109300    0.632400
     32          1           0        1.704100   -0.555000    1.474900
 ---------------------------------------------------------------------
                    Distance matrix (angstroms):
                    1          2          3          4          5
     1  C    0.000000
     2  C    1.403444   0.000000
     3  C    2.432328   1.405045   0.000000
     4  C    2.834570   2.452706   1.413137   0.000000
     5  C    2.432757   2.804827   2.425553   1.413727   0.000000
     6  C    1.403710   2.429152   2.804688   2.453168   1.405385
     7  C    4.327875   3.813391   2.515392   1.493534   2.542677
     8  C    5.196397   4.793180   3.575395   2.550926   3.259440
     9  N    5.002713   4.661593   3.484839   2.403523   3.022070
    10  C    6.572662   6.084053   4.780908   3.834015   4.586457
    11  C    7.597143   7.177736   5.941632   5.005628   5.607827
    12  C    7.496297   7.220767   6.148693   5.227580   5.617651
    13  C    6.335936   6.182633   5.275367   4.384232   4.610180
    14  C    5.064162   4.871443   3.922691   2.978344   3.294772
    15  C    5.634936   5.124559   3.972589   3.271903   4.032275
    16  O    5.701820   4.915942   3.745627   3.485110   4.532556
    17  H    1.020032   2.108473   3.355384   3.854601   3.355659
    18  H    2.108510   1.020751   2.109086   3.372582   3.825572
    19  H    3.349711   2.100826   1.020833   2.115560   3.353659
    20  H    3.345987   3.823199   3.353497   2.117632   1.018533
    21  H    2.108674   3.352762   3.825085   3.372741   2.108980
    22  H    4.742331   3.915761   2.512101   2.086254   3.400722
    23  H    6.956836   6.374651   5.007116   4.131013   4.999307
    24  H    8.559801   8.093692   6.813757   5.901894   6.544823
    25  H    8.404497   8.159441   7.124119   6.225467   6.559127
    26  H    6.549921   6.521402   5.788747   4.974970   5.022160
    27  H    4.249444   4.206684   3.494368   2.654834   2.726722
    28  H    6.329954   5.938458   4.881284   4.135085   4.687628
    29  C    5.530029   5.523605   4.524347   3.229040   3.250668
    30  H    6.610879   6.539454   5.459777   4.203933   4.327386
    31  H    5.371584   5.506475   4.580387   3.178771   2.950300
    32  H    5.380483   5.547132   4.749391   3.534213   3.271726
                    6          7          8          9         10
     6  C    0.000000
     7  C    3.831676   0.000000
     8  C    4.562556   1.495864   0.000000
     9  N    4.325943   1.447733   2.447368   0.000000
    10  C    5.932754   2.491981   1.413873   2.954694   0.000000
    11  C    6.904216   3.799261   2.455533   4.288272   1.404311
    12  C    6.774464   4.332159   2.837920   5.044220   2.430972
    13  C    5.625842   3.853619   2.455620   4.776638   2.802212
    14  C    4.381742   2.573864   1.415611   3.626269   2.424522
    15  C    5.170696   2.449883   3.588064   1.363474   3.829333
    16  O    5.539569   2.780418   4.006084   2.285899   4.243381
    17  H    2.108427   5.347887   6.189232   5.990753   7.575255
    18  H    3.352996   4.622659   5.600108   5.495041   6.834825
    19  H    3.825436   2.695746   3.724797   3.707777   4.734562
    20  H    2.096094   2.744220   3.184290   2.928146   4.391455
    21  H    1.020401   4.648303   5.255147   4.998666   6.599683
    22  H    4.538380   1.094666   2.037687   2.064474   2.676534
    23  H    6.368858   2.652846   2.114389   2.753893   1.021368
    24  H    7.868921   4.600398   3.375063   4.917640   2.109071
    25  H    7.671246   5.352829   3.858748   6.031222   3.354897
    26  H    5.851597   4.678156   3.375252   5.642885   3.822517
    27  H    3.594483   2.800643   2.124735   3.921987   3.356546
    28  H    5.779633   3.373941   4.402104   2.070076   4.506751
    29  C    4.537792   2.519258   2.979283   1.432011   3.371600
    30  H    5.627091   3.240928   3.455165   2.074870   3.397962
    31  H    4.245986   2.611934   2.630212   2.095558   3.184375
    32  H    4.347085   3.217971   3.916278   2.074921   4.444854
                   11         12         13         14         15
    11  C    0.000000
    12  C    1.403436   0.000000
    13  C    2.428210   1.402963   0.000000
    14  C    2.805531   2.433587   1.405993   0.000000
    15  C    5.192284   6.137432   6.003476   4.871111   0.000000
    16  O    5.622366   6.593588   6.456029   5.296490   1.250798
    17  H    8.567109   8.396743   7.183043   5.967257   6.577537
    18  H    7.919060   7.970460   6.950417   5.685106   5.811290
    19  H    5.906450   6.240548   5.521303   4.244140   3.972261
    20  H    5.311929   5.300551   4.364769   3.183535   4.084221
    21  H    7.485128   7.259185   6.075246   4.946048   5.882791
    22  H    3.995241   4.672962   4.344187   3.172812   2.520972
    23  H    2.100454   3.349029   3.823498   3.352636   3.296583
    24  H    1.020591   2.108189   3.351820   3.826117   5.658096
    25  H    2.109082   1.020831   2.108677   3.357249   7.107833
    26  H    3.351226   2.106891   1.020313   2.109696   6.907912
    27  H    3.824102   3.343349   2.091603   1.018970   5.173210
    28  H    5.794703   6.793677   6.739820   5.668793   1.021017
    29  C    4.448520   5.083825   4.844981   3.879367   2.380241
    30  H    4.334267   5.151371   5.200078   4.448976   2.659535
    31  H    4.050056   4.417546   4.045856   3.179922   3.311439
    32  H    5.526430   6.089828   5.731015   4.696524   2.679505
                   16         17         18         19         20
    16  O    0.000000
    17  H    6.616418   0.000000
    18  H    5.417668   2.425846   0.000000
    19  H    3.453935   4.192844   2.411919   0.000000
    20  H    4.827369   4.188337   4.843948   4.208014   0.000000
    21  H    6.374779   2.425818   4.199090   4.845837   2.406040
    22  H    2.350500   5.740089   4.537259   2.254560   3.771884
    23  H    3.656681   7.975173   7.085482   4.846187   4.837215
    24  H    6.064254   9.540864   8.811347   6.700590   6.220658
    25  H    7.568463   9.275144   8.890981   7.205013   6.203575
    26  H    7.360942   7.304387   7.262414   6.106338   4.781657
    27  H    5.565109   5.093655   5.033944   3.992429   2.761524
    28  H    1.954056   7.230043   6.630797   4.933142   4.605692
    29  C    3.549531   6.462863   6.453834   4.944163   2.705260
    30  H    3.852587   7.550246   7.442437   5.760416   3.745074
    31  H    4.373946   6.287545   6.486939   5.106947   2.195262
    32  H    3.859433   6.229684   6.477510   5.281254   2.718119
                   21         22         23         24         25
    21  H    0.000000
    22  H    5.448119   0.000000
    23  H    7.075788   2.619628   0.000000
    24  H    8.450484   4.689087   2.412334   0.000000
    25  H    8.102304   5.669381   4.193010   2.425827   0.000000
    26  H    6.194827   5.197752   4.843800   4.197078   2.424290
    27  H    4.130525   3.461632   4.212227   4.844670   4.185017
    28  H    6.385307   3.531305   3.893623   6.162957   7.727613
    29  C    4.951040   3.377688   3.308572   5.040919   5.989632
    30  H    6.017415   3.931354   3.141578   4.724160   5.975974
    31  H    4.563915   3.626899   3.442948   4.753521   5.288847
    32  H    4.631072   4.069798   4.359909   6.125707   6.988019
                   26         27         28         29         30
    26  H    0.000000
    27  H    2.399167   0.000000
    28  H    7.646513   5.989560   0.000000
    29  C    5.638340   4.179680   2.545316   0.000000
    30  H    6.049653   4.931125   2.558385   1.091861   0.000000
    31  H    4.748470   3.450619   3.612337   1.089827   1.764071
    32  H    6.443602   4.813596   2.598324   1.091110   1.778232
                   31         32
    31  H    0.000000
    32  H    1.768014   0.000000
 Symmetry turned off by external request.
 Stoichiometry    C15H15NO
 Framework group  C1[X(C15H15NO)]
 Deg. of freedom    90
 Full point group                 C1      NOp   1
 Rotational constants (GHZ):           0.6533588           0.3770691           0.2868483
 Standard basis: 6-311+G(d) (5D, 7F)
   419 basis functions,   687 primitive gaussians,   436 cartesian basis functions
    60 alpha electrons       60 beta electrons
       nuclear repulsion energy      1146.7842365738 Hartrees.
 NAtoms=   32 NActive=   32 NUniq=   32 SFac= 1.00D+00 NAtFMM=   60 NAOKFM=F Big=F
 Integral buffers will be    131072 words long.
 Raffenetti 2 integral format.
 Two-electron integral symmetry is turned off.
 ------------------------------------------------------------------------------
 Polarizable Continuum Model (PCM)
 =================================
 Model                : PCM.
 Atomic radii         : UFF (Universal Force Field).
 Polarization charges : Total charges.
 Charge compensation  : None.
 Solution method      : On-the-fly selection.
 Cavity type          : Scaled VdW (van der Waals Surface) (Alpha=1.100).
 Cavity algorithm     : GePol (No added spheres)
                        Default sphere list used, NSphG=   32.
                        Lebedev-Laikov grids with approx.  5.0 points / Ang**2.
                        Smoothing algorithm: York/Karplus (Gamma=1.0000).
                        Polarization charges: spherical gaussians, with
                                              point-specific exponents (IZeta= 3).
                        Self-potential: point-specific (ISelfS= 7).
                        Self-field    : sphere-specific E.n sum rule (ISelfD= 2).
 1st derivatives      : Analytical E(r).r(x)/FMM algorithm (CHGder, D1EAlg=3).
                        Cavity 1st derivative terms included.
 Solvent              : DiMethylSulfoxide, Eps=  46.826000 Eps(inf)=   2.007889
 ------------------------------------------------------------------------------
 One-electron integrals computed using PRISM.
 NBasis=   419 RedAO= T EigKep=  1.00D-06  NBF=   419
 NBsUse=   418 1.00D-06 EigRej=  2.81D-07 NBFU=   418
 ExpMin= 4.38D-02 ExpMax= 8.59D+03 ExpMxC= 1.30D+03 IAcc=3 IRadAn=         7 AccDes= 0.00D+00
 Harris functional with IExCor= 1009 and IRadAn=       7 diagonalized for initial guess.
 HarFok:  IExCor= 1009 AccDes= 0.00D+00 IRadAn=         7 IDoV= 1 UseB2=F ITyADJ=14
 ICtDFT=  3500011 ScaDFX=  1.000000  1.000000  1.000000  1.000000
 FoFCou: FMM=F IPFlag=           0 FMFlag=      100000 FMFlg1=           0
         NFxFlg=           0 DoJE=T BraDBF=F KetDBF=T FulRan=T
         wScrn=  0.000000 ICntrl=       500 IOpCl=  0 I1Cent=   200000004 NGrid=           0
         NMat0=    1 NMatS0=      1 NMatT0=    0 NMatD0=    1 NMtDS0=    0 NMtDT0=    0
 Symmetry not used in FoFCou.
 Requested convergence on RMS density matrix=1.00D-08 within 128 cycles.
 Requested convergence on MAX density matrix=1.00D-06.
 Requested convergence on             energy=1.00D-06.
 No special actions if energy rises.
 Inv3:  Mode=1 IEnd=    17236827.
 Iteration    1 A*A^-1 deviation from unit magnitude is 7.33D-15 for    410.
 Iteration    1 A*A^-1 deviation from orthogonality  is 3.95D-15 for   1479    418.
 Iteration    1 A^-1*A deviation from unit magnitude is 6.44D-15 for   2377.
 Iteration    1 A^-1*A deviation from orthogonality  is 2.31D-15 for   2372   1639.
 Error on total polarization charges =  0.01642
 SCF Done:  E(RM062X) =  -710.443288997     A.U. after   15 cycles
            NFock= 15  Conv=0.79D-08     -V/T= 2.0029

 **********************************************************************

            Population analysis using the SCF density.

 **********************************************************************

 Alpha  occ. eigenvalues --  -19.60253 -14.79074 -10.64641 -10.59622 -10.57224
 Alpha  occ. eigenvalues --  -10.56664 -10.56287 -10.54774 -10.54768 -10.54732
 Alpha  occ. eigenvalues --  -10.54719 -10.54655 -10.54648 -10.54607 -10.54568
 Alpha  occ. eigenvalues --  -10.54442 -10.54429  -1.16117  -1.06925  -0.97358
 Alpha  occ. eigenvalues --   -0.96304  -0.90291  -0.85717  -0.85549  -0.84990
 Alpha  occ. eigenvalues --   -0.81587  -0.78960  -0.71503  -0.71200  -0.70360
 Alpha  occ. eigenvalues --   -0.69421  -0.65566  -0.61949  -0.61187  -0.60089
 Alpha  occ. eigenvalues --   -0.57102  -0.56744  -0.54981  -0.54060  -0.52576
 Alpha  occ. eigenvalues --   -0.51784  -0.50578  -0.50359  -0.49876  -0.48559
 Alpha  occ. eigenvalues --   -0.47458  -0.46703  -0.45655  -0.43967  -0.43671
 Alpha  occ. eigenvalues --   -0.42870  -0.42007  -0.40835  -0.40721  -0.35207
 Alpha  occ. eigenvalues --   -0.32359  -0.31730  -0.31201  -0.30908  -0.29765
 Alpha virt. eigenvalues --   -0.00460   0.00454   0.00702   0.00804   0.01441
 Alpha virt. eigenvalues --    0.01888   0.02226   0.02524   0.03034   0.03740
 Alpha virt. eigenvalues --    0.03916   0.04230   0.04787   0.05603   0.05648
 Alpha virt. eigenvalues --    0.05983   0.06331   0.07026   0.07489   0.07678
 Alpha virt. eigenvalues --    0.08517   0.09134   0.09727   0.10083   0.10329
 Alpha virt. eigenvalues --    0.11077   0.11920   0.12291   0.12578   0.12736
 Alpha virt. eigenvalues --    0.13413   0.13848   0.14296   0.14545   0.14655
 Alpha virt. eigenvalues --    0.15085   0.15883   0.16166   0.16539   0.17187
 Alpha virt. eigenvalues --    0.17625   0.17909   0.18183   0.18551   0.18753
 Alpha virt. eigenvalues --    0.19584   0.20065   0.20640   0.20821   0.21161
 Alpha virt. eigenvalues --    0.21547   0.21999   0.22009   0.22277   0.22568
 Alpha virt. eigenvalues --    0.22795   0.23060   0.23594   0.23957   0.24306
 Alpha virt. eigenvalues --    0.24454   0.24844   0.24920   0.25343   0.25507
 Alpha virt. eigenvalues --    0.25887   0.26174   0.26710   0.27076   0.27178
 Alpha virt. eigenvalues --    0.27967   0.28223   0.28296   0.28802   0.29490
 Alpha virt. eigenvalues --    0.29627   0.30157   0.30883   0.31119   0.31307
 Alpha virt. eigenvalues --    0.31827   0.31957   0.32571   0.33190   0.33404
 Alpha virt. eigenvalues --    0.34563   0.35621   0.35709   0.36021   0.36608
 Alpha virt. eigenvalues --    0.37598   0.38087   0.38683   0.38880   0.40034
 Alpha virt. eigenvalues --    0.41152   0.41726   0.42546   0.42821   0.44218
 Alpha virt. eigenvalues --    0.44983   0.48461   0.50565   0.51337   0.52069
 Alpha virt. eigenvalues --    0.54337   0.55418   0.55898   0.56788   0.57108
 Alpha virt. eigenvalues --    0.58082   0.58679   0.58849   0.59199   0.59632
 Alpha virt. eigenvalues --    0.60385   0.60797   0.61416   0.61882   0.62409
 Alpha virt. eigenvalues --    0.62835   0.64176   0.64948   0.65466   0.66501
 Alpha virt. eigenvalues --    0.67029   0.67937   0.68233   0.68817   0.69888
 Alpha virt. eigenvalues --    0.70602   0.71130   0.71564   0.72805   0.73266
 Alpha virt. eigenvalues --    0.73843   0.75114   0.75776   0.76055   0.76467
 Alpha virt. eigenvalues --    0.76737   0.77221   0.77557   0.77891   0.78761
 Alpha virt. eigenvalues --    0.79110   0.79469   0.80255   0.81059   0.81818
 Alpha virt. eigenvalues --    0.82890   0.83369   0.84113   0.84891   0.86110
 Alpha virt. eigenvalues --    0.86735   0.87311   0.87619   0.88679   0.89557
 Alpha virt. eigenvalues --    0.90021   0.90919   0.91423   0.91716   0.93480
 Alpha virt. eigenvalues --    0.93702   0.95334   0.96312   0.97809   0.99461
 Alpha virt. eigenvalues --    0.99872   1.00891   1.02848   1.05966   1.06627
 Alpha virt. eigenvalues --    1.08002   1.09087   1.09518   1.11059   1.13284
 Alpha virt. eigenvalues --    1.13739   1.14324   1.17931   1.18203   1.20572
 Alpha virt. eigenvalues --    1.21628   1.22668   1.23105   1.24082   1.25426
 Alpha virt. eigenvalues --    1.26272   1.27155   1.28044   1.29858   1.30602
 Alpha virt. eigenvalues --    1.32179   1.32820   1.36757   1.37037   1.39852
 Alpha virt. eigenvalues --    1.41875   1.44943   1.46211   1.48154   1.50507
 Alpha virt. eigenvalues --    1.52759   1.55378   1.56060   1.56973   1.57839
 Alpha virt. eigenvalues --    1.58904   1.59782   1.61352   1.62763   1.65814
 Alpha virt. eigenvalues --    1.66754   1.68530   1.71345   1.71913   1.73664
 Alpha virt. eigenvalues --    1.75118   1.76868   1.76905   1.79186   1.80419
 Alpha virt. eigenvalues --    1.81876   1.82177   1.84176   1.84885   1.85319
 Alpha virt. eigenvalues --    1.87641   1.88437   1.89647   1.91227   1.93415
 Alpha virt. eigenvalues --    1.94398   1.95935   1.96525   1.96913   1.98290
 Alpha virt. eigenvalues --    1.99377   2.00301   2.02720   2.03204   2.03427
 Alpha virt. eigenvalues --    2.04124   2.04991   2.09978   2.15064   2.20528
 Alpha virt. eigenvalues --    2.22169   2.27514   2.28893   2.29888   2.30157
 Alpha virt. eigenvalues --    2.31729   2.32988   2.33973   2.35087   2.35898
 Alpha virt. eigenvalues --    2.39136   2.41277   2.47000   2.48909   2.50945
 Alpha virt. eigenvalues --    2.51768   2.51978   2.52611   2.54485   2.58816
 Alpha virt. eigenvalues --    2.62715   2.63466   2.67477   2.68466   2.70623
 Alpha virt. eigenvalues --    2.71704   2.73946   2.76321   2.78028   2.83799
 Alpha virt. eigenvalues --    2.84231   2.84403   2.86127   2.86438   2.87620
 Alpha virt. eigenvalues --    2.89210   2.90845   2.92268   2.97047   2.97637
 Alpha virt. eigenvalues --    2.98998   2.99858   3.00693   3.01455   3.03279
 Alpha virt. eigenvalues --    3.06445   3.13497   3.14441   3.21875   3.22949
 Alpha virt. eigenvalues --    3.24165   3.28817   3.32463   3.32746   3.37592
 Alpha virt. eigenvalues --    3.38334   3.38947   3.40015   3.40111   3.41258
 Alpha virt. eigenvalues --    3.42712   3.44629   3.44979   3.46263   3.50626
 Alpha virt. eigenvalues --    3.53849   3.55476   3.58190   3.63621   3.68592
 Alpha virt. eigenvalues --    3.70258   3.72343   3.72768   3.75408   3.78364
 Alpha virt. eigenvalues --    3.80179   3.98618   3.99801   4.01783   4.11030
 Alpha virt. eigenvalues --    4.11567   4.13374   4.18010   4.46280   4.79072
 Alpha virt. eigenvalues --    4.79346   4.85786   4.94767   5.17958   5.31405
 Alpha virt. eigenvalues --    5.84019  23.45639  23.51928  23.72072  23.86842
 Alpha virt. eigenvalues --   23.90554  23.91423  23.94993  23.95574  23.98077
 Alpha virt. eigenvalues --   24.06908  24.08093  24.08338  24.09312  24.17572
 Alpha virt. eigenvalues --   24.17995  35.63814  50.09560
          Condensed to atoms (all electrons):
               1          2          3          4          5          6
     1  C    6.733367  -0.728203   1.478703  -1.995475   0.946443  -0.400756
     2  C   -0.728203   9.234855  -4.200613   2.951335  -1.225286   1.443674
     3  C    1.478703  -4.200613  22.287874  -7.886325  -7.789730  -2.333432
     4  C   -1.995475   2.951335  -7.886325  24.400241  -3.478611   1.046518
     5  C    0.946443  -1.225286  -7.789730  -3.478611  22.248003  -2.873915
     6  C   -0.400756   1.443674  -2.333432   1.046518  -2.873915  10.830437
     7  C   -0.290538  -0.368599   2.449229  -0.735314  -2.853219  -0.072140
     8  C    0.116104  -1.103185   3.809901  -7.428148  -0.646255  -1.987556
     9  N    0.007570  -0.044788  -0.945036  -0.724749   1.373406   0.150917
    10  C   -0.024120  -0.134663   0.249321  -3.801093   0.150490  -0.404722
    11  C   -0.002719  -0.027129   0.287413  -0.440845  -0.477538  -0.022632
    12  C    0.002753  -0.000096  -0.100453  -0.230607   0.191751   0.009598
    13  C    0.000738   0.126332  -0.534188   0.754757   0.349178   0.207917
    14  C    0.033368   0.325758  -1.344077   2.880879   0.544826   0.862326
    15  C    0.008754  -0.043015  -0.127893   0.335225   0.139821   0.046502
    16  O    0.001385  -0.025490   0.000485   0.050304  -0.003927   0.003288
    17  H    0.242675   0.118251  -0.105580   0.055030  -0.065735   0.088733
    18  H    0.095229   0.249743   0.023522  -0.018698   0.020377  -0.040227
    19  H   -0.015222   0.063185   0.215468  -0.038141  -0.013611  -0.004323
    20  H   -0.045138   0.009979   0.067354   0.269419   0.010110  -0.071260
    21  H    0.063727  -0.035054   0.025327   0.019932   0.027379   0.228308
    22  H    0.000165   0.030738   0.272423  -0.319677  -0.196457  -0.031096
    23  H    0.000161  -0.000785   0.006854   0.006001  -0.004830  -0.000662
    24  H   -0.000002   0.000010   0.000015   0.003036  -0.000270   0.000014
    25  H   -0.000006   0.000030   0.000075   0.001949  -0.000470   0.000026
    26  H    0.000187  -0.000123  -0.000483  -0.000741   0.004827   0.000872
    27  H    0.003679  -0.007244  -0.010162  -0.017702   0.052903   0.017736
    28  H   -0.000112   0.001744   0.005400   0.068362  -0.028485  -0.003753
    29  C   -0.015353   0.024358   0.209969   0.207239  -0.513177  -0.152032
    30  H    0.000352  -0.000170  -0.008754  -0.016134   0.049694   0.009547
    31  H   -0.004437   0.000556   0.052061   0.138110  -0.202886  -0.018144
    32  H    0.003770  -0.004184  -0.023377  -0.119136   0.090531  -0.002204
               7          8          9         10         11         12
     1  C   -0.290538   0.116104   0.007570  -0.024120  -0.002719   0.002753
     2  C   -0.368599  -1.103185  -0.044788  -0.134663  -0.027129  -0.000096
     3  C    2.449229   3.809901  -0.945036   0.249321   0.287413  -0.100453
     4  C   -0.735314  -7.428148  -0.724749  -3.801093  -0.440845  -0.230607
     5  C   -2.853219  -0.646255   1.373406   0.150490  -0.477538   0.191751
     6  C   -0.072140  -1.987556   0.150917  -0.404722  -0.022632   0.009598
     7  C   13.856914  -1.999712  -1.275780  -0.000409  -1.197309  -0.568000
     8  C   -1.999712  25.027571  -0.015586  -4.599702   3.276838  -2.332757
     9  N   -1.275780  -0.015586   8.519418  -0.038631   0.047035   0.033068
    10  C   -0.000409  -4.599702  -0.038631  30.393827  -6.588492   2.738835
    11  C   -1.197309   3.276838   0.047035  -6.588492  11.752519  -1.212566
    12  C   -0.568000  -2.332757   0.033068   2.738835  -1.212566   7.164756
    13  C    1.193683   0.178567  -0.048202  -4.851988   2.513999  -1.965345
    14  C   -2.287782  -7.059326   0.320389  -7.580587  -1.344342   2.271813
    15  C   -0.170035  -0.386120   0.065892  -0.016400  -0.088260   0.013350
    16  O    0.262579  -0.129569  -0.237887   0.051521  -0.001890   0.000673
    17  H    0.002583  -0.000111  -0.000023   0.000027  -0.000000  -0.000001
    18  H   -0.001737   0.006408  -0.000032   0.000299   0.000009  -0.000004
    19  H    0.067582   0.030410   0.013206   0.031482   0.002148   0.000424
    20  H    0.056149   0.033798   0.003703   0.020898   0.000159  -0.000977
    21  H    0.002200   0.009554   0.000011   0.000879   0.000145  -0.000166
    22  H    0.495172   0.120099  -0.090577   0.021448   0.028559  -0.001745
    23  H    0.058988  -0.016887   0.023073   0.343355   0.006155  -0.028329
    24  H    0.003554   0.000294   0.000167   0.006395   0.241907   0.086004
    25  H    0.008711   0.078425  -0.000109  -0.115441   0.139180   0.202150
    26  H    0.003111   0.019795   0.000284   0.044950  -0.050521   0.078051
    27  H    0.037881   0.052469  -0.000261  -0.020186   0.001306  -0.015425
    28  H    0.045445  -0.031539  -0.223075  -0.012740   0.003159  -0.000326
    29  C    0.063971   0.225356  -0.206789   0.041664   0.111821  -0.004621
    30  H    0.014041  -0.061694  -0.052713   0.016254  -0.001346   0.000615
    31  H    0.069021   0.115381  -0.093902   0.015319   0.014436  -0.012022
    32  H   -0.034708   0.056353  -0.048660   0.000141   0.002335   0.001140
              13         14         15         16         17         18
     1  C    0.000738   0.033368   0.008754   0.001385   0.242675   0.095229
     2  C    0.126332   0.325758  -0.043015  -0.025490   0.118251   0.249743
     3  C   -0.534188  -1.344077  -0.127893   0.000485  -0.105580   0.023522
     4  C    0.754757   2.880879   0.335225   0.050304   0.055030  -0.018698
     5  C    0.349178   0.544826   0.139821  -0.003927  -0.065735   0.020377
     6  C    0.207917   0.862326   0.046502   0.003288   0.088733  -0.040227
     7  C    1.193683  -2.287782  -0.170035   0.262579   0.002583  -0.001737
     8  C    0.178567  -7.059326  -0.386120  -0.129569  -0.000111   0.006408
     9  N   -0.048202   0.320389   0.065892  -0.237887  -0.000023  -0.000032
    10  C   -4.851988  -7.580587  -0.016400   0.051521   0.000027   0.000299
    11  C    2.513999  -1.344342  -0.088260  -0.001890  -0.000000   0.000009
    12  C   -1.965345   2.271813   0.013350   0.000673  -0.000001  -0.000004
    13  C   16.125835  -7.596900  -0.012352   0.002794  -0.000069  -0.000223
    14  C   -7.596900  26.165926   0.177473  -0.004034  -0.000598  -0.001802
    15  C   -0.012352   0.177473   5.251108   0.430561  -0.000074  -0.000089
    16  O    0.002794  -0.004034   0.430561   8.070287   0.000003  -0.000003
    17  H   -0.000069  -0.000598  -0.000074   0.000003   0.392905  -0.004363
    18  H   -0.000223  -0.001802  -0.000089  -0.000003  -0.004363   0.392058
    19  H   -0.002449  -0.024918   0.002711  -0.002837  -0.000227  -0.003260
    20  H   -0.013431  -0.010862   0.001637  -0.000083  -0.000347   0.000091
    21  H   -0.000682  -0.006361  -0.000104   0.000002  -0.004232  -0.000209
    22  H    0.001489  -0.035601  -0.009284  -0.009451  -0.000004   0.000013
    23  H    0.017987  -0.080849   0.002768  -0.001167  -0.000000  -0.000000
    24  H   -0.051075   0.041444   0.000113   0.000003   0.000000  -0.000000
    25  H    0.155308  -0.135852  -0.000087   0.000000  -0.000000   0.000000
    26  H    0.247588  -0.015799   0.000082  -0.000001   0.000000  -0.000000
    27  H   -0.044523   0.271013   0.000870  -0.000017   0.000003  -0.000015
    28  H    0.000885   0.005820   0.463207  -0.036164  -0.000000   0.000000
    29  C   -0.031668  -0.154003  -0.187303  -0.002864  -0.000083  -0.000087
    30  H   -0.003057  -0.013722   0.004478  -0.000036  -0.000000   0.000000
    31  H    0.011260  -0.106789  -0.012416  -0.000252  -0.000001   0.000000
    32  H   -0.001314   0.016736  -0.005364   0.001006   0.000000  -0.000000
              19         20         21         22         23         24
     1  C   -0.015222  -0.045138   0.063727   0.000165   0.000161  -0.000002
     2  C    0.063185   0.009979  -0.035054   0.030738  -0.000785   0.000010
     3  C    0.215468   0.067354   0.025327   0.272423   0.006854   0.000015
     4  C   -0.038141   0.269419   0.019932  -0.319677   0.006001   0.003036
     5  C   -0.013611   0.010110   0.027379  -0.196457  -0.004830  -0.000270
     6  C   -0.004323  -0.071260   0.228308  -0.031096  -0.000662   0.000014
     7  C    0.067582   0.056149   0.002200   0.495172   0.058988   0.003554
     8  C    0.030410   0.033798   0.009554   0.120099  -0.016887   0.000294
     9  N    0.013206   0.003703   0.000011  -0.090577   0.023073   0.000167
    10  C    0.031482   0.020898   0.000879   0.021448   0.343355   0.006395
    11  C    0.002148   0.000159   0.000145   0.028559   0.006155   0.241907
    12  C    0.000424  -0.000977  -0.000166  -0.001745  -0.028329   0.086004
    13  C   -0.002449  -0.013431  -0.000682   0.001489   0.017987  -0.051075
    14  C   -0.024918  -0.010862  -0.006361  -0.035601  -0.080849   0.041444
    15  C    0.002711   0.001637  -0.000104  -0.009284   0.002768   0.000113
    16  O   -0.002837  -0.000083   0.000002  -0.009451  -0.001167   0.000003
    17  H   -0.000227  -0.000347  -0.004232  -0.000004  -0.000000   0.000000
    18  H   -0.003260   0.000091  -0.000209   0.000013  -0.000000  -0.000000
    19  H    0.395836  -0.000121   0.000077   0.007390   0.000014  -0.000000
    20  H   -0.000121   0.416190  -0.003372   0.000322   0.000026  -0.000001
    21  H    0.000077  -0.003372   0.392836   0.000023   0.000000  -0.000000
    22  H    0.007390   0.000322   0.000023   0.387722   0.000152  -0.000020
    23  H    0.000014   0.000026   0.000000   0.000152   0.378969  -0.002815
    24  H   -0.000000  -0.000001  -0.000000  -0.000020  -0.002815   0.391050
    25  H   -0.000000   0.000001   0.000000   0.000001  -0.000251  -0.004351
    26  H    0.000000  -0.000009  -0.000000   0.000019   0.000062  -0.000188
    27  H   -0.000096  -0.002592  -0.000021  -0.000656  -0.000166   0.000075
    28  H   -0.000044   0.000011   0.000000   0.000353   0.000270  -0.000001
    29  C    0.000607   0.008085   0.000545   0.001527   0.006139   0.000456
    30  H    0.000002   0.000353  -0.000000   0.000056   0.000322  -0.000018
    31  H   -0.000001   0.001542  -0.000011   0.000666   0.000459  -0.000020
    32  H   -0.000001  -0.001694   0.000007  -0.000436  -0.000054   0.000000
              25         26         27         28         29         30
     1  C   -0.000006   0.000187   0.003679  -0.000112  -0.015353   0.000352
     2  C    0.000030  -0.000123  -0.007244   0.001744   0.024358  -0.000170
     3  C    0.000075  -0.000483  -0.010162   0.005400   0.209969  -0.008754
     4  C    0.001949  -0.000741  -0.017702   0.068362   0.207239  -0.016134
     5  C   -0.000470   0.004827   0.052903  -0.028485  -0.513177   0.049694
     6  C    0.000026   0.000872   0.017736  -0.003753  -0.152032   0.009547
     7  C    0.008711   0.003111   0.037881   0.045445   0.063971   0.014041
     8  C    0.078425   0.019795   0.052469  -0.031539   0.225356  -0.061694
     9  N   -0.000109   0.000284  -0.000261  -0.223075  -0.206789  -0.052713
    10  C   -0.115441   0.044950  -0.020186  -0.012740   0.041664   0.016254
    11  C    0.139180  -0.050521   0.001306   0.003159   0.111821  -0.001346
    12  C    0.202150   0.078051  -0.015425  -0.000326  -0.004621   0.000615
    13  C    0.155308   0.247588  -0.044523   0.000885  -0.031668  -0.003057
    14  C   -0.135852  -0.015799   0.271013   0.005820  -0.154003  -0.013722
    15  C   -0.000087   0.000082   0.000870   0.463207  -0.187303   0.004478
    16  O    0.000000  -0.000001  -0.000017  -0.036164  -0.002864  -0.000036
    17  H   -0.000000   0.000000   0.000003  -0.000000  -0.000083  -0.000000
    18  H    0.000000  -0.000000  -0.000015   0.000000  -0.000087   0.000000
    19  H   -0.000000   0.000000  -0.000096  -0.000044   0.000607   0.000002
    20  H    0.000001  -0.000009  -0.002592   0.000011   0.008085   0.000353
    21  H    0.000000  -0.000000  -0.000021   0.000000   0.000545  -0.000000
    22  H    0.000001   0.000019  -0.000656   0.000353   0.001527   0.000056
    23  H   -0.000251   0.000062  -0.000166   0.000270   0.006139   0.000322
    24  H   -0.004351  -0.000188   0.000075  -0.000001   0.000456  -0.000018
    25  H    0.394121  -0.004347  -0.000323   0.000000  -0.000092   0.000000
    26  H   -0.004347   0.390850  -0.002883   0.000000  -0.000274   0.000001
    27  H   -0.000323  -0.002883   0.387969  -0.000005  -0.003862   0.000024
    28  H    0.000000   0.000000  -0.000005   0.471993   0.015727  -0.000867
    29  C   -0.000092  -0.000274  -0.003862   0.015727   6.188219   0.397176
    30  H    0.000000   0.000001   0.000024  -0.000867   0.397176   0.426819
    31  H   -0.000002  -0.000020  -0.000074  -0.000018   0.380525  -0.015933
    32  H   -0.000000   0.000001   0.000002  -0.000127   0.413038  -0.032505
              31         32
     1  C   -0.004437   0.003770
     2  C    0.000556  -0.004184
     3  C    0.052061  -0.023377
     4  C    0.138110  -0.119136
     5  C   -0.202886   0.090531
     6  C   -0.018144  -0.002204
     7  C    0.069021  -0.034708
     8  C    0.115381   0.056353
     9  N   -0.093902  -0.048660
    10  C    0.015319   0.000141
    11  C    0.014436   0.002335
    12  C   -0.012022   0.001140
    13  C    0.011260  -0.001314
    14  C   -0.106789   0.016736
    15  C   -0.012416  -0.005364
    16  O   -0.000252   0.001006
    17  H   -0.000001   0.000000
    18  H    0.000000  -0.000000
    19  H   -0.000001  -0.000001
    20  H    0.001542  -0.001694
    21  H   -0.000011   0.000007
    22  H    0.000666  -0.000436
    23  H    0.000459  -0.000054
    24  H   -0.000020   0.000000
    25  H   -0.000002  -0.000000
    26  H   -0.000020   0.000001
    27  H   -0.000074   0.000002
    28  H   -0.000018  -0.000127
    29  C    0.380525   0.413038
    30  H   -0.015933  -0.032505
    31  H    0.378554  -0.022162
    32  H   -0.022162   0.411973
 Mulliken charges:
               1
     1  C   -0.217046
     2  C   -0.631916
     3  C   -0.031290
     4  C    0.063060
     5  C    0.174663
     6  C   -0.527558
     7  C   -0.835530
     8  C    0.640825
     9  N    0.488662
    10  C    0.062071
    11  C   -0.973535
    12  C   -0.321539
    13  C   -0.730851
    14  C   -0.113565
    15  C    0.114242
    16  O   -0.419218
    17  H    0.281240
    18  H    0.283001
    19  H    0.274713
    20  H    0.250060
    21  H    0.279263
    22  H    0.326670
    23  H    0.285038
    24  H    0.284222
    25  H    0.281354
    26  H    0.284709
    27  H    0.300286
    28  H    0.254878
    29  C   -1.024215
    30  H    0.287215
    31  H    0.311200
    32  H    0.298892
 Sum of Mulliken charges =  -0.00000
 Mulliken charges with hydrogens summed into heavy atoms:
               1
     1  C    0.064194
     2  C   -0.348915
     3  C    0.243423
     4  C    0.063060
     5  C    0.424724
     6  C   -0.248295
     7  C   -0.508860
     8  C    0.640825
     9  N    0.488662
    10  C    0.347110
    11  C   -0.689313
    12  C   -0.040185
    13  C   -0.446142
    14  C    0.186721
    15  C    0.369119
    16  O   -0.419218
    29  C   -0.126909
 Electronic spatial extent (au):  <R**2>=           5579.5254
 Charge=              0.0000 electrons
 Dipole moment (field-independent basis, Debye):
    X=             -3.6418    Y=              2.2450    Z=              3.3157  Tot=              5.4126
 Quadrupole moment (field-independent basis, Debye-Ang):
   XX=           -109.8397   YY=            -95.4351   ZZ=           -103.9454
   XY=             14.3360   XZ=             11.2037   YZ=             -8.0969
 Traceless Quadrupole moment (field-independent basis, Debye-Ang):
   XX=             -6.7663   YY=              7.6383   ZZ=             -0.8720
   XY=             14.3360   XZ=             11.2037   YZ=             -8.0969
 Octapole moment (field-independent basis, Debye-Ang**2):
  XXX=           -396.0596  YYY=            -60.6488  ZZZ=            485.0328  XYY=           -111.2302
  XXY=             30.4309  XXZ=            160.7915  XZZ=           -103.5644  YZZ=            -16.2492
  YYZ=            170.7217  XYZ=            -41.2221
 Hexadecapole moment (field-independent basis, Debye-Ang**3):
 XXXX=          -3665.0085 YYYY=          -1923.9106 ZZZZ=          -2267.1968 XXXY=           -204.0247
 XXXZ=            439.7008 YYYX=           -271.1184 YYYZ=            179.0162 ZZZX=            238.6811
 ZZZY=            189.2813 XXYY=           -885.7225 XXZZ=           -884.1344 YYZZ=           -726.4022
 XXYZ=           -104.0412 YYXZ=            171.0943 ZZXY=            -73.5874
 N-N= 1.146784236574D+03 E-N=-3.945740050375D+03  KE= 7.084030025145D+02
 Merz-Kollman atomic radii used.

 **********************************************************************

            Electrostatic Properties Using The SCF Density

 **********************************************************************

       Atomic Center    1 is at   3.570700  3.420800 -1.632900
       Atomic Center    2 is at   3.764200  2.498400 -2.672800
       Atomic Center    3 is at   3.036200  1.296800 -2.690800
       Atomic Center    4 is at   2.100300  0.997800 -1.675100
       Atomic Center    5 is at   1.921900  1.937100 -0.633700
       Atomic Center    6 is at   2.649300  3.139400 -0.612000
       Atomic Center    7 is at   1.350100 -0.293100 -1.712800
       Atomic Center    8 is at  -0.121000 -0.220300 -1.973900
       Atomic Center    9 is at   1.665200 -1.072400 -0.534100
       Atomic Center   10 is at  -0.835800 -1.436800 -2.064600
       Atomic Center   11 is at  -2.217700 -1.452300 -2.314000
       Atomic Center   12 is at  -2.912500 -0.244900 -2.484500
       Atomic Center   13 is at  -2.221800  0.974000 -2.410200
       Atomic Center   14 is at  -0.838100  0.985800 -2.161100
       Atomic Center   15 is at   2.634500 -2.031000 -0.558700
       Atomic Center   16 is at   3.297100 -2.274300 -1.591300
       Atomic Center   17 is at   4.098900  4.293300 -1.618300
       Atomic Center   18 is at   4.435900  2.698500 -3.414900
       Atomic Center   19 is at   3.189700  0.633800 -3.451700
       Atomic Center   20 is at   1.253600  1.753600  0.112700
       Atomic Center   21 is at   2.505400  3.808100  0.145200
       Atomic Center   22 is at   1.721200 -0.841000 -2.584800
       Atomic Center   23 is at  -0.342100 -2.322900 -1.945100
       Atomic Center   24 is at  -2.716400 -2.340900 -2.371400
       Atomic Center   25 is at  -3.917100 -0.253700 -2.665600
       Atomic Center   26 is at  -2.723800  1.852800 -2.539600
       Atomic Center   27 is at  -0.361200  1.885500 -2.123600
       Atomic Center   28 is at   2.839700 -2.566900  0.285800
       Atomic Center   29 is at   0.990200 -0.871100  0.712700
       Atomic Center   30 is at   0.515400 -1.801100  1.031800
       Atomic Center   31 is at   0.215000 -0.109300  0.632400
       Atomic Center   32 is at   1.704100 -0.555000  1.474900
    1297 points will be used for fitting atomic charges
 Fitting point charges to electrostatic potential
 The dipole moment will be constrained to the correct value
 Charges from ESP fit, RMS=   0.00161 RRMS=   0.07990:
 ESP charges:
               1
     1  C   -0.160459
     2  C   -0.199355
     3  C   -0.269567
     4  C    0.479230
     5  C   -0.234189
     6  C   -0.203217
     7  C   -0.769861
     8  C    0.355987
     9  N    0.054912
    10  C   -0.287003
    11  C   -0.151029
    12  C   -0.203984
    13  C   -0.113258
    14  C   -0.313877
    15  C    0.463648
    16  O   -0.670914
    17  H    0.166399
    18  H    0.182690
    19  H    0.171599
    20  H    0.171022
    21  H    0.182222
    22  H    0.300851
    23  H    0.214473
    24  H    0.171996
    25  H    0.174073
    26  H    0.165304
    27  H    0.178478
    28  H    0.090476
    29  C   -0.471027
    30  H    0.157374
    31  H    0.218154
    32  H    0.148850
 Sum of ESP charges =   0.00000
 ESP charges with hydrogens summed into heavy atoms:
               1
     1  C    0.005940
     2  C   -0.016665
     3  C   -0.097968
     4  C    0.479230
     5  C   -0.063167
     6  C   -0.020995
     7  C   -0.469010
     8  C    0.355987
     9  N    0.054912
    10  C   -0.072530
    11  C    0.020968
    12  C   -0.029910
    13  C    0.052046
    14  C   -0.135398
    15  C    0.554124
    16  O   -0.670914
    29  C    0.053351
 Charge=   0.00000 Dipole=    -3.6418     2.2450     3.3157 Tot=     5.4126
 -----------------------------------------------------------------

              Electrostatic Properties (Atomic Units)

 -----------------------------------------------------------------
    Center     Electric         -------- Electric Field --------
               Potential          X             Y             Z
 -----------------------------------------------------------------
    1 Atom    -14.772818
    2 Atom    -14.776488
    3 Atom    -14.780737
    4 Atom    -14.758599
    5 Atom    -14.766899
    6 Atom    -14.767392
    7 Atom    -14.716391
    8 Atom    -14.748693
    9 Atom    -18.345246
   10 Atom    -14.767960
   11 Atom    -14.766655
   12 Atom    -14.768744
   13 Atom    -14.767813
   14 Atom    -14.768606
   15 Atom    -14.677246
   16 Atom    -22.423303
   17 Atom     -1.100297
   18 Atom     -1.105068
   19 Atom     -1.115530
   20 Atom     -1.090550
   21 Atom     -1.094255
   22 Atom     -1.107391
   23 Atom     -1.098434
   24 Atom     -1.095277
   25 Atom     -1.096692
   26 Atom     -1.096225
   27 Atom     -1.103969
   28 Atom     -1.069490
   29 Atom    -14.720124
   30 Atom     -1.083122
   31 Atom     -1.076509
   32 Atom     -1.084500
 -----------------------------------------------------------------
 ******************************Gaussian NBO Version 3.1******************************
             N A T U R A L   A T O M I C   O R B I T A L   A N D
          N A T U R A L   B O N D   O R B I T A L   A N A L Y S I S
 ******************************Gaussian NBO Version 3.1******************************

       /RESON  / : Allow strongly delocalized NBO set
       /BNDIDX / : Print bond indices based on the NAO density matrix

 Analyzing the SCF density

 Job title: BHFA_M062X_Conf04                                               

 Storage needed:    530206 in NPA,    704547 in NBO ( 671083200 available)
 GSVD:  LWork=       69769 too small for GESVD, short by      139763 words or      139763 for optimal perf.


 NATURAL POPULATIONS:  Natural atomic orbital occupancies 
                                                          
   NAO  Atom  No  lang   Type(AO)    Occupancy      Energy
 ----------------------------------------------------------
     1    C    1  S      Cor( 1S)     1.99929     -10.39157
     2    C    1  S      Val( 2S)     0.94985      -0.17319
     3    C    1  S      Ryd( 3S)     0.00102       0.79769
     4    C    1  S      Ryd( 4S)     0.00015       1.00618
     5    C    1  S      Ryd( 5S)     0.00000      22.89292
     6    C    1  px     Val( 2p)     1.05764      -0.08746
     7    C    1  px     Ryd( 4p)     0.00328       0.77109
     8    C    1  px     Ryd( 3p)     0.00035       0.34428
     9    C    1  px     Ryd( 5p)     0.00006       2.89332
    10    C    1  py     Val( 2p)     1.13279      -0.06393
    11    C    1  py     Ryd( 4p)     0.00486       0.97035
    12    C    1  py     Ryd( 3p)     0.00037       0.30301
    13    C    1  py     Ryd( 5p)     0.00006       3.06090
    14    C    1  pz     Val( 2p)     1.04220      -0.07588
    15    C    1  pz     Ryd( 4p)     0.00331       0.77614
    16    C    1  pz     Ryd( 3p)     0.00049       0.39005
    17    C    1  pz     Ryd( 5p)     0.00012       2.96013
    18    C    1  dxy    Ryd( 3d)     0.00072       1.97103
    19    C    1  dxz    Ryd( 3d)     0.00042       2.13693
    20    C    1  dyz    Ryd( 3d)     0.00041       2.19350
    21    C    1  dx2y2  Ryd( 3d)     0.00046       1.83172
    22    C    1  dz2    Ryd( 3d)     0.00065       1.96457

    23    C    2  S      Cor( 1S)     1.99929     -10.39256
    24    C    2  S      Val( 2S)     0.94821      -0.17293
    25    C    2  S      Ryd( 4S)     0.00101       0.84690
    26    C    2  S      Ryd( 3S)     0.00016       0.82969
    27    C    2  S      Ryd( 5S)     0.00000      23.00347
    28    C    2  px     Val( 2p)     1.07480      -0.08541
    29    C    2  px     Ryd( 4p)     0.00365       0.81272
    30    C    2  px     Ryd( 3p)     0.00031       0.31136
    31    C    2  px     Ryd( 5p)     0.00004       2.92525
    32    C    2  py     Val( 2p)     1.04789      -0.06929
    33    C    2  py     Ryd( 4p)     0.00351       0.81385
    34    C    2  py     Ryd( 3p)     0.00043       0.38795
    35    C    2  py     Ryd( 5p)     0.00013       3.02220
    36    C    2  pz     Val( 2p)     1.10349      -0.07210
    37    C    2  pz     Ryd( 4p)     0.00446       0.90771
    38    C    2  pz     Ryd( 3p)     0.00030       0.31219
    39    C    2  pz     Ryd( 5p)     0.00006       3.01570
    40    C    2  dxy    Ryd( 3d)     0.00043       2.11143
    41    C    2  dxz    Ryd( 3d)     0.00076       1.98580
    42    C    2  dyz    Ryd( 3d)     0.00049       2.18504
    43    C    2  dx2y2  Ryd( 3d)     0.00055       1.89898
    44    C    2  dz2    Ryd( 3d)     0.00045       1.91306

    45    C    3  S      Cor( 1S)     1.99918     -10.39038
    46    C    3  S      Val( 2S)     0.93803      -0.16612
    47    C    3  S      Ryd( 4S)     0.00090       0.93960
    48    C    3  S      Ryd( 3S)     0.00013       0.63210
    49    C    3  S      Ryd( 5S)     0.00001      23.26554
    50    C    3  px     Val( 2p)     1.03068      -0.09127
    51    C    3  px     Ryd( 4p)     0.00239       0.73132
    52    C    3  px     Ryd( 3p)     0.00037       0.45705
    53    C    3  px     Ryd( 5p)     0.00008       2.99165
    54    C    3  py     Val( 2p)     1.09985      -0.07203
    55    C    3  py     Ryd( 4p)     0.00442       0.96020
    56    C    3  py     Ryd( 3p)     0.00028       0.44576
    57    C    3  py     Ryd( 5p)     0.00008       3.11330
    58    C    3  pz     Val( 2p)     1.10490      -0.07261
    59    C    3  pz     Ryd( 4p)     0.00440       0.88878
    60    C    3  pz     Ryd( 3p)     0.00030       0.40363
    61    C    3  pz     Ryd( 5p)     0.00006       3.07668
    62    C    3  dxy    Ryd( 3d)     0.00045       2.10600
    63    C    3  dxz    Ryd( 3d)     0.00034       2.09800
    64    C    3  dyz    Ryd( 3d)     0.00089       2.07982
    65    C    3  dx2y2  Ryd( 3d)     0.00055       1.95175
    66    C    3  dz2    Ryd( 3d)     0.00049       1.92502

    67    C    4  S      Cor( 1S)     1.99913     -10.41276
    68    C    4  S      Val( 2S)     0.88140      -0.15324
    69    C    4  S      Ryd( 4S)     0.00120       0.91474
    70    C    4  S      Ryd( 3S)     0.00018       0.88652
    71    C    4  S      Ryd( 5S)     0.00001      23.42262
    72    C    4  px     Val( 2p)     1.04263      -0.09711
    73    C    4  px     Ryd( 4p)     0.00514       0.89023
    74    C    4  px     Ryd( 3p)     0.00017       0.61564
    75    C    4  px     Ryd( 5p)     0.00009       3.19272
    76    C    4  py     Val( 2p)     1.03324      -0.07221
    77    C    4  py     Ryd( 4p)     0.00559       1.07017
    78    C    4  py     Ryd( 3p)     0.00019       0.62037
    79    C    4  py     Ryd( 5p)     0.00009       3.39157
    80    C    4  pz     Val( 2p)     1.06280      -0.08763
    81    C    4  pz     Ryd( 4p)     0.00315       0.88285
    82    C    4  pz     Ryd( 3p)     0.00022       0.75147
    83    C    4  pz     Ryd( 5p)     0.00014       3.29899
    84    C    4  dxy    Ryd( 3d)     0.00054       2.18150
    85    C    4  dxz    Ryd( 3d)     0.00043       2.18219
    86    C    4  dyz    Ryd( 3d)     0.00061       2.30435
    87    C    4  dx2y2  Ryd( 3d)     0.00055       2.06657
    88    C    4  dz2    Ryd( 3d)     0.00058       2.02808

    89    C    5  S      Cor( 1S)     1.99917     -10.39049
    90    C    5  S      Val( 2S)     0.93576      -0.16540
    91    C    5  S      Ryd( 4S)     0.00097       0.94779
    92    C    5  S      Ryd( 3S)     0.00015       0.68729
    93    C    5  S      Ryd( 5S)     0.00001      23.28952
    94    C    5  px     Val( 2p)     1.08219      -0.09112
    95    C    5  px     Ryd( 4p)     0.00324       0.88263
    96    C    5  px     Ryd( 3p)     0.00029       0.43714
    97    C    5  px     Ryd( 5p)     0.00004       2.99190
    98    C    5  py     Val( 2p)     1.06077      -0.07819
    99    C    5  py     Ryd( 4p)     0.00264       0.92528
   100    C    5  py     Ryd( 3p)     0.00039       0.51498
   101    C    5  py     Ryd( 5p)     0.00011       3.17983
   102    C    5  pz     Val( 2p)     1.10846      -0.07305
   103    C    5  pz     Ryd( 4p)     0.00429       0.89723
   104    C    5  pz     Ryd( 3p)     0.00034       0.43251
   105    C    5  pz     Ryd( 5p)     0.00007       3.09494
   106    C    5  dxy    Ryd( 3d)     0.00046       2.14908
   107    C    5  dxz    Ryd( 3d)     0.00078       2.00766
   108    C    5  dyz    Ryd( 3d)     0.00046       2.17661
   109    C    5  dx2y2  Ryd( 3d)     0.00053       1.91861
   110    C    5  dz2    Ryd( 3d)     0.00045       1.93937

   111    C    6  S      Cor( 1S)     1.99929     -10.39351
   112    C    6  S      Val( 2S)     0.94730      -0.17310
   113    C    6  S      Ryd( 4S)     0.00103       0.87331
   114    C    6  S      Ryd( 3S)     0.00014       0.83027
   115    C    6  S      Ryd( 5S)     0.00000      22.97072
   116    C    6  px     Val( 2p)     1.02505      -0.08997
   117    C    6  px     Ryd( 4p)     0.00263       0.72389
   118    C    6  px     Ryd( 3p)     0.00036       0.34875
   119    C    6  px     Ryd( 5p)     0.00008       2.91886
   120    C    6  py     Val( 2p)     1.09379      -0.06560
   121    C    6  py     Ryd( 4p)     0.00438       0.90024
   122    C    6  py     Ryd( 3p)     0.00038       0.32325
   123    C    6  py     Ryd( 5p)     0.00008       3.05636
   124    C    6  pz     Val( 2p)     1.10606      -0.07244
   125    C    6  pz     Ryd( 4p)     0.00467       0.91668
   126    C    6  pz     Ryd( 3p)     0.00030       0.30728
   127    C    6  pz     Ryd( 5p)     0.00006       3.01996
   128    C    6  dxy    Ryd( 3d)     0.00044       2.08214
   129    C    6  dxz    Ryd( 3d)     0.00039       2.10306
   130    C    6  dyz    Ryd( 3d)     0.00087       2.07183
   131    C    6  dx2y2  Ryd( 3d)     0.00054       1.94292
   132    C    6  dz2    Ryd( 3d)     0.00046       1.90629

   133    C    7  S      Cor( 1S)     1.99901     -10.44199
   134    C    7  S      Val( 2S)     0.89435      -0.18089
   135    C    7  S      Ryd( 4S)     0.00226       1.27891
   136    C    7  S      Ryd( 3S)     0.00012       0.84064
   137    C    7  S      Ryd( 5S)     0.00001      23.48366
   138    C    7  px     Val( 2p)     1.09142      -0.11552
   139    C    7  px     Ryd( 3p)     0.00580       0.74878
   140    C    7  px     Ryd( 4p)     0.00134       0.90824
   141    C    7  px     Ryd( 5p)     0.00019       2.10821
   142    C    7  py     Val( 2p)     1.04748      -0.10787
   143    C    7  py     Ryd( 3p)     0.00838       0.81568
   144    C    7  py     Ryd( 4p)     0.00122       0.87624
   145    C    7  py     Ryd( 5p)     0.00018       2.15673
   146    C    7  pz     Val( 2p)     1.00495      -0.09958
   147    C    7  pz     Ryd( 4p)     0.00682       0.73598
   148    C    7  pz     Ryd( 3p)     0.00051       0.70788
   149    C    7  pz     Ryd( 5p)     0.00026       2.08663
   150    C    7  dxy    Ryd( 3d)     0.00069       2.14244
   151    C    7  dxz    Ryd( 3d)     0.00105       1.88110
   152    C    7  dyz    Ryd( 3d)     0.00134       2.11471
   153    C    7  dx2y2  Ryd( 3d)     0.00086       2.23045
   154    C    7  dz2    Ryd( 3d)     0.00087       2.10740

   155    C    8  S      Cor( 1S)     1.99912     -10.41680
   156    C    8  S      Val( 2S)     0.88321      -0.15605
   157    C    8  S      Ryd( 4S)     0.00102       0.86735
   158    C    8  S      Ryd( 3S)     0.00019       0.84459
   159    C    8  S      Ryd( 5S)     0.00001      23.39195
   160    C    8  px     Val( 2p)     1.03342      -0.06569
   161    C    8  px     Ryd( 4p)     0.00621       1.13265
   162    C    8  px     Ryd( 3p)     0.00019       0.68189
   163    C    8  px     Ryd( 5p)     0.00009       3.41722
   164    C    8  py     Val( 2p)     1.08522      -0.07822
   165    C    8  py     Ryd( 4p)     0.00438       1.01963
   166    C    8  py     Ryd( 3p)     0.00019       0.78078
   167    C    8  py     Ryd( 5p)     0.00015       3.44662
   168    C    8  pz     Val( 2p)     1.02245      -0.12155
   169    C    8  pz     Ryd( 4p)     0.00210       0.64924
   170    C    8  pz     Ryd( 3p)     0.00024       0.53732
   171    C    8  pz     Ryd( 5p)     0.00005       2.88447
   172    C    8  dxy    Ryd( 3d)     0.00066       2.58725
   173    C    8  dxz    Ryd( 3d)     0.00046       1.84248
   174    C    8  dyz    Ryd( 3d)     0.00057       1.75706
   175    C    8  dx2y2  Ryd( 3d)     0.00060       2.47307
   176    C    8  dz2    Ryd( 3d)     0.00036       2.08224

   177    N    9  S      Cor( 1S)     1.99937     -14.61898
   178    N    9  S      Val( 2S)     1.21095      -0.56984
   179    N    9  S      Ryd( 3S)     0.00174       0.69949
   180    N    9  S      Ryd( 4S)     0.00127       1.44534
   181    N    9  S      Ryd( 5S)     0.00000      35.37257
   182    N    9  px     Val( 2p)     1.47710      -0.29957
   183    N    9  px     Ryd( 4p)     0.00487       1.02555
   184    N    9  px     Ryd( 3p)     0.00098       0.70979
   185    N    9  px     Ryd( 5p)     0.00008       4.21211
   186    N    9  py     Val( 2p)     1.47397      -0.29916
   187    N    9  py     Ryd( 4p)     0.00439       0.95235
   188    N    9  py     Ryd( 3p)     0.00116       0.66969
   189    N    9  py     Ryd( 5p)     0.00007       4.21572
   190    N    9  pz     Val( 2p)     1.32395      -0.28561
   191    N    9  pz     Ryd( 4p)     0.00238       1.20046
   192    N    9  pz     Ryd( 3p)     0.00118       0.71310
   193    N    9  pz     Ryd( 5p)     0.00002       4.34305
   194    N    9  dxy    Ryd( 3d)     0.00082       2.76537
   195    N    9  dxz    Ryd( 3d)     0.00049       2.59952
   196    N    9  dyz    Ryd( 3d)     0.00042       2.59673
   197    N    9  dx2y2  Ryd( 3d)     0.00047       2.33480
   198    N    9  dz2    Ryd( 3d)     0.00071       2.74000

   199    C   10  S      Cor( 1S)     1.99918     -10.39040
   200    C   10  S      Val( 2S)     0.93565      -0.16582
   201    C   10  S      Ryd( 4S)     0.00092       0.94390
   202    C   10  S      Ryd( 3S)     0.00013       0.58637
   203    C   10  S      Ryd( 5S)     0.00001      23.29739
   204    C   10  px     Val( 2p)     1.09411      -0.06605
   205    C   10  px     Ryd( 4p)     0.00363       1.03486
   206    C   10  px     Ryd( 3p)     0.00031       0.49288
   207    C   10  px     Ryd( 5p)     0.00012       3.19489
   208    C   10  py     Val( 2p)     1.14914      -0.05657
   209    C   10  py     Ryd( 4p)     0.00551       0.99160
   210    C   10  py     Ryd( 3p)     0.00028       0.36947
   211    C   10  py     Ryd( 5p)     0.00009       3.20765
   212    C   10  pz     Val( 2p)     0.99814      -0.11884
   213    C   10  pz     Ryd( 4p)     0.00130       0.64301
   214    C   10  pz     Ryd( 3p)     0.00042       0.44331
   215    C   10  pz     Ryd( 5p)     0.00002       2.81150
   216    C   10  dxy    Ryd( 3d)     0.00086       2.36017
   217    C   10  dxz    Ryd( 3d)     0.00045       1.73049
   218    C   10  dyz    Ryd( 3d)     0.00039       1.62096
   219    C   10  dx2y2  Ryd( 3d)     0.00056       2.47453
   220    C   10  dz2    Ryd( 3d)     0.00044       1.99985

   221    C   11  S      Cor( 1S)     1.99929     -10.39328
   222    C   11  S      Val( 2S)     0.94779      -0.17330
   223    C   11  S      Ryd( 4S)     0.00105       0.85521
   224    C   11  S      Ryd( 3S)     0.00014       0.76848
   225    C   11  S      Ryd( 5S)     0.00001      23.05579
   226    C   11  px     Val( 2p)     1.08202      -0.05710
   227    C   11  px     Ryd( 4p)     0.00431       0.91108
   228    C   11  px     Ryd( 3p)     0.00044       0.34637
   229    C   11  px     Ryd( 5p)     0.00013       3.10523
   230    C   11  py     Val( 2p)     1.15031      -0.05442
   231    C   11  py     Ryd( 4p)     0.00575       1.04099
   232    C   11  py     Ryd( 3p)     0.00033       0.31855
   233    C   11  py     Ryd( 5p)     0.00008       3.12620
   234    C   11  pz     Val( 2p)     0.99219      -0.11643
   235    C   11  pz     Ryd( 4p)     0.00149       0.58900
   236    C   11  pz     Ryd( 3p)     0.00024       0.31172
   237    C   11  pz     Ryd( 5p)     0.00002       2.74874
   238    C   11  dxy    Ryd( 3d)     0.00082       2.36086
   239    C   11  dxz    Ryd( 3d)     0.00049       1.72634
   240    C   11  dyz    Ryd( 3d)     0.00036       1.58599
   241    C   11  dx2y2  Ryd( 3d)     0.00059       2.43928
   242    C   11  dz2    Ryd( 3d)     0.00044       1.99353

   243    C   12  S      Cor( 1S)     1.99929     -10.39135
   244    C   12  S      Val( 2S)     0.94999      -0.17349
   245    C   12  S      Ryd( 3S)     0.00103       0.80580
   246    C   12  S      Ryd( 4S)     0.00015       0.96620
   247    C   12  S      Ryd( 5S)     0.00000      22.92117
   248    C   12  px     Val( 2p)     1.17145      -0.05203
   249    C   12  px     Ryd( 4p)     0.00583       1.07306
   250    C   12  px     Ryd( 3p)     0.00038       0.28714
   251    C   12  px     Ryd( 5p)     0.00006       3.14745
   252    C   12  py     Val( 2p)     1.06008      -0.05947
   253    C   12  py     Ryd( 4p)     0.00399       0.84977
   254    C   12  py     Ryd( 3p)     0.00059       0.40243
   255    C   12  py     Ryd( 5p)     0.00016       3.07687
   256    C   12  pz     Val( 2p)     1.00158      -0.11615
   257    C   12  pz     Ryd( 4p)     0.00178       0.58581
   258    C   12  pz     Ryd( 3p)     0.00023       0.34151
   259    C   12  pz     Ryd( 5p)     0.00001       2.70484
   260    C   12  dxy    Ryd( 3d)     0.00045       2.48407
   261    C   12  dxz    Ryd( 3d)     0.00038       1.57113
   262    C   12  dyz    Ryd( 3d)     0.00046       1.72731
   263    C   12  dx2y2  Ryd( 3d)     0.00097       2.32593
   264    C   12  dz2    Ryd( 3d)     0.00040       1.98612

   265    C   13  S      Cor( 1S)     1.99929     -10.39285
   266    C   13  S      Val( 2S)     0.94733      -0.17284
   267    C   13  S      Ryd( 4S)     0.00105       0.87060
   268    C   13  S      Ryd( 3S)     0.00018       0.73718
   269    C   13  S      Ryd( 5S)     0.00000      23.09681
   270    C   13  px     Val( 2p)     1.08179      -0.05633
   271    C   13  px     Ryd( 4p)     0.00435       0.90916
   272    C   13  px     Ryd( 3p)     0.00045       0.35245
   273    C   13  px     Ryd( 5p)     0.00012       3.10354
   274    C   13  py     Val( 2p)     1.14810      -0.05426
   275    C   13  py     Ryd( 4p)     0.00585       1.03783
   276    C   13  py     Ryd( 3p)     0.00033       0.32209
   277    C   13  py     Ryd( 5p)     0.00008       3.12444
   278    C   13  pz     Val( 2p)     0.99465      -0.11605
   279    C   13  pz     Ryd( 4p)     0.00155       0.59034
   280    C   13  pz     Ryd( 3p)     0.00024       0.31061
   281    C   13  pz     Ryd( 5p)     0.00001       2.74871
   282    C   13  dxy    Ryd( 3d)     0.00083       2.35962
   283    C   13  dxz    Ryd( 3d)     0.00045       1.71905
   284    C   13  dyz    Ryd( 3d)     0.00038       1.58569
   285    C   13  dx2y2  Ryd( 3d)     0.00058       2.44466
   286    C   13  dz2    Ryd( 3d)     0.00043       1.98411

   287    C   14  S      Cor( 1S)     1.99917     -10.39097
   288    C   14  S      Val( 2S)     0.93677      -0.16533
   289    C   14  S      Ryd( 4S)     0.00096       0.93673
   290    C   14  S      Ryd( 3S)     0.00017       0.60982
   291    C   14  S      Ryd( 5S)     0.00001      23.30053
   292    C   14  px     Val( 2p)     1.09266      -0.06621
   293    C   14  px     Ryd( 4p)     0.00322       1.03919
   294    C   14  px     Ryd( 3p)     0.00031       0.59626
   295    C   14  px     Ryd( 5p)     0.00011       3.17565
   296    C   14  py     Val( 2p)     1.15409      -0.05316
   297    C   14  py     Ryd( 4p)     0.00543       1.01128
   298    C   14  py     Ryd( 3p)     0.00034       0.41129
   299    C   14  py     Ryd( 5p)     0.00008       3.22515
   300    C   14  pz     Val( 2p)     1.00268      -0.11877
   301    C   14  pz     Ryd( 4p)     0.00148       0.62911
   302    C   14  pz     Ryd( 3p)     0.00036       0.45715
   303    C   14  pz     Ryd( 5p)     0.00002       2.78177
   304    C   14  dxy    Ryd( 3d)     0.00083       2.36770
   305    C   14  dxz    Ryd( 3d)     0.00045       1.72534
   306    C   14  dyz    Ryd( 3d)     0.00037       1.62899
   307    C   14  dx2y2  Ryd( 3d)     0.00060       2.47139
   308    C   14  dz2    Ryd( 3d)     0.00045       1.99229

   309    C   15  S      Cor( 1S)     1.99939     -10.51381
   310    C   15  S      Val( 2S)     0.85525      -0.17074
   311    C   15  S      Ryd( 3S)     0.00713       0.78240
   312    C   15  S      Ryd( 4S)     0.00007       1.20110
   313    C   15  S      Ryd( 5S)     0.00004      22.47134
   314    C   15  px     Val( 2p)     0.76702      -0.05590
   315    C   15  px     Ryd( 4p)     0.00554       1.02420
   316    C   15  px     Ryd( 3p)     0.00040       0.40576
   317    C   15  px     Ryd( 5p)     0.00011       2.46328
   318    C   15  py     Val( 2p)     0.82902      -0.06576
   319    C   15  py     Ryd( 4p)     0.00289       1.06564
   320    C   15  py     Ryd( 3p)     0.00030       0.38846
   321    C   15  py     Ryd( 5p)     0.00007       2.42141
   322    C   15  pz     Val( 2p)     0.93298      -0.05392
   323    C   15  pz     Ryd( 4p)     0.00772       1.31960
   324    C   15  pz     Ryd( 3p)     0.00023       0.52843
   325    C   15  pz     Ryd( 5p)     0.00018       2.42691
   326    C   15  dxy    Ryd( 3d)     0.00140       2.13965
   327    C   15  dxz    Ryd( 3d)     0.00153       2.09319
   328    C   15  dyz    Ryd( 3d)     0.00291       1.95421
   329    C   15  dx2y2  Ryd( 3d)     0.00294       1.69956
   330    C   15  dz2    Ryd( 3d)     0.00317       2.13621

   331    O   16  S      Cor( 1S)     1.99981     -19.36360
   332    O   16  S      Val( 2S)     1.72474      -0.98159
   333    O   16  S      Ryd( 3S)     0.00283       1.06920
   334    O   16  S      Ryd( 4S)     0.00012       1.61561
   335    O   16  S      Ryd( 5S)     0.00000      49.80737
   336    O   16  px     Val( 2p)     1.62849      -0.31615
   337    O   16  px     Ryd( 3p)     0.00138       0.76901
   338    O   16  px     Ryd( 4p)     0.00007       1.10502
   339    O   16  px     Ryd( 5p)     0.00004       4.96399
   340    O   16  py     Val( 2p)     1.72089      -0.31929
   341    O   16  py     Ryd( 3p)     0.00164       0.76305
   342    O   16  py     Ryd( 4p)     0.00008       1.11055
   343    O   16  py     Ryd( 5p)     0.00002       4.96185
   344    O   16  pz     Val( 2p)     1.62303      -0.32893
   345    O   16  pz     Ryd( 3p)     0.00129       0.74747
   346    O   16  pz     Ryd( 4p)     0.00011       1.17680
   347    O   16  pz     Ryd( 5p)     0.00005       5.07187
   348    O   16  dxy    Ryd( 3d)     0.00041       3.06678
   349    O   16  dxz    Ryd( 3d)     0.00125       3.48586
   350    O   16  dyz    Ryd( 3d)     0.00104       3.18027
   351    O   16  dx2y2  Ryd( 3d)     0.00048       3.03514
   352    O   16  dz2    Ryd( 3d)     0.00125       3.34325

   353    H   17  S      Val( 1S)     0.79533       0.11039
   354    H   17  S      Ryd( 2S)     0.00041       0.84412
   355    H   17  S      Ryd( 3S)     0.00022       1.90015

   356    H   18  S      Val( 1S)     0.79394       0.10915
   357    H   18  S      Ryd( 2S)     0.00049       0.80087
   358    H   18  S      Ryd( 3S)     0.00022       1.95054

   359    H   19  S      Val( 1S)     0.79418       0.10884
   360    H   19  S      Ryd( 2S)     0.00058       1.32931
   361    H   19  S      Ryd( 3S)     0.00022       1.53266

   362    H   20  S      Val( 1S)     0.79637       0.10846
   363    H   20  S      Ryd( 2S)     0.00058       1.35530
   364    H   20  S      Ryd( 3S)     0.00017       1.49973

   365    H   21  S      Val( 1S)     0.79393       0.10866
   366    H   21  S      Ryd( 2S)     0.00049       0.85560
   367    H   21  S      Ryd( 3S)     0.00022       1.91571

   368    H   22  S      Val( 1S)     0.74011       0.06022
   369    H   22  S      Ryd( 2S)     0.00226       0.72347
   370    H   22  S      Ryd( 3S)     0.00017       2.36951

   371    H   23  S      Val( 1S)     0.79313       0.10811
   372    H   23  S      Ryd( 3S)     0.00063       1.64778
   373    H   23  S      Ryd( 2S)     0.00015       1.20179

   374    H   24  S      Val( 1S)     0.79371       0.10903
   375    H   24  S      Ryd( 2S)     0.00048       0.78927
   376    H   24  S      Ryd( 3S)     0.00022       1.96342

   377    H   25  S      Val( 1S)     0.79525       0.10966
   378    H   25  S      Ryd( 2S)     0.00041       0.85465
   379    H   25  S      Ryd( 3S)     0.00021       1.89297

   380    H   26  S      Val( 1S)     0.79403       0.10910
   381    H   26  S      Ryd( 2S)     0.00047       0.79627
   382    H   26  S      Ryd( 3S)     0.00022       1.96539

   383    H   27  S      Val( 1S)     0.78882       0.11410
   384    H   27  S      Ryd( 2S)     0.00065       1.31116
   385    H   27  S      Ryd( 3S)     0.00019       1.53399

   386    H   28  S      Val( 1S)     0.84903       0.03389
   387    H   28  S      Ryd( 2S)     0.00087       1.11951
   388    H   28  S      Ryd( 3S)     0.00022       1.64255

   389    C   29  S      Cor( 1S)     1.99940     -10.42980
   390    C   29  S      Val( 2S)     1.05605      -0.26469
   391    C   29  S      Ryd( 4S)     0.00107       0.99254
   392    C   29  S      Ryd( 3S)     0.00005       0.65117
   393    C   29  S      Ryd( 5S)     0.00000      23.44055
   394    C   29  px     Val( 2p)     1.14238      -0.11748
   395    C   29  px     Ryd( 3p)     0.00234       0.67682
   396    C   29  px     Ryd( 4p)     0.00034       0.82728
   397    C   29  px     Ryd( 5p)     0.00005       2.43389
   398    C   29  py     Val( 2p)     1.22122      -0.13182
   399    C   29  py     Ryd( 3p)     0.00264       0.68186
   400    C   29  py     Ryd( 4p)     0.00031       0.82083
   401    C   29  py     Ryd( 5p)     0.00004       2.44743
   402    C   29  pz     Val( 2p)     0.94167      -0.08765
   403    C   29  pz     Ryd( 3p)     0.00281       0.59857
   404    C   29  pz     Ryd( 4p)     0.00019       0.78274
   405    C   29  pz     Ryd( 5p)     0.00007       2.46533
   406    C   29  dxy    Ryd( 3d)     0.00112       1.90106
   407    C   29  dxz    Ryd( 3d)     0.00132       2.05085
   408    C   29  dyz    Ryd( 3d)     0.00082       1.74709
   409    C   29  dx2y2  Ryd( 3d)     0.00064       1.61902
   410    C   29  dz2    Ryd( 3d)     0.00097       1.99533

   411    H   30  S      Val( 1S)     0.79082       0.04256
   412    H   30  S      Ryd( 2S)     0.00063       0.64040
   413    H   30  S      Ryd( 3S)     0.00019       2.17898

   414    H   31  S      Val( 1S)     0.78087       0.03740
   415    H   31  S      Ryd( 2S)     0.00050       1.03508
   416    H   31  S      Ryd( 3S)     0.00015       1.80184

   417    H   32  S      Val( 1S)     0.79282       0.04169
   418    H   32  S      Ryd( 2S)     0.00063       0.65258
   419    H   32  S      Ryd( 3S)     0.00018       2.15190

 WARNING:  Population inversion found on atom  C    1
           Population inversion found on atom  C    2
           Population inversion found on atom  C    3
           Population inversion found on atom  C    4
           Population inversion found on atom  C    5
           Population inversion found on atom  C    6
           Population inversion found on atom  C    7
           Population inversion found on atom  C    8
           Population inversion found on atom  N    9
           Population inversion found on atom  C   10
           Population inversion found on atom  C   11
           Population inversion found on atom  C   12
           Population inversion found on atom  C   13
           Population inversion found on atom  C   14
           Population inversion found on atom  C   15
           Population inversion found on atom  H   23
           Population inversion found on atom  C   29


 Summary of Natural Population Analysis:                  
                                                          
                                       Natural Population 
                Natural  -----------------------------------------------
    Atom  No    Charge         Core      Valence    Rydberg      Total
 -----------------------------------------------------------------------
      C    1   -0.19852      1.99929     4.18249    0.01674     6.19852
      C    2   -0.19040      1.99929     4.17438    0.01673     6.19040
      C    3   -0.18874      1.99918     4.17345    0.01611     6.18874
      C    4   -0.03810      1.99913     4.02007    0.01890     6.03810
      C    5   -0.20158      1.99917     4.18719    0.01522     6.20158
      C    6   -0.18832      1.99929     4.17221    0.01683     6.18832
      C    7   -0.06910      1.99901     4.03820    0.03189     6.06910
      C    8   -0.04089      1.99912     4.02430    0.01747     6.04089
      N    9   -0.50639      1.99937     5.48598    0.02104     7.50639
      C   10   -0.19165      1.99918     4.17704    0.01543     6.19165
      C   11   -0.18828      1.99929     4.17231    0.01668     6.18828
      C   12   -0.19926      1.99929     4.18311    0.01687     6.19926
      C   13   -0.18804      1.99929     4.17187    0.01689     6.18804
      C   14   -0.20056      1.99917     4.18620    0.01519     6.20056
      C   15    0.57970      1.99939     3.38427    0.03663     5.42030
      O   16   -0.70901      1.99981     6.69716    0.01204     8.70901
      H   17    0.20404      0.00000     0.79533    0.00062     0.79596
      H   18    0.20534      0.00000     0.79394    0.00072     0.79466
      H   19    0.20503      0.00000     0.79418    0.00079     0.79497
      H   20    0.20288      0.00000     0.79637    0.00075     0.79712
      H   21    0.20536      0.00000     0.79393    0.00070     0.79464
      H   22    0.25746      0.00000     0.74011    0.00243     0.74254
      H   23    0.20609      0.00000     0.79313    0.00077     0.79391
      H   24    0.20559      0.00000     0.79371    0.00070     0.79441
      H   25    0.20413      0.00000     0.79525    0.00062     0.79587
      H   26    0.20528      0.00000     0.79403    0.00069     0.79472
      H   27    0.21033      0.00000     0.78882    0.00084     0.78967
      H   28    0.14988      0.00000     0.84903    0.00109     0.85012
      C   29   -0.37549      1.99940     4.36132    0.01478     6.37549
      H   30    0.20836      0.00000     0.79082    0.00082     0.79164
      H   31    0.21848      0.00000     0.78087    0.00065     0.78152
      H   32    0.20638      0.00000     0.79282    0.00080     0.79362
 =======================================================================
   * Total *    0.00000     33.98764    85.68389    0.32847   120.00000

                                 Natural Population      
 --------------------------------------------------------
   Core                      33.98764 ( 99.9637% of  34)
   Valence                   85.68389 ( 99.6324% of  86)
   Natural Minimal Basis    119.67153 ( 99.7263% of 120)
   Natural Rydberg Basis      0.32847 (  0.2737% of 120)
 --------------------------------------------------------

    Atom  No          Natural Electron Configuration
 ----------------------------------------------------------------------------
      C    1      [core]2S( 0.95)2p( 3.23)4p( 0.01)
      C    2      [core]2S( 0.95)2p( 3.23)4p( 0.01)
      C    3      [core]2S( 0.94)2p( 3.24)4p( 0.01)
      C    4      [core]2S( 0.88)2p( 3.14)4p( 0.01)
      C    5      [core]2S( 0.94)2p( 3.25)4p( 0.01)
      C    6      [core]2S( 0.95)2p( 3.22)4p( 0.01)
      C    7      [core]2S( 0.89)2p( 3.14)3p( 0.01)4p( 0.01)
      C    8      [core]2S( 0.88)2p( 3.14)4p( 0.01)
      N    9      [core]2S( 1.21)2p( 4.28)4p( 0.01)
      C   10      [core]2S( 0.94)2p( 3.24)4p( 0.01)
      C   11      [core]2S( 0.95)2p( 3.22)4p( 0.01)
      C   12      [core]2S( 0.95)2p( 3.23)4p( 0.01)
      C   13      [core]2S( 0.95)2p( 3.22)4p( 0.01)
      C   14      [core]2S( 0.94)2p( 3.25)4p( 0.01)
      C   15      [core]2S( 0.86)2p( 2.53)3S( 0.01)3d( 0.01)4p( 0.02)
      O   16      [core]2S( 1.72)2p( 4.97)
      H   17            1S( 0.80)
      H   18            1S( 0.79)
      H   19            1S( 0.79)
      H   20            1S( 0.80)
      H   21            1S( 0.79)
      H   22            1S( 0.74)
      H   23            1S( 0.79)
      H   24            1S( 0.79)
      H   25            1S( 0.80)
      H   26            1S( 0.79)
      H   27            1S( 0.79)
      H   28            1S( 0.85)
      C   29      [core]2S( 1.06)2p( 3.31)3p( 0.01)
      H   30            1S( 0.79)
      H   31            1S( 0.78)
      H   32            1S( 0.79)


 Wiberg bond index matrix in the NAO basis:                                    

     Atom    1       2       3       4       5       6       7       8       9
     ---- ------  ------  ------  ------  ------  ------  ------  ------  ------
   1.  C  0.0000  1.4412  0.0112  0.1090  0.0112  1.4285  0.0013  0.0023  0.0037
   2.  C  1.4412  0.0000  1.4291  0.0126  0.1132  0.0114  0.0076  0.0003  0.0005
   3.  C  0.0112  1.4291  0.0000  1.4109  0.0117  0.1110  0.0120  0.0076  0.0113
   4.  C  0.1090  0.0126  1.4109  0.0000  1.3935  0.0129  0.9922  0.0096  0.0191
   5.  C  0.0112  0.1132  0.0117  1.3935  0.0000  1.4424  0.0104  0.0057  0.0060
   6.  C  1.4285  0.0114  0.1110  0.0129  1.4424  0.0000  0.0084  0.0003  0.0009
   7.  C  0.0013  0.0076  0.0120  0.9922  0.0104  0.0084  0.0000  0.9950  0.9226
   8.  C  0.0023  0.0003  0.0076  0.0096  0.0057  0.0003  0.9950  0.0000  0.0144
   9.  N  0.0037  0.0005  0.0113  0.0191  0.0060  0.0009  0.9226  0.0144  0.0000
  10.  C  0.0003  0.0002  0.0006  0.0068  0.0008  0.0003  0.0113  1.3898  0.0060
  11.  C  0.0001  0.0002  0.0003  0.0004  0.0004  0.0002  0.0086  0.0126  0.0011
  12.  C  0.0001  0.0001  0.0002  0.0002  0.0003  0.0001  0.0021  0.1085  0.0029
  13.  C  0.0000  0.0002  0.0002  0.0005  0.0002  0.0002  0.0079  0.0128  0.0004
  14.  C  0.0003  0.0003  0.0007  0.0024  0.0022  0.0008  0.0120  1.4092  0.0101
  15.  C  0.0007  0.0002  0.0013  0.0085  0.0014  0.0002  0.0139  0.0083  1.2182
  16.  O  0.0005  0.0005  0.0019  0.0036  0.0006  0.0003  0.0083  0.0023  0.1682
  17.  H  0.9303  0.0037  0.0076  0.0003  0.0077  0.0036  0.0004  0.0000  0.0000
  18.  H  0.0037  0.9300  0.0037  0.0070  0.0003  0.0076  0.0003  0.0001  0.0001
  19.  H  0.0076  0.0036  0.9283  0.0040  0.0088  0.0004  0.0019  0.0002  0.0003
  20.  H  0.0075  0.0004  0.0088  0.0039  0.9285  0.0039  0.0015  0.0002  0.0002
  21.  H  0.0037  0.0076  0.0003  0.0071  0.0037  0.9300  0.0003  0.0000  0.0001
  22.  H  0.0002  0.0006  0.0029  0.0027  0.0088  0.0002  0.8716  0.0036  0.0024
  23.  H  0.0000  0.0000  0.0000  0.0005  0.0000  0.0000  0.0017  0.0038  0.0007
  24.  H  0.0000  0.0000  0.0000  0.0002  0.0001  0.0000  0.0003  0.0070  0.0001
  25.  H  0.0000  0.0000  0.0000  0.0000  0.0000  0.0000  0.0005  0.0003  0.0000
  26.  H  0.0000  0.0000  0.0000  0.0000  0.0000  0.0000  0.0003  0.0070  0.0002
  27.  H  0.0000  0.0000  0.0001  0.0006  0.0007  0.0002  0.0021  0.0040  0.0002
  28.  H  0.0001  0.0000  0.0003  0.0002  0.0003  0.0000  0.0102  0.0001  0.0033
  29.  C  0.0002  0.0001  0.0003  0.0014  0.0018  0.0003  0.0131  0.0016  0.9481
  30.  H  0.0001  0.0001  0.0004  0.0006  0.0004  0.0001  0.0033  0.0006  0.0085
  31.  H  0.0000  0.0000  0.0001  0.0001  0.0002  0.0001  0.0013  0.0013  0.0011
  32.  H  0.0000  0.0000  0.0000  0.0005  0.0003  0.0000  0.0034  0.0003  0.0089

     Atom   10      11      12      13      14      15      16      17      18
     ---- ------  ------  ------  ------  ------  ------  ------  ------  ------
   1.  C  0.0003  0.0001  0.0001  0.0000  0.0003  0.0007  0.0005  0.9303  0.0037
   2.  C  0.0002  0.0002  0.0001  0.0002  0.0003  0.0002  0.0005  0.0037  0.9300
   3.  C  0.0006  0.0003  0.0002  0.0002  0.0007  0.0013  0.0019  0.0076  0.0037
   4.  C  0.0068  0.0004  0.0002  0.0005  0.0024  0.0085  0.0036  0.0003  0.0070
   5.  C  0.0008  0.0004  0.0003  0.0002  0.0022  0.0014  0.0006  0.0077  0.0003
   6.  C  0.0003  0.0002  0.0001  0.0002  0.0008  0.0002  0.0003  0.0036  0.0076
   7.  C  0.0113  0.0086  0.0021  0.0079  0.0120  0.0139  0.0083  0.0004  0.0003
   8.  C  1.3898  0.0126  0.1085  0.0128  1.4092  0.0083  0.0023  0.0000  0.0001
   9.  N  0.0060  0.0011  0.0029  0.0004  0.0101  1.2182  0.1682  0.0000  0.0001
  10.  C  0.0000  1.4489  0.0112  0.1143  0.0119  0.0009  0.0010  0.0000  0.0000
  11.  C  1.4489  0.0000  1.4241  0.0115  0.1090  0.0001  0.0002  0.0000  0.0000
  12.  C  0.0112  1.4241  0.0000  1.4446  0.0113  0.0004  0.0007  0.0000  0.0000
  13.  C  0.1143  0.0115  1.4446  0.0000  1.4248  0.0004  0.0002  0.0000  0.0000
  14.  C  0.0119  0.1090  0.0113  1.4248  0.0000  0.0008  0.0012  0.0000  0.0000
  15.  C  0.0009  0.0001  0.0004  0.0004  0.0008  0.0000  1.6047  0.0000  0.0000
  16.  O  0.0010  0.0002  0.0007  0.0002  0.0012  1.6047  0.0000  0.0000  0.0000
  17.  H  0.0000  0.0000  0.0000  0.0000  0.0000  0.0000  0.0000  0.0000  0.0026
  18.  H  0.0000  0.0000  0.0000  0.0000  0.0000  0.0000  0.0000  0.0026  0.0000
  19.  H  0.0000  0.0000  0.0000  0.0000  0.0000  0.0001  0.0001  0.0002  0.0026
  20.  H  0.0001  0.0001  0.0000  0.0001  0.0002  0.0001  0.0000  0.0002  0.0004
  21.  H  0.0000  0.0000  0.0000  0.0000  0.0000  0.0000  0.0000  0.0026  0.0002
  22.  H  0.0063  0.0003  0.0041  0.0001  0.0131  0.0032  0.0051  0.0000  0.0001
  23.  H  0.9274  0.0037  0.0076  0.0004  0.0088  0.0002  0.0001  0.0000  0.0000
  24.  H  0.0037  0.9299  0.0037  0.0076  0.0003  0.0000  0.0000  0.0000  0.0000
  25.  H  0.0077  0.0037  0.9302  0.0037  0.0077  0.0000  0.0000  0.0000  0.0000
  26.  H  0.0003  0.0076  0.0037  0.9301  0.0037  0.0000  0.0000  0.0000  0.0000
  27.  H  0.0087  0.0004  0.0075  0.0038  0.9251  0.0001  0.0000  0.0000  0.0000
  28.  H  0.0003  0.0000  0.0002  0.0000  0.0005  0.9263  0.0350  0.0000  0.0000
  29.  C  0.0015  0.0002  0.0005  0.0002  0.0015  0.0108  0.0120  0.0000  0.0000
  30.  H  0.0001  0.0000  0.0000  0.0000  0.0000  0.0049  0.0040  0.0000  0.0000
  31.  H  0.0002  0.0001  0.0000  0.0001  0.0002  0.0069  0.0008  0.0000  0.0000
  32.  H  0.0002  0.0000  0.0000  0.0001  0.0001  0.0050  0.0040  0.0000  0.0000

     Atom   19      20      21      22      23      24      25      26      27
     ---- ------  ------  ------  ------  ------  ------  ------  ------  ------
   1.  C  0.0076  0.0075  0.0037  0.0002  0.0000  0.0000  0.0000  0.0000  0.0000
   2.  C  0.0036  0.0004  0.0076  0.0006  0.0000  0.0000  0.0000  0.0000  0.0000
   3.  C  0.9283  0.0088  0.0003  0.0029  0.0000  0.0000  0.0000  0.0000  0.0001
   4.  C  0.0040  0.0039  0.0071  0.0027  0.0005  0.0002  0.0000  0.0000  0.0006
   5.  C  0.0088  0.9285  0.0037  0.0088  0.0000  0.0001  0.0000  0.0000  0.0007
   6.  C  0.0004  0.0039  0.9300  0.0002  0.0000  0.0000  0.0000  0.0000  0.0002
   7.  C  0.0019  0.0015  0.0003  0.8716  0.0017  0.0003  0.0005  0.0003  0.0021
   8.  C  0.0002  0.0002  0.0000  0.0036  0.0038  0.0070  0.0003  0.0070  0.0040
   9.  N  0.0003  0.0002  0.0001  0.0024  0.0007  0.0001  0.0000  0.0002  0.0002
  10.  C  0.0000  0.0001  0.0000  0.0063  0.9274  0.0037  0.0077  0.0003  0.0087
  11.  C  0.0000  0.0001  0.0000  0.0003  0.0037  0.9299  0.0037  0.0076  0.0004
  12.  C  0.0000  0.0000  0.0000  0.0041  0.0076  0.0037  0.9302  0.0037  0.0075
  13.  C  0.0000  0.0001  0.0000  0.0001  0.0004  0.0076  0.0037  0.9301  0.0038
  14.  C  0.0000  0.0002  0.0000  0.0131  0.0088  0.0003  0.0077  0.0037  0.9251
  15.  C  0.0001  0.0001  0.0000  0.0032  0.0002  0.0000  0.0000  0.0000  0.0001
  16.  O  0.0001  0.0000  0.0000  0.0051  0.0001  0.0000  0.0000  0.0000  0.0000
  17.  H  0.0002  0.0002  0.0026  0.0000  0.0000  0.0000  0.0000  0.0000  0.0000
  18.  H  0.0026  0.0004  0.0002  0.0001  0.0000  0.0000  0.0000  0.0000  0.0000
  19.  H  0.0000  0.0002  0.0004  0.0004  0.0000  0.0000  0.0000  0.0000  0.0000
  20.  H  0.0002  0.0000  0.0026  0.0002  0.0000  0.0000  0.0000  0.0000  0.0000
  21.  H  0.0004  0.0026  0.0000  0.0003  0.0000  0.0000  0.0000  0.0000  0.0000
  22.  H  0.0004  0.0002  0.0003  0.0000  0.0000  0.0000  0.0000  0.0001  0.0001
  23.  H  0.0000  0.0000  0.0000  0.0000  0.0000  0.0027  0.0002  0.0004  0.0002
  24.  H  0.0000  0.0000  0.0000  0.0000  0.0027  0.0000  0.0026  0.0002  0.0004
  25.  H  0.0000  0.0000  0.0000  0.0000  0.0002  0.0026  0.0000  0.0026  0.0002
  26.  H  0.0000  0.0000  0.0000  0.0001  0.0004  0.0002  0.0026  0.0000  0.0026
  27.  H  0.0000  0.0000  0.0000  0.0001  0.0002  0.0004  0.0002  0.0026  0.0000
  28.  H  0.0000  0.0000  0.0000  0.0015  0.0000  0.0000  0.0000  0.0000  0.0000
  29.  C  0.0000  0.0004  0.0000  0.0083  0.0001  0.0000  0.0000  0.0000  0.0000
  30.  H  0.0000  0.0001  0.0000  0.0000  0.0000  0.0000  0.0000  0.0000  0.0000
  31.  H  0.0000  0.0003  0.0000  0.0008  0.0000  0.0000  0.0000  0.0000  0.0000
  32.  H  0.0000  0.0000  0.0000  0.0003  0.0001  0.0000  0.0000  0.0000  0.0000

     Atom   28      29      30      31      32
     ---- ------  ------  ------  ------  ------
   1.  C  0.0001  0.0002  0.0001  0.0000  0.0000
   2.  C  0.0000  0.0001  0.0001  0.0000  0.0000
   3.  C  0.0003  0.0003  0.0004  0.0001  0.0000
   4.  C  0.0002  0.0014  0.0006  0.0001  0.0005
   5.  C  0.0003  0.0018  0.0004  0.0002  0.0003
   6.  C  0.0000  0.0003  0.0001  0.0001  0.0000
   7.  C  0.0102  0.0131  0.0033  0.0013  0.0034
   8.  C  0.0001  0.0016  0.0006  0.0013  0.0003
   9.  N  0.0033  0.9481  0.0085  0.0011  0.0089
  10.  C  0.0003  0.0015  0.0001  0.0002  0.0002
  11.  C  0.0000  0.0002  0.0000  0.0001  0.0000
  12.  C  0.0002  0.0005  0.0000  0.0000  0.0000
  13.  C  0.0000  0.0002  0.0000  0.0001  0.0001
  14.  C  0.0005  0.0015  0.0000  0.0002  0.0001
  15.  C  0.9263  0.0108  0.0049  0.0069  0.0050
  16.  O  0.0350  0.0120  0.0040  0.0008  0.0040
  17.  H  0.0000  0.0000  0.0000  0.0000  0.0000
  18.  H  0.0000  0.0000  0.0000  0.0000  0.0000
  19.  H  0.0000  0.0000  0.0000  0.0000  0.0000
  20.  H  0.0000  0.0004  0.0001  0.0003  0.0000
  21.  H  0.0000  0.0000  0.0000  0.0000  0.0000
  22.  H  0.0015  0.0083  0.0000  0.0008  0.0003
  23.  H  0.0000  0.0001  0.0000  0.0000  0.0001
  24.  H  0.0000  0.0000  0.0000  0.0000  0.0000
  25.  H  0.0000  0.0000  0.0000  0.0000  0.0000
  26.  H  0.0000  0.0000  0.0000  0.0000  0.0000
  27.  H  0.0000  0.0000  0.0000  0.0000  0.0000
  28.  H  0.0000  0.0004  0.0001  0.0005  0.0001
  29.  C  0.0004  0.0000  0.9332  0.9381  0.9345
  30.  H  0.0001  0.9332  0.0000  0.0006  0.0003
  31.  H  0.0005  0.9381  0.0006  0.0000  0.0005
  32.  H  0.0001  0.9345  0.0003  0.0005  0.0000


 Wiberg bond index, Totals by atom:                                            

     Atom    1
     ---- ------
   1.  C  3.9642
   2.  C  3.9640
   3.  C  3.9629
   4.  C  4.0112
   5.  C  3.9616
   6.  C  3.9640
   7.  C  3.9255
   8.  C  4.0090
   9.  N  3.3596
  10.  C  3.9607
  11.  C  3.9637
  12.  C  3.9643
  13.  C  3.9642
  14.  C  3.9584
  15.  C  3.8176
  16.  O  1.8556
  17.  H  0.9594
  18.  H  0.9590
  19.  H  0.9592
  20.  H  0.9600
  21.  H  0.9589
  22.  H  0.9373
  23.  H  0.9588
  24.  H  0.9588
  25.  H  0.9593
  26.  H  0.9590
  27.  H  0.9571
  28.  H  0.9794
  29.  C  3.8089
  30.  H  0.9579
  31.  H  0.9533
  32.  H  0.9587


 Atom-atom overlap-weighted NAO bond order:                                    

     Atom    1       2       3       4       5       6       7       8       9
     ---- ------  ------  ------  ------  ------  ------  ------  ------  ------
   1.  C  0.0000  1.1489  0.0145 -0.0448  0.0152  1.1448  0.0003 -0.0004  0.0000
   2.  C  1.1489  0.0000  1.1407  0.0217 -0.0431  0.0164  0.0090 -0.0009 -0.0013
   3.  C  0.0145  1.1407  0.0000  1.1309  0.0121 -0.0403  0.0264  0.0017  0.0015
   4.  C -0.0448  0.0217  1.1309  0.0000  1.1266  0.0237  0.8667  0.0127 -0.0062
   5.  C  0.0152 -0.0431  0.0121  1.1266  0.0000  1.1453  0.0160 -0.0072 -0.0102
   6.  C  1.1448  0.0164 -0.0403  0.0237  1.1453  0.0000  0.0106  0.0000 -0.0005
   7.  C  0.0003  0.0090  0.0264  0.8667  0.0160  0.0106  0.0000  0.8690  0.7762
   8.  C -0.0004 -0.0009  0.0017  0.0127 -0.0072  0.0000  0.8690  0.0000 -0.0086
   9.  N  0.0000 -0.0013  0.0015 -0.0062 -0.0102 -0.0005  0.7762 -0.0086  0.0000
  10.  C  0.0000  0.0000  0.0002  0.0074  0.0008 -0.0000  0.0201  1.1200 -0.0077
  11.  C  0.0000 -0.0000  0.0000 -0.0014 -0.0001 -0.0000  0.0105  0.0253 -0.0000
  12.  C  0.0000  0.0000 -0.0000 -0.0007 -0.0003 -0.0000  0.0009 -0.0445 -0.0003
  13.  C -0.0000 -0.0001 -0.0001  0.0013  0.0006 -0.0001  0.0106  0.0246 -0.0014
  14.  C  0.0002  0.0004  0.0009 -0.0109 -0.0029 -0.0001  0.0154  1.1339  0.0047
  15.  C -0.0001 -0.0002  0.0015 -0.0037  0.0005  0.0001  0.0060  0.0074  1.0085
  16.  O -0.0000  0.0003  0.0030  0.0005 -0.0001  0.0000 -0.0029 -0.0005 -0.0691
  17.  H  0.8058  0.0176  0.0019  0.0006  0.0024  0.0178 -0.0001  0.0000  0.0000
  18.  H  0.0183  0.8060  0.0166  0.0017 -0.0004  0.0027 -0.0006  0.0000  0.0000
  19.  H  0.0027  0.0166  0.8002  0.0167  0.0025  0.0016 -0.0034  0.0006  0.0004
  20.  H  0.0028  0.0011  0.0030  0.0156  0.8018  0.0179 -0.0027  0.0001  0.0014
  21.  H  0.0179  0.0029 -0.0005  0.0015  0.0169  0.8071 -0.0005  0.0000  0.0000
  22.  H -0.0002 -0.0002 -0.0013  0.0154  0.0005 -0.0001  0.7484  0.0200 -0.0031
  23.  H -0.0000 -0.0000  0.0000 -0.0002 -0.0000 -0.0000 -0.0019  0.0151 -0.0002
  24.  H -0.0000  0.0000  0.0000  0.0000  0.0000 -0.0000 -0.0005  0.0017  0.0000
  25.  H -0.0000 -0.0000  0.0000  0.0000 -0.0000  0.0000 -0.0001  0.0007  0.0000
  26.  H -0.0000 -0.0000  0.0000  0.0001 -0.0000  0.0000 -0.0005  0.0014  0.0000
  27.  H  0.0004  0.0005  0.0001  0.0023  0.0013 -0.0001 -0.0027  0.0149  0.0001
  28.  H  0.0000  0.0000  0.0003  0.0009  0.0002 -0.0000  0.0060  0.0003 -0.0013
  29.  C -0.0003 -0.0002  0.0016 -0.0011  0.0003  0.0019  0.0071 -0.0041  0.8075
  30.  H  0.0000  0.0000 -0.0001 -0.0003  0.0006 -0.0001  0.0039 -0.0011 -0.0101
  31.  H -0.0001  0.0000 -0.0001  0.0009 -0.0011  0.0004 -0.0022  0.0047 -0.0023
  32.  H -0.0000 -0.0000  0.0001 -0.0002 -0.0013  0.0001  0.0035  0.0009 -0.0114

     Atom   10      11      12      13      14      15      16      17      18
     ---- ------  ------  ------  ------  ------  ------  ------  ------  ------
   1.  C  0.0000  0.0000  0.0000 -0.0000  0.0002 -0.0001 -0.0000  0.8058  0.0183
   2.  C  0.0000 -0.0000  0.0000 -0.0001  0.0004 -0.0002  0.0003  0.0176  0.8060
   3.  C  0.0002  0.0000 -0.0000 -0.0001  0.0009  0.0015  0.0030  0.0019  0.0166
   4.  C  0.0074 -0.0014 -0.0007  0.0013 -0.0109 -0.0037  0.0005  0.0006  0.0017
   5.  C  0.0008 -0.0001 -0.0003  0.0006 -0.0029  0.0005 -0.0001  0.0024 -0.0004
   6.  C -0.0000 -0.0000 -0.0000 -0.0001 -0.0001  0.0001  0.0000  0.0178  0.0027
   7.  C  0.0201  0.0105  0.0009  0.0106  0.0154  0.0060 -0.0029 -0.0001 -0.0006
   8.  C  1.1200  0.0253 -0.0445  0.0246  1.1339  0.0074 -0.0005  0.0000  0.0000
   9.  N -0.0077 -0.0000 -0.0003 -0.0014  0.0047  1.0085 -0.0691  0.0000  0.0000
  10.  C  0.0000  1.1480  0.0144 -0.0408  0.0124  0.0012  0.0007  0.0000  0.0000
  11.  C  1.1480  0.0000  1.1427  0.0156 -0.0406  0.0002  0.0000  0.0000 -0.0000
  12.  C  0.0144  1.1427  0.0000  1.1501  0.0140 -0.0000  0.0000 -0.0000 -0.0000
  13.  C -0.0408  0.0156  1.1501  0.0000  1.1394  0.0000 -0.0000  0.0000  0.0000
  14.  C  0.0124 -0.0406  0.0140  1.1394  0.0000 -0.0008  0.0000 -0.0000  0.0000
  15.  C  0.0012  0.0002 -0.0000  0.0000 -0.0008  0.0000  1.2015 -0.0000  0.0000
  16.  O  0.0007  0.0000  0.0000 -0.0000  0.0000  1.2015  0.0000 -0.0000 -0.0000
  17.  H  0.0000  0.0000 -0.0000  0.0000 -0.0000 -0.0000 -0.0000  0.0000 -0.0033
  18.  H  0.0000 -0.0000 -0.0000  0.0000  0.0000  0.0000 -0.0000 -0.0033  0.0000
  19.  H  0.0002  0.0000 -0.0000 -0.0000  0.0003  0.0001 -0.0003  0.0000 -0.0033
  20.  H  0.0002  0.0001 -0.0001 -0.0000 -0.0012  0.0002  0.0000  0.0000 -0.0000
  21.  H  0.0000  0.0000 -0.0000  0.0000 -0.0000 -0.0000  0.0000 -0.0033  0.0000
  22.  H -0.0042 -0.0002 -0.0001 -0.0001 -0.0014 -0.0067  0.0034 -0.0000  0.0000
  23.  H  0.7986  0.0164  0.0028  0.0017  0.0031  0.0004  0.0005  0.0000 -0.0000
  24.  H  0.0165  0.8073  0.0181  0.0028 -0.0005 -0.0000 -0.0000  0.0000 -0.0000
  25.  H  0.0019  0.0179  0.8056  0.0180  0.0021 -0.0000 -0.0000 -0.0000  0.0000
  26.  H -0.0006  0.0028  0.0182  0.8076  0.0166  0.0000 -0.0000 -0.0000 -0.0000
  27.  H  0.0029  0.0017  0.0028  0.0181  0.8001 -0.0000  0.0000 -0.0000 -0.0000
  28.  H  0.0001 -0.0001  0.0000 -0.0000  0.0000  0.8048 -0.0224 -0.0000 -0.0000
  29.  C -0.0017  0.0011  0.0006 -0.0002  0.0018  0.0106  0.0085 -0.0000  0.0000
  30.  H -0.0015  0.0002  0.0001  0.0000  0.0002 -0.0051  0.0004  0.0000 -0.0000
  31.  H -0.0010  0.0002  0.0003 -0.0003  0.0004  0.0028 -0.0001  0.0000  0.0000
  32.  H  0.0008 -0.0000 -0.0000 -0.0000 -0.0001 -0.0045  0.0004 -0.0000  0.0000

     Atom   19      20      21      22      23      24      25      26      27
     ---- ------  ------  ------  ------  ------  ------  ------  ------  ------
   1.  C  0.0027  0.0028  0.0179 -0.0002 -0.0000 -0.0000 -0.0000 -0.0000  0.0004
   2.  C  0.0166  0.0011  0.0029 -0.0002 -0.0000  0.0000 -0.0000 -0.0000  0.0005
   3.  C  0.8002  0.0030 -0.0005 -0.0013  0.0000  0.0000  0.0000  0.0000  0.0001
   4.  C  0.0167  0.0156  0.0015  0.0154 -0.0002  0.0000  0.0000  0.0001  0.0023
   5.  C  0.0025  0.8018  0.0169  0.0005 -0.0000  0.0000 -0.0000 -0.0000  0.0013
   6.  C  0.0016  0.0179  0.8071 -0.0001 -0.0000 -0.0000  0.0000  0.0000 -0.0001
   7.  C -0.0034 -0.0027 -0.0005  0.7484 -0.0019 -0.0005 -0.0001 -0.0005 -0.0027
   8.  C  0.0006  0.0001  0.0000  0.0200  0.0151  0.0017  0.0007  0.0014  0.0149
   9.  N  0.0004  0.0014  0.0000 -0.0031 -0.0002  0.0000  0.0000  0.0000  0.0001
  10.  C  0.0002  0.0002  0.0000 -0.0042  0.7986  0.0165  0.0019 -0.0006  0.0029
  11.  C  0.0000  0.0001  0.0000 -0.0002  0.0164  0.8073  0.0179  0.0028  0.0017
  12.  C -0.0000 -0.0001 -0.0000 -0.0001  0.0028  0.0181  0.8056  0.0182  0.0028
  13.  C -0.0000 -0.0000  0.0000 -0.0001  0.0017  0.0028  0.0180  0.8076  0.0181
  14.  C  0.0003 -0.0012 -0.0000 -0.0014  0.0031 -0.0005  0.0021  0.0166  0.8001
  15.  C  0.0001  0.0002 -0.0000 -0.0067  0.0004 -0.0000 -0.0000  0.0000 -0.0000
  16.  O -0.0003  0.0000  0.0000  0.0034  0.0005 -0.0000 -0.0000 -0.0000  0.0000
  17.  H  0.0000  0.0000 -0.0033 -0.0000  0.0000  0.0000 -0.0000 -0.0000 -0.0000
  18.  H -0.0033 -0.0000  0.0000  0.0000 -0.0000 -0.0000  0.0000 -0.0000 -0.0000
  19.  H  0.0000  0.0000 -0.0000 -0.0014 -0.0000 -0.0000 -0.0000 -0.0000 -0.0000
  20.  H  0.0000  0.0000 -0.0036 -0.0001  0.0000  0.0000 -0.0000 -0.0000 -0.0003
  21.  H -0.0000 -0.0036  0.0000 -0.0000 -0.0000 -0.0000 -0.0000 -0.0000 -0.0000
  22.  H -0.0014 -0.0001 -0.0000  0.0000 -0.0005  0.0000 -0.0000 -0.0000 -0.0001
  23.  H -0.0000  0.0000 -0.0000 -0.0005  0.0000 -0.0033  0.0000 -0.0000  0.0000
  24.  H -0.0000  0.0000 -0.0000  0.0000 -0.0033  0.0000 -0.0033  0.0000 -0.0000
  25.  H -0.0000 -0.0000 -0.0000 -0.0000  0.0000 -0.0033  0.0000 -0.0034  0.0000
  26.  H -0.0000 -0.0000 -0.0000 -0.0000 -0.0000  0.0000 -0.0034  0.0000 -0.0037
  27.  H -0.0000 -0.0003 -0.0000 -0.0001  0.0000 -0.0000  0.0000 -0.0037  0.0000
  28.  H -0.0000 -0.0000 -0.0000 -0.0007 -0.0001 -0.0000 -0.0000 -0.0000 -0.0000
  29.  C -0.0001  0.0028 -0.0001  0.0043  0.0008  0.0001  0.0000  0.0000  0.0003
  30.  H -0.0000  0.0001  0.0000 -0.0001  0.0001  0.0000 -0.0000 -0.0000 -0.0000
  31.  H  0.0000 -0.0001  0.0000 -0.0002 -0.0001 -0.0000 -0.0000 -0.0000 -0.0001
  32.  H  0.0000  0.0003 -0.0000 -0.0001 -0.0000 -0.0000  0.0000 -0.0000  0.0000

     Atom   28      29      30      31      32
     ---- ------  ------  ------  ------  ------
   1.  C  0.0000 -0.0003  0.0000 -0.0001 -0.0000
   2.  C  0.0000 -0.0002  0.0000  0.0000 -0.0000
   3.  C  0.0003  0.0016 -0.0001 -0.0001  0.0001
   4.  C  0.0009 -0.0011 -0.0003  0.0009 -0.0002
   5.  C  0.0002  0.0003  0.0006 -0.0011 -0.0013
   6.  C -0.0000  0.0019 -0.0001  0.0004  0.0001
   7.  C  0.0060  0.0071  0.0039 -0.0022  0.0035
   8.  C  0.0003 -0.0041 -0.0011  0.0047  0.0009
   9.  N -0.0013  0.8075 -0.0101 -0.0023 -0.0114
  10.  C  0.0001 -0.0017 -0.0015 -0.0010  0.0008
  11.  C -0.0001  0.0011  0.0002  0.0002 -0.0000
  12.  C  0.0000  0.0006  0.0001  0.0003 -0.0000
  13.  C -0.0000 -0.0002  0.0000 -0.0003 -0.0000
  14.  C  0.0000  0.0018  0.0002  0.0004 -0.0001
  15.  C  0.8048  0.0106 -0.0051  0.0028 -0.0045
  16.  O -0.0224  0.0085  0.0004 -0.0001  0.0004
  17.  H -0.0000 -0.0000  0.0000  0.0000 -0.0000
  18.  H -0.0000  0.0000 -0.0000  0.0000  0.0000
  19.  H -0.0000 -0.0001 -0.0000  0.0000  0.0000
  20.  H -0.0000  0.0028  0.0001 -0.0001  0.0003
  21.  H -0.0000 -0.0001  0.0000  0.0000 -0.0000
  22.  H -0.0007  0.0043 -0.0001 -0.0002 -0.0001
  23.  H -0.0001  0.0008  0.0001 -0.0001 -0.0000
  24.  H -0.0000  0.0001  0.0000 -0.0000 -0.0000
  25.  H -0.0000  0.0000 -0.0000 -0.0000  0.0000
  26.  H -0.0000  0.0000 -0.0000 -0.0000 -0.0000
  27.  H -0.0000  0.0003 -0.0000 -0.0001  0.0000
  28.  H  0.0000  0.0036  0.0005 -0.0002  0.0005
  29.  C  0.0036  0.0000  0.7682  0.7773  0.7687
  30.  H  0.0005  0.7682  0.0000  0.0039 -0.0085
  31.  H -0.0002  0.7773  0.0039  0.0000  0.0034
  32.  H  0.0005  0.7687 -0.0085  0.0034  0.0000


 Atom-atom overlap-weighted NAO bond order, Totals by atom:                    

     Atom    1
     ---- ------
   1.  C  3.1260
   2.  C  3.1361
   3.  C  3.1148
   4.  C  3.1777
   5.  C  3.0768
   6.  C  3.1490
   7.  C  3.3884
   8.  C  3.1877
   9.  N  2.4668
  10.  C  3.0890
  11.  C  3.1477
  12.  C  3.1247
  13.  C  3.1475
  14.  C  3.0876
  15.  C  3.0244
  16.  O  1.1239
  17.  H  0.8394
  18.  H  0.8378
  19.  H  0.8336
  20.  H  0.8392
  21.  H  0.8383
  22.  H  0.7712
  23.  H  0.8332
  24.  H  0.8389
  25.  H  0.8395
  26.  H  0.8386
  27.  H  0.8386
  28.  H  0.7924
  29.  C  3.1593
  30.  H  0.7515
  31.  H  0.7864
  32.  H  0.7526


 MO bond order:                                                                

     Atom    1       2       3       4       5       6       7       8       9
     ---- ------  ------  ------  ------  ------  ------  ------  ------  ------
   1.  C  0.0000 -0.0824  0.1154 -0.1381  0.2579  0.9228 -0.0038 -0.0538  0.0800
   2.  C -0.0824  0.0000 -0.4512 -0.0393 -0.2669  0.3306 -0.0927  0.0124  0.0307
   3.  C  0.1154 -0.4512  0.0000  0.7083 -0.0398 -0.2266  0.2111  0.1409 -0.1151
   4.  C -0.1381 -0.0393  0.7083  0.0000 -0.2086  0.0873 -0.9987  0.0435  0.1534
   5.  C  0.2579 -0.2669 -0.0398 -0.2086  0.0000 -0.3035  0.0694  0.1264 -0.0668
   6.  C  0.9228  0.3306 -0.2266  0.0873 -0.3035  0.0000 -0.1230 -0.0272  0.0175
   7.  C -0.0038 -0.0927  0.2111 -0.9987  0.0694 -0.1230  0.0000 -0.4092  0.3428
   8.  C -0.0538  0.0124  0.1409  0.0435  0.1264 -0.0272 -0.4092  0.0000  0.1669
   9.  N  0.0800  0.0307 -0.1151  0.1534 -0.0668  0.0175  0.3428  0.1669  0.0000
  10.  C  0.0305 -0.0191 -0.0431 -0.1486 -0.0539 -0.0009  0.1045 -0.5658  0.0302
  11.  C -0.0222  0.0143  0.0224  0.0231  0.0373 -0.0047 -0.0788  0.0006  0.0217
  12.  C -0.0214  0.0035  0.0215  0.0103  0.0279 -0.0150  0.0284 -0.1917  0.0056
  13.  C  0.0048  0.0063  0.0105 -0.0148  0.0008 -0.0042 -0.0487  0.1767  0.0221
  14.  C -0.0072 -0.0128  0.0349  0.0333 -0.0469 -0.0064 -0.0892  0.7794  0.0577
  15.  C  0.0386  0.0259 -0.0614  0.0854 -0.0888  0.0136  0.0346  0.2413  1.7132
  16.  O -0.0455 -0.0456  0.0605 -0.1141  0.0593 -0.0105  0.0367 -0.1382 -1.0629
  17.  H  1.6686  0.0612  0.1354  0.0400  0.1284 -0.0035  0.0288  0.0032  0.0082
  18.  H -0.0723  0.6287  0.1090  0.0621  0.0082  0.0356 -0.0044  0.0148  0.0237
  19.  H -0.0485 -0.0278 -0.5213  0.0525 -0.0414  0.0047 -0.0512  0.0192  0.0279
  20.  H  0.0234  0.0173  0.0419  0.0996  0.4005 -0.0889 -0.0477  0.0220  0.0074
  21.  H -0.0088  0.1235  0.0194  0.1265  0.0990  1.5792 -0.0073  0.0006  0.0151
  22.  H  0.0048 -0.0122 -0.0329 -0.0531 -0.0531  0.0118 -0.4036  0.0728  0.0559
  23.  H  0.0047 -0.0009 -0.0011 -0.0165  0.0038 -0.0032  0.0020 -0.0911  0.0068
  24.  H  0.0038 -0.0006 -0.0044 -0.0111 -0.0076 -0.0008 -0.0019 -0.0715 -0.0005
  25.  H  0.0010  0.0025 -0.0002 -0.0019 -0.0001  0.0001 -0.0091 -0.0185  0.0001
  26.  H  0.0032  0.0010 -0.0040 -0.0013 -0.0037  0.0019 -0.0127  0.0327 -0.0078
  27.  H -0.0074 -0.0073  0.0048 -0.0051 -0.0222 -0.0135  0.0108 -0.0203  0.0031
  28.  H  0.0097  0.0040 -0.0146 -0.0065 -0.0202  0.0011  0.0772  0.0001 -0.0543
  29.  C -0.0116  0.0152  0.0019 -0.0574  0.0521 -0.0152 -0.0652 -0.0200  0.1928
  30.  H  0.0103  0.0024 -0.0072  0.0363 -0.0042  0.0103  0.0757  0.0341  0.2065
  31.  H -0.0051  0.0004  0.0046 -0.0094 -0.0290 -0.0040 -0.0164  0.0472 -0.0126
  32.  H -0.0032  0.0038  0.0054 -0.0279  0.0319 -0.0041  0.0195 -0.0008 -0.1944

     Atom   10      11      12      13      14      15      16      17      18
     ---- ------  ------  ------  ------  ------  ------  ------  ------  ------
   1.  C  0.0305 -0.0222 -0.0214  0.0048 -0.0072  0.0386 -0.0455  1.6686 -0.0723
   2.  C -0.0191  0.0143  0.0035  0.0063 -0.0128  0.0259 -0.0456  0.0612  0.6287
   3.  C -0.0431  0.0224  0.0215  0.0105  0.0349 -0.0614  0.0605  0.1354  0.1090
   4.  C -0.1486  0.0231  0.0103 -0.0148  0.0333  0.0854 -0.1141  0.0400  0.0621
   5.  C -0.0539  0.0373  0.0279  0.0008 -0.0469 -0.0888  0.0593  0.1284  0.0082
   6.  C -0.0009 -0.0047 -0.0150 -0.0042 -0.0064  0.0136 -0.0105 -0.0035  0.0356
   7.  C  0.1045 -0.0788  0.0284 -0.0487 -0.0892  0.0346  0.0367  0.0288 -0.0044
   8.  C -0.5658  0.0006 -0.1917  0.1767  0.7794  0.2413 -0.1382  0.0032  0.0148
   9.  N  0.0302  0.0217  0.0056  0.0221  0.0577  1.7132 -1.0629  0.0082  0.0237
  10.  C  0.0000  0.0553 -0.0479 -0.3007  0.1757  0.0122 -0.0063  0.0026 -0.0042
  11.  C  0.0553  0.0000  0.7760 -0.0543 -0.1881  0.0384 -0.0214  0.0006  0.0033
  12.  C -0.0479  0.7760  0.0000 -0.3149  0.1269 -0.0103  0.0175 -0.0003 -0.0001
  13.  C -0.3007 -0.0543 -0.3149  0.0000  0.0967  0.0122  0.0038  0.0016  0.0029
  14.  C  0.1757 -0.1881  0.1269  0.0967  0.0000 -0.0153 -0.0448  0.0021  0.0055
  15.  C  0.0122  0.0384 -0.0103  0.0122 -0.0153  0.0000  2.1162 -0.0010  0.0092
  16.  O -0.0063 -0.0214  0.0175  0.0038 -0.0448  2.1162  0.0000  0.0010 -0.0099
  17.  H  0.0026  0.0006 -0.0003  0.0016  0.0021 -0.0010  0.0010  0.0000 -0.0558
  18.  H -0.0042  0.0033 -0.0001  0.0029  0.0055  0.0092 -0.0099 -0.0558  0.0000
  19.  H -0.0086  0.0062  0.0028  0.0068 -0.0025  0.0072 -0.0093 -0.0096 -0.0551
  20.  H -0.0165  0.0060 -0.0049 -0.0032  0.0066  0.0049 -0.0068 -0.0096  0.0102
  21.  H -0.0008  0.0047 -0.0020 -0.0007 -0.0000  0.0057 -0.0051 -0.0557 -0.0096
  22.  H  0.0309  0.0303 -0.0533  0.0022  0.0956  0.0215 -0.0620  0.0011 -0.0044
  23.  H  0.2205  0.1066  0.0370  0.0252  0.0145 -0.0026 -0.0004  0.0004 -0.0009
  24.  H -0.0390 -0.6293  0.0247 -0.0334 -0.0110 -0.0058  0.0030 -0.0000 -0.0008
  25.  H -0.0307  0.0618 -0.4095 -0.0483 -0.0613  0.0013  0.0006 -0.0000  0.0001
  26.  H  0.0140  0.0784  0.1143  0.6903 -0.0855 -0.0074  0.0036 -0.0001 -0.0001
  27.  H  0.1478  0.0418  0.1367  0.0844  1.6259 -0.0099  0.0001 -0.0010 -0.0025
  28.  H -0.0124  0.0084  0.0152  0.0009 -0.0090  1.0260 -0.0415  0.0003  0.0010
  29.  C  0.0202 -0.0135  0.0144  0.0141  0.0008 -0.2458  0.0657 -0.0005  0.0017
  30.  H -0.0090  0.0140  0.0092  0.0100  0.0009  0.1001 -0.1116 -0.0020  0.0023
  31.  H  0.0094  0.0022  0.0067  0.0046 -0.0002  0.0759 -0.0059  0.0017 -0.0010
  32.  H  0.0172  0.0082 -0.0005 -0.0076  0.0023 -0.1497  0.1304  0.0009 -0.0004

     Atom   19      20      21      22      23      24      25      26      27
     ---- ------  ------  ------  ------  ------  ------  ------  ------  ------
   1.  C -0.0485  0.0234 -0.0088  0.0048  0.0047  0.0038  0.0010  0.0032 -0.0074
   2.  C -0.0278  0.0173  0.1235 -0.0122 -0.0009 -0.0006  0.0025  0.0010 -0.0073
   3.  C -0.5213  0.0419  0.0194 -0.0329 -0.0011 -0.0044 -0.0002 -0.0040  0.0048
   4.  C  0.0525  0.0996  0.1265 -0.0531 -0.0165 -0.0111 -0.0019 -0.0013 -0.0051
   5.  C -0.0414  0.4005  0.0990 -0.0531  0.0038 -0.0076 -0.0001 -0.0037 -0.0222
   6.  C  0.0047 -0.0889  1.5792  0.0118 -0.0032 -0.0008  0.0001  0.0019 -0.0135
   7.  C -0.0512 -0.0477 -0.0073 -0.4036  0.0020 -0.0019 -0.0091 -0.0127  0.0108
   8.  C  0.0192  0.0220  0.0006  0.0728 -0.0911 -0.0715 -0.0185  0.0327 -0.0203
   9.  N  0.0279  0.0074  0.0151  0.0559  0.0068 -0.0005  0.0001 -0.0078  0.0031
  10.  C -0.0086 -0.0165 -0.0008  0.0309  0.2205 -0.0390 -0.0307  0.0140  0.1478
  11.  C  0.0062  0.0060  0.0047  0.0303  0.1066 -0.6293  0.0618  0.0784  0.0418
  12.  C  0.0028 -0.0049 -0.0020 -0.0533  0.0370  0.0247 -0.4095  0.1143  0.1367
  13.  C  0.0068 -0.0032 -0.0007  0.0022  0.0252 -0.0334 -0.0483  0.6903  0.0844
  14.  C -0.0025  0.0066 -0.0000  0.0956  0.0145 -0.0110 -0.0613 -0.0855  1.6259
  15.  C  0.0072  0.0049  0.0057  0.0215 -0.0026 -0.0058  0.0013 -0.0074 -0.0099
  16.  O -0.0093 -0.0068 -0.0051 -0.0620 -0.0004  0.0030  0.0006  0.0036  0.0001
  17.  H -0.0096 -0.0096 -0.0557  0.0011  0.0004 -0.0000 -0.0000 -0.0001 -0.0010
  18.  H -0.0551  0.0102 -0.0096 -0.0044 -0.0009 -0.0008  0.0001 -0.0001 -0.0025
  19.  H  0.0000 -0.0133  0.0101  0.0030 -0.0006 -0.0011  0.0003 -0.0002 -0.0024
  20.  H -0.0133  0.0000 -0.0549  0.0113 -0.0011 -0.0018  0.0006 -0.0001 -0.0023
  21.  H  0.0101 -0.0549  0.0000  0.0093 -0.0008 -0.0004  0.0004  0.0003 -0.0029
  22.  H  0.0030  0.0113  0.0093  0.0000 -0.0031 -0.0026  0.0019  0.0035  0.0073
  23.  H -0.0006 -0.0011 -0.0008 -0.0031  0.0000 -0.0548 -0.0102  0.0104 -0.0145
  24.  H -0.0011 -0.0018 -0.0004 -0.0026 -0.0548  0.0000 -0.0557 -0.0096  0.0097
  25.  H  0.0003  0.0006  0.0004  0.0019 -0.0102 -0.0557  0.0000 -0.0558 -0.0091
  26.  H -0.0002 -0.0001  0.0003  0.0035  0.0104 -0.0096 -0.0558  0.0000 -0.0552
  27.  H -0.0024 -0.0023 -0.0029  0.0073 -0.0145  0.0097 -0.0091 -0.0552  0.0000
  28.  H -0.0023  0.0013 -0.0002  0.0131  0.0005 -0.0002 -0.0002  0.0016  0.0018
  29.  C  0.0018  0.0356 -0.0025 -0.0062  0.0025 -0.0015 -0.0008 -0.0027  0.0018
  30.  H  0.0018  0.0105 -0.0004 -0.0082 -0.0017 -0.0017 -0.0001 -0.0008  0.0005
  31.  H -0.0008  0.0134  0.0028  0.0192 -0.0016 -0.0005 -0.0011 -0.0017 -0.0020
  32.  H -0.0007  0.0019 -0.0007 -0.0172  0.0067  0.0003 -0.0002  0.0017  0.0030

     Atom   28      29      30      31      32
     ---- ------  ------  ------  ------  ------
   1.  C  0.0097 -0.0116  0.0103 -0.0051 -0.0032
   2.  C  0.0040  0.0152  0.0024  0.0004  0.0038
   3.  C -0.0146  0.0019 -0.0072  0.0046  0.0054
   4.  C -0.0065 -0.0574  0.0363 -0.0094 -0.0279
   5.  C -0.0202  0.0521 -0.0042 -0.0290  0.0319
   6.  C  0.0011 -0.0152  0.0103 -0.0040 -0.0041
   7.  C  0.0772 -0.0652  0.0757 -0.0164  0.0195
   8.  C  0.0001 -0.0200  0.0341  0.0472 -0.0008
   9.  N -0.0543  0.1928  0.2065 -0.0126 -0.1944
  10.  C -0.0124  0.0202 -0.0090  0.0094  0.0172
  11.  C  0.0084 -0.0135  0.0140  0.0022  0.0082
  12.  C  0.0152  0.0144  0.0092  0.0067 -0.0005
  13.  C  0.0009  0.0141  0.0100  0.0046 -0.0076
  14.  C -0.0090  0.0008  0.0009 -0.0002  0.0023
  15.  C  1.0260 -0.2458  0.1001  0.0759 -0.1497
  16.  O -0.0415  0.0657 -0.1116 -0.0059  0.1304
  17.  H  0.0003 -0.0005 -0.0020  0.0017  0.0009
  18.  H  0.0010  0.0017  0.0023 -0.0010 -0.0004
  19.  H -0.0023  0.0018  0.0018 -0.0008 -0.0007
  20.  H  0.0013  0.0356  0.0105  0.0134  0.0019
  21.  H -0.0002 -0.0025 -0.0004  0.0028 -0.0007
  22.  H  0.0131 -0.0062 -0.0082  0.0192 -0.0172
  23.  H  0.0005  0.0025 -0.0017 -0.0016  0.0067
  24.  H -0.0002 -0.0015 -0.0017 -0.0005  0.0003
  25.  H -0.0002 -0.0008 -0.0001 -0.0011 -0.0002
  26.  H  0.0016 -0.0027 -0.0008 -0.0017  0.0017
  27.  H  0.0018  0.0018  0.0005 -0.0020  0.0030
  28.  H  0.0000 -0.0093  0.0014  0.0189 -0.0000
  29.  C -0.0093  0.0000 -0.4487  0.3644  1.9275
  30.  H  0.0014 -0.4487  0.0000  0.0184 -0.0335
  31.  H  0.0189  0.3644  0.0184  0.0000  0.0140
  32.  H -0.0000  1.9275 -0.0335  0.0140  0.0000


 MO atomic valencies:                                                          

     Atom    1
     ---- ------
   1.  C  2.6479
   2.  C  0.2248
   3.  C  0.1250
   4.  C -0.2908
   5.  C  0.0466
   6.  C  2.1613
   7.  C -1.4225
   8.  C  0.3265
   9.  N  1.6748
  10.  C -0.4366
  11.  C  0.3491
  12.  C  0.3068
  13.  C  0.3459
  14.  C  2.4785
  15.  C  4.9856
  16.  O  0.7565
  17.  H  1.9471
  18.  H  0.6970
  19.  H -0.6522
  20.  H  0.4633
  21.  H  1.8437
  22.  H -0.3163
  23.  H  0.2365
  24.  H -0.9059
  25.  H -0.6422
  26.  H  0.7081
  27.  H  1.9019
  28.  H  1.0120
  29.  C  1.8116
  30.  H -0.0842
  31.  H  0.5123
  32.  H  1.7340


 NATURAL BOND ORBITAL ANALYSIS:

                       Occupancies       Lewis Structure    Low   High
           Occ.    -------------------  -----------------   occ   occ
  Cycle   Thresh.   Lewis   Non-Lewis     CR  BD  3C  LP    (L)   (NL)   Dev
 =============================================================================
   1(1)    1.90   112.90694   7.09306     17  34   0   9     7      7    0.45
   2(2)    1.90   112.90694   7.09306     17  34   0   9     7      7    0.45
   3(1)    1.80   112.90694   7.09306     17  34   0   9     7      7    0.45
   4(2)    1.80   112.90694   7.09306     17  34   0   9     7      7    0.45
   5(1)    1.70   112.38464   7.61536     17  35   0   8     7      8    0.45
   6(2)    1.70   112.38464   7.61536     17  35   0   8     7      8    0.45
   7(1)    1.60   116.84650   3.15350     17  40   0   3     0      7    0.44
   8(2)    1.60   116.87700   3.12300     17  40   0   3     0      7    0.43
   9(3)    1.60   116.22016   3.77984     17  39   0   4     1      7    0.44
  10(4)    1.60   116.87700   3.12300     17  40   0   3     0      7    0.43
  11(1)    1.50   116.41780   3.58220     17  39   0   4     0      7    0.60
  12(2)    1.50   116.41780   3.58220     17  39   0   4     0      7    0.60
  13(1)    1.60   116.87700   3.12300     17  40   0   3     0      7    0.43
 -----------------------------------------------------------------------------

 Structure accepted: RESONANCE keyword permits strongly delocalized structure

 --------------------------------------------------------
   Core                     33.98763 ( 99.964% of  34)
   Valence Lewis            82.88937 ( 96.383% of  86)
  ==================       ============================
   Total Lewis             116.87700 ( 97.397% of 120)
  -----------------------------------------------------
   Valence non-Lewis         2.89066 (  2.409% of 120)
   Rydberg non-Lewis         0.23235 (  0.194% of 120)
  ==================       ============================
   Total non-Lewis           3.12300 (  2.603% of 120)
 --------------------------------------------------------


       (Occupancy)   Bond orbital/ Coefficients/ Hybrids
 ---------------------------------------------------------------------------------
     1. (1.98145) BD ( 1) C   1 - C   2  
                ( 49.95%)   0.7068* C   1 s( 34.71%)p 1.88( 65.26%)d 0.00(  0.03%)
                                            0.0000  0.5891 -0.0117 -0.0005 -0.0002
                                            0.1217 -0.0282  0.0008  0.0000 -0.5199
                                           -0.0116  0.0117  0.0000 -0.6046  0.0288
                                            0.0085  0.0001  0.0005 -0.0043  0.0149
                                           -0.0076  0.0043
                ( 50.05%)   0.7074* C   2 s( 34.71%)p 1.88( 65.26%)d 0.00(  0.03%)
                                            0.0000  0.5890 -0.0133 -0.0023 -0.0005
                                           -0.1004 -0.0239 -0.0048 -0.0002  0.5407
                                           -0.0354  0.0055  0.0000  0.5900  0.0028
                                            0.0115  0.0004 -0.0009 -0.0063  0.0142
                                           -0.0057  0.0062
     2. (1.66448) BD ( 2) C   1 - C   2  
                ( 50.18%)   0.7084* C   1 s(  0.00%)p 1.00( 99.96%)d 0.00(  0.04%)
                                            0.0000 -0.0000  0.0000 -0.0000  0.0000
                                            0.7218  0.0189  0.0094 -0.0005 -0.4456
                                           -0.0117 -0.0056  0.0002  0.5284  0.0141
                                            0.0066 -0.0004 -0.0103 -0.0082 -0.0056
                                           -0.0109 -0.0073
                ( 49.82%)   0.7059* C   2 s(  0.00%)p 1.00( 99.96%)d 0.00(  0.04%)
                                            0.0000 -0.0008  0.0003  0.0001  0.0001
                                            0.7209  0.0180 -0.0089 -0.0012 -0.4443
                                           -0.0112  0.0054  0.0008  0.5307  0.0133
                                           -0.0064 -0.0007  0.0074  0.0070 -0.0050
                                           -0.0046  0.0149
     3. (1.98150) BD ( 1) C   1 - C   6  
                ( 49.90%)   0.7064* C   1 s( 34.67%)p 1.88( 65.30%)d 0.00(  0.03%)
                                            0.0000  0.5887 -0.0107  0.0001 -0.0000
                                           -0.5259  0.0034  0.0101  0.0000 -0.1476
                                           -0.0293  0.0066 -0.0001  0.5939 -0.0294
                                           -0.0084 -0.0000  0.0068 -0.0152 -0.0033
                                            0.0040  0.0039
                ( 50.10%)   0.7078* C   6 s( 34.68%)p 1.88( 65.28%)d 0.00(  0.03%)
                                            0.0000  0.5888 -0.0129 -0.0030 -0.0006
                                            0.5335 -0.0199 -0.0075  0.0003  0.1767
                                           -0.0375  0.0018 -0.0002 -0.5788 -0.0045
                                            0.0111 -0.0006  0.0046 -0.0155 -0.0014
                                            0.0041  0.0058
     4. (1.98164) BD ( 1) C   1 - H  17  
                ( 60.22%)   0.7760* C   1 s( 30.53%)p 2.27( 69.40%)d 0.00(  0.07%)
                                           -0.0003  0.5522  0.0180  0.0003  0.0002
                                            0.4313  0.0022  0.0044  0.0010  0.7126
                                            0.0036  0.0072  0.0017  0.0118  0.0001
                                            0.0000  0.0000  0.0193  0.0019 -0.0004
                                           -0.0102 -0.0136
                ( 39.78%)   0.6307* H  17 s(100.00%)
                                            1.0000  0.0006  0.0012
     5. (1.97938) BD ( 1) C   2 - C   3  
                ( 49.65%)   0.7047* C   2 s( 34.71%)p 1.88( 65.25%)d 0.00(  0.03%)
                                            0.0000  0.5891 -0.0088  0.0010  0.0003
                                           -0.4109 -0.0100 -0.0089 -0.0004 -0.6937
                                            0.0232 -0.0107 -0.0002 -0.0217  0.0330
                                            0.0028  0.0005  0.0145 -0.0034  0.0005
                                           -0.0064 -0.0074
                ( 50.35%)   0.7096* C   3 s( 34.55%)p 1.89( 65.42%)d 0.00(  0.03%)
                                           -0.0001  0.5876  0.0137 -0.0024 -0.0000
                                            0.4236 -0.0257 -0.0019  0.0007  0.6876
                                           -0.0011 -0.0083  0.0006  0.0003  0.0341
                                           -0.0049 -0.0002  0.0135 -0.0019  0.0033
                                           -0.0083 -0.0075
     6. (1.98148) BD ( 1) C   2 - H  18  
                ( 60.27%)   0.7764* C   2 s( 30.49%)p 2.28( 69.45%)d 0.00(  0.07%)
                                            0.0003 -0.5519 -0.0176 -0.0011 -0.0003
                                           -0.5476 -0.0029  0.0058 -0.0011 -0.1630
                                           -0.0006  0.0024 -0.0004  0.6066  0.0034
                                           -0.0057  0.0012 -0.0046  0.0208  0.0075
                                           -0.0099 -0.0078
                ( 39.73%)   0.6303* H  18 s(100.00%)
                                           -1.0000 -0.0007 -0.0012
     7. (1.97456) BD ( 1) C   3 - C   4  
                ( 49.25%)   0.7018* C   3 s( 35.28%)p 1.83( 64.70%)d 0.00(  0.03%)
                                            0.0001  0.5939  0.0058  0.0046  0.0004
                                           -0.5356  0.0091  0.0079 -0.0002 -0.1779
                                            0.0238  0.0023  0.0011  0.5724  0.0072
                                           -0.0092  0.0013  0.0047 -0.0141 -0.0012
                                            0.0038  0.0050
                ( 50.75%)   0.7124* C   4 s( 34.08%)p 1.93( 65.89%)d 0.00(  0.03%)
                                           -0.0000  0.5837  0.0064  0.0005  0.0002
                                            0.5334 -0.0042  0.0014  0.0020  0.1584
                                            0.0090 -0.0002 -0.0006 -0.5907  0.0161
                                           -0.0007 -0.0032  0.0055 -0.0147 -0.0038
                                            0.0056  0.0047
     8. (1.66108) BD ( 2) C   3 - C   4  
                ( 49.15%)   0.7010* C   3 s(  0.00%)p 1.00( 99.96%)d 0.00(  0.04%)
                                            0.0000  0.0022  0.0006  0.0004  0.0000
                                            0.7194  0.0099  0.0047 -0.0011 -0.4453
                                           -0.0040 -0.0028  0.0009  0.5325  0.0060
                                            0.0038 -0.0010  0.0081  0.0071 -0.0046
                                           -0.0042  0.0155
                ( 50.85%)   0.7131* C   4 s(  0.00%)p 1.00( 99.96%)d 0.00(  0.03%)
                                            0.0000  0.0022  0.0040  0.0008 -0.0001
                                            0.7179  0.0076  0.0034 -0.0043 -0.4513
                                           -0.0038 -0.0034  0.0023  0.5296  0.0048
                                            0.0041 -0.0032  0.0016  0.0008  0.0092
                                            0.0140 -0.0081
     9. (1.98060) BD ( 1) C   3 - H  19  
                ( 60.27%)   0.7763* C   3 s( 30.08%)p 2.32( 69.86%)d 0.00(  0.07%)
                                            0.0004 -0.5482  0.0154  0.0020  0.0002
                                           -0.1227  0.0052 -0.0027 -0.0014  0.5438
                                            0.0063  0.0016 -0.0000  0.6227 -0.0010
                                            0.0049  0.0020  0.0051  0.0036 -0.0218
                                            0.0089 -0.0087
                ( 39.73%)   0.6303* H  19 s(100.00%)
                                           -1.0000 -0.0015 -0.0007
    10. (1.97389) BD ( 1) C   4 - C   5  
                ( 50.55%)   0.7110* C   4 s( 33.64%)p 1.97( 66.33%)d 0.00(  0.03%)
                                            0.0000  0.5800  0.0058  0.0021  0.0002
                                           -0.1179  0.0046  0.0014 -0.0022  0.5287
                                           -0.0028 -0.0012  0.0021  0.6079 -0.0148
                                           -0.0024  0.0042 -0.0015 -0.0038  0.0154
                                           -0.0077  0.0053
                ( 49.45%)   0.7032* C   5 s( 35.10%)p 1.85( 64.87%)d 0.00(  0.03%)
                                            0.0001  0.5924  0.0046  0.0034  0.0004
                                            0.0930  0.0119  0.0012  0.0014 -0.5430
                                            0.0159  0.0084  0.0003 -0.5871 -0.0050
                                            0.0079 -0.0013 -0.0002 -0.0053  0.0133
                                           -0.0057  0.0055
    11. (1.96908) BD ( 1) C   4 - C   7  
                ( 49.16%)   0.7011* C   4 s( 32.25%)p 2.10( 67.72%)d 0.00(  0.03%)
                                            0.0001  0.5678 -0.0096 -0.0033 -0.0003
                                           -0.4305 -0.0216  0.0036 -0.0013 -0.7007
                                           -0.0098  0.0014 -0.0014 -0.0156  0.0056
                                            0.0038  0.0002  0.0135 -0.0010  0.0011
                                           -0.0077 -0.0085
                ( 50.84%)   0.7131* C   7 s( 29.42%)p 2.40( 70.55%)d 0.00(  0.03%)
                                            0.0001  0.5423  0.0085 -0.0001  0.0002
                                            0.4051 -0.0078  0.0021 -0.0007  0.7344
                                            0.0087 -0.0004  0.0024  0.0420  0.0080
                                           -0.0017  0.0013  0.0123  0.0018  0.0032
                                           -0.0071 -0.0071
    12. (1.97934) BD ( 1) C   5 - C   6  
                ( 50.46%)   0.7103* C   5 s( 34.69%)p 1.88( 65.28%)d 0.00(  0.03%)
                                            0.0000 -0.5888 -0.0144  0.0017  0.0000
                                           -0.4173 -0.0109  0.0047 -0.0003 -0.6902
                                            0.0220  0.0056  0.0000 -0.0219  0.0333
                                           -0.0043 -0.0008 -0.0141  0.0034 -0.0006
                                            0.0064  0.0073
                ( 49.54%)   0.7039* C   6 s( 34.75%)p 1.88( 65.22%)d 0.00(  0.03%)
                                           -0.0000 -0.5894  0.0094 -0.0017 -0.0004
                                            0.4208 -0.0251 -0.0055  0.0001  0.6879
                                           -0.0018 -0.0125  0.0007 -0.0013  0.0328
                                           -0.0032  0.0007 -0.0133  0.0016 -0.0036
                                            0.0081  0.0071
    13. (1.66819) BD ( 2) C   5 - C   6  
                ( 50.36%)   0.7096* C   5 s(  0.00%)p 1.00( 99.97%)d 0.00(  0.03%)
                                            0.0001 -0.0009  0.0014  0.0010 -0.0000
                                            0.7183  0.0143  0.0104 -0.0012 -0.4503
                                           -0.0067 -0.0053  0.0017  0.5295  0.0102
                                            0.0070 -0.0010  0.0031  0.0014  0.0093
                                            0.0143 -0.0067
                ( 49.64%)   0.7046* C   6 s(  0.00%)p 1.00( 99.96%)d 0.00(  0.04%)
                                           -0.0000 -0.0017 -0.0002  0.0000 -0.0001
                                            0.7229  0.0155  0.0075 -0.0004 -0.4427
                                           -0.0095 -0.0048  0.0002  0.5296  0.0118
                                            0.0054 -0.0003 -0.0108 -0.0087 -0.0054
                                           -0.0111 -0.0081
    14. (1.97995) BD ( 1) C   5 - H  20  
                ( 60.15%)   0.7756* C   5 s( 30.12%)p 2.32( 69.81%)d 0.00(  0.07%)
                                           -0.0003  0.5486 -0.0152 -0.0016 -0.0002
                                           -0.5478 -0.0035 -0.0029 -0.0015 -0.1564
                                           -0.0099  0.0038  0.0021  0.6111 -0.0034
                                            0.0045  0.0023  0.0052 -0.0209 -0.0074
                                            0.0101  0.0074
                ( 39.85%)   0.6313* H  20 s(100.00%)
                                            1.0000  0.0013  0.0007
    15. (1.98161) BD ( 1) C   6 - H  21  
                ( 60.28%)   0.7764* C   6 s( 30.47%)p 2.28( 69.46%)d 0.00(  0.07%)
                                           -0.0003  0.5517  0.0177  0.0012  0.0002
                                           -0.1178 -0.0007 -0.0006  0.0001  0.5457
                                            0.0030  0.0060  0.0012  0.6188  0.0034
                                            0.0059  0.0010 -0.0058 -0.0035  0.0217
                                           -0.0087  0.0087
                ( 39.72%)   0.6302* H  21 s(100.00%)
                                            1.0000  0.0007  0.0012
    16. (1.96813) BD ( 1) C   7 - C   8  
                ( 51.10%)   0.7149* C   7 s( 29.22%)p 2.42( 70.75%)d 0.00(  0.03%)
                                            0.0001  0.5405  0.0090 -0.0016  0.0001
                                           -0.8330 -0.0007 -0.0004 -0.0000  0.0655
                                            0.0091 -0.0017  0.0026 -0.0950  0.0143
                                           -0.0014  0.0011 -0.0018  0.0013 -0.0005
                                            0.0146 -0.0072
                ( 48.90%)   0.6993* C   8 s( 32.23%)p 2.10( 67.74%)d 0.00(  0.03%)
                                            0.0001  0.5676 -0.0074 -0.0040 -0.0004
                                            0.8077  0.0157 -0.0037  0.0016 -0.0082
                                           -0.0010 -0.0026  0.0002  0.1569  0.0119
                                            0.0015  0.0007 -0.0012  0.0073 -0.0003
                                            0.0140 -0.0081
    17. (1.97730) BD ( 1) C   7 - N   9  
                ( 37.24%)   0.6103* C   7 s( 21.34%)p 3.68( 78.57%)d 0.00(  0.09%)
                                           -0.0001  0.4615  0.0204  0.0041 -0.0004
                                            0.1791 -0.0091  0.0040  0.0018 -0.4810
                                            0.0209 -0.0040 -0.0017  0.7219 -0.0209
                                           -0.0015  0.0045 -0.0051  0.0093 -0.0227
                                           -0.0066  0.0159
                ( 62.76%)   0.7922* N   9 s( 34.70%)p 1.88( 65.27%)d 0.00(  0.02%)
                                           -0.0000  0.5891  0.0064 -0.0032  0.0002
                                           -0.1826  0.0017  0.0061 -0.0008  0.4350
                                            0.0042 -0.0093  0.0014 -0.6557 -0.0033
                                            0.0061 -0.0012 -0.0067  0.0020 -0.0107
                                           -0.0026  0.0088
    18. (1.95432) BD ( 1) C   7 - H  22  
                ( 62.87%)   0.7929* C   7 s( 20.10%)p 3.97( 79.81%)d 0.00(  0.08%)
                                            0.0003 -0.4476  0.0271  0.0003 -0.0001
                                           -0.3301 -0.0057  0.0028  0.0029  0.4727
                                            0.0107  0.0023 -0.0038  0.6820  0.0220
                                            0.0001  0.0021  0.0094  0.0121 -0.0205
                                            0.0036 -0.0118
                ( 37.13%)   0.6094* H  22 s(100.00%)
                                           -1.0000 -0.0043  0.0002
    19. (1.97297) BD ( 1) C   8 - C  10  
                ( 50.76%)   0.7125* C   8 s( 33.29%)p 2.00( 66.67%)d 0.00(  0.03%)
                                           -0.0000  0.5770  0.0035  0.0017  0.0002
                                           -0.4038 -0.0011  0.0000 -0.0013 -0.7081
                                            0.0139  0.0015 -0.0043 -0.0454  0.0026
                                           -0.0009  0.0001  0.0129  0.0018  0.0012
                                           -0.0073 -0.0111
                ( 49.24%)   0.7017* C  10 s( 35.13%)p 1.85( 64.84%)d 0.00(  0.03%)
                                            0.0001  0.5926  0.0056  0.0048  0.0002
                                            0.4142 -0.0205 -0.0055 -0.0006  0.6877
                                            0.0071 -0.0094  0.0023  0.0585 -0.0017
                                           -0.0019 -0.0002  0.0102  0.0022  0.0013
                                           -0.0073 -0.0110
    20. (1.97517) BD ( 1) C   8 - C  14  
                ( 50.84%)   0.7130* C   8 s( 34.45%)p 1.90( 65.52%)d 0.00(  0.03%)
                                           -0.0000  0.5869  0.0064  0.0015  0.0003
                                           -0.3857 -0.0040 -0.0000 -0.0010  0.7044
                                           -0.0155 -0.0002  0.0038 -0.1001 -0.0012
                                           -0.0008  0.0002 -0.0122  0.0023 -0.0038
                                           -0.0058 -0.0095
                ( 49.16%)   0.7012* C  14 s( 35.03%)p 1.85( 64.94%)d 0.00(  0.03%)
                                            0.0001  0.5918  0.0065  0.0048  0.0004
                                            0.4205 -0.0225 -0.0054 -0.0007 -0.6778
                                           -0.0069  0.0093 -0.0017  0.1117 -0.0018
                                           -0.0017  0.0001 -0.0102  0.0024 -0.0027
                                           -0.0070 -0.0107
    21. (1.66650) BD ( 2) C   8 - C  14  
                ( 50.72%)   0.7122* C   8 s(  0.01%)p 1.00( 99.96%)d 0.00(  0.03%)
                                            0.0000 -0.0043 -0.0069  0.0031  0.0001
                                           -0.1874  0.0002 -0.0005  0.0011  0.0405
                                            0.0005  0.0007  0.0007  0.9812  0.0092
                                            0.0064 -0.0058 -0.0034 -0.0131  0.0090
                                            0.0020 -0.0058
                ( 49.28%)   0.7020* C  14 s(  0.00%)p 1.00( 99.96%)d 0.00(  0.04%)
                                           -0.0000  0.0010 -0.0028 -0.0006  0.0000
                                           -0.1823 -0.0013 -0.0018  0.0009  0.0495
                                            0.0007  0.0002  0.0003  0.9817  0.0127
                                            0.0078 -0.0014  0.0037 -0.0003 -0.0192
                                            0.0007  0.0014
    22. (1.98766) BD ( 1) N   9 - C  15  
                ( 63.83%)   0.7989* N   9 s( 32.98%)p 2.03( 66.97%)d 0.00(  0.05%)
                                            0.0000 -0.5742 -0.0019 -0.0055  0.0002
                                           -0.5819  0.0092 -0.0065 -0.0012  0.5745
                                           -0.0127  0.0042  0.0013  0.0271  0.0029
                                            0.0033  0.0001  0.0197  0.0012  0.0012
                                           -0.0003  0.0083
                ( 36.17%)   0.6014* C  15 s( 32.80%)p 2.05( 67.12%)d 0.00(  0.08%)
                                           -0.0002 -0.5726  0.0107  0.0014  0.0015
                                            0.5744 -0.0216 -0.0051 -0.0020 -0.5832
                                            0.0157  0.0044  0.0021  0.0172  0.0132
                                            0.0009 -0.0005  0.0227 -0.0013 -0.0003
                                            0.0003  0.0159
    23. (1.98748) BD ( 1) N   9 - C  29  
                ( 63.61%)   0.7975* N   9 s( 32.26%)p 2.10( 67.71%)d 0.00(  0.03%)
                                           -0.0001  0.5679 -0.0110  0.0032  0.0001
                                           -0.3982  0.0034 -0.0015 -0.0005  0.1309
                                           -0.0005  0.0002  0.0007  0.7080 -0.0104
                                            0.0020 -0.0002 -0.0050 -0.0114  0.0007
                                            0.0019  0.0127
                ( 36.39%)   0.6033* C  29 s( 24.54%)p 3.07( 75.36%)d 0.00(  0.10%)
                                            0.0001  0.4945  0.0288 -0.0012 -0.0003
                                            0.4035 -0.0220 -0.0017  0.0003 -0.1148
                                            0.0053  0.0011 -0.0004 -0.7584  0.0440
                                            0.0013 -0.0015 -0.0042 -0.0229  0.0065
                                            0.0053  0.0202
    24. (1.97909) BD ( 1) C  10 - C  11  
                ( 50.41%)   0.7100* C  10 s( 34.81%)p 1.87( 65.16%)d 0.00(  0.03%)
                                           -0.0001  0.5898  0.0145 -0.0022  0.0000
                                           -0.7928  0.0129  0.0087 -0.0004 -0.0187
                                            0.0400 -0.0042 -0.0001 -0.1443  0.0005
                                            0.0018  0.0006 -0.0014  0.0060 -0.0004
                                            0.0122 -0.0106
                ( 49.59%)   0.7042* C  11 s( 34.70%)p 1.88( 65.26%)d 0.00(  0.03%)
                                            0.0000  0.5890 -0.0088  0.0018  0.0005
                                            0.7939 -0.0146 -0.0131  0.0008 -0.0053
                                            0.0386 -0.0040  0.0009  0.1431 -0.0036
                                           -0.0013  0.0001  0.0022  0.0054  0.0001
                                            0.0127 -0.0110
    25. (1.66978) BD ( 2) C  10 - C  11  
                ( 50.15%)   0.7082* C  10 s(  0.00%)p 1.00( 99.96%)d 0.00(  0.04%)
                                            0.0000 -0.0026 -0.0017 -0.0010  0.0000
                                           -0.1815 -0.0021 -0.0043 -0.0001  0.0281
                                            0.0005  0.0020 -0.0000  0.9825  0.0190
                                            0.0153 -0.0018 -0.0022 -0.0156  0.0083
                                            0.0029 -0.0056
                ( 49.85%)   0.7060* C  11 s(  0.00%)p 1.00( 99.96%)d 0.00(  0.04%)
                                            0.0000  0.0003  0.0001 -0.0000  0.0000
                                           -0.1772 -0.0042 -0.0024  0.0004  0.0339
                                            0.0012  0.0003 -0.0001  0.9830  0.0236
                                            0.0108 -0.0003 -0.0013  0.0168  0.0103
                                           -0.0035  0.0048
    26. (1.98023) BD ( 1) C  10 - H  23  
                ( 60.32%)   0.7767* C  10 s( 29.97%)p 2.33( 69.96%)d 0.00(  0.07%)
                                            0.0004 -0.5472  0.0160  0.0024  0.0001
                                           -0.4066 -0.0084  0.0022  0.0022  0.7244
                                           -0.0032  0.0050  0.0026 -0.0972 -0.0020
                                            0.0016  0.0012  0.0202 -0.0022  0.0047
                                            0.0107  0.0118
                ( 39.68%)   0.6299* H  23 s(100.00%)
                                           -1.0000 -0.0017 -0.0006
    27. (1.98152) BD ( 1) C  11 - C  12  
                ( 50.08%)   0.7077* C  11 s( 34.70%)p 1.88( 65.27%)d 0.00(  0.03%)
                                            0.0000  0.5889 -0.0136 -0.0025 -0.0006
                                           -0.4142  0.0415  0.0025  0.0001  0.6852
                                            0.0047 -0.0136  0.0006 -0.0985  0.0074
                                            0.0008  0.0000 -0.0105  0.0026 -0.0029
                                           -0.0082 -0.0110
                ( 49.92%)   0.7066* C  12 s( 34.68%)p 1.88( 65.29%)d 0.00(  0.03%)
                                            0.0000  0.5888 -0.0114 -0.0004 -0.0001
                                            0.3849  0.0237 -0.0106  0.0001 -0.7023
                                            0.0348  0.0099  0.0001  0.0974  0.0029
                                           -0.0023 -0.0000 -0.0122  0.0031 -0.0032
                                           -0.0053 -0.0112
    28. (1.98155) BD ( 1) C  11 - H  24  
                ( 60.29%)   0.7765* C  11 s( 30.51%)p 2.28( 69.42%)d 0.00(  0.07%)
                                            0.0003 -0.5521 -0.0178 -0.0006 -0.0002
                                            0.4055  0.0019  0.0046  0.0007  0.7262
                                            0.0039  0.0067  0.0011  0.0482  0.0003
                                            0.0005  0.0001 -0.0197 -0.0005 -0.0024
                                            0.0122  0.0112
                ( 39.71%)   0.6302* H  24 s(100.00%)
                                           -1.0000 -0.0007 -0.0012
    29. (1.98159) BD ( 1) C  12 - C  13  
                ( 49.95%)   0.7068* C  12 s( 34.73%)p 1.88( 65.24%)d 0.00(  0.03%)
                                            0.0000  0.5892 -0.0110 -0.0000 -0.0001
                                            0.3824  0.0237 -0.0104  0.0001  0.7088
                                           -0.0342 -0.0101  0.0001  0.0426  0.0057
                                           -0.0014 -0.0000  0.0123  0.0022  0.0012
                                           -0.0054 -0.0114
                ( 50.05%)   0.7074* C  13 s( 34.66%)p 1.88( 65.31%)d 0.00(  0.03%)
                                            0.0000  0.5886 -0.0133 -0.0028 -0.0005
                                           -0.4124  0.0419  0.0020  0.0002 -0.6922
                                           -0.0038  0.0134 -0.0006 -0.0427  0.0079
                                           -0.0002  0.0000  0.0105  0.0017  0.0006
                                           -0.0082 -0.0114
    30. (1.66663) BD ( 2) C  12 - C  13  
                ( 50.20%)   0.7085* C  12 s(  0.00%)p 1.00( 99.96%)d 0.00(  0.04%)
                                           -0.0000 -0.0013 -0.0000 -0.0003 -0.0000
                                           -0.1777 -0.0049 -0.0021 -0.0001  0.0379
                                            0.0012  0.0003 -0.0001  0.9827  0.0259
                                            0.0124 -0.0007 -0.0009  0.0162  0.0092
                                           -0.0034  0.0045
                ( 49.80%)   0.7057* C  13 s(  0.00%)p 1.00( 99.96%)d 0.00(  0.04%)
                                           -0.0000  0.0013 -0.0002 -0.0007 -0.0001
                                           -0.1726 -0.0044 -0.0021  0.0002  0.0432
                                            0.0007  0.0004  0.0001  0.9834  0.0247
                                            0.0121 -0.0015  0.0036  0.0004 -0.0189
                                            0.0007  0.0015
    31. (1.98168) BD ( 1) C  12 - H  25  
                ( 60.22%)   0.7760* C  12 s( 30.50%)p 2.28( 69.43%)d 0.00(  0.07%)
                                            0.0003 -0.5520 -0.0179 -0.0003 -0.0002
                                            0.8200  0.0044  0.0084  0.0018  0.0073
                                            0.0002 -0.0001  0.0000  0.1472  0.0007
                                            0.0015  0.0003 -0.0004 -0.0075 -0.0002
                                           -0.0226  0.0099
                ( 39.78%)   0.6307* H  25 s(100.00%)
                                           -1.0000 -0.0005 -0.0012
    32. (1.97909) BD ( 1) C  13 - C  14  
                ( 49.56%)   0.7040* C  13 s( 34.71%)p 1.88( 65.26%)d 0.00(  0.03%)
                                            0.0000  0.5891 -0.0093  0.0015  0.0004
                                            0.7945 -0.0145 -0.0135  0.0006  0.0186
                                           -0.0391  0.0037 -0.0007  0.1379 -0.0009
                                           -0.0023  0.0001 -0.0018  0.0057 -0.0006
                                            0.0128 -0.0109
                ( 50.44%)   0.7102* C  14 s( 34.62%)p 1.89( 65.35%)d 0.00(  0.03%)
                                           -0.0001  0.5882  0.0138 -0.0032 -0.0001
                                           -0.7936  0.0142  0.0079 -0.0002 -0.0031
                                           -0.0390  0.0051  0.0002 -0.1477  0.0037
                                            0.0006  0.0002  0.0019  0.0060 -0.0000
                                            0.0126 -0.0106
    33. (1.98147) BD ( 1) C  13 - H  26  
                ( 60.27%)   0.7763* C  13 s( 30.54%)p 2.27( 69.40%)d 0.00(  0.07%)
                                           -0.0003  0.5523  0.0179  0.0013  0.0002
                                           -0.4080 -0.0018 -0.0046 -0.0009  0.7188
                                            0.0040  0.0066  0.0011 -0.1039 -0.0004
                                           -0.0010 -0.0002 -0.0197  0.0023 -0.0049
                                           -0.0119 -0.0107
                ( 39.73%)   0.6303* H  26 s(100.00%)
                                            1.0000  0.0006  0.0012
    34. (1.97941) BD ( 1) C  14 - H  27  
                ( 60.52%)   0.7780* C  14 s( 30.26%)p 2.30( 69.67%)d 0.00(  0.07%)
                                           -0.0003  0.5499 -0.0159 -0.0014 -0.0002
                                            0.3980  0.0076 -0.0030 -0.0012  0.7328
                                           -0.0025  0.0045  0.0025  0.0363  0.0025
                                           -0.0011 -0.0006  0.0194  0.0002  0.0017
                                           -0.0123 -0.0119
                ( 39.48%)   0.6283* H  27 s(100.00%)
                                            1.0000  0.0013  0.0007
    35. (1.99696) BD ( 1) C  15 - O  16  
                ( 26.83%)   0.5180* C  15 s(  0.01%)p 1.00( 99.43%)d 0.01(  0.56%)
                                            0.0000 -0.0080  0.0002 -0.0013  0.0002
                                            0.6729  0.0291  0.0118  0.0029  0.6787
                                            0.0280  0.0114  0.0029  0.2807  0.0117
                                            0.0061  0.0006  0.0167 -0.0314 -0.0460
                                            0.0364 -0.0299
                ( 73.17%)   0.8554* O  16 s(  0.00%)p 1.00( 99.89%)d 0.00(  0.11%)
                                           -0.0000 -0.0069  0.0001 -0.0002  0.0000
                                            0.6877  0.0002 -0.0007 -0.0023  0.6722
                                           -0.0002 -0.0014 -0.0020  0.2723  0.0005
                                            0.0002 -0.0010 -0.0074  0.0140  0.0199
                                           -0.0163  0.0129
    36. (1.99290) BD ( 2) C  15 - O  16  
                ( 35.89%)   0.5991* C  15 s( 32.05%)p 2.12( 67.80%)d 0.00(  0.15%)
                                            0.0000 -0.5630  0.0594  0.0012  0.0010
                                           -0.4345  0.0447 -0.0009  0.0030  0.1423
                                           -0.0309  0.0026 -0.0021  0.6817 -0.0346
                                           -0.0055 -0.0019  0.0065  0.0293 -0.0078
                                           -0.0081 -0.0226
                ( 64.11%)   0.8007* O  16 s( 37.28%)p 1.68( 62.61%)d 0.00(  0.11%)
                                           -0.0001 -0.6095 -0.0364 -0.0009 -0.0000
                                            0.4089 -0.0087  0.0000  0.0007 -0.1579
                                           -0.0001  0.0006 -0.0006 -0.6584  0.0215
                                           -0.0021 -0.0001  0.0053  0.0252 -0.0105
                                           -0.0071 -0.0168
    37. (1.98528) BD ( 1) C  15 - H  28  
                ( 58.26%)   0.7633* C  15 s( 35.45%)p 1.82( 64.47%)d 0.00(  0.08%)
                                           -0.0004  0.5942  0.0374  0.0016  0.0012
                                            0.1476 -0.0077  0.0034 -0.0024 -0.4164
                                           -0.0021 -0.0028  0.0012  0.6700  0.0232
                                           -0.0022  0.0027  0.0002  0.0094 -0.0210
                                           -0.0056  0.0168
                ( 41.74%)   0.6461* H  28 s(100.00%)
                                            1.0000  0.0042 -0.0002
    38. (1.98945) BD ( 1) C  29 - H  30  
                ( 60.64%)   0.7787* C  29 s( 24.90%)p 3.01( 75.02%)d 0.00(  0.07%)
                                            0.0001 -0.4990  0.0059 -0.0006 -0.0001
                                            0.3646 -0.0032  0.0074 -0.0025  0.7468
                                            0.0179  0.0011  0.0005 -0.2430  0.0106
                                           -0.0012  0.0015 -0.0157  0.0045  0.0101
                                            0.0144  0.0123
                ( 39.36%)   0.6274* H  30 s(100.00%)
                                           -1.0000  0.0016 -0.0001
    39. (1.98909) BD ( 1) C  29 - H  31  
                ( 60.89%)   0.7803* C  29 s( 25.69%)p 2.89( 74.24%)d 0.00(  0.07%)
                                            0.0000 -0.5069  0.0032 -0.0000 -0.0000
                                            0.6056  0.0018 -0.0014  0.0011 -0.6064
                                           -0.0122  0.0044 -0.0015  0.0851  0.0195
                                           -0.0074  0.0008  0.0220 -0.0057  0.0058
                                            0.0017  0.0124
                ( 39.11%)   0.6254* H  31 s(100.00%)
                                           -1.0000 -0.0004  0.0000
    40. (1.99003) BD ( 1) C  29 - H  32  
                ( 60.55%)   0.7781* C  29 s( 24.95%)p 3.01( 74.98%)d 0.00(  0.07%)
                                           -0.0001  0.4994 -0.0074  0.0004  0.0001
                                            0.5791  0.0189 -0.0001  0.0010  0.2445
                                            0.0018  0.0058 -0.0007  0.5952 -0.0055
                                            0.0029 -0.0024  0.0080  0.0222  0.0088
                                            0.0098  0.0030
                ( 39.45%)   0.6281* H  32 s(100.00%)
                                            1.0000 -0.0016  0.0000
    41. (1.99929) CR ( 1) C   1           s(100.00%)p 0.00(  0.00%)
                                            1.0000  0.0002  0.0000  0.0000  0.0000
                                            0.0001  0.0000  0.0000  0.0000  0.0003
                                            0.0000  0.0000  0.0000  0.0000 -0.0000
                                           -0.0000  0.0000  0.0000  0.0000 -0.0000
                                           -0.0000 -0.0000
    42. (1.99929) CR ( 1) C   2           s(100.00%)p 0.00(  0.00%)
                                            1.0000  0.0001  0.0000  0.0000  0.0000
                                            0.0002  0.0000 -0.0000  0.0000  0.0001
                                            0.0000 -0.0000  0.0000 -0.0002 -0.0000
                                            0.0000 -0.0000  0.0000 -0.0000 -0.0000
                                            0.0000  0.0000
    43. (1.99918) CR ( 1) C   3           s(100.00%)p 0.00(  0.00%)
                                            1.0000  0.0002 -0.0000 -0.0000 -0.0000
                                            0.0001 -0.0000  0.0000  0.0000 -0.0001
                                           -0.0000 -0.0000 -0.0000 -0.0003  0.0000
                                           -0.0000 -0.0000 -0.0000 -0.0000  0.0000
                                           -0.0000  0.0000
    44. (1.99912) CR ( 1) C   4           s(100.00%)
                                            1.0000 -0.0001  0.0000  0.0000  0.0000
                                            0.0000  0.0000 -0.0000  0.0000  0.0001
                                            0.0000 -0.0000  0.0000 -0.0000 -0.0000
                                           -0.0000  0.0000 -0.0000 -0.0000 -0.0000
                                            0.0000  0.0000
    45. (1.99917) CR ( 1) C   5           s(100.00%)p 0.00(  0.00%)
                                            1.0000  0.0002 -0.0000 -0.0000 -0.0000
                                           -0.0002 -0.0000 -0.0000 -0.0000  0.0000
                                           -0.0000  0.0000  0.0000  0.0002 -0.0000
                                            0.0000  0.0000  0.0000 -0.0000 -0.0000
                                            0.0000  0.0000
    46. (1.99929) CR ( 1) C   6           s(100.00%)p 0.00(  0.00%)
                                            1.0000  0.0001  0.0000  0.0000  0.0000
                                           -0.0000 -0.0000 -0.0000  0.0000  0.0002
                                            0.0000  0.0000  0.0000  0.0002  0.0000
                                            0.0000  0.0000 -0.0000 -0.0000  0.0000
                                           -0.0000  0.0000
    47. (1.99901) CR ( 1) C   7           s(100.00%)p 0.00(  0.00%)
                                            1.0000  0.0001 -0.0000  0.0000 -0.0000
                                            0.0002  0.0000 -0.0000 -0.0000 -0.0003
                                           -0.0000 -0.0000  0.0000 -0.0001 -0.0000
                                            0.0000 -0.0000 -0.0000 -0.0000  0.0000
                                           -0.0000  0.0000
    48. (1.99912) CR ( 1) C   8           s(100.00%)
                                            1.0000 -0.0001  0.0000  0.0000  0.0000
                                           -0.0001 -0.0000  0.0000 -0.0000 -0.0000
                                            0.0000  0.0000 -0.0000 -0.0001 -0.0000
                                           -0.0000  0.0000  0.0000 -0.0000 -0.0000
                                           -0.0000  0.0000
    49. (1.99937) CR ( 1) N   9           s(100.00%)
                                            1.0000  0.0001 -0.0000  0.0000  0.0000
                                           -0.0001 -0.0000  0.0000  0.0000 -0.0000
                                           -0.0000 -0.0000  0.0000  0.0001 -0.0000
                                            0.0000 -0.0000 -0.0000 -0.0000  0.0000
                                           -0.0000  0.0000
    50. (1.99918) CR ( 1) C  10           s(100.00%)p 0.00(  0.00%)
                                            1.0000  0.0001 -0.0000 -0.0000 -0.0000
                                            0.0001  0.0000  0.0000 -0.0000 -0.0003
                                            0.0000 -0.0000 -0.0000 -0.0000  0.0000
                                           -0.0000 -0.0000 -0.0000  0.0000 -0.0000
                                           -0.0000 -0.0000
    51. (1.99929) CR ( 1) C  11           s(100.00%)p 0.00(  0.00%)
                                            1.0000  0.0001  0.0000  0.0000  0.0000
                                           -0.0002 -0.0000 -0.0000 -0.0000 -0.0003
                                           -0.0000 -0.0000 -0.0000 -0.0000 -0.0000
                                           -0.0000 -0.0000  0.0000 -0.0000  0.0000
                                           -0.0000 -0.0000
    52. (1.99929) CR ( 1) C  12           s(100.00%)p 0.00(  0.00%)
                                            1.0000  0.0002  0.0000  0.0000  0.0000
                                           -0.0003 -0.0000 -0.0000 -0.0000 -0.0000
                                           -0.0000 -0.0000 -0.0000 -0.0001 -0.0000
                                           -0.0000 -0.0000  0.0000  0.0000  0.0000
                                            0.0000 -0.0000
    53. (1.99929) CR ( 1) C  13           s(100.00%)p 0.00(  0.00%)
                                            1.0000  0.0001  0.0000  0.0000  0.0000
                                           -0.0002 -0.0000 -0.0000 -0.0000  0.0003
                                            0.0000  0.0000  0.0000 -0.0000  0.0000
                                            0.0000 -0.0000 -0.0000  0.0000 -0.0000
                                           -0.0000 -0.0000
    54. (1.99917) CR ( 1) C  14           s(100.00%)p 0.00(  0.00%)
                                            1.0000  0.0002 -0.0000 -0.0000 -0.0000
                                            0.0001  0.0000 -0.0000 -0.0000  0.0003
                                           -0.0000  0.0000  0.0000  0.0000  0.0000
                                           -0.0000 -0.0000  0.0000  0.0000  0.0000
                                           -0.0000 -0.0000
    55. (1.99939) CR ( 1) C  15           s(100.00%)p 0.00(  0.00%)
                                            1.0000  0.0001  0.0000  0.0000  0.0000
                                            0.0002 -0.0000  0.0000 -0.0000 -0.0003
                                            0.0000 -0.0000  0.0000  0.0002  0.0000
                                           -0.0000  0.0000  0.0000  0.0000 -0.0000
                                           -0.0000  0.0000
    56. (1.99981) CR ( 1) O  16           s(100.00%)p 0.00(  0.00%)
                                            1.0000  0.0002 -0.0000  0.0000  0.0000
                                            0.0002 -0.0000  0.0000  0.0000 -0.0001
                                           -0.0000 -0.0000 -0.0000 -0.0001  0.0000
                                           -0.0000 -0.0000  0.0000  0.0000 -0.0000
                                           -0.0000 -0.0000
    57. (1.99940) CR ( 1) C  29           s(100.00%)p 0.00(  0.00%)
                                            1.0000  0.0000 -0.0000  0.0000  0.0000
                                           -0.0001  0.0000 -0.0000  0.0000  0.0000
                                           -0.0000 -0.0000  0.0000  0.0002 -0.0000
                                            0.0000 -0.0000  0.0000  0.0000 -0.0000
                                           -0.0000 -0.0000
    58. (1.66815) LP ( 1) N   9           s(  0.00%)p 1.00( 99.99%)d 0.00(  0.01%)
                                            0.0000 -0.0009  0.0031  0.0002  0.0000
                                            0.6848  0.0108 -0.0001 -0.0012  0.6805
                                            0.0125  0.0027 -0.0011  0.2601  0.0021
                                           -0.0003 -0.0005 -0.0008  0.0031 -0.0010
                                            0.0109  0.0006
    59. (1.98769) LP ( 1) O  16           s( 62.84%)p 0.59( 37.15%)d 0.00(  0.01%)
                                           -0.0003  0.7925 -0.0179 -0.0004  0.0000
                                            0.3258 -0.0013  0.0023  0.0027 -0.1225
                                           -0.0018 -0.0019 -0.0011 -0.5002  0.0076
                                           -0.0007 -0.0041  0.0028  0.0071 -0.0021
                                           -0.0019 -0.0047
    60. (1.90004) LP ( 2) O  16           s(  0.01%)p 1.00( 99.93%)d 0.00(  0.06%)
                                            0.0001  0.0075  0.0025 -0.0054 -0.0001
                                           -0.5021 -0.0058  0.0009  0.0013  0.7121
                                            0.0079 -0.0012 -0.0008 -0.4898 -0.0049
                                            0.0002 -0.0003 -0.0119 -0.0039  0.0121
                                            0.0031 -0.0172
    61. (0.00543) RY*( 1) C   1           s(  0.99%)p94.31( 93.54%)d 5.52(  5.47%)
                                            0.0000 -0.0243  0.0953  0.0015  0.0156
                                            0.0127 -0.5007  0.0595 -0.0290  0.0212
                                           -0.8172  0.0977 -0.0474  0.0007 -0.0110
                                            0.0013 -0.0028 -0.1459 -0.0742  0.0378
                                            0.0786  0.1425
    62. (0.00194) RY*( 2) C   1           s(  0.02%)p99.99( 98.03%)d99.99(  1.95%)
                                           -0.0000 -0.0000  0.0134 -0.0033  0.0001
                                            0.0192  0.4303 -0.0666 -0.1104 -0.0113
                                           -0.2501  0.0458  0.0646 -0.0349 -0.8071
                                            0.1273  0.2011 -0.0365  0.0584  0.1028
                                           -0.0645  0.0059
    63. (0.00089) RY*( 3) C   1           s(  0.07%)p99.99( 91.66%)d99.99(  8.27%)
                                           -0.0000 -0.0000  0.0202 -0.0164 -0.0019
                                            0.0152 -0.6688 -0.1496 -0.0796 -0.0101
                                            0.4185  0.1010  0.0548  0.0116 -0.4856
                                           -0.1095 -0.0630 -0.1334 -0.1022 -0.1106
                                           -0.1974 -0.0574
    64. (0.00054) RY*( 4) C   1           s(  0.14%)p 4.96(  0.71%)d99.99( 99.15%)
                                           -0.0000 -0.0001  0.0291 -0.0239 -0.0025
                                            0.0065 -0.0480 -0.0310  0.0094 -0.0050
                                            0.0318  0.0213  0.0020  0.0068 -0.0240
                                            0.0391 -0.0070  0.3864  0.3656 -0.2340
                                           -0.2374  0.7729
    65. (0.00043) RY*( 5) C   1           s(  0.40%)p99.99( 94.18%)d13.49(  5.42%)
                                            0.0000  0.0002  0.0579 -0.0247 -0.0078
                                           -0.0114 -0.0384 -0.4206  0.1447  0.0049
                                            0.0294  0.2578 -0.0541  0.0185  0.0973
                                            0.7776 -0.2400 -0.0797  0.0739  0.1807
                                           -0.0907 -0.0389
    66. (0.00037) RY*( 6) C   1           s( 88.66%)p 0.10(  8.86%)d 0.03(  2.48%)
                                           -0.0000  0.0030  0.9398  0.0223 -0.0533
                                           -0.0116  0.0690  0.0745  0.1205 -0.0192
                                            0.0892  0.0536  0.2215 -0.0018  0.0203
                                           -0.0482  0.0254 -0.0117 -0.1265  0.0670
                                            0.0211  0.0609
    67. (0.00019) RY*( 7) C   1           s( 80.81%)p 0.03(  2.60%)d 0.21( 16.60%)
                                            0.0000 -0.0045 -0.1274  0.8898 -0.0030
                                            0.0046  0.0075 -0.0152  0.1024  0.0059
                                            0.0303  0.0049  0.1151 -0.0002 -0.0174
                                            0.0145 -0.0209  0.0508 -0.3121  0.1675
                                           -0.0250  0.1931
    68. (0.00007) RY*( 8) C   1           s(  0.11%)p99.99( 22.23%)d99.99( 77.65%)
    69. (0.00005) RY*( 9) C   1           s(  5.09%)p12.71( 64.69%)d 5.94( 30.23%)
    70. (0.00000) RY*(10) C   1           s(  1.87%)p50.26( 94.22%)d 2.08(  3.91%)
    71. (0.00001) RY*(11) C   1           s( 17.46%)p 0.28(  4.92%)d 4.44( 77.61%)
    72. (0.00000) RY*(12) C   1           s(  0.58%)p99.99( 83.09%)d27.94( 16.32%)
    73. (0.00001) RY*(13) C   1           s(  1.83%)p17.15( 31.40%)d36.46( 66.77%)
    74. (0.00000) RY*(14) C   1           s( 99.30%)p 0.00(  0.48%)d 0.00(  0.22%)
    75. (0.00001) RY*(15) C   1           s(  0.01%)p99.99( 99.60%)d37.18(  0.39%)
    76. (0.00000) RY*(16) C   1           s(  0.10%)p99.99( 13.69%)d99.99( 86.21%)
    77. (0.00001) RY*(17) C   1           s(  2.62%)p36.65( 96.19%)d 0.45(  1.18%)
    78. (0.00567) RY*( 1) C   2           s(  0.40%)p99.99( 94.65%)d12.44(  4.96%)
                                            0.0000 -0.0258  0.0417 -0.0389  0.0083
                                            0.0183 -0.6332 -0.0684 -0.0400  0.0073
                                           -0.1769 -0.0632 -0.0187 -0.0188  0.7071
                                            0.0404  0.0340 -0.0010  0.1449  0.1035
                                           -0.1148 -0.0683
    79. (0.00198) RY*( 2) C   2           s(  0.12%)p99.99( 97.95%)d16.73(  1.94%)
                                           -0.0000  0.0017 -0.0197  0.0274  0.0042
                                            0.0088  0.2037  0.0360 -0.0449  0.0355
                                            0.8341  0.1316 -0.1988  0.0183  0.4061
                                            0.0640 -0.1065 -0.0834 -0.0249  0.0727
                                            0.0087  0.0803
    80. (0.00083) RY*( 3) C   2           s(  0.10%)p99.99( 91.13%)d91.80(  8.77%)
                                           -0.0000 -0.0001  0.0254  0.0169  0.0051
                                           -0.0156  0.6656 -0.1727  0.0703  0.0102
                                           -0.4009  0.0952 -0.0469 -0.0106  0.4933
                                           -0.1235  0.0503 -0.0026 -0.0239  0.1428
                                            0.1942 -0.1704
    81. (0.00059) RY*( 4) C   2           s(  0.00%)p 1.00(  1.25%)d78.86( 98.74%)
                                           -0.0000  0.0006  0.0050  0.0044  0.0021
                                           -0.0060 -0.0493  0.0009 -0.0595  0.0034
                                            0.0277  0.0238  0.0450 -0.0042 -0.0316
                                           -0.0315 -0.0338  0.5254  0.4321  0.2556
                                            0.5428  0.4059
    82. (0.00045) RY*( 5) C   2           s( 78.82%)p 0.23( 18.24%)d 0.04(  2.94%)
                                           -0.0000  0.0029  0.8864 -0.0390 -0.0305
                                           -0.0106  0.0522 -0.1210  0.0949  0.0057
                                            0.0738 -0.3178 -0.0650  0.0194 -0.0487
                                           -0.0774 -0.1911  0.1041  0.0382  0.0496
                                           -0.1027 -0.0641
    83. (0.00027) RY*( 6) C   2           s( 17.12%)p 4.46( 76.37%)d 0.38(  6.51%)
                                           -0.0000  0.0023  0.3479 -0.2217 -0.0314
                                           -0.0082 -0.0260  0.1390  0.1278 -0.0164
                                           -0.0566  0.6885  0.3285 -0.0025 -0.0128
                                            0.3646  0.0939 -0.1940  0.0195  0.1209
                                            0.0144  0.1107
    84. (0.00017) RY*( 7) C   2           s( 75.15%)p 0.13(  9.58%)d 0.20( 15.27%)
                                            0.0000 -0.0055  0.0134  0.8662 -0.0304
                                            0.0031 -0.0233 -0.0378  0.1508 -0.0001
                                           -0.0069  0.1627  0.1163 -0.0029 -0.0260
                                            0.1577 -0.0740  0.2162 -0.0429  0.2217
                                           -0.2141 -0.0956
    85. (0.00008) RY*( 8) C   2           s(  4.20%)p 7.87( 33.04%)d14.96( 62.77%)
    86. (0.00003) RY*( 9) C   2           s(  0.55%)p99.99( 84.97%)d26.56( 14.48%)
    87. (0.00003) RY*(10) C   2           s(  0.39%)p99.99( 55.79%)d99.99( 43.81%)
    88. (0.00004) RY*(11) C   2           s( 16.53%)p 1.58( 26.14%)d 3.47( 57.33%)
    89. (0.00000) RY*(12) C   2           s(  2.50%)p38.06( 95.04%)d 0.99(  2.46%)
    90. (0.00001) RY*(13) C   2           s(  2.24%)p32.63( 73.05%)d11.04( 24.71%)
    91. (0.00001) RY*(14) C   2           s(  1.89%)p16.39( 30.93%)d35.60( 67.18%)
    92. (0.00000) RY*(15) C   2           s( 97.80%)p 0.01(  0.92%)d 0.01(  1.28%)
    93. (0.00000) RY*(16) C   2           s(  0.93%)p99.99( 95.94%)d 3.37(  3.13%)
    94. (0.00000) RY*(17) C   2           s(  1.37%)p11.01( 15.09%)d60.92( 83.54%)
    95. (0.00594) RY*( 1) C   3           s(  0.28%)p99.99( 94.76%)d17.48(  4.95%)
                                            0.0000 -0.0226  0.0405 -0.0257  0.0042
                                            0.0030 -0.0405  0.0430 -0.0025 -0.0171
                                            0.7286  0.0002  0.0236 -0.0195  0.6407
                                           -0.0317  0.0238  0.1049 -0.0193 -0.1707
                                            0.0556 -0.0770
    96. (0.00210) RY*( 2) C   3           s(  0.21%)p99.99( 97.37%)d11.61(  2.42%)
                                            0.0000  0.0159  0.0364 -0.0189 -0.0122
                                            0.0192  0.6193 -0.1181 -0.0837  0.0200
                                            0.5130 -0.0945 -0.1025 -0.0117 -0.5295
                                            0.0676  0.0273  0.0725  0.0686  0.0416
                                           -0.0983 -0.0537
    97. (0.00133) RY*( 3) C   3           s(  0.16%)p99.99( 81.32%)d99.99( 18.53%)
                                            0.0000  0.0001 -0.0112  0.0369 -0.0093
                                           -0.0025  0.6488  0.2210  0.0276  0.0034
                                           -0.3367 -0.2155 -0.0453 -0.0040  0.4169
                                            0.0815  0.0133 -0.0299 -0.0494  0.1957
                                            0.2713 -0.2645
    98. (0.00057) RY*( 4) C   3           s(  3.07%)p 7.95( 24.44%)d23.57( 72.48%)
                                           -0.0000 -0.0003  0.1735 -0.0251 -0.0013
                                            0.0061 -0.3338  0.1225 -0.0681 -0.0078
                                            0.1735 -0.0762  0.0495  0.0045 -0.2234
                                            0.1551 -0.0299  0.1670  0.1237  0.4471
                                            0.6445 -0.2576
    99. (0.00044) RY*( 5) C   3           s( 83.02%)p 0.14( 11.45%)d 0.07(  5.53%)
                                           -0.0000 -0.0034  0.8984 -0.1521  0.0041
                                           -0.0087  0.0137 -0.1940  0.0783 -0.0182
                                           -0.0951 -0.1443  0.1488 -0.0074  0.0835
                                            0.1026  0.0243 -0.0170  0.0591  0.0200
                                           -0.2245 -0.0264
   100. (0.00026) RY*( 6) C   3           s( 27.34%)p 2.54( 69.54%)d 0.11(  3.12%)
                                            0.0000 -0.0052  0.3531  0.3828 -0.0462
                                            0.0076  0.0315  0.5151 -0.2966  0.0006
                                           -0.0048  0.3168 -0.2718 -0.0119 -0.0776
                                           -0.3720  0.1493  0.0982 -0.1284 -0.0540
                                           -0.0093  0.0453
   101. (0.00015) RY*( 7) C   3           s(  0.87%)p73.34( 63.47%)d41.21( 35.66%)
                                            0.0000 -0.0113  0.0708 -0.0189 -0.0561
                                            0.0059  0.0387  0.1554  0.3523  0.0103
                                            0.1206 -0.3602  0.1197 -0.0031 -0.0777
                                           -0.4264 -0.3720 -0.1236 -0.3218  0.1256
                                            0.1651  0.4413
   102. (0.00011) RY*( 8) C   3           s( 20.91%)p 2.61( 54.51%)d 1.18( 24.58%)
                                           -0.0000  0.0004 -0.0154  0.4454  0.1024
                                           -0.0012 -0.0469 -0.3920 -0.2224 -0.0019
                                            0.0135 -0.3695 -0.0330  0.0040  0.0799
                                           -0.3405  0.2822 -0.3240  0.3396  0.0726
                                            0.1231  0.0712
   103. (0.00007) RY*( 9) C   3           s(  2.36%)p20.98( 49.51%)d20.39( 48.13%)
   104. (0.00008) RY*(10) C   3           s(  1.04%)p56.71( 59.21%)d38.06( 39.74%)
   105. (0.00005) RY*(11) C   3           s( 42.33%)p 0.56( 23.64%)d 0.80( 34.03%)
   106. (0.00003) RY*(12) C   3           s(  9.19%)p 4.62( 42.45%)d 5.26( 48.35%)
   107. (0.00001) RY*(13) C   3           s(  7.80%)p 8.53( 66.55%)d 3.29( 25.66%)
   108. (0.00000) RY*(14) C   3           s( 95.67%)p 0.01(  1.23%)d 0.03(  3.09%)
   109. (0.00001) RY*(15) C   3           s(  1.76%)p36.78( 64.69%)d19.08( 33.55%)
   110. (0.00001) RY*(16) C   3           s(  3.59%)p22.53( 80.81%)d 4.35( 15.60%)
   111. (0.00001) RY*(17) C   3           s(  0.49%)p30.67( 15.10%)d99.99( 84.41%)
   112. (0.00747) RY*( 1) C   4           s(  1.02%)p93.71( 95.48%)d 3.44(  3.50%)
                                            0.0000 -0.0099  0.0818 -0.0582  0.0035
                                            0.0133 -0.6037  0.0259 -0.0199  0.0171
                                           -0.7661 -0.0021 -0.0319 -0.0010  0.0310
                                           -0.0026  0.0060  0.1125  0.0598 -0.0021
                                           -0.0802 -0.1111
   113. (0.00341) RY*( 2) C   4           s(  6.41%)p13.87( 88.97%)d 0.72(  4.62%)
                                            0.0000  0.0086  0.2527  0.0123 -0.0049
                                           -0.0069  0.7247 -0.0128 -0.0051 -0.0076
                                           -0.5453 -0.0163  0.0156 -0.0153 -0.2554
                                           -0.0016  0.0297  0.1107 -0.0053 -0.0688
                                            0.1528 -0.0762
   114. (0.00278) RY*( 3) C   4           s(  0.92%)p99.99( 93.82%)d 5.75(  5.27%)
                                           -0.0000 -0.0021  0.0824 -0.0481 -0.0071
                                           -0.0142  0.2209  0.0589  0.0158  0.0089
                                           -0.1167  0.0142 -0.0232  0.0078  0.9324
                                            0.0346 -0.0211  0.0047  0.0758  0.2076
                                            0.0532 -0.0312
   115. (0.00086) RY*( 4) C   4           s( 83.09%)p 0.10(  8.56%)d 0.10(  8.35%)
                                           -0.0000  0.0001  0.9115  0.0032  0.0009
                                           -0.0051 -0.1213 -0.1410  0.0624 -0.0112
                                            0.1779 -0.0070  0.0830  0.0026  0.0157
                                           -0.0672 -0.0601 -0.1631  0.0681 -0.1183
                                           -0.1902  0.0455
   116. (0.00066) RY*( 5) C   4           s(  0.80%)p 9.73(  7.79%)d99.99( 91.40%)
                                            0.0000 -0.0004  0.0721 -0.0529 -0.0045
                                           -0.0076 -0.0587 -0.0289  0.0289  0.0051
                                            0.0529 -0.0968  0.0249 -0.0066 -0.0626
                                            0.2350  0.0279 -0.3722 -0.3254  0.2658
                                            0.2409 -0.7355
   117. (0.00032) RY*( 6) C   4           s(  2.20%)p25.91( 57.10%)d18.47( 40.70%)
                                            0.0000  0.0009 -0.0571  0.1336 -0.0303
                                            0.0089  0.0691 -0.2564 -0.1583 -0.0080
                                           -0.1118  0.4447  0.1832 -0.0117 -0.0733
                                            0.3062  0.3635 -0.3060  0.1110  0.3889
                                           -0.3458  0.1738
   118. (0.00027) RY*( 7) C   4           s( 24.38%)p 2.05( 49.94%)d 1.05( 25.69%)
                                           -0.0000  0.0036 -0.1431  0.4717  0.0271
                                            0.0018  0.0384 -0.2008  0.1704  0.0004
                                           -0.0794  0.4704 -0.0297  0.0093  0.1179
                                           -0.3216 -0.2874 -0.1804 -0.1606 -0.3558
                                           -0.1263 -0.2366
   119. (0.00018) RY*( 8) C   4           s(  7.81%)p 8.95( 69.87%)d 2.86( 22.33%)
                                            0.0000 -0.0024  0.0446  0.2758 -0.0040
                                            0.0013 -0.0044  0.4731  0.0522 -0.0034
                                            0.0366 -0.0240  0.3134 -0.0113 -0.0874
                                           -0.5733  0.1885  0.0351  0.1950  0.3944
                                           -0.0492 -0.1613
   120. (0.00015) RY*( 9) C   4           s( 14.45%)p 3.19( 46.12%)d 2.73( 39.42%)
                                           -0.0000  0.0011  0.1012  0.3636  0.0455
                                           -0.0080 -0.1311  0.0775  0.3403  0.0047
                                            0.0456  0.2310  0.2152 -0.0003 -0.0520
                                            0.4246 -0.1933  0.2203  0.2321  0.1080
                                            0.5174  0.1116
   121. (0.00009) RY*(10) C   4           s(  9.96%)p 5.87( 58.46%)d 3.17( 31.58%)
   122. (0.00008) RY*(11) C   4           s(  2.51%)p21.64( 54.42%)d17.13( 43.07%)
   123. (0.00009) RY*(12) C   4           s(  7.17%)p 5.19( 37.23%)d 7.76( 55.61%)
   124. (0.00005) RY*(13) C   4           s(  1.45%)p36.55( 52.88%)d31.57( 45.67%)
   125. (0.00005) RY*(14) C   4           s( 30.68%)p 1.10( 33.74%)d 1.16( 35.58%)
   126. (0.00003) RY*(15) C   4           s( 13.33%)p 3.59( 47.85%)d 2.91( 38.82%)
   127. (0.00001) RY*(16) C   4           s(  0.13%)p99.99( 97.52%)d18.85(  2.36%)
   128. (0.00001) RY*(17) C   4           s( 93.73%)p 0.00(  0.38%)d 0.06(  5.90%)
   129. (0.00543) RY*( 1) C   5           s(  0.39%)p99.99( 94.46%)d13.28(  5.15%)
                                            0.0000 -0.0207  0.0564  0.0159  0.0045
                                           -0.0180  0.6455  0.0086  0.0354 -0.0093
                                            0.2494  0.0230  0.0020  0.0142 -0.6767
                                            0.0687 -0.0231 -0.0016  0.1461  0.1110
                                           -0.1171 -0.0645
   130. (0.00193) RY*( 2) C   5           s(  1.74%)p55.25( 95.92%)d 1.35(  2.35%)
                                            0.0000  0.0162  0.1282  0.0196 -0.0169
                                            0.0009  0.2105  0.0093 -0.0353  0.0243
                                            0.7956 -0.1334 -0.1224  0.0129  0.4966
                                            0.0092 -0.0177  0.1003 -0.0185 -0.0708
                                           -0.0280 -0.0852
   131. (0.00112) RY*( 3) C   5           s(  0.08%)p99.99( 81.53%)d99.99( 18.38%)
                                            0.0000  0.0004  0.0083  0.0275  0.0003
                                            0.0148 -0.6052 -0.2595 -0.0453 -0.0074
                                            0.4273  0.1060 -0.0067  0.0125 -0.4197
                                           -0.0876 -0.0389 -0.2348 -0.1781 -0.0140
                                           -0.1244 -0.2851
   132. (0.00064) RY*( 4) C   5           s(  0.50%)p70.00( 34.71%)d99.99( 64.79%)
                                            0.0000 -0.0010  0.0576 -0.0403 -0.0044
                                           -0.0059 -0.3404  0.2012 -0.0264  0.0018
                                            0.1969 -0.2155  0.0066 -0.0020 -0.2210
                                            0.2358 -0.0182  0.4306  0.3250  0.2713
                                            0.4796  0.2308
   133. (0.00053) RY*( 5) C   5           s( 77.65%)p 0.24( 18.52%)d 0.05(  3.84%)
                                            0.0000 -0.0069  0.8676 -0.1539 -0.0003
                                           -0.0136 -0.0268 -0.0956  0.1192 -0.0142
                                           -0.1359 -0.3002  0.1377  0.0039 -0.0343
                                            0.1681  0.0610 -0.0692 -0.1557 -0.0848
                                           -0.0437 -0.0154
   134. (0.00030) RY*( 6) C   5           s( 18.75%)p 4.11( 77.14%)d 0.22(  4.12%)
                                            0.0000 -0.0072  0.2648  0.3379 -0.0557
                                           -0.0022 -0.0306  0.0418 -0.1061  0.0086
                                           -0.0217  0.6461 -0.2936  0.0077  0.0778
                                            0.4893 -0.0880  0.0025 -0.0526  0.1624
                                           -0.0572  0.0936
   135. (0.00016) RY*( 7) C   5           s( 24.82%)p 2.15( 53.29%)d 0.88( 21.89%)
                                            0.0000  0.0065  0.2336  0.4300  0.0931
                                           -0.0032  0.0706 -0.4176  0.0093 -0.0058
                                           -0.0742  0.0702 -0.0776  0.0010  0.0172
                                           -0.4653 -0.3467  0.0633  0.2879 -0.1163
                                            0.3438 -0.0176
   136. (0.00014) RY*( 8) C   5           s( 17.30%)p 2.55( 44.11%)d 2.23( 38.59%)
                                           -0.0000 -0.0033 -0.0921  0.3996 -0.0696
                                            0.0051  0.0889 -0.2995 -0.0644  0.0128
                                            0.0989 -0.1224  0.4061  0.0002  0.0556
                                            0.0730  0.3756 -0.2855 -0.2082  0.3393
                                            0.1736  0.3403
   137. (0.00011) RY*( 9) C   5           s(  9.68%)p 8.45( 81.82%)d 0.88(  8.50%)
                                            0.0000  0.0055  0.1994  0.2248  0.0809
                                           -0.0026 -0.0521  0.7300  0.1850  0.0085
                                            0.0936  0.1493  0.1335  0.0042 -0.0387
                                           -0.4449 -0.0030 -0.2038 -0.1389  0.1296
                                            0.0707  0.0483
   138. (0.00007) RY*(10) C   5           s( 15.41%)p 1.22( 18.83%)d 4.27( 65.75%)
   139. (0.00005) RY*(11) C   5           s( 26.78%)p 1.08( 28.87%)d 1.66( 44.35%)
   140. (0.00004) RY*(12) C   5           s(  6.87%)p 4.77( 32.80%)d 8.78( 60.33%)
   141. (0.00003) RY*(13) C   5           s(  0.20%)p64.27( 12.90%)d99.99( 86.90%)
   142. (0.00001) RY*(14) C   5           s(  1.70%)p50.40( 85.59%)d 7.49( 12.71%)
   143. (0.00001) RY*(15) C   5           s(  1.54%)p47.07( 72.57%)d16.79( 25.88%)
   144. (0.00001) RY*(16) C   5           s(  0.86%)p74.62( 64.52%)d40.04( 34.62%)
   145. (0.00000) RY*(17) C   5           s( 95.81%)p 0.03(  2.49%)d 0.02(  1.69%)
   146. (0.00575) RY*( 1) C   6           s(  0.35%)p99.99( 94.84%)d13.83(  4.82%)
                                            0.0000 -0.0261  0.0453 -0.0257  0.0092
                                           -0.0016  0.1553  0.0142  0.0007  0.0197
                                           -0.6105  0.0703 -0.0450  0.0193 -0.7352
                                            0.0435 -0.0344  0.0919 -0.0208 -0.1733
                                            0.0608 -0.0746
   147. (0.00202) RY*( 2) C   6           s(  0.36%)p99.99( 97.52%)d 5.83(  2.12%)
                                           -0.0000 -0.0021  0.0442 -0.0407 -0.0038
                                           -0.0273 -0.6198  0.1104  0.1506 -0.0234
                                           -0.6046  0.1015  0.1265  0.0168  0.3844
                                           -0.0729 -0.0984  0.0607  0.0836  0.0153
                                           -0.0612 -0.0808
   148. (0.00097) RY*( 3) C   6           s(  0.13%)p99.99( 78.12%)d99.99( 21.75%)
                                           -0.0000  0.0003  0.0195  0.0305 -0.0004
                                            0.0076 -0.6266 -0.2232 -0.0215 -0.0073
                                            0.3558  0.0814  0.0255  0.0072 -0.4306
                                           -0.1304 -0.0416 -0.1978 -0.1415 -0.2043
                                           -0.3410 -0.0177
   149. (0.00056) RY*( 4) C   6           s(  0.22%)p73.10( 15.96%)d99.99( 83.82%)
                                           -0.0000 -0.0002  0.0423 -0.0194  0.0042
                                            0.0113 -0.2784  0.0005 -0.0932 -0.0074
                                            0.1704  0.0168  0.0495  0.0073 -0.1958
                                            0.0172 -0.0531  0.0628  0.0014  0.4553
                                            0.6634 -0.4322
   150. (0.00044) RY*( 5) C   6           s( 88.01%)p 0.11(  9.31%)d 0.03(  2.68%)
                                           -0.0000  0.0032  0.9354 -0.0631 -0.0332
                                            0.0083  0.0574  0.0780 -0.0569 -0.0084
                                            0.0821  0.1909  0.0841 -0.0193  0.0451
                                           -0.0132  0.1659  0.1196 -0.0414 -0.0788
                                           -0.0421 -0.0527
   151. (0.00029) RY*( 6) C   6           s( 11.64%)p 6.94( 80.78%)d 0.65(  7.58%)
                                            0.0000 -0.0018 -0.1829  0.2878  0.0109
                                            0.0128  0.0091  0.5885 -0.2527  0.0144
                                            0.0877  0.4604 -0.2087 -0.0047 -0.0421
                                           -0.3386  0.1323  0.1601  0.0654  0.0461
                                           -0.1592 -0.1357
   152. (0.00013) RY*( 7) C   6           s( 63.06%)p 0.26( 16.08%)d 0.33( 20.85%)
                                            0.0000 -0.0065 -0.0175  0.7915 -0.0619
                                           -0.0034 -0.0208 -0.1878  0.1050  0.0007
                                           -0.0292 -0.0579  0.2286  0.0056  0.0423
                                            0.1902  0.1402  0.3311 -0.3054 -0.0586
                                            0.0258 -0.0387
   153. (0.00008) RY*( 8) C   6           s( 10.62%)p 4.46( 47.43%)d 3.95( 41.95%)
   154. (0.00006) RY*( 9) C   6           s(  7.48%)p 5.79( 43.34%)d 6.57( 49.18%)
   155. (0.00003) RY*(10) C   6           s(  0.40%)p99.99( 95.28%)d10.76(  4.32%)
   156. (0.00003) RY*(11) C   6           s(  9.42%)p 1.38( 13.03%)d 8.23( 77.55%)
   157. (0.00001) RY*(12) C   6           s(  4.40%)p19.46( 85.59%)d 2.28( 10.01%)
   158. (0.00000) RY*(13) C   6           s(  3.46%)p 5.74( 19.85%)d22.20( 76.70%)
   159. (0.00000) RY*(14) C   6           s(  1.98%)p13.87( 27.46%)d35.63( 70.56%)
   160. (0.00001) RY*(15) C   6           s(  0.32%)p99.99( 86.30%)d41.50( 13.38%)
   161. (0.00000) RY*(16) C   6           s(  0.18%)p99.99( 87.96%)d65.43( 11.86%)
   162. (0.00000) RY*(17) C   6           s( 98.05%)p 0.01(  1.23%)d 0.01(  0.72%)
   163. (0.01246) RY*( 1) C   7           s(  4.17%)p22.65( 94.36%)d 0.35(  1.47%)
                                            0.0000 -0.0100  0.2038 -0.0054  0.0011
                                            0.0145 -0.5384  0.0327  0.0070 -0.0209
                                            0.6343 -0.0004  0.0123 -0.0287  0.4982
                                           -0.0047  0.0187  0.0283  0.0389 -0.0777
                                            0.0218 -0.0767
   164. (0.00539) RY*( 2) C   7           s(  0.19%)p99.99( 97.04%)d14.25(  2.76%)
                                            0.0000 -0.0121  0.0402  0.0134  0.0007
                                           -0.0081  0.3587 -0.0771 -0.0344  0.0118
                                            0.7300  0.0681 -0.0210 -0.0111 -0.5443
                                            0.0078  0.0019  0.1095  0.0127  0.1069
                                           -0.0577 -0.0266
   165. (0.00293) RY*( 3) C   7           s(  1.67%)p52.96( 88.22%)d 6.07( 10.12%)
                                           -0.0000 -0.0077  0.1246 -0.0327 -0.0000
                                           -0.0111 -0.6749 -0.2705  0.0145  0.0160
                                           -0.1188 -0.0064  0.0122 -0.0052 -0.5793
                                            0.0330 -0.0436 -0.1968  0.1649  0.1431
                                            0.0842  0.0875
   166. (0.00131) RY*( 4) C   7           s(  1.44%)p62.49( 89.91%)d 6.01(  8.65%)
                                           -0.0000 -0.0006  0.1196 -0.0093  0.0016
                                           -0.0053 -0.1271  0.5542 -0.0018  0.0026
                                           -0.0554  0.7169 -0.0107 -0.0126 -0.1749
                                           -0.1224  0.1138 -0.0638 -0.0697 -0.2111
                                           -0.1813 -0.0107
   167. (0.00122) RY*( 5) C   7           s(  0.80%)p76.04( 60.62%)d48.39( 38.58%)
                                           -0.0000  0.0042  0.0773  0.0444  0.0016
                                           -0.0027 -0.0175 -0.6275 -0.0498 -0.0036
                                           -0.0535  0.3704  0.0296  0.0024  0.0685
                                            0.2240 -0.1176  0.1368 -0.4935 -0.2149
                                           -0.2745 -0.0447
   168. (0.00117) RY*( 6) C   7           s(  1.54%)p30.09( 46.24%)d33.98( 52.22%)
                                            0.0000  0.0016  0.0989  0.0746 -0.0046
                                            0.0086  0.1813 -0.3373 -0.0801 -0.0023
                                           -0.0110  0.4737  0.1081 -0.0021  0.2108
                                           -0.1404  0.0947  0.0415  0.4856  0.1347
                                            0.3439  0.3851
   169. (0.00083) RY*( 7) C   7           s( 10.05%)p 3.12( 31.39%)d 5.83( 58.56%)
                                           -0.0000 -0.0041  0.3097 -0.0661 -0.0123
                                           -0.0046  0.0921 -0.1851  0.0202  0.0039
                                           -0.0378 -0.2453 -0.1075 -0.0296 -0.0229
                                           -0.3202  0.3060 -0.1064  0.3041 -0.4319
                                           -0.5270  0.1329
   170. (0.00055) RY*( 8) C   7           s( 61.76%)p 0.50( 30.84%)d 0.12(  7.40%)
                                            0.0000 -0.0020  0.7787 -0.1043  0.0194
                                            0.0098  0.1400  0.1305 -0.1391 -0.0121
                                           -0.1439 -0.0923  0.2106 -0.0178 -0.0292
                                            0.4174  0.0574  0.1530  0.0411  0.0697
                                            0.1299 -0.1648
   171. (0.00035) RY*( 9) C   7           s(  3.49%)p20.77( 72.44%)d 6.90( 24.07%)
                                            0.0000 -0.0024  0.1852 -0.0233 -0.0066
                                            0.0019 -0.0605 -0.0413 -0.3276 -0.0086
                                           -0.0743 -0.0679  0.1641  0.0054 -0.0480
                                           -0.7529 -0.0732  0.3052 -0.2905  0.1524
                                            0.1313 -0.1510
   172. (0.00024) RY*(10) C   7           s( 10.92%)p 3.42( 37.39%)d 4.73( 51.70%)
                                            0.0000 -0.0020  0.1690  0.2839  0.0064
                                            0.0022  0.1507  0.0201 -0.0961  0.0082
                                            0.0686 -0.0114  0.3245  0.0016  0.0777
                                           -0.1117 -0.4613 -0.7045 -0.0497  0.0577
                                           -0.1213  0.0101
   173. (0.00018) RY*(11) C   7           s(  0.55%)p32.74( 17.97%)d99.99( 81.48%)
                                           -0.0000 -0.0070  0.0471 -0.0460  0.0333
                                           -0.0090 -0.0567  0.1900  0.0837  0.0144
                                            0.0588 -0.1815  0.2629 -0.0077 -0.0601
                                            0.0499 -0.1465  0.2015 -0.2771 -0.1648
                                            0.0146  0.8185
   174. (0.00014) RY*(12) C   7           s(  6.97%)p10.88( 75.79%)d 2.47( 17.24%)
                                            0.0000 -0.0001  0.2175 -0.1367 -0.0607
                                            0.0095  0.1030 -0.0974  0.8258 -0.0008
                                            0.0105  0.0346  0.0118 -0.0046 -0.0142
                                           -0.2232  0.0654 -0.1430 -0.2146 -0.0495
                                            0.3065 -0.0978
   175. (0.00012) RY*(13) C   7           s(  2.01%)p24.39( 48.99%)d24.39( 49.00%)
                                            0.0000 -0.0023  0.0510 -0.0530  0.1212
                                            0.0045  0.0495 -0.0343 -0.3252  0.0108
                                            0.0647 -0.0474 -0.2780  0.0040  0.0181
                                            0.0306  0.5435 -0.4517 -0.4086  0.0193
                                            0.2962  0.1760
   176. (0.00010) RY*(14) C   7           s( 35.91%)p 1.17( 41.92%)d 0.62( 22.17%)
   177. (0.00006) RY*(15) C   7           s( 26.07%)p 2.36( 61.41%)d 0.48( 12.51%)
   178. (0.00003) RY*(16) C   7           s( 43.73%)p 0.09(  3.86%)d 1.20( 52.41%)
   179. (0.00001) RY*(17) C   7           s( 88.67%)p 0.02(  1.90%)d 0.11(  9.43%)
   180. (0.00675) RY*( 1) C   8           s(  1.77%)p53.16( 94.33%)d 2.19(  3.89%)
                                            0.0000 -0.0076  0.1188 -0.0598 -0.0020
                                           -0.0180  0.9438 -0.0073  0.0435  0.0036
                                            0.0950 -0.0104  0.0064 -0.0049  0.2028
                                            0.0004  0.0050 -0.0258  0.0344  0.0127
                                            0.1921 -0.0023
   181. (0.00423) RY*( 2) C   8           s(  0.70%)p99.99( 95.97%)d 4.74(  3.33%)
                                            0.0000 -0.0040  0.0833 -0.0065 -0.0039
                                           -0.0021  0.0393 -0.0173 -0.0251 -0.0164
                                           -0.9552  0.0479  0.0275 -0.0004  0.2021
                                           -0.0238 -0.0070  0.1720 -0.0048  0.0149
                                            0.0417 -0.0415
   182. (0.00182) RY*( 3) C   8           s(  7.11%)p11.56( 82.27%)d 1.49( 10.62%)
                                           -0.0000  0.0036  0.2648  0.0312  0.0043
                                            0.0045  0.1641  0.0603 -0.0328 -0.0033
                                           -0.1347 -0.0741  0.0201  0.0176 -0.8593
                                           -0.1675  0.0098  0.1225  0.2662 -0.1363
                                           -0.0019  0.0419
   183. (0.00073) RY*( 4) C   8           s( 65.89%)p 0.14(  9.08%)d 0.38( 25.03%)
                                           -0.0000  0.0009  0.8109  0.0365 -0.0099
                                            0.0097 -0.1317  0.1810 -0.1146 -0.0005
                                            0.0718 -0.0169  0.0137 -0.0010  0.0709
                                            0.1253 -0.0332 -0.0921 -0.1643  0.4582
                                            0.0660 -0.0224
   184. (0.00065) RY*( 5) C   8           s( 19.02%)p 0.64( 12.10%)d 3.62( 68.89%)
                                           -0.0000 -0.0021  0.4318 -0.0600  0.0111
                                            0.0018 -0.1168  0.0227 -0.0333  0.0021
                                            0.1033 -0.0718 -0.0492  0.0100  0.2766
                                           -0.1001 -0.0286  0.1571  0.0071 -0.8110
                                            0.0272  0.0752
   185. (0.00031) RY*( 6) C   8           s(  0.91%)p62.08( 56.35%)d47.09( 42.74%)
                                           -0.0000  0.0063 -0.0210  0.0913 -0.0158
                                            0.0043  0.0898 -0.0184 -0.0295 -0.0070
                                           -0.0735  0.3908  0.2141 -0.0061 -0.2594
                                            0.5308 -0.0324 -0.1672 -0.5648 -0.2687
                                            0.0281  0.0861
   186. (0.00026) RY*( 7) C   8           s( 15.27%)p 3.65( 55.73%)d 1.90( 29.01%)
                                            0.0000 -0.0017  0.0191  0.3902  0.0024
                                           -0.0002  0.0139 -0.4898 -0.0407  0.0112
                                            0.0615 -0.3141 -0.3659 -0.0048 -0.0580
                                            0.2742  0.0215  0.4631 -0.1745  0.0501
                                            0.1448 -0.1472
   187. (0.00020) RY*( 8) C   8           s( 34.86%)p 1.27( 44.10%)d 0.60( 21.05%)
                                           -0.0000 -0.0008  0.1005  0.5814  0.0204
                                            0.0034  0.0315 -0.4585 -0.2329 -0.0085
                                           -0.0250  0.1597  0.1976  0.0021  0.0814
                                           -0.3187 -0.0457 -0.4033  0.1197 -0.0290
                                           -0.1416  0.1124
   188. (0.00016) RY*( 9) C   8           s(  7.37%)p 6.29( 46.40%)d 6.27( 46.23%)
                                           -0.0000  0.0033 -0.0200  0.2704  0.0142
                                            0.0032  0.0335  0.2440 -0.1330  0.0144
                                            0.1317  0.5945 -0.0300  0.0038  0.1008
                                            0.0277  0.0528  0.5677  0.2221  0.1026
                                           -0.1353  0.2487
   189. (0.00010) RY*(10) C   8           s(  0.54%)p99.99( 81.69%)d32.87( 17.77%)
   190. (0.00007) RY*(11) C   8           s(  4.91%)p 9.48( 46.54%)d 9.89( 48.56%)
   191. (0.00007) RY*(12) C   8           s(  2.88%)p 4.75( 13.69%)d28.93( 83.43%)
   192. (0.00007) RY*(13) C   8           s( 18.71%)p 1.99( 37.30%)d 2.35( 43.99%)
   193. (0.00005) RY*(14) C   8           s( 24.55%)p 2.98( 73.17%)d 0.09(  2.28%)
   194. (0.00001) RY*(15) C   8           s(  0.18%)p99.99( 98.94%)d 4.81(  0.87%)
   195. (0.00002) RY*(16) C   8           s(  4.09%)p12.54( 51.23%)d10.94( 44.69%)
   196. (0.00000) RY*(17) C   8           s( 91.25%)p 0.01(  1.23%)d 0.08(  7.51%)
   197. (0.00693) RY*( 1) N   9           s(  0.66%)p99.99( 97.94%)d 2.10(  1.39%)
                                           -0.0000 -0.0029  0.0805 -0.0116  0.0008
                                           -0.0128  0.6989 -0.1001  0.0028 -0.0125
                                            0.6660 -0.0580  0.0012 -0.0016  0.1776
                                           -0.0463 -0.0003 -0.0330  0.0398 -0.0051
                                            0.1058  0.0063
   198. (0.00441) RY*( 2) N   9           s( 11.44%)p 7.50( 85.86%)d 0.24(  2.69%)
                                           -0.0000 -0.0072  0.2065  0.2678  0.0037
                                            0.0030  0.4341  0.3312  0.0258 -0.0032
                                           -0.2975 -0.3399 -0.0247  0.0027 -0.5958
                                            0.0111  0.0067 -0.0336  0.1099 -0.0833
                                           -0.0434 -0.0700
   199. (0.00199) RY*( 3) N   9           s( 56.72%)p 0.74( 41.82%)d 0.03(  1.46%)
                                            0.0000  0.0017  0.6582 -0.3658 -0.0062
                                           -0.0070 -0.1388 -0.0512 -0.1149  0.0027
                                            0.0779  0.1391  0.0924  0.0064 -0.1914
                                           -0.5560  0.0569 -0.0722 -0.0045  0.0282
                                           -0.0206 -0.0905
   200. (0.00133) RY*( 4) N   9           s( 11.56%)p 6.03( 69.73%)d 1.62( 18.71%)
                                           -0.0000 -0.0090  0.3265  0.0940  0.0097
                                            0.0007 -0.3912 -0.0854  0.0340 -0.0036
                                            0.4527 -0.2977 -0.0102  0.0056 -0.2684
                                            0.4124 -0.0047  0.2737 -0.0503 -0.0995
                                           -0.0370  0.3137
   201. (0.00110) RY*( 5) N   9           s( 60.25%)p 0.51( 30.89%)d 0.15(  8.86%)
                                            0.0000  0.0057  0.3547  0.6904 -0.0058
                                           -0.0017 -0.0105 -0.2847  0.0639  0.0041
                                           -0.1642 -0.1220 -0.0358 -0.0007  0.3713
                                           -0.2040 -0.0331  0.0909 -0.2697  0.0211
                                           -0.0050 -0.0843
   202. (0.00066) RY*( 6) N   9           s( 16.84%)p 3.11( 52.37%)d 1.83( 30.79%)
                                            0.0000  0.0025  0.3169  0.2606  0.0012
                                           -0.0050  0.0239  0.2837 -0.0124 -0.0035
                                           -0.0169  0.6004 -0.0379 -0.0014  0.0450
                                            0.2759 -0.0455 -0.1071  0.2934  0.3148
                                            0.2353  0.2365
   203. (0.00048) RY*( 7) N   9           s( 18.83%)p 3.72( 70.11%)d 0.59( 11.07%)
                                            0.0000  0.0093  0.3170 -0.2960  0.0065
                                            0.0041  0.2303 -0.4706  0.0070 -0.0050
                                           -0.3130  0.1108 -0.0036  0.0046  0.0474
                                            0.5602  0.0104  0.0195  0.0155 -0.1573
                                           -0.0331 -0.2902
   204. (0.00030) RY*( 8) N   9           s( 13.87%)p 5.23( 72.61%)d 0.97( 13.52%)
                                           -0.0000 -0.0028 -0.2435  0.2816 -0.0117
                                            0.0013  0.0136 -0.3259 -0.0342  0.0015
                                            0.1714  0.5413  0.0555 -0.0124 -0.5350
                                           -0.0778  0.0232  0.0350 -0.2665 -0.2166
                                            0.0087 -0.1263
   205. (0.00024) RY*( 9) N   9           s(  0.68%)p40.65( 27.66%)d99.99( 71.66%)
                                            0.0000  0.0043  0.0434  0.0620 -0.0325
                                            0.0023  0.0384  0.2041 -0.2808 -0.0077
                                           -0.0648  0.1493  0.2574  0.0080  0.2258
                                           -0.0738 -0.0731  0.3281  0.2622 -0.7230
                                           -0.0427  0.1249
   206. (0.00019) RY*(10) N   9           s(  0.48%)p49.06( 23.49%)d99.99( 76.03%)
                                            0.0000 -0.0046  0.0665 -0.0162  0.0087
                                           -0.0134 -0.1868  0.3317  0.1911  0.0037
                                            0.1366 -0.0372 -0.1484  0.0029  0.0568
                                            0.0892 -0.0065 -0.0972 -0.1972 -0.2902
                                            0.6141 -0.5006
   207. (0.00014) RY*(11) N   9           s(  6.06%)p 3.59( 21.77%)d11.90( 72.16%)
                                            0.0000 -0.0086 -0.0496  0.2375 -0.0411
                                           -0.0115 -0.2311 -0.2606 -0.1209  0.0079
                                            0.1490 -0.1709  0.1704  0.0066 -0.0318
                                            0.0108  0.0029 -0.5689  0.5806 -0.1043
                                           -0.0157 -0.2230
   208. (0.00012) RY*(12) N   9           s(  1.31%)p20.50( 26.82%)d54.94( 71.87%)
                                            0.0000 -0.0016  0.0887  0.0722  0.0011
                                           -0.0051 -0.0636  0.3602  0.0432  0.0099
                                            0.2284  0.1643 -0.1350  0.0077  0.1093
                                            0.1436 -0.0485 -0.0669 -0.0923 -0.0107
                                           -0.7276 -0.4197
   209. (0.00004) RY*(13) N   9           s(  1.20%)p23.32( 27.92%)d59.21( 70.88%)
   210. (0.00002) RY*(14) N   9           s(  0.56%)p99.99( 58.17%)d73.41( 41.27%)
   211. (0.00000) RY*(15) N   9           s(  0.67%)p99.99( 92.96%)d 9.47(  6.37%)
   212. (0.00000) RY*(16) N   9           s( 98.91%)p 0.01(  0.71%)d 0.00(  0.39%)
   213. (0.00000) RY*(17) N   9           s(  0.02%)p99.99( 99.22%)d38.84(  0.76%)
   214. (0.00573) RY*( 1) C  10           s(  0.27%)p99.99( 94.80%)d18.36(  4.93%)
                                            0.0000 -0.0215  0.0466 -0.0069  0.0027
                                            0.0155 -0.5708 -0.0341 -0.0145 -0.0190
                                            0.7733 -0.0430  0.0369  0.0031 -0.1237
                                            0.0593  0.0131  0.1882 -0.0016  0.0368
                                            0.1101  0.0197
   215. (0.00199) RY*( 2) C  10           s(  0.48%)p99.99( 96.40%)d 6.58(  3.13%)
                                            0.0000  0.0171  0.0599 -0.0243 -0.0167
                                           -0.0223 -0.7582  0.1158  0.1168 -0.0138
                                           -0.5766  0.0811  0.0333 -0.0046 -0.1026
                                            0.0978  0.0326 -0.0768  0.0054 -0.0341
                                            0.1480 -0.0478
   216. (0.00110) RY*( 3) C  10           s(  0.48%)p99.99( 74.05%)d53.19( 25.47%)
                                           -0.0000  0.0013 -0.0456  0.0519  0.0035
                                           -0.0038  0.0876  0.1171  0.0239  0.0008
                                           -0.0296  0.0128  0.0312  0.0220 -0.7965
                                           -0.2832 -0.0376 -0.0647  0.3125  0.3759
                                           -0.0471  0.0970
   217. (0.00054) RY*( 4) C  10           s(  5.66%)p 7.17( 40.56%)d 9.51( 53.79%)
                                           -0.0000  0.0005  0.2371 -0.0187  0.0026
                                            0.0069  0.1520 -0.0106 -0.0872 -0.0001
                                            0.0032  0.0727 -0.0173 -0.0044 -0.5009
                                            0.3371 -0.0672 -0.0286 -0.6765 -0.1940
                                            0.0839 -0.1864
   218. (0.00045) RY*( 5) C  10           s( 67.49%)p 0.33( 22.06%)d 0.15( 10.45%)
                                           -0.0000 -0.0038  0.7884 -0.2304  0.0147
                                            0.0201  0.0650  0.3428 -0.2336 -0.0049
                                            0.0563  0.1289 -0.0132  0.0057  0.1208
                                            0.0945  0.0190 -0.1561  0.2510  0.0958
                                            0.0251  0.0856
   219. (0.00024) RY*( 6) C  10           s( 37.59%)p 1.59( 59.74%)d 0.07(  2.67%)
                                            0.0000 -0.0055  0.5072  0.3409 -0.0487
                                            0.0006  0.0225 -0.3449  0.3702 -0.0146
                                           -0.0720 -0.4974  0.2122  0.0041  0.0018
                                           -0.2054  0.0303  0.1155 -0.0038 -0.0050
                                            0.0356 -0.1097
   220. (0.00014) RY*( 7) C  10           s(  1.82%)p46.54( 84.80%)d 7.34( 13.38%)
                                            0.0000  0.0106  0.0781  0.1071  0.0235
                                           -0.0024  0.0263 -0.5972  0.0208 -0.0037
                                           -0.0390  0.4839  0.2725 -0.0078 -0.0118
                                            0.4129  0.0975  0.0114  0.1470  0.2405
                                           -0.0829  0.2177
   221. (0.00014) RY*( 8) C  10           s(  2.45%)p19.96( 48.93%)d19.84( 48.62%)
                                           -0.0000  0.0074 -0.0263  0.1185  0.0986
                                            0.0125  0.0940  0.1441  0.1519  0.0041
                                            0.0777  0.3145  0.4502  0.0053  0.0607
                                           -0.3322 -0.1217 -0.1747 -0.1317 -0.1939
                                            0.5685  0.2783
   222. (0.00008) RY*( 9) C  10           s( 13.32%)p 2.88( 38.34%)d 3.63( 48.35%)
   223. (0.00006) RY*(10) C  10           s(  7.35%)p 5.44( 39.99%)d 7.17( 52.66%)
   224. (0.00004) RY*(11) C  10           s( 58.07%)p 0.47( 27.44%)d 0.25( 14.49%)
   225. (0.00004) RY*(12) C  10           s(  1.31%)p22.62( 29.61%)d52.79( 69.08%)
   226. (0.00001) RY*(13) C  10           s(  0.37%)p99.99( 85.64%)d37.52( 13.98%)
   227. (0.00002) RY*(14) C  10           s(  6.61%)p 2.66( 17.62%)d11.46( 75.77%)
   228. (0.00001) RY*(15) C  10           s(  0.64%)p99.99( 96.91%)d 3.85(  2.46%)
   229. (0.00000) RY*(16) C  10           s( 94.77%)p 0.03(  2.48%)d 0.03(  2.75%)
   230. (0.00001) RY*(17) C  10           s(  1.44%)p28.34( 40.71%)d40.28( 57.85%)
   231. (0.00568) RY*( 1) C  11           s(  0.39%)p99.99( 94.74%)d12.41(  4.87%)
                                           -0.0000  0.0259 -0.0351  0.0445 -0.0066
                                            0.0156 -0.4492  0.0827 -0.0356  0.0224
                                           -0.8540  0.0436 -0.0424  0.0025 -0.0575
                                            0.0188 -0.0048  0.1848 -0.0193  0.0279
                                           -0.1108 -0.0335
   232. (0.00201) RY*( 2) C  11           s(  0.19%)p99.99( 97.83%)d10.38(  1.98%)
                                           -0.0000 -0.0016  0.0365 -0.0235 -0.0043
                                            0.0340  0.8202 -0.1383 -0.1853 -0.0200
                                           -0.4550  0.0841  0.1148  0.0073  0.1456
                                           -0.0228 -0.0398  0.0578  0.0177  0.0176
                                            0.1255  0.0059
   233. (0.00082) RY*( 3) C  11           s(  0.06%)p99.99( 83.49%)d99.99( 16.45%)
                                            0.0000  0.0002 -0.0105  0.0211  0.0006
                                           -0.0028  0.1455  0.0574  0.0049  0.0004
                                           -0.0206 -0.0265 -0.0063  0.0155 -0.8569
                                           -0.2649 -0.0684 -0.0081  0.3691  0.1044
                                           -0.0685  0.1124
   234. (0.00061) RY*( 4) C  11           s(  0.19%)p49.95(  9.41%)d99.99( 90.40%)
                                           -0.0000  0.0000  0.0353 -0.0253 -0.0000
                                           -0.0030  0.0421  0.0180  0.0028  0.0015
                                           -0.0020 -0.0022  0.0062  0.0154 -0.2853
                                           -0.0001 -0.1018 -0.1211 -0.7368  0.5041
                                            0.1232 -0.2778
   235. (0.00045) RY*( 5) C  11           s( 86.61%)p 0.12( 10.31%)d 0.04(  3.08%)
                                           -0.0000  0.0032  0.9301  0.0175 -0.0267
                                            0.0016 -0.0849 -0.2293 -0.0069  0.0230
                                           -0.0326  0.0390 -0.1977 -0.0009 -0.0253
                                           -0.0190  0.0084 -0.0719  0.0718 -0.0357
                                            0.1238 -0.0618
   236. (0.00026) RY*( 6) C  11           s( 16.84%)p 4.42( 74.45%)d 0.52(  8.72%)
                                            0.0000 -0.0017 -0.2539  0.3216  0.0225
                                           -0.0188 -0.0730 -0.6524  0.3244  0.0043
                                            0.0117  0.4129 -0.1383 -0.0033 -0.0325
                                           -0.1164  0.0586  0.1107  0.0475  0.0390
                                            0.2474 -0.0996
   237. (0.00013) RY*( 7) C  11           s( 64.01%)p 0.28( 18.21%)d 0.28( 17.79%)
                                            0.0000 -0.0073 -0.0398  0.7971 -0.0556
                                            0.0014  0.0430  0.2046 -0.2103 -0.0080
                                           -0.0149 -0.2653 -0.1326  0.0010  0.0564
                                           -0.0509 -0.0081 -0.2372  0.0982 -0.0460
                                            0.0758 -0.3226
   238. (0.00008) RY*( 8) C  11           s(  7.57%)p 5.41( 40.95%)d 6.80( 51.48%)
   239. (0.00005) RY*( 9) C  11           s(  9.16%)p 5.72( 52.42%)d 4.20( 38.42%)
   240. (0.00002) RY*(10) C  11           s(  2.86%)p32.60( 93.19%)d 1.38(  3.95%)
   241. (0.00003) RY*(11) C  11           s(  7.03%)p 3.28( 23.07%)d 9.94( 69.90%)
   242. (0.00000) RY*(12) C  11           s(  0.55%)p99.99( 98.05%)d 2.57(  1.40%)
   243. (0.00000) RY*(13) C  11           s(  2.61%)p35.31( 92.11%)d 2.02(  5.28%)
   244. (0.00000) RY*(14) C  11           s( 93.70%)p 0.04(  3.47%)d 0.03(  2.83%)
   245. (0.00000) RY*(15) C  11           s(  0.04%)p99.99( 11.05%)d99.99( 88.91%)
   246. (0.00001) RY*(16) C  11           s(  2.06%)p31.02( 63.99%)d16.46( 33.94%)
   247. (0.00001) RY*(17) C  11           s(  6.23%)p 5.35( 33.34%)d 9.69( 60.43%)
   248. (0.00551) RY*( 1) C  12           s(  1.03%)p91.00( 93.60%)d 5.22(  5.37%)
                                            0.0000 -0.0243  0.0971  0.0039  0.0160
                                           -0.0246  0.9442 -0.1074  0.0542  0.0001
                                            0.0133  0.0003  0.0009 -0.0042  0.1689
                                           -0.0244  0.0089 -0.0021 -0.0465 -0.0074
                                           -0.2261  0.0188
   249. (0.00195) RY*( 2) C  12           s(  0.01%)p 1.00( 98.08%)d 0.02(  1.92%)
                                            0.0000 -0.0000  0.0029  0.0089  0.0009
                                            0.0001  0.0065  0.0029 -0.0009 -0.0418
                                           -0.9479  0.1493  0.2382  0.0019  0.0356
                                           -0.0048 -0.0106 -0.1352  0.0057 -0.0290
                                            0.0002  0.0017
   250. (0.00087) RY*( 3) C  12           s(  0.06%)p99.99( 91.46%)d99.99(  8.47%)
                                            0.0000  0.0002 -0.0164  0.0191  0.0002
                                           -0.0041  0.1629  0.0360  0.0245  0.0021
                                           -0.0256  0.0351 -0.0079  0.0208 -0.9119
                                           -0.1972 -0.1151 -0.0152  0.2614  0.0793
                                           -0.0528  0.0842
   251. (0.00054) RY*( 4) C  12           s(  0.09%)p 9.61(  0.86%)d99.99( 99.05%)
                                            0.0000 -0.0001  0.0272  0.0126  0.0007
                                           -0.0012  0.0095 -0.0111  0.0046 -0.0004
                                           -0.0043 -0.0454  0.0061  0.0106 -0.0776
                                            0.0028 -0.0109  0.1835  0.0178 -0.9751
                                            0.0309  0.0694
   252. (0.00042) RY*( 5) C  12           s(  2.70%)p34.17( 92.34%)d 1.83(  4.96%)
                                           -0.0000  0.0006  0.1636 -0.0139 -0.0087
                                            0.0038 -0.0090 -0.0089 -0.0384 -0.0216
                                           -0.1038 -0.9098  0.2833  0.0018 -0.0381
                                            0.0266 -0.0207  0.2027  0.0059  0.0888
                                           -0.0189 -0.0140
   253. (0.00038) RY*( 6) C  12           s( 87.02%)p 0.12( 10.48%)d 0.03(  2.50%)
                                           -0.0000  0.0031  0.9314  0.0087 -0.0504
                                            0.0219 -0.1112 -0.0892 -0.2315  0.0040
                                            0.0204  0.1573 -0.0493  0.0036 -0.0294
                                           -0.0113 -0.0422 -0.0472  0.0152  0.0008
                                           -0.1159 -0.0956
   254. (0.00019) RY*( 7) C  12           s( 80.79%)p 0.03(  2.50%)d 0.21( 16.70%)
                                            0.0000 -0.0040 -0.1108  0.8920 -0.0059
                                           -0.0070 -0.0369  0.0150 -0.1492  0.0002
                                            0.0093 -0.0229  0.0047 -0.0015  0.0111
                                           -0.0030 -0.0194 -0.0189  0.0508 -0.0255
                                           -0.2555 -0.3133
   255. (0.00007) RY*( 8) C  12           s(  0.58%)p44.76( 25.93%)d99.99( 73.49%)
   256. (0.00006) RY*( 9) C  12           s(  5.04%)p12.90( 64.99%)d 5.95( 29.97%)
   257. (0.00002) RY*(10) C  12           s(  9.88%)p 1.68( 16.65%)d 7.44( 73.47%)
   258. (0.00001) RY*(11) C  12           s(  0.35%)p99.99( 98.29%)d 3.88(  1.36%)
   259. (0.00000) RY*(12) C  12           s(  0.15%)p99.99( 99.45%)d 2.70(  0.40%)
   260. (0.00001) RY*(13) C  12           s(  4.90%)p17.17( 84.13%)d 2.24( 10.97%)
   261. (0.00000) RY*(14) C  12           s(  0.38%)p23.30(  8.97%)d99.99( 90.64%)
   262. (0.00001) RY*(15) C  12           s(  0.07%)p99.99( 86.41%)d99.99( 13.52%)
   263. (0.00000) RY*(16) C  12           s( 99.03%)p 0.01(  0.67%)d 0.00(  0.30%)
   264. (0.00000) RY*(17) C  12           s(  8.00%)p 3.16( 25.26%)d 8.34( 66.74%)
   265. (0.00583) RY*( 1) C  13           s(  0.44%)p99.99( 94.79%)d10.80(  4.77%)
                                            0.0000 -0.0260  0.0464 -0.0389  0.0083
                                           -0.0158  0.4485 -0.0760  0.0375  0.0219
                                           -0.8486  0.0438 -0.0394 -0.0042  0.1222
                                           -0.0155  0.0074  0.1859 -0.0017  0.0378
                                            0.1053  0.0244
   266. (0.00200) RY*( 2) C  13           s(  0.21%)p99.99( 97.77%)d 9.45(  2.01%)
                                           -0.0000 -0.0020  0.0400 -0.0228 -0.0025
                                            0.0343  0.8214 -0.1335 -0.1840  0.0209
                                            0.4629 -0.0829 -0.1215  0.0057  0.1118
                                           -0.0216 -0.0305 -0.0532  0.0299 -0.0035
                                            0.1276  0.0102
   267. (0.00081) RY*( 3) C  13           s(  0.23%)p99.99( 88.05%)d51.41( 11.72%)
                                           -0.0000  0.0001  0.0402  0.0255  0.0031
                                           -0.0043  0.1445  0.0342  0.0173 -0.0005
                                           -0.0493  0.0073 -0.0018  0.0218 -0.8890
                                           -0.2420 -0.0794  0.0397  0.2798 -0.1584
                                           -0.0377  0.1041
   268. (0.00057) RY*( 4) C  13           s(  0.33%)p10.55(  3.46%)d99.99( 96.21%)
                                           -0.0000  0.0003  0.0471 -0.0325 -0.0033
                                            0.0006  0.0168 -0.0304  0.0156 -0.0018
                                           -0.0015 -0.0377  0.0097 -0.0059 -0.1527
                                           -0.0338 -0.0847  0.0675 -0.7629 -0.5475
                                            0.1696 -0.2170
   269. (0.00045) RY*( 5) C  13           s( 85.04%)p 0.14( 12.00%)d 0.03(  2.96%)
                                           -0.0000  0.0032  0.9187 -0.0731 -0.0323
                                            0.0024 -0.1032 -0.2508 -0.0091 -0.0226
                                            0.0447 -0.0249  0.2046  0.0011  0.0228
                                           -0.0282 -0.0053  0.0821  0.0728  0.0590
                                            0.1040 -0.0573
   270. (0.00027) RY*( 6) C  13           s( 14.00%)p 5.65( 79.13%)d 0.49(  6.87%)
                                            0.0000 -0.0018 -0.2359  0.2899  0.0180
                                           -0.0184 -0.0739 -0.6755  0.3209 -0.0050
                                           -0.0163 -0.4369  0.1400 -0.0026 -0.0078
                                           -0.1067  0.0633 -0.1072  0.0835 -0.0013
                                            0.2166 -0.0576
   271. (0.00017) RY*( 7) C  13           s( 74.92%)p 0.15( 11.29%)d 0.18( 13.79%)
                                            0.0000 -0.0034  0.0605  0.8628 -0.0323
                                           -0.0001  0.0260  0.2249 -0.1722  0.0032
                                            0.0100  0.1475  0.0758 -0.0007  0.0169
                                            0.0624 -0.0153  0.1951  0.0741 -0.0031
                                            0.1626 -0.2606
   272. (0.00008) RY*( 8) C  13           s(  3.71%)p10.33( 38.31%)d15.63( 57.99%)
   273. (0.00005) RY*( 9) C  13           s(  6.96%)p 7.62( 53.01%)d 5.75( 40.03%)
   274. (0.00003) RY*(10) C  13           s(  7.82%)p 2.19( 17.12%)d 9.60( 75.06%)
   275. (0.00002) RY*(11) C  13           s(  0.35%)p99.99( 95.98%)d10.50(  3.67%)
   276. (0.00000) RY*(12) C  13           s(  0.13%)p99.99( 99.07%)d 6.08(  0.80%)
   277. (0.00001) RY*(13) C  13           s(  4.65%)p19.25( 89.47%)d 1.27(  5.88%)
   278. (0.00001) RY*(14) C  13           s(  0.26%)p99.99( 66.62%)d99.99( 33.12%)
   279. (0.00000) RY*(15) C  13           s(  0.24%)p43.75( 10.61%)d99.99( 89.15%)
   280. (0.00001) RY*(16) C  13           s(  3.14%)p13.43( 42.20%)d17.40( 54.66%)
   281. (0.00000) RY*(17) C  13           s( 97.66%)p 0.01(  1.20%)d 0.01(  1.14%)
   282. (0.00527) RY*( 1) C  14           s(  0.23%)p99.99( 94.33%)d24.15(  5.44%)
                                            0.0000 -0.0226  0.0303 -0.0283  0.0050
                                            0.0160 -0.4853 -0.0416 -0.0227  0.0185
                                           -0.8317  0.0720 -0.0379  0.0031 -0.0818
                                           -0.0000  0.0029 -0.1980  0.0228 -0.0313
                                            0.1109  0.0374
   283. (0.00194) RY*( 2) C  14           s(  0.69%)p99.99( 96.54%)d 4.02(  2.77%)
                                            0.0000  0.0140  0.0804 -0.0053 -0.0140
                                           -0.0230 -0.7850  0.1095  0.1307  0.0160
                                            0.4767 -0.0748 -0.0574 -0.0030 -0.2858
                                            0.0250  0.0315  0.0773  0.0355 -0.0031
                                            0.1418 -0.0181
   284. (0.00124) RY*( 3) C  14           s(  0.77%)p99.99( 83.12%)d20.92( 16.11%)
                                           -0.0000 -0.0008  0.0875 -0.0047 -0.0051
                                            0.0039  0.2553  0.0563 -0.0290 -0.0017
                                           -0.0785 -0.0199  0.0272  0.0079 -0.8165
                                           -0.2907 -0.0586  0.0867  0.2094 -0.3133
                                           -0.0654  0.0856
   285. (0.00060) RY*( 4) C  14           s( 10.87%)p 1.84( 20.02%)d 6.36( 69.11%)
                                            0.0000 -0.0008  0.3251 -0.0547 -0.0026
                                            0.0053  0.1179  0.0099 -0.0827  0.0031
                                           -0.0422 -0.0720 -0.0004  0.0112 -0.3413
                                            0.2247 -0.0725 -0.0541 -0.7086  0.3240
                                            0.1084 -0.2632
   286. (0.00043) RY*( 5) C  14           s( 78.29%)p 0.15( 11.39%)d 0.13( 10.32%)
                                            0.0000 -0.0043  0.8804 -0.0871  0.0136
                                            0.0167  0.0149  0.1667 -0.1468  0.0096
                                           -0.0284  0.0011 -0.0810  0.0020  0.2315
                                           -0.0485  0.0253  0.1787  0.2346 -0.0163
                                           -0.0179  0.1249
   287. (0.00030) RY*( 6) C  14           s( 33.69%)p 1.89( 63.65%)d 0.08(  2.65%)
                                            0.0000 -0.0063  0.2189  0.5356 -0.0459
                                           -0.0077  0.0009 -0.4330  0.3240  0.0100
                                            0.0637  0.5501 -0.1477 -0.0003 -0.0375
                                           -0.0940  0.0721 -0.0860 -0.0318 -0.0007
                                           -0.0864 -0.1033
   288. (0.00017) RY*( 7) C  14           s(  1.18%)p82.74( 97.43%)d 1.18(  1.39%)
                                            0.0000  0.0087  0.1002 -0.0108  0.0393
                                           -0.0048 -0.0227 -0.6225  0.0584  0.0036
                                            0.0176 -0.6637 -0.2134 -0.0001  0.0610
                                           -0.3040 -0.0181 -0.0978 -0.0432 -0.0051
                                            0.0004  0.0495
   289. (0.00013) RY*( 8) C  14           s( 11.69%)p 5.32( 62.22%)d 2.23( 26.09%)
                                            0.0000  0.0041 -0.1120  0.3048  0.1072
                                            0.0086  0.0768  0.4409  0.2188 -0.0046
                                           -0.0917 -0.0778 -0.4177  0.0069  0.0817
                                           -0.4205 -0.0379  0.1973 -0.2159  0.1738
                                            0.2966  0.2390
   290. (0.00008) RY*( 9) C  14           s(  9.73%)p 6.64( 64.61%)d 2.64( 25.66%)
   291. (0.00009) RY*(10) C  14           s( 12.42%)p 1.45( 18.05%)d 5.60( 69.53%)
   292. (0.00005) RY*(11) C  14           s( 18.66%)p 1.81( 33.72%)d 2.55( 47.63%)
   293. (0.00004) RY*(12) C  14           s( 19.39%)p 1.07( 20.68%)d 3.09( 59.93%)
   294. (0.00002) RY*(13) C  14           s(  2.14%)p 7.71( 16.47%)d38.11( 81.39%)
   295. (0.00002) RY*(14) C  14           s(  3.44%)p22.81( 78.53%)d 5.24( 18.02%)
   296. (0.00000) RY*(15) C  14           s( 95.30%)p 0.03(  2.86%)d 0.02(  1.84%)
   297. (0.00000) RY*(16) C  14           s(  0.03%)p99.99( 93.53%)d99.99(  6.45%)
   298. (0.00001) RY*(17) C  14           s(  1.57%)p27.26( 42.92%)d35.25( 55.51%)
   299. (0.00975) RY*( 1) C  15           s(  5.00%)p17.61( 87.97%)d 1.41(  7.03%)
                                            0.0000  0.0347  0.2159 -0.0020 -0.0459
                                            0.0510  0.5510 -0.0077 -0.0339 -0.0329
                                           -0.2594 -0.0016  0.0145 -0.0344 -0.7068
                                            0.0136  0.0533 -0.1029 -0.0498  0.1704
                                            0.0118 -0.1676
   300. (0.00651) RY*( 2) C  15           s(  1.04%)p 7.47(  7.78%)d87.55( 91.18%)
                                           -0.0000  0.0013  0.1020  0.0025  0.0015
                                            0.0456 -0.1126 -0.1891  0.0253  0.0555
                                           -0.0189 -0.1346  0.0098  0.0122 -0.0603
                                           -0.0301  0.0179 -0.0553  0.1973  0.3789
                                           -0.7721  0.3606
   301. (0.00643) RY*( 3) C  15           s( 32.64%)p 0.41( 13.35%)d 1.65( 54.01%)
                                           -0.0000  0.0116  0.5692 -0.0456  0.0137
                                           -0.0167 -0.0613 -0.1278 -0.0075  0.0130
                                            0.1727  0.1336 -0.0253 -0.0472 -0.1963
                                            0.1376  0.0699  0.3883  0.0720 -0.4338
                                            0.0792  0.4356
   302. (0.00281) RY*( 4) C  15           s( 22.86%)p 2.75( 62.90%)d 0.62( 14.24%)
                                           -0.0000  0.0045  0.4761  0.0403 -0.0163
                                            0.0207  0.2593  0.0939 -0.0514  0.0032
                                           -0.4639 -0.0584 -0.0097 -0.0557  0.5424
                                           -0.0874  0.1618 -0.0682  0.2675 -0.1254
                                           -0.0959 -0.2032
   303. (0.00067) RY*( 5) C  15           s( 25.93%)p 1.75( 45.37%)d 1.11( 28.70%)
                                           -0.0000  0.0016  0.5088 -0.0133 -0.0152
                                           -0.0021 -0.2821  0.1693  0.0038  0.0021
                                            0.5351 -0.2207 -0.0325 -0.0133 -0.0756
                                           -0.0113  0.0580 -0.3138  0.0266  0.1869
                                            0.0386 -0.3892
   304. (0.00028) RY*( 6) C  15           s(  1.51%)p60.87( 91.89%)d 4.37(  6.60%)
                                           -0.0000  0.0019  0.1202 -0.0209 -0.0147
                                            0.0163 -0.6985  0.0777 -0.0902  0.0207
                                           -0.5697  0.1583 -0.0593  0.0069 -0.2411
                                           -0.0275  0.0626  0.0651 -0.1847  0.0355
                                           -0.0052 -0.1625
   305. (0.00013) RY*( 7) C  15           s(  6.29%)p 9.45( 59.43%)d 5.45( 34.28%)
                                            0.0000  0.0077  0.1478 -0.1328  0.1529
                                           -0.0144  0.0926 -0.1566 -0.4037  0.0019
                                            0.1310  0.2247  0.2878  0.0009  0.1472
                                           -0.4752  0.0087  0.3536 -0.2956  0.3529
                                            0.0413 -0.0639
   306. (0.00008) RY*( 8) C  15           s( 36.26%)p 1.17( 42.58%)d 0.58( 21.17%)
   307. (0.00006) RY*( 9) C  15           s(  1.98%)p38.33( 75.73%)d11.28( 22.29%)
   308. (0.00004) RY*(10) C  15           s( 27.47%)p 2.48( 68.11%)d 0.16(  4.41%)
   309. (0.00003) RY*(11) C  15           s(  0.68%)p99.99( 68.37%)d45.29( 30.94%)
   310. (0.00002) RY*(12) C  15           s( 30.13%)p 2.02( 60.96%)d 0.30(  8.91%)
   311. (0.00001) RY*(13) C  15           s( 14.26%)p 2.76( 39.29%)d 3.26( 46.46%)
   312. (0.00001) RY*(14) C  15           s( 10.17%)p 4.78( 48.60%)d 4.05( 41.22%)
   313. (0.00001) RY*(15) C  15           s(  1.82%)p12.53( 22.76%)d41.51( 75.42%)
   314. (0.00002) RY*(16) C  15           s(  3.71%)p22.94( 85.18%)d 2.99( 11.11%)
   315. (0.00000) RY*(17) C  15           s( 77.95%)p 0.27( 20.90%)d 0.01(  1.15%)
   316. (0.00193) RY*( 1) O  16           s(  0.63%)p99.99( 97.64%)d 2.74(  1.73%)
                                            0.0000 -0.0006  0.0710  0.0354 -0.0042
                                            0.0084 -0.5804  0.0333 -0.0108 -0.0071
                                            0.6737 -0.0342  0.0287 -0.0033 -0.4244
                                           -0.0118 -0.0447  0.0466  0.0120 -0.0626
                                           -0.0241  0.1022
   317. (0.00129) RY*( 2) O  16           s(  0.04%)p99.99( 98.44%)d35.32(  1.52%)
                                            0.0000 -0.0003  0.0197  0.0063 -0.0002
                                            0.0037  0.6411  0.0443  0.0382  0.0019
                                            0.7066  0.1118  0.0104 -0.0000  0.2402
                                            0.0180  0.0061  0.0298 -0.0275 -0.0521
                                            0.1009 -0.0250
   318. (0.00062) RY*( 3) O  16           s( 78.97%)p 0.26( 20.41%)d 0.01(  0.62%)
                                           -0.0000 -0.0053  0.8858 -0.0709  0.0018
                                            0.0167 -0.1268 -0.1739  0.0056 -0.0071
                                           -0.0117  0.0415 -0.0020 -0.0253  0.2839
                                            0.2725 -0.0078  0.0088 -0.0451  0.0111
                                            0.0273  0.0568
   319. (0.00012) RY*( 4) O  16           s( 10.50%)p 8.23( 86.37%)d 0.30(  3.13%)
                                           -0.0000 -0.0106  0.1834  0.2667  0.0098
                                            0.0178  0.4062 -0.1858  0.0089 -0.0070
                                           -0.1283  0.0776 -0.0262 -0.0269 -0.7522
                                            0.2718  0.0085 -0.0675 -0.1399  0.0714
                                            0.0292  0.0350
   320. (0.00009) RY*( 5) O  16           s( 16.04%)p 4.50( 72.09%)d 0.74( 11.87%)
   321. (0.00007) RY*( 6) O  16           s( 44.08%)p 1.08( 47.76%)d 0.19(  8.17%)
   322. (0.00004) RY*( 7) O  16           s( 16.64%)p 4.87( 81.06%)d 0.14(  2.30%)
   323. (0.00003) RY*( 8) O  16           s( 16.97%)p 3.29( 55.82%)d 1.60( 27.21%)
   324. (0.00000) RY*( 9) O  16           s(  0.48%)p99.99( 99.51%)d 0.03(  0.01%)
   325. (0.00000) RY*(10) O  16           s( 99.84%)p 0.00(  0.11%)d 0.00(  0.05%)
   326. (0.00000) RY*(11) O  16           s(  0.71%)p99.99( 95.95%)d 4.68(  3.34%)
   327. (0.00000) RY*(12) O  16           s(  3.31%)p29.12( 96.42%)d 0.08(  0.27%)
   328. (0.00000) RY*(13) O  16           s(  0.35%)p 8.50(  2.97%)d99.99( 96.68%)
   329. (0.00000) RY*(14) O  16           s(  6.77%)p 3.67( 24.84%)d10.10( 68.39%)
   330. (0.00000) RY*(15) O  16           s(  0.99%)p 6.94(  6.90%)d92.67( 92.11%)
   331. (0.00000) RY*(16) O  16           s(  0.47%)p 9.29(  4.38%)d99.99( 95.15%)
   332. (0.00000) RY*(17) O  16           s(  3.07%)p 3.19(  9.77%)d28.44( 87.17%)
   333. (0.00041) RY*( 1) H  17           s(100.00%)
                                           -0.0006  1.0000  0.0028
   334. (0.00022) RY*( 2) H  17           s(100.00%)
                                           -0.0012 -0.0028  1.0000
   335. (0.00049) RY*( 1) H  18           s(100.00%)
                                           -0.0007  1.0000  0.0023
   336. (0.00022) RY*( 2) H  18           s(100.00%)
                                           -0.0012 -0.0023  1.0000
   337. (0.00058) RY*( 1) H  19           s(100.00%)
                                           -0.0015  1.0000  0.0025
   338. (0.00022) RY*( 2) H  19           s(100.00%)
                                           -0.0007 -0.0025  1.0000
   339. (0.00058) RY*( 1) H  20           s(100.00%)
                                           -0.0013  1.0000  0.0017
   340. (0.00017) RY*( 2) H  20           s(100.00%)
                                           -0.0007 -0.0017  1.0000
   341. (0.00049) RY*( 1) H  21           s(100.00%)
                                           -0.0007  1.0000  0.0025
   342. (0.00022) RY*( 2) H  21           s(100.00%)
                                           -0.0012 -0.0025  1.0000
   343. (0.00227) RY*( 1) H  22           s(100.00%)
                                           -0.0043  1.0000 -0.0003
   344. (0.00017) RY*( 2) H  22           s(100.00%)
                                            0.0002  0.0003  1.0000
   345. (0.00063) RY*( 1) H  23           s(100.00%)
                                           -0.0017  1.0000  0.0016
   346. (0.00015) RY*( 2) H  23           s(100.00%)
                                           -0.0006 -0.0016  1.0000
   347. (0.00048) RY*( 1) H  24           s(100.00%)
                                           -0.0007  1.0000  0.0023
   348. (0.00022) RY*( 2) H  24           s(100.00%)
                                           -0.0012 -0.0023  1.0000
   349. (0.00041) RY*( 1) H  25           s(100.00%)
                                           -0.0006  1.0000  0.0026
   350. (0.00021) RY*( 2) H  25           s(100.00%)
                                           -0.0012 -0.0026  1.0000
   351. (0.00048) RY*( 1) H  26           s(100.00%)
                                           -0.0006  1.0000  0.0022
   352. (0.00022) RY*( 2) H  26           s(100.00%)
                                           -0.0012 -0.0022  1.0000
   353. (0.00066) RY*( 1) H  27           s(100.00%)
                                           -0.0013  1.0000  0.0016
   354. (0.00019) RY*( 2) H  27           s(100.00%)
                                           -0.0007 -0.0016  1.0000
   355. (0.00088) RY*( 1) H  28           s(100.00%)
                                           -0.0042  1.0000 -0.0010
   356. (0.00022) RY*( 2) H  28           s(100.00%)
                                            0.0002  0.0010  1.0000
   357. (0.00299) RY*( 1) C  29           s(  1.13%)p75.91( 85.91%)d11.45( 12.96%)
                                            0.0000 -0.0009  0.1061  0.0071 -0.0007
                                            0.0023 -0.3653  0.1410  0.0055 -0.0237
                                            0.8174  0.0456  0.0101  0.0141 -0.1790
                                            0.0512  0.0005 -0.1739  0.0340  0.3007
                                           -0.0481 -0.0741
   358. (0.00265) RY*( 2) C  29           s(  0.08%)p99.99( 64.17%)d99.99( 35.75%)
                                            0.0000  0.0004  0.0226  0.0161 -0.0016
                                            0.0192 -0.6440 -0.2127 -0.0060  0.0096
                                           -0.1662 -0.2591 -0.0193  0.0110 -0.2857
                                           -0.0663  0.0024  0.0742 -0.3155 -0.3117
                                            0.2571 -0.2986
   359. (0.00095) RY*( 3) C  29           s( 27.53%)p 2.59( 71.23%)d 0.05(  1.24%)
                                            0.0000 -0.0055  0.5185  0.0737  0.0329
                                           -0.0267 -0.2383  0.0142  0.0753  0.0103
                                            0.0071 -0.0396 -0.0246  0.0481  0.7705
                                           -0.1894 -0.1209 -0.0127  0.0282 -0.0372
                                            0.0156 -0.0991
   360. (0.00030) RY*( 4) C  29           s(  0.06%)p99.99( 82.54%)d99.99( 17.40%)
                                           -0.0000 -0.0008  0.0038  0.0178 -0.0175
                                            0.0024  0.5169 -0.4352  0.0288 -0.0044
                                            0.4671 -0.3482 -0.0780 -0.0079  0.0780
                                           -0.1227  0.0356  0.0894 -0.1302 -0.2640
                                            0.2093 -0.1884
   361. (0.00013) RY*( 5) C  29           s( 57.02%)p 0.64( 36.54%)d 0.11(  6.44%)
                                           -0.0000 -0.0024  0.7457  0.1034 -0.0584
                                            0.0087  0.2240  0.0195 -0.2145 -0.0047
                                           -0.1329  0.1120  0.0020 -0.0057 -0.3810
                                            0.0669  0.2980 -0.1160  0.0898 -0.0222
                                           -0.0044 -0.2058
   362. (0.00011) RY*( 6) C  29           s(  2.36%)p31.45( 74.17%)d 9.95( 23.47%)
                                            0.0000 -0.0034  0.0154  0.1343 -0.0728
                                           -0.0120 -0.1198 -0.1573 -0.1493  0.0012
                                            0.0365 -0.1902  0.0526  0.0271  0.2317
                                            0.5988  0.4763 -0.0669 -0.2067 -0.0182
                                            0.0429  0.4305
   363. (0.00010) RY*( 7) C  29           s(  3.67%)p13.26( 48.61%)d13.01( 47.72%)
   364. (0.00007) RY*( 8) C  29           s( 29.18%)p 0.80( 23.30%)d 1.63( 47.51%)
   365. (0.00005) RY*( 9) C  29           s( 39.20%)p 0.95( 37.26%)d 0.60( 23.54%)
   366. (0.00005) RY*(10) C  29           s(  1.64%)p28.54( 46.78%)d31.46( 51.58%)
   367. (0.00001) RY*(11) C  29           s(  9.24%)p 9.47( 87.44%)d 0.36(  3.32%)
   368. (0.00001) RY*(12) C  29           s(  0.25%)p99.99( 87.44%)d49.58( 12.31%)
   369. (0.00001) RY*(13) C  29           s( 25.73%)p 1.65( 42.40%)d 1.24( 31.87%)
   370. (0.00002) RY*(14) C  29           s(  0.38%)p99.99( 70.37%)d77.69( 29.26%)
   371. (0.00001) RY*(15) C  29           s(  4.41%)p 6.28( 27.71%)d15.39( 67.88%)
   372. (0.00001) RY*(16) C  29           s(  2.29%)p 4.53( 10.36%)d38.18( 87.35%)
   373. (0.00000) RY*(17) C  29           s( 95.76%)p 0.04(  4.17%)d 0.00(  0.08%)
   374. (0.00064) RY*( 1) H  30           s(100.00%)
                                            0.0016  1.0000 -0.0002
   375. (0.00019) RY*( 2) H  30           s(100.00%)
                                           -0.0001  0.0002  1.0000
   376. (0.00050) RY*( 1) H  31           s(100.00%)
                                           -0.0004  1.0000 -0.0000
   377. (0.00015) RY*( 2) H  31           s(100.00%)
                                            0.0000  0.0000  1.0000
   378. (0.00063) RY*( 1) H  32           s(100.00%)
                                            0.0016  1.0000 -0.0001
   379. (0.00018) RY*( 2) H  32           s(100.00%)
                                           -0.0000  0.0001  1.0000
   380. (0.01558) BD*( 1) C   1 - C   2  
                ( 50.05%)   0.7074* C   1 s( 34.71%)p 1.88( 65.26%)d 0.00(  0.03%)
                                            0.0000  0.5891 -0.0117 -0.0005 -0.0002
                                            0.1217 -0.0282  0.0008  0.0000 -0.5199
                                           -0.0116  0.0117  0.0000 -0.6046  0.0288
                                            0.0085  0.0001  0.0005 -0.0043  0.0149
                                           -0.0076  0.0043
                ( 49.95%)  -0.7068* C   2 s( 34.71%)p 1.88( 65.26%)d 0.00(  0.03%)
                                            0.0000  0.5890 -0.0133 -0.0023 -0.0005
                                           -0.1004 -0.0239 -0.0048 -0.0002  0.5407
                                           -0.0354  0.0055  0.0000  0.5900  0.0028
                                            0.0115  0.0004 -0.0009 -0.0063  0.0142
                                           -0.0057  0.0062
   381. (0.32512) BD*( 2) C   1 - C   2  
                ( 49.82%)   0.7059* C   1 s(  0.00%)p 1.00( 99.96%)d 0.00(  0.04%)
                                           -0.0000  0.0000 -0.0000  0.0000 -0.0000
                                           -0.7218 -0.0189 -0.0094  0.0005  0.4456
                                            0.0117  0.0056 -0.0002 -0.5284 -0.0141
                                           -0.0066  0.0004  0.0103  0.0082  0.0056
                                            0.0109  0.0073
                ( 50.18%)  -0.7084* C   2 s(  0.00%)p 1.00( 99.96%)d 0.00(  0.04%)
                                           -0.0000  0.0008 -0.0003 -0.0001 -0.0001
                                           -0.7209 -0.0180  0.0089  0.0012  0.4443
                                            0.0112 -0.0054 -0.0008 -0.5307 -0.0133
                                            0.0064  0.0007 -0.0074 -0.0070  0.0050
                                            0.0046 -0.0149
   382. (0.01548) BD*( 1) C   1 - C   6  
                ( 50.10%)   0.7078* C   1 s( 34.67%)p 1.88( 65.30%)d 0.00(  0.03%)
                                            0.0000  0.5887 -0.0107  0.0001 -0.0000
                                           -0.5259  0.0034  0.0101  0.0000 -0.1476
                                           -0.0293  0.0066 -0.0001  0.5939 -0.0294
                                           -0.0084 -0.0000  0.0068 -0.0152 -0.0033
                                            0.0040  0.0039
                ( 49.90%)  -0.7064* C   6 s( 34.68%)p 1.88( 65.28%)d 0.00(  0.03%)
                                            0.0000  0.5888 -0.0129 -0.0030 -0.0006
                                            0.5335 -0.0199 -0.0075  0.0003  0.1767
                                           -0.0375  0.0018 -0.0002 -0.5788 -0.0045
                                            0.0111 -0.0006  0.0046 -0.0155 -0.0014
                                            0.0041  0.0058
   383. (0.01158) BD*( 1) C   1 - H  17  
                ( 39.78%)   0.6307* C   1 s( 30.53%)p 2.27( 69.40%)d 0.00(  0.07%)
                                            0.0003 -0.5522 -0.0180 -0.0003 -0.0002
                                           -0.4313 -0.0022 -0.0044 -0.0010 -0.7126
                                           -0.0036 -0.0072 -0.0017 -0.0118 -0.0001
                                           -0.0000 -0.0000 -0.0193 -0.0019  0.0004
                                            0.0102  0.0136
                ( 60.22%)  -0.7760* H  17 s(100.00%)
                                           -1.0000 -0.0006 -0.0012
   384. (0.01494) BD*( 1) C   2 - C   3  
                ( 50.35%)   0.7096* C   2 s( 34.71%)p 1.88( 65.25%)d 0.00(  0.03%)
                                            0.0000  0.5891 -0.0088  0.0010  0.0003
                                           -0.4109 -0.0100 -0.0089 -0.0004 -0.6937
                                            0.0232 -0.0107 -0.0002 -0.0217  0.0330
                                            0.0028  0.0005  0.0145 -0.0034  0.0005
                                           -0.0064 -0.0074
                ( 49.65%)  -0.7047* C   3 s( 34.55%)p 1.89( 65.42%)d 0.00(  0.03%)
                                           -0.0001  0.5876  0.0137 -0.0024 -0.0000
                                            0.4236 -0.0257 -0.0019  0.0007  0.6876
                                           -0.0011 -0.0083  0.0006  0.0003  0.0341
                                           -0.0049 -0.0002  0.0135 -0.0019  0.0033
                                           -0.0083 -0.0075
   385. (0.01122) BD*( 1) C   2 - H  18  
                ( 39.73%)   0.6303* C   2 s( 30.49%)p 2.28( 69.45%)d 0.00(  0.07%)
                                           -0.0003  0.5519  0.0176  0.0011  0.0003
                                            0.5476  0.0029 -0.0058  0.0011  0.1630
                                            0.0006 -0.0024  0.0004 -0.6066 -0.0034
                                            0.0057 -0.0012  0.0046 -0.0208 -0.0075
                                            0.0099  0.0078
                ( 60.27%)  -0.7764* H  18 s(100.00%)
                                            1.0000  0.0007  0.0012
   386. (0.02252) BD*( 1) C   3 - C   4  
                ( 50.75%)   0.7124* C   3 s( 35.28%)p 1.83( 64.70%)d 0.00(  0.03%)
                                            0.0001  0.5939  0.0058  0.0046  0.0004
                                           -0.5356  0.0091  0.0079 -0.0002 -0.1779
                                            0.0238  0.0023  0.0011  0.5724  0.0072
                                           -0.0092  0.0013  0.0047 -0.0141 -0.0012
                                            0.0038  0.0050
                ( 49.25%)  -0.7018* C   4 s( 34.08%)p 1.93( 65.89%)d 0.00(  0.03%)
                                           -0.0000  0.5837  0.0064  0.0005  0.0002
                                            0.5334 -0.0042  0.0014  0.0020  0.1584
                                            0.0090 -0.0002 -0.0006 -0.5907  0.0161
                                           -0.0007 -0.0032  0.0055 -0.0147 -0.0038
                                            0.0056  0.0047
   387. (0.34539) BD*( 2) C   3 - C   4  
                ( 50.85%)   0.7131* C   3 s(  0.00%)p 1.00( 99.96%)d 0.00(  0.04%)
                                            0.0000  0.0022  0.0006  0.0004  0.0000
                                            0.7194  0.0099  0.0047 -0.0011 -0.4453
                                           -0.0040 -0.0028  0.0009  0.5325  0.0060
                                            0.0038 -0.0010  0.0081  0.0071 -0.0046
                                           -0.0042  0.0155
                ( 49.15%)  -0.7010* C   4 s(  0.00%)p 1.00( 99.96%)d 0.00(  0.03%)
                                            0.0000  0.0022  0.0040  0.0008 -0.0001
                                            0.7179  0.0076  0.0034 -0.0043 -0.4513
                                           -0.0038 -0.0034  0.0023  0.5296  0.0048
                                            0.0041 -0.0032  0.0016  0.0008  0.0092
                                            0.0140 -0.0081
   388. (0.01210) BD*( 1) C   3 - H  19  
                ( 39.73%)   0.6303* C   3 s( 30.08%)p 2.32( 69.86%)d 0.00(  0.07%)
                                           -0.0004  0.5482 -0.0154 -0.0020 -0.0002
                                            0.1227 -0.0052  0.0027  0.0014 -0.5438
                                           -0.0063 -0.0016  0.0000 -0.6227  0.0010
                                           -0.0049 -0.0020 -0.0051 -0.0036  0.0218
                                           -0.0089  0.0087
                ( 60.27%)  -0.7763* H  19 s(100.00%)
                                            1.0000  0.0015  0.0007
   389. (0.02583) BD*( 1) C   4 - C   5  
                ( 49.45%)   0.7032* C   4 s( 33.64%)p 1.97( 66.33%)d 0.00(  0.03%)
                                           -0.0000 -0.5800 -0.0058 -0.0021 -0.0002
                                            0.1179 -0.0046 -0.0014  0.0022 -0.5287
                                            0.0028  0.0012 -0.0021 -0.6079  0.0148
                                            0.0024 -0.0042  0.0015  0.0038 -0.0154
                                            0.0077 -0.0053
                ( 50.55%)  -0.7110* C   5 s( 35.10%)p 1.85( 64.87%)d 0.00(  0.03%)
                                           -0.0001 -0.5924 -0.0046 -0.0034 -0.0004
                                           -0.0930 -0.0119 -0.0012 -0.0014  0.5430
                                           -0.0159 -0.0084 -0.0003  0.5871  0.0050
                                           -0.0079  0.0013  0.0002  0.0053 -0.0133
                                            0.0057 -0.0055
   390. (0.03217) BD*( 1) C   4 - C   7  
                ( 50.84%)   0.7131* C   4 s( 32.25%)p 2.10( 67.72%)d 0.00(  0.03%)
                                            0.0001  0.5678 -0.0096 -0.0033 -0.0003
                                           -0.4305 -0.0216  0.0036 -0.0013 -0.7007
                                           -0.0098  0.0014 -0.0014 -0.0156  0.0056
                                            0.0038  0.0002  0.0135 -0.0010  0.0011
                                           -0.0077 -0.0085
                ( 49.16%)  -0.7011* C   7 s( 29.42%)p 2.40( 70.55%)d 0.00(  0.03%)
                                            0.0001  0.5423  0.0085 -0.0001  0.0002
                                            0.4051 -0.0078  0.0021 -0.0007  0.7344
                                            0.0087 -0.0004  0.0024  0.0420  0.0080
                                           -0.0017  0.0013  0.0123  0.0018  0.0032
                                           -0.0071 -0.0071
   391. (0.01563) BD*( 1) C   5 - C   6  
                ( 49.54%)   0.7039* C   5 s( 34.69%)p 1.88( 65.28%)d 0.00(  0.03%)
                                           -0.0000  0.5888  0.0144 -0.0017 -0.0000
                                            0.4173  0.0109 -0.0047  0.0003  0.6902
                                           -0.0220 -0.0056 -0.0000  0.0219 -0.0333
                                            0.0043  0.0008  0.0141 -0.0034  0.0006
                                           -0.0064 -0.0073
                ( 50.46%)  -0.7103* C   6 s( 34.75%)p 1.88( 65.22%)d 0.00(  0.03%)
                                            0.0000  0.5894 -0.0094  0.0017  0.0004
                                           -0.4208  0.0251  0.0055 -0.0001 -0.6879
                                            0.0018  0.0125 -0.0007  0.0013 -0.0328
                                            0.0032 -0.0007  0.0133 -0.0016  0.0036
                                           -0.0081 -0.0071
   392. (0.32300) BD*( 2) C   5 - C   6  
                ( 49.64%)   0.7046* C   5 s(  0.00%)p 1.00( 99.97%)d 0.00(  0.03%)
                                           -0.0001  0.0009 -0.0014 -0.0010  0.0000
                                           -0.7183 -0.0143 -0.0104  0.0012  0.4503
                                            0.0067  0.0053 -0.0017 -0.5295 -0.0102
                                           -0.0070  0.0010 -0.0031 -0.0014 -0.0093
                                           -0.0143  0.0067
                ( 50.36%)  -0.7096* C   6 s(  0.00%)p 1.00( 99.96%)d 0.00(  0.04%)
                                            0.0000  0.0017  0.0002 -0.0000  0.0001
                                           -0.7229 -0.0155 -0.0075  0.0004  0.4427
                                            0.0095  0.0048 -0.0002 -0.5296 -0.0118
                                           -0.0054  0.0003  0.0108  0.0087  0.0054
                                            0.0111  0.0081
   393. (0.01224) BD*( 1) C   5 - H  20  
                ( 39.85%)   0.6313* C   5 s( 30.12%)p 2.32( 69.81%)d 0.00(  0.07%)
                                            0.0003 -0.5486  0.0152  0.0016  0.0002
                                            0.5478  0.0035  0.0029  0.0015  0.1564
                                            0.0099 -0.0038 -0.0021 -0.6111  0.0034
                                           -0.0045 -0.0023 -0.0052  0.0209  0.0074
                                           -0.0101 -0.0074
                ( 60.15%)  -0.7756* H  20 s(100.00%)
                                           -1.0000 -0.0013 -0.0007
   394. (0.01130) BD*( 1) C   6 - H  21  
                ( 39.72%)   0.6302* C   6 s( 30.47%)p 2.28( 69.46%)d 0.00(  0.07%)
                                            0.0003 -0.5517 -0.0177 -0.0012 -0.0002
                                            0.1178  0.0007  0.0006 -0.0001 -0.5457
                                           -0.0030 -0.0060 -0.0012 -0.6188 -0.0034
                                           -0.0059 -0.0010  0.0058  0.0035 -0.0217
                                            0.0087 -0.0087
                ( 60.28%)  -0.7764* H  21 s(100.00%)
                                           -1.0000 -0.0007 -0.0012
   395. (0.03404) BD*( 1) C   7 - C   8  
                ( 48.90%)   0.6993* C   7 s( 29.22%)p 2.42( 70.75%)d 0.00(  0.03%)
                                           -0.0001 -0.5405 -0.0090  0.0016 -0.0001
                                            0.8330  0.0007  0.0004  0.0000 -0.0655
                                           -0.0091  0.0017 -0.0026  0.0950 -0.0143
                                            0.0014 -0.0011  0.0018 -0.0013  0.0005
                                           -0.0146  0.0072
                ( 51.10%)  -0.7149* C   8 s( 32.23%)p 2.10( 67.74%)d 0.00(  0.03%)
                                           -0.0001 -0.5676  0.0074  0.0040  0.0004
                                           -0.8077 -0.0157  0.0037 -0.0016  0.0082
                                            0.0010  0.0026 -0.0002 -0.1569 -0.0119
                                           -0.0015 -0.0007  0.0012 -0.0073  0.0003
                                           -0.0140  0.0081
   396. (0.04791) BD*( 1) C   7 - N   9  
                ( 62.76%)   0.7922* C   7 s( 21.34%)p 3.68( 78.57%)d 0.00(  0.09%)
                                           -0.0001  0.4615  0.0204  0.0041 -0.0004
                                            0.1791 -0.0091  0.0040  0.0018 -0.4810
                                            0.0209 -0.0040 -0.0017  0.7219 -0.0209
                                           -0.0015  0.0045 -0.0051  0.0093 -0.0227
                                           -0.0066  0.0159
                ( 37.24%)  -0.6103* N   9 s( 34.70%)p 1.88( 65.27%)d 0.00(  0.02%)
                                           -0.0000  0.5891  0.0064 -0.0032  0.0002
                                           -0.1826  0.0017  0.0061 -0.0008  0.4350
                                            0.0042 -0.0093  0.0014 -0.6557 -0.0033
                                            0.0061 -0.0012 -0.0067  0.0020 -0.0107
                                           -0.0026  0.0088
   397. (0.02297) BD*( 1) C   7 - H  22  
                ( 37.13%)   0.6094* C   7 s( 20.10%)p 3.97( 79.81%)d 0.00(  0.08%)
                                           -0.0003  0.4476 -0.0271 -0.0003  0.0001
                                            0.3301  0.0057 -0.0028 -0.0029 -0.4727
                                           -0.0107 -0.0023  0.0038 -0.6820 -0.0220
                                           -0.0001 -0.0021 -0.0094 -0.0121  0.0205
                                           -0.0036  0.0118
                ( 62.87%)  -0.7929* H  22 s(100.00%)
                                            1.0000  0.0043 -0.0002
   398. (0.02230) BD*( 1) C   8 - C  10  
                ( 49.24%)   0.7017* C   8 s( 33.29%)p 2.00( 66.67%)d 0.00(  0.03%)
                                            0.0000 -0.5770 -0.0035 -0.0017 -0.0002
                                            0.4038  0.0011 -0.0000  0.0013  0.7081
                                           -0.0139 -0.0015  0.0043  0.0454 -0.0026
                                            0.0009 -0.0001 -0.0129 -0.0018 -0.0012
                                            0.0073  0.0111
                ( 50.76%)  -0.7125* C  10 s( 35.13%)p 1.85( 64.84%)d 0.00(  0.03%)
                                           -0.0001 -0.5926 -0.0056 -0.0048 -0.0002
                                           -0.4142  0.0205  0.0055  0.0006 -0.6877
                                           -0.0071  0.0094 -0.0023 -0.0585  0.0017
                                            0.0019  0.0002 -0.0102 -0.0022 -0.0013
                                            0.0073  0.0110
   399. (0.02389) BD*( 1) C   8 - C  14  
                ( 49.16%)   0.7012* C   8 s( 34.45%)p 1.90( 65.52%)d 0.00(  0.03%)
                                            0.0000 -0.5869 -0.0064 -0.0015 -0.0003
                                            0.3857  0.0040  0.0000  0.0010 -0.7044
                                            0.0155  0.0002 -0.0038  0.1001  0.0012
                                            0.0008 -0.0002  0.0122 -0.0023  0.0038
                                            0.0058  0.0095
                ( 50.84%)  -0.7130* C  14 s( 35.03%)p 1.85( 64.94%)d 0.00(  0.03%)
                                           -0.0001 -0.5918 -0.0065 -0.0048 -0.0004
                                           -0.4205  0.0225  0.0054  0.0007  0.6778
                                            0.0069 -0.0093  0.0017 -0.1117  0.0018
                                            0.0017 -0.0001  0.0102 -0.0024  0.0027
                                            0.0070  0.0107
   400. (0.35081) BD*( 2) C   8 - C  14  
                ( 49.28%)   0.7020* C   8 s(  0.01%)p 1.00( 99.96%)d 0.00(  0.03%)
                                           -0.0000  0.0043  0.0069 -0.0031 -0.0001
                                            0.1874 -0.0002  0.0005 -0.0011 -0.0405
                                           -0.0005 -0.0007 -0.0007 -0.9812 -0.0092
                                           -0.0064  0.0058  0.0034  0.0131 -0.0090
                                           -0.0020  0.0058
                ( 50.72%)  -0.7122* C  14 s(  0.00%)p 1.00( 99.96%)d 0.00(  0.04%)
                                            0.0000 -0.0010  0.0028  0.0006 -0.0000
                                            0.1823  0.0013  0.0018 -0.0009 -0.0495
                                           -0.0007 -0.0002 -0.0003 -0.9817 -0.0127
                                           -0.0078  0.0014 -0.0037  0.0003  0.0192
                                           -0.0007 -0.0014
   401. (0.06376) BD*( 1) N   9 - C  15  
                ( 36.17%)   0.6014* N   9 s( 32.98%)p 2.03( 66.97%)d 0.00(  0.05%)
                                           -0.0000  0.5742  0.0019  0.0055 -0.0002
                                            0.5819 -0.0092  0.0065  0.0012 -0.5745
                                            0.0127 -0.0042 -0.0013 -0.0271 -0.0029
                                           -0.0033 -0.0001 -0.0197 -0.0012 -0.0012
                                            0.0003 -0.0083
                ( 63.83%)  -0.7989* C  15 s( 32.80%)p 2.05( 67.12%)d 0.00(  0.08%)
                                            0.0002  0.5726 -0.0107 -0.0014 -0.0015
                                           -0.5744  0.0216  0.0051  0.0020  0.5832
                                           -0.0157 -0.0044 -0.0021 -0.0172 -0.0132
                                           -0.0009  0.0005 -0.0227  0.0013  0.0003
                                           -0.0003 -0.0159
   402. (0.01711) BD*( 1) N   9 - C  29  
                ( 36.39%)   0.6033* N   9 s( 32.26%)p 2.10( 67.71%)d 0.00(  0.03%)
                                            0.0001 -0.5679  0.0110 -0.0032 -0.0001
                                            0.3982 -0.0034  0.0015  0.0005 -0.1309
                                            0.0005 -0.0002 -0.0007 -0.7080  0.0104
                                           -0.0020  0.0002  0.0050  0.0114 -0.0007
                                           -0.0019 -0.0127
                ( 63.61%)  -0.7975* C  29 s( 24.54%)p 3.07( 75.36%)d 0.00(  0.10%)
                                           -0.0001 -0.4945 -0.0288  0.0012  0.0003
                                           -0.4035  0.0220  0.0017 -0.0003  0.1148
                                           -0.0053 -0.0011  0.0004  0.7584 -0.0440
                                           -0.0013  0.0015  0.0042  0.0229 -0.0065
                                           -0.0053 -0.0202
   403. (0.01487) BD*( 1) C  10 - C  11  
                ( 49.59%)   0.7042* C  10 s( 34.81%)p 1.87( 65.16%)d 0.00(  0.03%)
                                            0.0001 -0.5898 -0.0145  0.0022 -0.0000
                                            0.7928 -0.0129 -0.0087  0.0004  0.0187
                                           -0.0400  0.0042  0.0001  0.1443 -0.0005
                                           -0.0018 -0.0006  0.0014 -0.0060  0.0004
                                           -0.0122  0.0106
                ( 50.41%)  -0.7100* C  11 s( 34.70%)p 1.88( 65.26%)d 0.00(  0.03%)
                                           -0.0000 -0.5890  0.0088 -0.0018 -0.0005
                                           -0.7939  0.0146  0.0131 -0.0008  0.0053
                                           -0.0386  0.0040 -0.0009 -0.1431  0.0036
                                            0.0013 -0.0001 -0.0022 -0.0054 -0.0001
                                           -0.0127  0.0110
   404. (0.31566) BD*( 2) C  10 - C  11  
                ( 49.85%)   0.7060* C  10 s(  0.00%)p 1.00( 99.96%)d 0.00(  0.04%)
                                           -0.0000  0.0026  0.0017  0.0010 -0.0000
                                            0.1815  0.0021  0.0043  0.0001 -0.0281
                                           -0.0005 -0.0020  0.0000 -0.9825 -0.0190
                                           -0.0153  0.0018  0.0022  0.0156 -0.0083
                                           -0.0029  0.0056
                ( 50.15%)  -0.7082* C  11 s(  0.00%)p 1.00( 99.96%)d 0.00(  0.04%)
                                           -0.0000 -0.0003 -0.0001  0.0000 -0.0000
                                            0.1772  0.0042  0.0024 -0.0004 -0.0339
                                           -0.0012 -0.0003  0.0001 -0.9830 -0.0236
                                           -0.0108  0.0003  0.0013 -0.0168 -0.0103
                                            0.0035 -0.0048
   405. (0.01224) BD*( 1) C  10 - H  23  
                ( 39.68%)   0.6299* C  10 s( 29.97%)p 2.33( 69.96%)d 0.00(  0.07%)
                                           -0.0004  0.5472 -0.0160 -0.0024 -0.0001
                                            0.4066  0.0084 -0.0022 -0.0022 -0.7244
                                            0.0032 -0.0050 -0.0026  0.0972  0.0020
                                           -0.0016 -0.0012 -0.0202  0.0022 -0.0047
                                           -0.0107 -0.0118
                ( 60.32%)  -0.7767* H  23 s(100.00%)
                                            1.0000  0.0017  0.0006
   406. (0.01560) BD*( 1) C  11 - C  12  
                ( 49.92%)   0.7066* C  11 s( 34.70%)p 1.88( 65.27%)d 0.00(  0.03%)
                                           -0.0000 -0.5889  0.0136  0.0025  0.0006
                                            0.4142 -0.0415 -0.0025 -0.0001 -0.6852
                                           -0.0047  0.0136 -0.0006  0.0985 -0.0074
                                           -0.0008 -0.0000  0.0105 -0.0026  0.0029
                                            0.0082  0.0110
                ( 50.08%)  -0.7077* C  12 s( 34.68%)p 1.88( 65.29%)d 0.00(  0.03%)
                                           -0.0000 -0.5888  0.0114  0.0004  0.0001
                                           -0.3849 -0.0237  0.0106 -0.0001  0.7023
                                           -0.0348 -0.0099 -0.0001 -0.0974 -0.0029
                                            0.0023  0.0000  0.0122 -0.0031  0.0032
                                            0.0053  0.0112
   407. (0.01126) BD*( 1) C  11 - H  24  
                ( 39.71%)   0.6302* C  11 s( 30.51%)p 2.28( 69.42%)d 0.00(  0.07%)
                                           -0.0003  0.5521  0.0178  0.0006  0.0002
                                           -0.4055 -0.0019 -0.0046 -0.0007 -0.7262
                                           -0.0039 -0.0067 -0.0011 -0.0482 -0.0003
                                           -0.0005 -0.0001  0.0197  0.0005  0.0024
                                           -0.0122 -0.0112
                ( 60.29%)  -0.7765* H  24 s(100.00%)
                                            1.0000  0.0007  0.0012
   408. (0.01568) BD*( 1) C  12 - C  13  
                ( 50.05%)   0.7074* C  12 s( 34.73%)p 1.88( 65.24%)d 0.00(  0.03%)
                                            0.0000  0.5892 -0.0110 -0.0000 -0.0001
                                            0.3824  0.0237 -0.0104  0.0001  0.7088
                                           -0.0342 -0.0101  0.0001  0.0426  0.0057
                                           -0.0014 -0.0000  0.0123  0.0022  0.0012
                                           -0.0054 -0.0114
                ( 49.95%)  -0.7068* C  13 s( 34.66%)p 1.88( 65.31%)d 0.00(  0.03%)
                                            0.0000  0.5886 -0.0133 -0.0028 -0.0005
                                           -0.4124  0.0419  0.0020  0.0002 -0.6922
                                           -0.0038  0.0134 -0.0006 -0.0427  0.0079
                                           -0.0002  0.0000  0.0105  0.0017  0.0006
                                           -0.0082 -0.0114
   409. (0.32238) BD*( 2) C  12 - C  13  
                ( 49.80%)   0.7057* C  12 s(  0.00%)p 1.00( 99.96%)d 0.00(  0.04%)
                                            0.0000  0.0013  0.0000  0.0003  0.0000
                                            0.1777  0.0049  0.0021  0.0001 -0.0379
                                           -0.0012 -0.0003  0.0001 -0.9827 -0.0259
                                           -0.0124  0.0007  0.0009 -0.0162 -0.0092
                                            0.0034 -0.0045
                ( 50.20%)  -0.7085* C  13 s(  0.00%)p 1.00( 99.96%)d 0.00(  0.04%)
                                            0.0000 -0.0013  0.0002  0.0007  0.0001
                                            0.1726  0.0044  0.0021 -0.0002 -0.0432
                                           -0.0007 -0.0004 -0.0001 -0.9834 -0.0247
                                           -0.0121  0.0015 -0.0036 -0.0004  0.0189
                                           -0.0007 -0.0015
   410. (0.01162) BD*( 1) C  12 - H  25  
                ( 39.78%)   0.6307* C  12 s( 30.50%)p 2.28( 69.43%)d 0.00(  0.07%)
                                           -0.0003  0.5520  0.0179  0.0003  0.0002
                                           -0.8200 -0.0044 -0.0084 -0.0018 -0.0073
                                           -0.0002  0.0001 -0.0000 -0.1472 -0.0007
                                           -0.0015 -0.0003  0.0004  0.0075  0.0002
                                            0.0226 -0.0099
                ( 60.22%)  -0.7760* H  25 s(100.00%)
                                            1.0000  0.0005  0.0012
   411. (0.01508) BD*( 1) C  13 - C  14  
                ( 50.44%)   0.7102* C  13 s( 34.71%)p 1.88( 65.26%)d 0.00(  0.03%)
                                            0.0000  0.5891 -0.0093  0.0015  0.0004
                                            0.7945 -0.0145 -0.0135  0.0006  0.0186
                                           -0.0391  0.0037 -0.0007  0.1379 -0.0009
                                           -0.0023  0.0001 -0.0018  0.0057 -0.0006
                                            0.0128 -0.0109
                ( 49.56%)  -0.7040* C  14 s( 34.62%)p 1.89( 65.35%)d 0.00(  0.03%)
                                           -0.0001  0.5882  0.0138 -0.0032 -0.0001
                                           -0.7936  0.0142  0.0079 -0.0002 -0.0031
                                           -0.0390  0.0051  0.0002 -0.1477  0.0037
                                            0.0006  0.0002  0.0019  0.0060 -0.0000
                                            0.0126 -0.0106
   412. (0.01121) BD*( 1) C  13 - H  26  
                ( 39.73%)   0.6303* C  13 s( 30.54%)p 2.27( 69.40%)d 0.00(  0.07%)
                                            0.0003 -0.5523 -0.0179 -0.0013 -0.0002
                                            0.4080  0.0018  0.0046  0.0009 -0.7188
                                           -0.0040 -0.0066 -0.0011  0.1039  0.0004
                                            0.0010  0.0002  0.0197 -0.0023  0.0049
                                            0.0119  0.0107
                ( 60.27%)  -0.7763* H  26 s(100.00%)
                                           -1.0000 -0.0006 -0.0012
   413. (0.01225) BD*( 1) C  14 - H  27  
                ( 39.48%)   0.6283* C  14 s( 30.26%)p 2.30( 69.67%)d 0.00(  0.07%)
                                            0.0003 -0.5499  0.0159  0.0014  0.0002
                                           -0.3980 -0.0076  0.0030  0.0012 -0.7328
                                            0.0025 -0.0045 -0.0025 -0.0363 -0.0025
                                            0.0011  0.0006 -0.0194 -0.0002 -0.0017
                                            0.0123  0.0119
                ( 60.52%)  -0.7780* H  27 s(100.00%)
                                           -1.0000 -0.0013 -0.0007
   414. (0.28496) BD*( 1) C  15 - O  16  
                ( 73.17%)   0.8554* C  15 s(  0.01%)p 1.00( 99.43%)d 0.01(  0.56%)
                                            0.0000 -0.0080  0.0002 -0.0013  0.0002
                                            0.6729  0.0291  0.0118  0.0029  0.6787
                                            0.0280  0.0114  0.0029  0.2807  0.0117
                                            0.0061  0.0006  0.0167 -0.0314 -0.0460
                                            0.0364 -0.0299
                ( 26.83%)  -0.5180* O  16 s(  0.00%)p 1.00( 99.89%)d 0.00(  0.11%)
                                           -0.0000 -0.0069  0.0001 -0.0002  0.0000
                                            0.6877  0.0002 -0.0007 -0.0023  0.6722
                                           -0.0002 -0.0014 -0.0020  0.2723  0.0005
                                            0.0002 -0.0010 -0.0074  0.0140  0.0199
                                           -0.0163  0.0129
   415. (0.00572) BD*( 2) C  15 - O  16  
                ( 64.11%)   0.8007* C  15 s( 32.05%)p 2.12( 67.80%)d 0.00(  0.15%)
                                            0.0000 -0.5630  0.0594  0.0012  0.0010
                                           -0.4345  0.0447 -0.0009  0.0030  0.1423
                                           -0.0309  0.0026 -0.0021  0.6817 -0.0346
                                           -0.0055 -0.0019  0.0065  0.0293 -0.0078
                                           -0.0081 -0.0226
                ( 35.89%)  -0.5991* O  16 s( 37.28%)p 1.68( 62.61%)d 0.00(  0.11%)
                                           -0.0001 -0.6095 -0.0364 -0.0009 -0.0000
                                            0.4089 -0.0087  0.0000  0.0007 -0.1579
                                           -0.0001  0.0006 -0.0006 -0.6584  0.0215
                                           -0.0021 -0.0001  0.0053  0.0252 -0.0105
                                           -0.0071 -0.0168
   416. (0.03486) BD*( 1) C  15 - H  28  
                ( 41.74%)   0.6461* C  15 s( 35.45%)p 1.82( 64.47%)d 0.00(  0.08%)
                                            0.0004 -0.5942 -0.0374 -0.0016 -0.0012
                                           -0.1476  0.0077 -0.0034  0.0024  0.4164
                                            0.0021  0.0028 -0.0012 -0.6700 -0.0232
                                            0.0022 -0.0027 -0.0002 -0.0094  0.0210
                                            0.0056 -0.0168
                ( 58.26%)  -0.7633* H  28 s(100.00%)
                                           -1.0000 -0.0042  0.0002
   417. (0.01272) BD*( 1) C  29 - H  30  
                ( 39.36%)   0.6274* C  29 s( 24.90%)p 3.01( 75.02%)d 0.00(  0.07%)
                                           -0.0001  0.4990 -0.0059  0.0006  0.0001
                                           -0.3646  0.0032 -0.0074  0.0025 -0.7468
                                           -0.0179 -0.0011 -0.0005  0.2430 -0.0106
                                            0.0012 -0.0015  0.0157 -0.0045 -0.0101
                                           -0.0144 -0.0123
                ( 60.64%)  -0.7787* H  30 s(100.00%)
                                            1.0000 -0.0016  0.0001
   418. (0.00486) BD*( 1) C  29 - H  31  
                ( 39.11%)   0.6254* C  29 s( 25.69%)p 2.89( 74.24%)d 0.00(  0.07%)
                                           -0.0000  0.5069 -0.0032  0.0000  0.0000
                                           -0.6056 -0.0018  0.0014 -0.0011  0.6064
                                            0.0122 -0.0044  0.0015 -0.0851 -0.0195
                                            0.0074 -0.0008 -0.0220  0.0057 -0.0058
                                           -0.0017 -0.0124
                ( 60.89%)  -0.7803* H  31 s(100.00%)
                                            1.0000  0.0004 -0.0000
   419. (0.01277) BD*( 1) C  29 - H  32  
                ( 39.45%)   0.6281* C  29 s( 24.95%)p 3.01( 74.98%)d 0.00(  0.07%)
                                            0.0001 -0.4994  0.0074 -0.0004 -0.0001
                                           -0.5791 -0.0189  0.0001 -0.0010 -0.2445
                                           -0.0018 -0.0058  0.0007 -0.5952  0.0055
                                           -0.0029  0.0024 -0.0080 -0.0222 -0.0088
                                           -0.0098 -0.0030
                ( 60.55%)  -0.7781* H  32 s(100.00%)
                                           -1.0000  0.0016 -0.0000


 NHO Directionality and "Bond Bending" (deviations from line of nuclear centers)

         [Thresholds for printing:  angular deviation  >  1.0 degree]
                                    hybrid p-character > 25.0%
                                    orbital occupancy  >  0.10e

                                Line of Centers        Hybrid 1              Hybrid 2
                                ---------------  -------------------   ------------------
                NBO               Theta   Phi    Theta   Phi    Dev    Theta   Phi    Dev
 ========================================================================================
     1. BD (   1) C   1 - C   2   137.8  281.8   137.0  280.3   1.3     41.1  104.2   1.9
     2. BD (   2) C   1 - C   2   137.8  281.8    58.1  328.3  90.0    122.1  148.3  90.1
     3. BD (   1) C   1 - C   6    43.3  197.0    44.2  198.4   1.3    137.5   15.5   1.3
     5. BD (   1) C   2 - C   3    90.7  238.8    89.0  237.7   2.1     87.9   59.7   1.7
     7. BD (   1) C   3 - C   4    44.0  197.7    43.4  196.2   1.2      --     --    --
     8. BD (   2) C   3 - C   4    44.0  197.7    57.8  328.4  90.1     58.0  327.8  90.1
    10. BD (   1) C   4 - C   5    42.6  100.8    42.2  102.2   1.1      --     --    --
    11. BD (   1) C   4 - C   7    91.4  239.8    90.4  237.7   2.4     86.6   61.9   2.8
    12. BD (   1) C   5 - C   6    89.1   58.8    90.5   57.4   2.0     92.1  239.9   1.7
    13. BD (   2) C   5 - C   6    89.1   58.8    58.0  328.2  90.1    122.0  148.5  89.8
    16. BD (   1) C   7 - C   8   100.1  177.2    95.5  174.8   5.1     78.2  359.2   2.6
    18. BD (   1) C   7 - H  22   142.8  304.1   140.4  304.4   2.4      --     --    --
    19. BD (   1) C   8 - C  10    93.7  239.6     --     --    --      86.0   60.6   1.1
    20. BD (   1) C   8 - C  14    97.6  120.7    97.3  119.4   1.3      --     --    --
    21. BD (   2) C   8 - C  14    97.6  120.7   169.1  347.2  90.0    169.2  344.6  89.8
    22. BD (   1) N   9 - C  15    91.0  315.3    92.4  315.7   1.4     92.3  134.2   3.5
    23. BD (   1) N   9 - C  29    29.5  163.4    30.9  161.7   1.6      --     --    --
    24. BD (   1) C  10 - C  11   100.2  180.6   100.4  178.7   1.9     79.8    2.3   1.6
    25. BD (   2) C  10 - C  11   100.2  180.6   169.4  350.8  90.2     10.4  169.1  90.0
    27. BD (   1) C  11 - C  12    97.0  119.9    96.7  118.7   1.3     82.7  301.2   1.3
    29. BD (   1) C  12 - C  13    87.0   60.5    86.5   59.2   1.3     92.6  241.7   1.3
    30. BD (   2) C  12 - C  13    87.0   60.5   169.5  348.0  89.8     10.3  166.0  90.2
    32. BD (   1) C  13 - C  14    79.8    0.5    80.0  358.7   1.8    100.5  182.7   2.2
    35. BD (   1) C  15 - O  16   145.6  339.8   106.4  225.2  89.6    105.9  224.3  89.5
    36. BD (   2) C  15 - O  16   145.6  339.8   147.8  343.9   3.1      --     --    --
    37. BD (   1) C  15 - H  28    34.2  291.0    32.6  288.5   2.1      --     --    --
    38. BD (   1) C  29 - H  30    73.0  243.0    74.7  244.5   2.2      --     --    --
    39. BD (   1) C  29 - H  31    94.2  135.5    96.5  134.6   2.4      --     --    --
    40. BD (   1) C  29 - H  32    45.7   23.9    47.7   22.8   2.2      --     --    --
    58. LP (   1) N   9             --     --     75.1   45.0   --       --     --    --
    59. LP (   1) O  16             --     --    144.6  338.9   --       --     --    --
    60. LP (   2) O  16             --     --    119.4  125.2   --       --     --    --
   381. BD*(   2) C   1 - C   2   137.8  281.8    58.1  328.3  90.0    122.1  148.3  90.1
   387. BD*(   2) C   3 - C   4    44.0  197.7    57.8  328.4  90.1     58.0  327.8  90.1
   392. BD*(   2) C   5 - C   6    89.1   58.8    58.0  328.2  90.1    122.0  148.5  89.8
   400. BD*(   2) C   8 - C  14    97.6  120.7   169.1  347.2  90.0    169.2  344.6  89.8
   404. BD*(   2) C  10 - C  11   100.2  180.6   169.4  350.8  90.2     10.4  169.1  90.0
   409. BD*(   2) C  12 - C  13    87.0   60.5   169.5  348.0  89.8     10.3  166.0  90.2
   414. BD*(   1) C  15 - O  16   145.6  339.8   106.4  225.2  89.6    105.9  224.3  89.5


 Second Order Perturbation Theory Analysis of Fock Matrix in NBO Basis

     Threshold for printing:   0.50 kcal/mol
                                                                              E(2)  E(j)-E(i) F(i,j)
         Donor NBO (i)                     Acceptor NBO (j)                 kcal/mol   a.u.    a.u. 
 ===================================================================================================

 within unit  1
   1. BD (   1) C   1 - C   2        / 95. RY*(   1) C   3                    0.77    1.85    0.034
   1. BD (   1) C   1 - C   2        / 96. RY*(   2) C   3                    1.79    1.93    0.053
   1. BD (   1) C   1 - C   2        /146. RY*(   1) C   6                    0.99    1.86    0.038
   1. BD (   1) C   1 - C   2        /147. RY*(   2) C   6                    1.49    2.16    0.051
   1. BD (   1) C   1 - C   2        /382. BD*(   1) C   1 - C   6            2.56    1.39    0.053
   1. BD (   1) C   1 - C   2        /383. BD*(   1) C   1 - H  17            1.36    1.39    0.039
   1. BD (   1) C   1 - C   2        /384. BD*(   1) C   2 - C   3            2.59    1.38    0.053
   1. BD (   1) C   1 - C   2        /385. BD*(   1) C   2 - H  18            1.36    1.38    0.039
   1. BD (   1) C   1 - C   2        /388. BD*(   1) C   3 - H  19            2.43    1.38    0.052
   1. BD (   1) C   1 - C   2        /394. BD*(   1) C   6 - H  21            2.39    1.38    0.051
   2. BD (   2) C   1 - C   2        / 98. RY*(   4) C   3                    0.95    1.73    0.040
   2. BD (   2) C   1 - C   2        /149. RY*(   4) C   6                    0.84    1.81    0.038
   2. BD (   2) C   1 - C   2        /387. BD*(   2) C   3 - C   4           28.31    0.35    0.089
   2. BD (   2) C   1 - C   2        /392. BD*(   2) C   5 - C   6           28.61    0.35    0.089
   3. BD (   1) C   1 - C   6        / 78. RY*(   1) C   2                    1.04    1.86    0.039
   3. BD (   1) C   1 - C   6        / 79. RY*(   2) C   2                    1.44    2.19    0.050
   3. BD (   1) C   1 - C   6        /129. RY*(   1) C   5                    1.01    1.89    0.039
   3. BD (   1) C   1 - C   6        /130. RY*(   2) C   5                    1.37    1.94    0.046
   3. BD (   1) C   1 - C   6        /380. BD*(   1) C   1 - C   2            2.55    1.39    0.053
   3. BD (   1) C   1 - C   6        /383. BD*(   1) C   1 - H  17            1.34    1.39    0.038
   3. BD (   1) C   1 - C   6        /385. BD*(   1) C   2 - H  18            2.37    1.38    0.051
   3. BD (   1) C   1 - C   6        /391. BD*(   1) C   5 - C   6            2.67    1.38    0.054
   3. BD (   1) C   1 - C   6        /393. BD*(   1) C   5 - H  20            2.48    1.39    0.052
   3. BD (   1) C   1 - C   6        /394. BD*(   1) C   6 - H  21            1.35    1.38    0.039
   4. BD (   1) C   1 - H  17        / 78. RY*(   1) C   2                    1.33    1.71    0.043
   4. BD (   1) C   1 - H  17        /146. RY*(   1) C   6                    1.34    1.71    0.043
   4. BD (   1) C   1 - H  17        /380. BD*(   1) C   1 - C   2            0.95    1.24    0.031
   4. BD (   1) C   1 - H  17        /382. BD*(   1) C   1 - C   6            0.95    1.24    0.031
   4. BD (   1) C   1 - H  17        /384. BD*(   1) C   2 - C   3            3.78    1.24    0.061
   4. BD (   1) C   1 - H  17        /385. BD*(   1) C   2 - H  18            0.56    1.23    0.023
   4. BD (   1) C   1 - H  17        /391. BD*(   1) C   5 - C   6            3.89    1.24    0.062
   4. BD (   1) C   1 - H  17        /394. BD*(   1) C   6 - H  21            0.56    1.23    0.023
   5. BD (   1) C   2 - C   3        / 61. RY*(   1) C   1                    0.94    1.88    0.038
   5. BD (   1) C   2 - C   3        / 62. RY*(   2) C   1                    1.44    2.19    0.050
   5. BD (   1) C   2 - C   3        /112. RY*(   1) C   4                    1.03    2.02    0.041
   5. BD (   1) C   2 - C   3        /113. RY*(   2) C   4                    0.77    1.75    0.033
   5. BD (   1) C   2 - C   3        /114. RY*(   3) C   4                    0.66    1.68    0.030
   5. BD (   1) C   2 - C   3        /380. BD*(   1) C   1 - C   2            2.55    1.39    0.053
   5. BD (   1) C   2 - C   3        /383. BD*(   1) C   1 - H  17            2.33    1.38    0.051
   5. BD (   1) C   2 - C   3        /385. BD*(   1) C   2 - H  18            1.33    1.38    0.038
   5. BD (   1) C   2 - C   3        /386. BD*(   1) C   3 - C   4            3.44    1.38    0.062
   5. BD (   1) C   2 - C   3        /388. BD*(   1) C   3 - H  19            1.37    1.38    0.039
   5. BD (   1) C   2 - C   3        /390. BD*(   1) C   4 - C   7            3.91    1.26    0.063
   6. BD (   1) C   2 - H  18        / 61. RY*(   1) C   1                    1.23    1.73    0.041
   6. BD (   1) C   2 - H  18        / 95. RY*(   1) C   3                    1.18    1.70    0.040
   6. BD (   1) C   2 - H  18        /380. BD*(   1) C   1 - C   2            0.95    1.24    0.031
   6. BD (   1) C   2 - H  18        /382. BD*(   1) C   1 - C   6            3.70    1.24    0.060
   6. BD (   1) C   2 - H  18        /383. BD*(   1) C   1 - H  17            0.57    1.24    0.024
   6. BD (   1) C   2 - H  18        /384. BD*(   1) C   2 - C   3            0.98    1.24    0.031
   6. BD (   1) C   2 - H  18        /386. BD*(   1) C   3 - C   4            4.06    1.23    0.063
   6. BD (   1) C   2 - H  18        /388. BD*(   1) C   3 - H  19            0.57    1.23    0.024
   7. BD (   1) C   3 - C   4        / 78. RY*(   1) C   2                    1.14    1.86    0.041
   7. BD (   1) C   3 - C   4        / 79. RY*(   2) C   2                    1.54    2.19    0.052
   7. BD (   1) C   3 - C   4        /129. RY*(   1) C   5                    0.74    1.88    0.033
   7. BD (   1) C   3 - C   4        /163. RY*(   1) C   7                    1.47    1.66    0.044
   7. BD (   1) C   3 - C   4        /384. BD*(   1) C   2 - C   3            3.11    1.38    0.059
   7. BD (   1) C   3 - C   4        /385. BD*(   1) C   2 - H  18            1.96    1.38    0.047
   7. BD (   1) C   3 - C   4        /388. BD*(   1) C   3 - H  19            1.61    1.38    0.042
   7. BD (   1) C   3 - C   4        /389. BD*(   1) C   4 - C   5            3.35    1.37    0.061
   7. BD (   1) C   3 - C   4        /390. BD*(   1) C   4 - C   7            2.28    1.26    0.048
   7. BD (   1) C   3 - C   4        /393. BD*(   1) C   5 - H  20            2.60    1.38    0.054
   7. BD (   1) C   3 - C   4        /395. BD*(   1) C   7 - C   8            0.86    1.26    0.029
   7. BD (   1) C   3 - C   4        /396. BD*(   1) C   7 - N   9            0.58    1.17    0.023
   7. BD (   1) C   3 - C   4        /397. BD*(   1) C   7 - H  22            0.59    1.22    0.024
   8. BD (   2) C   3 - C   4        / 80. RY*(   3) C   2                    1.75    0.78    0.036
   8. BD (   2) C   3 - C   4        /131. RY*(   3) C   5                    2.03    1.03    0.045
   8. BD (   2) C   3 - C   4        /381. BD*(   2) C   1 - C   2           28.17    0.35    0.089
   8. BD (   2) C   3 - C   4        /392. BD*(   2) C   5 - C   6           27.57    0.35    0.088
   8. BD (   2) C   3 - C   4        /395. BD*(   1) C   7 - C   8            3.52    0.78    0.051
   8. BD (   2) C   3 - C   4        /396. BD*(   1) C   7 - N   9            5.07    0.70    0.058
   9. BD (   1) C   3 - H  19        / 78. RY*(   1) C   2                    1.08    1.71    0.038
   9. BD (   1) C   3 - H  19        /112. RY*(   1) C   4                    1.86    1.87    0.053
   9. BD (   1) C   3 - H  19        /380. BD*(   1) C   1 - C   2            3.65    1.24    0.060
   9. BD (   1) C   3 - H  19        /384. BD*(   1) C   2 - C   3            1.02    1.23    0.032
   9. BD (   1) C   3 - H  19        /385. BD*(   1) C   2 - H  18            0.56    1.23    0.024
   9. BD (   1) C   3 - H  19        /386. BD*(   1) C   3 - C   4            1.35    1.23    0.036
   9. BD (   1) C   3 - H  19        /389. BD*(   1) C   4 - C   5            4.79    1.23    0.069
  10. BD (   1) C   4 - C   5        / 95. RY*(   1) C   3                    0.90    1.84    0.037
  10. BD (   1) C   4 - C   5        / 96. RY*(   2) C   3                    0.54    1.93    0.029
  10. BD (   1) C   4 - C   5        /146. RY*(   1) C   6                    1.21    1.86    0.042
  10. BD (   1) C   4 - C   5        /147. RY*(   2) C   6                    1.54    2.16    0.052
  10. BD (   1) C   4 - C   5        /163. RY*(   1) C   7                    1.26    1.66    0.041
  10. BD (   1) C   4 - C   5        /164. RY*(   2) C   7                    1.14    1.63    0.039
  10. BD (   1) C   4 - C   5        /386. BD*(   1) C   3 - C   4            3.19    1.38    0.059
  10. BD (   1) C   4 - C   5        /388. BD*(   1) C   3 - H  19            2.43    1.38    0.052
  10. BD (   1) C   4 - C   5        /390. BD*(   1) C   4 - C   7            2.09    1.26    0.046
  10. BD (   1) C   4 - C   5        /391. BD*(   1) C   5 - C   6            3.26    1.38    0.060
  10. BD (   1) C   4 - C   5        /393. BD*(   1) C   5 - H  20            1.60    1.38    0.042
  10. BD (   1) C   4 - C   5        /394. BD*(   1) C   6 - H  21            1.98    1.38    0.047
  10. BD (   1) C   4 - C   5        /397. BD*(   1) C   7 - H  22            1.09    1.22    0.033
  11. BD (   1) C   4 - C   7        / 95. RY*(   1) C   3                    1.90    1.80    0.053
  11. BD (   1) C   4 - C   7        /129. RY*(   1) C   5                    1.44    1.84    0.046
  11. BD (   1) C   4 - C   7        /181. RY*(   2) C   8                    1.65    1.92    0.051
  11. BD (   1) C   4 - C   7        /197. RY*(   1) N   9                    1.57    1.55    0.044
  11. BD (   1) C   4 - C   7        /384. BD*(   1) C   2 - C   3            2.18    1.34    0.048
  11. BD (   1) C   4 - C   7        /386. BD*(   1) C   3 - C   4            2.20    1.33    0.048
  11. BD (   1) C   4 - C   7        /389. BD*(   1) C   4 - C   5            2.13    1.33    0.048
  11. BD (   1) C   4 - C   7        /391. BD*(   1) C   5 - C   6            2.35    1.34    0.050
  11. BD (   1) C   4 - C   7        /395. BD*(   1) C   7 - C   8            2.66    1.22    0.051
  11. BD (   1) C   4 - C   7        /396. BD*(   1) C   7 - N   9            0.93    1.13    0.029
  11. BD (   1) C   4 - C   7        /397. BD*(   1) C   7 - H  22            0.98    1.18    0.030
  11. BD (   1) C   4 - C   7        /398. BD*(   1) C   8 - C  10            2.81    1.33    0.055
  11. BD (   1) C   4 - C   7        /401. BD*(   1) N   9 - C  15            0.99    1.24    0.032
  11. BD (   1) C   4 - C   7        /402. BD*(   1) N   9 - C  29            0.78    1.15    0.027
  12. BD (   1) C   5 - C   6        / 61. RY*(   1) C   1                    0.94    1.88    0.038
  12. BD (   1) C   5 - C   6        / 62. RY*(   2) C   1                    1.41    2.19    0.050
  12. BD (   1) C   5 - C   6        /112. RY*(   1) C   4                    1.36    2.02    0.047
  12. BD (   1) C   5 - C   6        /113. RY*(   2) C   4                    0.55    1.75    0.028
  12. BD (   1) C   5 - C   6        /114. RY*(   3) C   4                    0.58    1.68    0.028
  12. BD (   1) C   5 - C   6        /382. BD*(   1) C   1 - C   6            2.59    1.39    0.054
  12. BD (   1) C   5 - C   6        /383. BD*(   1) C   1 - H  17            2.31    1.38    0.051
  12. BD (   1) C   5 - C   6        /389. BD*(   1) C   4 - C   5            3.64    1.37    0.063
  12. BD (   1) C   5 - C   6        /390. BD*(   1) C   4 - C   7            4.00    1.26    0.064
  12. BD (   1) C   5 - C   6        /393. BD*(   1) C   5 - H  20            1.55    1.38    0.041
  12. BD (   1) C   5 - C   6        /394. BD*(   1) C   6 - H  21            1.34    1.38    0.038
  13. BD (   2) C   5 - C   6        / 63. RY*(   3) C   1                    1.40    0.78    0.032
  13. BD (   2) C   5 - C   6        /381. BD*(   2) C   1 - C   2           27.90    0.35    0.089
  13. BD (   2) C   5 - C   6        /387. BD*(   2) C   3 - C   4           28.80    0.35    0.090
  14. BD (   1) C   5 - H  20        /112. RY*(   1) C   4                    1.83    1.87    0.052
  14. BD (   1) C   5 - H  20        /146. RY*(   1) C   6                    1.17    1.71    0.040
  14. BD (   1) C   5 - H  20        /382. BD*(   1) C   1 - C   6            3.62    1.24    0.060
  14. BD (   1) C   5 - H  20        /386. BD*(   1) C   3 - C   4            4.71    1.23    0.068
  14. BD (   1) C   5 - H  20        /389. BD*(   1) C   4 - C   5            1.33    1.23    0.036
  14. BD (   1) C   5 - H  20        /391. BD*(   1) C   5 - C   6            1.13    1.24    0.033
  14. BD (   1) C   5 - H  20        /394. BD*(   1) C   6 - H  21            0.56    1.24    0.023
  15. BD (   1) C   6 - H  21        / 61. RY*(   1) C   1                    1.23    1.73    0.041
  15. BD (   1) C   6 - H  21        /129. RY*(   1) C   5                    1.15    1.74    0.040
  15. BD (   1) C   6 - H  21        /380. BD*(   1) C   1 - C   2            3.70    1.24    0.060
  15. BD (   1) C   6 - H  21        /382. BD*(   1) C   1 - C   6            0.94    1.24    0.031
  15. BD (   1) C   6 - H  21        /383. BD*(   1) C   1 - H  17            0.57    1.24    0.024
  15. BD (   1) C   6 - H  21        /389. BD*(   1) C   4 - C   5            4.09    1.23    0.063
  15. BD (   1) C   6 - H  21        /391. BD*(   1) C   5 - C   6            0.99    1.24    0.031
  15. BD (   1) C   6 - H  21        /393. BD*(   1) C   5 - H  20            0.55    1.24    0.023
  16. BD (   1) C   7 - C   8        /113. RY*(   2) C   4                    1.10    1.71    0.039
  16. BD (   1) C   7 - C   8        /197. RY*(   1) N   9                    0.68    1.56    0.029
  16. BD (   1) C   7 - C   8        /214. RY*(   1) C  10                    1.59    1.82    0.048
  16. BD (   1) C   7 - C   8        /282. RY*(   1) C  14                    1.30    1.81    0.043
  16. BD (   1) C   7 - C   8        /386. BD*(   1) C   3 - C   4            1.45    1.34    0.039
  16. BD (   1) C   7 - C   8        /387. BD*(   2) C   3 - C   4            1.35    0.79    0.032
  16. BD (   1) C   7 - C   8        /390. BD*(   1) C   4 - C   7            2.42    1.22    0.049
  16. BD (   1) C   7 - C   8        /396. BD*(   1) C   7 - N   9            0.87    1.14    0.028
  16. BD (   1) C   7 - C   8        /397. BD*(   1) C   7 - H  22            0.99    1.18    0.031
  16. BD (   1) C   7 - C   8        /398. BD*(   1) C   8 - C  10            1.87    1.33    0.045
  16. BD (   1) C   7 - C   8        /399. BD*(   1) C   8 - C  14            2.16    1.33    0.048
  16. BD (   1) C   7 - C   8        /401. BD*(   1) N   9 - C  15            2.47    1.24    0.050
  16. BD (   1) C   7 - C   8        /403. BD*(   1) C  10 - C  11            2.26    1.34    0.049
  16. BD (   1) C   7 - C   8        /411. BD*(   1) C  13 - C  14            2.07    1.34    0.047
  17. BD (   1) C   7 - N   9        /114. RY*(   3) C   4                    0.77    1.75    0.033
  17. BD (   1) C   7 - N   9        /299. RY*(   1) C  15                    1.46    2.21    0.051
  17. BD (   1) C   7 - N   9        /302. RY*(   4) C  15                    0.53    1.91    0.029
  17. BD (   1) C   7 - N   9        /357. RY*(   1) C  29                    0.54    1.65    0.027
  17. BD (   1) C   7 - N   9        /386. BD*(   1) C   3 - C   4            1.21    1.45    0.037
  17. BD (   1) C   7 - N   9        /387. BD*(   2) C   3 - C   4            1.56    0.90    0.036
  17. BD (   1) C   7 - N   9        /390. BD*(   1) C   4 - C   7            0.88    1.33    0.031
  17. BD (   1) C   7 - N   9        /395. BD*(   1) C   7 - C   8            0.82    1.33    0.030
  17. BD (   1) C   7 - N   9        /399. BD*(   1) C   8 - C  14            1.63    1.45    0.043
  17. BD (   1) C   7 - N   9        /400. BD*(   2) C   8 - C  14            0.95    0.89    0.028
  17. BD (   1) C   7 - N   9        /401. BD*(   1) N   9 - C  15            1.32    1.36    0.038
  17. BD (   1) C   7 - N   9        /402. BD*(   1) N   9 - C  29            1.14    1.26    0.034
  17. BD (   1) C   7 - N   9        /416. BD*(   1) C  15 - H  28            1.33    1.38    0.038
  18. BD (   1) C   7 - H  22        /182. RY*(   3) C   8                    0.58    1.30    0.025
  18. BD (   1) C   7 - H  22        /389. BD*(   1) C   4 - C   5            5.92    1.17    0.075
  18. BD (   1) C   7 - H  22        /390. BD*(   1) C   4 - C   7            0.78    1.06    0.026
  18. BD (   1) C   7 - H  22        /395. BD*(   1) C   7 - C   8            1.01    1.05    0.029
  18. BD (   1) C   7 - H  22        /399. BD*(   1) C   8 - C  14            2.82    1.17    0.052
  18. BD (   1) C   7 - H  22        /400. BD*(   2) C   8 - C  14            5.61    0.62    0.057
  18. BD (   1) C   7 - H  22        /402. BD*(   1) N   9 - C  29            5.53    0.99    0.066
  19. BD (   1) C   8 - C  10        /163. RY*(   1) C   7                    0.99    1.65    0.036
  19. BD (   1) C   8 - C  10        /164. RY*(   2) C   7                    1.17    1.63    0.039
  19. BD (   1) C   8 - C  10        /231. RY*(   1) C  11                    1.15    1.85    0.041
  19. BD (   1) C   8 - C  10        /232. RY*(   2) C  11                    1.59    2.17    0.053
  19. BD (   1) C   8 - C  10        /282. RY*(   1) C  14                    0.80    1.84    0.034
  19. BD (   1) C   8 - C  10        /283. RY*(   2) C  14                    0.72    2.06    0.035
  19. BD (   1) C   8 - C  10        /390. BD*(   1) C   4 - C   7            2.20    1.26    0.047
  19. BD (   1) C   8 - C  10        /395. BD*(   1) C   7 - C   8            2.03    1.26    0.045
  19. BD (   1) C   8 - C  10        /399. BD*(   1) C   8 - C  14            3.24    1.37    0.060
  19. BD (   1) C   8 - C  10        /403. BD*(   1) C  10 - C  11            3.12    1.38    0.059
  19. BD (   1) C   8 - C  10        /405. BD*(   1) C  10 - H  23            1.56    1.38    0.042
  19. BD (   1) C   8 - C  10        /407. BD*(   1) C  11 - H  24            1.97    1.38    0.047
  19. BD (   1) C   8 - C  10        /413. BD*(   1) C  14 - H  27            2.69    1.38    0.055
  20. BD (   1) C   8 - C  14        /164. RY*(   2) C   7                    1.13    1.63    0.039
  20. BD (   1) C   8 - C  14        /214. RY*(   1) C  10                    0.77    1.86    0.034
  20. BD (   1) C   8 - C  14        /265. RY*(   1) C  13                    1.21    1.86    0.042
  20. BD (   1) C   8 - C  14        /266. RY*(   2) C  13                    1.53    2.18    0.052
  20. BD (   1) C   8 - C  14        /395. BD*(   1) C   7 - C   8            2.22    1.26    0.047
  20. BD (   1) C   8 - C  14        /396. BD*(   1) C   7 - N   9            0.85    1.18    0.028
  20. BD (   1) C   8 - C  14        /398. BD*(   1) C   8 - C  10            3.41    1.38    0.061
  20. BD (   1) C   8 - C  14        /405. BD*(   1) C  10 - H  23            2.43    1.38    0.052
  20. BD (   1) C   8 - C  14        /411. BD*(   1) C  13 - C  14            3.17    1.39    0.059
  20. BD (   1) C   8 - C  14        /412. BD*(   1) C  13 - H  26            1.92    1.38    0.046
  20. BD (   1) C   8 - C  14        /413. BD*(   1) C  14 - H  27            1.71    1.39    0.044
  21. BD (   2) C   8 - C  14        /216. RY*(   3) C  10                    1.92    1.11    0.045
  21. BD (   2) C   8 - C  14        /267. RY*(   3) C  13                    1.91    0.82    0.039
  21. BD (   2) C   8 - C  14        /396. BD*(   1) C   7 - N   9            4.70    0.70    0.055
  21. BD (   2) C   8 - C  14        /397. BD*(   1) C   7 - H  22            2.94    0.75    0.046
  21. BD (   2) C   8 - C  14        /404. BD*(   2) C  10 - C  11           26.96    0.35    0.087
  21. BD (   2) C   8 - C  14        /409. BD*(   2) C  12 - C  13           27.78    0.35    0.088
  22. BD (   1) N   9 - C  15        /163. RY*(   1) C   7                    2.35    1.80    0.058
  22. BD (   1) N   9 - C  15        /357. RY*(   1) C  29                    0.95    1.72    0.036
  22. BD (   1) N   9 - C  15        /395. BD*(   1) C   7 - C   8            0.99    1.40    0.033
  22. BD (   1) N   9 - C  15        /396. BD*(   1) C   7 - N   9            1.68    1.32    0.042
  22. BD (   1) N   9 - C  15        /397. BD*(   1) C   7 - H  22            0.52    1.37    0.024
  22. BD (   1) N   9 - C  15        /402. BD*(   1) N   9 - C  29            1.41    1.33    0.039
  22. BD (   1) N   9 - C  15        /415. BD*(   2) C  15 - O  16            0.55    1.53    0.026
  22. BD (   1) N   9 - C  15        /418. BD*(   1) C  29 - H  31            0.98    1.37    0.033
  23. BD (   1) N   9 - C  29        /163. RY*(   1) C   7                    1.94    1.74    0.052
  23. BD (   1) N   9 - C  29        /302. RY*(   4) C  15                    1.44    1.92    0.047
  23. BD (   1) N   9 - C  29        /396. BD*(   1) C   7 - N   9            1.54    1.26    0.040
  23. BD (   1) N   9 - C  29        /397. BD*(   1) C   7 - H  22            0.95    1.30    0.031
  23. BD (   1) N   9 - C  29        /401. BD*(   1) N   9 - C  15            1.05    1.36    0.034
  23. BD (   1) N   9 - C  29        /415. BD*(   2) C  15 - O  16            2.62    1.47    0.055
  24. BD (   1) C  10 - C  11        /180. RY*(   1) C   8                    0.88    1.97    0.037
  24. BD (   1) C  10 - C  11        /181. RY*(   2) C   8                    1.19    1.96    0.043
  24. BD (   1) C  10 - C  11        /248. RY*(   1) C  12                    0.98    1.88    0.038
  24. BD (   1) C  10 - C  11        /249. RY*(   2) C  12                    1.42    2.18    0.050
  24. BD (   1) C  10 - C  11        /395. BD*(   1) C   7 - C   8            3.65    1.26    0.061
  24. BD (   1) C  10 - C  11        /398. BD*(   1) C   8 - C  10            3.62    1.38    0.063
  24. BD (   1) C  10 - C  11        /405. BD*(   1) C  10 - H  23            1.44    1.38    0.040
  24. BD (   1) C  10 - C  11        /406. BD*(   1) C  11 - C  12            2.56    1.39    0.053
  24. BD (   1) C  10 - C  11        /407. BD*(   1) C  11 - H  24            1.33    1.38    0.038
  24. BD (   1) C  10 - C  11        /410. BD*(   1) C  12 - H  25            2.33    1.38    0.051
  25. BD (   2) C  10 - C  11        /182. RY*(   3) C   8                    0.52    1.04    0.023
  25. BD (   2) C  10 - C  11        /250. RY*(   3) C  12                    1.38    0.78    0.032
  25. BD (   2) C  10 - C  11        /400. BD*(   2) C   8 - C  14           28.50    0.35    0.090
  25. BD (   2) C  10 - C  11        /409. BD*(   2) C  12 - C  13           27.98    0.35    0.089
  26. BD (   1) C  10 - H  23        /180. RY*(   1) C   8                    1.85    1.82    0.052
  26. BD (   1) C  10 - H  23        /231. RY*(   1) C  11                    1.09    1.71    0.039
  26. BD (   1) C  10 - H  23        /398. BD*(   1) C   8 - C  10            1.30    1.23    0.036
  26. BD (   1) C  10 - H  23        /399. BD*(   1) C   8 - C  14            4.76    1.23    0.068
  26. BD (   1) C  10 - H  23        /403. BD*(   1) C  10 - C  11            1.08    1.24    0.033
  26. BD (   1) C  10 - H  23        /406. BD*(   1) C  11 - C  12            3.65    1.24    0.060
  26. BD (   1) C  10 - H  23        /407. BD*(   1) C  11 - H  24            0.56    1.23    0.024
  27. BD (   1) C  11 - C  12        /214. RY*(   1) C  10                    0.84    1.86    0.035
  27. BD (   1) C  11 - C  12        /215. RY*(   2) C  10                    1.61    1.98    0.051
  27. BD (   1) C  11 - C  12        /265. RY*(   1) C  13                    1.03    1.86    0.039
  27. BD (   1) C  11 - C  12        /266. RY*(   2) C  13                    1.48    2.18    0.051
  27. BD (   1) C  11 - C  12        /403. BD*(   1) C  10 - C  11            2.63    1.39    0.054
  27. BD (   1) C  11 - C  12        /405. BD*(   1) C  10 - H  23            2.45    1.38    0.052
  27. BD (   1) C  11 - C  12        /407. BD*(   1) C  11 - H  24            1.35    1.38    0.039
  27. BD (   1) C  11 - C  12        /408. BD*(   1) C  12 - C  13            2.56    1.39    0.053
  27. BD (   1) C  11 - C  12        /410. BD*(   1) C  12 - H  25            1.34    1.38    0.038
  27. BD (   1) C  11 - C  12        /412. BD*(   1) C  13 - H  26            2.38    1.38    0.051
  28. BD (   1) C  11 - H  24        /214. RY*(   1) C  10                    1.15    1.71    0.040
  28. BD (   1) C  11 - H  24        /248. RY*(   1) C  12                    1.23    1.73    0.041
  28. BD (   1) C  11 - H  24        /398. BD*(   1) C   8 - C  10            4.05    1.23    0.063
  28. BD (   1) C  11 - H  24        /403. BD*(   1) C  10 - C  11            0.99    1.24    0.031
  28. BD (   1) C  11 - H  24        /405. BD*(   1) C  10 - H  23            0.57    1.23    0.024
  28. BD (   1) C  11 - H  24        /406. BD*(   1) C  11 - C  12            0.94    1.24    0.031
  28. BD (   1) C  11 - H  24        /408. BD*(   1) C  12 - C  13            3.70    1.24    0.060
  28. BD (   1) C  11 - H  24        /410. BD*(   1) C  12 - H  25            0.56    1.24    0.024
  29. BD (   1) C  12 - C  13        /231. RY*(   1) C  11                    1.03    1.86    0.039
  29. BD (   1) C  12 - C  13        /232. RY*(   2) C  11                    1.45    2.18    0.050
  29. BD (   1) C  12 - C  13        /282. RY*(   1) C  14                    1.07    1.85    0.040
  29. BD (   1) C  12 - C  13        /283. RY*(   2) C  14                    1.38    2.06    0.048
  29. BD (   1) C  12 - C  13        /406. BD*(   1) C  11 - C  12            2.57    1.39    0.053
  29. BD (   1) C  12 - C  13        /407. BD*(   1) C  11 - H  24            2.39    1.38    0.051
  29. BD (   1) C  12 - C  13        /410. BD*(   1) C  12 - H  25            1.35    1.38    0.039
  29. BD (   1) C  12 - C  13        /411. BD*(   1) C  13 - C  14            2.59    1.39    0.054
  29. BD (   1) C  12 - C  13        /412. BD*(   1) C  13 - H  26            1.36    1.38    0.039
  29. BD (   1) C  12 - C  13        /413. BD*(   1) C  14 - H  27            2.36    1.39    0.051
  30. BD (   2) C  12 - C  13        /233. RY*(   3) C  11                    0.72    0.88    0.025
  30. BD (   2) C  12 - C  13        /234. RY*(   4) C  11                    0.68    1.89    0.035
  30. BD (   2) C  12 - C  13        /285. RY*(   4) C  14                    0.81    1.75    0.037
  30. BD (   2) C  12 - C  13        /400. BD*(   2) C   8 - C  14           28.36    0.35    0.089
  30. BD (   2) C  12 - C  13        /404. BD*(   2) C  10 - C  11           28.36    0.35    0.089
  31. BD (   1) C  12 - H  25        /231. RY*(   1) C  11                    1.33    1.71    0.043
  31. BD (   1) C  12 - H  25        /265. RY*(   1) C  13                    1.34    1.71    0.043
  31. BD (   1) C  12 - H  25        /403. BD*(   1) C  10 - C  11            3.80    1.24    0.061
  31. BD (   1) C  12 - H  25        /406. BD*(   1) C  11 - C  12            0.94    1.24    0.031
  31. BD (   1) C  12 - H  25        /407. BD*(   1) C  11 - H  24            0.56    1.23    0.023
  31. BD (   1) C  12 - H  25        /408. BD*(   1) C  12 - C  13            0.96    1.24    0.031
  31. BD (   1) C  12 - H  25        /411. BD*(   1) C  13 - C  14            3.82    1.24    0.061
  31. BD (   1) C  12 - H  25        /412. BD*(   1) C  13 - H  26            0.56    1.23    0.024
  32. BD (   1) C  13 - C  14        /180. RY*(   1) C   8                    1.20    1.97    0.044
  32. BD (   1) C  13 - C  14        /181. RY*(   2) C   8                    0.96    1.96    0.039
  32. BD (   1) C  13 - C  14        /248. RY*(   1) C  12                    0.96    1.88    0.038
  32. BD (   1) C  13 - C  14        /249. RY*(   2) C  12                    1.43    2.18    0.050
  32. BD (   1) C  13 - C  14        /395. BD*(   1) C   7 - C   8            4.27    1.26    0.066
  32. BD (   1) C  13 - C  14        /399. BD*(   1) C   8 - C  14            3.63    1.37    0.063
  32. BD (   1) C  13 - C  14        /408. BD*(   1) C  12 - C  13            2.58    1.39    0.054
  32. BD (   1) C  13 - C  14        /410. BD*(   1) C  12 - H  25            2.34    1.38    0.051
  32. BD (   1) C  13 - C  14        /412. BD*(   1) C  13 - H  26            1.32    1.38    0.038
  32. BD (   1) C  13 - C  14        /413. BD*(   1) C  14 - H  27            1.46    1.39    0.040
  33. BD (   1) C  13 - H  26        /248. RY*(   1) C  12                    1.24    1.73    0.042
  33. BD (   1) C  13 - H  26        /282. RY*(   1) C  14                    1.17    1.70    0.040
  33. BD (   1) C  13 - H  26        /399. BD*(   1) C   8 - C  14            4.17    1.23    0.064
  33. BD (   1) C  13 - H  26        /406. BD*(   1) C  11 - C  12            3.70    1.24    0.061
  33. BD (   1) C  13 - H  26        /408. BD*(   1) C  12 - C  13            0.95    1.24    0.031
  33. BD (   1) C  13 - H  26        /410. BD*(   1) C  12 - H  25            0.56    1.24    0.024
  33. BD (   1) C  13 - H  26        /411. BD*(   1) C  13 - C  14            1.00    1.24    0.031
  33. BD (   1) C  13 - H  26        /413. BD*(   1) C  14 - H  27            0.57    1.24    0.024
  34. BD (   1) C  14 - H  27        /180. RY*(   1) C   8                    1.73    1.82    0.050
  34. BD (   1) C  14 - H  27        /265. RY*(   1) C  13                    1.12    1.71    0.039
  34. BD (   1) C  14 - H  27        /398. BD*(   1) C   8 - C  10            4.57    1.23    0.067
  34. BD (   1) C  14 - H  27        /399. BD*(   1) C   8 - C  14            1.38    1.23    0.037
  34. BD (   1) C  14 - H  27        /408. BD*(   1) C  12 - C  13            3.74    1.24    0.061
  34. BD (   1) C  14 - H  27        /411. BD*(   1) C  13 - C  14            1.06    1.24    0.032
  34. BD (   1) C  14 - H  27        /412. BD*(   1) C  13 - H  26            0.58    1.23    0.024
  35. BD (   1) C  15 - O  16        /197. RY*(   1) N   9                    0.66    1.27    0.026
  35. BD (   1) C  15 - O  16        /414. BD*(   1) C  15 - O  16            1.10    0.47    0.022
  36. BD (   2) C  15 - O  16        /163. RY*(   1) C   7                    0.79    2.00    0.035
  36. BD (   2) C  15 - O  16        /198. RY*(   2) N   9                    1.21    2.07    0.045
  36. BD (   2) C  15 - O  16        /299. RY*(   1) C  15                    0.86    2.48    0.041
  36. BD (   2) C  15 - O  16        /401. BD*(   1) N   9 - C  15            0.61    1.62    0.029
  36. BD (   2) C  15 - O  16        /402. BD*(   1) N   9 - C  29            2.57    1.53    0.056
  37. BD (   1) C  15 - H  28        /198. RY*(   2) N   9                    0.98    1.63    0.036
  37. BD (   1) C  15 - H  28        /316. RY*(   1) O  16                    0.75    1.50    0.030
  37. BD (   1) C  15 - H  28        /396. BD*(   1) C   7 - N   9            5.36    1.08    0.068
  38. BD (   1) C  29 - H  30        /197. RY*(   1) N   9                    0.71    1.42    0.028
  38. BD (   1) C  29 - H  30        /396. BD*(   1) C   7 - N   9            2.93    1.00    0.049
  39. BD (   1) C  29 - H  31        /401. BD*(   1) N   9 - C  15            4.17    1.12    0.062
  40. BD (   1) C  29 - H  32        /197. RY*(   1) N   9                    0.84    1.42    0.031
  40. BD (   1) C  29 - H  32        /396. BD*(   1) C   7 - N   9            2.87    1.00    0.048
  41. CR (   1) C   1                / 79. RY*(   2) C   2                    1.29   11.81    0.110
  41. CR (   1) C   1                /147. RY*(   2) C   6                    1.24   11.78    0.108
  41. CR (   1) C   1                /334. RY*(   2) H  17                    0.59   12.29    0.076
  41. CR (   1) C   1                /384. BD*(   1) C   2 - C   3            0.66   11.01    0.076
  41. CR (   1) C   1                /391. BD*(   1) C   5 - C   6            0.68   11.01    0.077
  42. CR (   1) C   2                / 62. RY*(   2) C   1                    1.33   11.81    0.112
  42. CR (   1) C   2                / 96. RY*(   2) C   3                    1.13   11.56    0.102
  42. CR (   1) C   2                /336. RY*(   2) H  18                    0.63   12.34    0.079
  42. CR (   1) C   2                /382. BD*(   1) C   1 - C   6            0.64   11.01    0.075
  42. CR (   1) C   2                /386. BD*(   1) C   3 - C   4            0.77   11.00    0.083
  43. CR (   1) C   3                / 79. RY*(   2) C   2                    1.31   11.81    0.111
  43. CR (   1) C   3                /112. RY*(   1) C   4                    0.66   11.64    0.079
  43. CR (   1) C   3                /114. RY*(   3) C   4                    0.82   11.30    0.086
  43. CR (   1) C   3                /337. RY*(   1) H  19                    0.57   11.72    0.073
  43. CR (   1) C   3                /380. BD*(   1) C   1 - C   2            0.65   11.01    0.076
  43. CR (   1) C   3                /389. BD*(   1) C   4 - C   5            0.82   11.00    0.085
  43. CR (   1) C   3                /390. BD*(   1) C   4 - C   7            0.86   10.88    0.087
  44. CR (   1) C   4                / 96. RY*(   2) C   3                    1.27   11.58    0.108
  44. CR (   1) C   4                /130. RY*(   2) C   5                    1.25   11.58    0.107
  44. CR (   1) C   4                /164. RY*(   2) C   7                    0.75   11.27    0.082
  44. CR (   1) C   4                /384. BD*(   1) C   2 - C   3            0.64   11.03    0.075
  44. CR (   1) C   4                /391. BD*(   1) C   5 - C   6            0.63   11.03    0.075
  45. CR (   1) C   5                /113. RY*(   2) C   4                    1.21   11.37    0.105
  45. CR (   1) C   5                /114. RY*(   3) C   4                    0.70   11.30    0.079
  45. CR (   1) C   5                /147. RY*(   2) C   6                    1.37   11.78    0.113
  45. CR (   1) C   5                /339. RY*(   1) H  20                    0.65   11.75    0.078
  45. CR (   1) C   5                /382. BD*(   1) C   1 - C   6            0.65   11.01    0.076
  45. CR (   1) C   5                /386. BD*(   1) C   3 - C   4            0.74   11.00    0.081
  45. CR (   1) C   5                /390. BD*(   1) C   4 - C   7            0.85   10.88    0.086
  46. CR (   1) C   6                / 62. RY*(   2) C   1                    1.29   11.81    0.110
  46. CR (   1) C   6                /130. RY*(   2) C   5                    1.02   11.56    0.097
  46. CR (   1) C   6                /133. RY*(   5) C   5                    0.51   11.43    0.068
  46. CR (   1) C   6                /342. RY*(   2) H  21                    0.60   12.31    0.076
  46. CR (   1) C   6                /380. BD*(   1) C   1 - C   2            0.64   11.01    0.075
  46. CR (   1) C   6                /389. BD*(   1) C   4 - C   5            0.80   11.00    0.084
  47. CR (   1) C   7                /112. RY*(   1) C   4                    1.05   11.69    0.099
  47. CR (   1) C   7                /180. RY*(   1) C   8                    1.03   11.64    0.098
  47. CR (   1) C   7                /386. BD*(   1) C   3 - C   4            0.54   11.05    0.069
  47. CR (   1) C   7                /389. BD*(   1) C   4 - C   5            0.71   11.05    0.079
  47. CR (   1) C   7                /399. BD*(   1) C   8 - C  14            0.75   11.05    0.082
  47. CR (   1) C   7                /401. BD*(   1) N   9 - C  15            0.71   10.96    0.080
  47. CR (   1) C   7                /402. BD*(   1) N   9 - C  29            0.98   10.86    0.092
  48. CR (   1) C   8                /165. RY*(   3) C   7                    0.59   11.16    0.072
  48. CR (   1) C   8                /215. RY*(   2) C  10                    1.20   11.62    0.105
  48. CR (   1) C   8                /283. RY*(   2) C  14                    1.18   11.71    0.105
  48. CR (   1) C   8                /403. BD*(   1) C  10 - C  11            0.63   11.03    0.075
  48. CR (   1) C   8                /411. BD*(   1) C  13 - C  14            0.63   11.03    0.074
  49. CR (   1) N   9                /164. RY*(   2) C   7                    0.92   15.48    0.107
  49. CR (   1) N   9                /165. RY*(   3) C   7                    0.57   15.37    0.083
  49. CR (   1) N   9                /299. RY*(   1) C  15                    0.72   15.99    0.096
  49. CR (   1) N   9                /303. RY*(   5) C  15                    1.01   16.47    0.115
  49. CR (   1) N   9                /359. RY*(   3) C  29                    1.38   15.70    0.132
  50. CR (   1) C  10                /180. RY*(   1) C   8                    0.71   11.59    0.081
  50. CR (   1) C  10                /181. RY*(   2) C   8                    1.27   11.58    0.108
  50. CR (   1) C  10                /232. RY*(   2) C  11                    1.35   11.80    0.113
  50. CR (   1) C  10                /345. RY*(   1) H  23                    0.72   12.04    0.083
  50. CR (   1) C  10                /395. BD*(   1) C   7 - C   8            0.78   10.88    0.083
  50. CR (   1) C  10                /399. BD*(   1) C   8 - C  14            0.78   11.00    0.083
  50. CR (   1) C  10                /406. BD*(   1) C  11 - C  12            0.65   11.01    0.076
  51. CR (   1) C  11                /215. RY*(   2) C  10                    1.08   11.60    0.100
  51. CR (   1) C  11                /249. RY*(   2) C  12                    1.32   11.81    0.111
  51. CR (   1) C  11                /348. RY*(   2) H  24                    0.63   12.35    0.079
  51. CR (   1) C  11                /398. BD*(   1) C   8 - C  10            0.80   11.00    0.084
  51. CR (   1) C  11                /408. BD*(   1) C  12 - C  13            0.64   11.01    0.075
  52. CR (   1) C  12                /232. RY*(   2) C  11                    1.26   11.80    0.109
  52. CR (   1) C  12                /266. RY*(   2) C  13                    1.26   11.80    0.109
  52. CR (   1) C  12                /350. RY*(   2) H  25                    0.58   12.28    0.076
  52. CR (   1) C  12                /403. BD*(   1) C  10 - C  11            0.66   11.01    0.076
  52. CR (   1) C  12                /411. BD*(   1) C  13 - C  14            0.66   11.01    0.076
  53. CR (   1) C  13                /249. RY*(   2) C  12                    1.32   11.81    0.111
  53. CR (   1) C  13                /283. RY*(   2) C  14                    1.15   11.68    0.103
  53. CR (   1) C  13                /352. RY*(   2) H  26                    0.63   12.36    0.079
  53. CR (   1) C  13                /399. BD*(   1) C   8 - C  14            0.82   11.00    0.085
  53. CR (   1) C  13                /406. BD*(   1) C  11 - C  12            0.65   11.01    0.076
  54. CR (   1) C  14                /181. RY*(   2) C   8                    1.80   11.58    0.129
  54. CR (   1) C  14                /266. RY*(   2) C  13                    1.35   11.80    0.113
  54. CR (   1) C  14                /353. RY*(   1) H  27                    0.63   11.70    0.077
  54. CR (   1) C  14                /395. BD*(   1) C   7 - C   8            0.95   10.88    0.092
  54. CR (   1) C  14                /398. BD*(   1) C   8 - C  10            0.75   11.00    0.081
  54. CR (   1) C  14                /408. BD*(   1) C  12 - C  13            0.66   11.01    0.076
  55. CR (   1) C  15                /396. BD*(   1) C   7 - N   9            1.38   10.92    0.111
  55. CR (   1) C  15                /402. BD*(   1) N   9 - C  29            1.14   10.94    0.100
  56. CR (   1) O  16                /299. RY*(   1) C  15                    4.07   20.73    0.260
  56. CR (   1) O  16                /301. RY*(   3) C  15                    0.53   20.96    0.094
  57. CR (   1) C  29                /375. RY*(   2) H  30                    0.53   12.61    0.073
  57. CR (   1) C  29                /376. RY*(   1) H  31                    0.54   11.46    0.070
  57. CR (   1) C  29                /379. RY*(   2) H  32                    0.52   12.58    0.072
  57. CR (   1) C  29                /396. BD*(   1) C   7 - N   9            1.12   10.84    0.099
  57. CR (   1) C  29                /401. BD*(   1) N   9 - C  15            0.72   10.94    0.081
  58. LP (   1) N   9                /165. RY*(   3) C   7                    0.83    1.06    0.029
  58. LP (   1) N   9                /300. RY*(   2) C  15                    2.82    1.88    0.071
  58. LP (   1) N   9                /304. RY*(   6) C  15                    1.04    1.17    0.034
  58. LP (   1) N   9                /358. RY*(   2) C  29                    2.32    1.20    0.051
  58. LP (   1) N   9                /387. BD*(   2) C   3 - C   4            2.29    0.37    0.026
  58. LP (   1) N   9                /390. BD*(   1) C   4 - C   7            6.49    0.80    0.070
  58. LP (   1) N   9                /395. BD*(   1) C   7 - C   8            3.54    0.80    0.051
  58. LP (   1) N   9                /397. BD*(   1) C   7 - H  22            0.93    0.76    0.026
  58. LP (   1) N   9                /400. BD*(   2) C   8 - C  14            0.80    0.36    0.015
  58. LP (   1) N   9                /414. BD*(   1) C  15 - O  16           87.33    0.34    0.155
  58. LP (   1) N   9                /417. BD*(   1) C  29 - H  30            6.09    0.77    0.067
  58. LP (   1) N   9                /419. BD*(   1) C  29 - H  32            6.41    0.77    0.068
  59. LP (   1) O  16                /299. RY*(   1) C  15                   10.35    2.19    0.134
  59. LP (   1) O  16                /301. RY*(   3) C  15                    1.17    2.41    0.047
  59. LP (   1) O  16                /309. RY*(  11) C  15                    0.60    3.33    0.040
  60. LP (   2) O  16                /301. RY*(   3) C  15                    2.87    1.94    0.068
  60. LP (   2) O  16                /401. BD*(   1) N   9 - C  15           24.52    0.86    0.131
  60. LP (   2) O  16                /402. BD*(   1) N   9 - C  29            0.54    0.76    0.019
  60. LP (   2) O  16                /416. BD*(   1) C  15 - H  28           17.00    0.88    0.111
 381. BD*(   2) C   1 - C   2        / 63. RY*(   3) C   1                    3.29    0.43    0.083
 381. BD*(   2) C   1 - C   2        / 75. RY*(  15) C   1                    0.73    0.36    0.036
 381. BD*(   2) C   1 - C   2        / 80. RY*(   3) C   2                    2.70    0.43    0.075
 387. BD*(   2) C   3 - C   4        / 80. RY*(   3) C   2                    0.59    0.43    0.034
 387. BD*(   2) C   3 - C   4        / 97. RY*(   3) C   3                    3.11    0.63    0.095
 387. BD*(   2) C   3 - C   4        /131. RY*(   3) C   5                    0.71    0.68    0.047
 387. BD*(   2) C   3 - C   4        /395. BD*(   1) C   7 - C   8            1.34    0.43    0.049
 387. BD*(   2) C   3 - C   4        /396. BD*(   1) C   7 - N   9            1.85    0.35    0.051
 392. BD*(   2) C   5 - C   6        /131. RY*(   3) C   5                    0.83    0.68    0.053
 392. BD*(   2) C   5 - C   6        /132. RY*(   4) C   5                    1.07    1.28    0.082
 392. BD*(   2) C   5 - C   6        /148. RY*(   3) C   6                    2.70    0.62    0.091
 400. BD*(   2) C   8 - C  14        /184. RY*(   5) C   8                    0.51    1.40    0.057
 400. BD*(   2) C   8 - C  14        /216. RY*(   3) C  10                    0.69    0.76    0.048
 400. BD*(   2) C   8 - C  14        /267. RY*(   3) C  13                    0.65    0.47    0.037
 400. BD*(   2) C   8 - C  14        /284. RY*(   3) C  14                    2.95    0.64    0.093
 400. BD*(   2) C   8 - C  14        /396. BD*(   1) C   7 - N   9            2.21    0.35    0.056
 400. BD*(   2) C   8 - C  14        /397. BD*(   1) C   7 - H  22            1.07    0.40    0.043
 404. BD*(   2) C  10 - C  11        /217. RY*(   4) C  10                    1.22    1.22    0.087
 404. BD*(   2) C  10 - C  11        /233. RY*(   3) C  11                    2.96    0.53    0.089
 409. BD*(   2) C  12 - C  13        /250. RY*(   3) C  12                    3.31    0.43    0.084
 409. BD*(   2) C  12 - C  13        /258. RY*(  11) C  12                    0.59    0.39    0.034
 409. BD*(   2) C  12 - C  13        /267. RY*(   3) C  13                    2.06    0.47    0.069
 414. BD*(   1) C  15 - O  16        /300. RY*(   2) C  15                    1.97    1.54    0.129
 414. BD*(   1) C  15 - O  16        /304. RY*(   6) C  15                    1.67    0.84    0.088
 414. BD*(   1) C  15 - O  16        /317. RY*(   2) O  16                    2.29    0.54    0.083


 Natural Bond Orbitals (Summary):

                                                            Principal Delocalizations
           NBO                        Occupancy    Energy   (geminal,vicinal,remote)
 ====================================================================================
 Molecular unit  1  (C15H15NO)
     1. BD (   1) C   1 - C   2          1.98145    -0.76974  384(g),382(g),388(v),394(v)
                                                    96(v),147(v),385(g),383(g)
                                                    146(v),95(v)
     2. BD (   2) C   1 - C   2          1.66448    -0.29524  392(v),387(v),98(v),149(v)
     3. BD (   1) C   1 - C   6          1.98150    -0.76989  391(g),380(g),393(v),385(v)
                                                    79(v),130(v),394(g),383(g)
                                                    78(v),129(v)
     4. BD (   1) C   1 - H  17          1.98164    -0.62124  391(v),384(v),146(v),78(v)
                                                    380(g),382(g),394(v),385(v)
     5. BD (   1) C   2 - C   3          1.97938    -0.76814  390(v),386(g),380(g),383(v)
                                                    62(v),388(g),385(g),112(v)
                                                    61(v),113(v),114(v)
     6. BD (   1) C   2 - H  18          1.98148    -0.62114  386(v),382(v),61(v),95(v)
                                                    384(g),380(g),388(v),383(v)
     7. BD (   1) C   3 - C   4          1.97456    -0.76698  389(g),384(g),393(v),390(g)
                                                    385(v),388(g),79(v),163(v)
                                                    78(v),395(v),129(v),397(v)
                                                    396(v)
     8. BD (   2) C   3 - C   4          1.66108    -0.29466  381(v),392(v),396(v),395(v)
                                                    131(v),80(v)
     9. BD (   1) C   3 - H  19          1.98060    -0.61999  389(v),380(v),112(v),386(g)
                                                    78(v),384(g),385(v)
    10. BD (   1) C   4 - C   5          1.97389    -0.76841  391(g),386(g),388(v),390(g)
                                                    394(v),393(g),147(v),163(v)
                                                    146(v),164(v),397(v),95(v)
                                                    96(v)
    11. BD (   1) C   4 - C   7          1.96908    -0.72595  398(v),395(g),391(v),386(g)
                                                    384(v),389(g),95(v),181(v)
                                                    197(v),129(v),401(v),397(g)
                                                    396(g),402(v)
    12. BD (   1) C   5 - C   6          1.97934    -0.76867  390(v),389(g),382(g),383(v)
                                                    393(g),62(v),112(v),394(g)
                                                    61(v),114(v),113(v)
    13. BD (   2) C   5 - C   6          1.66819    -0.29687  387(v),381(v),63(v)
    14. BD (   1) C   5 - H  20          1.97995    -0.62459  386(v),382(v),112(v),389(g)
                                                    146(v),391(g),394(v)
    15. BD (   1) C   6 - H  21          1.98161    -0.62172  389(v),380(v),61(v),129(v)
                                                    391(g),382(g),383(v),393(v)
    16. BD (   1) C   7 - C   8          1.96813    -0.72830  401(v),390(g),403(v),399(g)
                                                    411(v),398(g),214(v),387(v)
                                                    386(v),282(v),113(v),397(g)
                                                    396(g),197(v)
    17. BD (   1) C   7 - N   9          1.97730    -0.84145  387(v),399(v),299(v),401(g)
                                                    416(v),386(v),402(g),400(v)
                                                    390(g),395(g),114(v),357(v)
                                                    302(v)
    18. BD (   1) C   7 - H  22          1.95432    -0.56356  400(v),389(v),402(v),399(v)
                                                    395(g),390(g),182(v)
    19. BD (   1) C   8 - C  10          1.97297    -0.76608  399(g),403(g),413(v),390(v)
                                                    395(g),407(v),232(v),405(g)
                                                    164(v),231(v),163(v),282(v)
                                                    283(v)
    20. BD (   1) C   8 - C  14          1.97517    -0.76937  398(g),411(g),405(v),395(g)
                                                    412(v),413(g),266(v),265(v)
                                                    164(v),396(v),214(v)
    21. BD (   2) C   8 - C  14          1.66650    -0.29728  409(v),404(v),396(v),397(v)
                                                    216(v),267(v)
    22. BD (   1) N   9 - C  15          1.98766    -0.91108  163(v),396(g),402(g),395(v)
                                                    418(v),357(v),415(g),397(v)
    23. BD (   1) N   9 - C  29          1.98748    -0.84961  415(v),163(v),396(g),302(v)
                                                    401(g),397(v)
    24. BD (   1) C  10 - C  11          1.97909    -0.76923  395(v),398(g),406(g),410(v)
                                                    405(g),249(v),407(g),181(v)
                                                    248(v),180(v)
    25. BD (   2) C  10 - C  11          1.66978    -0.29670  400(v),409(v),250(v),182(v)
    26. BD (   1) C  10 - H  23          1.98023    -0.62032  399(v),406(v),180(v),398(g)
                                                    231(v),403(g),407(v)
    27. BD (   1) C  11 - C  12          1.98152    -0.77041  403(g),408(g),405(v),412(v)
                                                    215(v),266(v),407(g),410(g)
                                                    265(v),214(v)
    28. BD (   1) C  11 - H  24          1.98155    -0.62197  398(v),408(v),248(v),214(v)
                                                    403(g),406(g),405(v),410(v)
    29. BD (   1) C  12 - C  13          1.98159    -0.77005  411(g),406(g),407(v),413(v)
                                                    232(v),283(v),412(g),410(g)
                                                    282(v),231(v)
    30. BD (   2) C  12 - C  13          1.66663    -0.29565  404(v),400(v),285(v),233(v)
                                                    234(v)
    31. BD (   1) C  12 - H  25          1.98168    -0.62086  411(v),403(v),265(v),231(v)
                                                    408(g),406(g),412(v),407(v)
    32. BD (   1) C  13 - C  14          1.97909    -0.76798  395(v),399(g),408(g),410(v)
                                                    413(g),249(v),412(g),180(v)
                                                    248(v),181(v)
    33. BD (   1) C  13 - H  26          1.98147    -0.62164  399(v),406(v),248(v),282(v)
                                                    411(g),408(g),413(v),410(v)
    34. BD (   1) C  14 - H  27          1.97941    -0.62014  398(v),408(v),180(v),399(g)
                                                    265(v),411(g),412(v)
    35. BD (   1) C  15 - O  16          1.99696    -0.44028  414(g),197(v)
    36. BD (   2) C  15 - O  16          1.99290    -1.10778  402(v),198(v),299(g),163(r)
                                                    401(g)
    37. BD (   1) C  15 - H  28          1.98528    -0.67149  396(v),198(v),316(v)
    38. BD (   1) C  29 - H  30          1.98945    -0.59214  396(v),197(v)
    39. BD (   1) C  29 - H  31          1.98909    -0.60059  401(v)
    40. BD (   1) C  29 - H  32          1.99003    -0.59280  396(v),197(v)
    41. CR (   1) C   1                  1.99929   -10.39182  79(v),147(v),391(v),384(v)
                                                    334(v)
    42. CR (   1) C   2                  1.99929   -10.39279  62(v),96(v),386(v),382(v)
                                                    336(v)
    43. CR (   1) C   3                  1.99918   -10.39068  79(v),390(v),389(v),114(v)
                                                    112(v),380(v),337(v)
    44. CR (   1) C   4                  1.99912   -10.41267  96(v),130(v),164(v),384(v)
                                                    391(v)
    45. CR (   1) C   5                  1.99917   -10.39075  147(v),113(v),390(v),386(v)
                                                    114(v),382(v),339(v)
    46. CR (   1) C   6                  1.99929   -10.39374  62(v),130(v),389(v),380(v)
                                                    342(v),133(v)
    47. CR (   1) C   7                  1.99901   -10.44211  112(v),180(v),402(v),399(v)
                                                    401(v),389(v),386(v)
    48. CR (   1) C   8                  1.99912   -10.41671  215(v),283(v),403(v),411(v)
                                                    165(v)
    49. CR (   1) N   9                  1.99937   -14.61914  359(v),303(v),164(v),299(v)
                                                    165(v)
    50. CR (   1) C  10                  1.99918   -10.39065  232(v),181(v),399(v),395(v)
                                                    345(v),180(v),406(v)
    51. CR (   1) C  11                  1.99929   -10.39351  249(v),215(v),398(v),408(v)
                                                    348(v)
    52. CR (   1) C  12                  1.99929   -10.39160  232(v),266(v),411(v),403(v)
                                                    350(v)
    53. CR (   1) C  13                  1.99929   -10.39308  249(v),283(v),399(v),406(v)
                                                    352(v)
    54. CR (   1) C  14                  1.99917   -10.39126  181(v),266(v),395(v),398(v)
                                                    408(v),353(v)
    55. CR (   1) C  15                  1.99939   -10.51398  396(v),402(v)
    56. CR (   1) O  16                  1.99981   -19.36444  299(v),301(v)
    57. CR (   1) C  29                  1.99940   -10.42986  396(v),401(v),376(v),375(v)
                                                    379(v)
    58. LP (   1) N   9                  1.66815    -0.30825  414(v),390(v),419(v),417(v)
                                                    395(v),300(v),358(v),387(r)
                                                    304(v),397(v),165(v),400(r)
    59. LP (   1) O  16                  1.98769    -0.81714  299(v),301(v),309(v)
    60. LP (   2) O  16                  1.90004    -0.34116  401(v),416(v),301(v),402(r)
    61. RY*(   1) C   1                  0.00543     1.10843   
    62. RY*(   2) C   1                  0.00194     1.41751   
    63. RY*(   3) C   1                  0.00089     0.47955   
    64. RY*(   4) C   1                  0.00054     1.69112   
    65. RY*(   5) C   1                  0.00043     0.92226   
    66. RY*(   6) C   1                  0.00037     1.27657   
    67. RY*(   7) C   1                  0.00019     1.33338   
    68. RY*(   8) C   1                  0.00007     2.83283   
    69. RY*(   9) C   1                  0.00005     1.22673   
    70. RY*(  10) C   1                  0.00000     2.48617   
    71. RY*(  11) C   1                  0.00001     1.97395   
    72. RY*(  12) C   1                  0.00000     1.90174   
    73. RY*(  13) C   1                  0.00001     1.83052   
    74. RY*(  14) C   1                  0.00000    22.56200   
    75. RY*(  15) C   1                  0.00001     0.41064   
    76. RY*(  16) C   1                  0.00000     1.52257   
    77. RY*(  17) C   1                  0.00001     2.27531   
    78. RY*(   1) C   2                  0.00567     1.08968   
    79. RY*(   2) C   2                  0.00198     1.41946   
    80. RY*(   3) C   2                  0.00083     0.48557   
    81. RY*(   4) C   2                  0.00059     1.69920   
    82. RY*(   5) C   2                  0.00045     1.15248   
    83. RY*(   6) C   2                  0.00027     1.13805   
    84. RY*(   7) C   2                  0.00017     1.39795   
    85. RY*(   8) C   2                  0.00008     2.27653   
    86. RY*(   9) C   2                  0.00003     0.73078   
    87. RY*(  10) C   2                  0.00003     1.48863   
    88. RY*(  11) C   2                  0.00004     2.19826   
    89. RY*(  12) C   2                  0.00000     2.51339   
    90. RY*(  13) C   2                  0.00001     1.60771   
    91. RY*(  14) C   2                  0.00001     1.61604   
    92. RY*(  15) C   2                  0.00000    22.45093   
    93. RY*(  16) C   2                  0.00000     2.53014   
    94. RY*(  17) C   2                  0.00000     1.47659   
    95. RY*(   1) C   3                  0.00594     1.07573   
    96. RY*(   2) C   3                  0.00210     1.16423   
    97. RY*(   3) C   3                  0.00133     0.68989   
    98. RY*(   4) C   3                  0.00057     1.43218   
    99. RY*(   5) C   3                  0.00044     1.07712   
   100. RY*(   6) C   3                  0.00026     1.28695   
   101. RY*(   7) C   3                  0.00015     2.16208   
   102. RY*(   8) C   3                  0.00011     1.60984   
   103. RY*(   9) C   3                  0.00007     2.27791   
   104. RY*(  10) C   3                  0.00008     1.17344   
   105. RY*(  11) C   3                  0.00005     1.64758   
   106. RY*(  12) C   3                  0.00003     2.03520   
   107. RY*(  13) C   3                  0.00001     2.30930   
   108. RY*(  14) C   3                  0.00000    22.05507   
   109. RY*(  15) C   3                  0.00001     1.95341   
   110. RY*(  16) C   3                  0.00001     2.62081   
   111. RY*(  17) C   3                  0.00001     1.48378   
   112. RY*(   1) C   4                  0.00747     1.24698   
   113. RY*(   2) C   4                  0.00341     0.97960   
   114. RY*(   3) C   4                  0.00278     0.90981   
   115. RY*(   4) C   4                  0.00086     1.06691   
   116. RY*(   5) C   4                  0.00066     1.66902   
   117. RY*(   6) C   4                  0.00032     1.85215   
   118. RY*(   7) C   4                  0.00027     1.34047   
   119. RY*(   8) C   4                  0.00018     1.41912   
   120. RY*(   9) C   4                  0.00015     1.67872   
   121. RY*(  10) C   4                  0.00009     1.68616   
   122. RY*(  11) C   4                  0.00008     3.56101   
   123. RY*(  12) C   4                  0.00009     2.24114   
   124. RY*(  13) C   4                  0.00005     1.58034   
   125. RY*(  14) C   4                  0.00005     2.08028   
   126. RY*(  15) C   4                  0.00003     2.86873   
   127. RY*(  16) C   4                  0.00001     2.89517   
   128. RY*(  17) C   4                  0.00001    21.61850   
   129. RY*(   1) C   5                  0.00543     1.11551   
   130. RY*(   2) C   5                  0.00193     1.16830   
   131. RY*(   3) C   5                  0.00112     0.73359   
   132. RY*(   4) C   5                  0.00064     1.33070   
   133. RY*(   5) C   5                  0.00053     1.03764   
   134. RY*(   6) C   5                  0.00030     1.01414   
   135. RY*(   7) C   5                  0.00016     1.51852   
   136. RY*(   8) C   5                  0.00014     2.60598   
   137. RY*(   9) C   5                  0.00011     0.98147   
   138. RY*(  10) C   5                  0.00007     2.45919   
   139. RY*(  11) C   5                  0.00005     1.46954   
   140. RY*(  12) C   5                  0.00004     1.92897   
   141. RY*(  13) C   5                  0.00003     1.56845   
   142. RY*(  14) C   5                  0.00001     2.21087   
   143. RY*(  15) C   5                  0.00001     2.62208   
   144. RY*(  16) C   5                  0.00001     2.50769   
   145. RY*(  17) C   5                  0.00000    22.18881   
   146. RY*(   1) C   6                  0.00575     1.08980   
   147. RY*(   2) C   6                  0.00202     1.39117   
   148. RY*(   3) C   6                  0.00097     0.67411   
   149. RY*(   4) C   6                  0.00056     1.51194   
   150. RY*(   5) C   6                  0.00044     1.20200   
   151. RY*(   6) C   6                  0.00029     1.04400   
   152. RY*(   7) C   6                  0.00013     1.80429   
   153. RY*(   8) C   6                  0.00008     1.66739   
   154. RY*(   9) C   6                  0.00006     2.26019   
   155. RY*(  10) C   6                  0.00003     0.62991   
   156. RY*(  11) C   6                  0.00003     1.97535   
   157. RY*(  12) C   6                  0.00001     2.40835   
   158. RY*(  13) C   6                  0.00000     1.69552   
   159. RY*(  14) C   6                  0.00000     1.64474   
   160. RY*(  15) C   6                  0.00001     1.68760   
   161. RY*(  16) C   6                  0.00000     2.22092   
   162. RY*(  17) C   6                  0.00000    22.37666   
   163. RY*(   1) C   7                  0.01246     0.88845   
   164. RY*(   2) C   7                  0.00539     0.86009   
   165. RY*(   3) C   7                  0.00293     0.74696   
   166. RY*(   4) C   7                  0.00131     0.97608   
   167. RY*(   5) C   7                  0.00122     1.50490   
   168. RY*(   6) C   7                  0.00117     1.57304   
   169. RY*(   7) C   7                  0.00083     1.59044   
   170. RY*(   8) C   7                  0.00055     1.19898   
   171. RY*(   9) C   7                  0.00035     1.22279   
   172. RY*(  10) C   7                  0.00024     1.96798   
   173. RY*(  11) C   7                  0.00018     2.00962   
   174. RY*(  12) C   7                  0.00014     1.99781   
   175. RY*(  13) C   7                  0.00012     2.44033   
   176. RY*(  14) C   7                  0.00010     2.14003   
   177. RY*(  15) C   7                  0.00006     1.87969   
   178. RY*(  16) C   7                  0.00003     3.55050   
   179. RY*(  17) C   7                  0.00001    20.65856   
   180. RY*(   1) C   8                  0.00675     1.20160   
   181. RY*(   2) C   8                  0.00423     1.19230   
   182. RY*(   3) C   8                  0.00182     0.74004   
   183. RY*(   4) C   8                  0.00073     1.12342   
   184. RY*(   5) C   8                  0.00065     1.45643   
   185. RY*(   6) C   8                  0.00031     1.37371   
   186. RY*(   7) C   8                  0.00026     1.43081   
   187. RY*(   8) C   8                  0.00020     1.37840   
   188. RY*(   9) C   8                  0.00016     1.55141   
   189. RY*(  10) C   8                  0.00010     3.03957   
   190. RY*(  11) C   8                  0.00007     1.84871   
   191. RY*(  12) C   8                  0.00007     2.31398   
   192. RY*(  13) C   8                  0.00007     4.20501   
   193. RY*(  14) C   8                  0.00005     1.32051   
   194. RY*(  15) C   8                  0.00001     2.86290   
   195. RY*(  16) C   8                  0.00002     2.55620   
   196. RY*(  17) C   8                  0.00000    20.79348   
   197. RY*(   1) N   9                  0.00693     0.82695   
   198. RY*(   2) N   9                  0.00441     0.95781   
   199. RY*(   3) N   9                  0.00199     1.00271   
   200. RY*(   4) N   9                  0.00133     1.51225   
   201. RY*(   5) N   9                  0.00110     1.30383   
   202. RY*(   6) N   9                  0.00066     1.22186   
   203. RY*(   7) N   9                  0.00048     1.27035   
   204. RY*(   8) N   9                  0.00030     1.18437   
   205. RY*(   9) N   9                  0.00024     2.58691   
   206. RY*(  10) N   9                  0.00019     2.14959   
   207. RY*(  11) N   9                  0.00014     2.59633   
   208. RY*(  12) N   9                  0.00012     1.91190   
   209. RY*(  13) N   9                  0.00004     3.03526   
   210. RY*(  14) N   9                  0.00002     3.80491   
   211. RY*(  15) N   9                  0.00000     4.27664   
   212. RY*(  16) N   9                  0.00000    34.96631   
   213. RY*(  17) N   9                  0.00000     3.98207   
   214. RY*(   1) C  10                  0.00573     1.08921   
   215. RY*(   2) C  10                  0.00199     1.20732   
   216. RY*(   3) C  10                  0.00110     0.80914   
   217. RY*(   4) C  10                  0.00054     1.27049   
   218. RY*(   5) C  10                  0.00045     1.13379   
   219. RY*(   6) C  10                  0.00024     1.23423   
   220. RY*(   7) C  10                  0.00014     0.92682   
   221. RY*(   8) C  10                  0.00014     2.41358   
   222. RY*(   9) C  10                  0.00008     1.99782   
   223. RY*(  10) C  10                  0.00006     2.85216   
   224. RY*(  11) C  10                  0.00004     0.79758   
   225. RY*(  12) C  10                  0.00004     2.00874   
   226. RY*(  13) C  10                  0.00001     2.00318   
   227. RY*(  14) C  10                  0.00002     1.47013   
   228. RY*(  15) C  10                  0.00001     2.80467   
   229. RY*(  16) C  10                  0.00000    21.87805   
   230. RY*(  17) C  10                  0.00001     2.29475   
   231. RY*(   1) C  11                  0.00568     1.08515   
   232. RY*(   2) C  11                  0.00201     1.40669   
   233. RY*(   3) C  11                  0.00082     0.58414   
   234. RY*(   4) C  11                  0.00061     1.59272   
   235. RY*(   5) C  11                  0.00045     1.16315   
   236. RY*(   6) C  11                  0.00026     1.08560   
   237. RY*(   7) C  11                  0.00013     1.53509   
   238. RY*(   8) C  11                  0.00008     2.05603   
   239. RY*(   9) C  11                  0.00005     2.19067   
   240. RY*(  10) C  11                  0.00002     1.23369   
   241. RY*(  11) C  11                  0.00003     2.14162   
   242. RY*(  12) C  11                  0.00000     2.77332   
   243. RY*(  13) C  11                  0.00000     1.97908   
   244. RY*(  14) C  11                  0.00000    21.57417   
   245. RY*(  15) C  11                  0.00000     1.39846   
   246. RY*(  16) C  11                  0.00001     1.68531   
   247. RY*(  17) C  11                  0.00001     1.78657   
   248. RY*(   1) C  12                  0.00551     1.10964   
   249. RY*(   2) C  12                  0.00195     1.41248   
   250. RY*(   3) C  12                  0.00087     0.48338   
   251. RY*(   4) C  12                  0.00054     1.68875   
   252. RY*(   5) C  12                  0.00042     0.91337   
   253. RY*(   6) C  12                  0.00038     1.23996   
   254. RY*(   7) C  12                  0.00019     1.31381   
   255. RY*(   8) C  12                  0.00007     2.65305   
   256. RY*(   9) C  12                  0.00006     1.47073   
   257. RY*(  10) C  12                  0.00002     2.01271   
   258. RY*(  11) C  12                  0.00001     0.44133   
   259. RY*(  12) C  12                  0.00000     2.77407   
   260. RY*(  13) C  12                  0.00001     2.58302   
   261. RY*(  14) C  12                  0.00000     1.47942   
   262. RY*(  15) C  12                  0.00001     1.66851   
   263. RY*(  16) C  12                  0.00000    22.56561   
   264. RY*(  17) C  12                  0.00000     1.43425   
   265. RY*(   1) C  13                  0.00583     1.08856   
   266. RY*(   2) C  13                  0.00200     1.41048   
   267. RY*(   3) C  13                  0.00081     0.52738   
   268. RY*(   4) C  13                  0.00057     1.66150   
   269. RY*(   5) C  13                  0.00045     1.20571   
   270. RY*(   6) C  13                  0.00027     1.06423   
   271. RY*(   7) C  13                  0.00017     1.23824   
   272. RY*(   8) C  13                  0.00008     2.24505   
   273. RY*(   9) C  13                  0.00005     2.07710   
   274. RY*(  10) C  13                  0.00003     1.99631   
   275. RY*(  11) C  13                  0.00002     0.58842   
   276. RY*(  12) C  13                  0.00000     2.73854   
   277. RY*(  13) C  13                  0.00001     2.30095   
   278. RY*(  14) C  13                  0.00001     1.35245   
   279. RY*(  15) C  13                  0.00000     1.43305   
   280. RY*(  16) C  13                  0.00001     1.87980   
   281. RY*(  17) C  13                  0.00000    22.47737   
   282. RY*(   1) C  14                  0.00527     1.07721   
   283. RY*(   2) C  14                  0.00194     1.28903   
   284. RY*(   3) C  14                  0.00124     0.69619   
   285. RY*(   4) C  14                  0.00060     1.45738   
   286. RY*(   5) C  14                  0.00043     1.15147   
   287. RY*(   6) C  14                  0.00030     1.07825   
   288. RY*(   7) C  14                  0.00017     0.74868   
   289. RY*(   8) C  14                  0.00013     1.93501   
   290. RY*(   9) C  14                  0.00008     1.46149   
   291. RY*(  10) C  14                  0.00009     2.33078   
   292. RY*(  11) C  14                  0.00005     2.24479   
   293. RY*(  12) C  14                  0.00004     1.88883   
   294. RY*(  13) C  14                  0.00002     1.78228   
   295. RY*(  14) C  14                  0.00002     1.96559   
   296. RY*(  15) C  14                  0.00000    22.07321   
   297. RY*(  16) C  14                  0.00000     2.70283   
   298. RY*(  17) C  14                  0.00001     2.46431   
   299. RY*(   1) C  15                  0.00975     1.37048   
   300. RY*(   2) C  15                  0.00651     1.57069   
   301. RY*(   3) C  15                  0.00643     1.59413   
   302. RY*(   4) C  15                  0.00281     1.06760   
   303. RY*(   5) C  15                  0.00067     1.85580   
   304. RY*(   6) C  15                  0.00028     0.86584   
   305. RY*(   7) C  15                  0.00013     2.21167   
   306. RY*(   8) C  15                  0.00008     3.00959   
   307. RY*(   9) C  15                  0.00006     2.00895   
   308. RY*(  10) C  15                  0.00004     2.57873   
   309. RY*(  11) C  15                  0.00003     2.51230   
   310. RY*(  12) C  15                  0.00002     0.89522   
   311. RY*(  13) C  15                  0.00001     1.86221   
   312. RY*(  14) C  15                  0.00001     1.61272   
   313. RY*(  15) C  15                  0.00001     1.84248   
   314. RY*(  16) C  15                  0.00002     1.59660   
   315. RY*(  17) C  15                  0.00000    18.02081   
   316. RY*(   1) O  16                  0.00193     0.83334   
   317. RY*(   2) O  16                  0.00129     0.56860   
   318. RY*(   3) O  16                  0.00062     0.74014   
   319. RY*(   4) O  16                  0.00012     1.29818   
   320. RY*(   5) O  16                  0.00009     1.47963   
   321. RY*(   6) O  16                  0.00007     1.72001   
   322. RY*(   7) O  16                  0.00004     1.24336   
   323. RY*(   8) O  16                  0.00003     2.85470   
   324. RY*(   9) O  16                  0.00000     5.05010   
   325. RY*(  10) O  16                  0.00000    49.71954   
   326. RY*(  11) O  16                  0.00000     4.95539   
   327. RY*(  12) O  16                  0.00000     4.05828   
   328. RY*(  13) O  16                  0.00000     3.06315   
   329. RY*(  14) O  16                  0.00000     2.73646   
   330. RY*(  15) O  16                  0.00000     2.99585   
   331. RY*(  16) O  16                  0.00000     2.93550   
   332. RY*(  17) O  16                  0.00000     3.01444   
   333. RY*(   1) H  17                  0.00041     0.84716   
   334. RY*(   2) H  17                  0.00022     1.89625   
   335. RY*(   1) H  18                  0.00049     0.80310   
   336. RY*(   2) H  18                  0.00022     1.94739   
   337. RY*(   1) H  19                  0.00058     1.33202   
   338. RY*(   2) H  19                  0.00022     1.52872   
   339. RY*(   1) H  20                  0.00058     1.35700   
   340. RY*(   2) H  20                  0.00017     1.49699   
   341. RY*(   1) H  21                  0.00049     0.85816   
   342. RY*(   2) H  21                  0.00022     1.91221   
   343. RY*(   1) H  22                  0.00227     0.72131   
   344. RY*(   2) H  22                  0.00017     2.36989   
   345. RY*(   1) H  23                  0.00063     1.64880   
   346. RY*(   2) H  23                  0.00015     1.19948   
   347. RY*(   1) H  24                  0.00048     0.79146   
   348. RY*(   2) H  24                  0.00022     1.96032   
   349. RY*(   1) H  25                  0.00041     0.85756   
   350. RY*(   2) H  25                  0.00021     1.88923   
   351. RY*(   1) H  26                  0.00048     0.79834   
   352. RY*(   2) H  26                  0.00022     1.96243   
   353. RY*(   1) H  27                  0.00066     1.31262   
   354. RY*(   2) H  27                  0.00019     1.53144   
   355. RY*(   1) H  28                  0.00088     1.11562   
   356. RY*(   2) H  28                  0.00022     1.64411   
   357. RY*(   1) C  29                  0.00299     0.80393   
   358. RY*(   2) C  29                  0.00265     0.88871   
   359. RY*(   3) C  29                  0.00095     1.07849   
   360. RY*(   4) C  29                  0.00030     1.13639   
   361. RY*(   5) C  29                  0.00013     1.32778   
   362. RY*(   6) C  29                  0.00011     2.60032   
   363. RY*(   7) C  29                  0.00010     1.17384   
   364. RY*(   8) C  29                  0.00007     1.46280   
   365. RY*(   9) C  29                  0.00005     1.02107   
   366. RY*(  10) C  29                  0.00005     1.31895   
   367. RY*(  11) C  29                  0.00001     1.28212   
   368. RY*(  12) C  29                  0.00001     2.59652   
   369. RY*(  13) C  29                  0.00001     1.21460   
   370. RY*(  14) C  29                  0.00002     2.58524   
   371. RY*(  15) C  29                  0.00001     1.67723   
   372. RY*(  16) C  29                  0.00001     1.55256   
   373. RY*(  17) C  29                  0.00000    22.38781   
   374. RY*(   1) H  30                  0.00064     0.63991   
   375. RY*(   2) H  30                  0.00019     2.17882   
   376. RY*(   1) H  31                  0.00050     1.03487   
   377. RY*(   2) H  31                  0.00015     1.80184   
   378. RY*(   1) H  32                  0.00063     0.65203   
   379. RY*(   2) H  32                  0.00018     2.15180   
   380. BD*(   1) C   1 - C   2          0.01558     0.61794   
   381. BD*(   2) C   1 - C   2          0.32512     0.05428  392(v),387(v),63(g),80(g)
                                                    75(g)
   382. BD*(   1) C   1 - C   6          0.01548     0.61716   
   383. BD*(   1) C   1 - H  17          0.01158     0.61548   
   384. BD*(   1) C   2 - C   3          0.01494     0.61477   
   385. BD*(   1) C   2 - H  18          0.01122     0.61235   
   386. BD*(   1) C   3 - C   4          0.02252     0.60903   
   387. BD*(   2) C   3 - C   4          0.34539     0.05691  381(v),392(v),97(g),396(v)
                                                    395(v),400(r),131(v),80(v)
   388. BD*(   1) C   3 - H  19          0.01210     0.61014   
   389. BD*(   1) C   4 - C   5          0.02583     0.60566   
   390. BD*(   1) C   4 - C   7          0.03217     0.49325   
   391. BD*(   1) C   5 - C   6          0.01563     0.61497   
   392. BD*(   2) C   5 - C   6          0.32300     0.05328  381(v),387(v),400(r),148(g)
                                                    132(g),131(g)
   393. BD*(   1) C   5 - H  20          0.01224     0.61624   
   394. BD*(   1) C   6 - H  21          0.01130     0.61153   
   395. BD*(   1) C   7 - C   8          0.03404     0.49033   
   396. BD*(   1) C   7 - N   9          0.04791     0.40701   
   397. BD*(   1) C   7 - H  22          0.02297     0.45411   
   398. BD*(   1) C   8 - C  10          0.02230     0.60628   
   399. BD*(   1) C   8 - C  14          0.02389     0.60536   
   400. BD*(   2) C   8 - C  14          0.35081     0.05329  404(v),409(v),392(r),284(g)
                                                    396(v),387(r),397(v),216(v)
                                                    267(v),184(g)
   401. BD*(   1) N   9 - C  15          0.06376     0.51504   
   402. BD*(   1) N   9 - C  29          0.01711     0.42189   
   403. BD*(   1) C  10 - C  11          0.01487     0.61614   
   404. BD*(   2) C  10 - C  11          0.31566     0.05408  409(v),400(v),233(g),217(g)
   405. BD*(   1) C  10 - H  23          0.01224     0.60895   
   406. BD*(   1) C  11 - C  12          0.01560     0.61770   
   407. BD*(   1) C  11 - H  24          0.01126     0.61222   
   408. BD*(   1) C  12 - C  13          0.01568     0.61829   
   409. BD*(   2) C  12 - C  13          0.32238     0.05447  404(v),400(v),250(g),267(g)
                                                    258(g)
   410. BD*(   1) C  12 - H  25          0.01162     0.61381   
   411. BD*(   1) C  13 - C  14          0.01508     0.61592   
   412. BD*(   1) C  13 - H  26          0.01121     0.61254   
   413. BD*(   1) C  14 - H  27          0.01225     0.61709   
   414. BD*(   1) C  15 - O  16          0.28496     0.02954  317(g),300(g),304(g)
   415. BD*(   2) C  15 - O  16          0.00572     0.61728   
   416. BD*(   1) C  15 - H  28          0.03486     0.53913   
   417. BD*(   1) C  29 - H  30          0.01272     0.46004   
   418. BD*(   1) C  29 - H  31          0.00486     0.45759   
   419. BD*(   1) C  29 - H  32          0.01277     0.46002   
       -------------------------------
              Total Lewis  116.87700  ( 97.3975%)
        Valence non-Lewis    2.89066  (  2.4089%)
        Rydberg non-Lewis    0.23235  (  0.1936%)
       -------------------------------
            Total unit  1  120.00000  (100.0000%)
           Charge unit  1    0.00000
 D1PCM: PCM CHGder 1st derivatives, ID1Alg=3 FixD1E=F DoIter=F DoCFld=F I1PDM=0.
 Calling FoFJK, ICntrl=      2127 FMM=F ISym2X=0 I1Cent= 0 IOpClX= 0 NMat=1 NMatS=1 NMatT=0.
 -------------------------------------------------------------------
 Center     Atomic                   Forces (Hartrees/Bohr)
 Number     Number              X              Y              Z
 -------------------------------------------------------------------
      1        6          -0.031710749   -0.053609861   -0.001856670
      2        6          -0.042175936   -0.011923579    0.047550897
      3        6          -0.012486806    0.040231920    0.048784342
      4        6           0.014841985    0.030245044   -0.003533031
      5        6           0.042159734    0.011520157   -0.047959837
      6        6           0.008121958   -0.044371353   -0.047853628
      7        6           0.010305538   -0.004128993   -0.015210826
      8        6          -0.037259924    0.005686892    0.000107349
      9        7           0.015828343   -0.030738202    0.003870544
     10        6          -0.031654296    0.054629546   -0.006630279
     11        6           0.034301522    0.055633410    0.004105953
     12        6           0.059885152    0.002842548    0.010844752
     13        6           0.030877439   -0.058844147    0.007177082
     14        6          -0.024443394   -0.058435572   -0.000970051
     15        6           0.002719851    0.038986973   -0.100897671
     16        8          -0.013849353    0.002977818    0.026168296
     17        1           0.027608975    0.045605285    0.000714407
     18        1           0.034483029    0.009889316   -0.038373668
     19        1           0.007152234   -0.035572800   -0.039189339
     20        1          -0.036168647   -0.009455390    0.039961766
     21        1          -0.007798612    0.034241791    0.039446999
     22        1           0.006511661   -0.003761294    0.005796954
     23        1           0.026721931   -0.045892840    0.006854261
     24        1          -0.025080722   -0.046196926   -0.003050201
     25        1          -0.051733780   -0.000462370   -0.009201421
     26        1          -0.025258331    0.045964599   -0.006624331
     27        1           0.027522807    0.047040682    0.002943098
     28        1           0.002719403   -0.025010346    0.055505355
     29        6          -0.009092978    0.002038437    0.018627997
     30        1          -0.001710608    0.001420911    0.002398326
     31        1           0.000723502   -0.001899824   -0.002035900
     32        1          -0.002060925    0.001348169    0.002528474
 -------------------------------------------------------------------
 Cartesian Forces:  Max     0.100897671 RMS     0.030733139

 GradGradGradGradGradGradGradGradGradGradGradGradGradGradGradGradGradGrad
 Berny optimization.
 FormGI is forming the generalized inverse of G from B-inverse, IUseBI=4.
 Internal  Forces:  Max     0.059583566 RMS     0.015204961
 Search for a local minimum.
 Step number   1 out of a maximum of  173
 All quantities printed in internal units (Hartrees-Bohrs-Radians)
 Mixed Optimization -- RFO/linear search
 Second derivative matrix not updated -- first step.
 ITU=  0
     Eigenvalues ---    0.00821   0.00851   0.01060   0.01268   0.01402
     Eigenvalues ---    0.01458   0.01482   0.01910   0.01925   0.01945
     Eigenvalues ---    0.01960   0.01969   0.01971   0.02000   0.02002
     Eigenvalues ---    0.02028   0.02028   0.02032   0.02036   0.02037
     Eigenvalues ---    0.02040   0.02041   0.02047   0.02175   0.02175
     Eigenvalues ---    0.04364   0.06520   0.07010   0.07542   0.07704
     Eigenvalues ---    0.15999   0.16000   0.16000   0.16000   0.16000
     Eigenvalues ---    0.16000   0.16000   0.16000   0.16000   0.16000
     Eigenvalues ---    0.16000   0.16000   0.16000   0.16000   0.19200
     Eigenvalues ---    0.20039   0.21999   0.22000   0.22000   0.22000
     Eigenvalues ---    0.22000   0.23464   0.23467   0.24994   0.24996
     Eigenvalues ---    0.24999   0.24999   0.32815   0.33065   0.34279
     Eigenvalues ---    0.34598   0.34685   0.34833   0.38544   0.40347
     Eigenvalues ---    0.40469   0.40480   0.40509   0.40702   0.43623
     Eigenvalues ---    0.43766   0.44120   0.44176   0.44205   0.44206
     Eigenvalues ---    0.44218   0.44244   0.44274   0.44288   0.44333
     Eigenvalues ---    0.44358   0.44378   0.44503   0.44573   0.44767
     Eigenvalues ---    0.44772   0.44985   0.45049   0.52251   0.82943
 RFO step:  Lambda=-7.52012833D-02 EMin= 8.20662619D-03
 Linear search not attempted -- first point.
 Maximum step size (   0.300) exceeded in Quadratic search.
    -- Step size scaled by   0.765
 Iteration  1 RMS(Cart)=  0.03897885 RMS(Int)=  0.00049925
 Iteration  2 RMS(Cart)=  0.00067640 RMS(Int)=  0.00005671
 Iteration  3 RMS(Cart)=  0.00000053 RMS(Int)=  0.00005671
 Variable       Old X    -DE/DX   Delta X   Delta X   Delta X     New X
                                 (Linear)    (Quad)   (Total)
    R1        2.65213  -0.01113   0.00000  -0.01605  -0.01605   2.63607
    R2        2.65263  -0.00951   0.00000  -0.01369  -0.01370   2.63893
    R3        1.92758   0.05332   0.00000   0.07868   0.07868   2.00626
    R4        2.65515  -0.01067   0.00000  -0.01562  -0.01562   2.63953
    R5        1.92894   0.05253   0.00000   0.07769   0.07769   2.00663
    R6        2.67044  -0.01566   0.00000  -0.02365  -0.02364   2.64680
    R7        1.92909   0.05339   0.00000   0.07898   0.07898   2.00808
    R8        2.67156  -0.01276   0.00000  -0.01932  -0.01932   2.65224
    R9        2.82237   0.01648   0.00000   0.03108   0.03108   2.85345
   R10        2.65579  -0.01253   0.00000  -0.01834  -0.01834   2.63746
   R11        1.92475   0.05472   0.00000   0.08038   0.08038   2.00513
   R12        1.92828   0.05281   0.00000   0.07802   0.07802   2.00630
   R13        2.82677   0.01498   0.00000   0.02842   0.02842   2.85520
   R14        2.73582   0.00985   0.00000   0.01636   0.01636   2.75218
   R15        2.06862  -0.00053   0.00000  -0.00097  -0.00097   2.06765
   R16        2.67183  -0.01318   0.00000  -0.02003  -0.02002   2.65182
   R17        2.67512  -0.01914   0.00000  -0.02918  -0.02917   2.64594
   R18        2.57659  -0.01755   0.00000  -0.02247  -0.02247   2.55412
   R19        2.70611   0.02487   0.00000   0.03946   0.03946   2.74557
   R20        2.65376  -0.01311   0.00000  -0.01909  -0.01909   2.63467
   R21        1.93011   0.05353   0.00000   0.07933   0.07933   2.00943
   R22        2.65211  -0.00861   0.00000  -0.01227  -0.01228   2.63983
   R23        1.92864   0.05265   0.00000   0.07783   0.07783   2.00647
   R24        2.65122  -0.01101   0.00000  -0.01578  -0.01579   2.63543
   R25        1.92909   0.05255   0.00000   0.07774   0.07774   2.00683
   R26        2.65694  -0.01009   0.00000  -0.01484  -0.01484   2.64210
   R27        1.92811   0.05286   0.00000   0.07807   0.07807   2.00618
   R28        1.92557   0.05452   0.00000   0.08020   0.08020   2.00578
   R29        2.36367  -0.02952   0.00000  -0.02497  -0.02497   2.33870
   R30        1.92944   0.05958   0.00000   0.08820   0.08820   2.01764
   R31        2.06332   0.00024   0.00000   0.00043   0.00043   2.06374
   R32        2.05947  -0.00169   0.00000  -0.00306  -0.00306   2.05642
   R33        2.06190   0.00081   0.00000   0.00146   0.00146   2.06336
    A1        2.09167  -0.00136   0.00000  -0.00288  -0.00289   2.08878
    A2        2.09600   0.00064   0.00000   0.00131   0.00132   2.09732
    A3        2.09551   0.00072   0.00000   0.00157   0.00158   2.09709
    A4        2.09454  -0.00001   0.00000   0.00030   0.00030   2.09484
    A5        2.09506   0.00044   0.00000   0.00128   0.00128   2.09634
    A6        2.09357  -0.00044   0.00000  -0.00158  -0.00158   2.09200
    A7        2.11168  -0.00031   0.00000  -0.00105  -0.00105   2.11063
    A8        2.07953   0.00150   0.00000   0.00489   0.00489   2.08441
    A9        2.09198  -0.00118   0.00000  -0.00384  -0.00384   2.08814
   A10        2.06287   0.00219   0.00000   0.00471   0.00472   2.06759
   A11        2.09140  -0.00262   0.00000  -0.00593  -0.00594   2.08546
   A12        2.12878   0.00043   0.00000   0.00124   0.00123   2.13002
   A13        2.11118  -0.00122   0.00000  -0.00331  -0.00331   2.10787
   A14        2.09777   0.00083   0.00000   0.00238   0.00238   2.10015
   A15        2.07421   0.00039   0.00000   0.00093   0.00093   2.07514
   A16        2.09441   0.00071   0.00000   0.00225   0.00225   2.09666
   A17        2.09542   0.00019   0.00000   0.00065   0.00066   2.09607
   A18        2.09336  -0.00090   0.00000  -0.00291  -0.00291   2.09045
   A19        2.04466  -0.00657   0.00000  -0.01734  -0.01722   2.02744
   A20        1.91281   0.01202   0.00000   0.03043   0.03040   1.94320
   A21        1.85713  -0.00154   0.00000  -0.00132  -0.00109   1.85604
   A22        1.96314  -0.00665   0.00000  -0.01961  -0.01954   1.94360
   A23        1.79129   0.00849   0.00000   0.03302   0.03294   1.82423
   A24        1.88110  -0.00626   0.00000  -0.02660  -0.02647   1.85464
   A25        2.05614   0.00116   0.00000   0.00305   0.00304   2.05918
   A26        2.16848  -0.00573   0.00000  -0.01315  -0.01316   2.15532
   A27        2.05837   0.00457   0.00000   0.01011   0.01013   2.06849
   A28        2.11588  -0.00911   0.00000  -0.02143  -0.02143   2.09445
   A29        2.13011  -0.00102   0.00000  -0.00241  -0.00241   2.12770
   A30        2.03715   0.01013   0.00000   0.02384   0.02384   2.06099
   A31        2.11576  -0.00168   0.00000  -0.00450  -0.00449   2.11126
   A32        2.08814  -0.00020   0.00000  -0.00114  -0.00114   2.08699
   A33        2.07929   0.00188   0.00000   0.00564   0.00564   2.08492
   A34        2.09353  -0.00005   0.00000   0.00059   0.00058   2.09411
   A35        2.09490  -0.00066   0.00000  -0.00252  -0.00252   2.09238
   A36        2.09475   0.00071   0.00000   0.00193   0.00194   2.09669
   A37        2.09126  -0.00165   0.00000  -0.00321  -0.00323   2.08803
   A38        2.09594   0.00081   0.00000   0.00156   0.00158   2.09751
   A39        2.09598   0.00084   0.00000   0.00164   0.00165   2.09763
   A40        2.09576   0.00084   0.00000   0.00270   0.00269   2.09845
   A41        2.09366   0.00042   0.00000   0.00138   0.00139   2.09505
   A42        2.09376  -0.00126   0.00000  -0.00408  -0.00408   2.08968
   A43        2.11159  -0.00203   0.00000  -0.00564  -0.00564   2.10595
   A44        2.10636  -0.00131   0.00000  -0.00475  -0.00476   2.10160
   A45        2.06523   0.00334   0.00000   0.01039   0.01039   2.07561
   A46        2.12733   0.01413   0.00000   0.03663   0.03663   2.16396
   A47        2.09089  -0.01940   0.00000  -0.05844  -0.05844   2.03245
   A48        2.06493   0.00527   0.00000   0.02183   0.02183   2.08676
   A49        1.91739   0.00452   0.00000   0.01511   0.01501   1.93241
   A50        1.94915  -0.00501   0.00000  -0.01792  -0.01786   1.93130
   A51        1.91827   0.00507   0.00000   0.01770   0.01761   1.93588
   A52        1.88347  -0.00147   0.00000  -0.00708  -0.00703   1.87644
   A53        1.90405  -0.00260   0.00000  -0.00523  -0.00546   1.89860
   A54        1.89058  -0.00071   0.00000  -0.00315  -0.00308   1.88750
    D1        0.00043  -0.00005   0.00000  -0.00042  -0.00042   0.00001
    D2       -3.13777  -0.00004   0.00000  -0.00034  -0.00034  -3.13811
    D3        3.14101   0.00002   0.00000   0.00013   0.00013   3.14114
    D4        0.00281   0.00003   0.00000   0.00021   0.00021   0.00302
    D5       -0.00143   0.00005   0.00000   0.00037   0.00037  -0.00106
    D6       -3.14062   0.00009   0.00000   0.00076   0.00075  -3.13987
    D7        3.14118  -0.00002   0.00000  -0.00018  -0.00018   3.14100
    D8        0.00198   0.00003   0.00000   0.00021   0.00021   0.00219
    D9        0.00401  -0.00014   0.00000  -0.00109  -0.00109   0.00293
   D10       -3.13790   0.00009   0.00000   0.00075   0.00076  -3.13714
   D11       -3.14097  -0.00014   0.00000  -0.00116  -0.00116   3.14106
   D12        0.00031   0.00008   0.00000   0.00068   0.00069   0.00099
   D13       -0.00726   0.00031   0.00000   0.00255   0.00255  -0.00471
   D14       -3.13141   0.00017   0.00000   0.00136   0.00136  -3.13005
   D15        3.13466   0.00008   0.00000   0.00069   0.00070   3.13536
   D16        0.01050  -0.00006   0.00000  -0.00050  -0.00049   0.01001
   D17        0.00625  -0.00031   0.00000  -0.00260  -0.00260   0.00365
   D18        3.13894  -0.00031   0.00000  -0.00260  -0.00260   3.13633
   D19        3.13001  -0.00020   0.00000  -0.00145  -0.00145   3.12856
   D20       -0.02049  -0.00020   0.00000  -0.00146  -0.00145  -0.02194
   D21       -1.95396  -0.00327   0.00000  -0.01536  -0.01540  -1.96936
   D22        2.06564   0.00053   0.00000  -0.00114  -0.00104   2.06459
   D23        0.03624   0.00267   0.00000   0.01549   0.01543   0.05167
   D24        1.20575  -0.00343   0.00000  -0.01663  -0.01667   1.18908
   D25       -1.05784   0.00037   0.00000  -0.00241  -0.00231  -1.06015
   D26       -3.08723   0.00250   0.00000   0.01422   0.01416  -3.07307
   D27       -0.00199   0.00014   0.00000   0.00118   0.00118  -0.00081
   D28        3.13720   0.00010   0.00000   0.00081   0.00081   3.13801
   D29       -3.13480   0.00014   0.00000   0.00118   0.00118  -3.13362
   D30        0.00440   0.00010   0.00000   0.00080   0.00080   0.00520
   D31        3.09929  -0.00099   0.00000   0.00494   0.00483   3.10412
   D32       -0.02033  -0.00111   0.00000   0.00425   0.00413  -0.01620
   D33       -0.94420   0.00391   0.00000   0.01398   0.01418  -0.93002
   D34        2.21935   0.00380   0.00000   0.01328   0.01349   2.23284
   D35        1.07264  -0.00159   0.00000  -0.00723  -0.00732   1.06533
   D36       -2.04699  -0.00170   0.00000  -0.00792  -0.00801  -2.05500
   D37       -1.66671  -0.00083   0.00000   0.00368   0.00372  -1.66299
   D38        1.46457  -0.00072   0.00000   0.00431   0.00435   1.46891
   D39        2.30941   0.00333   0.00000   0.01757   0.01773   2.32715
   D40       -0.84249   0.00344   0.00000   0.01820   0.01836  -0.82413
   D41        0.34746   0.00022   0.00000   0.00353   0.00333   0.35079
   D42       -2.80444   0.00033   0.00000   0.00416   0.00396  -2.80048
   D43       -3.13622   0.00036   0.00000   0.00262   0.00262  -3.13360
   D44        0.00774   0.00031   0.00000   0.00222   0.00222   0.00996
   D45       -0.01518   0.00034   0.00000   0.00298   0.00298  -0.01219
   D46        3.12878   0.00028   0.00000   0.00258   0.00259   3.13137
   D47        3.13537  -0.00043   0.00000  -0.00359  -0.00358   3.13179
   D48       -0.00014  -0.00026   0.00000  -0.00218  -0.00219  -0.00233
   D49        0.01577  -0.00050   0.00000  -0.00420  -0.00420   0.01157
   D50       -3.11974  -0.00034   0.00000  -0.00280  -0.00281  -3.12255
   D51        0.00748  -0.00012   0.00000  -0.00091  -0.00091   0.00658
   D52        3.14013   0.00032   0.00000   0.00249   0.00249  -3.14057
   D53       -3.12432  -0.00018   0.00000  -0.00138  -0.00138  -3.12570
   D54        0.00832   0.00027   0.00000   0.00203   0.00203   0.01035
   D55        2.12795  -0.00106   0.00000  -0.00343  -0.00355   2.12440
   D56        0.03872   0.00100   0.00000   0.00693   0.00692   0.04564
   D57       -2.06001   0.00175   0.00000   0.01068   0.01079  -2.04922
   D58       -1.02351  -0.00106   0.00000  -0.00307  -0.00318  -1.02670
   D59       -3.11274   0.00100   0.00000   0.00729   0.00728  -3.10546
   D60        1.07171   0.00175   0.00000   0.01104   0.01116   1.08287
   D61        0.00533  -0.00010   0.00000  -0.00076  -0.00075   0.00458
   D62       -3.13646  -0.00017   0.00000  -0.00131  -0.00131  -3.13776
   D63       -3.13862  -0.00005   0.00000  -0.00037  -0.00036  -3.13898
   D64        0.00278  -0.00012   0.00000  -0.00093  -0.00092   0.00186
   D65        0.00436  -0.00007   0.00000  -0.00051  -0.00051   0.00386
   D66       -3.14126   0.00000   0.00000   0.00005   0.00005  -3.14121
   D67       -3.13704  -0.00000   0.00000   0.00004   0.00005  -3.13698
   D68        0.00052   0.00007   0.00000   0.00061   0.00061   0.00114
   D69       -0.00374  -0.00009   0.00000  -0.00070  -0.00070  -0.00445
   D70        3.13496   0.00012   0.00000   0.00090   0.00089   3.13585
   D71       -3.14131  -0.00016   0.00000  -0.00126  -0.00126   3.14062
   D72       -0.00260   0.00004   0.00000   0.00033   0.00033  -0.00227
   D73       -0.00656   0.00041   0.00000   0.00318   0.00317  -0.00339
   D74        3.12909   0.00023   0.00000   0.00176   0.00175   3.13084
   D75        3.13792   0.00020   0.00000   0.00158   0.00157   3.13950
   D76       -0.00961   0.00002   0.00000   0.00016   0.00015  -0.00946
         Item               Value     Threshold  Converged?
 Maximum Force            0.059584     0.000450     NO 
 RMS     Force            0.015205     0.000300     NO 
 Maximum Displacement     0.134069     0.001800     NO 
 RMS     Displacement     0.039126     0.001200     NO 
 Predicted change in Energy=-3.901444D-02
 GradGradGradGradGradGradGradGradGradGradGradGradGradGradGradGradGradGrad

                          Input orientation:                          
 ---------------------------------------------------------------------
 Center     Atomic      Atomic             Coordinates (Angstroms)
 Number     Number       Type             X           Y           Z
 ---------------------------------------------------------------------
      1          6           0        3.543471    3.438203   -1.658694
      2          6           0        3.750212    2.512311   -2.681369
      3          6           0        3.039904    1.309651   -2.689472
      4          6           0        2.112488    1.014499   -1.682229
      5          6           0        1.915693    1.953714   -0.658036
      6          6           0        2.624463    3.155971   -0.645839
      7          6           0        1.373598   -0.301945   -1.714749
      8          6           0       -0.113824   -0.224971   -1.968682
      9          7           0        1.669708   -1.105075   -0.536458
     10          6           0       -0.830612   -1.428461   -2.052488
     11          6           0       -2.203684   -1.430293   -2.294326
     12          6           0       -2.884541   -0.222167   -2.462546
     13          6           0       -2.182468    0.980748   -2.391660
     14          6           0       -0.805672    0.979009   -2.148301
     15          6           0        2.639394   -2.045322   -0.585653
     16          8           0        3.324445   -2.280761   -1.589091
     17          1           0        4.082437    4.352850   -1.650093
     18          1           0        4.449673    2.718466   -3.453255
     19          1           0        3.207823    0.609366   -3.470871
     20          1           0        1.216905    1.762576    0.117223
     21          1           0        2.460754    3.856596    0.134872
     22          1           0        1.769738   -0.856289   -2.570874
     23          1           0       -0.320310   -2.353027   -1.928100
     24          1           0       -2.729669   -2.350895   -2.350918
     25          1           0       -3.930445   -0.219940   -2.646547
     26          1           0       -2.692590    1.902365   -2.523749
     27          1           0       -0.290254    1.906017   -2.108359
     28          1           0        2.808359   -2.601562    0.309895
     29          6           0        0.956937   -0.922443    0.716342
     30          1           0        0.469267   -1.850483    1.022241
     31          1           0        0.182687   -0.165109    0.610601
     32          1           0        1.637213   -0.604897    1.509186
 ---------------------------------------------------------------------
                    Distance matrix (angstroms):
                    1          2          3          4          5
     1  C    0.000000
     2  C    1.394949   0.000000
     3  C    2.418020   1.396780   0.000000
     4  C    2.814712   2.433898   1.400626   0.000000
     5  C    2.419645   2.787717   2.409439   1.403504   0.000000
     6  C    1.396461   2.413502   2.785305   2.433541   1.395681
     7  C    4.324372   3.808239   2.514737   1.509981   2.549217
     8  C    5.185629   4.788676   3.580587   2.564139   3.253214
     9  N    5.041009   4.691974   3.513376   2.449784   3.071071
    10  C    6.555311   6.075288   4.783712   3.842784   4.574472
    11  C    7.558841   7.151420   5.929473   4.998101   5.576578
    12  C    7.440687   7.179499   6.123480   5.206586   5.570724
    13  C    6.273970   6.134029   5.241186   4.353283   4.554892
    14  C    5.020198   4.836450   3.897517   2.955357   3.252194
    15  C    5.660196   5.137894   3.980240   3.292813   4.064637
    16  O    5.723580   4.934357   3.766014   3.512301   4.558752
    17  H    1.061668   2.135764   3.380569   3.876379   3.381540
    18  H    2.135339   1.061863   2.134379   3.391529   3.849564
    19  H    3.376236   2.130422   1.062629   2.136149   3.374746
    20  H    3.372613   3.848619   3.377278   2.144695   1.061069
    21  H    2.136401   3.376540   3.846981   3.391262   2.132312
    22  H    4.735068   3.909214   2.513699   2.099290   3.402406
    23  H    6.967046   6.388120   5.028512   4.161633   5.016053
    24  H    8.564176   8.108565   6.841212   5.934603   6.555524
    25  H    8.379575   8.152233   7.136333   6.242658   6.546470
    26  H    6.480399   6.473529   5.765436   4.958350   4.971901
    27  H    4.152980   4.125688   3.432680   2.597991   2.640438
    28  H    6.394880   5.998870   4.934309   4.186729   4.741759
    29  C    5.598767   5.580713   4.573900   3.292444   3.328725
    30  H    6.678947   6.596612   5.511028   4.268777   4.403112
    31  H    5.424797   5.543724   4.607504   3.220664   3.016979
    32  H    5.478680   5.634048   4.823045   3.610188   3.364653
                    6          7          8          9         10
     6  C    0.000000
     7  C    3.829415   0.000000
     8  C    4.547406   1.510904   0.000000
     9  N    4.368070   1.456389   2.450884   0.000000
    10  C    5.910434   2.498329   1.403280   2.941858   0.000000
    11  C    6.860199   3.795527   2.434411   4.266032   1.394208
    12  C    6.712776   4.324039   2.814388   5.022999   2.417005
    13  C    5.557524   3.840457   2.431451   4.757277   2.783314
    14  C    4.331556   2.564766   1.400173   3.615100   2.409505
    15  C    5.201663   2.432377   3.578638   1.351582   3.817468
    16  O    5.562172   2.781602   4.023935   2.286576   4.266809
    17  H    2.136992   5.386010   6.218244   6.070453   7.597601
    18  H    3.377038   4.648389   5.629679   5.554761   6.858612
    19  H    3.847898   2.697931   3.739791   3.730400   4.740623
    20  H    2.122507   2.764583   3.173670   2.975861   4.368374
    21  H    1.061690   4.679366   5.264274   5.068986   6.599202
    22  H    4.531506   1.094155   2.075814   2.052011   2.712550
    23  H    6.376907   2.668667   2.138435   2.730242   1.063345
    24  H    7.867630   4.630303   3.392388   4.919233   2.132220
    25  H    7.639792   5.385893   3.876354   6.049599   3.379702
    26  H    5.776602   4.695460   3.388760   5.658945   3.844925
    27  H    3.492409   2.792566   2.142836   3.921606   3.378439
    28  H    5.839216   3.383188   4.402187   2.062114   4.494345
    29  C    4.611903   2.543389   2.973608   1.452895   3.334338
    30  H    5.700171   3.272140   3.453679   2.103861   3.364780
    31  H    4.309349   2.616151   2.596960   2.100122   3.116870
    32  H    4.445551   3.248850   3.912293   2.106156   4.410662
                   11         12         13         14         15
    11  C    0.000000
    12  C    1.396937   0.000000
    13  C    2.413098   1.394609   0.000000
    14  C    2.789355   2.421419   1.398140   0.000000
    15  C    5.172352   6.112322   5.972362   4.843235   0.000000
    16  O    5.637452   6.599412   6.450399   5.291189   1.237584
    17  H    8.565927   8.374344   7.153323   5.960253   6.644698
    18  H    7.926063   7.963637   6.937718   5.687465   5.847557
    19  H    5.901600   6.230977   5.509797   4.241930   3.961687
    20  H    5.264068   5.236055   4.296683   3.136462   4.125239
    21  H    7.457156   7.207986   6.017755   4.915579   5.948420
    22  H    4.024182   4.698527   4.361967   3.190552   2.472084
    23  H    2.129004   3.376607   3.846631   3.374393   3.264459
    24  H    1.061777   2.137271   3.376526   3.851114   5.660068
    25  H    2.137923   1.061968   2.135894   3.383775   7.123347
    26  H    3.376133   2.134063   1.061626   2.134012   6.911620
    27  H    3.850554   3.374158   2.125290   1.061411   5.149228
    28  H    5.768398   6.764397   6.711162   5.650171   1.067689
    29  C    4.394492   5.035143   4.810164   3.863740   2.405558
    30  H    4.280285   5.103252   5.167425   4.436646   2.707902
    31  H    3.966618   4.342278   3.990053   3.146014   3.316871
    32  H    5.468132   6.030539   5.685141   4.674789   2.732680
                   16         17         18         19         20
    16  O    0.000000
    17  H    6.677055   0.000000
    18  H    5.452844   2.461192   0.000000
    19  H    3.450728   4.253687   2.447612   0.000000
    20  H    4.868450   4.247847   4.910482   4.262402   0.000000
    21  H    6.433130   2.462159   4.257440   4.909583   2.435650
    22  H    2.325969   5.773348   4.554066   2.241925   3.793408
    23  H    3.661201   8.026846   7.127333   4.858357   4.846087
    24  H    6.102262   9.583117   8.857568   6.728392   6.211908
    25  H    7.615682   9.279526   8.916915   7.233404   6.169603
    26  H    7.387614   7.257351   7.248581   6.114226   4.720003
    27  H    5.555609   5.031643   4.993568   3.971686   2.691713
    28  H    1.993843   7.336803   6.719963   4.976326   4.649252
    29  C    3.572834   6.572480   6.545301   4.994565   2.763305
    30  H    3.893101   7.660138   7.533192   5.808494   3.798975
    31  H    4.380100   6.382064   6.560267   5.139035   2.242542
    32  H    3.905713   6.367058   6.601552   5.361177   2.778335
                   21         22         23         24         25
    21  H    0.000000
    22  H    5.478125   0.000000
    23  H    7.109823   2.649846   0.000000
    24  H    8.464785   4.746250   2.446179   0.000000
    25  H    8.074767   5.736092   4.254327   2.463782   0.000000
    26  H    6.119170   5.246405   4.908245   4.256931   2.459988
    27  H    4.050295   3.476755   4.262963   4.912319   4.249744
    28  H    6.469874   3.524705   3.854733   6.149188   7.734607
    29  C    5.043688   3.386858   3.266650   5.003960   5.974029
    30  H    6.109353   3.948432   3.095237   4.675661   5.956184
    31  H    4.646506   3.621912   3.388952   4.693621   5.246892
    32  H    4.740451   4.089945   4.324672   6.084289   6.958241
                   26         27         28         29         30
    26  H    0.000000
    27  H    2.437987   0.000000
    28  H    7.653453   5.980604   0.000000
    29  C    5.638863   4.187434   2.532272   0.000000
    30  H    6.054358   4.948617   2.557911   1.092087   0.000000
    31  H    4.729251   3.450504   3.594563   1.088209   1.758425
    32  H    6.426361   4.806917   2.607020   1.091885   1.775584
                   31         32
    31  H    0.000000
    32  H    1.765365   0.000000
 Symmetry turned off by external request.
 Stoichiometry    C15H15NO
 Framework group  C1[X(C15H15NO)]
 Deg. of freedom    90
 Full point group                 C1      NOp   1
 Rotational constants (GHZ):           0.6472641           0.3805249           0.2872376
 Standard basis: 6-311+G(d) (5D, 7F)
   419 basis functions,   687 primitive gaussians,   436 cartesian basis functions
    60 alpha electrons       60 beta electrons
       nuclear repulsion energy      1146.0675498972 Hartrees.
 NAtoms=   32 NActive=   32 NUniq=   32 SFac= 1.00D+00 NAtFMM=   60 NAOKFM=F Big=F
 Integral buffers will be    131072 words long.
 Raffenetti 2 integral format.
 Two-electron integral symmetry is turned off.
 ------------------------------------------------------------------------------
 Polarizable Continuum Model (PCM)
 =================================
 Model                : PCM.
 Atomic radii         : UFF (Universal Force Field).
 Polarization charges : Total charges.
 Charge compensation  : None.
 Solution method      : On-the-fly selection.
 Cavity type          : Scaled VdW (van der Waals Surface) (Alpha=1.100).
 Cavity algorithm     : GePol (No added spheres)
                        Default sphere list used, NSphG=   32.
                        Lebedev-Laikov grids with approx.  5.0 points / Ang**2.
                        Smoothing algorithm: York/Karplus (Gamma=1.0000).
                        Polarization charges: spherical gaussians, with
                                              point-specific exponents (IZeta= 3).
                        Self-potential: point-specific (ISelfS= 7).
                        Self-field    : sphere-specific E.n sum rule (ISelfD= 2).
[truncated: 1,863,213 more chars]
