# Supplementary material for: Rotational Barriers in N-Benzhydrylformamides: An NMR and DFT Study
Source: Molecules. 2023 Jan 5;28(2):535. doi: 10.3390/molecules28020535 (PMC9863877; doi:10.3390/molecules28020535)
Supplement: Supplementary file 1 [file molecules-28-00535-s001.zip › Supplementary_Materials/Quantum_chemistry_output_files/Gaussian_output_files/Conformations/BHFA_NMe/BHFA_NMe_Conf5.log]

 Entering Gaussian System, Link 0=g16
 Initial command:
 /home/aikhl/g16/l1.exe "/home/aikhl/works/aikhl/BHFA_NMe/M062X/Gau-317432.inp" -scrdir="/home/aikhl/works/aikhl/BHFA_NMe/M062X/"
 Entering Link 1 = /home/aikhl/g16/l1.exe PID=    317434.
  
 Copyright (c) 1988,1990,1992,1993,1995,1998,2003,2009,2016,
            Gaussian, Inc.  All Rights Reserved.
  
 This is part of the Gaussian(R) 16 program.  It is based on
 the Gaussian(R) 09 system (copyright 2009, Gaussian, Inc.),
 the Gaussian(R) 03 system (copyright 2003, Gaussian, Inc.),
 the Gaussian(R) 98 system (copyright 1998, Gaussian, Inc.),
 the Gaussian(R) 94 system (copyright 1995, Gaussian, Inc.),
 the Gaussian 92(TM) system (copyright 1992, Gaussian, Inc.),
 the Gaussian 90(TM) system (copyright 1990, Gaussian, Inc.),
 the Gaussian 88(TM) system (copyright 1988, Gaussian, Inc.),
 the Gaussian 86(TM) system (copyright 1986, Carnegie Mellon
 University), and the Gaussian 82(TM) system (copyright 1983,
 Carnegie Mellon University). Gaussian is a federally registered
 trademark of Gaussian, Inc.
  
 This software contains proprietary and confidential information,
 including trade secrets, belonging to Gaussian, Inc.
  
 This software is provided under written license and may be
 used, copied, transmitted, or stored only in accord with that
 written license.
  
 The following legend is applicable only to US Government
 contracts under FAR:
  
                    RESTRICTED RIGHTS LEGEND
  
 Use, reproduction and disclosure by the US Government is
 subject to restrictions as set forth in subparagraphs (a)
 and (c) of the Commercial Computer Software - Restricted
 Rights clause in FAR 52.227-19.
  
 Gaussian, Inc.
 340 Quinnipiac St., Bldg. 40, Wallingford CT 06492
  
  
 ---------------------------------------------------------------
 Warning -- This program may not be used in any manner that
 competes with the business of Gaussian, Inc. or will provide
 assistance to any competitor of Gaussian, Inc.  The licensee
 of this program is prohibited from giving any competitor of
 Gaussian, Inc. access to this program.  By using this program,
 the user acknowledges that Gaussian, Inc. is engaged in the
 business of creating and licensing software in the field of
 computational chemistry and represents and warrants to the
 licensee that it is not a competitor of Gaussian, Inc. and that
 it will not use this program in any manner prohibited above.
 ---------------------------------------------------------------
  

 Cite this work as:
 Gaussian 16, Revision A.03,
 M. J. Frisch, G. W. Trucks, H. B. Schlegel, G. E. Scuseria, 
 M. A. Robb, J. R. Cheeseman, G. Scalmani, V. Barone, 
 G. A. Petersson, H. Nakatsuji, X. Li, M. Caricato, A. V. Marenich, 
 J. Bloino, B. G. Janesko, R. Gomperts, B. Mennucci, H. P. Hratchian, 
 J. V. Ortiz, A. F. Izmaylov, J. L. Sonnenberg, D. Williams-Young, 
 F. Ding, F. Lipparini, F. Egidi, J. Goings, B. Peng, A. Petrone, 
 T. Henderson, D. Ranasinghe, V. G. Zakrzewski, J. Gao, N. Rega, 
 G. Zheng, W. Liang, M. Hada, M. Ehara, K. Toyota, R. Fukuda, 
 J. Hasegawa, M. Ishida, T. Nakajima, Y. Honda, O. Kitao, H. Nakai, 
 T. Vreven, K. Throssell, J. A. Montgomery, Jr., J. E. Peralta, 
 F. Ogliaro, M. J. Bearpark, J. J. Heyd, E. N. Brothers, K. N. Kudin, 
 V. N. Staroverov, T. A. Keith, R. Kobayashi, J. Normand, 
 K. Raghavachari, A. P. Rendell, J. C. Burant, S. S. Iyengar, 
 J. Tomasi, M. Cossi, J. M. Millam, M. Klene, C. Adamo, R. Cammi, 
 J. W. Ochterski, R. L. Martin, K. Morokuma, O. Farkas, 
 J. B. Foresman, and D. J. Fox, Gaussian, Inc., Wallingford CT, 2016.
 
 ******************************************
 Gaussian 16:  ES64L-G16RevA.03 25-Dec-2016
                14-Feb-2022 
 ******************************************
 %nprocshared=8
 Will use up to    8 processors via shared memory.
 %mem=5GB
 %chk=BHFA_NMe_Conf05.chk
 ----------------------------------------------------------------------
 # opt freq M062X/6-311+G* nosymm Integral(Grid=SuperFine) scrf=(IEFPCM
 , solvent=dimethylsulfoxide) pop=(nboread,mk,dipole)
 ----------------------------------------------------------------------
 1/18=20,19=15,26=6,38=1/1,3;
 2/9=110,12=2,15=1,17=6,18=5,40=1/2;
 3/5=4,6=6,7=11,11=2,25=1,30=1,70=2201,71=1,72=21,74=-55,75=-7/1,2,3;
 4//1;
 5/5=2,38=5,53=21/2;
 6/7=2,8=2,9=2,10=2,15=24,20=1,28=1,40=2/1,2,7;
 7/30=1/1,2,3,16;
 1/18=20,19=15,26=6/3(2);
 2/9=110,15=1/2;
 99//99;
 2/9=110,15=1/2;
 3/5=4,6=6,7=11,11=2,25=1,30=1,70=2205,71=1,72=21,74=-55,75=-7/1,2,3;
 4/5=5,16=3,69=1/1;
 5/5=2,38=5,53=21/2;
 7/30=1/1,2,3,16;
 1/18=20,19=15,26=6/3(-5);
 2/9=110,15=1/2;
 6/7=2,8=2,9=2,10=2,15=24,19=2,20=1,28=1,40=2/1,2,7;
 99/9=1/99;
 -----------------
 BHFA_M062X_Conf05
 -----------------
 Symbolic Z-matrix:
 Charge =  0 Multiplicity = 1
 C                     3.5531    3.2277   -2.1823 
 C                     2.9449    2.3144   -3.0579 
 C                     2.0891    1.3214   -2.5526 
 C                     1.8251    1.2257   -1.1668 
 C                     2.4486    2.1522   -0.3012 
 C                     3.3053    3.146    -0.8025 
 C                     0.9251    0.1798   -0.5937 
 C                    -0.3522   -0.0121   -1.3482 
 N                     1.6881   -1.0234   -0.3399 
 C                    -0.7925   -1.279    -1.7971 
 C                    -2.0077   -1.4202   -2.4881 
 C                    -2.8118   -0.2959   -2.7317 
 C                    -2.4032    0.9673   -2.2777 
 C                    -1.1871    1.1035   -1.5873 
 C                     1.8513   -1.4676    0.9396 
 O                     2.5196   -2.4931    1.1973 
 H                     4.1749    3.9491   -2.5475 
 H                     3.1231    2.3727   -4.0613 
 H                     1.6499    0.669    -3.2036 
 H                     2.2799    2.1017    0.7036 
 H                     3.7476    3.8081   -0.165 
 H                     0.5812    0.5701    0.3702 
 H                    -0.2344   -2.1123   -1.6174 
 H                    -2.3077   -2.3417   -2.808 
 H                    -3.6951   -0.3987   -3.2335 
 H                    -2.9887    1.7854   -2.4468 
 H                    -0.9064    2.0279   -1.2576 
 H                     1.4236   -0.9598    1.7146 
 C                     2.3246   -1.7577   -1.3933 
 H                     3.4078   -1.6982   -1.2799 
 H                     2.0213   -2.8061   -1.3538 
 H                     2.0535   -1.3674   -2.3727 
 

 GradGradGradGradGradGradGradGradGradGradGradGradGradGradGradGradGradGrad
 Berny optimization.
 Initialization pass.
                           ----------------------------
                           !    Initial Parameters    !
                           ! (Angstroms and Degrees)  !
 --------------------------                            --------------------------
 ! Name  Definition              Value          Derivative Info.                !
 --------------------------------------------------------------------------------
 ! R1    R(1,2)                  1.4038         estimate D2E/DX2                !
 ! R2    R(1,6)                  1.4043         estimate D2E/DX2                !
 ! R3    R(1,17)                 1.02           estimate D2E/DX2                !
 ! R4    R(2,3)                  1.4049         estimate D2E/DX2                !
 ! R5    R(2,18)                 1.0208         estimate D2E/DX2                !
 ! R6    R(3,4)                  1.414          estimate D2E/DX2                !
 ! R7    R(3,19)                 1.0209         estimate D2E/DX2                !
 ! R8    R(4,5)                  1.4129         estimate D2E/DX2                !
 ! R9    R(4,7)                  1.4941         estimate D2E/DX2                !
 ! R10   R(5,6)                  1.4046         estimate D2E/DX2                !
 ! R11   R(5,20)                 1.0201         estimate D2E/DX2                !
 ! R12   R(6,21)                 1.02           estimate D2E/DX2                !
 ! R13   R(7,8)                  1.4959         estimate D2E/DX2                !
 ! R14   R(7,9)                  1.4472         estimate D2E/DX2                !
 ! R15   R(7,22)                 1.0953         estimate D2E/DX2                !
 ! R16   R(8,10)                 1.4144         estimate D2E/DX2                !
 ! R17   R(8,14)                 1.4138         estimate D2E/DX2                !
 ! R18   R(9,15)                 1.3642         estimate D2E/DX2                !
 ! R19   R(9,29)                 1.4332         estimate D2E/DX2                !
 ! R20   R(10,11)                1.405          estimate D2E/DX2                !
 ! R21   R(10,23)                1.0189         estimate D2E/DX2                !
 ! R22   R(11,12)                1.4036         estimate D2E/DX2                !
 ! R23   R(11,24)                1.0205         estimate D2E/DX2                !
 ! R24   R(12,13)                1.4031         estimate D2E/DX2                !
 ! R25   R(12,25)                1.0211         estimate D2E/DX2                !
 ! R26   R(13,14)                1.405          estimate D2E/DX2                !
 ! R27   R(13,26)                1.0201         estimate D2E/DX2                !
 ! R28   R(14,27)                1.0208         estimate D2E/DX2                !
 ! R29   R(15,16)                1.2509         estimate D2E/DX2                !
 ! R30   R(15,28)                1.0205         estimate D2E/DX2                !
 ! R31   R(29,30)                1.0907         estimate D2E/DX2                !
 ! R32   R(29,31)                1.0921         estimate D2E/DX2                !
 ! R33   R(29,32)                1.0886         estimate D2E/DX2                !
 ! A1    A(2,1,6)              119.905          estimate D2E/DX2                !
 ! A2    A(2,1,17)             120.0605         estimate D2E/DX2                !
 ! A3    A(6,1,17)             120.0345         estimate D2E/DX2                !
 ! A4    A(1,2,3)              119.9613         estimate D2E/DX2                !
 ! A5    A(1,2,18)             120.0215         estimate D2E/DX2                !
 ! A6    A(3,2,18)             120.0171         estimate D2E/DX2                !
 ! A7    A(2,3,4)              120.9356         estimate D2E/DX2                !
 ! A8    A(2,3,19)             118.9713         estimate D2E/DX2                !
 ! A9    A(4,3,19)             120.091          estimate D2E/DX2                !
 ! A10   A(3,4,5)              118.2713         estimate D2E/DX2                !
 ! A11   A(3,4,7)              122.3968         estimate D2E/DX2                !
 ! A12   A(5,4,7)              119.3302         estimate D2E/DX2                !
 ! A13   A(4,5,6)              120.9607         estimate D2E/DX2                !
 ! A14   A(4,5,20)             119.8669         estimate D2E/DX2                !
 ! A15   A(6,5,20)             119.1722         estimate D2E/DX2                !
 ! A16   A(1,6,5)              119.9657         estimate D2E/DX2                !
 ! A17   A(1,6,21)             119.9886         estimate D2E/DX2                !
 ! A18   A(5,6,21)             120.0457         estimate D2E/DX2                !
 ! A19   A(4,7,8)              114.248          estimate D2E/DX2                !
 ! A20   A(4,7,9)              109.3713         estimate D2E/DX2                !
 ! A21   A(4,7,22)             106.0956         estimate D2E/DX2                !
 ! A22   A(8,7,9)              115.5948         estimate D2E/DX2                !
 ! A23   A(8,7,22)             102.7966         estimate D2E/DX2                !
 ! A24   A(9,7,22)             107.9068         estimate D2E/DX2                !
 ! A25   A(7,8,10)             122.7397         estimate D2E/DX2                !
 ! A26   A(7,8,14)             119.231          estimate D2E/DX2                !
 ! A27   A(10,8,14)            117.989          estimate D2E/DX2                !
 ! A28   A(7,9,15)             119.8863         estimate D2E/DX2                !
 ! A29   A(7,9,29)             122.0892         estimate D2E/DX2                !
 ! A30   A(15,9,29)            117.9962         estimate D2E/DX2                !
 ! A31   A(8,10,11)            121.0212         estimate D2E/DX2                !
 ! A32   A(8,10,23)            120.4032         estimate D2E/DX2                !
 ! A33   A(11,10,23)           118.5737         estimate D2E/DX2                !
 ! A34   A(10,11,12)           120.0233         estimate D2E/DX2                !
 ! A35   A(10,11,24)           119.9437         estimate D2E/DX2                !
 ! A36   A(12,11,24)           120.032          estimate D2E/DX2                !
 ! A37   A(11,12,13)           119.8787         estimate D2E/DX2                !
 ! A38   A(11,12,25)           120.0164         estimate D2E/DX2                !
 ! A39   A(13,12,25)           120.1038         estimate D2E/DX2                !
 ! A40   A(12,13,14)           119.8886         estimate D2E/DX2                !
 ! A41   A(12,13,26)           120.0798         estimate D2E/DX2                !
 ! A42   A(14,13,26)           120.0315         estimate D2E/DX2                !
 ! A43   A(8,14,13)            121.1811         estimate D2E/DX2                !
 ! A44   A(8,14,27)            119.839          estimate D2E/DX2                !
 ! A45   A(13,14,27)           118.9797         estimate D2E/DX2                !
 ! A46   A(9,15,16)            121.6064         estimate D2E/DX2                !
 ! A47   A(9,15,28)            120.0077         estimate D2E/DX2                !
 ! A48   A(16,15,28)           118.3859         estimate D2E/DX2                !
 ! A49   A(9,29,30)            109.6749         estimate D2E/DX2                !
 ! A50   A(9,29,31)            109.9945         estimate D2E/DX2                !
 ! A51   A(9,29,32)            111.5296         estimate D2E/DX2                !
 ! A52   A(30,29,31)           108.9296         estimate D2E/DX2                !
 ! A53   A(30,29,32)           108.741          estimate D2E/DX2                !
 ! A54   A(31,29,32)           107.9125         estimate D2E/DX2                !
 ! D1    D(6,1,2,3)              0.0455         estimate D2E/DX2                !
 ! D2    D(6,1,2,18)           179.9435         estimate D2E/DX2                !
 ! D3    D(17,1,2,3)           179.9835         estimate D2E/DX2                !
 ! D4    D(17,1,2,18)           -0.1186         estimate D2E/DX2                !
 ! D5    D(2,1,6,5)             -0.0747         estimate D2E/DX2                !
 ! D6    D(2,1,6,21)           179.9118         estimate D2E/DX2                !
 ! D7    D(17,1,6,5)           179.9873         estimate D2E/DX2                !
 ! D8    D(17,1,6,21)           -0.0262         estimate D2E/DX2                !
 ! D9    D(1,2,3,4)              0.112          estimate D2E/DX2                !
 ! D10   D(1,2,3,19)           179.5927         estimate D2E/DX2                !
 ! D11   D(18,2,3,4)          -179.786          estimate D2E/DX2                !
 ! D12   D(18,2,3,19)           -0.3052         estimate D2E/DX2                !
 ! D13   D(2,3,4,5)             -0.2342         estimate D2E/DX2                !
 ! D14   D(2,3,4,7)           -179.7544         estimate D2E/DX2                !
 ! D15   D(19,3,4,5)          -179.7092         estimate D2E/DX2                !
 ! D16   D(19,3,4,7)             0.7707         estimate D2E/DX2                !
 ! D17   D(3,4,5,6)              0.2047         estimate D2E/DX2                !
 ! D18   D(3,4,5,20)          -179.6167         estimate D2E/DX2                !
 ! D19   D(7,4,5,6)            179.74           estimate D2E/DX2                !
 ! D20   D(7,4,5,20)            -0.0815         estimate D2E/DX2                !
 ! D21   D(3,4,7,8)            -44.8002         estimate D2E/DX2                !
 ! D22   D(3,4,7,9)             86.5456         estimate D2E/DX2                !
 ! D23   D(3,4,7,22)          -157.3077         estimate D2E/DX2                !
 ! D24   D(5,4,7,8)            135.6846         estimate D2E/DX2                !
 ! D25   D(5,4,7,9)            -92.9696         estimate D2E/DX2                !
 ! D26   D(5,4,7,22)            23.1771         estimate D2E/DX2                !
 ! D27   D(4,5,6,1)             -0.053          estimate D2E/DX2                !
 ! D28   D(4,5,6,21)           179.9605         estimate D2E/DX2                !
 ! D29   D(20,5,6,1)           179.7696         estimate D2E/DX2                !
 ! D30   D(20,5,6,21)           -0.2168         estimate D2E/DX2                !
 ! D31   D(4,7,8,10)           127.8614         estimate D2E/DX2                !
 ! D32   D(4,7,8,14)           -54.4977         estimate D2E/DX2                !
 ! D33   D(9,7,8,10)            -0.3906         estimate D2E/DX2                !
 ! D34   D(9,7,8,14)           177.2503         estimate D2E/DX2                !
 ! D35   D(22,7,8,10)         -117.6748         estimate D2E/DX2                !
 ! D36   D(22,7,8,14)           59.9661         estimate D2E/DX2                !
 ! D37   D(4,7,9,15)           115.3623         estimate D2E/DX2                !
 ! D38   D(4,7,9,29)           -62.6661         estimate D2E/DX2                !
 ! D39   D(8,7,9,15)          -114.0121         estimate D2E/DX2                !
 ! D40   D(8,7,9,29)            67.9595         estimate D2E/DX2                !
 ! D41   D(22,7,9,15)            0.3732         estimate D2E/DX2                !
 ! D42   D(22,7,9,29)         -177.6552         estimate D2E/DX2                !
 ! D43   D(7,8,10,11)          179.167          estimate D2E/DX2                !
 ! D44   D(7,8,10,23)           -0.3231         estimate D2E/DX2                !
 ! D45   D(14,8,10,11)           1.4983         estimate D2E/DX2                !
 ! D46   D(14,8,10,23)        -177.9917         estimate D2E/DX2                !
 ! D47   D(7,8,14,13)         -179.2455         estimate D2E/DX2                !
 ! D48   D(7,8,14,27)            0.9297         estimate D2E/DX2                !
 ! D49   D(10,8,14,13)          -1.4926         estimate D2E/DX2                !
 ! D50   D(10,8,14,27)         178.6826         estimate D2E/DX2                !
 ! D51   D(7,9,15,16)         -179.0082         estimate D2E/DX2                !
 ! D52   D(7,9,15,28)            0.948          estimate D2E/DX2                !
 ! D53   D(29,9,15,16)          -0.8999         estimate D2E/DX2                !
 ! D54   D(29,9,15,28)         179.0563         estimate D2E/DX2                !
 ! D55   D(7,9,29,30)          113.4614         estimate D2E/DX2                !
 ! D56   D(7,9,29,31)         -126.7554         estimate D2E/DX2                !
 ! D57   D(7,9,29,32)           -7.0602         estimate D2E/DX2                !
 ! D58   D(15,9,29,30)         -64.6027         estimate D2E/DX2                !
 ! D59   D(15,9,29,31)          55.1805         estimate D2E/DX2                !
 ! D60   D(15,9,29,32)         174.8757         estimate D2E/DX2                !
 ! D61   D(8,10,11,12)          -0.6045         estimate D2E/DX2                !
 ! D62   D(8,10,11,24)         179.7459         estimate D2E/DX2                !
 ! D63   D(23,10,11,12)        178.8947         estimate D2E/DX2                !
 ! D64   D(23,10,11,24)         -0.7549         estimate D2E/DX2                !
 ! D65   D(10,11,12,13)         -0.3418         estimate D2E/DX2                !
 ! D66   D(10,11,12,25)       -179.9719         estimate D2E/DX2                !
 ! D67   D(24,11,12,13)        179.3075         estimate D2E/DX2                !
 ! D68   D(24,11,12,25)         -0.3226         estimate D2E/DX2                !
 ! D69   D(11,12,13,14)          0.3494         estimate D2E/DX2                !
 ! D70   D(11,12,13,26)       -179.5304         estimate D2E/DX2                !
 ! D71   D(25,12,13,14)        179.9792         estimate D2E/DX2                !
 ! D72   D(25,12,13,26)          0.0994         estimate D2E/DX2                !
 ! D73   D(12,13,14,8)           0.5898         estimate D2E/DX2                !
 ! D74   D(12,13,14,27)       -179.5839         estimate D2E/DX2                !
 ! D75   D(26,13,14,8)        -179.5303         estimate D2E/DX2                !
 ! D76   D(26,13,14,27)          0.296          estimate D2E/DX2                !
 --------------------------------------------------------------------------------
 Trust Radius=3.00D-01 FncErr=5.00D-06 GrdErr=5.00D-06 EigMax=2.50D+02 EigMin=1.00D-04
 Number of steps in this run=    173 maximum allowed number of steps=    192.
 GradGradGradGradGradGradGradGradGradGradGradGradGradGradGradGradGradGrad

                          Input orientation:                          
 ---------------------------------------------------------------------
 Center     Atomic      Atomic             Coordinates (Angstroms)
 Number     Number       Type             X           Y           Z
 ---------------------------------------------------------------------
      1          6           0        3.553100    3.227700   -2.182300
      2          6           0        2.944900    2.314400   -3.057900
      3          6           0        2.089100    1.321400   -2.552600
      4          6           0        1.825100    1.225700   -1.166800
      5          6           0        2.448600    2.152200   -0.301200
      6          6           0        3.305300    3.146000   -0.802500
      7          6           0        0.925100    0.179800   -0.593700
      8          6           0       -0.352200   -0.012100   -1.348200
      9          7           0        1.688100   -1.023400   -0.339900
     10          6           0       -0.792500   -1.279000   -1.797100
     11          6           0       -2.007700   -1.420200   -2.488100
     12          6           0       -2.811800   -0.295900   -2.731700
     13          6           0       -2.403200    0.967300   -2.277700
     14          6           0       -1.187100    1.103500   -1.587300
     15          6           0        1.851300   -1.467600    0.939600
     16          8           0        2.519600   -2.493100    1.197300
     17          1           0        4.174900    3.949100   -2.547500
     18          1           0        3.123100    2.372700   -4.061300
     19          1           0        1.649900    0.669000   -3.203600
     20          1           0        2.279900    2.101700    0.703600
     21          1           0        3.747600    3.808100   -0.165000
     22          1           0        0.581200    0.570100    0.370200
     23          1           0       -0.234400   -2.112300   -1.617400
     24          1           0       -2.307700   -2.341700   -2.808000
     25          1           0       -3.695100   -0.398700   -3.233500
     26          1           0       -2.988700    1.785400   -2.446800
     27          1           0       -0.906400    2.027900   -1.257600
     28          1           0        1.423600   -0.959800    1.714600
     29          6           0        2.324600   -1.757700   -1.393300
     30          1           0        3.407800   -1.698200   -1.279900
     31          1           0        2.021300   -2.806100   -1.353800
     32          1           0        2.053500   -1.367400   -2.372700
 ---------------------------------------------------------------------
                    Distance matrix (angstroms):
                    1          2          3          4          5
     1  C    0.000000
     2  C    1.403816   0.000000
     3  C    2.431953   1.404910   0.000000
     4  C    2.832883   2.452647   1.413965   0.000000
     5  C    2.432110   2.805712   2.426576   1.412947   0.000000
     6  C    1.404253   2.430695   2.805558   2.451787   1.404591
     7  C    4.326630   3.835152   2.548614   1.494105   2.509376
     8  C    5.142314   4.382527   3.031295   2.511113   3.691190
     9  N    4.994448   4.484192   3.248835   2.400205   3.265623
    10  C    6.272397   5.335757   3.954299   3.677313   4.951321
    11  C    7.253894   6.228977   4.929939   4.841175   6.115814
    12  C    7.295858   6.329271   5.163967   5.124941   6.290654
    13  C    6.371501   5.570060   4.514611   4.379428   5.371266
    14  C    5.228360   4.549985   3.422393   3.043863   3.996516
    15  C    5.889671   5.610659   4.475548   3.419279   3.872893
    16  O    6.724386   6.434257   5.366329   4.461028   4.881532
    17  H    1.020012   2.108472   3.354906   3.852895   3.354821
    18  H    2.108688   1.020767   2.109636   3.373210   3.826477
    19  H    3.348458   2.098951   1.020942   2.118765   3.355850
    20  H    3.349229   3.825748   3.353820   2.114856   1.020114
    21  H    2.108126   3.353258   3.825563   3.371706   2.109018
    22  H    4.733950   4.514591   3.373570   2.083139   2.537913
    23  H    6.571139   5.637257   4.250123   3.948015   5.207382
    24  H    8.109173   7.023640   5.728471   5.700870   7.007251
    25  H    8.172650   7.175050   6.072836   6.114126   7.269837
    26  H    6.704128   5.988397   5.100053   5.012418   5.856823
    27  H    4.709748   4.260948   3.339040   2.848309   3.490870
    28  H    6.103749   5.984271   4.884236   3.638692   3.846897
    29  C    5.194800   4.442709   3.298529   3.033394   4.061450
    30  H    5.009983   4.413221   3.532240   3.326698   4.086991
    31  H    6.280093   5.475081   4.298601   4.040900   5.086776
    32  H    4.837354   3.849642   2.695047   2.868890   4.103023
                    6          7          8          9         10
     6  C    0.000000
     7  C    3.808844   0.000000
     8  C    4.862992   1.495858   0.000000
     9  N    4.495913   1.447161   2.490426   0.000000
    10  C    6.112432   2.554686   1.414359   2.888276   0.000000
    11  C    7.205512   3.840582   2.454139   4.293152   1.405037
    12  C    7.279245   4.331484   2.836238   5.147724   2.432598
    13  C    6.285692   3.812295   2.455564   4.945371   2.805565
    14  C    4.996937   2.510349   1.413786   3.787675   2.424053
    15  C    5.141433   2.433677   3.493984   1.364210   3.809826
    16  O    6.034565   3.590892   4.569701   2.283505   4.627146
    17  H    2.108601   5.346602   6.133845   5.981925   7.250599
    18  H    3.354246   4.654489   5.012573   5.238467   5.813212
    19  H    3.826377   2.752495   2.813327   3.326628   3.426115
    20  H    2.100082   2.685548   3.950441   3.347442   5.207905
    21  H    1.020006   4.616801   5.727325   5.255047   7.011052
    22  H    3.928257   1.095310   2.040365   2.066086   3.162817
    23  H    6.390873   2.765163   2.120657   2.552198   1.018900
    24  H    8.102015   4.659623   3.373727   4.878099   2.108810
    25  H    8.214637   5.352519   3.857304   6.143453   3.356078
    26  H    6.646006   4.618415   3.374768   5.848149   3.825696
    27  H    4.381288   2.685261   2.115879   4.109019   3.352554
    28  H    5.170511   2.622106   3.665016   2.072432   4.164736
    29  C    5.035582   2.520291   3.195999   1.433171   3.179390
    30  H    4.868746   3.187719   4.121310   2.072757   4.252734
    31  H    6.113925   3.270322   3.666056   2.077748   3.232030
    32  H    4.939971   2.613801   2.945137   2.093831   2.904969
                   11         12         13         14         15
    11  C    0.000000
    12  C    1.403556   0.000000
    13  C    2.429165   1.403119   0.000000
    14  C    2.802479   2.430560   1.405027   0.000000
    15  C    5.161710   6.049448   5.863491   4.714621   0.000000
    16  O    5.935464   6.977718   6.948666   5.867636   1.250873
    17  H    8.188862   8.177281   7.227401   6.145768   6.848330
    18  H    6.571618   6.641709   5.974644   5.129266   6.432292
    19  H    4.272556   4.589171   4.168200   3.293901   4.666018
    20  H    6.401113   6.593571   5.666254   4.273724   3.602679
    21  H    8.115134   8.152085   7.096900   5.804228   5.713940
    22  H    4.339767   4.678054   4.009462   2.691321   2.467710
    23  H    2.093254   3.344243   3.824085   3.354089   3.362147
    24  H    1.020538   2.108373   3.352584   3.822990   5.666201
    25  H    2.108649   1.021073   2.109150   3.355092   7.022810
    26  H    3.352602   2.108144   1.020143   2.109382   6.743539
    27  H    3.823138   3.347173   2.099020   1.020789   4.964989
    28  H    5.445041   6.176484   5.856328   4.687804   1.020497
    29  C    4.481218   5.505523   5.528099   4.533888   2.398039
    30  H    5.555598   6.538929   6.470565   5.390466   2.720671
    31  H    4.409104   5.617701   5.887983   5.062936   2.660858
    32  H    4.063182   4.994811   5.032099   4.150143   3.319978
                   16         17         18         19         20
    16  O    0.000000
    17  H    7.633183   0.000000
    18  H    7.189791   2.425471   0.000000
    19  H    5.488458   4.191080   2.410096   0.000000
    20  H    4.627460   4.192083   4.846514   4.209007   0.000000
    21  H    6.562695   2.424618   4.198991   4.846378   2.412553
    22  H    3.718156   5.731081   5.417455   3.731481   2.311393
    23  H    3.956269   7.552985   6.112338   3.715137   5.428309
    24  H    6.274406   9.036931   7.299994   4.988328   7.288430
    25  H    7.914607   9.017254   7.406333   5.450679   7.579801
    26  H    7.869333   7.483910   6.348672   4.830704   6.146805
    27  H    6.180894   5.583409   4.921025   3.488294   3.742227
    28  H    1.954437   7.059210   6.881488   5.185836   3.335889
    29  C    2.700009   6.109284   4.981569   3.101819   4.392489
    30  H    2.749052   5.838429   4.938569   3.520578   4.432344
    31  H    2.618088   7.189968   5.946805   3.954241   5.327877
    32  H    3.772181   5.726785   4.240727   2.236116   4.642148
                   21         22         23         24         25
    21  H    0.000000
    22  H    4.560392   0.000000
    23  H    7.281272   3.436717   0.000000
    24  H    9.026192   5.188957   2.401817   0.000000
    25  H    9.083317   5.675559   4.186245   2.425114   0.000000
    26  H    7.394299   4.707083   4.844186   4.198474   2.426559
    27  H    5.101235   2.643457   4.209786   4.843634   4.191589
    28  H    5.627321   2.204006   3.896081   6.023799   7.141402
    29  C    5.874673   3.401180   2.593153   4.878589   6.439721
    30  H    5.628304   3.982171   3.681169   5.951145   7.480404
    31  H    6.938371   4.055218   2.374663   4.590273   6.481209
    32  H    5.876199   3.666753   2.521872   4.489857   5.892857
                   26         27         28         29         30
    26  H    0.000000
    27  H    2.410182   0.000000
    28  H    6.657459   4.815519   0.000000
    29  C    6.472602   4.978809   3.332790   0.000000
    30  H    7.376472   5.700582   3.667331   1.090744   0.000000
    31  H    6.883068   5.652277   3.630585   1.092105   1.776312
    32  H    5.947219   4.640314   4.155591   1.088602   1.771375
                   31         32
    31  H    0.000000
    32  H    1.763250   0.000000
 Symmetry turned off by external request.
 Stoichiometry    C15H15NO
 Framework group  C1[X(C15H15NO)]
 Deg. of freedom    90
 Full point group                 C1      NOp   1
 Rotational constants (GHZ):           0.5646210           0.4031403           0.2744119
 Standard basis: 6-311+G(d) (5D, 7F)
   419 basis functions,   687 primitive gaussians,   436 cartesian basis functions
    60 alpha electrons       60 beta electrons
       nuclear repulsion energy      1139.8645432108 Hartrees.
 NAtoms=   32 NActive=   32 NUniq=   32 SFac= 1.00D+00 NAtFMM=   60 NAOKFM=F Big=F
 Integral buffers will be    131072 words long.
 Raffenetti 2 integral format.
 Two-electron integral symmetry is turned off.
 ------------------------------------------------------------------------------
 Polarizable Continuum Model (PCM)
 =================================
 Model                : PCM.
 Atomic radii         : UFF (Universal Force Field).
 Polarization charges : Total charges.
 Charge compensation  : None.
 Solution method      : On-the-fly selection.
 Cavity type          : Scaled VdW (van der Waals Surface) (Alpha=1.100).
 Cavity algorithm     : GePol (No added spheres)
                        Default sphere list used, NSphG=   32.
                        Lebedev-Laikov grids with approx.  5.0 points / Ang**2.
                        Smoothing algorithm: York/Karplus (Gamma=1.0000).
                        Polarization charges: spherical gaussians, with
                                              point-specific exponents (IZeta= 3).
                        Self-potential: point-specific (ISelfS= 7).
                        Self-field    : sphere-specific E.n sum rule (ISelfD= 2).
 1st derivatives      : Analytical E(r).r(x)/FMM algorithm (CHGder, D1EAlg=3).
                        Cavity 1st derivative terms included.
 Solvent              : DiMethylSulfoxide, Eps=  46.826000 Eps(inf)=   2.007889
 ------------------------------------------------------------------------------
 One-electron integrals computed using PRISM.
 NBasis=   419 RedAO= T EigKep=  1.32D-06  NBF=   419
 NBsUse=   418 1.00D-06 EigRej=  4.71D-07 NBFU=   418
 ExpMin= 4.38D-02 ExpMax= 8.59D+03 ExpMxC= 1.30D+03 IAcc=3 IRadAn=         7 AccDes= 0.00D+00
 Harris functional with IExCor= 1009 and IRadAn=       7 diagonalized for initial guess.
 HarFok:  IExCor= 1009 AccDes= 0.00D+00 IRadAn=         7 IDoV= 1 UseB2=F ITyADJ=14
 ICtDFT=  3500011 ScaDFX=  1.000000  1.000000  1.000000  1.000000
 FoFCou: FMM=F IPFlag=           0 FMFlag=      100000 FMFlg1=           0
         NFxFlg=           0 DoJE=T BraDBF=F KetDBF=T FulRan=T
         wScrn=  0.000000 ICntrl=       500 IOpCl=  0 I1Cent=   200000004 NGrid=           0
         NMat0=    1 NMatS0=      1 NMatT0=    0 NMatD0=    1 NMtDS0=    0 NMtDT0=    0
 Symmetry not used in FoFCou.
 Requested convergence on RMS density matrix=1.00D-08 within 128 cycles.
 Requested convergence on MAX density matrix=1.00D-06.
 Requested convergence on             energy=1.00D-06.
 No special actions if energy rises.
 Inv3:  Mode=1 IEnd=    16511148.
 Iteration    1 A*A^-1 deviation from unit magnitude is 7.99D-15 for    239.
 Iteration    1 A*A^-1 deviation from orthogonality  is 5.26D-15 for   1301    239.
 Iteration    1 A^-1*A deviation from unit magnitude is 6.88D-15 for    239.
 Iteration    1 A^-1*A deviation from orthogonality  is 2.26D-15 for   2332   2320.
 Error on total polarization charges =  0.01671
 SCF Done:  E(RM062X) =  -710.447020457     A.U. after   15 cycles
            NFock= 15  Conv=0.87D-08     -V/T= 2.0029

 **********************************************************************

            Population analysis using the SCF density.

 **********************************************************************

 Alpha  occ. eigenvalues --  -19.60352 -14.79556 -10.64667 -10.60315 -10.57129
 Alpha  occ. eigenvalues --  -10.56669 -10.56494 -10.54942 -10.54889 -10.54798
 Alpha  occ. eigenvalues --  -10.54784 -10.54742 -10.54695 -10.54669 -10.54626
 Alpha  occ. eigenvalues --  -10.54568 -10.54390  -1.16231  -1.07152  -0.97407
 Alpha  occ. eigenvalues --   -0.96365  -0.90189  -0.85780  -0.85541  -0.85112
 Alpha  occ. eigenvalues --   -0.82931  -0.78643  -0.71380  -0.71038  -0.70044
 Alpha  occ. eigenvalues --   -0.68663  -0.66915  -0.62573  -0.61908  -0.60070
 Alpha  occ. eigenvalues --   -0.57233  -0.56720  -0.54602  -0.53668  -0.52663
 Alpha  occ. eigenvalues --   -0.51810  -0.50779  -0.50453  -0.49663  -0.49470
 Alpha  occ. eigenvalues --   -0.47539  -0.46452  -0.45286  -0.44541  -0.43596
 Alpha  occ. eigenvalues --   -0.42674  -0.42162  -0.41489  -0.40735  -0.35177
 Alpha  occ. eigenvalues --   -0.32849  -0.31836  -0.31417  -0.30937  -0.29810
 Alpha virt. eigenvalues --   -0.00163  -0.00040   0.00541   0.00804   0.01400
 Alpha virt. eigenvalues --    0.01898   0.02391   0.02565   0.03369   0.03560
 Alpha virt. eigenvalues --    0.04025   0.04241   0.04747   0.05208   0.05681
 Alpha virt. eigenvalues --    0.06131   0.06353   0.06923   0.07457   0.07740
 Alpha virt. eigenvalues --    0.08419   0.08847   0.09772   0.10018   0.10557
 Alpha virt. eigenvalues --    0.10855   0.11656   0.11960   0.12789   0.13016
 Alpha virt. eigenvalues --    0.13287   0.13522   0.14176   0.14432   0.15160
 Alpha virt. eigenvalues --    0.15608   0.15967   0.16169   0.16405   0.16780
 Alpha virt. eigenvalues --    0.17427   0.17707   0.18017   0.18409   0.19159
 Alpha virt. eigenvalues --    0.19330   0.19864   0.20430   0.20519   0.20938
 Alpha virt. eigenvalues --    0.21451   0.21675   0.21936   0.22353   0.22665
 Alpha virt. eigenvalues --    0.22735   0.22961   0.23319   0.23990   0.24359
 Alpha virt. eigenvalues --    0.24709   0.24728   0.25102   0.25172   0.25509
 Alpha virt. eigenvalues --    0.25921   0.26227   0.26425   0.26904   0.27471
 Alpha virt. eigenvalues --    0.27705   0.28305   0.28429   0.28532   0.29178
 Alpha virt. eigenvalues --    0.29787   0.30051   0.30679   0.30871   0.31358
 Alpha virt. eigenvalues --    0.31464   0.31840   0.32273   0.33129   0.33725
 Alpha virt. eigenvalues --    0.34018   0.34711   0.35381   0.35871   0.36013
 Alpha virt. eigenvalues --    0.36313   0.37140   0.38309   0.38589   0.38978
 Alpha virt. eigenvalues --    0.40516   0.41769   0.41990   0.43328   0.44714
 Alpha virt. eigenvalues --    0.45301   0.46609   0.48991   0.50162   0.52595
 Alpha virt. eigenvalues --    0.52837   0.53991   0.55940   0.56928   0.57773
 Alpha virt. eigenvalues --    0.58316   0.58671   0.59183   0.59323   0.60019
 Alpha virt. eigenvalues --    0.60148   0.60727   0.61053   0.61748   0.62331
 Alpha virt. eigenvalues --    0.62993   0.63971   0.64287   0.65267   0.66473
 Alpha virt. eigenvalues --    0.67104   0.67871   0.68187   0.68999   0.69706
 Alpha virt. eigenvalues --    0.70217   0.71238   0.71834   0.72632   0.74127
 Alpha virt. eigenvalues --    0.74498   0.74840   0.75492   0.76204   0.76442
 Alpha virt. eigenvalues --    0.76730   0.77244   0.77525   0.78138   0.78581
 Alpha virt. eigenvalues --    0.79641   0.80240   0.80352   0.81154   0.81414
 Alpha virt. eigenvalues --    0.82469   0.82961   0.83410   0.84457   0.85966
 Alpha virt. eigenvalues --    0.86519   0.87059   0.87532   0.88237   0.89621
 Alpha virt. eigenvalues --    0.90165   0.90661   0.91715   0.92354   0.92528
 Alpha virt. eigenvalues --    0.94141   0.95212   0.97676   0.98097   1.00305
 Alpha virt. eigenvalues --    1.00591   1.02210   1.03155   1.04374   1.05700
 Alpha virt. eigenvalues --    1.07579   1.08583   1.09378   1.09998   1.11123
 Alpha virt. eigenvalues --    1.12426   1.14520   1.17552   1.18390   1.19265
 Alpha virt. eigenvalues --    1.20522   1.21968   1.22921   1.23910   1.25358
 Alpha virt. eigenvalues --    1.25774   1.27075   1.28373   1.29341   1.30239
 Alpha virt. eigenvalues --    1.31387   1.32777   1.35275   1.35925   1.38267
 Alpha virt. eigenvalues --    1.42082   1.44286   1.44631   1.49391   1.50994
 Alpha virt. eigenvalues --    1.53211   1.55464   1.55666   1.56343   1.57177
 Alpha virt. eigenvalues --    1.57758   1.60433   1.60819   1.61685   1.63962
 Alpha virt. eigenvalues --    1.64566   1.66614   1.69014   1.71822   1.74566
 Alpha virt. eigenvalues --    1.76616   1.77467   1.78240   1.79661   1.80366
 Alpha virt. eigenvalues --    1.81610   1.82037   1.82949   1.84311   1.85429
 Alpha virt. eigenvalues --    1.87348   1.88058   1.90100   1.91415   1.91767
 Alpha virt. eigenvalues --    1.94793   1.95638   1.95865   1.96460   1.97655
 Alpha virt. eigenvalues --    1.98721   2.01200   2.03158   2.03607   2.04087
 Alpha virt. eigenvalues --    2.04472   2.07306   2.07998   2.15511   2.19704
 Alpha virt. eigenvalues --    2.21345   2.28309   2.28950   2.29586   2.31218
 Alpha virt. eigenvalues --    2.31686   2.32320   2.33774   2.33788   2.34531
 Alpha virt. eigenvalues --    2.37047   2.39252   2.46968   2.49468   2.50108
 Alpha virt. eigenvalues --    2.51560   2.53330   2.53901   2.56957   2.59539
 Alpha virt. eigenvalues --    2.62378   2.63258   2.65585   2.66666   2.70035
 Alpha virt. eigenvalues --    2.71874   2.74491   2.76567   2.77479   2.83200
 Alpha virt. eigenvalues --    2.83811   2.84764   2.86111   2.86848   2.87693
 Alpha virt. eigenvalues --    2.89222   2.91196   2.93107   2.96626   2.97998
 Alpha virt. eigenvalues --    2.98317   2.99504   3.00917   3.01157   3.02959
 Alpha virt. eigenvalues --    3.05423   3.13589   3.14907   3.20666   3.22423
 Alpha virt. eigenvalues --    3.27364   3.28748   3.31725   3.32421   3.36232
 Alpha virt. eigenvalues --    3.37759   3.39265   3.39690   3.40659   3.41200
 Alpha virt. eigenvalues --    3.43405   3.43643   3.45158   3.45964   3.50914
 Alpha virt. eigenvalues --    3.53838   3.56605   3.58167   3.61907   3.64778
 Alpha virt. eigenvalues --    3.70433   3.72328   3.72740   3.74040   3.78102
 Alpha virt. eigenvalues --    3.80243   3.98692   4.02234   4.04708   4.10457
 Alpha virt. eigenvalues --    4.11286   4.12592   4.19716   4.40077   4.79023
 Alpha virt. eigenvalues --    4.79246   4.86845   4.97656   5.18665   5.28751
 Alpha virt. eigenvalues --    5.82606  23.46710  23.50229  23.70849  23.85815
 Alpha virt. eigenvalues --   23.90410  23.91181  23.93595  23.95625  23.97066
 Alpha virt. eigenvalues --   24.07125  24.07810  24.08209  24.08787  24.17684
 Alpha virt. eigenvalues --   24.17761  35.63825  50.08302
          Condensed to atoms (all electrons):
               1          2          3          4          5          6
     1  C    6.570656  -0.471179   0.654571  -1.909365   1.753873  -0.673625
     2  C   -0.471179   9.942858  -1.922457  -0.229982  -2.323145   1.504283
     3  C    0.654571  -1.922457  17.655400  -4.790537  -6.203452  -1.087247
     4  C   -1.909365  -0.229982  -4.790537  20.353531  -4.009841   2.418382
     5  C    1.753873  -2.323145  -6.203452  -4.009841  21.031938  -3.569738
     6  C   -0.673625   1.504283  -1.087247   2.418382  -3.569738   9.207271
     7  C   -0.255153  -0.090676  -0.568620  -1.546834  -0.715285  -0.865839
     8  C    0.120800   0.115422   2.715578  -5.695772  -1.417241  -0.640770
     9  N    0.024541   0.051738   0.562098  -0.461314  -0.232050  -0.115338
    10  C    0.049253   0.304895   1.790218   0.059465  -0.685876  -0.020929
    11  C    0.008168   0.075822   0.320577  -0.372494  -0.161605  -0.038130
    12  C    0.002023  -0.010740  -0.087735   0.148655   0.089563   0.003422
    13  C    0.016683   0.092905   0.286709  -0.458619  -0.026563   0.015363
    14  C   -0.042180  -0.408085  -2.899983   1.204113   2.048882   0.084475
    15  C   -0.010124  -0.044010  -0.142589   0.015588   0.071772   0.071934
    16  O   -0.000699  -0.002275  -0.019536  -0.007209   0.009162   0.009303
    17  H    0.237424   0.090184  -0.068173   0.059671  -0.107380   0.121560
    18  H    0.073691   0.249001   0.008733   0.002331   0.024455  -0.034764
    19  H   -0.018873   0.004427   0.254788   0.024118  -0.019499  -0.002891
    20  H   -0.017496  -0.001323  -0.033427   0.012119   0.271604   0.051933
    21  H    0.078333  -0.043010   0.032968   0.003952   0.018557   0.230593
    22  H   -0.001058  -0.017623  -0.081153  -0.043602   0.087319   0.042736
    23  H    0.000277   0.003646   0.029935  -0.049905  -0.004279   0.000124
    24  H   -0.000013  -0.000000  -0.000201   0.002270  -0.000252   0.000011
    25  H   -0.000013  -0.000127  -0.001037   0.001154  -0.000093  -0.000002
    26  H    0.000032  -0.001357  -0.002824   0.005425   0.002136   0.000119
    27  H   -0.000963  -0.000407   0.036173   0.044296  -0.042301  -0.002742
    28  H    0.000509  -0.001802  -0.025494   0.033888   0.045763   0.012028
    29  C    0.001252  -0.012137  -0.212808   0.168035   0.099546  -0.007153
    30  H   -0.001153  -0.008291  -0.000188   0.006058  -0.007787   0.001304
    31  H    0.000741   0.007493   0.035609   0.003916  -0.017504  -0.001601
    32  H   -0.008100  -0.012951  -0.077633  -0.020129   0.026608   0.000608
               7          8          9         10         11         12
     1  C   -0.255153   0.120800   0.024541   0.049253   0.008168   0.002023
     2  C   -0.090676   0.115422   0.051738   0.304895   0.075822  -0.010740
     3  C   -0.568620   2.715578   0.562098   1.790218   0.320577  -0.087735
     4  C   -1.546834  -5.695772  -0.461314   0.059465  -0.372494   0.148655
     5  C   -0.715285  -1.417241  -0.232050  -0.685876  -0.161605   0.089563
     6  C   -0.865839  -0.640770  -0.115338  -0.020929  -0.038130   0.003422
     7  C   13.549990  -1.500877  -0.340008  -5.376913   0.765825  -0.443587
     8  C   -1.500877  22.624865  -0.089422  -1.830117   0.901137  -1.887333
     9  N   -0.340008  -0.089422   7.813762   0.005990   0.016366  -0.003705
    10  C   -5.376913  -1.830117   0.005990  29.888902  -7.595732   2.002670
    11  C    0.765825   0.901137   0.016366  -7.595732  13.539847  -1.148731
    12  C   -0.443587  -1.887333  -0.003705   2.002670  -1.148731   6.600244
    13  C   -0.217223   1.633499  -0.051810  -1.093362   1.858507  -0.781482
    14  C    4.305544  -9.914484  -0.122331 -11.699343  -1.265635   1.357515
    15  C   -0.111594   0.041365   0.126178  -0.141012  -0.064093  -0.002972
    16  O    0.002677   0.019190  -0.149962   0.016379  -0.000397   0.000534
    17  H    0.002677   0.000318  -0.000080  -0.000100  -0.000009  -0.000008
    18  H    0.005462   0.001370   0.000364   0.000078   0.000434  -0.000020
    19  H    0.076807   0.018672   0.012444  -0.063654  -0.005201  -0.000845
    20  H    0.059833  -0.054696   0.011053  -0.010379   0.000623  -0.000048
    21  H    0.007682   0.002367   0.000020  -0.000148   0.000024  -0.000008
    22  H    0.485164  -0.122263  -0.126387  -0.050817  -0.008495   0.003472
    23  H    0.018115   0.041813   0.046782   0.341006  -0.075273  -0.012157
    24  H    0.003193   0.017393  -0.000283   0.004271   0.246632   0.066040
    25  H    0.004602   0.065282  -0.000092  -0.121322   0.142331   0.219657
    26  H    0.000086  -0.018210   0.000269   0.037258  -0.053111   0.095835
    27  H    0.081818   0.054432   0.001034  -0.045303   0.016440  -0.032962
    28  H    0.073724  -0.042328  -0.229777   0.009107   0.000146   0.000071
    29  C   -0.058023   0.101906  -0.068884  -0.211707  -0.194074   0.018311
    30  H   -0.055157  -0.015696  -0.027179   0.005706   0.016154  -0.000107
    31  H    0.020496  -0.084743  -0.044951   0.084641   0.002702  -0.000339
    32  H    0.079328   0.187121  -0.072482  -0.129968  -0.043199  -0.002457
              13         14         15         16         17         18
     1  C    0.016683  -0.042180  -0.010124  -0.000699   0.237424   0.073691
     2  C    0.092905  -0.408085  -0.044010  -0.002275   0.090184   0.249001
     3  C    0.286709  -2.899983  -0.142589  -0.019536  -0.068173   0.008733
     4  C   -0.458619   1.204113   0.015588  -0.007209   0.059671   0.002331
     5  C   -0.026563   2.048882   0.071772   0.009162  -0.107380   0.024455
     6  C    0.015363   0.084475   0.071934   0.009303   0.121560  -0.034764
     7  C   -0.217223   4.305544  -0.111594   0.002677   0.002677   0.005462
     8  C    1.633499  -9.914484   0.041365   0.019190   0.000318   0.001370
     9  N   -0.051810  -0.122331   0.126178  -0.149962  -0.000080   0.000364
    10  C   -1.093362 -11.699343  -0.141012   0.016379  -0.000100   0.000078
    11  C    1.858507  -1.265635  -0.064093  -0.000397  -0.000009   0.000434
    12  C   -0.781482   1.357515  -0.002972   0.000534  -0.000008  -0.000020
    13  C    9.508714  -4.200953  -0.032515   0.001199  -0.000093  -0.000645
    14  C   -4.200953  27.370201   0.053798  -0.002834  -0.000570   0.001410
    15  C   -0.032515   0.053798   5.265164   0.462354  -0.000003   0.000117
    16  O    0.001199  -0.002834   0.462354   8.146225  -0.000000   0.000001
    17  H   -0.000093  -0.000570  -0.000003  -0.000000   0.391796  -0.004404
    18  H   -0.000645   0.001410   0.000117   0.000001  -0.004404   0.390274
    19  H   -0.000366   0.063744   0.003469  -0.000016  -0.000284  -0.003036
    20  H    0.002162   0.028727   0.009925  -0.000196  -0.000236   0.000070
    21  H    0.000081   0.000298   0.000170   0.000001  -0.004321  -0.000199
    22  H    0.000594   0.108434   0.025548   0.003521  -0.000005   0.000022
    23  H   -0.009291  -0.030428   0.016998  -0.001903   0.000000  -0.000000
    24  H   -0.040480   0.034366   0.000143   0.000004   0.000000  -0.000000
    25  H    0.120392  -0.095526  -0.000033  -0.000000   0.000000  -0.000000
    26  H    0.233381   0.032874   0.000118  -0.000000   0.000000  -0.000000
    27  H    0.010801   0.225856   0.000317   0.000006  -0.000003   0.000002
    28  H    0.001342   0.000912   0.429043  -0.039112  -0.000000  -0.000000
    29  C   -0.050874   0.244236  -0.178854  -0.008218  -0.000053  -0.000085
    30  H   -0.001140  -0.002555   0.006888  -0.005423   0.000003   0.000005
    31  H    0.002833  -0.025461  -0.020447  -0.006319   0.000000   0.000001
    32  H   -0.003519   0.058529   0.015963   0.004853   0.000003   0.000014
              19         20         21         22         23         24
     1  C   -0.018873  -0.017496   0.078333  -0.001058   0.000277  -0.000013
     2  C    0.004427  -0.001323  -0.043010  -0.017623   0.003646  -0.000000
     3  C    0.254788  -0.033427   0.032968  -0.081153   0.029935  -0.000201
     4  C    0.024118   0.012119   0.003952  -0.043602  -0.049905   0.002270
     5  C   -0.019499   0.271604   0.018557   0.087319  -0.004279  -0.000252
     6  C   -0.002891   0.051933   0.230593   0.042736   0.000124   0.000011
     7  C    0.076807   0.059833   0.007682   0.485164   0.018115   0.003193
     8  C    0.018672  -0.054696   0.002367  -0.122263   0.041813   0.017393
     9  N    0.012444   0.011053   0.000020  -0.126387   0.046782  -0.000283
    10  C   -0.063654  -0.010379  -0.000148  -0.050817   0.341006   0.004271
    11  C   -0.005201   0.000623   0.000024  -0.008495  -0.075273   0.246632
    12  C   -0.000845  -0.000048  -0.000008   0.003472  -0.012157   0.066040
    13  C   -0.000366   0.002162   0.000081   0.000594  -0.009291  -0.040480
    14  C    0.063744   0.028727   0.000298   0.108434  -0.030428   0.034366
    15  C    0.003469   0.009925   0.000170   0.025548   0.016998   0.000143
    16  O   -0.000016  -0.000196   0.000001   0.003521  -0.001903   0.000004
    17  H   -0.000284  -0.000236  -0.004321  -0.000005   0.000000   0.000000
    18  H   -0.003036   0.000070  -0.000199   0.000022  -0.000000  -0.000000
    19  H    0.389673  -0.000166   0.000084  -0.000153   0.000238  -0.000004
    20  H   -0.000166   0.399664  -0.003714   0.002907   0.000014  -0.000000
    21  H    0.000084  -0.003714   0.391626  -0.000003  -0.000000  -0.000000
    22  H   -0.000153   0.002907  -0.000003   0.398911  -0.000507   0.000030
    23  H    0.000238   0.000014  -0.000000  -0.000507   0.400461  -0.003145
    24  H   -0.000004  -0.000000  -0.000000   0.000030  -0.003145   0.391388
    25  H   -0.000003   0.000000   0.000000  -0.000002  -0.000309  -0.004438
    26  H    0.000016   0.000000  -0.000000   0.000021   0.000082  -0.000195
    27  H   -0.000079   0.000129   0.000001  -0.000744  -0.000128   0.000065
    28  H   -0.000013  -0.000643   0.000003   0.012840  -0.000327   0.000001
    29  C   -0.003027   0.000114  -0.000389  -0.015211   0.007322   0.000022
    30  H    0.000442   0.000142   0.000001   0.000116   0.000959  -0.000002
    31  H   -0.000179  -0.000003  -0.000000  -0.000636  -0.000962  -0.000008
    32  H   -0.004393  -0.000031   0.000003   0.000408  -0.002964   0.000003
              25         26         27         28         29         30
     1  C   -0.000013   0.000032  -0.000963   0.000509   0.001252  -0.001153
     2  C   -0.000127  -0.001357  -0.000407  -0.001802  -0.012137  -0.008291
     3  C   -0.001037  -0.002824   0.036173  -0.025494  -0.212808  -0.000188
     4  C    0.001154   0.005425   0.044296   0.033888   0.168035   0.006058
     5  C   -0.000093   0.002136  -0.042301   0.045763   0.099546  -0.007787
     6  C   -0.000002   0.000119  -0.002742   0.012028  -0.007153   0.001304
     7  C    0.004602   0.000086   0.081818   0.073724  -0.058023  -0.055157
     8  C    0.065282  -0.018210   0.054432  -0.042328   0.101906  -0.015696
     9  N   -0.000092   0.000269   0.001034  -0.229777  -0.068884  -0.027179
    10  C   -0.121322   0.037258  -0.045303   0.009107  -0.211707   0.005706
    11  C    0.142331  -0.053111   0.016440   0.000146  -0.194074   0.016154
    12  C    0.219657   0.095835  -0.032962   0.000071   0.018311  -0.000107
    13  C    0.120392   0.233381   0.010801   0.001342  -0.050874  -0.001140
    14  C   -0.095526   0.032874   0.225856   0.000912   0.244236  -0.002555
    15  C   -0.000033   0.000118   0.000317   0.429043  -0.178854   0.006888
    16  O   -0.000000  -0.000000   0.000006  -0.039112  -0.008218  -0.005423
    17  H    0.000000   0.000000  -0.000003  -0.000000  -0.000053   0.000003
    18  H   -0.000000  -0.000000   0.000002  -0.000000  -0.000085   0.000005
    19  H   -0.000003   0.000016  -0.000079  -0.000013  -0.003027   0.000442
    20  H    0.000000   0.000000   0.000129  -0.000643   0.000114   0.000142
    21  H    0.000000  -0.000000   0.000001   0.000003  -0.000389   0.000001
    22  H   -0.000002   0.000021  -0.000744   0.012840  -0.015211   0.000116
    23  H   -0.000309   0.000082  -0.000128  -0.000327   0.007322   0.000959
    24  H   -0.004438  -0.000195   0.000065   0.000001   0.000022  -0.000002
    25  H    0.393839  -0.004331  -0.000281  -0.000000  -0.000130  -0.000000
    26  H   -0.004331   0.389974  -0.002896   0.000000   0.000218   0.000000
    27  H   -0.000281  -0.002896   0.384215  -0.000001   0.000082   0.000002
    28  H   -0.000000   0.000000  -0.000001   0.476926  -0.007138  -0.000428
    29  C   -0.000130   0.000218   0.000082  -0.007138   6.077727   0.421968
    30  H   -0.000000   0.000000   0.000002  -0.000428   0.421968   0.412543
    31  H    0.000000  -0.000000   0.000004  -0.000763   0.390992  -0.026203
    32  H    0.000002   0.000001  -0.000039   0.000186   0.331904  -0.017560
              31         32
     1  C    0.000741  -0.008100
     2  C    0.007493  -0.012951
     3  C    0.035609  -0.077633
     4  C    0.003916  -0.020129
     5  C   -0.017504   0.026608
     6  C   -0.001601   0.000608
     7  C    0.020496   0.079328
     8  C   -0.084743   0.187121
     9  N   -0.044951  -0.072482
    10  C    0.084641  -0.129968
    11  C    0.002702  -0.043199
    12  C   -0.000339  -0.002457
    13  C    0.002833  -0.003519
    14  C   -0.025461   0.058529
    15  C   -0.020447   0.015963
    16  O   -0.006319   0.004853
    17  H    0.000000   0.000003
    18  H    0.000001   0.000014
    19  H   -0.000179  -0.004393
    20  H   -0.000003  -0.000031
    21  H   -0.000000   0.000003
    22  H   -0.000636   0.000408
    23  H   -0.000962  -0.002964
    24  H   -0.000008   0.000003
    25  H    0.000000   0.000002
    26  H   -0.000000   0.000001
    27  H    0.000004  -0.000039
    28  H   -0.000763   0.000186
    29  C    0.390992   0.331904
    30  H   -0.026203  -0.017560
    31  H    0.400295  -0.022862
    32  H   -0.022862   0.409835
 Mulliken charges:
               1
     1  C   -0.182830
     2  C   -0.841097
     3  C   -0.158262
     4  C    1.028637
     5  C   -0.037286
     6  C   -0.714679
     7  C   -1.397233
     8  C    0.651422
     9  N    0.463417
    10  C    0.476843
    11  C   -0.885555
    12  C   -0.192777
    13  C   -0.816229
    14  C   -0.513547
    15  C    0.131393
    16  O   -0.431311
    17  H    0.282084
    18  H    0.285318
    19  H    0.273760
    20  H    0.271335
    21  H    0.285026
    22  H    0.296614
    23  H    0.283807
    24  H    0.283188
    25  H    0.280480
    26  H    0.285081
    27  H    0.273176
    28  H    0.251336
    29  C   -0.834867
    30  H    0.296581
    31  H    0.303258
    32  H    0.302918
 Sum of Mulliken charges =  -0.00000
 Mulliken charges with hydrogens summed into heavy atoms:
               1
     1  C    0.099253
     2  C   -0.555778
     3  C    0.115498
     4  C    1.028637
     5  C    0.234049
     6  C   -0.429653
     7  C   -1.100620
     8  C    0.651422
     9  N    0.463417
    10  C    0.760651
    11  C   -0.602368
    12  C    0.087703
    13  C   -0.531148
    14  C   -0.240370
    15  C    0.382728
    16  O   -0.431311
    29  C    0.067889
 Electronic spatial extent (au):  <R**2>=           5301.7117
 Charge=              0.0000 electrons
 Dipole moment (field-independent basis, Debye):
    X=             -2.2697    Y=              4.3222    Z=             -2.9171  Tot=              5.6870
 Quadrupole moment (field-independent basis, Debye-Ang):
   XX=           -104.0105   YY=           -104.0662   ZZ=            -94.4184
   XY=             16.2565   XZ=             -5.3435   YZ=              9.3315
 Traceless Quadrupole moment (field-independent basis, Debye-Ang):
   XX=             -3.1788   YY=             -3.2345   ZZ=              6.4133
   XY=             16.2565   XZ=             -5.3435   YZ=              9.3315
 Octapole moment (field-independent basis, Debye-Ang**2):
  XXX=           -324.9645  YYY=            -52.7803  ZZZ=            378.1120  XYY=           -108.3721
  XXY=             28.3384  XXZ=             83.6282  XZZ=            -91.1999  YZZ=            -21.4169
  YYZ=             97.6132  XYZ=             11.3336
 Hexadecapole moment (field-independent basis, Debye-Ang**3):
 XXXX=          -3242.0385 YYYY=          -2075.4068 ZZZZ=          -2041.0983 XXXY=           -256.4606
 XXXZ=             94.4428 YYYX=           -222.6393 YYYZ=            422.4223 ZZZX=             21.1350
 ZZZY=            333.0819 XXYY=           -809.8754 XXZZ=           -774.3898 YYZZ=           -666.5864
 XXYZ=            128.5036 YYXZ=            -48.0597 ZZXY=            -61.6051
 N-N= 1.139864543211D+03 E-N=-3.931227665386D+03  KE= 7.083820012899D+02
 Merz-Kollman atomic radii used.

 **********************************************************************

            Electrostatic Properties Using The SCF Density

 **********************************************************************

       Atomic Center    1 is at   3.553100  3.227700 -2.182300
       Atomic Center    2 is at   2.944900  2.314400 -3.057900
       Atomic Center    3 is at   2.089100  1.321400 -2.552600
       Atomic Center    4 is at   1.825100  1.225700 -1.166800
       Atomic Center    5 is at   2.448600  2.152200 -0.301200
       Atomic Center    6 is at   3.305300  3.146000 -0.802500
       Atomic Center    7 is at   0.925100  0.179800 -0.593700
       Atomic Center    8 is at  -0.352200 -0.012100 -1.348200
       Atomic Center    9 is at   1.688100 -1.023400 -0.339900
       Atomic Center   10 is at  -0.792500 -1.279000 -1.797100
       Atomic Center   11 is at  -2.007700 -1.420200 -2.488100
       Atomic Center   12 is at  -2.811800 -0.295900 -2.731700
       Atomic Center   13 is at  -2.403200  0.967300 -2.277700
       Atomic Center   14 is at  -1.187100  1.103500 -1.587300
       Atomic Center   15 is at   1.851300 -1.467600  0.939600
       Atomic Center   16 is at   2.519600 -2.493100  1.197300
       Atomic Center   17 is at   4.174900  3.949100 -2.547500
       Atomic Center   18 is at   3.123100  2.372700 -4.061300
       Atomic Center   19 is at   1.649900  0.669000 -3.203600
       Atomic Center   20 is at   2.279900  2.101700  0.703600
       Atomic Center   21 is at   3.747600  3.808100 -0.165000
       Atomic Center   22 is at   0.581200  0.570100  0.370200
       Atomic Center   23 is at  -0.234400 -2.112300 -1.617400
       Atomic Center   24 is at  -2.307700 -2.341700 -2.808000
       Atomic Center   25 is at  -3.695100 -0.398700 -3.233500
       Atomic Center   26 is at  -2.988700  1.785400 -2.446800
       Atomic Center   27 is at  -0.906400  2.027900 -1.257600
       Atomic Center   28 is at   1.423600 -0.959800  1.714600
       Atomic Center   29 is at   2.324600 -1.757700 -1.393300
       Atomic Center   30 is at   3.407800 -1.698200 -1.279900
       Atomic Center   31 is at   2.021300 -2.806100 -1.353800
       Atomic Center   32 is at   2.053500 -1.367400 -2.372700
    1304 points will be used for fitting atomic charges
 Fitting point charges to electrostatic potential
 The dipole moment will be constrained to the correct value
 Charges from ESP fit, RMS=   0.00165 RRMS=   0.08388:
 ESP charges:
               1
     1  C   -0.193685
     2  C   -0.141650
     3  C   -0.293898
     4  C    0.464322
     5  C   -0.251010
     6  C   -0.172703
     7  C   -1.181280
     8  C    0.640697
     9  N    0.360981
    10  C   -0.378269
    11  C   -0.127212
    12  C   -0.249794
    13  C   -0.082492
    14  C   -0.402754
    15  C    0.357893
    16  O   -0.655532
    17  H    0.174691
    18  H    0.171628
    19  H    0.191780
    20  H    0.179482
    21  H    0.177141
    22  H    0.333812
    23  H    0.202141
    24  H    0.176750
    25  H    0.183707
    26  H    0.159758
    27  H    0.215581
    28  H    0.104619
    29  C   -0.509823
    30  H    0.169520
    31  H    0.172387
    32  H    0.203210
 Sum of ESP charges =   0.00000
 ESP charges with hydrogens summed into heavy atoms:
               1
     1  C   -0.018994
     2  C    0.029978
     3  C   -0.102118
     4  C    0.464322
     5  C   -0.071528
     6  C    0.004438
     7  C   -0.847468
     8  C    0.640697
     9  N    0.360981
    10  C   -0.176128
    11  C    0.049538
    12  C   -0.066087
    13  C    0.077267
    14  C   -0.187174
    15  C    0.462512
    16  O   -0.655532
    29  C    0.035295
 Charge=   0.00000 Dipole=    -2.2697     4.3222    -2.9171 Tot=     5.6870
 -----------------------------------------------------------------

              Electrostatic Properties (Atomic Units)

 -----------------------------------------------------------------
    Center     Electric         -------- Electric Field --------
               Potential          X             Y             Z
 -----------------------------------------------------------------
    1 Atom    -14.764350
    2 Atom    -14.763014
    3 Atom    -14.761899
    4 Atom    -14.743049
    5 Atom    -14.758674
    6 Atom    -14.762262
    7 Atom    -14.694865
    8 Atom    -14.741377
    9 Atom    -18.341158
   10 Atom    -14.763163
   11 Atom    -14.764975
   12 Atom    -14.767165
   13 Atom    -14.763895
   14 Atom    -14.762130
   15 Atom    -14.677670
   16 Atom    -22.423116
   17 Atom     -1.093501
   18 Atom     -1.092146
   19 Atom     -1.092760
   20 Atom     -1.084147
   21 Atom     -1.091225
   22 Atom     -1.064583
   23 Atom     -1.095853
   24 Atom     -1.094399
   25 Atom     -1.095800
   26 Atom     -1.092898
   27 Atom     -1.092281
   28 Atom     -1.071333
   29 Atom    -14.737981
   30 Atom     -1.112306
   31 Atom     -1.107007
   32 Atom     -1.086329
 -----------------------------------------------------------------
 ******************************Gaussian NBO Version 3.1******************************
             N A T U R A L   A T O M I C   O R B I T A L   A N D
          N A T U R A L   B O N D   O R B I T A L   A N A L Y S I S
 ******************************Gaussian NBO Version 3.1******************************

       /RESON  / : Allow strongly delocalized NBO set
       /BNDIDX / : Print bond indices based on the NAO density matrix

 Analyzing the SCF density

 Job title: BHFA_M062X_Conf05                                               

 Storage needed:    530206 in NPA,    704547 in NBO ( 671083200 available)
 GSVD:  LWork=       69769 too small for GESVD, short by      139763 words or      139763 for optimal perf.


 NATURAL POPULATIONS:  Natural atomic orbital occupancies 
                                                          
   NAO  Atom  No  lang   Type(AO)    Occupancy      Energy
 ----------------------------------------------------------
     1    C    1  S      Cor( 1S)     1.99929     -10.39296
     2    C    1  S      Val( 2S)     0.95047      -0.17487
     3    C    1  S      Ryd( 3S)     0.00103       0.79020
     4    C    1  S      Ryd( 4S)     0.00014       1.04098
     5    C    1  S      Ryd( 5S)     0.00000      22.85561
     6    C    1  px     Val( 2p)     1.06200      -0.09225
     7    C    1  px     Ryd( 4p)     0.00325       0.77061
     8    C    1  px     Ryd( 3p)     0.00030       0.32718
     9    C    1  px     Ryd( 5p)     0.00003       2.86788
    10    C    1  py     Val( 2p)     1.09330      -0.07788
    11    C    1  py     Ryd( 4p)     0.00405       0.86239
    12    C    1  py     Ryd( 3p)     0.00035       0.31960
    13    C    1  py     Ryd( 5p)     0.00005       2.96739
    14    C    1  pz     Val( 2p)     1.07365      -0.05944
    15    C    1  pz     Ryd( 4p)     0.00413       0.88172
    16    C    1  pz     Ryd( 3p)     0.00058       0.38736
    17    C    1  pz     Ryd( 5p)     0.00014       3.07456
    18    C    1  dxy    Ryd( 3d)     0.00062       2.03222
    19    C    1  dxz    Ryd( 3d)     0.00054       1.97987
    20    C    1  dyz    Ryd( 3d)     0.00060       2.14095
    21    C    1  dx2y2  Ryd( 3d)     0.00035       1.56940
    22    C    1  dz2    Ryd( 3d)     0.00055       2.36523

    23    C    2  S      Cor( 1S)     1.99929     -10.39425
    24    C    2  S      Val( 2S)     0.94747      -0.17411
    25    C    2  S      Ryd( 4S)     0.00103       0.87857
    26    C    2  S      Ryd( 3S)     0.00014       0.76008
    27    C    2  S      Ryd( 5S)     0.00000      23.03612
    28    C    2  px     Val( 2p)     1.02014      -0.09499
    29    C    2  px     Ryd( 4p)     0.00244       0.69689
    30    C    2  px     Ryd( 3p)     0.00033       0.33191
    31    C    2  px     Ryd( 5p)     0.00007       2.89165
    32    C    2  py     Val( 2p)     1.03175      -0.08223
    33    C    2  py     Ryd( 4p)     0.00294       0.75487
    34    C    2  py     Ryd( 3p)     0.00036       0.34655
    35    C    2  py     Ryd( 5p)     0.00010       2.97294
    36    C    2  pz     Val( 2p)     1.17354      -0.05374
    37    C    2  pz     Ryd( 4p)     0.00634       1.08383
    38    C    2  pz     Ryd( 3p)     0.00033       0.28778
    39    C    2  pz     Ryd( 5p)     0.00005       3.12957
    40    C    2  dxy    Ryd( 3d)     0.00039       2.16849
    41    C    2  dxz    Ryd( 3d)     0.00043       1.89317
    42    C    2  dyz    Ryd( 3d)     0.00041       2.12526
    43    C    2  dx2y2  Ryd( 3d)     0.00051       1.73131
    44    C    2  dz2    Ryd( 3d)     0.00096       2.17558

    45    C    3  S      Cor( 1S)     1.99917     -10.39238
    46    C    3  S      Val( 2S)     0.93688      -0.16786
    47    C    3  S      Ryd( 4S)     0.00098       0.93940
    48    C    3  S      Ryd( 3S)     0.00012       0.70572
    49    C    3  S      Ryd( 5S)     0.00001      23.23216
    50    C    3  px     Val( 2p)     1.04610      -0.09896
    51    C    3  px     Ryd( 4p)     0.00233       0.80868
    52    C    3  px     Ryd( 3p)     0.00034       0.54010
    53    C    3  px     Ryd( 5p)     0.00006       2.95939
    54    C    3  py     Val( 2p)     1.08775      -0.08615
    55    C    3  py     Ryd( 4p)     0.00324       0.95874
    56    C    3  py     Ryd( 3p)     0.00027       0.47591
    57    C    3  py     Ryd( 5p)     0.00006       3.05121
    58    C    3  pz     Val( 2p)     1.11180      -0.05969
    59    C    3  pz     Ryd( 4p)     0.00446       0.89357
    60    C    3  pz     Ryd( 3p)     0.00035       0.41060
    61    C    3  pz     Ryd( 5p)     0.00011       3.23985
    62    C    3  dxy    Ryd( 3d)     0.00047       2.11786
    63    C    3  dxz    Ryd( 3d)     0.00061       1.94675
    64    C    3  dyz    Ryd( 3d)     0.00081       2.08907
    65    C    3  dx2y2  Ryd( 3d)     0.00043       1.64736
    66    C    3  dz2    Ryd( 3d)     0.00040       2.37513

    67    C    4  S      Cor( 1S)     1.99911     -10.41506
    68    C    4  S      Val( 2S)     0.88314      -0.15771
    69    C    4  S      Ryd( 4S)     0.00151       0.91842
    70    C    4  S      Ryd( 3S)     0.00015       0.87671
    71    C    4  S      Ryd( 5S)     0.00001      23.42408
    72    C    4  px     Val( 2p)     1.03073      -0.10098
    73    C    4  px     Ryd( 4p)     0.00448       0.85730
    74    C    4  px     Ryd( 3p)     0.00022       0.58051
    75    C    4  px     Ryd( 5p)     0.00007       3.14868
    76    C    4  py     Val( 2p)     1.03583      -0.09040
    77    C    4  py     Ryd( 4p)     0.00504       0.95368
    78    C    4  py     Ryd( 3p)     0.00013       0.60572
    79    C    4  py     Ryd( 5p)     0.00009       3.29194
    80    C    4  pz     Val( 2p)     1.07528      -0.07692
    81    C    4  pz     Ryd( 4p)     0.00379       1.06500
    82    C    4  pz     Ryd( 3p)     0.00015       0.70668
    83    C    4  pz     Ryd( 5p)     0.00016       3.50636
    84    C    4  dxy    Ryd( 3d)     0.00049       2.19812
    85    C    4  dxz    Ryd( 3d)     0.00062       2.06928
    86    C    4  dyz    Ryd( 3d)     0.00053       2.25343
    87    C    4  dx2y2  Ryd( 3d)     0.00045       1.78102
    88    C    4  dz2    Ryd( 3d)     0.00054       2.39520

    89    C    5  S      Cor( 1S)     1.99917     -10.39179
    90    C    5  S      Val( 2S)     0.93721      -0.16778
    91    C    5  S      Ryd( 4S)     0.00097       0.94972
    92    C    5  S      Ryd( 3S)     0.00011       0.56727
    93    C    5  S      Ryd( 5S)     0.00001      23.26267
    94    C    5  px     Val( 2p)     1.02360      -0.09887
    95    C    5  px     Ryd( 4p)     0.00221       0.74633
    96    C    5  px     Ryd( 3p)     0.00033       0.46755
    97    C    5  px     Ryd( 5p)     0.00006       2.91889
    98    C    5  py     Val( 2p)     1.03895      -0.08632
    99    C    5  py     Ryd( 4p)     0.00285       0.80518
   100    C    5  py     Ryd( 3p)     0.00031       0.43285
   101    C    5  py     Ryd( 5p)     0.00009       3.04432
   102    C    5  pz     Val( 2p)     1.17379      -0.05735
   103    C    5  pz     Ryd( 4p)     0.00659       1.06955
   104    C    5  pz     Ryd( 3p)     0.00027       0.38221
   105    C    5  pz     Ryd( 5p)     0.00006       3.16016
   106    C    5  dxy    Ryd( 3d)     0.00041       2.18861
   107    C    5  dxz    Ryd( 3d)     0.00042       1.91220
   108    C    5  dyz    Ryd( 3d)     0.00038       2.11829
   109    C    5  dx2y2  Ryd( 3d)     0.00051       1.74643
   110    C    5  dz2    Ryd( 3d)     0.00097       2.18582

   111    C    6  S      Cor( 1S)     1.99929     -10.39387
   112    C    6  S      Val( 2S)     0.94823      -0.17423
   113    C    6  S      Ryd( 3S)     0.00100       0.85610
   114    C    6  S      Ryd( 4S)     0.00014       0.93448
   115    C    6  S      Ryd( 5S)     0.00000      22.87678
   116    C    6  px     Val( 2p)     1.03705      -0.09322
   117    C    6  px     Ryd( 4p)     0.00279       0.73146
   118    C    6  px     Ryd( 3p)     0.00031       0.32888
   119    C    6  px     Ryd( 5p)     0.00005       2.88229
   120    C    6  py     Val( 2p)     1.08225      -0.07790
   121    C    6  py     Ryd( 4p)     0.00396       0.84862
   122    C    6  py     Ryd( 3p)     0.00032       0.31306
   123    C    6  py     Ryd( 5p)     0.00006       2.97628
   124    C    6  pz     Val( 2p)     1.10582      -0.05871
   125    C    6  pz     Ryd( 4p)     0.00479       0.95604
   126    C    6  pz     Ryd( 3p)     0.00035       0.34560
   127    C    6  pz     Ryd( 5p)     0.00011       3.10874
   128    C    6  dxy    Ryd( 3d)     0.00045       2.09579
   129    C    6  dxz    Ryd( 3d)     0.00059       1.92278
   130    C    6  dyz    Ryd( 3d)     0.00078       2.07151
   131    C    6  dx2y2  Ryd( 3d)     0.00046       1.62153
   132    C    6  dz2    Ryd( 3d)     0.00042       2.37799

   133    C    7  S      Cor( 1S)     1.99901     -10.44907
   134    C    7  S      Val( 2S)     0.89330      -0.18780
   135    C    7  S      Ryd( 4S)     0.00200       1.25711
   136    C    7  S      Ryd( 3S)     0.00009       0.92054
   137    C    7  S      Ryd( 5S)     0.00001      23.35114
   138    C    7  px     Val( 2p)     1.02741      -0.10959
   139    C    7  px     Ryd( 4p)     0.00197       0.66498
   140    C    7  px     Ryd( 3p)     0.00101       0.53422
   141    C    7  px     Ryd( 5p)     0.00020       2.47199
   142    C    7  py     Val( 2p)     0.92667      -0.09128
   143    C    7  py     Ryd( 4p)     0.00644       0.85478
   144    C    7  py     Ryd( 3p)     0.00133       0.63169
   145    C    7  py     Ryd( 5p)     0.00017       2.35442
   146    C    7  pz     Val( 2p)     1.18027      -0.13999
   147    C    7  pz     Ryd( 4p)     0.01053       0.83436
   148    C    7  pz     Ryd( 3p)     0.00120       0.72156
   149    C    7  pz     Ryd( 5p)     0.00015       2.25899
   150    C    7  dxy    Ryd( 3d)     0.00105       2.30342
   151    C    7  dxz    Ryd( 3d)     0.00078       2.13293
   152    C    7  dyz    Ryd( 3d)     0.00067       2.02227
   153    C    7  dx2y2  Ryd( 3d)     0.00130       1.99169
   154    C    7  dz2    Ryd( 3d)     0.00105       1.96586

   155    C    8  S      Cor( 1S)     1.99912     -10.41654
   156    C    8  S      Val( 2S)     0.88411      -0.15621
   157    C    8  S      Ryd( 4S)     0.00129       0.86628
   158    C    8  S      Ryd( 3S)     0.00015       0.72847
   159    C    8  S      Ryd( 5S)     0.00001      23.44615
   160    C    8  px     Val( 2p)     1.03814      -0.08002
   161    C    8  px     Ryd( 4p)     0.00583       1.08538
   162    C    8  px     Ryd( 3p)     0.00018       0.60838
   163    C    8  px     Ryd( 5p)     0.00009       3.31959
   164    C    8  py     Val( 2p)     1.08653      -0.08026
   165    C    8  py     Ryd( 4p)     0.00397       1.04753
   166    C    8  py     Ryd( 3p)     0.00013       0.72056
   167    C    8  py     Ryd( 5p)     0.00014       3.43769
   168    C    8  pz     Val( 2p)     1.01378      -0.10681
   169    C    8  pz     Ryd( 4p)     0.00316       0.73871
   170    C    8  pz     Ryd( 3p)     0.00023       0.60254
   171    C    8  pz     Ryd( 5p)     0.00006       3.00713
   172    C    8  dxy    Ryd( 3d)     0.00062       2.40008
   173    C    8  dxz    Ryd( 3d)     0.00041       2.11399
   174    C    8  dyz    Ryd( 3d)     0.00054       1.96877
   175    C    8  dx2y2  Ryd( 3d)     0.00057       2.30746
   176    C    8  dz2    Ryd( 3d)     0.00052       1.91889

   177    N    9  S      Cor( 1S)     1.99937     -14.62370
   178    N    9  S      Val( 2S)     1.20966      -0.57234
   179    N    9  S      Ryd( 3S)     0.00162       0.77768
   180    N    9  S      Ryd( 4S)     0.00117       1.37922
   181    N    9  S      Ryd( 5S)     0.00000      35.37951
   182    N    9  px     Val( 2p)     1.54609      -0.30261
   183    N    9  px     Ryd( 4p)     0.00493       0.87213
   184    N    9  px     Ryd( 3p)     0.00094       0.70037
   185    N    9  px     Ryd( 5p)     0.00003       4.09439
   186    N    9  py     Val( 2p)     1.40475      -0.29028
   187    N    9  py     Ryd( 4p)     0.00459       0.99585
   188    N    9  py     Ryd( 3p)     0.00105       0.74216
   189    N    9  py     Ryd( 5p)     0.00003       4.24577
   190    N    9  pz     Val( 2p)     1.31781      -0.29754
   191    N    9  pz     Ryd( 4p)     0.00198       1.10436
   192    N    9  pz     Ryd( 3p)     0.00144       0.82109
   193    N    9  pz     Ryd( 5p)     0.00011       4.36270
   194    N    9  dxy    Ryd( 3d)     0.00056       2.66422
   195    N    9  dxz    Ryd( 3d)     0.00047       2.46694
   196    N    9  dyz    Ryd( 3d)     0.00058       2.69768
   197    N    9  dx2y2  Ryd( 3d)     0.00042       2.36694
   198    N    9  dz2    Ryd( 3d)     0.00082       2.80206

   199    C   10  S      Cor( 1S)     1.99917     -10.39125
   200    C   10  S      Val( 2S)     0.93417      -0.16494
   201    C   10  S      Ryd( 4S)     0.00087       0.96548
   202    C   10  S      Ryd( 3S)     0.00015       0.50506
   203    C   10  S      Ryd( 5S)     0.00001      23.27782
   204    C   10  px     Val( 2p)     1.09320      -0.07840
   205    C   10  px     Ryd( 4p)     0.00329       1.03246
   206    C   10  px     Ryd( 3p)     0.00031       0.52784
   207    C   10  px     Ryd( 5p)     0.00008       3.07886
   208    C   10  py     Val( 2p)     1.13737      -0.05477
   209    C   10  py     Ryd( 4p)     0.00509       0.98888
   210    C   10  py     Ryd( 3p)     0.00029       0.38461
   211    C   10  py     Ryd( 5p)     0.00010       3.22179
   212    C   10  pz     Val( 2p)     1.02371      -0.10774
   213    C   10  pz     Ryd( 4p)     0.00181       0.71442
   214    C   10  pz     Ryd( 3p)     0.00036       0.48221
   215    C   10  pz     Ryd( 5p)     0.00005       2.85403
   216    C   10  dxy    Ryd( 3d)     0.00089       2.18279
   217    C   10  dxz    Ryd( 3d)     0.00039       2.04746
   218    C   10  dyz    Ryd( 3d)     0.00046       1.82430
   219    C   10  dx2y2  Ryd( 3d)     0.00045       2.31235
   220    C   10  dz2    Ryd( 3d)     0.00052       1.83138

   221    C   11  S      Cor( 1S)     1.99929     -10.39295
   222    C   11  S      Val( 2S)     0.94685      -0.17251
   223    C   11  S      Ryd( 3S)     0.00105       0.87710
   224    C   11  S      Ryd( 4S)     0.00014       0.88498
   225    C   11  S      Ryd( 5S)     0.00000      22.89576
   226    C   11  px     Val( 2p)     1.05058      -0.06995
   227    C   11  px     Ryd( 4p)     0.00349       0.81668
   228    C   11  px     Ryd( 3p)     0.00039       0.33530
   229    C   11  px     Ryd( 5p)     0.00011       3.04325
   230    C   11  py     Val( 2p)     1.15521      -0.05466
   231    C   11  py     Ryd( 4p)     0.00596       1.04900
   232    C   11  py     Ryd( 3p)     0.00033       0.31661
   233    C   11  py     Ryd( 5p)     0.00007       3.11403
   234    C   11  pz     Val( 2p)     1.01819      -0.10207
   235    C   11  pz     Ryd( 4p)     0.00229       0.67016
   236    C   11  pz     Ryd( 3p)     0.00028       0.30728
   237    C   11  pz     Ryd( 5p)     0.00004       2.83592
   238    C   11  dxy    Ryd( 3d)     0.00057       2.23225
   239    C   11  dxz    Ryd( 3d)     0.00043       2.04666
   240    C   11  dyz    Ryd( 3d)     0.00052       1.75503
   241    C   11  dx2y2  Ryd( 3d)     0.00072       2.24256
   242    C   11  dz2    Ryd( 3d)     0.00046       1.81907

   243    C   12  S      Cor( 1S)     1.99929     -10.39105
   244    C   12  S      Val( 2S)     0.94967      -0.17309
   245    C   12  S      Ryd( 3S)     0.00104       0.80266
   246    C   12  S      Ryd( 4S)     0.00015       0.95222
   247    C   12  S      Ryd( 5S)     0.00000      22.94070
   248    C   12  px     Val( 2p)     1.13351      -0.06546
   249    C   12  px     Ryd( 4p)     0.00493       0.96672
   250    C   12  px     Ryd( 3p)     0.00035       0.30137
   251    C   12  px     Ryd( 5p)     0.00005       3.05574
   252    C   12  py     Val( 2p)     1.05955      -0.06051
   253    C   12  py     Ryd( 4p)     0.00395       0.84594
   254    C   12  py     Ryd( 3p)     0.00058       0.40056
   255    C   12  py     Ryd( 5p)     0.00016       3.06973
   256    C   12  pz     Val( 2p)     1.04296      -0.10143
   257    C   12  pz     Ryd( 4p)     0.00273       0.69670
   258    C   12  pz     Ryd( 3p)     0.00027       0.33035
   259    C   12  pz     Ryd( 5p)     0.00003       2.80585
   260    C   12  dxy    Ryd( 3d)     0.00047       2.30461
   261    C   12  dxz    Ryd( 3d)     0.00062       1.87909
   262    C   12  dyz    Ryd( 3d)     0.00045       1.92030
   263    C   12  dx2y2  Ryd( 3d)     0.00076       2.21159
   264    C   12  dz2    Ryd( 3d)     0.00035       1.77951

   265    C   13  S      Cor( 1S)     1.99929     -10.39349
   266    C   13  S      Val( 2S)     0.94768      -0.17322
   267    C   13  S      Ryd( 4S)     0.00104       0.86869
   268    C   13  S      Ryd( 3S)     0.00017       0.75849
   269    C   13  S      Ryd( 5S)     0.00000      23.08306
   270    C   13  px     Val( 2p)     1.07954      -0.06801
   271    C   13  px     Ryd( 4p)     0.00407       0.87768
   272    C   13  px     Ryd( 3p)     0.00040       0.33714
   273    C   13  px     Ryd( 5p)     0.00009       3.03970
   274    C   13  py     Val( 2p)     1.13532      -0.05687
   275    C   13  py     Ryd( 4p)     0.00535       1.01011
   276    C   13  py     Ryd( 3p)     0.00032       0.32338
   277    C   13  py     Ryd( 5p)     0.00008       3.11126
   278    C   13  pz     Val( 2p)     1.00917      -0.10296
   279    C   13  pz     Ryd( 4p)     0.00210       0.65825
   280    C   13  pz     Ryd( 3p)     0.00030       0.32895
   281    C   13  pz     Ryd( 5p)     0.00004       2.82558
   282    C   13  dxy    Ryd( 3d)     0.00087       2.16319
   283    C   13  dxz    Ryd( 3d)     0.00040       2.01336
   284    C   13  dyz    Ryd( 3d)     0.00043       1.80837
   285    C   13  dx2y2  Ryd( 3d)     0.00048       2.27995
   286    C   13  dz2    Ryd( 3d)     0.00053       1.82879

   287    C   14  S      Cor( 1S)     1.99918     -10.39142
   288    C   14  S      Val( 2S)     0.93505      -0.16626
   289    C   14  S      Ryd( 4S)     0.00099       0.93098
   290    C   14  S      Ryd( 3S)     0.00015       0.67751
   291    C   14  S      Ryd( 5S)     0.00001      23.24967
   292    C   14  px     Val( 2p)     1.06328      -0.07770
   293    C   14  px     Ryd( 4p)     0.00266       0.91921
   294    C   14  px     Ryd( 3p)     0.00034       0.52082
   295    C   14  px     Ryd( 5p)     0.00011       3.16360
   296    C   14  py     Val( 2p)     1.15390      -0.05707
   297    C   14  py     Ryd( 4p)     0.00558       1.01104
   298    C   14  py     Ryd( 3p)     0.00025       0.37979
   299    C   14  py     Ryd( 5p)     0.00007       3.17716
   300    C   14  pz     Val( 2p)     1.02751      -0.10713
   301    C   14  pz     Ryd( 4p)     0.00193       0.70937
   302    C   14  pz     Ryd( 3p)     0.00038       0.54964
   303    C   14  pz     Ryd( 5p)     0.00004       2.85333
   304    C   14  dxy    Ryd( 3d)     0.00057       2.23346
   305    C   14  dxz    Ryd( 3d)     0.00042       2.07906
   306    C   14  dyz    Ryd( 3d)     0.00056       1.78295
   307    C   14  dx2y2  Ryd( 3d)     0.00072       2.25443
   308    C   14  dz2    Ryd( 3d)     0.00042       1.81545

   309    C   15  S      Cor( 1S)     1.99939     -10.51424
   310    C   15  S      Val( 2S)     0.85480      -0.17108
   311    C   15  S      Ryd( 3S)     0.00694       0.78792
   312    C   15  S      Ryd( 4S)     0.00005       7.16014
   313    C   15  S      Ryd( 5S)     0.00003      16.51849
   314    C   15  px     Val( 2p)     0.79799      -0.09539
   315    C   15  px     Ryd( 4p)     0.00426       1.00631
   316    C   15  px     Ryd( 3p)     0.00032       0.35547
   317    C   15  px     Ryd( 5p)     0.00016       2.50461
   318    C   15  py     Val( 2p)     0.81737      -0.05912
   319    C   15  py     Ryd( 4p)     0.00823       1.14195
   320    C   15  py     Ryd( 3p)     0.00032       0.42177
   321    C   15  py     Ryd( 5p)     0.00020       2.59523
   322    C   15  pz     Val( 2p)     0.91909      -0.02397
   323    C   15  pz     Ryd( 4p)     0.00409       1.19296
   324    C   15  pz     Ryd( 3p)     0.00027       0.30818
   325    C   15  pz     Ryd( 5p)     0.00014       2.53612
   326    C   15  dxy    Ryd( 3d)     0.00168       2.06036
   327    C   15  dxz    Ryd( 3d)     0.00258       1.83152
   328    C   15  dyz    Ryd( 3d)     0.00336       2.13098
   329    C   15  dx2y2  Ryd( 3d)     0.00340       1.67948
   330    C   15  dz2    Ryd( 3d)     0.00133       2.34248

   331    O   16  S      Cor( 1S)     1.99981     -19.36441
   332    O   16  S      Val( 2S)     1.72469      -0.98232
   333    O   16  S      Ryd( 3S)     0.00293       1.07719
   334    O   16  S      Ryd( 4S)     0.00015       1.48464
   335    O   16  S      Ryd( 5S)     0.00000      49.81720
   336    O   16  px     Val( 2p)     1.55015      -0.30656
   337    O   16  px     Ryd( 3p)     0.00160       0.66901
   338    O   16  px     Ryd( 4p)     0.00008       1.13166
   339    O   16  px     Ryd( 5p)     0.00003       4.95175
   340    O   16  py     Val( 2p)     1.54196      -0.31934
   341    O   16  py     Ryd( 3p)     0.00126       0.72170
   342    O   16  py     Ryd( 4p)     0.00010       1.15691
   343    O   16  py     Ryd( 5p)     0.00005       5.02817
   344    O   16  pz     Val( 2p)     1.87931      -0.33992
   345    O   16  pz     Ryd( 3p)     0.00215       0.79781
   346    O   16  pz     Ryd( 4p)     0.00005       1.11524
   347    O   16  pz     Ryd( 5p)     0.00001       4.98843
   348    O   16  dxy    Ryd( 3d)     0.00117       3.47263
   349    O   16  dxz    Ryd( 3d)     0.00043       3.05508
   350    O   16  dyz    Ryd( 3d)     0.00089       3.20708
   351    O   16  dx2y2  Ryd( 3d)     0.00150       3.20988
   352    O   16  dz2    Ryd( 3d)     0.00049       3.15694

   353    H   17  S      Val( 1S)     0.79495       0.10992
   354    H   17  S      Ryd( 2S)     0.00040       0.86144
   355    H   17  S      Ryd( 3S)     0.00021       1.88294

   356    H   18  S      Val( 1S)     0.79301       0.10801
   357    H   18  S      Ryd( 2S)     0.00047       0.84711
   358    H   18  S      Ryd( 3S)     0.00021       1.91822

   359    H   19  S      Val( 1S)     0.79369       0.10723
   360    H   19  S      Ryd( 2S)     0.00059       1.43082
   361    H   19  S      Ryd( 3S)     0.00015       1.46168

   362    H   20  S      Val( 1S)     0.79448       0.10596
   363    H   20  S      Ryd( 3S)     0.00063       1.48943
   364    H   20  S      Ryd( 2S)     0.00021       1.34581

   365    H   21  S      Val( 1S)     0.79354       0.10899
   366    H   21  S      Ryd( 2S)     0.00049       0.79723
   367    H   21  S      Ryd( 3S)     0.00022       1.94968

   368    H   22  S      Val( 1S)     0.75636       0.03984
   369    H   22  S      Ryd( 2S)     0.00181       0.73804
   370    H   22  S      Ryd( 3S)     0.00015       2.34142

   371    H   23  S      Val( 1S)     0.79433       0.11028
   372    H   23  S      Ryd( 3S)     0.00057       1.60109
   373    H   23  S      Ryd( 2S)     0.00016       1.21693

   374    H   24  S      Val( 1S)     0.79388       0.10897
   375    H   24  S      Ryd( 2S)     0.00047       0.79447
   376    H   24  S      Ryd( 3S)     0.00022       1.96771

   377    H   25  S      Val( 1S)     0.79526       0.10966
   378    H   25  S      Ryd( 2S)     0.00041       0.84999
   379    H   25  S      Ryd( 3S)     0.00021       1.89710

   380    H   26  S      Val( 1S)     0.79354       0.10928
   381    H   26  S      Ryd( 2S)     0.00046       0.80264
   382    H   26  S      Ryd( 3S)     0.00022       1.94800

   383    H   27  S      Val( 1S)     0.79221       0.10775
   384    H   27  S      Ryd( 2S)     0.00055       1.38107
   385    H   27  S      Ryd( 3S)     0.00018       1.49712

   386    H   28  S      Val( 1S)     0.85167       0.03402
   387    H   28  S      Ryd( 2S)     0.00083       1.22538
   388    H   28  S      Ryd( 3S)     0.00021       1.61199

   389    C   29  S      Cor( 1S)     1.99939     -10.42894
   390    C   29  S      Val( 2S)     1.05681      -0.26362
   391    C   29  S      Ryd( 4S)     0.00133       1.01218
   392    C   29  S      Ryd( 3S)     0.00007       0.66452
   393    C   29  S      Ryd( 5S)     0.00000      23.44049
   394    C   29  px     Val( 2p)     1.15157      -0.11776
   395    C   29  px     Ryd( 4p)     0.00269       0.65850
   396    C   29  px     Ryd( 3p)     0.00043       0.60131
   397    C   29  px     Ryd( 5p)     0.00004       2.62606
   398    C   29  py     Val( 2p)     1.12772      -0.11488
   399    C   29  py     Ryd( 4p)     0.00277       0.63758
   400    C   29  py     Ryd( 3p)     0.00032       0.60652
   401    C   29  py     Ryd( 5p)     0.00005       2.64525
   402    C   29  pz     Val( 2p)     1.02518      -0.09608
   403    C   29  pz     Ryd( 4p)     0.00403       0.64102
   404    C   29  pz     Ryd( 3p)     0.00022       0.61159
   405    C   29  pz     Ryd( 5p)     0.00007       2.72960
   406    C   29  dxy    Ryd( 3d)     0.00062       1.80339
   407    C   29  dxz    Ryd( 3d)     0.00084       1.77569
   408    C   29  dyz    Ryd( 3d)     0.00096       1.88891
   409    C   29  dx2y2  Ryd( 3d)     0.00144       1.88485
   410    C   29  dz2    Ryd( 3d)     0.00094       1.99026

   411    H   30  S      Val( 1S)     0.78674       0.04779
   412    H   30  S      Ryd( 2S)     0.00096       0.71353
   413    H   30  S      Ryd( 3S)     0.00016       2.08586

   414    H   31  S      Val( 1S)     0.78479       0.04460
   415    H   31  S      Ryd( 2S)     0.00096       0.72600
   416    H   31  S      Ryd( 3S)     0.00020       2.05799

   417    H   32  S      Val( 1S)     0.78596       0.03863
   418    H   32  S      Ryd( 2S)     0.00064       1.04469
   419    H   32  S      Ryd( 3S)     0.00017       1.77011

 WARNING:  Population inversion found on atom  C    1
           Population inversion found on atom  C    2
           Population inversion found on atom  C    3
           Population inversion found on atom  C    4
           Population inversion found on atom  C    5
           Population inversion found on atom  C    6
           Population inversion found on atom  C    7
           Population inversion found on atom  C    8
           Population inversion found on atom  N    9
           Population inversion found on atom  C   10
           Population inversion found on atom  C   11
           Population inversion found on atom  C   12
           Population inversion found on atom  C   13
           Population inversion found on atom  C   14
           Population inversion found on atom  C   15
           Population inversion found on atom  H   20
           Population inversion found on atom  H   23
           Population inversion found on atom  C   29


 Summary of Natural Population Analysis:                  
                                                          
                                       Natural Population 
                Natural  -----------------------------------------------
    Atom  No    Charge         Core      Valence    Rydberg      Total
 -----------------------------------------------------------------------
      C    1   -0.19542      1.99929     4.17943    0.01670     6.19542
      C    2   -0.18902      1.99929     4.17290    0.01683     6.18902
      C    3   -0.19674      1.99917     4.18254    0.01503     6.19674
      C    4   -0.04251      1.99911     4.02498    0.01842     6.04251
      C    5   -0.18928      1.99917     4.17355    0.01655     6.18928
      C    6   -0.18923      1.99929     4.17334    0.01660     6.18923
      C    7   -0.05662      1.99901     4.02765    0.02996     6.05662
      C    8   -0.03957      1.99912     4.02255    0.01789     6.03957
      N    9   -0.49840      1.99937     5.47831    0.02073     7.49840
      C   10   -0.20273      1.99917     4.18845    0.01511     6.20273
      C   11   -0.18696      1.99929     4.17084    0.01684     6.18696
      C   12   -0.20187      1.99929     4.18568    0.01690     6.20187
      C   13   -0.18768      1.99929     4.17171    0.01668     6.18768
      C   14   -0.19412      1.99918     4.17973    0.01521     6.19412
      C   15    0.57399      1.99939     3.38926    0.03736     5.42601
      O   16   -0.70884      1.99981     6.69611    0.01291     8.70884
      H   17    0.20444      0.00000     0.79495    0.00061     0.79556
      H   18    0.20631      0.00000     0.79301    0.00068     0.79369
      H   19    0.20557      0.00000     0.79369    0.00074     0.79443
      H   20    0.20469      0.00000     0.79448    0.00084     0.79531
      H   21    0.20574      0.00000     0.79354    0.00071     0.79426
      H   22    0.24168      0.00000     0.75636    0.00197     0.75832
      H   23    0.20494      0.00000     0.79433    0.00073     0.79506
      H   24    0.20543      0.00000     0.79388    0.00069     0.79457
      H   25    0.20412      0.00000     0.79526    0.00062     0.79588
      H   26    0.20578      0.00000     0.79354    0.00068     0.79422
      H   27    0.20706      0.00000     0.79221    0.00073     0.79294
      H   28    0.14729      0.00000     0.85167    0.00104     0.85271
      C   29   -0.37750      1.99939     4.36129    0.01682     6.37750
      H   30    0.21213      0.00000     0.78674    0.00112     0.78787
      H   31    0.21406      0.00000     0.78479    0.00115     0.78594
      H   32    0.21323      0.00000     0.78596    0.00081     0.78677
 =======================================================================
   * Total *    0.00000     33.98761    85.68272    0.32967   120.00000

                                 Natural Population      
 --------------------------------------------------------
   Core                      33.98761 ( 99.9636% of  34)
   Valence                   85.68272 ( 99.6311% of  86)
   Natural Minimal Basis    119.67033 ( 99.7253% of 120)
   Natural Rydberg Basis      0.32967 (  0.2747% of 120)
 --------------------------------------------------------

    Atom  No          Natural Electron Configuration
 ----------------------------------------------------------------------------
      C    1      [core]2S( 0.95)2p( 3.23)4p( 0.01)
      C    2      [core]2S( 0.95)2p( 3.23)4p( 0.01)
      C    3      [core]2S( 0.94)2p( 3.25)4p( 0.01)
      C    4      [core]2S( 0.88)2p( 3.14)4p( 0.01)
      C    5      [core]2S( 0.94)2p( 3.24)4p( 0.01)
      C    6      [core]2S( 0.95)2p( 3.23)4p( 0.01)
      C    7      [core]2S( 0.89)2p( 3.13)4p( 0.02)
      C    8      [core]2S( 0.88)2p( 3.14)4p( 0.01)
      N    9      [core]2S( 1.21)2p( 4.27)4p( 0.01)
      C   10      [core]2S( 0.93)2p( 3.25)4p( 0.01)
      C   11      [core]2S( 0.95)2p( 3.22)4p( 0.01)
      C   12      [core]2S( 0.95)2p( 3.24)4p( 0.01)
      C   13      [core]2S( 0.95)2p( 3.22)4p( 0.01)
      C   14      [core]2S( 0.94)2p( 3.24)4p( 0.01)
      C   15      [core]2S( 0.85)2p( 2.53)3S( 0.01)3d( 0.01)4p( 0.02)
      O   16      [core]2S( 1.72)2p( 4.97)3p( 0.01)
      H   17            1S( 0.79)
      H   18            1S( 0.79)
      H   19            1S( 0.79)
      H   20            1S( 0.79)
      H   21            1S( 0.79)
      H   22            1S( 0.76)
      H   23            1S( 0.79)
      H   24            1S( 0.79)
      H   25            1S( 0.80)
      H   26            1S( 0.79)
      H   27            1S( 0.79)
      H   28            1S( 0.85)
      C   29      [core]2S( 1.06)2p( 3.30)4p( 0.01)
      H   30            1S( 0.79)
      H   31            1S( 0.78)
      H   32            1S( 0.79)


 Wiberg bond index matrix in the NAO basis:                                    

     Atom    1       2       3       4       5       6       7       8       9
     ---- ------  ------  ------  ------  ------  ------  ------  ------  ------
   1.  C  0.0000  1.4330  0.0113  0.1088  0.0112  1.4361  0.0016  0.0009  0.0048
   2.  C  1.4330  0.0000  1.4373  0.0129  0.1121  0.0114  0.0082  0.0007  0.0006
   3.  C  0.0113  1.4373  0.0000  1.3972  0.0120  0.1116  0.0107  0.0031  0.0107
   4.  C  0.1088  0.0129  1.3972  0.0000  1.4052  0.0127  0.9849  0.0110  0.0193
   5.  C  0.0112  0.1121  0.0120  1.4052  0.0000  1.4350  0.0118  0.0077  0.0102
   6.  C  1.4361  0.0114  0.1116  0.0127  1.4350  0.0000  0.0078  0.0003  0.0009
   7.  C  0.0016  0.0082  0.0107  0.9849  0.0118  0.0078  0.0000  0.9931  0.9377
   8.  C  0.0009  0.0007  0.0031  0.0110  0.0077  0.0003  0.9931  0.0000  0.0155
   9.  N  0.0048  0.0006  0.0107  0.0193  0.0102  0.0009  0.9377  0.0155  0.0000
  10.  C  0.0005  0.0002  0.0015  0.0094  0.0007  0.0003  0.0097  1.4099  0.0033
  11.  C  0.0001  0.0002  0.0002  0.0002  0.0004  0.0001  0.0079  0.0129  0.0007
  12.  C  0.0003  0.0001  0.0004  0.0024  0.0005  0.0001  0.0015  0.1094  0.0003
  13.  C  0.0001  0.0001  0.0003  0.0006  0.0002  0.0002  0.0086  0.0126  0.0008
  14.  C  0.0003  0.0003  0.0011  0.0052  0.0015  0.0002  0.0114  1.3927  0.0067
  15.  C  0.0006  0.0002  0.0014  0.0084  0.0009  0.0002  0.0100  0.0075  1.2209
  16.  O  0.0009  0.0001  0.0015  0.0039  0.0013  0.0001  0.0133  0.0040  0.1688
  17.  H  0.9302  0.0036  0.0076  0.0003  0.0076  0.0037  0.0004  0.0000  0.0000
  18.  H  0.0037  0.9295  0.0037  0.0070  0.0003  0.0076  0.0003  0.0000  0.0001
  19.  H  0.0075  0.0038  0.9270  0.0038  0.0089  0.0004  0.0020  0.0005  0.0003
  20.  H  0.0076  0.0004  0.0089  0.0039  0.9282  0.0036  0.0019  0.0004  0.0003
  21.  H  0.0037  0.0075  0.0003  0.0070  0.0037  0.9300  0.0003  0.0002  0.0001
  22.  H  0.0006  0.0001  0.0093  0.0030  0.0031  0.0007  0.8810  0.0032  0.0014
  23.  H  0.0000  0.0000  0.0001  0.0002  0.0000  0.0000  0.0017  0.0039  0.0006
  24.  H  0.0000  0.0000  0.0000  0.0001  0.0000  0.0000  0.0003  0.0071  0.0001
  25.  H  0.0000  0.0000  0.0000  0.0000  0.0000  0.0000  0.0005  0.0003  0.0000
  26.  H  0.0000  0.0000  0.0000  0.0000  0.0000  0.0000  0.0003  0.0069  0.0003
  27.  H  0.0000  0.0000  0.0001  0.0004  0.0001  0.0000  0.0021  0.0038  0.0005
  28.  H  0.0000  0.0000  0.0000  0.0002  0.0001  0.0000  0.0002  0.0002  0.0031
  29.  C  0.0002  0.0007  0.0019  0.0015  0.0006  0.0003  0.0130  0.0010  0.9458
  30.  H  0.0000  0.0000  0.0001  0.0006  0.0001  0.0000  0.0028  0.0004  0.0084
  31.  H  0.0000  0.0002  0.0001  0.0006  0.0001  0.0003  0.0041  0.0006  0.0070
  32.  H  0.0001  0.0002  0.0011  0.0002  0.0003  0.0000  0.0012  0.0002  0.0012

     Atom   10      11      12      13      14      15      16      17      18
     ---- ------  ------  ------  ------  ------  ------  ------  ------  ------
   1.  C  0.0005  0.0001  0.0003  0.0001  0.0003  0.0006  0.0009  0.9302  0.0037
   2.  C  0.0002  0.0002  0.0001  0.0001  0.0003  0.0002  0.0001  0.0036  0.9295
   3.  C  0.0015  0.0002  0.0004  0.0003  0.0011  0.0014  0.0015  0.0076  0.0037
   4.  C  0.0094  0.0002  0.0024  0.0006  0.0052  0.0084  0.0039  0.0003  0.0070
   5.  C  0.0007  0.0004  0.0005  0.0002  0.0015  0.0009  0.0013  0.0076  0.0003
   6.  C  0.0003  0.0001  0.0001  0.0002  0.0002  0.0002  0.0001  0.0037  0.0076
   7.  C  0.0097  0.0079  0.0015  0.0086  0.0114  0.0100  0.0133  0.0004  0.0003
   8.  C  1.4099  0.0129  0.1094  0.0126  1.3927  0.0075  0.0040  0.0000  0.0000
   9.  N  0.0033  0.0007  0.0003  0.0008  0.0067  1.2209  0.1688  0.0000  0.0001
  10.  C  0.0000  1.4258  0.0113  0.1091  0.0121  0.0005  0.0005  0.0000  0.0000
  11.  C  1.4258  0.0000  1.4429  0.0115  0.1146  0.0001  0.0001  0.0000  0.0000
  12.  C  0.0113  1.4429  0.0000  1.4261  0.0112  0.0001  0.0001  0.0000  0.0000
  13.  C  0.1091  0.0115  1.4261  0.0000  1.4469  0.0003  0.0002  0.0000  0.0000
  14.  C  0.0121  0.1146  0.0112  1.4469  0.0000  0.0005  0.0006  0.0000  0.0000
  15.  C  0.0005  0.0001  0.0001  0.0003  0.0005  0.0000  1.6020  0.0000  0.0000
  16.  O  0.0005  0.0001  0.0001  0.0002  0.0006  1.6020  0.0000  0.0000  0.0000
  17.  H  0.0000  0.0000  0.0000  0.0000  0.0000  0.0000  0.0000  0.0000  0.0026
  18.  H  0.0000  0.0000  0.0000  0.0000  0.0000  0.0000  0.0000  0.0026  0.0000
  19.  H  0.0001  0.0000  0.0000  0.0000  0.0001  0.0001  0.0001  0.0002  0.0026
  20.  H  0.0001  0.0000  0.0000  0.0000  0.0001  0.0002  0.0001  0.0002  0.0004
  21.  H  0.0000  0.0000  0.0000  0.0000  0.0000  0.0000  0.0000  0.0026  0.0002
  22.  H  0.0136  0.0001  0.0045  0.0002  0.0067  0.0019  0.0025  0.0000  0.0003
  23.  H  0.9275  0.0038  0.0076  0.0004  0.0087  0.0001  0.0001  0.0000  0.0000
  24.  H  0.0037  0.9300  0.0037  0.0075  0.0003  0.0000  0.0000  0.0000  0.0000
  25.  H  0.0076  0.0037  0.9302  0.0037  0.0077  0.0000  0.0000  0.0000  0.0000
  26.  H  0.0003  0.0076  0.0037  0.9300  0.0036  0.0000  0.0000  0.0000  0.0000
  27.  H  0.0089  0.0004  0.0075  0.0038  0.9268  0.0000  0.0001  0.0000  0.0000
  28.  H  0.0001  0.0000  0.0000  0.0000  0.0000  0.9273  0.0360  0.0000  0.0000
  29.  C  0.0019  0.0004  0.0002  0.0003  0.0005  0.0165  0.0087  0.0000  0.0000
  30.  H  0.0005  0.0002  0.0001  0.0002  0.0003  0.0076  0.0060  0.0000  0.0000
  31.  H  0.0002  0.0000  0.0000  0.0000  0.0000  0.0059  0.0056  0.0000  0.0000
  32.  H  0.0005  0.0001  0.0000  0.0001  0.0001  0.0079  0.0021  0.0000  0.0000

     Atom   19      20      21      22      23      24      25      26      27
     ---- ------  ------  ------  ------  ------  ------  ------  ------  ------
   1.  C  0.0075  0.0076  0.0037  0.0006  0.0000  0.0000  0.0000  0.0000  0.0000
   2.  C  0.0038  0.0004  0.0075  0.0001  0.0000  0.0000  0.0000  0.0000  0.0000
   3.  C  0.9270  0.0089  0.0003  0.0093  0.0001  0.0000  0.0000  0.0000  0.0001
   4.  C  0.0038  0.0039  0.0070  0.0030  0.0002  0.0001  0.0000  0.0000  0.0004
   5.  C  0.0089  0.9282  0.0037  0.0031  0.0000  0.0000  0.0000  0.0000  0.0001
   6.  C  0.0004  0.0036  0.9300  0.0007  0.0000  0.0000  0.0000  0.0000  0.0000
   7.  C  0.0020  0.0019  0.0003  0.8810  0.0017  0.0003  0.0005  0.0003  0.0021
   8.  C  0.0005  0.0004  0.0002  0.0032  0.0039  0.0071  0.0003  0.0069  0.0038
   9.  N  0.0003  0.0003  0.0001  0.0014  0.0006  0.0001  0.0000  0.0003  0.0005
  10.  C  0.0001  0.0001  0.0000  0.0136  0.9275  0.0037  0.0076  0.0003  0.0089
  11.  C  0.0000  0.0000  0.0000  0.0001  0.0038  0.9300  0.0037  0.0076  0.0004
  12.  C  0.0000  0.0000  0.0000  0.0045  0.0076  0.0037  0.9302  0.0037  0.0075
  13.  C  0.0000  0.0000  0.0000  0.0002  0.0004  0.0075  0.0037  0.9300  0.0038
  14.  C  0.0001  0.0001  0.0000  0.0067  0.0087  0.0003  0.0077  0.0036  0.9268
  15.  C  0.0001  0.0002  0.0000  0.0019  0.0001  0.0000  0.0000  0.0000  0.0000
  16.  O  0.0001  0.0001  0.0000  0.0025  0.0001  0.0000  0.0000  0.0000  0.0001
  17.  H  0.0002  0.0002  0.0026  0.0000  0.0000  0.0000  0.0000  0.0000  0.0000
  18.  H  0.0026  0.0004  0.0002  0.0003  0.0000  0.0000  0.0000  0.0000  0.0000
  19.  H  0.0000  0.0002  0.0004  0.0003  0.0000  0.0000  0.0000  0.0000  0.0000
  20.  H  0.0002  0.0000  0.0026  0.0002  0.0000  0.0000  0.0000  0.0000  0.0000
  21.  H  0.0004  0.0026  0.0000  0.0001  0.0000  0.0000  0.0000  0.0000  0.0000
  22.  H  0.0003  0.0002  0.0001  0.0000  0.0001  0.0001  0.0000  0.0000  0.0001
  23.  H  0.0000  0.0000  0.0000  0.0001  0.0000  0.0026  0.0002  0.0004  0.0002
  24.  H  0.0000  0.0000  0.0000  0.0001  0.0026  0.0000  0.0026  0.0002  0.0004
  25.  H  0.0000  0.0000  0.0000  0.0000  0.0002  0.0026  0.0000  0.0026  0.0002
  26.  H  0.0000  0.0000  0.0000  0.0000  0.0004  0.0002  0.0026  0.0000  0.0027
  27.  H  0.0000  0.0000  0.0000  0.0001  0.0002  0.0004  0.0002  0.0027  0.0000
  28.  H  0.0000  0.0001  0.0000  0.0009  0.0000  0.0000  0.0000  0.0000  0.0000
  29.  C  0.0002  0.0000  0.0000  0.0096  0.0005  0.0000  0.0000  0.0000  0.0000
  30.  H  0.0000  0.0000  0.0000  0.0001  0.0003  0.0000  0.0000  0.0000  0.0000
  31.  H  0.0000  0.0000  0.0000  0.0003  0.0002  0.0000  0.0000  0.0000  0.0000
  32.  H  0.0003  0.0000  0.0000  0.0007  0.0001  0.0000  0.0000  0.0000  0.0000

     Atom   28      29      30      31      32
     ---- ------  ------  ------  ------  ------
   1.  C  0.0000  0.0002  0.0000  0.0000  0.0001
   2.  C  0.0000  0.0007  0.0000  0.0002  0.0002
   3.  C  0.0000  0.0019  0.0001  0.0001  0.0011
   4.  C  0.0002  0.0015  0.0006  0.0006  0.0002
   5.  C  0.0001  0.0006  0.0001  0.0001  0.0003
   6.  C  0.0000  0.0003  0.0000  0.0003  0.0000
   7.  C  0.0002  0.0130  0.0028  0.0041  0.0012
   8.  C  0.0002  0.0010  0.0004  0.0006  0.0002
   9.  N  0.0031  0.9458  0.0084  0.0070  0.0012
  10.  C  0.0001  0.0019  0.0005  0.0002  0.0005
  11.  C  0.0000  0.0004  0.0002  0.0000  0.0001
  12.  C  0.0000  0.0002  0.0001  0.0000  0.0000
  13.  C  0.0000  0.0003  0.0002  0.0000  0.0001
  14.  C  0.0000  0.0005  0.0003  0.0000  0.0001
  15.  C  0.9273  0.0165  0.0076  0.0059  0.0079
  16.  O  0.0360  0.0087  0.0060  0.0056  0.0021
  17.  H  0.0000  0.0000  0.0000  0.0000  0.0000
  18.  H  0.0000  0.0000  0.0000  0.0000  0.0000
  19.  H  0.0000  0.0002  0.0000  0.0000  0.0003
  20.  H  0.0001  0.0000  0.0000  0.0000  0.0000
  21.  H  0.0000  0.0000  0.0000  0.0000  0.0000
  22.  H  0.0009  0.0096  0.0001  0.0003  0.0007
  23.  H  0.0000  0.0005  0.0003  0.0002  0.0001
  24.  H  0.0000  0.0000  0.0000  0.0000  0.0000
  25.  H  0.0000  0.0000  0.0000  0.0000  0.0000
  26.  H  0.0000  0.0000  0.0000  0.0000  0.0000
  27.  H  0.0000  0.0000  0.0000  0.0000  0.0000
  28.  H  0.0000  0.0116  0.0001  0.0002  0.0001
  29.  C  0.0116  0.0000  0.9282  0.9296  0.9383
  30.  H  0.0001  0.9282  0.0000  0.0004  0.0004
  31.  H  0.0002  0.9296  0.0004  0.0000  0.0005
  32.  H  0.0001  0.9383  0.0004  0.0005  0.0000


 Wiberg bond index, Totals by atom:                                            

     Atom    1
     ---- ------
   1.  C  3.9642
   2.  C  3.9636
   3.  C  3.9605
   4.  C  4.0110
   5.  C  3.9637
   6.  C  3.9637
   7.  C  3.9303
   8.  C  4.0097
   9.  N  3.3703
  10.  C  3.9599
  11.  C  3.9640
  12.  C  3.9643
  13.  C  3.9637
  14.  C  3.9602
  15.  C  3.8214
  16.  O  1.8590
  17.  H  0.9592
  18.  H  0.9585
  19.  H  0.9589
  20.  H  0.9594
  21.  H  0.9588
  22.  H  0.9446
  23.  H  0.9592
  24.  H  0.9589
  25.  H  0.9593
  26.  H  0.9587
  27.  H  0.9583
  28.  H  0.9801
  29.  C  3.8118
  30.  H  0.9568
  31.  H  0.9560
  32.  H  0.9558


 Atom-atom overlap-weighted NAO bond order:                                    

     Atom    1       2       3       4       5       6       7       8       9
     ---- ------  ------  ------  ------  ------  ------  ------  ------  ------
   1.  C  0.0000  1.1461  0.0159 -0.0454  0.0149  1.1464  0.0002 -0.0008 -0.0001
   2.  C  1.1461  0.0000  1.1440  0.0239 -0.0400  0.0165  0.0096  0.0008 -0.0013
   3.  C  0.0159  1.1440  0.0000  1.1286  0.0117 -0.0429  0.0175 -0.0095 -0.0025
   4.  C -0.0454  0.0239  1.1286  0.0000  1.1270  0.0217  0.8664  0.0152  0.0002
   5.  C  0.0149 -0.0400  0.0117  1.1270  0.0000  1.1426  0.0266  0.0056 -0.0009
   6.  C  1.1464  0.0165 -0.0429  0.0217  1.1426  0.0000  0.0091 -0.0012 -0.0008
   7.  C  0.0002  0.0096  0.0175  0.8664  0.0266  0.0091  0.0000  0.8664  0.7978
   8.  C -0.0008  0.0008 -0.0095  0.0152  0.0056 -0.0012  0.8664  0.0000 -0.0105
   9.  N -0.0001 -0.0013 -0.0025  0.0002 -0.0009 -0.0008  0.7978 -0.0105  0.0000
  10.  C -0.0000  0.0002  0.0001  0.0047 -0.0004  0.0001  0.0131  1.1316 -0.0059
  11.  C -0.0000  0.0000 -0.0001 -0.0012  0.0000 -0.0000  0.0112  0.0240 -0.0004
  12.  C  0.0000  0.0000  0.0002 -0.0008 -0.0000 -0.0000  0.0009 -0.0450 -0.0004
  13.  C  0.0000  0.0001  0.0012  0.0005 -0.0001 -0.0001  0.0073  0.0235 -0.0010
  14.  C  0.0001 -0.0001 -0.0041 -0.0104 -0.0000  0.0000  0.0205  1.1233  0.0044
  15.  C -0.0001 -0.0001  0.0006  0.0010  0.0024  0.0001  0.0135  0.0027  1.0108
  16.  O  0.0000  0.0000  0.0003 -0.0007 -0.0001  0.0000  0.0081 -0.0010 -0.0610
  17.  H  0.8056  0.0176  0.0024  0.0005  0.0019  0.0174 -0.0001  0.0000  0.0000
  18.  H  0.0178  0.8069  0.0171  0.0013 -0.0006  0.0030 -0.0005  0.0001  0.0000
  19.  H  0.0028  0.0172  0.8000  0.0149  0.0032  0.0010 -0.0023  0.0003  0.0010
  20.  H  0.0027  0.0016  0.0028  0.0166  0.7995  0.0165 -0.0028  0.0007  0.0003
  21.  H  0.0183  0.0027 -0.0004  0.0016  0.0166  0.8061 -0.0005  0.0000  0.0000
  22.  H -0.0002 -0.0001  0.0005  0.0175 -0.0014 -0.0003  0.7531  0.0176  0.0009
  23.  H -0.0000 -0.0000 -0.0001  0.0002  0.0000 -0.0000 -0.0040  0.0142  0.0022
  24.  H  0.0000  0.0000 -0.0000  0.0000  0.0000 -0.0000 -0.0006  0.0015  0.0000
  25.  H -0.0000  0.0000  0.0000  0.0000  0.0000 -0.0000 -0.0002  0.0007  0.0000
  26.  H -0.0000  0.0000  0.0000  0.0000  0.0000 -0.0000 -0.0006  0.0014  0.0000
  27.  H  0.0001  0.0003 -0.0005  0.0002  0.0001  0.0000 -0.0006  0.0153  0.0000
  28.  H  0.0000 -0.0000 -0.0000  0.0007  0.0004  0.0000 -0.0028  0.0010  0.0014
  29.  C -0.0001  0.0014  0.0024 -0.0034  0.0030 -0.0001  0.0070 -0.0042  0.8178
  30.  H  0.0001 -0.0001 -0.0017 -0.0026  0.0001  0.0000 -0.0000  0.0003 -0.0050
  31.  H  0.0000 -0.0000 -0.0002  0.0007  0.0000  0.0000  0.0015 -0.0009 -0.0040
  32.  H -0.0001  0.0001  0.0029  0.0015  0.0001  0.0001 -0.0013  0.0008  0.0002

     Atom   10      11      12      13      14      15      16      17      18
     ---- ------  ------  ------  ------  ------  ------  ------  ------  ------
   1.  C -0.0000 -0.0000  0.0000  0.0000  0.0001 -0.0001  0.0000  0.8056  0.0178
   2.  C  0.0002  0.0000  0.0000  0.0001 -0.0001 -0.0001  0.0000  0.0176  0.8069
   3.  C  0.0001 -0.0001  0.0002  0.0012 -0.0041  0.0006  0.0003  0.0024  0.0171
   4.  C  0.0047 -0.0012 -0.0008  0.0005 -0.0104  0.0010 -0.0007  0.0005  0.0013
   5.  C -0.0004  0.0000 -0.0000 -0.0001 -0.0000  0.0024 -0.0001  0.0019 -0.0006
   6.  C  0.0001 -0.0000 -0.0000 -0.0001  0.0000  0.0001  0.0000  0.0174  0.0030
   7.  C  0.0131  0.0112  0.0009  0.0073  0.0205  0.0135  0.0081 -0.0001 -0.0005
   8.  C  1.1316  0.0240 -0.0450  0.0235  1.1233  0.0027 -0.0010  0.0000  0.0001
   9.  N -0.0059 -0.0004 -0.0004 -0.0010  0.0044  1.0108 -0.0610  0.0000  0.0000
  10.  C  0.0000  1.1404  0.0139 -0.0429  0.0145  0.0014 -0.0004  0.0000  0.0000
  11.  C  1.1404  0.0000  1.1489  0.0167 -0.0406 -0.0001 -0.0000  0.0000  0.0000
  12.  C  0.0139  1.1489  0.0000  1.1441  0.0139 -0.0001  0.0000 -0.0000 -0.0000
  13.  C -0.0429  0.0167  1.1441  0.0000  1.1473 -0.0002  0.0000  0.0000 -0.0000
  14.  C  0.0145 -0.0406  0.0139  1.1473  0.0000  0.0006  0.0000  0.0000  0.0000
  15.  C  0.0014 -0.0001 -0.0001 -0.0002  0.0006  0.0000  1.2164  0.0000  0.0000
  16.  O -0.0004 -0.0000  0.0000  0.0000  0.0000  1.2164  0.0000 -0.0000 -0.0000
  17.  H  0.0000  0.0000 -0.0000  0.0000  0.0000  0.0000 -0.0000  0.0000 -0.0033
  18.  H  0.0000  0.0000 -0.0000 -0.0000  0.0000  0.0000 -0.0000 -0.0033  0.0000
  19.  H -0.0002 -0.0001  0.0002  0.0004 -0.0006 -0.0000  0.0000  0.0000 -0.0035
  20.  H  0.0000 -0.0000  0.0000  0.0000  0.0003  0.0001  0.0000  0.0000 -0.0000
  21.  H  0.0000 -0.0000 -0.0000 -0.0000 -0.0000  0.0000  0.0000 -0.0033  0.0000
  22.  H -0.0013 -0.0002 -0.0000 -0.0003 -0.0039 -0.0059  0.0005 -0.0000 -0.0000
  23.  H  0.8004  0.0175  0.0031  0.0012  0.0030  0.0005  0.0001 -0.0000 -0.0000
  24.  H  0.0166  0.8075  0.0181  0.0030 -0.0005 -0.0000  0.0000  0.0000 -0.0000
  25.  H  0.0021  0.0179  0.8056  0.0175  0.0019 -0.0000 -0.0000 -0.0000 -0.0000
  26.  H -0.0005  0.0027  0.0182  0.8061  0.0164  0.0000 -0.0000 -0.0000 -0.0000
  27.  H  0.0030  0.0017  0.0025  0.0170  0.7994  0.0000  0.0000 -0.0000 -0.0000
  28.  H  0.0000 -0.0001  0.0000  0.0000  0.0001  0.8057 -0.0162 -0.0000  0.0000
  29.  C -0.0009  0.0006 -0.0000 -0.0001  0.0013  0.0023  0.0130  0.0000  0.0000
  30.  H  0.0006 -0.0000  0.0000  0.0000 -0.0000 -0.0069 -0.0001 -0.0000 -0.0000
  31.  H -0.0029 -0.0001  0.0000  0.0000 -0.0001 -0.0070  0.0001 -0.0000 -0.0000
  32.  H -0.0015 -0.0005 -0.0000 -0.0000  0.0001  0.0045  0.0004  0.0000  0.0000

     Atom   19      20      21      22      23      24      25      26      27
     ---- ------  ------  ------  ------  ------  ------  ------  ------  ------
   1.  C  0.0028  0.0027  0.0183 -0.0002 -0.0000  0.0000 -0.0000 -0.0000  0.0001
   2.  C  0.0172  0.0016  0.0027 -0.0001 -0.0000  0.0000  0.0000  0.0000  0.0003
   3.  C  0.8000  0.0028 -0.0004  0.0005 -0.0001 -0.0000  0.0000  0.0000 -0.0005
   4.  C  0.0149  0.0166  0.0016  0.0175  0.0002  0.0000  0.0000  0.0000  0.0002
   5.  C  0.0032  0.7995  0.0166 -0.0014  0.0000  0.0000  0.0000  0.0000  0.0001
   6.  C  0.0010  0.0165  0.8061 -0.0003 -0.0000 -0.0000 -0.0000 -0.0000  0.0000
   7.  C -0.0023 -0.0028 -0.0005  0.7531 -0.0040 -0.0006 -0.0002 -0.0006 -0.0006
   8.  C  0.0003  0.0007  0.0000  0.0176  0.0142  0.0015  0.0007  0.0014  0.0153
   9.  N  0.0010  0.0003  0.0000  0.0009  0.0022  0.0000  0.0000  0.0000  0.0000
  10.  C -0.0002  0.0000  0.0000 -0.0013  0.8004  0.0166  0.0021 -0.0005  0.0030
  11.  C -0.0001 -0.0000 -0.0000 -0.0002  0.0175  0.8075  0.0179  0.0027  0.0017
  12.  C  0.0002  0.0000 -0.0000 -0.0000  0.0031  0.0181  0.8056  0.0182  0.0025
  13.  C  0.0004  0.0000 -0.0000 -0.0003  0.0012  0.0030  0.0175  0.8061  0.0170
  14.  C -0.0006  0.0003 -0.0000 -0.0039  0.0030 -0.0005  0.0019  0.0164  0.7994
  15.  C -0.0000  0.0001  0.0000 -0.0059  0.0005 -0.0000 -0.0000  0.0000  0.0000
  16.  O  0.0000  0.0000  0.0000  0.0005  0.0001  0.0000 -0.0000 -0.0000  0.0000
  17.  H  0.0000  0.0000 -0.0033 -0.0000 -0.0000  0.0000 -0.0000 -0.0000 -0.0000
  18.  H -0.0035 -0.0000  0.0000 -0.0000 -0.0000 -0.0000 -0.0000 -0.0000 -0.0000
  19.  H  0.0000  0.0000 -0.0000 -0.0002 -0.0001 -0.0000 -0.0000 -0.0000 -0.0001
  20.  H  0.0000  0.0000 -0.0032 -0.0015 -0.0000 -0.0000 -0.0000 -0.0000 -0.0001
  21.  H -0.0000 -0.0032  0.0000  0.0000 -0.0000 -0.0000  0.0000 -0.0000 -0.0000
  22.  H -0.0002 -0.0015  0.0000  0.0000 -0.0000 -0.0000 -0.0000 -0.0000 -0.0009
  23.  H -0.0001 -0.0000 -0.0000 -0.0000  0.0000 -0.0037  0.0000 -0.0000  0.0000
  24.  H -0.0000 -0.0000 -0.0000 -0.0000 -0.0037  0.0000 -0.0033  0.0000 -0.0000
  25.  H -0.0000 -0.0000  0.0000 -0.0000  0.0000 -0.0033  0.0000 -0.0033  0.0000
  26.  H -0.0000 -0.0000 -0.0000 -0.0000 -0.0000  0.0000 -0.0033  0.0000 -0.0033
  27.  H -0.0001 -0.0001 -0.0000 -0.0009  0.0000 -0.0000  0.0000 -0.0033  0.0000
  28.  H  0.0000 -0.0003 -0.0000 -0.0025 -0.0001 -0.0000 -0.0000 -0.0000 -0.0000
  29.  C -0.0017  0.0001  0.0000  0.0034  0.0057 -0.0001 -0.0000  0.0000 -0.0000
  30.  H -0.0000 -0.0000 -0.0000  0.0001 -0.0001 -0.0000 -0.0000  0.0000 -0.0000
  31.  H -0.0000 -0.0000  0.0000  0.0001 -0.0003  0.0000  0.0000 -0.0000 -0.0000
  32.  H -0.0010  0.0000  0.0000 -0.0002  0.0011 -0.0000 -0.0000  0.0000  0.0000

     Atom   28      29      30      31      32
     ---- ------  ------  ------  ------  ------
   1.  C  0.0000 -0.0001  0.0001  0.0000 -0.0001
   2.  C -0.0000  0.0014 -0.0001 -0.0000  0.0001
   3.  C -0.0000  0.0024 -0.0017 -0.0002  0.0029
   4.  C  0.0007 -0.0034 -0.0026  0.0007  0.0015
   5.  C  0.0004  0.0030  0.0001  0.0000  0.0001
   6.  C  0.0000 -0.0001  0.0000  0.0000  0.0001
   7.  C -0.0028  0.0070 -0.0000  0.0015 -0.0013
   8.  C  0.0010 -0.0042  0.0003 -0.0009  0.0008
   9.  N  0.0014  0.8178 -0.0050 -0.0040  0.0002
  10.  C  0.0000 -0.0009  0.0006 -0.0029 -0.0015
  11.  C -0.0001  0.0006 -0.0000 -0.0001 -0.0005
  12.  C  0.0000 -0.0000  0.0000  0.0000 -0.0000
  13.  C  0.0000 -0.0001  0.0000  0.0000 -0.0000
  14.  C  0.0001  0.0013 -0.0000 -0.0001  0.0001
  15.  C  0.8057  0.0023 -0.0069 -0.0070  0.0045
  16.  O -0.0162  0.0130 -0.0001  0.0001  0.0004
  17.  H -0.0000  0.0000 -0.0000 -0.0000  0.0000
  18.  H  0.0000  0.0000 -0.0000 -0.0000  0.0000
  19.  H  0.0000 -0.0017 -0.0000 -0.0000 -0.0010
  20.  H -0.0003  0.0001 -0.0000 -0.0000  0.0000
  21.  H -0.0000  0.0000 -0.0000  0.0000  0.0000
  22.  H -0.0025  0.0034  0.0001  0.0001 -0.0002
  23.  H -0.0001  0.0057 -0.0001 -0.0003  0.0011
  24.  H -0.0000 -0.0001 -0.0000  0.0000 -0.0000
  25.  H -0.0000 -0.0000 -0.0000  0.0000 -0.0000
  26.  H -0.0000  0.0000  0.0000 -0.0000  0.0000
  27.  H -0.0000 -0.0000 -0.0000 -0.0000  0.0000
  28.  H  0.0000  0.0069 -0.0001 -0.0002 -0.0000
  29.  C  0.0069  0.0000  0.7764  0.7760  0.7785
  30.  H -0.0001  0.7764  0.0000  0.0101  0.0085
  31.  H -0.0002  0.7760  0.0101  0.0000  0.0088
  32.  H -0.0000  0.7785  0.0085  0.0088  0.0000


 Atom-atom overlap-weighted NAO bond order, Totals by atom:                    

     Atom    1
     ---- ------
   1.  C  3.1242
   2.  C  3.1473
   3.  C  3.0862
   4.  C  3.1804
   5.  C  3.1120
   6.  C  3.1353
   7.  C  3.4134
   8.  C  3.1739
   9.  N  2.5433
  10.  C  3.0857
  11.  C  3.1456
  12.  C  3.1233
  13.  C  3.1409
  14.  C  3.0868
  15.  C  3.0424
  16.  O  1.1596
  17.  H  0.8387
  18.  H  0.8383
  19.  H  0.8312
  20.  H  0.8334
  21.  H  0.8379
  22.  H  0.7748
  23.  H  0.8407
  24.  H  0.8385
  25.  H  0.8389
  26.  H  0.8372
  27.  H  0.8342
  28.  H  0.7939
  29.  C  3.1852
  30.  H  0.7796
  31.  H  0.7815
  32.  H  0.8027


 MO bond order:                                                                

     Atom    1       2       3       4       5       6       7       8       9
     ---- ------  ------  ------  ------  ------  ------  ------  ------  ------
   1.  C  0.0000 -1.2118  0.0602  0.0400  0.2994  0.1662  0.0341 -0.0080  0.0385
   2.  C -1.2118  0.0000 -0.1753 -0.0054  0.0264  0.3095 -0.0369 -0.0054 -0.0109
   3.  C  0.0602 -0.1753  0.0000  0.0359  0.0291  0.0885  0.2862  0.0614 -0.0315
   4.  C  0.0400 -0.0054  0.0359  0.0000 -1.3186  0.2954 -0.4097  0.1332  0.0366
   5.  C  0.2994  0.0264  0.0291 -1.3186  0.0000 -0.1468  0.0039 -0.0396 -0.0353
   6.  C  0.1662  0.3095  0.0885  0.2954 -0.1468  0.0000 -0.0505  0.0235  0.0039
   7.  C  0.0341 -0.0369  0.2862 -0.4097  0.0039 -0.0505  0.0000 -1.2198  0.4985
   8.  C -0.0080 -0.0054  0.0614  0.1332 -0.0396  0.0235 -1.2198  0.0000  0.4225
   9.  N  0.0385 -0.0109 -0.0315  0.0366 -0.0353  0.0039  0.4985  0.4225  0.0000
  10.  C  0.0084 -0.0072 -0.0001 -0.0616 -0.0066 -0.0059  0.0825 -1.0881  0.0436
  11.  C -0.0057  0.0057 -0.0164  0.0171 -0.0062  0.0116 -0.1354  0.0419  0.0111
  12.  C -0.0041  0.0005 -0.0050  0.0163 -0.0120  0.0047  0.0270  0.0913  0.0338
  13.  C  0.0046 -0.0006 -0.0049 -0.0008  0.0035  0.0067 -0.1533  0.2236  0.0491
  14.  C -0.0060  0.0007  0.0113  0.0255 -0.0237 -0.0118 -0.0409  0.3528  0.0550
  15.  C  0.0055  0.0054 -0.0193  0.0703 -0.0356  0.0055 -0.1654  0.1969  1.1577
  16.  O -0.0111 -0.0069  0.0269 -0.0565  0.0442 -0.0065 -0.0538 -0.1843 -0.5842
  17.  H  1.3037  0.1286  0.1159  0.0309  0.0887 -0.0797  0.0236  0.0058  0.0076
  18.  H -0.0778 -0.0700  0.0903  0.0027 -0.0058 -0.0234  0.0052  0.0044  0.0222
  19.  H -0.0652  0.0062 -0.8698  0.0145 -0.0809 -0.0001 -0.0546  0.0052  0.0230
  20.  H  0.0846  0.0234  0.0965  0.1193  1.1296 -0.0918 -0.0259  0.0215  0.0139
  21.  H  0.0602  0.1535  0.0318  0.1541  0.0576  1.9468 -0.0037  0.0189  0.0102
  22.  H -0.0109 -0.0005  0.0753 -0.0755  0.0220 -0.0261  1.2427  0.1086 -0.0410
  23.  H  0.0026 -0.0022  0.0069 -0.0055  0.0052 -0.0059  0.0344 -0.0986 -0.0063
  24.  H  0.0014  0.0015 -0.0000 -0.0060 -0.0007 -0.0011  0.0042 -0.0798 -0.0058
  25.  H  0.0009  0.0018 -0.0023 -0.0020  0.0012  0.0006 -0.0209 -0.0249  0.0009
  26.  H  0.0009  0.0004 -0.0005 -0.0031  0.0019 -0.0011 -0.0074  0.0149 -0.0033
  27.  H -0.0056 -0.0028  0.0063 -0.0015 -0.0177 -0.0072  0.0310 -0.0322  0.0072
  28.  H -0.0005  0.0035 -0.0036 -0.0000 -0.0182  0.0026 -0.0118  0.0052 -0.0329
  29.  C -0.0127  0.0149  0.0135  0.0394 -0.0245  0.0036  0.0373  0.0017  0.0748
  30.  H -0.0014 -0.0001  0.0114 -0.0053  0.0001  0.0027 -0.0306 -0.0265 -0.1329
  31.  H -0.0003  0.0016  0.0043  0.0117 -0.0009 -0.0033  0.0764  0.0325  0.0614
  32.  H -0.0017  0.0012 -0.0223 -0.0254  0.0003 -0.0004 -0.0226 -0.0039  0.0156

     Atom   10      11      12      13      14      15      16      17      18
     ---- ------  ------  ------  ------  ------  ------  ------  ------  ------
   1.  C  0.0084 -0.0057 -0.0041  0.0046 -0.0060  0.0055 -0.0111  1.3037 -0.0778
   2.  C -0.0072  0.0057  0.0005 -0.0006  0.0007  0.0054 -0.0069  0.1286 -0.0700
   3.  C -0.0001 -0.0164 -0.0050 -0.0049  0.0113 -0.0193  0.0269  0.1159  0.0903
   4.  C -0.0616  0.0171  0.0163 -0.0008  0.0255  0.0703 -0.0565  0.0309  0.0027
   5.  C -0.0066 -0.0062 -0.0120  0.0035 -0.0237 -0.0356  0.0442  0.0887 -0.0058
   6.  C -0.0059  0.0116  0.0047  0.0067 -0.0118  0.0055 -0.0065 -0.0797 -0.0234
   7.  C  0.0825 -0.1354  0.0270 -0.1533 -0.0409 -0.1654 -0.0538  0.0236  0.0052
   8.  C -1.0881  0.0419  0.0913  0.2236  0.3528  0.1969 -0.1843  0.0058  0.0044
   9.  N  0.0436  0.0111  0.0338  0.0491  0.0550  1.1577 -0.5842  0.0076  0.0222
  10.  C  0.0000 -0.8115 -0.0069 -0.0529  0.2698 -0.0199  0.0370  0.0024 -0.0000
  11.  C -0.8115  0.0000  0.3704 -0.0025  0.0799  0.0237 -0.0187 -0.0005 -0.0003
  12.  C -0.0069  0.3704  0.0000 -1.0546  0.1478  0.0128 -0.0255  0.0003  0.0010
  13.  C -0.0529 -0.0025 -1.0546  0.0000 -0.8073  0.0397 -0.0298  0.0002 -0.0004
  14.  C  0.2698  0.0799  0.1478 -0.8073  0.0000 -0.0197  0.0103  0.0023  0.0007
  15.  C -0.0199  0.0237  0.0128  0.0397 -0.0197  0.0000  2.2071 -0.0030  0.0013
  16.  O  0.0370 -0.0187 -0.0255 -0.0298  0.0103  2.2071  0.0000  0.0008 -0.0044
  17.  H  0.0024 -0.0005  0.0003  0.0002  0.0023 -0.0030  0.0008  0.0000 -0.0558
  18.  H -0.0000 -0.0003  0.0010 -0.0004  0.0007  0.0013 -0.0044 -0.0558  0.0000
  19.  H  0.0007  0.0081  0.0020  0.0037 -0.0036  0.0106 -0.0051 -0.0100 -0.0551
  20.  H -0.0106  0.0137  0.0043  0.0087 -0.0074  0.0097 -0.0036 -0.0101  0.0102
  21.  H -0.0033  0.0046  0.0026  0.0030  0.0000  0.0030 -0.0047 -0.0557 -0.0096
  22.  H  0.0303 -0.0000  0.0140  0.0089 -0.0431 -0.0347 -0.0018  0.0017  0.0088
  23.  H  0.3704  0.1331  0.0537  0.0296  0.0194  0.0071  0.0070  0.0002  0.0001
  24.  H -0.0577 -0.7023  0.0383 -0.0407 -0.0089 -0.0054  0.0063  0.0002 -0.0000
  25.  H -0.0504  0.0578 -0.6267 -0.0142 -0.0784  0.0003  0.0010  0.0000 -0.0002
  26.  H  0.0116  0.0669  0.1244  0.5428 -0.1026 -0.0071  0.0063 -0.0001 -0.0002
  27.  H  0.1503  0.0426  0.1422  0.0845  1.7265 -0.0086  0.0055 -0.0010 -0.0016
  28.  H  0.0032  0.0071  0.0031  0.0045  0.0031  1.2649 -0.1399  0.0005 -0.0013
  29.  C  0.0749 -0.0270 -0.0043 -0.0018 -0.0097 -0.1511  0.0416 -0.0007 -0.0001
  30.  H  0.0113 -0.0037  0.0044 -0.0020  0.0027 -0.1404  0.1044 -0.0013 -0.0023
  31.  H -0.0164  0.0060  0.0058  0.0022 -0.0007  0.1082 -0.0950 -0.0003  0.0009
  32.  H  0.0053  0.0094 -0.0020  0.0021  0.0066  0.0245 -0.0030  0.0008 -0.0004

     Atom   19      20      21      22      23      24      25      26      27
     ---- ------  ------  ------  ------  ------  ------  ------  ------  ------
   1.  C -0.0652  0.0846  0.0602 -0.0109  0.0026  0.0014  0.0009  0.0009 -0.0056
   2.  C  0.0062  0.0234  0.1535 -0.0005 -0.0022  0.0015  0.0018  0.0004 -0.0028
   3.  C -0.8698  0.0965  0.0318  0.0753  0.0069 -0.0000 -0.0023 -0.0005  0.0063
   4.  C  0.0145  0.1193  0.1541 -0.0755 -0.0055 -0.0060 -0.0020 -0.0031 -0.0015
   5.  C -0.0809  1.1296  0.0576  0.0220  0.0052 -0.0007  0.0012  0.0019 -0.0177
   6.  C -0.0001 -0.0918  1.9468 -0.0261 -0.0059 -0.0011  0.0006 -0.0011 -0.0072
   7.  C -0.0546 -0.0259 -0.0037  1.2427  0.0344  0.0042 -0.0209 -0.0074  0.0310
   8.  C  0.0052  0.0215  0.0189  0.1086 -0.0986 -0.0798 -0.0249  0.0149 -0.0322
   9.  N  0.0230  0.0139  0.0102 -0.0410 -0.0063 -0.0058  0.0009 -0.0033  0.0072
  10.  C  0.0007 -0.0106 -0.0033  0.0303  0.3704 -0.0577 -0.0504  0.0116  0.1503
  11.  C  0.0081  0.0137  0.0046 -0.0000  0.1331 -0.7023  0.0578  0.0669  0.0426
  12.  C  0.0020  0.0043  0.0026  0.0140  0.0537  0.0383 -0.6267  0.1244  0.1422
  13.  C  0.0037  0.0087  0.0030  0.0089  0.0296 -0.0407 -0.0142  0.5428  0.0845
  14.  C -0.0036 -0.0074  0.0000 -0.0431  0.0194 -0.0089 -0.0784 -0.1026  1.7265
  15.  C  0.0106  0.0097  0.0030 -0.0347  0.0071 -0.0054  0.0003 -0.0071 -0.0086
  16.  O -0.0051 -0.0036 -0.0047 -0.0018  0.0070  0.0063  0.0010  0.0063  0.0055
  17.  H -0.0100 -0.0101 -0.0557  0.0017  0.0002  0.0002  0.0000 -0.0001 -0.0010
  18.  H -0.0551  0.0102 -0.0096  0.0088  0.0001 -0.0000 -0.0002 -0.0002 -0.0016
  19.  H  0.0000 -0.0136  0.0098  0.0113 -0.0047 -0.0019 -0.0011 -0.0014 -0.0031
  20.  H -0.0136  0.0000 -0.0547 -0.0009 -0.0009 -0.0017  0.0007  0.0005 -0.0049
  21.  H  0.0098 -0.0547  0.0000 -0.0045 -0.0020 -0.0007  0.0000 -0.0002 -0.0019
  22.  H  0.0113 -0.0009 -0.0045  0.0000  0.0058  0.0040  0.0021 -0.0019 -0.0030
  23.  H -0.0047 -0.0009 -0.0020  0.0058  0.0000 -0.0543 -0.0098  0.0103 -0.0147
  24.  H -0.0019 -0.0017 -0.0007  0.0040 -0.0543  0.0000 -0.0558 -0.0095  0.0097
  25.  H -0.0011  0.0007  0.0000  0.0021 -0.0098 -0.0558  0.0000 -0.0556 -0.0095
  26.  H -0.0014  0.0005 -0.0002 -0.0019  0.0103 -0.0095 -0.0556  0.0000 -0.0557
  27.  H -0.0031 -0.0049 -0.0019 -0.0030 -0.0147  0.0097 -0.0095 -0.0557  0.0000
  28.  H  0.0001 -0.0035  0.0009  0.0077 -0.0023 -0.0003  0.0003 -0.0004  0.0005
  29.  C  0.0098  0.0013  0.0042  0.0976 -0.0200  0.0028  0.0009 -0.0016  0.0051
  30.  H -0.0013  0.0015 -0.0009 -0.0044  0.0106 -0.0013 -0.0019  0.0014  0.0022
  31.  H  0.0032  0.0004 -0.0003 -0.0105  0.0050  0.0004  0.0009 -0.0013  0.0008
  32.  H  0.0082  0.0007 -0.0002  0.0175 -0.0025  0.0007  0.0011 -0.0017  0.0015

     Atom   28      29      30      31      32
     ---- ------  ------  ------  ------  ------
   1.  C -0.0005 -0.0127 -0.0014 -0.0003 -0.0017
   2.  C  0.0035  0.0149 -0.0001  0.0016  0.0012
   3.  C -0.0036  0.0135  0.0114  0.0043 -0.0223
   4.  C -0.0000  0.0394 -0.0053  0.0117 -0.0254
   5.  C -0.0182 -0.0245  0.0001 -0.0009  0.0003
   6.  C  0.0026  0.0036  0.0027 -0.0033 -0.0004
   7.  C -0.0118  0.0373 -0.0306  0.0764 -0.0226
   8.  C  0.0052  0.0017 -0.0265  0.0325 -0.0039
   9.  N -0.0329  0.0748 -0.1329  0.0614  0.0156
  10.  C  0.0032  0.0749  0.0113 -0.0164  0.0053
  11.  C  0.0071 -0.0270 -0.0037  0.0060  0.0094
  12.  C  0.0031 -0.0043  0.0044  0.0058 -0.0020
  13.  C  0.0045 -0.0018 -0.0020  0.0022  0.0021
  14.  C  0.0031 -0.0097  0.0027 -0.0007  0.0066
  15.  C  1.2649 -0.1511 -0.1404  0.1082  0.0245
  16.  O -0.1399  0.0416  0.1044 -0.0950 -0.0030
  17.  H  0.0005 -0.0007 -0.0013 -0.0003  0.0008
  18.  H -0.0013 -0.0001 -0.0023  0.0009 -0.0004
  19.  H  0.0001  0.0098 -0.0013  0.0032  0.0082
  20.  H -0.0035  0.0013  0.0015  0.0004  0.0007
  21.  H  0.0009  0.0042 -0.0009 -0.0003 -0.0002
  22.  H  0.0077  0.0976 -0.0044 -0.0105  0.0175
  23.  H -0.0023 -0.0200  0.0106  0.0050 -0.0025
  24.  H -0.0003  0.0028 -0.0013  0.0004  0.0007
  25.  H  0.0003  0.0009 -0.0019  0.0009  0.0011
  26.  H -0.0004 -0.0016  0.0014 -0.0013 -0.0017
  27.  H  0.0005  0.0051  0.0022  0.0008  0.0015
  28.  H  0.0000  0.1158  0.0003  0.0035 -0.0105
  29.  C  0.1158  0.0000  1.4854 -0.5647 -0.1732
  30.  H  0.0003  1.4854  0.0000  0.0226  0.0258
  31.  H  0.0035 -0.5647  0.0226  0.0000  0.0281
  32.  H -0.0105 -0.1732  0.0258  0.0281  0.0000


 MO atomic valencies:                                                          

     Atom    1
     ---- ------
   1.  C  0.6883
   2.  C -0.8512
   3.  C -0.0994
   4.  C -0.9341
   5.  C -0.0600
   6.  C  2.4101
   7.  C -0.0563
   8.  C -1.0452
   9.  N  1.7031
  10.  C -1.0976
  11.  C -0.8199
  12.  C -0.6404
  13.  C -1.1483
  14.  C  1.5505
  15.  C  4.5441
  16.  O  1.2638
  17.  H  1.4958
  18.  H -0.1609
  19.  H -1.0552
  20.  H  1.3109
  21.  H  2.3187
  22.  H  1.3993
  23.  H  0.4718
  24.  H -0.9645
  25.  H -0.8830
  26.  H  0.5278
  27.  H  2.0452
  28.  H  1.2016
  29.  C  1.0332
  30.  H  1.3305
  31.  H -0.3177
  32.  H -0.1202


 NATURAL BOND ORBITAL ANALYSIS:

                       Occupancies       Lewis Structure    Low   High
           Occ.    -------------------  -----------------   occ   occ
  Cycle   Thresh.   Lewis   Non-Lewis     CR  BD  3C  LP    (L)   (NL)   Dev
 =============================================================================
   1(1)    1.90   112.50887   7.49113     17  35   0   8    11      9    0.45
   2(2)    1.90   112.50887   7.49113     17  35   0   8    11      9    0.45
   3(1)    1.80   112.89752   7.10248     17  34   0   9     7      7    0.45
   4(2)    1.80   112.89752   7.10248     17  34   0   9     7      7    0.45
   5(1)    1.70   112.37770   7.62230     17  35   0   8     8      8    0.45
   6(2)    1.70   112.37770   7.62230     17  35   0   8     8      8    0.45
   7(1)    1.60   116.84932   3.15068     17  40   0   3     0      7    0.44
   8(2)    1.60   116.84129   3.15871     17  40   0   3     0      7    0.44
   9(3)    1.60   116.21008   3.78992     17  39   0   4     1      7    0.44
  10(4)    1.60   116.84932   3.15068     17  40   0   3     0      7    0.44
  11(1)    1.50   116.39117   3.60883     17  39   0   4     0      7    0.60
  12(2)    1.50   116.38313   3.61687     17  39   0   4     0      7    0.60
  13(3)    1.50   116.38313   3.61687     17  39   0   4     0      7    0.60
  14(4)    1.50   115.75193   4.24807     17  38   0   5     1      7    0.60
  15(5)    1.50   115.75193   4.24807     17  38   0   5     1      7    0.60
  16(6)    1.50   116.39117   3.60883     17  39   0   4     0      7    0.60
  17(1)    1.60   116.84932   3.15068     17  40   0   3     0      7    0.44
 -----------------------------------------------------------------------------

 Structure accepted: RESONANCE keyword permits strongly delocalized structure

 --------------------------------------------------------
   Core                     33.98760 ( 99.964% of  34)
   Valence Lewis            82.86173 ( 96.351% of  86)
  ==================       ============================
   Total Lewis             116.84932 ( 97.374% of 120)
  -----------------------------------------------------
   Valence non-Lewis         2.91651 (  2.430% of 120)
   Rydberg non-Lewis         0.23417 (  0.195% of 120)
  ==================       ============================
   Total non-Lewis           3.15068 (  2.626% of 120)
 --------------------------------------------------------


       (Occupancy)   Bond orbital/ Coefficients/ Hybrids
 ---------------------------------------------------------------------------------
     1. (1.98151) BD ( 1) C   1 - C   2  
                ( 49.90%)   0.7064* C   1 s( 34.69%)p 1.88( 65.27%)d 0.00(  0.03%)
                                            0.0000  0.5889 -0.0106  0.0002  0.0000
                                           -0.3420 -0.0094  0.0081  0.0000 -0.5180
                                           -0.0052  0.0111  0.0000 -0.5153  0.0402
                                            0.0057  0.0001  0.0117  0.0066  0.0109
                                           -0.0040  0.0017
                ( 50.10%)   0.7078* C   2 s( 34.65%)p 1.89( 65.32%)d 0.00(  0.03%)
                                            0.0000  0.5885 -0.0127 -0.0028 -0.0005
                                            0.3581 -0.0251 -0.0031  0.0001  0.5320
                                           -0.0286 -0.0061  0.0002  0.4898  0.0195
                                           -0.0117  0.0007  0.0099  0.0067  0.0117
                                           -0.0037  0.0046
     2. (1.98150) BD ( 1) C   1 - C   6  
                ( 49.94%)   0.7067* C   1 s( 34.68%)p 1.88( 65.29%)d 0.00(  0.03%)
                                            0.0000  0.5888 -0.0116 -0.0005 -0.0001
                                           -0.1324 -0.0198  0.0050  0.0000 -0.0350
                                           -0.0289  0.0040 -0.0001  0.7951 -0.0231
                                           -0.0131 -0.0002  0.0039 -0.0062 -0.0025
                                           -0.0002  0.0161
                ( 50.06%)   0.7076* C   6 s( 34.67%)p 1.88( 65.30%)d 0.00(  0.03%)
                                            0.0000  0.5887 -0.0133 -0.0024 -0.0006
                                            0.1526 -0.0265 -0.0005 -0.0001  0.0595
                                           -0.0315 -0.0028 -0.0003 -0.7900  0.0114
                                           -0.0133 -0.0004  0.0033 -0.0041  0.0002
                                           -0.0005  0.0169
     3. (1.65890) BD ( 2) C   1 - C   6  
                ( 50.08%)   0.7077* C   1 s(  0.00%)p 1.00( 99.96%)d 0.00(  0.04%)
                                           -0.0000 -0.0007  0.0000  0.0000  0.0000
                                            0.7789  0.0202  0.0098 -0.0005 -0.6176
                                           -0.0160 -0.0079  0.0004  0.1031  0.0027
                                            0.0014 -0.0000 -0.0014  0.0104 -0.0100
                                           -0.0129  0.0027
                ( 49.92%)   0.7065* C   6 s(  0.00%)p 1.00( 99.96%)d 0.00(  0.04%)
                                           -0.0000 -0.0020  0.0001 -0.0000  0.0001
                                            0.7797  0.0190 -0.0094 -0.0014 -0.6168
                                           -0.0153  0.0076  0.0010  0.1027  0.0028
                                           -0.0015 -0.0001 -0.0034 -0.0141  0.0102
                                           -0.0071 -0.0032
     4. (1.98165) BD ( 1) C   1 - H  17  
                ( 60.23%)   0.7761* C   1 s( 30.54%)p 2.27( 69.39%)d 0.00(  0.07%)
                                           -0.0003  0.5523  0.0177  0.0002  0.0002
                                            0.5074  0.0025  0.0053  0.0012  0.5894
                                            0.0030  0.0061  0.0014 -0.2983 -0.0014
                                           -0.0031 -0.0007  0.0181 -0.0098 -0.0121
                                           -0.0026 -0.0094
                ( 39.77%)   0.6306* H  17 s(100.00%)
                                            1.0000  0.0006  0.0011
     5. (1.97937) BD ( 1) C   2 - C   3  
                ( 49.56%)   0.7040* C   2 s( 34.77%)p 1.88( 65.20%)d 0.00(  0.03%)
                                            0.0000  0.5896 -0.0097  0.0016  0.0003
                                           -0.4895  0.0146  0.0078 -0.0003 -0.5776
                                            0.0233  0.0083 -0.0002  0.2773  0.0311
                                           -0.0083  0.0010  0.0140 -0.0074 -0.0074
                                           -0.0024 -0.0015
                ( 50.44%)   0.7102* C   3 s( 34.74%)p 1.88( 65.23%)d 0.00(  0.03%)
                                           -0.0000  0.5892  0.0147 -0.0017 -0.0002
                                            0.4951 -0.0017 -0.0041  0.0003  0.5629
                                            0.0046 -0.0069  0.0000 -0.2976  0.0412
                                           -0.0016 -0.0006  0.0152 -0.0054 -0.0050
                                           -0.0025 -0.0038
     6. (1.66112) BD ( 2) C   2 - C   3  
                ( 49.84%)   0.7060* C   2 s(  0.00%)p 1.00( 99.96%)d 0.00(  0.04%)
                                            0.0000  0.0031 -0.0004  0.0001 -0.0001
                                           -0.7806 -0.0169 -0.0083  0.0003  0.6158
                                            0.0136  0.0067 -0.0004 -0.1019 -0.0022
                                           -0.0008 -0.0001  0.0014 -0.0114  0.0108
                                            0.0127 -0.0028
                ( 50.16%)   0.7082* C   3 s(  0.00%)p 1.00( 99.96%)d 0.00(  0.04%)
                                           -0.0001  0.0020  0.0014  0.0005  0.0002
                                           -0.7743 -0.0134 -0.0106  0.0022  0.6234
                                            0.0120  0.0075 -0.0009 -0.1050 -0.0010
                                           -0.0010  0.0003 -0.0043 -0.0032 -0.0002
                                           -0.0183 -0.0003
     7. (1.98149) BD ( 1) C   2 - H  18  
                ( 60.32%)   0.7767* C   2 s( 30.49%)p 2.28( 69.45%)d 0.00(  0.07%)
                                            0.0003 -0.5519 -0.0178 -0.0010 -0.0002
                                           -0.1456 -0.0009 -0.0021 -0.0005 -0.0463
                                           -0.0002 -0.0010 -0.0004  0.8192  0.0047
                                            0.0082  0.0013  0.0016  0.0074  0.0027
                                           -0.0010 -0.0246
                ( 39.68%)   0.6299* H  18 s(100.00%)
                                           -1.0000 -0.0007 -0.0011
     8. (1.97428) BD ( 1) C   3 - C   4  
                ( 49.37%)   0.7027* C   3 s( 35.13%)p 1.85( 64.85%)d 0.00(  0.03%)
                                            0.0001  0.5926  0.0052  0.0033  0.0005
                                           -0.1580  0.0137  0.0024  0.0007 -0.0657
                                            0.0163  0.0020  0.0014  0.7865 -0.0013
                                           -0.0100  0.0012  0.0033 -0.0042 -0.0004
                                           -0.0006  0.0156
                ( 50.63%)   0.7115* C   4 s( 33.97%)p 1.94( 66.00%)d 0.00(  0.03%)
                                           -0.0000  0.5828  0.0062  0.0017  0.0002
                                            0.1399  0.0015  0.0001  0.0001  0.0360
                                            0.0056  0.0010 -0.0011 -0.7993  0.0149
                                            0.0023 -0.0042  0.0023 -0.0068 -0.0019
                                            0.0001  0.0165
     9. (1.97973) BD ( 1) C   3 - H  19  
                ( 60.29%)   0.7765* C   3 s( 30.04%)p 2.33( 69.89%)d 0.00(  0.07%)
                                            0.0003 -0.5479  0.0157  0.0016  0.0002
                                            0.3595  0.0050  0.0004 -0.0000  0.5375
                                            0.0070  0.0012  0.0006  0.5297 -0.0073
                                            0.0053  0.0028 -0.0118 -0.0128 -0.0188
                                            0.0057 -0.0017
                ( 39.71%)   0.6302* H  19 s(100.00%)
                                           -1.0000 -0.0015 -0.0007
    10. (1.97419) BD ( 1) C   4 - C   5  
                ( 50.72%)   0.7121* C   4 s( 33.95%)p 1.94( 66.02%)d 0.00(  0.03%)
                                            0.0000 -0.5826 -0.0069 -0.0001 -0.0002
                                           -0.3567 -0.0026  0.0001 -0.0011 -0.5216
                                            0.0040 -0.0004 -0.0017 -0.5104  0.0181
                                            0.0004 -0.0031 -0.0105 -0.0082 -0.0114
                                            0.0038 -0.0021
                ( 49.28%)   0.7020* C   5 s( 35.27%)p 1.83( 64.70%)d 0.00(  0.03%)
                                           -0.0001 -0.5938 -0.0065 -0.0045 -0.0004
                                            0.3557 -0.0143 -0.0043 -0.0006  0.5347
                                           -0.0136 -0.0076 -0.0003  0.4836  0.0167
                                           -0.0075  0.0020 -0.0096 -0.0061 -0.0102
                                            0.0037 -0.0038
    11. (1.66005) BD ( 2) C   4 - C   5  
                ( 51.19%)   0.7155* C   4 s(  0.00%)p 1.00( 99.97%)d 0.00(  0.03%)
                                            0.0001 -0.0044  0.0008  0.0010  0.0001
                                            0.7729  0.0064  0.0043 -0.0043 -0.6255
                                           -0.0072 -0.0044  0.0037  0.1039 -0.0013
                                           -0.0008 -0.0009  0.0041  0.0046 -0.0010
                                            0.0166  0.0009
                ( 48.81%)   0.6987* C   5 s(  0.00%)p 1.00( 99.96%)d 0.00(  0.04%)
                                           -0.0000 -0.0055  0.0000  0.0003  0.0000
                                            0.7778  0.0074  0.0061 -0.0008 -0.6191
                                           -0.0067 -0.0035  0.0017  0.1057  0.0008
                                            0.0005 -0.0002 -0.0032 -0.0146  0.0102
                                           -0.0063 -0.0037
    12. (1.96494) BD ( 1) C   4 - C   7  
                ( 49.00%)   0.7000* C   4 s( 32.06%)p 2.12( 67.92%)d 0.00(  0.03%)
                                            0.0002  0.5661 -0.0095 -0.0027 -0.0004
                                           -0.5051 -0.0143  0.0057 -0.0015 -0.5785
                                           -0.0182 -0.0015 -0.0018  0.2980 -0.0039
                                           -0.0009  0.0006  0.0128 -0.0069 -0.0070
                                           -0.0027 -0.0038
                ( 51.00%)   0.7141* C   7 s( 28.78%)p 2.47( 71.19%)d 0.00(  0.03%)
                                            0.0001  0.5365  0.0064  0.0000 -0.0000
                                            0.5110 -0.0077 -0.0004  0.0023  0.5785
                                           -0.0027 -0.0008 -0.0001 -0.3404 -0.0121
                                            0.0021 -0.0027  0.0118 -0.0085 -0.0071
                                           -0.0010 -0.0041
    13. (1.97924) BD ( 1) C   5 - C   6  
                ( 50.41%)   0.7100* C   5 s( 34.60%)p 1.89( 65.36%)d 0.00(  0.03%)
                                            0.0001 -0.5881 -0.0140  0.0028  0.0001
                                           -0.4974  0.0140  0.0047 -0.0005 -0.5726
                                            0.0223  0.0043 -0.0004  0.2765  0.0329
                                           -0.0072 -0.0000 -0.0142  0.0071  0.0072
                                            0.0020  0.0015
                ( 49.59%)   0.7042* C   6 s( 34.69%)p 1.88( 65.28%)d 0.00(  0.03%)
                                           -0.0000 -0.5889  0.0086 -0.0012 -0.0004
                                            0.4874 -0.0035  0.0088  0.0005  0.5678
                                            0.0031  0.0104  0.0008 -0.3015  0.0412
                                           -0.0014  0.0004 -0.0154  0.0053  0.0052
                                            0.0028  0.0038
    14. (1.98044) BD ( 1) C   5 - H  20  
                ( 60.25%)   0.7762* C   5 s( 30.02%)p 2.33( 69.91%)d 0.00(  0.07%)
                                           -0.0004  0.5477 -0.0163 -0.0017 -0.0002
                                           -0.1415 -0.0062  0.0005  0.0007 -0.0422
                                           -0.0077  0.0022  0.0016  0.8229  0.0011
                                            0.0053  0.0021 -0.0007 -0.0079 -0.0029
                                            0.0009  0.0245
                ( 39.75%)   0.6304* H  20 s(100.00%)
                                            1.0000  0.0017  0.0006
    15. (1.98150) BD ( 1) C   6 - H  21  
                ( 60.29%)   0.7765* C   6 s( 30.54%)p 2.27( 69.39%)d 0.00(  0.07%)
                                           -0.0003  0.5524  0.0174  0.0009  0.0003
                                            0.3602  0.0016 -0.0043  0.0007  0.5404
                                            0.0027 -0.0058  0.0010  0.5216  0.0030
                                           -0.0047  0.0009  0.0111  0.0129  0.0188
                                           -0.0050  0.0014
                ( 39.71%)   0.6301* H  21 s(100.00%)
                                            1.0000  0.0007  0.0012
    16. (1.97055) BD ( 1) C   7 - C   8  
                ( 51.08%)   0.7147* C   7 s( 29.50%)p 2.39( 70.47%)d 0.00(  0.03%)
                                           -0.0001 -0.5431 -0.0084  0.0016 -0.0004
                                            0.6900 -0.0110  0.0016 -0.0008  0.1593
                                           -0.0050  0.0025  0.0014  0.4502  0.0194
                                           -0.0017  0.0027 -0.0040 -0.0121 -0.0040
                                           -0.0093  0.0006
                ( 48.92%)   0.6994* C   8 s( 32.19%)p 2.11( 67.78%)d 0.00(  0.03%)
                                           -0.0001 -0.5673  0.0076  0.0044  0.0002
                                           -0.7123 -0.0199  0.0024 -0.0022 -0.0857
                                           -0.0081  0.0032 -0.0009 -0.4032  0.0022
                                            0.0015 -0.0006 -0.0022 -0.0125 -0.0020
                                           -0.0103  0.0033
    17. (1.97866) BD ( 1) C   7 - N   9  
                ( 37.59%)   0.6131* C   7 s( 21.99%)p 3.54( 77.92%)d 0.00(  0.09%)
                                           -0.0001  0.4684  0.0234  0.0027 -0.0006
                                            0.4481 -0.0127 -0.0022 -0.0000 -0.7464
                                            0.0236 -0.0014 -0.0006  0.1429 -0.0106
                                            0.0052 -0.0013 -0.0234  0.0041 -0.0073
                                           -0.0102 -0.0136
                ( 62.41%)   0.7900* N   9 s( 34.11%)p 1.93( 65.86%)d 0.00(  0.03%)
                                           -0.0001  0.5840 -0.0006 -0.0036  0.0002
                                           -0.4240 -0.0035  0.0023 -0.0005  0.6747
                                            0.0069 -0.0046  0.0015 -0.1535 -0.0043
                                            0.0009 -0.0002 -0.0144  0.0007 -0.0024
                                           -0.0062 -0.0037
    18. (1.95460) BD ( 1) C   7 - H  22  
                ( 62.00%)   0.7874* C   7 s( 19.80%)p 4.05( 80.12%)d 0.00(  0.08%)
                                           -0.0003  0.4441 -0.0274  0.0001  0.0001
                                           -0.2468 -0.0038 -0.0020 -0.0027  0.2847
                                            0.0139 -0.0003  0.0028  0.8114  0.0228
                                            0.0011 -0.0017 -0.0053 -0.0132  0.0144
                                           -0.0006  0.0209
                ( 38.00%)   0.6165* H  22 s(100.00%)
                                            1.0000  0.0035 -0.0002
    19. (1.97419) BD ( 1) C   8 - C  10  
                ( 50.88%)   0.7133* C   8 s( 33.97%)p 1.94( 66.00%)d 0.00(  0.03%)
                                            0.0000  0.5828  0.0076  0.0026  0.0000
                                           -0.2316 -0.0072  0.0004 -0.0001 -0.7359
                                            0.0145  0.0008 -0.0033 -0.2540  0.0012
                                            0.0019 -0.0013  0.0079  0.0049  0.0080
                                           -0.0098 -0.0067
                ( 49.12%)   0.7009* C  10 s( 34.94%)p 1.86( 65.03%)d 0.00(  0.03%)
                                            0.0001  0.5911  0.0061  0.0044  0.0004
                                            0.2642 -0.0184 -0.0040 -0.0008  0.7165
                                            0.0051 -0.0088  0.0020  0.2578 -0.0113
                                           -0.0031  0.0001  0.0057  0.0050  0.0076
                                           -0.0102 -0.0078
    20. (1.66801) BD ( 2) C   8 - C  10  
                ( 50.18%)   0.7084* C   8 s(  0.01%)p 1.00( 99.96%)d 0.00(  0.03%)
                                            0.0001  0.0007 -0.0073  0.0014  0.0000
                                            0.4722  0.0080  0.0026 -0.0023  0.1514
                                           -0.0002  0.0008 -0.0015 -0.8681 -0.0074
                                           -0.0068  0.0048 -0.0071  0.0066  0.0092
                                           -0.0043  0.0120
                ( 49.82%)   0.7058* C  10 s(  0.00%)p 1.00( 99.96%)d 0.00(  0.04%)
                                           -0.0000 -0.0003 -0.0030  0.0004  0.0000
                                            0.4754  0.0075  0.0046  0.0002  0.1376
                                            0.0015  0.0019 -0.0004 -0.8686 -0.0099
                                           -0.0073  0.0013  0.0084  0.0031 -0.0165
                                           -0.0043 -0.0023
    21. (1.97308) BD ( 1) C   8 - C  14  
                ( 50.88%)   0.7133* C   8 s( 33.81%)p 1.96( 66.16%)d 0.00(  0.03%)
                                           -0.0000  0.5814  0.0035  0.0007  0.0002
                                           -0.4638  0.0040 -0.0008 -0.0012  0.6537
                                           -0.0129 -0.0014  0.0036 -0.1377 -0.0040
                                           -0.0003 -0.0003 -0.0140  0.0050 -0.0029
                                           -0.0046 -0.0096
                ( 49.12%)   0.7008* C  14 s( 35.03%)p 1.85( 64.94%)d 0.00(  0.03%)
                                            0.0001  0.5918  0.0053  0.0044  0.0004
                                            0.4869 -0.0158 -0.0078 -0.0006 -0.6270
                                           -0.0092  0.0079 -0.0021  0.1361 -0.0128
                                           -0.0017 -0.0008 -0.0121  0.0053 -0.0018
                                           -0.0048 -0.0095
    22. (1.98763) BD ( 1) N   9 - C  15  
                ( 63.95%)   0.7997* N   9 s( 32.99%)p 2.03( 66.96%)d 0.00(  0.05%)
                                           -0.0000  0.5744  0.0033  0.0037 -0.0002
                                            0.0895 -0.0016  0.0033 -0.0000 -0.2664
                                            0.0067 -0.0066 -0.0003  0.7684 -0.0103
                                            0.0086  0.0016 -0.0040  0.0034 -0.0102
                                           -0.0024  0.0177
                ( 36.05%)   0.6004* C  15 s( 32.75%)p 2.05( 67.17%)d 0.00(  0.08%)
                                            0.0002  0.5721 -0.0110 -0.0019 -0.0009
                                           -0.0837  0.0080  0.0014  0.0014  0.2436
                                           -0.0145 -0.0030 -0.0026 -0.7775  0.0230
                                            0.0057  0.0029  0.0004  0.0056 -0.0147
                                           -0.0011  0.0234
    23. (1.98748) BD ( 1) N   9 - C  29  
                ( 63.85%)   0.7991* N   9 s( 32.81%)p 2.05( 67.16%)d 0.00(  0.03%)
                                           -0.0000  0.5728 -0.0001  0.0051  0.0001
                                            0.3562 -0.0054  0.0018 -0.0002 -0.4116
                                            0.0063 -0.0023  0.0004 -0.6124  0.0088
                                            0.0057 -0.0014 -0.0101 -0.0084  0.0084
                                           -0.0025  0.0061
                ( 36.15%)   0.6012* C  29 s( 24.29%)p 3.11( 75.60%)d 0.00(  0.10%)
                                            0.0001  0.4922  0.0269 -0.0017 -0.0002
                                           -0.3887  0.0224  0.0011 -0.0006  0.4473
                                           -0.0271 -0.0008  0.0008  0.6343 -0.0352
                                           -0.0022  0.0008 -0.0138 -0.0184  0.0207
                                           -0.0018  0.0092
    24. (1.97914) BD ( 1) C  10 - C  11  
                ( 50.49%)   0.7106* C  10 s( 34.77%)p 1.88( 65.20%)d 0.00(  0.03%)
                                           -0.0000  0.5895  0.0139 -0.0031 -0.0001
                                           -0.6972  0.0055  0.0079  0.0005 -0.0869
                                            0.0397 -0.0030 -0.0003 -0.3957  0.0105
                                            0.0044 -0.0002  0.0006  0.0136  0.0013
                                            0.0091 -0.0050
                ( 49.51%)   0.7036* C  11 s( 34.71%)p 1.88( 65.25%)d 0.00(  0.03%)
                                            0.0000  0.5891 -0.0093  0.0016  0.0005
                                            0.6986 -0.0189 -0.0108  0.0005  0.0681
                                            0.0369 -0.0050  0.0010  0.3974 -0.0042
                                           -0.0069  0.0006  0.0033  0.0144  0.0033
                                            0.0085 -0.0043
    25. (1.97988) BD ( 1) C  10 - H  23  
                ( 60.26%)   0.7762* C  10 s( 30.20%)p 2.31( 69.73%)d 0.00(  0.07%)
                                            0.0003 -0.5493  0.0159  0.0012  0.0001
                                           -0.4653 -0.0079  0.0035  0.0020  0.6774
                                           -0.0044  0.0046  0.0032 -0.1473 -0.0026
                                            0.0035  0.0013  0.0211 -0.0045  0.0072
                                            0.0070  0.0109
                ( 39.74%)   0.6304* H  23 s(100.00%)
                                           -1.0000 -0.0013 -0.0008
    26. (1.98146) BD ( 1) C  11 - C  12  
                ( 50.07%)   0.7076* C  11 s( 34.67%)p 1.88( 65.30%)d 0.00(  0.03%)
                                            0.0000  0.5887 -0.0131 -0.0031 -0.0007
                                           -0.4716  0.0361  0.0042 -0.0001  0.6367
                                            0.0085 -0.0130  0.0007 -0.1520  0.0210
                                           -0.0001  0.0001 -0.0121  0.0048 -0.0023
                                           -0.0063 -0.0097
                ( 49.93%)   0.7066* C  12 s( 34.71%)p 1.88( 65.26%)d 0.00(  0.03%)
                                            0.0000  0.5891 -0.0108  0.0001 -0.0000
                                            0.4532  0.0152 -0.0107  0.0001 -0.6547
                                            0.0362  0.0088 -0.0000  0.1290  0.0147
                                           -0.0044  0.0001 -0.0131  0.0062 -0.0032
                                           -0.0033 -0.0093
    27. (1.66677) BD ( 2) C  11 - C  12  
                ( 49.65%)   0.7047* C  11 s(  0.00%)p 1.00( 99.96%)d 0.00(  0.04%)
                                            0.0000 -0.0000  0.0002  0.0011  0.0001
                                           -0.4779 -0.0118 -0.0055  0.0009 -0.1474
                                           -0.0038 -0.0018  0.0005  0.8653  0.0217
                                            0.0108 -0.0014 -0.0086 -0.0034  0.0163
                                            0.0041  0.0029
                ( 50.35%)   0.7096* C  12 s(  0.00%)p 1.00( 99.96%)d 0.00(  0.04%)
                                           -0.0000  0.0019  0.0003  0.0003  0.0001
                                           -0.4733 -0.0123 -0.0060  0.0005 -0.1551
                                           -0.0038 -0.0020  0.0001  0.8664  0.0232
                                            0.0112 -0.0004  0.0009  0.0104 -0.0075
                                           -0.0089  0.0117
    28. (1.98143) BD ( 1) C  11 - H  24  
                ( 60.28%)   0.7764* C  11 s( 30.52%)p 2.27( 69.41%)d 0.00(  0.07%)
                                            0.0003 -0.5522 -0.0178 -0.0012 -0.0003
                                            0.2428  0.0008  0.0029  0.0006  0.7525
                                            0.0043  0.0069  0.0010  0.2623  0.0012
                                            0.0028  0.0005 -0.0125 -0.0025 -0.0126
                                            0.0168  0.0082
                ( 39.72%)   0.6303* H  24 s(100.00%)
                                           -1.0000 -0.0006 -0.0012
    29. (1.98153) BD ( 1) C  12 - C  13  
                ( 49.92%)   0.7065* C  12 s( 34.72%)p 1.88( 65.25%)d 0.00(  0.03%)
                                            0.0000  0.5891 -0.0116 -0.0004 -0.0001
                                            0.2228  0.0264 -0.0076 -0.0000  0.7332
                                           -0.0318 -0.0111 -0.0001  0.2517  0.0087
                                           -0.0062  0.0000  0.0076  0.0061  0.0091
                                           -0.0094 -0.0075
                ( 50.08%)   0.7077* C  13 s( 34.70%)p 1.88( 65.26%)d 0.00(  0.03%)
                                            0.0000  0.5889 -0.0133 -0.0028 -0.0005
                                           -0.2476  0.0374  0.0001  0.0002 -0.7183
                                           -0.0002 -0.0133 -0.0007 -0.2707  0.0203
                                           -0.0024 -0.0000  0.0054  0.0047  0.0084
                                           -0.0114 -0.0081
    30. (1.98165) BD ( 1) C  12 - H  25  
                ( 60.22%)   0.7760* C  12 s( 30.49%)p 2.28( 69.45%)d 0.00(  0.07%)
                                            0.0003 -0.5518 -0.0180 -0.0002 -0.0002
                                            0.7208  0.0038  0.0074  0.0016  0.0834
                                            0.0003  0.0009  0.0002  0.4098  0.0021
                                            0.0042  0.0009 -0.0043 -0.0181 -0.0017
                                           -0.0176  0.0023
                ( 39.78%)   0.6307* H  25 s(100.00%)
                                           -1.0000 -0.0005 -0.0012
    31. (1.97913) BD ( 1) C  13 - C  14  
                ( 49.54%)   0.7039* C  13 s( 34.62%)p 1.89( 65.35%)d 0.00(  0.03%)
                                            0.0000  0.5883 -0.0090  0.0018  0.0004
                                            0.6953 -0.0064  0.0121  0.0007  0.0916
                                           -0.0392 -0.0024 -0.0007  0.3996 -0.0112
                                            0.0069  0.0003 -0.0001  0.0143  0.0012
                                            0.0094 -0.0046
                ( 50.46%)   0.7103* C  14 s( 34.91%)p 1.86( 65.06%)d 0.00(  0.03%)
                                           -0.0001  0.5907  0.0144 -0.0020 -0.0001
                                           -0.7000  0.0172  0.0058 -0.0004 -0.0710
                                           -0.0377  0.0055  0.0004 -0.3921  0.0034
                                            0.0053 -0.0004  0.0032  0.0136  0.0032
                                            0.0084 -0.0047
    32. (1.67051) BD ( 2) C  13 - C  14  
                ( 49.71%)   0.7051* C  13 s(  0.00%)p 1.00( 99.96%)d 0.00(  0.04%)
                                           -0.0000 -0.0012  0.0003  0.0005  0.0001
                                           -0.4743 -0.0115  0.0053  0.0000 -0.1633
                                           -0.0035  0.0019 -0.0000  0.8645  0.0206
                                           -0.0096 -0.0004  0.0010  0.0111 -0.0084
                                           -0.0094  0.0117
                ( 50.29%)   0.7091* C  14 s(  0.00%)p 1.00( 99.96%)d 0.00(  0.04%)
                                           -0.0000  0.0028  0.0012  0.0008 -0.0001
                                           -0.4661 -0.0103 -0.0061  0.0011 -0.1709
                                           -0.0031 -0.0008  0.0003  0.8675  0.0151
                                            0.0133 -0.0014  0.0071 -0.0070 -0.0079
                                            0.0042 -0.0136
    33. (1.98150) BD ( 1) C  13 - H  26  
                ( 60.29%)   0.7765* C  13 s( 30.58%)p 2.27( 69.35%)d 0.00(  0.07%)
                                           -0.0003  0.5527  0.0176  0.0009  0.0002
                                           -0.4778 -0.0024  0.0054 -0.0009  0.6685
                                            0.0035 -0.0062  0.0010 -0.1351 -0.0004
                                            0.0018 -0.0002 -0.0211  0.0028 -0.0067
                                           -0.0071 -0.0110
                ( 39.71%)   0.6301* H  26 s(100.00%)
                                            1.0000  0.0006  0.0011
    34. (1.97970) BD ( 1) C  14 - H  27  
                ( 60.35%)   0.7769* C  14 s( 29.97%)p 2.33( 69.97%)d 0.00(  0.07%)
                                           -0.0003  0.5472 -0.0158 -0.0021 -0.0001
                                            0.2327  0.0088 -0.0025 -0.0017  0.7559
                                           -0.0023  0.0047  0.0021  0.2722  0.0036
                                            0.0002 -0.0001  0.0121  0.0039  0.0136
                                           -0.0165 -0.0079
                ( 39.65%)   0.6297* H  27 s(100.00%)
                                            1.0000  0.0014  0.0008
    35. (1.99669) BD ( 1) C  15 - O  16  
                ( 26.93%)   0.5190* C  15 s(  0.12%)p99.99( 99.30%)d 5.09(  0.59%)
                                            0.0000  0.0338 -0.0027  0.0014 -0.0009
                                            0.8449  0.0311  0.0152  0.0011  0.5176
                                            0.0258  0.0119  0.0021  0.0960  0.0011
                                            0.0007 -0.0002 -0.0306  0.0172  0.0024
                                            0.0679  0.0017
                ( 73.07%)   0.8548* O  16 s(  0.12%)p99.99( 99.77%)d 0.91(  0.11%)
                                            0.0000  0.0347 -0.0026 -0.0005 -0.0000
                                            0.7974  0.0011 -0.0020 -0.0023  0.5959
                                           -0.0009 -0.0012 -0.0016  0.0812  0.0001
                                           -0.0003 -0.0001  0.0111 -0.0068 -0.0019
                                           -0.0304 -0.0020
    36. (1.99312) BD ( 2) C  15 - O  16  
                ( 35.90%)   0.5991* C  15 s( 31.90%)p 2.13( 67.94%)d 0.01(  0.16%)
                                            0.0001 -0.5617  0.0588  0.0010  0.0007
                                           -0.3932  0.0283  0.0031  0.0021  0.7061
                                           -0.0438 -0.0027 -0.0036 -0.1480  0.0383
                                           -0.0047  0.0026  0.0301 -0.0044  0.0087
                                            0.0176  0.0174
                ( 64.10%)   0.8007* O  16 s( 37.13%)p 1.69( 62.76%)d 0.00(  0.11%)
                                           -0.0001 -0.6082  0.0365 -0.0014  0.0000
                                            0.4697 -0.0130  0.0013 -0.0001 -0.6155
                                            0.0192 -0.0022 -0.0001  0.1660 -0.0009
                                           -0.0017  0.0007  0.0250 -0.0075  0.0103
                                            0.0091  0.0152
    37. (1.98684) BD ( 1) C  15 - H  28  
                ( 58.18%)   0.7628* C  15 s( 35.51%)p 1.81( 64.40%)d 0.00(  0.09%)
                                           -0.0003  0.5947  0.0375  0.0014  0.0008
                                           -0.3415 -0.0142  0.0022 -0.0031  0.4072
                                            0.0204 -0.0048  0.0037  0.6007  0.0027
                                            0.0032  0.0011 -0.0073 -0.0170  0.0223
                                           -0.0002  0.0063
                ( 41.82%)   0.6466* H  28 s(100.00%)
                                            1.0000  0.0042 -0.0006
    38. (1.98706) BD ( 1) C  29 - H  30  
                ( 60.83%)   0.7800* C  29 s( 25.17%)p 2.97( 74.76%)d 0.00(  0.07%)
                                           -0.0001  0.5017 -0.0041  0.0018  0.0000
                                            0.8569  0.0098  0.0056 -0.0009  0.0525
                                            0.0116  0.0020  0.0005  0.1004  0.0125
                                           -0.0048  0.0012  0.0049  0.0079 -0.0000
                                            0.0223 -0.0118
                ( 39.17%)   0.6258* H  30 s(100.00%)
                                            1.0000  0.0024  0.0002
    39. (1.98671) BD ( 1) C  29 - H  31  
                ( 60.86%)   0.7801* C  29 s( 24.97%)p 3.00( 74.95%)d 0.00(  0.07%)
                                            0.0001 -0.4997  0.0050 -0.0002 -0.0001
                                            0.2469  0.0163  0.0020  0.0015  0.8282
                                            0.0061  0.0031 -0.0011 -0.0466 -0.0102
                                            0.0058 -0.0013 -0.0148  0.0008  0.0045
                                            0.0184  0.0120
                ( 39.14%)   0.6256* H  31 s(100.00%)
                                           -1.0000 -0.0021 -0.0001
    40. (1.98818) BD ( 1) C  29 - H  32  
                ( 60.65%)   0.7788* C  29 s( 25.63%)p 2.90( 74.30%)d 0.00(  0.07%)
                                            0.0001 -0.5062  0.0053  0.0009 -0.0001
                                            0.2271  0.0146 -0.0052  0.0009 -0.3303
                                           -0.0160  0.0085 -0.0006  0.7627 -0.0010
                                           -0.0001  0.0007  0.0064 -0.0125  0.0174
                                            0.0025 -0.0155
                ( 39.35%)   0.6273* H  32 s(100.00%)
                                           -1.0000 -0.0006  0.0001
    41. (1.99929) CR ( 1) C   1           s(100.00%)p 0.00(  0.00%)
                                            1.0000  0.0002  0.0000  0.0000  0.0000
                                            0.0002  0.0000  0.0000  0.0000  0.0002
                                            0.0000  0.0000  0.0000 -0.0001 -0.0000
                                           -0.0000 -0.0000  0.0000 -0.0000 -0.0000
                                           -0.0000 -0.0000
    42. (1.99929) CR ( 1) C   2           s(100.00%)p 0.00(  0.00%)
                                            1.0000  0.0001  0.0000  0.0000  0.0000
                                            0.0001  0.0000  0.0000  0.0000 -0.0000
                                           -0.0000 -0.0000  0.0000 -0.0003 -0.0000
                                           -0.0000 -0.0000 -0.0000 -0.0000 -0.0000
                                            0.0000  0.0000
    43. (1.99916) CR ( 1) C   3           s(100.00%)p 0.00(  0.00%)
                                            1.0000  0.0002 -0.0000 -0.0000 -0.0000
                                           -0.0001 -0.0000 -0.0000  0.0000 -0.0001
                                           -0.0000 -0.0000 -0.0000 -0.0003  0.0000
                                           -0.0000 -0.0000  0.0000  0.0000  0.0000
                                           -0.0000 -0.0000
    44. (1.99910) CR ( 1) C   4           s(100.00%)p 0.00(  0.00%)
                                            1.0000 -0.0001  0.0000  0.0000  0.0000
                                            0.0000  0.0000 -0.0000  0.0000  0.0002
                                            0.0000  0.0000  0.0000 -0.0001  0.0000
                                            0.0000 -0.0000 -0.0000  0.0000  0.0000
                                           -0.0000  0.0000
    45. (1.99917) CR ( 1) C   5           s(100.00%)p 0.00(  0.00%)
                                            1.0000  0.0002 -0.0000 -0.0000 -0.0000
                                            0.0000 -0.0000 -0.0000  0.0000  0.0001
                                           -0.0000 -0.0000  0.0000  0.0003  0.0000
                                            0.0000  0.0000 -0.0000 -0.0000 -0.0000
                                            0.0000  0.0000
    46. (1.99929) CR ( 1) C   6           s(100.00%)p 0.00(  0.00%)
                                            1.0000  0.0001  0.0000  0.0000  0.0000
                                            0.0001  0.0000 -0.0000  0.0000  0.0002
                                            0.0000 -0.0000  0.0000  0.0002  0.0000
                                           -0.0000  0.0000  0.0000  0.0000  0.0000
                                           -0.0000 -0.0000
    47. (1.99901) CR ( 1) C   7           s(100.00%)p 0.00(  0.00%)
                                            1.0000  0.0001 -0.0000  0.0000 -0.0000
                                           -0.0000 -0.0000 -0.0000 -0.0000  0.0000
                                            0.0000  0.0000  0.0000  0.0004  0.0000
                                            0.0000 -0.0000 -0.0000 -0.0000  0.0000
                                           -0.0000  0.0000
    48. (1.99912) CR ( 1) C   8           s(100.00%)p 0.00(  0.00%)
                                            1.0000 -0.0000  0.0000  0.0000  0.0000
                                           -0.0001 -0.0000 -0.0000  0.0000  0.0000
                                           -0.0000  0.0000  0.0000  0.0001  0.0000
                                            0.0000 -0.0000 -0.0000 -0.0000 -0.0000
                                           -0.0000 -0.0000
    49. (1.99937) CR ( 1) N   9           s(100.00%)
                                            1.0000  0.0001  0.0000  0.0000  0.0000
                                           -0.0000 -0.0000  0.0000 -0.0000  0.0000
                                            0.0000 -0.0000  0.0000 -0.0000 -0.0000
                                            0.0000 -0.0000 -0.0000 -0.0000 -0.0000
                                           -0.0000  0.0000
    50. (1.99917) CR ( 1) C  10           s(100.00%)p 0.00(  0.00%)
                                            1.0000  0.0002 -0.0000 -0.0000 -0.0000
                                            0.0001  0.0000 -0.0000 -0.0000 -0.0003
                                            0.0000 -0.0000 -0.0000 -0.0000  0.0000
                                           -0.0000 -0.0000 -0.0000  0.0000 -0.0000
                                           -0.0000 -0.0000
    51. (1.99929) CR ( 1) C  11           s(100.00%)p 0.00(  0.00%)
                                            1.0000  0.0001  0.0000  0.0000  0.0000
                                           -0.0001 -0.0000 -0.0000 -0.0000 -0.0003
                                           -0.0000 -0.0000 -0.0000 -0.0001 -0.0000
                                           -0.0000 -0.0000  0.0000  0.0000  0.0000
                                           -0.0000 -0.0000
    52. (1.99929) CR ( 1) C  12           s(100.00%)p 0.00(  0.00%)
                                            1.0000  0.0002  0.0000  0.0000  0.0000
                                           -0.0003 -0.0000 -0.0000 -0.0000 -0.0000
                                           -0.0000 -0.0000 -0.0000 -0.0001 -0.0000
                                           -0.0000 -0.0000  0.0000  0.0000  0.0000
                                            0.0000 -0.0000
    53. (1.99929) CR ( 1) C  13           s(100.00%)p 0.00(  0.00%)
                                            1.0000  0.0001  0.0000  0.0000  0.0000
                                           -0.0002 -0.0000  0.0000 -0.0000  0.0002
                                            0.0000 -0.0000  0.0000 -0.0000  0.0000
                                            0.0000 -0.0000 -0.0000  0.0000 -0.0000
                                           -0.0000 -0.0000
    54. (1.99918) CR ( 1) C  14           s(100.00%)p 0.00(  0.00%)
                                            1.0000  0.0001 -0.0000 -0.0000 -0.0000
                                           -0.0000  0.0000  0.0000 -0.0000  0.0003
                                           -0.0000  0.0000  0.0000  0.0001  0.0000
                                            0.0000  0.0000  0.0000  0.0000  0.0000
                                           -0.0000 -0.0000
    55. (1.99939) CR ( 1) C  15           s(100.00%)p 0.00(  0.00%)
                                            1.0000  0.0001  0.0000  0.0000  0.0000
                                           -0.0001 -0.0000  0.0000 -0.0000  0.0000
                                            0.0000 -0.0000  0.0000  0.0003 -0.0000
                                            0.0000 -0.0000 -0.0000 -0.0000  0.0000
                                           -0.0000 -0.0000
    56. (1.99981) CR ( 1) O  16           s(100.00%)p 0.00(  0.00%)
                                            1.0000  0.0002  0.0000  0.0000  0.0000
                                            0.0001 -0.0000  0.0000  0.0000 -0.0002
                                            0.0000 -0.0000 -0.0000  0.0001  0.0000
                                            0.0000  0.0000  0.0000 -0.0000  0.0000
                                            0.0000  0.0000
    57. (1.99938) CR ( 1) C  29           s(100.00%)p 0.00(  0.00%)
                                            1.0000  0.0000 -0.0000  0.0000  0.0000
                                            0.0001 -0.0000  0.0000 -0.0000 -0.0001
                                            0.0000 -0.0000  0.0000 -0.0001  0.0000
                                           -0.0000  0.0000  0.0000  0.0000 -0.0000
                                            0.0000 -0.0000
    58. (1.65977) LP ( 1) N   9           s(  0.01%)p 1.00( 99.98%)d 0.00(  0.01%)
                                           -0.0000  0.0094  0.0007  0.0002 -0.0000
                                           -0.8277 -0.0101  0.0004  0.0015 -0.5515
                                           -0.0080  0.0013  0.0007 -0.1018 -0.0002
                                            0.0020  0.0002  0.0016 -0.0093 -0.0061
                                           -0.0024 -0.0016
    59. (1.98751) LP ( 1) O  16           s( 62.89%)p 0.59( 37.11%)d 0.00(  0.01%)
                                           -0.0003  0.7928  0.0179 -0.0007  0.0000
                                            0.3268 -0.0046  0.0005  0.0028 -0.4997
                                            0.0063 -0.0013 -0.0042  0.1203  0.0018
                                            0.0018  0.0011  0.0076 -0.0015  0.0028
                                            0.0033  0.0030
    60. (1.89901) LP ( 2) O  16           s(  0.00%)p 1.00( 99.93%)d 0.00(  0.06%)
                                           -0.0001  0.0030  0.0009  0.0053  0.0001
                                           -0.1871 -0.0018 -0.0008 -0.0002  0.1172
                                            0.0009  0.0014  0.0004  0.9749  0.0101
                                           -0.0012 -0.0014 -0.0052 -0.0120  0.0194
                                            0.0002 -0.0088
    61. (0.00543) RY*( 1) C   1           s(  1.03%)p90.84( 93.55%)d 5.26(  5.42%)
                                            0.0000 -0.0244  0.0973 -0.0002  0.0152
                                            0.0149 -0.5835  0.0718 -0.0322  0.0174
                                           -0.6804  0.0785 -0.0385 -0.0092  0.3396
                                           -0.0432  0.0207 -0.1095  0.0849  0.1301
                                            0.0077  0.1341
    62. (0.00193) RY*( 2) C   1           s(  0.02%)p99.99( 98.09%)d99.99(  1.89%)
                                           -0.0000 -0.0000  0.0132  0.0031  0.0005
                                            0.0059  0.1378 -0.0200 -0.0348  0.0139
                                            0.3249 -0.0480 -0.0802  0.0385  0.8810
                                           -0.1379 -0.2218 -0.0436 -0.0694 -0.0718
                                            0.0202  0.0816
    63. (0.00088) RY*( 3) C   1           s(  0.05%)p99.99( 91.18%)d99.99(  8.76%)
                                           -0.0000 -0.0001  0.0234 -0.0002 -0.0009
                                            0.0156 -0.7202 -0.1571 -0.0907 -0.0135
                                            0.5705  0.1280  0.0751  0.0018 -0.1014
                                           -0.0454 -0.0087 -0.0289  0.1357 -0.1413
                                           -0.2169  0.0369
    64. (0.00054) RY*( 4) C   1           s(  0.00%)p 1.00(  1.06%)d93.55( 98.94%)
                                           -0.0000  0.0000  0.0059  0.0028  0.0006
                                           -0.0087  0.0789  0.0049  0.0045  0.0070
                                           -0.0623 -0.0054 -0.0029 -0.0008  0.0137
                                            0.0073  0.0047  0.1827  0.7306 -0.5198
                                            0.3549  0.1615
    65. (0.00043) RY*( 5) C   1           s(  0.11%)p99.99( 95.31%)d40.31(  4.58%)
                                           -0.0000 -0.0000  0.0330 -0.0063  0.0026
                                            0.0032 -0.0011  0.1380 -0.0463  0.0068
                                            0.0494  0.3188 -0.0986  0.0208  0.0934
                                            0.8616 -0.2581  0.0666  0.1083  0.1152
                                           -0.0400 -0.1213
    66. (0.00039) RY*( 6) C   1           s( 90.22%)p 0.08(  7.42%)d 0.03(  2.36%)
                                           -0.0000  0.0034  0.9482  0.0269 -0.0476
                                           -0.0143  0.0782  0.0662  0.1399 -0.0157
                                            0.0662  0.0132  0.1688  0.0074 -0.0556
                                           -0.0428 -0.0755  0.0401  0.0133  0.0770
                                           -0.0110  0.1256
    67. (0.00018) RY*( 7) C   1           s( 78.44%)p 0.04(  3.25%)d 0.23( 18.31%)
                                            0.0000 -0.0056 -0.1395  0.8746 -0.0022
                                            0.0050  0.0207  0.0091  0.1048  0.0056
                                            0.0211  0.0439  0.1202 -0.0024 -0.0125
                                           -0.0062 -0.0625  0.1930  0.0386  0.1812
                                           -0.0663  0.3273
    68. (0.00007) RY*( 8) C   1           s(  0.02%)p99.99( 20.67%)d99.99( 79.31%)
    69. (0.00005) RY*( 9) C   1           s(  4.68%)p13.50( 63.16%)d 6.87( 32.16%)
    70. (0.00001) RY*(10) C   1           s(  6.98%)p 6.84( 47.75%)d 6.48( 45.26%)
    71. (0.00001) RY*(11) C   1           s(  5.78%)p10.91( 63.04%)d 5.40( 31.18%)
    72. (0.00001) RY*(12) C   1           s(  3.99%)p18.93( 75.53%)d 5.13( 20.48%)
    73. (0.00000) RY*(13) C   1           s(  6.29%)p 6.29( 39.59%)d 8.60( 54.12%)
    74. (0.00000) RY*(14) C   1           s( 97.45%)p 0.02(  2.39%)d 0.00(  0.15%)
    75. (0.00000) RY*(15) C   1           s(  2.19%)p43.10( 94.37%)d 1.57(  3.44%)
    76. (0.00000) RY*(16) C   1           s(  0.13%)p68.80(  8.65%)d99.99( 91.23%)
    77. (0.00000) RY*(17) C   1           s(  2.70%)p35.24( 95.06%)d 0.83(  2.24%)
    78. (0.00579) RY*( 1) C   2           s(  0.39%)p99.99( 94.83%)d12.27(  4.78%)
                                            0.0000 -0.0261  0.0467 -0.0309  0.0085
                                            0.0065 -0.1488  0.0462 -0.0185  0.0041
                                           -0.0282  0.0357 -0.0123 -0.0267  0.9561
                                           -0.0639  0.0504  0.0767  0.0617  0.0358
                                           -0.0267 -0.1900
    79. (0.00201) RY*( 2) C   2           s(  0.19%)p99.99( 97.76%)d10.69(  2.04%)
                                           -0.0000 -0.0020  0.0353 -0.0255 -0.0033
                                           -0.0240 -0.5733  0.1007  0.1289 -0.0312
                                           -0.7462  0.1300  0.1704 -0.0072 -0.1225
                                            0.0321  0.0438  0.0287 -0.0760 -0.1049
                                            0.0088 -0.0525
    80. (0.00095) RY*( 3) C   2           s(  0.20%)p99.99( 77.51%)d99.99( 22.29%)
                                            0.0000  0.0001  0.0440  0.0078  0.0053
                                            0.0096 -0.6568 -0.1984 -0.0330 -0.0076
                                            0.5201  0.1488  0.0341  0.0024 -0.0872
                                           -0.0401 -0.0006 -0.0775  0.1163 -0.1593
                                           -0.4202  0.0375
    81. (0.00055) RY*( 4) C   2           s(  1.64%)p 9.65( 15.79%)d50.48( 82.57%)
                                            0.0000  0.0001  0.1266  0.0179  0.0021
                                           -0.0117  0.2999  0.0366  0.0877  0.0103
                                           -0.2265  0.0075 -0.0793  0.0016  0.0286
                                           -0.0132 -0.0032 -0.2062 -0.2615  0.0838
                                           -0.8396 -0.0536
    82. (0.00043) RY*( 5) C   2           s( 86.12%)p 0.11(  9.24%)d 0.05(  4.64%)
                                            0.0000  0.0033  0.9263 -0.0426 -0.0365
                                            0.0017  0.0381  0.1349 -0.0148  0.0041
                                            0.0602  0.1419 -0.0232  0.0217 -0.0738
                                           -0.0654 -0.1951  0.1710  0.0359 -0.0121
                                            0.0941 -0.0827
    83. (0.00027) RY*( 6) C   2           s( 15.98%)p 4.74( 75.73%)d 0.52(  8.29%)
                                            0.0000 -0.0023 -0.2003  0.3459  0.0061
                                            0.0128  0.0391  0.4717 -0.2179  0.0149
                                            0.0721  0.6183 -0.2851 -0.0018 -0.0236
                                            0.1154 -0.0529  0.1636 -0.1440 -0.1781
                                           -0.0099 -0.0595
    84. (0.00013) RY*( 7) C   2           s( 61.03%)p 0.29( 17.93%)d 0.34( 21.04%)
                                            0.0000 -0.0061 -0.0158  0.7794 -0.0510
                                           -0.0019 -0.0192 -0.1715  0.1644 -0.0037
                                           -0.0351 -0.2229  0.1497 -0.0062 -0.0121
                                           -0.1463 -0.1660  0.4169  0.0755  0.1403
                                           -0.0964 -0.0434
    85. (0.00008) RY*( 8) C   2           s(  7.75%)p 5.36( 41.58%)d 6.54( 50.66%)
    86. (0.00005) RY*( 9) C   2           s(  9.24%)p 5.63( 52.01%)d 4.19( 38.75%)
    87. (0.00003) RY*(10) C   2           s(  0.03%)p99.99( 98.35%)d51.80(  1.62%)
    88. (0.00003) RY*(11) C   2           s( 11.66%)p 1.17( 13.65%)d 6.40( 74.69%)
    89. (0.00001) RY*(12) C   2           s(  1.71%)p53.22( 90.83%)d 4.37(  7.46%)
    90. (0.00000) RY*(13) C   2           s(  2.55%)p31.91( 81.47%)d 6.26( 15.97%)
    91. (0.00000) RY*(14) C   2           s(  0.09%)p99.99(  9.95%)d99.99( 89.96%)
    92. (0.00000) RY*(15) C   2           s( 97.95%)p 0.01(  1.04%)d 0.01(  1.02%)
    93. (0.00001) RY*(16) C   2           s(  2.14%)p34.49( 73.84%)d11.22( 24.02%)
    94. (0.00001) RY*(17) C   2           s(  1.41%)p34.34( 48.56%)d35.39( 50.03%)
    95. (0.00548) RY*( 1) C   3           s(  0.10%)p99.99( 94.69%)d54.69(  5.22%)
                                           -0.0000  0.0216 -0.0189 -0.0092 -0.0066
                                            0.0128 -0.4583 -0.0473 -0.0290  0.0186
                                           -0.6443  0.0147 -0.0258  0.0106 -0.5600
                                            0.0543 -0.0236  0.0376  0.1405  0.1704
                                           -0.0337 -0.0289
    96. (0.00190) RY*( 2) C   3           s(  0.58%)p99.99( 96.37%)d 5.24(  3.05%)
                                            0.0000  0.0163  0.0726  0.0114 -0.0125
                                            0.0087  0.4707  0.0245 -0.0573  0.0113
                                            0.3376 -0.0687 -0.0833 -0.0232 -0.7671
                                            0.1197  0.0957  0.1144 -0.0454 -0.0144
                                            0.0053 -0.1230
    97. (0.00104) RY*( 3) C   3           s(  1.79%)p39.37( 70.43%)d15.53( 27.78%)
                                           -0.0000 -0.0028  0.1316 -0.0237 -0.0008
                                           -0.0177  0.5372  0.2298  0.0556  0.0096
                                           -0.5336 -0.2187 -0.0040  0.0012  0.1588
                                            0.0343 -0.0206 -0.0226 -0.3434  0.3483
                                            0.1734 -0.0894
    98. (0.00059) RY*( 4) C   3           s(  8.45%)p 4.14( 35.00%)d 6.70( 56.56%)
                                            0.0000 -0.0020  0.2897 -0.0229  0.0035
                                            0.0006  0.3799 -0.2899  0.0443 -0.0082
                                           -0.3120  0.0939 -0.0168 -0.0004  0.0622
                                           -0.0839  0.0468 -0.0874  0.3296 -0.3351
                                           -0.5800  0.0236
    99. (0.00046) RY*( 5) C   3           s( 76.02%)p 0.27( 20.26%)d 0.05(  3.72%)
                                            0.0000 -0.0042  0.8595 -0.1465  0.0098
                                           -0.0115 -0.2485 -0.0143  0.1073 -0.0173
                                            0.1532 -0.2443  0.1327 -0.0002  0.0377
                                            0.1610 -0.0249  0.0827  0.0574  0.0689
                                            0.1175 -0.0920
   100. (0.00028) RY*( 6) C   3           s( 23.10%)p 3.15( 72.85%)d 0.18(  4.05%)
                                            0.0000 -0.0051  0.3242  0.3515 -0.0473
                                            0.0004 -0.0425  0.2741 -0.1969 -0.0003
                                           -0.0101  0.2663 -0.1689 -0.0126 -0.0703
                                           -0.6768  0.2237  0.0316 -0.0727  0.0093
                                            0.0850  0.1642
   101. (0.00020) RY*( 7) C   3           s(  4.10%)p16.60( 67.99%)d 6.82( 27.91%)
                                            0.0000  0.0032  0.0416  0.1946  0.0370
                                           -0.0024  0.0801 -0.7081 -0.1808 -0.0034
                                           -0.0451  0.2493  0.1191  0.0032  0.0628
                                           -0.0040  0.2387 -0.0649 -0.0288  0.1344
                                            0.3966 -0.3142
   102. (0.00013) RY*( 8) C   3           s(  5.64%)p13.50( 76.14%)d 3.23( 18.22%)
                                            0.0000  0.0051  0.1399  0.1872  0.0418
                                            0.0045  0.1248  0.2123  0.1047  0.0053
                                            0.0048  0.6611  0.1908 -0.0080 -0.0195
                                            0.4405 -0.1475 -0.1432  0.1596  0.1751
                                            0.0912  0.3118
   103. (0.00010) RY*( 9) C   3           s(  7.98%)p 7.91( 63.13%)d 3.62( 28.89%)
                                           -0.0000 -0.0069  0.0050  0.2584 -0.1138
                                            0.0062  0.0922 -0.3717  0.0761  0.0058
                                            0.0765 -0.2960  0.0744 -0.0067 -0.1009
                                           -0.2270 -0.5640 -0.0577  0.0562  0.2170
                                            0.0636  0.4809
   104. (0.00006) RY*(10) C   3           s(  4.57%)p 5.48( 25.06%)d15.38( 70.37%)
   105. (0.00006) RY*(11) C   3           s( 65.11%)p 0.38( 24.87%)d 0.15( 10.03%)
   106. (0.00004) RY*(12) C   3           s(  3.90%)p 3.30( 12.87%)d21.34( 83.23%)
   107. (0.00002) RY*(13) C   3           s(  1.66%)p 6.68( 11.08%)d52.58( 87.26%)
   108. (0.00001) RY*(14) C   3           s(  0.51%)p99.99( 95.89%)d 7.02(  3.60%)
   109. (0.00000) RY*(15) C   3           s( 95.13%)p 0.03(  2.73%)d 0.02(  2.15%)
   110. (0.00001) RY*(16) C   3           s(  0.91%)p99.99( 94.01%)d 5.61(  5.08%)
   111. (0.00001) RY*(17) C   3           s(  0.55%)p66.22( 36.71%)d99.99( 62.74%)
   112. (0.00722) RY*( 1) C   4           s(  0.48%)p99.99( 96.06%)d 7.20(  3.46%)
                                            0.0000 -0.0102  0.0537 -0.0423  0.0050
                                            0.0126 -0.6087  0.0180 -0.0168  0.0165
                                           -0.7259 -0.0072 -0.0302 -0.0063  0.2466
                                            0.0009  0.0182  0.0901 -0.0928 -0.1027
                                            0.0096 -0.0847
   113. (0.00364) RY*( 2) C   4           s(  2.79%)p33.21( 92.75%)d 1.59(  4.45%)
                                           -0.0000  0.0045  0.1665 -0.0141  0.0005
                                           -0.0063  0.4971 -0.0055  0.0115  0.0026
                                           -0.1182 -0.0244 -0.0046  0.0159  0.8149
                                           -0.0027 -0.0360  0.1166  0.0909  0.0593
                                            0.0595 -0.1250
   114. (0.00208) RY*( 3) C   4           s(  5.87%)p15.28( 89.72%)d 0.75(  4.41%)
                                           -0.0000  0.0047  0.2370  0.0500  0.0039
                                            0.0070 -0.5805 -0.0643 -0.0249 -0.0065
                                            0.6314 -0.0343  0.0024  0.0143  0.3850
                                            0.0314 -0.0781 -0.0224  0.0720 -0.0231
                                           -0.1599 -0.1108
   115. (0.00128) RY*( 4) C   4           s( 84.10%)p 0.16( 13.51%)d 0.03(  2.39%)
                                           -0.0000 -0.0011  0.9163 -0.0371 -0.0078
                                           -0.0097  0.1092 -0.1504  0.0458 -0.0085
                                           -0.1090 -0.0655  0.0834 -0.0015 -0.2552
                                            0.0998  0.0047 -0.0986 -0.0058 -0.1131
                                            0.0318 -0.0196
   116. (0.00065) RY*( 5) C   4           s(  0.22%)p 4.87(  1.07%)d99.99( 98.70%)
                                           -0.0000  0.0002  0.0344 -0.0312 -0.0068
                                            0.0084  0.0546 -0.0442 -0.0213 -0.0063
                                           -0.0225  0.0091 -0.0072  0.0042  0.0391
                                            0.0292 -0.0470 -0.2247 -0.7320  0.4894
                                           -0.3780 -0.1353
   117. (0.00032) RY*( 6) C   4           s(  5.20%)p 7.42( 38.57%)d10.81( 56.23%)
                                           -0.0000 -0.0020  0.1385  0.1808 -0.0124
                                           -0.0092 -0.0959  0.4051  0.0731  0.0071
                                            0.0883 -0.1494 -0.0205  0.0060  0.0269
                                           -0.3404 -0.2443  0.0333 -0.2744  0.2047
                                            0.6346  0.2031
   118. (0.00025) RY*( 7) C   4           s(  1.90%)p20.53( 38.91%)d31.24( 59.19%)
                                           -0.0000  0.0031 -0.0523  0.1257 -0.0199
                                            0.0040  0.0591 -0.2539 -0.0458  0.0009
                                           -0.0595  0.1479 -0.0399  0.0171  0.1328
                                           -0.2356 -0.4676 -0.4036 -0.1251 -0.4358
                                           -0.1541  0.4469
   119. (0.00019) RY*( 8) C   4           s( 42.52%)p 1.18( 50.19%)d 0.17(  7.30%)
                                           -0.0000  0.0004  0.0587  0.6476  0.0482
                                            0.0004  0.0096  0.0955  0.1991 -0.0039
                                           -0.0515  0.5196  0.3276 -0.0048 -0.0335
                                           -0.2447  0.1096  0.0579  0.0592  0.0211
                                           -0.1422 -0.2132
   120. (0.00011) RY*( 9) C   4           s(  2.13%)p32.96( 70.24%)d12.96( 27.63%)
                                           -0.0000  0.0048 -0.0913  0.1137 -0.0033
                                           -0.0050 -0.0559 -0.6231  0.1072 -0.0045
                                           -0.0907 -0.3602  0.1219 -0.0080 -0.0596
                                           -0.3535 -0.1345 -0.1049  0.2729  0.3845
                                            0.1125 -0.1741
   121. (0.00009) RY*(10) C   4           s(  9.87%)p 7.28( 71.85%)d 1.85( 18.29%)
   122. (0.00007) RY*(11) C   4           s(  3.60%)p18.91( 68.17%)d 7.83( 28.22%)
   123. (0.00007) RY*(12) C   4           s( 12.23%)p 3.90( 47.69%)d 3.28( 40.08%)
   124. (0.00007) RY*(13) C   4           s(  4.67%)p 4.58( 21.41%)d15.81( 73.91%)
   125. (0.00003) RY*(14) C   4           s( 20.54%)p 3.09( 63.47%)d 0.78( 15.99%)
   126. (0.00004) RY*(15) C   4           s(  8.33%)p 5.11( 42.52%)d 5.90( 49.16%)
   127. (0.00001) RY*(16) C   4           s(  3.49%)p26.29( 91.67%)d 1.39(  4.84%)
   128. (0.00001) RY*(17) C   4           s( 92.10%)p 0.02(  2.28%)d 0.06(  5.62%)
   129. (0.00640) RY*( 1) C   5           s(  0.50%)p99.99( 95.10%)d 8.76(  4.40%)
                                           -0.0000 -0.0217  0.0672 -0.0060  0.0015
                                           -0.0043  0.2510  0.0377  0.0051 -0.0009
                                            0.2451  0.0030  0.0011  0.0264 -0.9081
                                            0.0118 -0.0310  0.0876  0.0484  0.0288
                                           -0.0190 -0.1810
   130. (0.00218) RY*( 2) C   5           s(  0.60%)p99.99( 96.88%)d 4.20(  2.52%)
                                            0.0000  0.0179  0.0739  0.0025 -0.0148
                                            0.0185  0.4548 -0.0883 -0.0842  0.0211
                                            0.7790 -0.1385 -0.0962  0.0033  0.3276
                                           -0.0567  0.0241  0.0483 -0.1040 -0.1085
                                            0.0104  0.0128
   131. (0.00134) RY*( 3) C   5           s(  0.05%)p99.99( 79.02%)d99.99( 20.93%)
                                           -0.0000 -0.0004  0.0154  0.0142  0.0079
                                            0.0001 -0.7184 -0.1993 -0.0024 -0.0050
                                            0.4547  0.1036  0.0545 -0.0011 -0.0899
                                           -0.0748 -0.0140 -0.1178 -0.1987  0.1091
                                           -0.3790 -0.0193
   132. (0.00057) RY*( 4) C   5           s( 18.57%)p 1.45( 26.99%)d 2.93( 54.44%)
                                           -0.0000 -0.0016  0.4277 -0.0529 -0.0024
                                           -0.0013 -0.3606  0.1111  0.0242 -0.0117
                                            0.1405 -0.2990  0.1013  0.0060 -0.0363
                                           -0.0752 -0.0185  0.1617  0.0098  0.0316
                                            0.7164  0.0626
   133. (0.00044) RY*( 5) C   5           s( 61.38%)p 0.31( 18.86%)d 0.32( 19.76%)
                                           -0.0000 -0.0039  0.7703 -0.1427  0.0089
                                           -0.0131  0.1440 -0.2384  0.1288 -0.0078
                                           -0.2177 -0.1844  0.0886  0.0121  0.0105
                                           -0.0071 -0.0687 -0.1107 -0.0944 -0.1627
                                           -0.3847  0.0438
   134. (0.00024) RY*( 6) C   5           s( 30.06%)p 2.21( 66.46%)d 0.12(  3.48%)
                                            0.0000 -0.0058  0.4217  0.3471 -0.0469
                                            0.0034 -0.0289  0.3893 -0.2328  0.0077
                                            0.0590  0.5025 -0.2795  0.0114  0.0719
                                            0.3441 -0.0103  0.1161  0.0286  0.1324
                                           -0.0504  0.0213
   135. (0.00015) RY*( 7) C   5           s(  0.40%)p99.99( 59.55%)d99.81( 40.05%)
                                           -0.0000  0.0098  0.0041 -0.0109  0.0615
                                           -0.0084 -0.0836  0.1496 -0.2129 -0.0088
                                           -0.1121  0.0417 -0.3664  0.0037  0.0240
                                           -0.4815 -0.3738  0.0694 -0.2293 -0.4044
                                            0.0134 -0.4235
   136. (0.00012) RY*( 8) C   5           s(  3.52%)p21.84( 76.89%)d 5.56( 19.59%)
                                           -0.0000 -0.0033 -0.0526  0.1624  0.0778
                                           -0.0018 -0.0042 -0.6289 -0.2685 -0.0086
                                           -0.0604  0.0754 -0.0765 -0.0014 -0.0550
                                            0.4805 -0.2283 -0.1853 -0.1615 -0.1826
                                            0.3045 -0.0969
   137. (0.00010) RY*( 9) C   5           s( 10.74%)p 5.33( 57.21%)d 2.98( 32.05%)
   138. (0.00006) RY*(10) C   5           s( 10.35%)p 3.59( 37.11%)d 5.08( 52.54%)
   139. (0.00004) RY*(11) C   5           s( 64.35%)p 0.46( 29.90%)d 0.09(  5.74%)
   140. (0.00004) RY*(12) C   5           s(  0.72%)p30.42( 21.84%)d99.99( 77.44%)
   141. (0.00001) RY*(13) C   5           s(  2.76%)p25.74( 71.06%)d 9.48( 26.18%)
   142. (0.00002) RY*(14) C   5           s(  0.20%)p41.63(  8.22%)d99.99( 91.59%)
   143. (0.00000) RY*(15) C   5           s( 93.13%)p 0.00(  0.43%)d 0.07(  6.44%)
   144. (0.00001) RY*(16) C   5           s(  0.07%)p99.99( 89.85%)d99.99( 10.08%)
   145. (0.00001) RY*(17) C   5           s(  2.69%)p24.03( 64.69%)d12.12( 32.62%)
   146. (0.00567) RY*( 1) C   6           s(  0.43%)p99.99( 94.67%)d11.34(  4.90%)
                                           -0.0000  0.0260 -0.0402  0.0445 -0.0066
                                           -0.0127  0.4060  0.0598  0.0283 -0.0188
                                            0.6249  0.0800  0.0417 -0.0151  0.6144
                                            0.0061  0.0244  0.0396  0.1325  0.1684
                                           -0.0290 -0.0255
   147. (0.00197) RY*( 2) C   6           s(  0.06%)p99.99( 97.96%)d31.03(  1.97%)
                                            0.0000  0.0018 -0.0157  0.0190  0.0050
                                            0.0184  0.4307  0.0704 -0.1010  0.0174
                                            0.4248  0.0649 -0.0956 -0.0318 -0.7336
                                           -0.1129  0.1803 -0.0643  0.0121  0.0412
                                            0.0114  0.1166
   148. (0.00080) RY*( 3) C   6           s(  0.03%)p99.99( 90.55%)d99.99(  9.42%)
                                           -0.0000  0.0000 -0.0122  0.0130 -0.0001
                                            0.0163 -0.7175  0.1881 -0.0726 -0.0130
                                            0.5602 -0.1495  0.0618  0.0026 -0.0959
                                            0.0201 -0.0090 -0.0748 -0.1047  0.0450
                                           -0.2737 -0.0257
   149. (0.00061) RY*( 4) C   6           s(  0.72%)p 3.62(  2.60%)d99.99( 96.68%)
                                            0.0000  0.0002  0.0845  0.0064  0.0027
                                            0.0058  0.0870  0.0095  0.0599 -0.0050
                                           -0.0476 -0.0719 -0.0610 -0.0019  0.0113
                                            0.0492  0.0315 -0.0424  0.5436 -0.5289
                                           -0.6096  0.1348
   150. (0.00044) RY*( 5) C   6           s( 82.21%)p 0.17( 13.60%)d 0.05(  4.19%)
                                           -0.0000  0.0027  0.9062  0.0023 -0.0311
                                           -0.0051  0.0382 -0.1741  0.0288 -0.0082
                                            0.0841 -0.1728  0.0856 -0.0200  0.0163
                                            0.1434  0.1943  0.0954 -0.1672 -0.0520
                                            0.0464 -0.0063
   151. (0.00025) RY*( 6) C   6           s( 21.04%)p 3.39( 71.40%)d 0.36(  7.56%)
                                            0.0000 -0.0015 -0.2827  0.3596  0.0340
                                            0.0101  0.0440 -0.3064 -0.1955  0.0116
                                            0.0362 -0.3174 -0.1973 -0.0098 -0.0274
                                            0.6178  0.2370  0.1937 -0.0641 -0.0399
                                           -0.0127 -0.1795
   152. (0.00014) RY*( 7) C   6           s( 57.95%)p 0.34( 19.67%)d 0.39( 22.38%)
                                           -0.0000 -0.0076 -0.0432  0.7583 -0.0506
                                            0.0005  0.0007  0.0708  0.1857  0.0019
                                           -0.0220 -0.0204  0.2074  0.0085  0.0331
                                           -0.3337  0.0284  0.2234 -0.2264 -0.1737
                                           -0.0200  0.3035
   153. (0.00007) RY*( 8) C   6           s(  4.78%)p 6.99( 33.43%)d12.93( 61.80%)
   154. (0.00005) RY*( 9) C   6           s(  7.97%)p 7.56( 60.29%)d 3.98( 31.74%)
   155. (0.00002) RY*(10) C   6           s( 17.59%)p 0.83( 14.52%)d 3.86( 67.89%)
   156. (0.00002) RY*(11) C   6           s(  2.72%)p27.47( 74.60%)d 8.35( 22.68%)
   157. (0.00001) RY*(12) C   6           s(  4.73%)p17.51( 82.87%)d 2.62( 12.40%)
   158. (0.00000) RY*(13) C   6           s(  1.09%)p33.03( 36.04%)d57.63( 62.87%)
   159. (0.00000) RY*(14) C   6           s(  0.34%)p99.99( 94.20%)d15.96(  5.46%)
   160. (0.00000) RY*(15) C   6           s( 98.16%)p 0.01(  1.05%)d 0.01(  0.78%)
   161. (0.00000) RY*(16) C   6           s(  0.01%)p 1.00( 19.47%)d 4.14( 80.52%)
   162. (0.00000) RY*(17) C   6           s(  0.26%)p99.99( 93.15%)d25.51(  6.59%)
   163. (0.01142) RY*( 1) C   7           s(  2.40%)p40.02( 95.92%)d 0.70(  1.68%)
                                            0.0000 -0.0042  0.1543 -0.0112  0.0011
                                           -0.0057 -0.0310 -0.0083  0.0228  0.0085
                                           -0.4064 -0.0395  0.0006  0.0390 -0.8876
                                            0.0391 -0.0070  0.0235  0.0866 -0.0633
                                           -0.0069 -0.0685
   164. (0.00471) RY*( 2) C   7           s(  0.42%)p99.99( 97.36%)d 5.26(  2.21%)
                                           -0.0000 -0.0211  0.0611 -0.0050  0.0004
                                           -0.0033 -0.0154  0.0254  0.0125  0.0175
                                            0.9008  0.0405 -0.0192  0.0030 -0.3940
                                            0.0552  0.0241  0.1280  0.0494 -0.0264
                                           -0.0067  0.0507
   165. (0.00235) RY*( 3) C   7           s(  0.79%)p92.01( 72.80%)d33.38( 26.41%)
                                            0.0000  0.0032  0.0883 -0.0098 -0.0028
                                            0.0130  0.7417  0.2911  0.0105  0.0056
                                            0.0031  0.2165 -0.0072  0.0095 -0.0065
                                            0.2098 -0.0411 -0.2472  0.1094 -0.0968
                                            0.4262  0.0024
   166. (0.00148) RY*( 4) C   7           s(  2.04%)p45.24( 92.42%)d 2.71(  5.54%)
                                           -0.0000  0.0020  0.1316  0.0539 -0.0138
                                           -0.0013 -0.0349 -0.2338  0.0362  0.0044
                                            0.0115  0.6835 -0.0215  0.0045 -0.0333
                                           -0.6297 -0.0404 -0.0675  0.0225  0.1072
                                            0.1313 -0.1468
   167. (0.00118) RY*( 5) C   7           s(  0.28%)p99.99( 92.54%)d25.59(  7.18%)
                                            0.0000 -0.0007  0.0506 -0.0158  0.0007
                                            0.0060  0.3724 -0.5543 -0.0585  0.0004
                                            0.0650 -0.5677 -0.0564  0.0061 -0.0206
                                           -0.3819 -0.0081  0.0147 -0.1108 -0.0997
                                            0.2094 -0.0746
   168. (0.00105) RY*( 6) C   7           s(  0.72%)p37.47( 26.98%)d99.99( 72.30%)
                                           -0.0000  0.0014  0.0750 -0.0385 -0.0091
                                           -0.0083  0.3799 -0.2373  0.0401  0.0080
                                           -0.0065  0.2035 -0.1256  0.0016  0.0257
                                            0.0832  0.0519 -0.0769 -0.0008 -0.3331
                                           -0.7777  0.0364
   169. (0.00076) RY*( 7) C   7           s( 12.26%)p 3.38( 41.41%)d 3.78( 46.33%)
                                           -0.0000 -0.0044  0.3456 -0.0557  0.0098
                                           -0.0116 -0.0421 -0.2972  0.0614  0.0019
                                           -0.0039  0.1674 -0.0344  0.0133  0.0893
                                            0.4695 -0.2496  0.3038 -0.3755  0.0099
                                            0.1399 -0.4586
   170. (0.00060) RY*( 8) C   7           s( 23.18%)p 2.70( 62.60%)d 0.61( 14.23%)
                                           -0.0000  0.0003  0.4753 -0.0759  0.0088
                                           -0.0129  0.0295  0.5870  0.1928  0.0101
                                            0.0260 -0.2487 -0.0812  0.0155  0.0859
                                           -0.3856 -0.1327  0.1004 -0.1237 -0.0978
                                           -0.1850 -0.2704
   171. (0.00034) RY*( 9) C   7           s(  5.32%)p 7.80( 41.53%)d 9.99( 53.15%)
                                           -0.0000 -0.0063  0.1824 -0.1411 -0.0011
                                           -0.0131 -0.3203 -0.1692  0.4091  0.0255
                                            0.0697 -0.0863 -0.2622  0.0034  0.0768
                                            0.1342  0.1047 -0.5805  0.3005 -0.2430
                                            0.1379 -0.1617
   172. (0.00024) RY*(10) C   7           s( 45.07%)p 0.68( 30.82%)d 0.54( 24.11%)
                                           -0.0000 -0.0070  0.6402  0.1946  0.0537
                                           -0.0062 -0.1123 -0.1179 -0.3201  0.0148
                                            0.0106 -0.0385  0.3548  0.0011  0.0762
                                            0.0623 -0.2043 -0.2245  0.0876  0.0142
                                           -0.0195  0.4272
   173. (0.00020) RY*(11) C   7           s(  4.29%)p 5.94( 25.51%)d16.35( 70.20%)
                                            0.0000  0.0057  0.1962 -0.0661 -0.0081
                                            0.0006 -0.0975  0.0056  0.0211 -0.0128
                                           -0.0984  0.1194 -0.3100  0.0095  0.0851
                                           -0.0258  0.3419  0.4600 -0.0194 -0.4892
                                            0.2630  0.4261
   174. (0.00015) RY*(12) C   7           s(  7.69%)p 2.61( 20.08%)d 9.39( 72.23%)
                                            0.0000  0.0037  0.2102 -0.1808 -0.0034
                                            0.0124  0.1683 -0.1342  0.3280 -0.0001
                                           -0.0475 -0.0451  0.1052  0.0116  0.1031
                                            0.0560  0.1322  0.3868  0.6007  0.4536
                                           -0.0728  0.0291
   175. (0.00010) RY*(13) C   7           s(  9.73%)p 7.67( 74.58%)d 1.61( 15.69%)
                                           -0.0000  0.0012 -0.1612  0.2611 -0.0561
                                           -0.0020  0.0011 -0.0377  0.5818 -0.0072
                                           -0.0013  0.0131  0.6206 -0.0000  0.0018
                                           -0.0413 -0.1371  0.1092 -0.0555 -0.3672
                                            0.0535  0.0650
   176. (0.00007) RY*(14) C   7           s( 21.56%)p 2.56( 55.24%)d 1.08( 23.20%)
   177. (0.00005) RY*(15) C   7           s( 26.90%)p 0.80( 21.58%)d 1.91( 51.51%)
   178. (0.00002) RY*(16) C   7           s( 48.96%)p 0.84( 41.13%)d 0.20(  9.91%)
   179. (0.00001) RY*(17) C   7           s( 88.30%)p 0.09(  7.82%)d 0.04(  3.88%)
   180. (0.00649) RY*( 1) C   8           s(  1.73%)p54.34( 94.19%)d 2.35(  4.08%)
                                            0.0000 -0.0084  0.1269 -0.0340  0.0008
                                           -0.0170  0.8709 -0.0143  0.0348 -0.0044
                                            0.1433 -0.0147  0.0032 -0.0064  0.4003
                                            0.0128  0.0227  0.0452  0.0991  0.0049
                                            0.1642  0.0436
   181. (0.00416) RY*( 2) C   8           s(  7.70%)p11.55( 88.86%)d 0.45(  3.44%)
                                           -0.0000  0.0065  0.2773  0.0004 -0.0054
                                            0.0146 -0.1250  0.0129 -0.0167 -0.0074
                                           -0.8078  0.0425  0.0234 -0.0037  0.4631
                                            0.0531  0.0026  0.1518 -0.0469  0.0184
                                            0.0388 -0.0856
   182. (0.00254) RY*( 3) C   8           s(  4.32%)p20.50( 88.64%)d 1.63(  7.04%)
                                           -0.0000  0.0015  0.2034  0.0430  0.0008
                                            0.0100 -0.4199 -0.0193 -0.0128  0.0173
                                            0.5263 -0.0327 -0.0625 -0.0081  0.6466
                                            0.0940 -0.0119 -0.0213 -0.0203 -0.1569
                                            0.1090 -0.1817
   183. (0.00075) RY*( 4) C   8           s( 61.10%)p 0.25( 15.42%)d 0.38( 23.48%)
                                           -0.0000  0.0003  0.7794 -0.0585  0.0003
                                            0.0049 -0.0368  0.2938 -0.0503  0.0037
                                            0.0964 -0.0533 -0.0791  0.0079 -0.1947
                                           -0.0684 -0.0543 -0.2246 -0.0576  0.3105
                                            0.0283  0.2896
   184. (0.00065) RY*( 5) C   8           s( 15.34%)p 0.57(  8.81%)d 4.95( 75.85%)
                                            0.0000 -0.0019  0.3897 -0.0375  0.0105
                                            0.0072  0.0747  0.0169 -0.0390  0.0032
                                            0.0281 -0.0034 -0.0248 -0.0071 -0.2689
                                            0.0826 -0.0094  0.4003  0.1177 -0.7292
                                           -0.1982 -0.1153
   185. (0.00031) RY*( 6) C   8           s( 10.04%)p 4.18( 41.93%)d 4.78( 48.03%)
                                           -0.0000  0.0046 -0.0951  0.3022  0.0015
                                           -0.0036 -0.0614  0.0709 -0.0713 -0.0012
                                           -0.0190  0.0570  0.0293  0.0103  0.2332
                                           -0.5872 -0.0412 -0.0376  0.2644 -0.2025
                                           -0.2963  0.5293
   186. (0.00020) RY*( 7) C   8           s( 14.26%)p 2.47( 35.15%)d 3.55( 50.60%)
                                            0.0000 -0.0010  0.0771  0.3696  0.0002
                                           -0.0023 -0.0008 -0.3181 -0.1241  0.0155
                                            0.0879 -0.1207 -0.4255  0.0005 -0.0651
                                           -0.1334 -0.0963  0.5983 -0.0594  0.3773
                                           -0.0052 -0.0448
   187. (0.00018) RY*( 8) C   8           s( 12.69%)p 6.27( 79.55%)d 0.61(  7.76%)
                                            0.0000 -0.0038  0.2431  0.2560  0.0472
                                            0.0040  0.0152 -0.5267 -0.2083 -0.0037
                                            0.0364  0.4355  0.5000 -0.0009 -0.1112
                                           -0.1415 -0.0331 -0.1559  0.0338  0.0371
                                            0.1360 -0.1798
   188. (0.00011) RY*( 9) C   8           s( 16.08%)p 4.16( 66.87%)d 1.06( 17.06%)
                                           -0.0000  0.0066 -0.1541  0.3668  0.0498
                                            0.0007  0.0539  0.3530 -0.5847 -0.0025
                                           -0.0279  0.0343  0.0269 -0.0018 -0.0170
                                            0.2757 -0.3468 -0.0177 -0.2317 -0.1577
                                            0.2733  0.1303
   189. (0.00012) RY*(10) C   8           s(  4.67%)p13.23( 61.73%)d 7.20( 33.61%)
                                           -0.0000  0.0000  0.0628  0.2044  0.0303
                                            0.0034  0.0632 -0.2291  0.0284 -0.0120
                                           -0.1172 -0.6697 -0.0691 -0.0033 -0.0631
                                           -0.2981  0.0030 -0.3706 -0.2667 -0.2505
                                            0.1733 -0.1865
   190. (0.00008) RY*(11) C   8           s(  1.62%)p 8.16( 13.24%)d52.49( 85.14%)
   191. (0.00005) RY*(12) C   8           s( 38.36%)p 1.04( 39.88%)d 0.57( 21.77%)
   192. (0.00005) RY*(13) C   8           s(  0.23%)p99.99( 80.51%)d85.17( 19.27%)
   193. (0.00006) RY*(14) C   8           s(  4.55%)p 7.99( 36.33%)d13.00( 59.12%)
   194. (0.00003) RY*(15) C   8           s( 20.57%)p 2.29( 47.02%)d 1.57( 32.40%)
   195. (0.00000) RY*(16) C   8           s(  0.19%)p99.99( 99.45%)d 1.87(  0.36%)
   196. (0.00001) RY*(17) C   8           s( 86.60%)p 0.03(  2.52%)d 0.13( 10.88%)
   197. (0.00653) RY*( 1) N   9           s(  1.14%)p84.96( 97.17%)d 1.48(  1.69%)
                                            0.0000  0.0023  0.1021  0.0317 -0.0010
                                            0.0105 -0.6552  0.2212 -0.0088  0.0094
                                           -0.6858  0.0727 -0.0107  0.0026  0.0200
                                            0.1300  0.0093  0.0525 -0.0923 -0.0596
                                           -0.0455 -0.0035
   198. (0.00516) RY*( 2) N   9           s(  9.74%)p 9.17( 89.33%)d 0.09(  0.93%)
                                            0.0000  0.0042  0.3108  0.0292  0.0005
                                           -0.0048  0.5825  0.0332 -0.0067  0.0034
                                           -0.4370 -0.2123  0.0045 -0.0000  0.4021
                                            0.3935  0.0161  0.0396  0.0062  0.0273
                                            0.0336  0.0759
   199. (0.00139) RY*( 3) N   9           s( 58.73%)p 0.56( 32.62%)d 0.15(  8.65%)
                                            0.0000  0.0004  0.7653  0.0409  0.0036
                                            0.0018  0.0097 -0.2899 -0.0020 -0.0005
                                            0.0123  0.1176  0.0136 -0.0021 -0.4708
                                           -0.0275  0.0737 -0.0256 -0.1730  0.2048
                                           -0.0116 -0.1177
   200. (0.00139) RY*( 4) N   9           s( 56.74%)p 0.73( 41.31%)d 0.03(  1.94%)
                                           -0.0000 -0.0008  0.0857  0.7484  0.0047
                                           -0.0035 -0.1209 -0.2008  0.0060  0.0061
                                            0.1775  0.3817 -0.0538  0.0036  0.3774
                                            0.0951  0.1628  0.0249  0.0615 -0.1061
                                           -0.0608 -0.0087
   201. (0.00108) RY*( 5) N   9           s( 43.85%)p 1.03( 45.09%)d 0.25( 11.06%)
                                           -0.0000 -0.0017 -0.4112  0.5190  0.0022
                                            0.0001  0.2257  0.0530 -0.0136 -0.0010
                                           -0.2536 -0.1929  0.0130 -0.0016 -0.5223
                                            0.1286  0.0768 -0.1048 -0.0850  0.2300
                                           -0.1240 -0.1553
   202. (0.00089) RY*( 6) N   9           s(  0.46%)p99.99( 73.67%)d55.90( 25.87%)
                                           -0.0000 -0.0050  0.0502 -0.0449  0.0081
                                           -0.0022  0.0481  0.5771 -0.0500 -0.0013
                                            0.2112  0.4040 -0.0039  0.0010 -0.1142
                                            0.4216  0.0139 -0.2455  0.0059  0.0972
                                            0.4113 -0.1405
   203. (0.00066) RY*( 7) N   9           s(  2.79%)p22.48( 62.82%)d12.31( 34.39%)
                                           -0.0000 -0.0103  0.1632  0.0339  0.0067
                                            0.0032 -0.2681  0.1134 -0.0073 -0.0042
                                            0.3189 -0.5797  0.0014  0.0041  0.1382
                                            0.2875  0.0622 -0.1249  0.0810 -0.0515
                                           -0.2366 -0.5129
   204. (0.00040) RY*( 8) N   9           s( 13.76%)p 5.14( 70.73%)d 1.13( 15.51%)
                                            0.0000  0.0022  0.2250  0.2935 -0.0297
                                           -0.0006  0.0894  0.3930 -0.0573 -0.0031
                                           -0.0909 -0.2287  0.0358  0.0023  0.1129
                                           -0.6814 -0.0508 -0.2301  0.0015 -0.0912
                                            0.2917 -0.0932
   205. (0.00020) RY*( 9) N   9           s(  0.47%)p67.73( 31.92%)d99.99( 67.61%)
                                           -0.0000  0.0014  0.0648 -0.0084 -0.0210
                                           -0.0043  0.0342  0.2818 -0.0661 -0.0025
                                            0.0327  0.2141  0.1950  0.0102  0.1845
                                           -0.1494 -0.3047  0.0520  0.1246  0.5976
                                           -0.5477 -0.0273
   206. (0.00014) RY*(10) N   9           s(  2.12%)p 8.16( 17.27%)d38.09( 80.61%)
                                            0.0000  0.0001  0.1451  0.0086  0.0057
                                           -0.0011  0.0655  0.1802  0.0585 -0.0056
                                           -0.0563  0.0338 -0.0687 -0.0165 -0.2773
                                           -0.0130  0.2147  0.1101  0.8258 -0.2405
                                           -0.1886  0.1368
   207. (0.00012) RY*(11) N   9           s(  0.96%)p32.49( 31.18%)d70.71( 67.86%)
                                            0.0000 -0.0026  0.0736  0.0534 -0.0364
                                            0.0067  0.1795  0.2318 -0.2465  0.0019
                                            0.0678  0.1316  0.2070 -0.0074 -0.1688
                                            0.0443 -0.2641  0.1827 -0.3206 -0.6354
                                           -0.3710 -0.0313
   208. (0.00012) RY*(12) N   9           s(  6.00%)p 5.30( 31.81%)d10.36( 62.19%)
                                           -0.0000 -0.0179  0.1361  0.2011 -0.0264
                                           -0.0062 -0.1680  0.2356  0.0644  0.0096
                                            0.2698 -0.3449 -0.0434 -0.0086 -0.0928
                                            0.1595 -0.0484  0.0727 -0.1595  0.1150
                                           -0.0070  0.7602
   209. (0.00004) RY*(13) N   9           s(  2.44%)p28.91( 70.49%)d11.10( 27.07%)
   210. (0.00004) RY*(14) N   9           s(  0.89%)p12.44( 11.12%)d98.44( 87.99%)
   211. (0.00001) RY*(15) N   9           s(  1.09%)p86.95( 95.03%)d 3.55(  3.88%)
   212. (0.00000) RY*(16) N   9           s( 98.75%)p 0.01(  0.69%)d 0.01(  0.57%)
   213. (0.00000) RY*(17) N   9           s(  0.12%)p99.99( 97.79%)d17.27(  2.09%)
   214. (0.00542) RY*( 1) C  10           s(  0.18%)p99.99( 94.52%)d29.40(  5.30%)
                                            0.0000 -0.0217  0.0313  0.0185  0.0031
                                            0.0163 -0.5905  0.0035 -0.0099 -0.0169
                                            0.7314 -0.0837  0.0380  0.0049 -0.2270
                                           -0.0287 -0.0112  0.1991  0.0121  0.0902
                                            0.0555  0.0445
   215. (0.00197) RY*( 2) C  10           s(  0.28%)p99.99( 97.16%)d 9.24(  2.57%)
                                            0.0000  0.0161  0.0326  0.0354 -0.0144
                                           -0.0183 -0.5853  0.1190  0.1062 -0.0171
                                           -0.6141  0.0435  0.0621 -0.0134 -0.4655
                                            0.0171  0.0536 -0.0361  0.0775 -0.0180
                                            0.1343  0.0007
   216. (0.00117) RY*( 3) C  10           s(  0.39%)p99.99( 79.91%)d50.36( 19.70%)
                                           -0.0000  0.0016  0.0473 -0.0402 -0.0076
                                            0.0058 -0.4310 -0.1511 -0.0175 -0.0008
                                           -0.1318 -0.0332 -0.0140 -0.0044  0.6899
                                            0.3049  0.0505  0.2039 -0.0556 -0.3108
                                            0.0616 -0.2279
   217. (0.00060) RY*( 4) C  10           s(  2.65%)p 9.65( 25.59%)d27.05( 71.76%)
                                           -0.0000  0.0002  0.1453 -0.0734 -0.0057
                                            0.0085 -0.2252  0.1006 -0.0495 -0.0000
                                           -0.0540  0.0579 -0.0201 -0.0071  0.3877
                                           -0.1784  0.0599 -0.2663  0.3759  0.2714
                                           -0.2164  0.6204
   218. (0.00038) RY*( 5) C  10           s( 72.93%)p 0.31( 22.85%)d 0.06(  4.22%)
                                           -0.0000 -0.0029  0.8374 -0.1657  0.0245
                                            0.0195  0.0924  0.3481 -0.1564 -0.0056
                                            0.0653  0.1015  0.0271  0.0089 -0.0586
                                            0.2080 -0.1090 -0.0810 -0.0676 -0.1020
                                            0.1353 -0.0489
   219. (0.00027) RY*( 6) C  10           s( 37.53%)p 1.51( 56.64%)d 0.16(  5.84%)
                                            0.0000 -0.0066  0.4379  0.4250 -0.0534
                                           -0.0021  0.0224 -0.2934  0.1950 -0.0121
                                           -0.0836 -0.5680  0.1273 -0.0049  0.0281
                                           -0.2879  0.1099  0.0475  0.0157  0.0934
                                           -0.1719 -0.1326
   220. (0.00015) RY*( 7) C  10           s(  2.03%)p35.78( 72.64%)d12.48( 25.33%)
                                           -0.0000  0.0078  0.1066 -0.0544  0.0770
                                            0.0085  0.1381 -0.4560  0.2233 -0.0006
                                            0.0545  0.2426  0.5254  0.0036 -0.0625
                                            0.1520  0.2908  0.0599  0.0742 -0.1138
                                            0.3585  0.3205
   221. (0.00011) RY*( 8) C  10           s( 25.80%)p 1.78( 45.84%)d 1.10( 28.37%)
                                            0.0000  0.0084  0.0358  0.4922  0.1198
                                           -0.0098 -0.1147 -0.0636 -0.2948 -0.0037
                                           -0.0183  0.4688  0.2812 -0.0041  0.0235
                                           -0.1445 -0.1831 -0.0491 -0.3922 -0.1074
                                           -0.3334  0.0686
   222. (0.00007) RY*( 9) C  10           s( 17.07%)p 2.55( 43.59%)d 2.30( 39.34%)
   223. (0.00005) RY*(10) C  10           s( 19.79%)p 1.22( 24.09%)d 2.84( 56.12%)
   224. (0.00003) RY*(11) C  10           s(  3.05%)p19.83( 60.48%)d11.96( 36.47%)
   225. (0.00003) RY*(12) C  10           s( 13.97%)p 4.53( 63.28%)d 1.63( 22.76%)
   226. (0.00003) RY*(13) C  10           s(  2.22%)p11.82( 26.23%)d32.24( 71.55%)
   227. (0.00000) RY*(14) C  10           s(  0.12%)p99.99( 94.43%)d46.15(  5.45%)
   228. (0.00001) RY*(15) C  10           s(  6.28%)p 7.72( 48.47%)d 7.20( 45.24%)
   229. (0.00001) RY*(16) C  10           s(  1.50%)p28.22( 42.27%)d37.53( 56.23%)
   230. (0.00000) RY*(17) C  10           s( 94.31%)p 0.02(  2.10%)d 0.04(  3.59%)
   231. (0.00578) RY*( 1) C  11           s(  0.41%)p99.99( 94.83%)d11.75(  4.77%)
                                            0.0000 -0.0259  0.0466 -0.0341  0.0071
                                           -0.0106  0.2571 -0.0620  0.0274 -0.0233
                                            0.8862 -0.0517  0.0428 -0.0097  0.2913
                                           -0.0407  0.0224 -0.1262  0.0289 -0.1027
                                            0.1404  0.0259
   232. (0.00203) RY*( 2) C  11           s(  0.30%)p99.99( 97.70%)d 6.60(  1.99%)
                                           -0.0000 -0.0019  0.0465 -0.0289 -0.0040
                                            0.0338  0.7774 -0.1283 -0.1777 -0.0164
                                           -0.3703  0.0692  0.0962  0.0150  0.4022
                                           -0.0641 -0.0773  0.0812  0.0533  0.0189
                                            0.0963  0.0296
   233. (0.00083) RY*( 3) C  11           s(  0.59%)p99.99( 87.20%)d20.77( 12.21%)
                                           -0.0000  0.0008  0.0752  0.0140  0.0046
                                            0.0099 -0.4569 -0.1046 -0.0349  0.0057
                                           -0.1247 -0.0445 -0.0117 -0.0193  0.7641
                                            0.2122  0.0634  0.1159 -0.1366 -0.1312
                                            0.0992 -0.2510
   234. (0.00060) RY*( 4) C  11           s(  0.56%)p 8.27(  4.65%)d99.99( 94.79%)
                                            0.0000  0.0002 -0.0376  0.0644  0.0077
                                            0.0035  0.0996  0.0615  0.0375 -0.0005
                                            0.0274 -0.0051  0.0326 -0.0043 -0.1467
                                           -0.0128 -0.0884 -0.0922 -0.5279  0.4390
                                            0.4390 -0.5246
   235. (0.00045) RY*( 5) C  11           s( 88.73%)p 0.10(  8.48%)d 0.03(  2.79%)
                                           -0.0000  0.0028  0.9397 -0.0562 -0.0330
                                           -0.0002 -0.0384 -0.1351  0.0143  0.0217
                                           -0.0443 -0.0566 -0.1765  0.0049 -0.1060
                                           -0.1238 -0.0386 -0.0904  0.0815  0.0069
                                            0.1061 -0.0422
   236. (0.00026) RY*( 6) C  11           s( 16.18%)p 4.59( 74.34%)d 0.59(  9.47%)
                                            0.0000 -0.0013 -0.1480  0.3736  0.0192
                                           -0.0170 -0.0738 -0.6507  0.2812  0.0048
                                            0.0013  0.3545 -0.1442 -0.0091 -0.0378
                                           -0.2715  0.1159  0.1198  0.1946  0.0589
                                            0.1949 -0.0327
   237. (0.00013) RY*( 7) C  11           s( 55.37%)p 0.40( 22.06%)d 0.41( 22.57%)
                                            0.0000 -0.0075 -0.0329  0.7400 -0.0707
                                            0.0046  0.0552  0.2296 -0.1847 -0.0085
                                           -0.0331 -0.2757 -0.1918  0.0016  0.0285
                                            0.0354 -0.1210 -0.2941  0.2852 -0.1120
                                           -0.0009 -0.2129
   238. (0.00007) RY*( 8) C  11           s(  5.73%)p 6.34( 36.34%)d10.10( 57.93%)
   239. (0.00005) RY*( 9) C  11           s(  7.39%)p 8.75( 64.63%)d 3.79( 27.98%)
   240. (0.00002) RY*(10) C  11           s(  0.10%)p99.99( 85.58%)d99.99( 14.32%)
   241. (0.00003) RY*(11) C  11           s( 15.05%)p 0.80( 12.11%)d 4.84( 72.83%)
   242. (0.00000) RY*(12) C  11           s(  0.02%)p99.99( 99.09%)d51.16(  0.90%)
   243. (0.00001) RY*(13) C  11           s(  6.60%)p13.27( 87.57%)d 0.88(  5.83%)
   244. (0.00000) RY*(14) C  11           s( 98.83%)p 0.01(  0.66%)d 0.01(  0.50%)
   245. (0.00000) RY*(15) C  11           s(  0.79%)p28.56( 22.56%)d97.07( 76.65%)
   246. (0.00001) RY*(16) C  11           s(  0.50%)p99.99( 72.56%)d53.49( 26.94%)
   247. (0.00001) RY*(17) C  11           s(  2.93%)p10.16( 29.72%)d23.02( 67.36%)
   248. (0.00552) RY*( 1) C  12           s(  1.03%)p91.19( 93.62%)d 5.22(  5.36%)
                                            0.0000 -0.0243  0.0971 -0.0010  0.0155
                                           -0.0212  0.8296 -0.1006  0.0472 -0.0025
                                            0.0932 -0.0141  0.0044 -0.0125  0.4719
                                           -0.0512  0.0271 -0.0520 -0.1206  0.0032
                                           -0.1878 -0.0328
   249. (0.00194) RY*( 2) C  12           s(  0.01%)p99.99( 98.12%)d99.99(  1.87%)
                                           -0.0000  0.0001  0.0093  0.0066  0.0015
                                           -0.0063 -0.1557  0.0240  0.0385  0.0414
                                            0.9323 -0.1426 -0.2356  0.0035  0.0865
                                           -0.0129 -0.0196  0.1170  0.0003  0.0623
                                           -0.0330  0.0081
   250. (0.00089) RY*( 3) C  12           s(  0.07%)p99.99( 91.62%)d99.99(  8.31%)
                                           -0.0000  0.0006  0.0136  0.0217  0.0005
                                            0.0107 -0.4436 -0.0752 -0.0512  0.0029
                                           -0.1506 -0.0415 -0.0139 -0.0187  0.8032
                                            0.1732  0.1044  0.0282 -0.1621  0.0452
                                            0.1209 -0.1986
   251. (0.00054) RY*( 4) C  12           s(  0.01%)p 1.00(  0.36%)d99.99( 99.63%)
                                           -0.0000  0.0000  0.0010  0.0076  0.0002
                                           -0.0050  0.0243  0.0173 -0.0026 -0.0016
                                            0.0126 -0.0114  0.0028  0.0091 -0.0434
                                           -0.0190 -0.0078 -0.4431 -0.1726  0.8371
                                            0.2231  0.1403
   252. (0.00041) RY*( 5) C  12           s(  5.64%)p15.93( 89.80%)d 0.81(  4.57%)
                                           -0.0000  0.0006  0.2365 -0.0168 -0.0128
                                            0.0083 -0.0048  0.1146 -0.0953 -0.0203
                                           -0.0966 -0.8844  0.2713  0.0011 -0.0380
                                           -0.0931 -0.0068  0.1719  0.0070  0.0965
                                           -0.0821 -0.0027
   253. (0.00038) RY*( 6) C  12           s( 84.36%)p 0.16( 13.27%)d 0.03(  2.36%)
                                           -0.0000  0.0031  0.9167  0.0313 -0.0481
                                            0.0181 -0.0952 -0.1022 -0.1834  0.0072
                                            0.0011  0.2222 -0.1041  0.0113 -0.0581
                                           -0.0251 -0.1220 -0.0754  0.0238  0.0076
                                           -0.1000 -0.0855
   254. (0.00018) RY*( 7) C  12           s( 80.20%)p 0.03(  2.38%)d 0.22( 17.42%)
                                            0.0000 -0.0046 -0.1305  0.8860 -0.0041
                                           -0.0068 -0.0155  0.0103 -0.1304 -0.0017
                                           -0.0071 -0.0095  0.0013 -0.0036 -0.0290
                                           -0.0005 -0.0733 -0.0734  0.1265  0.0943
                                           -0.2781 -0.2581
   255. (0.00007) RY*( 8) C  12           s(  0.88%)p28.91( 25.52%)d83.38( 73.60%)
   256. (0.00006) RY*( 9) C  12           s(  5.82%)p11.30( 65.76%)d 4.88( 28.42%)
   257. (0.00002) RY*(10) C  12           s( 10.24%)p 1.41( 14.44%)d 7.36( 75.32%)
   258. (0.00001) RY*(11) C  12           s(  0.47%)p99.99( 95.47%)d 8.54(  4.05%)
   259. (0.00000) RY*(12) C  12           s(  0.58%)p99.99( 96.67%)d 4.80(  2.76%)
   260. (0.00001) RY*(13) C  12           s(  2.90%)p28.90( 83.89%)d 4.55( 13.20%)
   261. (0.00000) RY*(14) C  12           s(  2.63%)p 6.85( 17.99%)d30.21( 79.38%)
   262. (0.00000) RY*(15) C  12           s(  0.17%)p99.99( 86.22%)d78.22( 13.60%)
   263. (0.00000) RY*(16) C  12           s( 98.74%)p 0.01(  0.98%)d 0.00(  0.28%)
   264. (0.00000) RY*(17) C  12           s(  6.34%)p 3.78( 23.97%)d10.99( 69.69%)
   265. (0.00567) RY*( 1) C  13           s(  0.45%)p99.99( 94.65%)d10.82(  4.90%)
                                           -0.0000  0.0258 -0.0425  0.0446 -0.0081
                                            0.0172 -0.5443 -0.0828 -0.0384 -0.0204
                                            0.7849  0.0336  0.0371  0.0051 -0.1460
                                           -0.0306 -0.0153 -0.1893 -0.0292 -0.0819
                                           -0.0519 -0.0539
   266. (0.00202) RY*( 2) C  13           s(  0.24%)p99.99( 97.81%)d 8.30(  1.96%)
                                            0.0000  0.0015 -0.0339  0.0343  0.0052
                                           -0.0269 -0.6215 -0.1043  0.1430 -0.0235
                                           -0.5347 -0.1007  0.1313 -0.0183 -0.4789
                                           -0.0783  0.1006  0.0161 -0.0504  0.0327
                                           -0.1242 -0.0166
   267. (0.00082) RY*( 3) C  13           s(  0.10%)p99.99( 79.67%)d99.99( 20.23%)
                                           -0.0000  0.0005  0.0299 -0.0087 -0.0018
                                            0.0064 -0.4273  0.1381 -0.0278  0.0007
                                           -0.1534  0.0386  0.0095 -0.0131  0.7191
                                           -0.2190  0.0628  0.0574 -0.2394  0.0646
                                            0.1989 -0.3130
   268. (0.00059) RY*( 4) C  13           s(  0.25%)p48.00( 12.15%)d99.99( 87.60%)
                                           -0.0000 -0.0000  0.0496 -0.0082 -0.0016
                                            0.0076 -0.1674  0.0201 -0.0619  0.0010
                                           -0.0604  0.0157 -0.0111 -0.0144  0.2798
                                           -0.0085  0.0815 -0.3781  0.3028  0.4634
                                           -0.1723  0.6300
   269. (0.00046) RY*( 5) C  13           s( 84.32%)p 0.15( 12.90%)d 0.03(  2.77%)
                                           -0.0000  0.0033  0.9177 -0.0132 -0.0307
                                            0.0047 -0.0662  0.1953 -0.0225 -0.0226
                                            0.0352  0.0888  0.2021 -0.0004 -0.0767
                                            0.1712  0.0173  0.1071  0.1017  0.0177
                                            0.0633 -0.0400
   270. (0.00026) RY*( 6) C  13           s( 21.25%)p 3.31( 70.38%)d 0.39(  8.38%)
                                            0.0000 -0.0025 -0.2825  0.3637  0.0186
                                           -0.0158 -0.0553  0.5049  0.2540 -0.0054
                                           -0.0198  0.4487  0.1771 -0.0100 -0.0400
                                            0.3467  0.1612 -0.0401  0.1838 -0.0391
                                            0.2160 -0.0118
   271. (0.00015) RY*( 7) C  13           s( 74.17%)p 0.22( 16.40%)d 0.13(  9.43%)
                                            0.0000 -0.0022  0.0646  0.8580 -0.0368
                                            0.0018  0.0550 -0.2533 -0.1689  0.0052
                                            0.0132 -0.1660  0.0362  0.0016  0.0349
                                           -0.1839 -0.0647  0.1503  0.1919  0.1536
                                            0.0006 -0.1063
   272. (0.00009) RY*( 8) C  13           s(  5.77%)p 7.54( 43.49%)d 8.80( 50.75%)
   273. (0.00006) RY*( 9) C  13           s(  4.87%)p 9.02( 43.87%)d10.54( 51.26%)
   274. (0.00002) RY*(10) C  13           s(  0.38%)p99.99( 97.34%)d 6.04(  2.28%)
   275. (0.00003) RY*(11) C  13           s(  3.61%)p 5.15( 18.59%)d21.56( 77.80%)
   276. (0.00000) RY*(12) C  13           s(  0.70%)p99.99( 93.47%)d 8.37(  5.83%)
   277. (0.00000) RY*(13) C  13           s(  3.51%)p23.86( 83.83%)d 3.60( 12.66%)
   278. (0.00000) RY*(14) C  13           s(  0.48%)p31.09( 14.95%)d99.99( 84.57%)
   279. (0.00000) RY*(15) C  13           s( 96.75%)p 0.02(  1.86%)d 0.01(  1.39%)
   280. (0.00001) RY*(16) C  13           s(  0.99%)p83.52( 82.60%)d16.60( 16.41%)
   281. (0.00000) RY*(17) C  13           s(  2.26%)p15.99( 36.13%)d27.28( 61.61%)
   282. (0.00550) RY*( 1) C  14           s(  0.15%)p99.99( 94.58%)d35.22(  5.27%)
                                            0.0000 -0.0226  0.0274 -0.0144  0.0053
                                            0.0110 -0.3256 -0.0419 -0.0123  0.0201
                                           -0.8433  0.0457 -0.0358  0.0092 -0.3495
                                           -0.0200 -0.0138 -0.1308  0.0344 -0.1103
                                            0.1473  0.0235
   283. (0.00194) RY*( 2) C  14           s(  0.91%)p99.99( 95.94%)d 3.47(  3.15%)
                                            0.0000  0.0158  0.0909 -0.0183 -0.0152
                                           -0.0207 -0.7681  0.1161  0.1173  0.0130
                                            0.4393 -0.0724 -0.0339 -0.0098 -0.3662
                                            0.0588  0.0672  0.1088  0.1140  0.0072
                                            0.0746  0.0316
   284. (0.00108) RY*( 3) C  14           s(  0.50%)p99.99( 77.00%)d44.59( 22.50%)
                                            0.0000  0.0003  0.0710 -0.0029  0.0008
                                            0.0122 -0.4193 -0.0955 -0.0163  0.0044
                                           -0.1342 -0.0330 -0.0233 -0.0167  0.7030
                                            0.2615  0.0455 -0.0799 -0.2242  0.3137
                                            0.2155 -0.1531
   285. (0.00058) RY*( 4) C  14           s( 35.92%)p 0.51( 18.34%)d 1.27( 45.74%)
                                            0.0000 -0.0028  0.5940 -0.0799  0.0007
                                            0.0084 -0.0917  0.1968 -0.0797  0.0051
                                           -0.0969  0.0502 -0.0249  0.0107  0.3220
                                           -0.1161  0.0001  0.0360  0.3469 -0.1582
                                           -0.3400  0.4417
   286. (0.00043) RY*( 5) C  14           s( 50.65%)p 0.49( 24.60%)d 0.49( 24.75%)
                                            0.0000 -0.0054  0.7017 -0.1171  0.0195
                                            0.0140  0.2179  0.0771 -0.1332  0.0080
                                            0.0137 -0.0341  0.0036  0.0035 -0.2749
                                            0.2873 -0.1228  0.1613 -0.2536  0.1267
                                            0.1634 -0.3383
   287. (0.00027) RY*( 6) C  14           s( 24.84%)p 2.92( 72.65%)d 0.10(  2.52%)
                                            0.0000 -0.0039  0.3102  0.3868 -0.0505
                                           -0.0059 -0.0047 -0.5665  0.3818  0.0117
                                            0.0784  0.3840 -0.1515 -0.0030 -0.0087
                                           -0.2472  0.1476 -0.0889 -0.0108 -0.0484
                                            0.0004 -0.1216
   288. (0.00017) RY*( 7) C  14           s(  5.44%)p11.86( 64.51%)d 5.52( 30.05%)
                                            0.0000  0.0079  0.0489  0.2189  0.0633
                                            0.0067  0.0521  0.4232  0.2122 -0.0021
                                           -0.0514 -0.1393 -0.2797  0.0095  0.0880
                                           -0.5446 -0.1159  0.2623 -0.1917  0.1127
                                            0.4141  0.1038
   289. (0.00013) RY*( 8) C  14           s( 24.57%)p 2.80( 68.80%)d 0.27(  6.63%)
                                           -0.0000 -0.0054 -0.1075  0.4838 -0.0070
                                            0.0010 -0.0413  0.4823 -0.0448 -0.0015
                                           -0.0365  0.5910  0.0550 -0.0034 -0.0064
                                            0.3126 -0.0132  0.0845 -0.1597 -0.0597
                                           -0.1725 -0.0203
   290. (0.00009) RY*( 9) C  14           s(  3.86%)p11.14( 43.04%)d13.74( 53.10%)
   291. (0.00010) RY*(10) C  14           s( 20.66%)p 2.74( 56.55%)d 1.10( 22.79%)
                                            0.0000  0.0086 -0.0065  0.4274  0.1543
                                           -0.0009  0.0097 -0.1836 -0.0481  0.0007
                                           -0.0434 -0.5075 -0.3970 -0.0065 -0.0431
                                            0.3287  0.0492  0.1376 -0.2466 -0.1896
                                           -0.2361  0.2376
   292. (0.00004) RY*(11) C  14           s( 13.07%)p 1.14( 14.91%)d 5.51( 72.02%)
   293. (0.00004) RY*(12) C  14           s( 19.97%)p 1.73( 34.50%)d 2.28( 45.54%)
   294. (0.00002) RY*(13) C  14           s(  1.39%)p61.34( 85.43%)d 9.46( 13.18%)
   295. (0.00001) RY*(14) C  14           s(  1.05%)p38.56( 40.60%)d55.41( 58.34%)
   296. (0.00002) RY*(15) C  14           s(  4.06%)p 2.29(  9.30%)d21.36( 86.65%)
   297. (0.00000) RY*(16) C  14           s( 92.68%)p 0.04(  3.56%)d 0.04(  3.76%)
   298. (0.00000) RY*(17) C  14           s(  0.37%)p99.99( 95.78%)d10.30(  3.85%)
   299. (0.00990) RY*( 1) C  15           s(  9.56%)p 8.93( 85.39%)d 0.53(  5.04%)
                                            0.0000  0.0391  0.3040 -0.0317 -0.0252
                                            0.0297  0.4758 -0.0166 -0.0276 -0.0480
                                           -0.7462  0.0243  0.0493  0.0374  0.2457
                                            0.0100 -0.0407  0.0557  0.1177 -0.1793
                                           -0.0031  0.0363
   300. (0.00691) RY*( 2) C  15           s(  1.63%)p 5.08(  8.28%)d55.33( 90.10%)
                                           -0.0000  0.0020  0.1270  0.0115 -0.0055
                                           -0.0556  0.0559  0.1800 -0.0541 -0.0448
                                            0.0109  0.1773 -0.0012 -0.0156 -0.0821
                                           -0.0236  0.0105 -0.3558  0.4150  0.3706
                                            0.6814  0.0215
   301. (0.00652) RY*( 3) C  15           s( 24.39%)p 0.68( 16.64%)d 2.42( 58.96%)
                                           -0.0000  0.0081  0.4933 -0.0088  0.0208
                                            0.0310  0.0615 -0.1200 -0.0545 -0.0093
                                           -0.0689  0.0849  0.0857 -0.0383 -0.3144
                                           -0.1464  0.0565 -0.0765 -0.4609  0.5038
                                           -0.1565 -0.3049
   302. (0.00263) RY*( 4) C  15           s(  9.08%)p 8.25( 74.91%)d 1.76( 16.00%)
                                           -0.0000  0.0024  0.2972  0.0166 -0.0472
                                            0.0307 -0.2182  0.0356 -0.0997 -0.0464
                                            0.1908 -0.0490  0.1221 -0.0030  0.7947
                                           -0.0303  0.0331  0.1513 -0.1780  0.2391
                                            0.0992  0.1961
   303. (0.00060) RY*( 5) C  15           s( 46.99%)p 0.60( 28.31%)d 0.53( 24.70%)
                                           -0.0000  0.0011  0.6849  0.0218 -0.0188
                                            0.0169 -0.0708  0.0580  0.0753 -0.0250
                                            0.2516 -0.1363 -0.0839 -0.0133 -0.3021
                                            0.2953  0.0245  0.1768  0.1680 -0.3016
                                            0.0168  0.3102
   304. (0.00049) RY*( 6) C  15           s(  0.14%)p99.99( 97.02%)d20.65(  2.84%)
                                            0.0000  0.0013  0.0307 -0.0139  0.0154
                                            0.0278 -0.7934 -0.0618 -0.1396  0.0157
                                           -0.5273 -0.0509 -0.1478  0.0025 -0.1151
                                           -0.0254 -0.0040  0.0001 -0.0524 -0.0665
                                            0.1422  0.0321
   305. (0.00015) RY*( 7) C  15           s( 13.57%)p 4.89( 66.32%)d 1.48( 20.11%)
                                            0.0000  0.0105  0.0440  0.3498  0.1062
                                            0.0007 -0.0070 -0.0719  0.2295 -0.0039
                                            0.0224  0.0674 -0.3396 -0.0045  0.1009
                                            0.2011 -0.6590  0.2354 -0.0046  0.0718
                                            0.1327 -0.3505
   306. (0.00009) RY*( 8) C  15           s(  6.10%)p10.36( 63.21%)d 5.03( 30.69%)
   307. (0.00009) RY*( 9) C  15           s(  2.70%)p17.77( 48.03%)d18.23( 49.27%)
   308. (0.00005) RY*(10) C  15           s( 27.70%)p 2.16( 59.79%)d 0.45( 12.51%)
   309. (0.00004) RY*(11) C  15           s( 11.37%)p 6.95( 78.98%)d 0.85(  9.65%)
   310. (0.00003) RY*(12) C  15           s(  4.20%)p 9.56( 40.14%)d13.26( 55.66%)
   311. (0.00002) RY*(13) C  15           s( 11.71%)p 6.01( 70.43%)d 1.52( 17.86%)
   312. (0.00001) RY*(14) C  15           s( 45.68%)p 0.85( 38.98%)d 0.34( 15.34%)
   313. (0.00001) RY*(15) C  15           s(  5.34%)p 8.99( 48.02%)d 8.73( 46.64%)
   314. (0.00000) RY*(16) C  15           s( 77.96%)p 0.26( 20.03%)d 0.03(  2.01%)
   315. (0.00001) RY*(17) C  15           s(  1.60%)p35.52( 56.70%)d26.12( 41.71%)
   316. (0.00204) RY*( 1) O  16           s(  0.51%)p99.99( 98.06%)d 2.79(  1.43%)
                                            0.0000  0.0011  0.0552  0.0454 -0.0044
                                           -0.0012 -0.0762  0.0012  0.0119 -0.0006
                                           -0.1977 -0.0720 -0.0207  0.0067 -0.9627
                                            0.0444 -0.0344 -0.0343 -0.0657  0.0824
                                           -0.0271 -0.0357
   317. (0.00188) RY*( 2) O  16           s(  0.01%)p 1.00( 99.20%)d 0.01(  0.79%)
                                           -0.0000 -0.0001  0.0066  0.0039  0.0012
                                           -0.0024 -0.8185 -0.0888 -0.0299 -0.0008
                                           -0.5282 -0.0535 -0.0089 -0.0024  0.1742
                                           -0.0295  0.0083  0.0404 -0.0198 -0.0373
                                           -0.0669  0.0077
   318. (0.00069) RY*( 3) O  16           s( 90.39%)p 0.10(  9.39%)d 0.00(  0.22%)
                                           -0.0000  0.0056  0.9422  0.1268 -0.0039
                                           -0.0173  0.1397  0.0956  0.0319  0.0276
                                           -0.1767 -0.1355 -0.0497 -0.0075  0.0944
                                            0.0452 -0.0105  0.0318  0.0214 -0.0241
                                            0.0110  0.0012
   319. (0.00016) RY*( 4) O  16           s( 26.27%)p 2.69( 70.60%)d 0.12(  3.13%)
                                            0.0000 -0.0101 -0.1835  0.4785  0.0070
                                            0.0169  0.4199 -0.2119  0.0306 -0.0258
                                           -0.6148  0.3055 -0.0339  0.0053  0.0750
                                           -0.0681 -0.0126 -0.0715  0.0728 -0.0931
                                           -0.0463 -0.1003
   320. (0.00011) RY*( 5) O  16           s( 20.93%)p 3.34( 69.81%)d 0.44(  9.26%)
                                           -0.0000  0.0018  0.1674  0.4256 -0.0096
                                           -0.0046 -0.3176 -0.1821  0.1060  0.0083
                                            0.4661  0.4524 -0.2254 -0.0059 -0.0799
                                           -0.2614  0.0728 -0.1145  0.0795 -0.0713
                                           -0.0571 -0.2546
   321. (0.00006) RY*( 6) O  16           s(  0.64%)p99.99( 97.85%)d 2.37(  1.51%)
   322. (0.00003) RY*( 7) O  16           s( 47.19%)p 0.97( 45.92%)d 0.15(  6.89%)
   323. (0.00002) RY*( 8) O  16           s(  4.87%)p18.47( 89.96%)d 1.06(  5.17%)
   324. (0.00003) RY*( 9) O  16           s(  2.53%)p13.09( 33.14%)d25.40( 64.33%)
   325. (0.00000) RY*(10) O  16           s( 99.86%)p 0.00(  0.07%)d 0.00(  0.07%)
   326. (0.00000) RY*(11) O  16           s(  0.57%)p99.99( 86.41%)d22.76( 13.01%)
   327. (0.00000) RY*(12) O  16           s(  0.97%)p99.99( 97.89%)d 1.18(  1.14%)
   328. (0.00000) RY*(13) O  16           s(  3.31%)p 2.61(  8.65%)d26.60( 88.04%)
   329. (0.00000) RY*(14) O  16           s(  0.01%)p 1.00(  4.54%)d21.05( 95.46%)
   330. (0.00000) RY*(15) O  16           s(  0.18%)p21.92(  3.94%)d99.99( 95.88%)
   331. (0.00000) RY*(16) O  16           s(  0.48%)p 4.39(  2.10%)d99.99( 97.42%)
   332. (0.00000) RY*(17) O  16           s(  1.14%)p72.52( 82.90%)d13.96( 15.96%)
   333. (0.00040) RY*( 1) H  17           s(100.00%)
                                           -0.0006  1.0000  0.0028
   334. (0.00022) RY*( 2) H  17           s(100.00%)
                                           -0.0011 -0.0028  1.0000
   335. (0.00047) RY*( 1) H  18           s(100.00%)
                                           -0.0007  1.0000  0.0024
   336. (0.00021) RY*( 2) H  18           s(100.00%)
                                           -0.0011 -0.0024  1.0000
   337. (0.00059) RY*( 1) H  19           s(100.00%)
                                           -0.0015  1.0000  0.0018
   338. (0.00015) RY*( 2) H  19           s(100.00%)
                                           -0.0007 -0.0018  1.0000
   339. (0.00063) RY*( 1) H  20           s(100.00%)
                                           -0.0017  1.0000  0.0019
   340. (0.00021) RY*( 2) H  20           s(100.00%)
                                           -0.0006 -0.0019  1.0000
   341. (0.00049) RY*( 1) H  21           s(100.00%)
                                           -0.0007  1.0000  0.0023
   342. (0.00022) RY*( 2) H  21           s(100.00%)
                                           -0.0012 -0.0023  1.0000
   343. (0.00182) RY*( 1) H  22           s(100.00%)
                                           -0.0035  1.0000 -0.0003
   344. (0.00015) RY*( 2) H  22           s(100.00%)
                                            0.0002  0.0003  1.0000
   345. (0.00057) RY*( 1) H  23           s(100.00%)
                                           -0.0013  1.0000  0.0021
   346. (0.00016) RY*( 2) H  23           s(100.00%)
                                           -0.0008 -0.0021  1.0000
   347. (0.00047) RY*( 1) H  24           s(100.00%)
                                           -0.0006  1.0000  0.0022
   348. (0.00022) RY*( 2) H  24           s(100.00%)
                                           -0.0012 -0.0022  1.0000
   349. (0.00041) RY*( 1) H  25           s(100.00%)
                                           -0.0006  1.0000  0.0026
   350. (0.00022) RY*( 2) H  25           s(100.00%)
                                           -0.0012 -0.0026  1.0000
   351. (0.00046) RY*( 1) H  26           s(100.00%)
                                           -0.0007  1.0000  0.0024
   352. (0.00022) RY*( 2) H  26           s(100.00%)
                                           -0.0011 -0.0024  1.0000
   353. (0.00055) RY*( 1) H  27           s(100.00%)
                                           -0.0014  1.0000  0.0023
   354. (0.00018) RY*( 2) H  27           s(100.00%)
                                           -0.0008 -0.0023  1.0000
   355. (0.00084) RY*( 1) H  28           s(100.00%)
                                           -0.0042  1.0000 -0.0032
   356. (0.00021) RY*( 2) H  28           s(100.00%)
                                            0.0006  0.0032  1.0000
   357. (0.00443) RY*( 1) C  29           s(  7.42%)p11.85( 87.87%)d 0.63(  4.71%)
                                            0.0000 -0.0042  0.2713 -0.0232  0.0044
                                            0.0171 -0.2229 -0.0229  0.0026 -0.0197
                                            0.3895 -0.0037 -0.0145 -0.0043 -0.8143
                                            0.1134 -0.0049  0.1124 -0.0022 -0.0008
                                            0.0110  0.1853
   358. (0.00315) RY*( 2) C  29           s(  0.01%)p 1.00( 70.19%)d 0.42( 29.81%)
                                            0.0000  0.0009  0.0062  0.0038 -0.0007
                                           -0.0225  0.6186  0.2751  0.0273 -0.0174
                                            0.4544  0.1834  0.0149 -0.0038  0.0250
                                            0.0301  0.0055 -0.0867 -0.2823 -0.2404
                                            0.3860 -0.0641
   359. (0.00119) RY*( 3) C  29           s( 30.18%)p 2.25( 68.04%)d 0.06(  1.78%)
                                            0.0000 -0.0047  0.5435  0.0763  0.0235
                                            0.0186  0.4605 -0.0675 -0.0603 -0.0205
                                           -0.5984  0.1216  0.0415 -0.0442 -0.2390
                                            0.1358  0.0853 -0.0311  0.0536 -0.0484
                                           -0.0594 -0.0900
   360. (0.00029) RY*( 4) C  29           s(  9.22%)p 7.47( 68.81%)d 2.38( 21.97%)
                                           -0.0000  0.0002  0.3027 -0.0001 -0.0236
                                           -0.0034  0.2981 -0.3917 -0.0429 -0.0018
                                            0.3594 -0.4429  0.1118  0.0150  0.2866
                                            0.0896 -0.1256  0.0710  0.3165 -0.0472
                                           -0.1758  0.2853
   361. (0.00027) RY*( 5) C  29           s( 27.19%)p 2.07( 56.22%)d 0.61( 16.59%)
                                           -0.0000 -0.0010  0.4762  0.2066 -0.0501
                                            0.0004 -0.4297  0.3981  0.0449  0.0030
                                            0.0023 -0.0007 -0.0297  0.0187  0.3065
                                            0.2951 -0.1863 -0.1305 -0.0498 -0.3649
                                            0.0726  0.0893
   362. (0.00013) RY*( 6) C  29           s( 18.55%)p 2.44( 45.29%)d 1.95( 36.16%)
                                            0.0000  0.0002  0.3370 -0.2555 -0.0814
                                            0.0017 -0.0387 -0.1768  0.3914 -0.0039
                                            0.1046 -0.1071 -0.4071 -0.0184  0.0559
                                           -0.1421 -0.2349 -0.2501 -0.2216  0.3261
                                            0.0336 -0.3774
   363. (0.00011) RY*( 7) C  29           s( 13.04%)p 4.84( 63.12%)d 1.83( 23.84%)
                                           -0.0000  0.0030  0.2725 -0.2365  0.0108
                                           -0.0134 -0.2290 -0.4402 -0.1167  0.0158
                                            0.1129  0.4591  0.1264  0.0066  0.2229
                                           -0.1202  0.2594  0.3566 -0.0371 -0.1654
                                            0.2484 -0.1444
   364. (0.00008) RY*( 8) C  29           s(  1.82%)p31.38( 57.20%)d22.48( 40.98%)
   365. (0.00007) RY*( 9) C  29           s(  9.57%)p 3.75( 35.89%)d 5.70( 54.54%)
   366. (0.00004) RY*(10) C  29           s( 15.36%)p 1.66( 25.47%)d 3.85( 59.17%)
   367. (0.00004) RY*(11) C  29           s( 15.64%)p 4.35( 68.07%)d 1.04( 16.28%)
   368. (0.00002) RY*(12) C  29           s( 41.91%)p 0.62( 26.07%)d 0.76( 32.02%)
   369. (0.00001) RY*(13) C  29           s(  0.96%)p26.58( 25.49%)d76.67( 73.55%)
   370. (0.00001) RY*(14) C  29           s(  3.34%)p21.46( 71.60%)d 7.51( 25.07%)
   371. (0.00001) RY*(15) C  29           s(  0.03%)p99.99( 69.65%)d99.99( 30.32%)
   372. (0.00000) RY*(16) C  29           s( 97.53%)p 0.01(  1.29%)d 0.01(  1.18%)
   373. (0.00001) RY*(17) C  29           s(  8.19%)p 7.34( 60.11%)d 3.87( 31.70%)
   374. (0.00097) RY*( 1) H  30           s(100.00%)
                                           -0.0024  1.0000  0.0004
   375. (0.00016) RY*( 2) H  30           s(100.00%)
                                           -0.0002 -0.0004  1.0000
   376. (0.00096) RY*( 1) H  31           s(100.00%)
                                           -0.0021  1.0000  0.0003
   377. (0.00020) RY*( 2) H  31           s(100.00%)
                                           -0.0001 -0.0003  1.0000
   378. (0.00064) RY*( 1) H  32           s(100.00%)
                                           -0.0006  1.0000 -0.0000
   379. (0.00017) RY*( 2) H  32           s(100.00%)
                                            0.0001  0.0000  1.0000
   380. (0.01549) BD*( 1) C   1 - C   2  
                ( 50.10%)   0.7078* C   1 s( 34.69%)p 1.88( 65.27%)d 0.00(  0.03%)
                                            0.0000  0.5889 -0.0106  0.0002  0.0000
                                           -0.3420 -0.0094  0.0081  0.0000 -0.5180
                                           -0.0052  0.0111  0.0000 -0.5153  0.0402
                                            0.0057  0.0001  0.0117  0.0066  0.0109
                                           -0.0040  0.0017
                ( 49.90%)  -0.7064* C   2 s( 34.65%)p 1.89( 65.32%)d 0.00(  0.03%)
                                            0.0000  0.5885 -0.0127 -0.0028 -0.0005
                                            0.3581 -0.0251 -0.0031  0.0001  0.5320
                                           -0.0286 -0.0061  0.0002  0.4898  0.0195
                                           -0.0117  0.0007  0.0099  0.0067  0.0117
                                           -0.0037  0.0046
   381. (0.01548) BD*( 1) C   1 - C   6  
                ( 50.06%)   0.7076* C   1 s( 34.68%)p 1.88( 65.29%)d 0.00(  0.03%)
                                            0.0000  0.5888 -0.0116 -0.0005 -0.0001
                                           -0.1324 -0.0198  0.0050  0.0000 -0.0350
                                           -0.0289  0.0040 -0.0001  0.7951 -0.0231
                                           -0.0131 -0.0002  0.0039 -0.0062 -0.0025
                                           -0.0002  0.0161
                ( 49.94%)  -0.7067* C   6 s( 34.67%)p 1.88( 65.30%)d 0.00(  0.03%)
                                            0.0000  0.5887 -0.0133 -0.0024 -0.0006
                                            0.1526 -0.0265 -0.0005 -0.0001  0.0595
                                           -0.0315 -0.0028 -0.0003 -0.7900  0.0114
                                           -0.0133 -0.0004  0.0033 -0.0041  0.0002
                                           -0.0005  0.0169
   382. (0.32725) BD*( 2) C   1 - C   6  
                ( 49.92%)   0.7065* C   1 s(  0.00%)p 1.00( 99.96%)d 0.00(  0.04%)
                                            0.0000  0.0007 -0.0000 -0.0000 -0.0000
                                           -0.7789 -0.0202 -0.0098  0.0005  0.6176
                                            0.0160  0.0079 -0.0004 -0.1031 -0.0027
                                           -0.0014  0.0000  0.0014 -0.0104  0.0100
                                            0.0129 -0.0027
                ( 50.08%)  -0.7077* C   6 s(  0.00%)p 1.00( 99.96%)d 0.00(  0.04%)
                                            0.0000  0.0020 -0.0001  0.0000 -0.0001
                                           -0.7797 -0.0190  0.0094  0.0014  0.6168
                                            0.0153 -0.0076 -0.0010 -0.1027 -0.0028
                                            0.0015  0.0001  0.0034  0.0141 -0.0102
                                            0.0071  0.0032
   383. (0.01150) BD*( 1) C   1 - H  17  
                ( 39.77%)   0.6306* C   1 s( 30.54%)p 2.27( 69.39%)d 0.00(  0.07%)
                                            0.0003 -0.5523 -0.0177 -0.0002 -0.0002
                                           -0.5074 -0.0025 -0.0053 -0.0012 -0.5894
                                           -0.0030 -0.0061 -0.0014  0.2983  0.0014
                                            0.0031  0.0007 -0.0181  0.0098  0.0121
                                            0.0026  0.0094
                ( 60.23%)  -0.7761* H  17 s(100.00%)
                                           -1.0000 -0.0006 -0.0011
   384. (0.01543) BD*( 1) C   2 - C   3  
                ( 50.44%)   0.7102* C   2 s( 34.77%)p 1.88( 65.20%)d 0.00(  0.03%)
                                            0.0000  0.5896 -0.0097  0.0016  0.0003
                                           -0.4895  0.0146  0.0078 -0.0003 -0.5776
                                            0.0233  0.0083 -0.0002  0.2773  0.0311
                                           -0.0083  0.0010  0.0140 -0.0074 -0.0074
                                           -0.0024 -0.0015
                ( 49.56%)  -0.7040* C   3 s( 34.74%)p 1.88( 65.23%)d 0.00(  0.03%)
                                           -0.0000  0.5892  0.0147 -0.0017 -0.0002
                                            0.4951 -0.0017 -0.0041  0.0003  0.5629
                                            0.0046 -0.0069  0.0000 -0.2976  0.0412
                                           -0.0016 -0.0006  0.0152 -0.0054 -0.0050
                                           -0.0025 -0.0038
   385. (0.32410) BD*( 2) C   2 - C   3  
                ( 50.16%)   0.7082* C   2 s(  0.00%)p 1.00( 99.96%)d 0.00(  0.04%)
                                            0.0000  0.0031 -0.0004  0.0001 -0.0001
                                           -0.7806 -0.0169 -0.0083  0.0003  0.6158
                                            0.0136  0.0067 -0.0004 -0.1019 -0.0022
                                           -0.0008 -0.0001  0.0014 -0.0114  0.0108
                                            0.0127 -0.0028
                ( 49.84%)  -0.7060* C   3 s(  0.00%)p 1.00( 99.96%)d 0.00(  0.04%)
                                           -0.0001  0.0020  0.0014  0.0005  0.0002
                                           -0.7743 -0.0134 -0.0106  0.0022  0.6234
                                            0.0120  0.0075 -0.0009 -0.1050 -0.0010
                                           -0.0010  0.0003 -0.0043 -0.0032 -0.0002
                                           -0.0183 -0.0003
   386. (0.01132) BD*( 1) C   2 - H  18  
                ( 39.68%)   0.6299* C   2 s( 30.49%)p 2.28( 69.45%)d 0.00(  0.07%)
                                           -0.0003  0.5519  0.0178  0.0010  0.0002
                                            0.1456  0.0009  0.0021  0.0005  0.0463
                                            0.0002  0.0010  0.0004 -0.8192 -0.0047
                                           -0.0082 -0.0013 -0.0016 -0.0074 -0.0027
                                            0.0010  0.0246
                ( 60.32%)  -0.7767* H  18 s(100.00%)
                                            1.0000  0.0007  0.0011
   387. (0.02572) BD*( 1) C   3 - C   4  
                ( 50.63%)   0.7115* C   3 s( 35.13%)p 1.85( 64.85%)d 0.00(  0.03%)
                                            0.0001  0.5926  0.0052  0.0033  0.0005
                                           -0.1580  0.0137  0.0024  0.0007 -0.0657
                                            0.0163  0.0020  0.0014  0.7865 -0.0013
                                           -0.0100  0.0012  0.0033 -0.0042 -0.0004
                                           -0.0006  0.0156
                ( 49.37%)  -0.7027* C   4 s( 33.97%)p 1.94( 66.00%)d 0.00(  0.03%)
                                           -0.0000  0.5828  0.0062  0.0017  0.0002
                                            0.1399  0.0015  0.0001  0.0001  0.0360
                                            0.0056  0.0010 -0.0011 -0.7993  0.0149
                                            0.0023 -0.0042  0.0023 -0.0068 -0.0019
                                            0.0001  0.0165
   388. (0.01250) BD*( 1) C   3 - H  19  
                ( 39.71%)   0.6302* C   3 s( 30.04%)p 2.33( 69.89%)d 0.00(  0.07%)
                                           -0.0003  0.5479 -0.0157 -0.0016 -0.0002
                                           -0.3595 -0.0050 -0.0004  0.0000 -0.5375
                                           -0.0070 -0.0012 -0.0006 -0.5297  0.0073
                                           -0.0053 -0.0028  0.0118  0.0128  0.0188
                                           -0.0057  0.0017
                ( 60.29%)  -0.7765* H  19 s(100.00%)
                                            1.0000  0.0015  0.0007
   389. (0.02291) BD*( 1) C   4 - C   5  
                ( 49.28%)   0.7020* C   4 s( 33.95%)p 1.94( 66.02%)d 0.00(  0.03%)
                                           -0.0000  0.5826  0.0069  0.0001  0.0002
                                            0.3567  0.0026 -0.0001  0.0011  0.5216
                                           -0.0040  0.0004  0.0017  0.5104 -0.0181
                                           -0.0004  0.0031  0.0105  0.0082  0.0114
                                           -0.0038  0.0021
                ( 50.72%)  -0.7121* C   5 s( 35.27%)p 1.83( 64.70%)d 0.00(  0.03%)
                                            0.0001  0.5938  0.0065  0.0045  0.0004
                                           -0.3557  0.0143  0.0043  0.0006 -0.5347
                                            0.0136  0.0076  0.0003 -0.4836 -0.0167
                                            0.0075 -0.0020  0.0096  0.0061  0.0102
                                           -0.0037  0.0038
   390. (0.35222) BD*( 2) C   4 - C   5  
                ( 48.81%)   0.6987* C   4 s(  0.00%)p 1.00( 99.97%)d 0.00(  0.03%)
                                           -0.0001  0.0044 -0.0008 -0.0010 -0.0001
                                           -0.7729 -0.0064 -0.0043  0.0043  0.6255
                                            0.0072  0.0044 -0.0037 -0.1039  0.0013
                                            0.0008  0.0009 -0.0041 -0.0046  0.0010
                                           -0.0166 -0.0009
                ( 51.19%)  -0.7155* C   5 s(  0.00%)p 1.00( 99.96%)d 0.00(  0.04%)
                                            0.0000  0.0055 -0.0000 -0.0003 -0.0000
                                           -0.7778 -0.0074 -0.0061  0.0008  0.6191
                                            0.0067  0.0035 -0.0017 -0.1057 -0.0008
                                           -0.0005  0.0002  0.0032  0.0146 -0.0102
                                            0.0063  0.0037
   391. (0.03538) BD*( 1) C   4 - C   7  
                ( 51.00%)   0.7141* C   4 s( 32.06%)p 2.12( 67.92%)d 0.00(  0.03%)
                                            0.0002  0.5661 -0.0095 -0.0027 -0.0004
                                           -0.5051 -0.0143  0.0057 -0.0015 -0.5785
                                           -0.0182 -0.0015 -0.0018  0.2980 -0.0039
                                           -0.0009  0.0006  0.0128 -0.0069 -0.0070
                                           -0.0027 -0.0038
                ( 49.00%)  -0.7000* C   7 s( 28.78%)p 2.47( 71.19%)d 0.00(  0.03%)
                                            0.0001  0.5365  0.0064  0.0000 -0.0000
                                            0.5110 -0.0077 -0.0004  0.0023  0.5785
                                           -0.0027 -0.0008 -0.0001 -0.3404 -0.0121
                                            0.0021 -0.0027  0.0118 -0.0085 -0.0071
                                           -0.0010 -0.0041
   392. (0.01483) BD*( 1) C   5 - C   6  
                ( 49.59%)   0.7042* C   5 s( 34.60%)p 1.89( 65.36%)d 0.00(  0.03%)
                                           -0.0001  0.5881  0.0140 -0.0028 -0.0001
                                            0.4974 -0.0140 -0.0047  0.0005  0.5726
                                           -0.0223 -0.0043  0.0004 -0.2765 -0.0329
                                            0.0072  0.0000  0.0142 -0.0071 -0.0072
                                           -0.0020 -0.0015
                ( 50.41%)  -0.7100* C   6 s( 34.69%)p 1.88( 65.28%)d 0.00(  0.03%)
                                            0.0000  0.5889 -0.0086  0.0012  0.0004
                                           -0.4874  0.0035 -0.0088 -0.0005 -0.5678
                                           -0.0031 -0.0104 -0.0008  0.3015 -0.0412
                                            0.0014 -0.0004  0.0154 -0.0053 -0.0052
                                           -0.0028 -0.0038
   393. (0.01217) BD*( 1) C   5 - H  20  
                ( 39.75%)   0.6304* C   5 s( 30.02%)p 2.33( 69.91%)d 0.00(  0.07%)
                                            0.0004 -0.5477  0.0163  0.0017  0.0002
                                            0.1415  0.0062 -0.0005 -0.0007  0.0422
                                            0.0077 -0.0022 -0.0016 -0.8229 -0.0011
                                           -0.0053 -0.0021  0.0007  0.0079  0.0029
                                           -0.0009 -0.0245
                ( 60.25%)  -0.7762* H  20 s(100.00%)
                                           -1.0000 -0.0017 -0.0006
   394. (0.01116) BD*( 1) C   6 - H  21  
                ( 39.71%)   0.6301* C   6 s( 30.54%)p 2.27( 69.39%)d 0.00(  0.07%)
                                            0.0003 -0.5524 -0.0174 -0.0009 -0.0003
                                           -0.3602 -0.0016  0.0043 -0.0007 -0.5404
                                           -0.0027  0.0058 -0.0010 -0.5216 -0.0030
                                            0.0047 -0.0009 -0.0111 -0.0129 -0.0188
                                            0.0050 -0.0014
                ( 60.29%)  -0.7765* H  21 s(100.00%)
                                           -1.0000 -0.0007 -0.0012
   395. (0.03650) BD*( 1) C   7 - C   8  
                ( 48.92%)   0.6994* C   7 s( 29.50%)p 2.39( 70.47%)d 0.00(  0.03%)
                                            0.0001  0.5431  0.0084 -0.0016  0.0004
                                           -0.6900  0.0110 -0.0016  0.0008 -0.1593
                                            0.0050 -0.0025 -0.0014 -0.4502 -0.0194
                                            0.0017 -0.0027  0.0040  0.0121  0.0040
                                            0.0093 -0.0006
                ( 51.08%)  -0.7147* C   8 s( 32.19%)p 2.11( 67.78%)d 0.00(  0.03%)
                                            0.0001  0.5673 -0.0076 -0.0044 -0.0002
                                            0.7123  0.0199 -0.0024  0.0022  0.0857
                                            0.0081 -0.0032  0.0009  0.4032 -0.0022
                                           -0.0015  0.0006  0.0022  0.0125  0.0020
                                            0.0103 -0.0033
   396. (0.04033) BD*( 1) C   7 - N   9  
                ( 62.41%)   0.7900* C   7 s( 21.99%)p 3.54( 77.92%)d 0.00(  0.09%)
                                           -0.0001  0.4684  0.0234  0.0027 -0.0006
                                            0.4481 -0.0127 -0.0022 -0.0000 -0.7464
                                            0.0236 -0.0014 -0.0006  0.1429 -0.0106
                                            0.0052 -0.0013 -0.0234  0.0041 -0.0073
                                           -0.0102 -0.0136
                ( 37.59%)  -0.6131* N   9 s( 34.11%)p 1.93( 65.86%)d 0.00(  0.03%)
                                           -0.0001  0.5840 -0.0006 -0.0036  0.0002
                                           -0.4240 -0.0035  0.0023 -0.0005  0.6747
                                            0.0069 -0.0046  0.0015 -0.1535 -0.0043
                                            0.0009 -0.0002 -0.0144  0.0007 -0.0024
                                           -0.0062 -0.0037
   397. (0.02178) BD*( 1) C   7 - H  22  
                ( 38.00%)   0.6165* C   7 s( 19.80%)p 4.05( 80.12%)d 0.00(  0.08%)
                                            0.0003 -0.4441  0.0274 -0.0001 -0.0001
                                            0.2468  0.0038  0.0020  0.0027 -0.2847
                                           -0.0139  0.0003 -0.0028 -0.8114 -0.0228
                                           -0.0011  0.0017  0.0053  0.0132 -0.0144
                                            0.0006 -0.0209
                ( 62.00%)  -0.7874* H  22 s(100.00%)
                                           -1.0000 -0.0035  0.0002
   398. (0.02385) BD*( 1) C   8 - C  10  
                ( 49.12%)   0.7009* C   8 s( 33.97%)p 1.94( 66.00%)d 0.00(  0.03%)
                                           -0.0000 -0.5828 -0.0076 -0.0026 -0.0000
                                            0.2316  0.0072 -0.0004  0.0001  0.7359
                                           -0.0145 -0.0008  0.0033  0.2540 -0.0012
                                           -0.0019  0.0013 -0.0079 -0.0049 -0.0080
                                            0.0098  0.0067
                ( 50.88%)  -0.7133* C  10 s( 34.94%)p 1.86( 65.03%)d 0.00(  0.03%)
                                           -0.0001 -0.5911 -0.0061 -0.0044 -0.0004
                                           -0.2642  0.0184  0.0040  0.0008 -0.7165
                                           -0.0051  0.0088 -0.0020 -0.2578  0.0113
                                            0.0031 -0.0001 -0.0057 -0.0050 -0.0076
                                            0.0102  0.0078
   399. (0.35006) BD*( 2) C   8 - C  10  
                ( 49.82%)   0.7058* C   8 s(  0.01%)p 1.00( 99.96%)d 0.00(  0.03%)
                                           -0.0001 -0.0007  0.0073 -0.0014 -0.0000
                                           -0.4722 -0.0080 -0.0026  0.0023 -0.1514
                                            0.0002 -0.0008  0.0015  0.8681  0.0074
                                            0.0068 -0.0048  0.0071 -0.0066 -0.0092
                                            0.0043 -0.0120
                ( 50.18%)  -0.7084* C  10 s(  0.00%)p 1.00( 99.96%)d 0.00(  0.04%)
                                            0.0000  0.0003  0.0030 -0.0004 -0.0000
                                           -0.4754 -0.0075 -0.0046 -0.0002 -0.1376
                                           -0.0015 -0.0019  0.0004  0.8686  0.0099
                                            0.0073 -0.0013 -0.0084 -0.0031  0.0165
                                            0.0043  0.0023
   400. (0.02165) BD*( 1) C   8 - C  14  
                ( 49.12%)   0.7008* C   8 s( 33.81%)p 1.96( 66.16%)d 0.00(  0.03%)
                                            0.0000 -0.5814 -0.0035 -0.0007 -0.0002
                                            0.4638 -0.0040  0.0008  0.0012 -0.6537
                                            0.0129  0.0014 -0.0036  0.1377  0.0040
                                            0.0003  0.0003  0.0140 -0.0050  0.0029
                                            0.0046  0.0096
                ( 50.88%)  -0.7133* C  14 s( 35.03%)p 1.85( 64.94%)d 0.00(  0.03%)
                                           -0.0001 -0.5918 -0.0053 -0.0044 -0.0004
                                           -0.4869  0.0158  0.0078  0.0006  0.6270
                                            0.0092 -0.0079  0.0021 -0.1361  0.0128
                                            0.0017  0.0008  0.0121 -0.0053  0.0018
                                            0.0048  0.0095
   401. (0.06406) BD*( 1) N   9 - C  15  
                ( 36.05%)   0.6004* N   9 s( 32.99%)p 2.03( 66.96%)d 0.00(  0.05%)
                                            0.0000 -0.5744 -0.0033 -0.0037  0.0002
                                           -0.0895  0.0016 -0.0033  0.0000  0.2664
                                           -0.0067  0.0066  0.0003 -0.7684  0.0103
                                           -0.0086 -0.0016  0.0040 -0.0034  0.0102
                                            0.0024 -0.0177
                ( 63.95%)  -0.7997* C  15 s( 32.75%)p 2.05( 67.17%)d 0.00(  0.08%)
                                           -0.0002 -0.5721  0.0110  0.0019  0.0009
                                            0.0837 -0.0080 -0.0014 -0.0014 -0.2436
                                            0.0145  0.0030  0.0026  0.7775 -0.0230
                                           -0.0057 -0.0029 -0.0004 -0.0056  0.0147
                                            0.0011 -0.0234
   402. (0.02134) BD*( 1) N   9 - C  29  
                ( 36.15%)   0.6012* N   9 s( 32.81%)p 2.05( 67.16%)d 0.00(  0.03%)
                                            0.0000 -0.5728  0.0001 -0.0051 -0.0001
                                           -0.3562  0.0054 -0.0018  0.0002  0.4116
                                           -0.0063  0.0023 -0.0004  0.6124 -0.0088
                                           -0.0057  0.0014  0.0101  0.0084 -0.0084
                                            0.0025 -0.0061
                ( 63.85%)  -0.7991* C  29 s( 24.29%)p 3.11( 75.60%)d 0.00(  0.10%)
                                           -0.0001 -0.4922 -0.0269  0.0017  0.0002
                                            0.3887 -0.0224 -0.0011  0.0006 -0.4473
                                            0.0271  0.0008 -0.0008 -0.6343  0.0352
                                            0.0022 -0.0008  0.0138  0.0184 -0.0207
                                            0.0018 -0.0092
   403. (0.01514) BD*( 1) C  10 - C  11  
                ( 49.51%)   0.7036* C  10 s( 34.77%)p 1.88( 65.20%)d 0.00(  0.03%)
                                            0.0000 -0.5895 -0.0139  0.0031  0.0001
                                            0.6972 -0.0055 -0.0079 -0.0005  0.0869
                                           -0.0397  0.0030  0.0003  0.3957 -0.0105
                                           -0.0044  0.0002 -0.0006 -0.0136 -0.0013
                                           -0.0091  0.0050
                ( 50.49%)  -0.7106* C  11 s( 34.71%)p 1.88( 65.25%)d 0.00(  0.03%)
                                           -0.0000 -0.5891  0.0093 -0.0016 -0.0005
                                           -0.6986  0.0189  0.0108 -0.0005 -0.0681
                                           -0.0369  0.0050 -0.0010 -0.3974  0.0042
                                            0.0069 -0.0006 -0.0033 -0.0144 -0.0033
                                           -0.0085  0.0043
   404. (0.01234) BD*( 1) C  10 - H  23  
                ( 39.74%)   0.6304* C  10 s( 30.20%)p 2.31( 69.73%)d 0.00(  0.07%)
                                           -0.0003  0.5493 -0.0159 -0.0012 -0.0001
                                            0.4653  0.0079 -0.0035 -0.0020 -0.6774
                                            0.0044 -0.0046 -0.0032  0.1473  0.0026
                                           -0.0035 -0.0013 -0.0211  0.0045 -0.0072
                                           -0.0070 -0.0109
                ( 60.26%)  -0.7762* H  23 s(100.00%)
                                            1.0000  0.0013  0.0008
   405. (0.01563) BD*( 1) C  11 - C  12  
                ( 49.93%)   0.7066* C  11 s( 34.67%)p 1.88( 65.30%)d 0.00(  0.03%)
                                           -0.0000 -0.5887  0.0131  0.0031  0.0007
                                            0.4716 -0.0361 -0.0042  0.0001 -0.6367
                                           -0.0085  0.0130 -0.0007  0.1520 -0.0210
                                            0.0001 -0.0001  0.0121 -0.0048  0.0023
                                            0.0063  0.0097
                ( 50.07%)  -0.7076* C  12 s( 34.71%)p 1.88( 65.26%)d 0.00(  0.03%)
                                           -0.0000 -0.5891  0.0108 -0.0001  0.0000
                                           -0.4532 -0.0152  0.0107 -0.0001  0.6547
                                           -0.0362 -0.0088  0.0000 -0.1290 -0.0147
                                            0.0044 -0.0001  0.0131 -0.0062  0.0032
                                            0.0033  0.0093
   406. (0.32478) BD*( 2) C  11 - C  12  
                ( 50.35%)   0.7096* C  11 s(  0.00%)p 1.00( 99.96%)d 0.00(  0.04%)
                                            0.0000 -0.0000  0.0002  0.0011  0.0001
                                           -0.4779 -0.0118 -0.0055  0.0009 -0.1474
                                           -0.0038 -0.0018  0.0005  0.8653  0.0217
                                            0.0108 -0.0014 -0.0086 -0.0034  0.0163
                                            0.0041  0.0029
                ( 49.65%)  -0.7047* C  12 s(  0.00%)p 1.00( 99.96%)d 0.00(  0.04%)
                                           -0.0000  0.0019  0.0003  0.0003  0.0001
                                           -0.4733 -0.0123 -0.0060  0.0005 -0.1551
                                           -0.0038 -0.0020  0.0001  0.8664  0.0232
                                            0.0112 -0.0004  0.0009  0.0104 -0.0075
                                           -0.0089  0.0117
   407. (0.01122) BD*( 1) C  11 - H  24  
                ( 39.72%)   0.6303* C  11 s( 30.52%)p 2.27( 69.41%)d 0.00(  0.07%)
                                           -0.0003  0.5522  0.0178  0.0012  0.0003
                                           -0.2428 -0.0008 -0.0029 -0.0006 -0.7525
                                           -0.0043 -0.0069 -0.0010 -0.2623 -0.0012
                                           -0.0028 -0.0005  0.0125  0.0025  0.0126
                                           -0.0168 -0.0082
                ( 60.28%)  -0.7764* H  24 s(100.00%)
                                            1.0000  0.0006  0.0012
   408. (0.01555) BD*( 1) C  12 - C  13  
                ( 50.08%)   0.7077* C  12 s( 34.72%)p 1.88( 65.25%)d 0.00(  0.03%)
                                            0.0000  0.5891 -0.0116 -0.0004 -0.0001
                                            0.2228  0.0264 -0.0076 -0.0000  0.7332
                                           -0.0318 -0.0111 -0.0001  0.2517  0.0087
                                           -0.0062  0.0000  0.0076  0.0061  0.0091
                                           -0.0094 -0.0075
                ( 49.92%)  -0.7065* C  13 s( 34.70%)p 1.88( 65.26%)d 0.00(  0.03%)
                                            0.0000  0.5889 -0.0133 -0.0028 -0.0005
                                           -0.2476  0.0374  0.0001  0.0002 -0.7183
                                           -0.0002 -0.0133 -0.0007 -0.2707  0.0203
                                           -0.0024 -0.0000  0.0054  0.0047  0.0084
                                           -0.0114 -0.0081
   409. (0.01161) BD*( 1) C  12 - H  25  
                ( 39.78%)   0.6307* C  12 s( 30.49%)p 2.28( 69.45%)d 0.00(  0.07%)
                                           -0.0003  0.5518  0.0180  0.0002  0.0002
                                           -0.7208 -0.0038 -0.0074 -0.0016 -0.0834
                                           -0.0003 -0.0009 -0.0002 -0.4098 -0.0021
                                           -0.0042 -0.0009  0.0043  0.0181  0.0017
                                            0.0176 -0.0023
                ( 60.22%)  -0.7760* H  25 s(100.00%)
                                            1.0000  0.0005  0.0012
   410. (0.01490) BD*( 1) C  13 - C  14  
                ( 50.46%)   0.7103* C  13 s( 34.62%)p 1.89( 65.35%)d 0.00(  0.03%)
                                            0.0000  0.5883 -0.0090  0.0018  0.0004
                                            0.6953 -0.0064  0.0121  0.0007  0.0916
                                           -0.0392 -0.0024 -0.0007  0.3996 -0.0112
                                            0.0069  0.0003 -0.0001  0.0143  0.0012
                                            0.0094 -0.0046
                ( 49.54%)  -0.7039* C  14 s( 34.91%)p 1.86( 65.06%)d 0.00(  0.03%)
                                           -0.0001  0.5907  0.0144 -0.0020 -0.0001
                                           -0.7000  0.0172  0.0058 -0.0004 -0.0710
                                           -0.0377  0.0055  0.0004 -0.3921  0.0034
                                            0.0053 -0.0004  0.0032  0.0136  0.0032
                                            0.0084 -0.0047
   411. (0.31918) BD*( 2) C  13 - C  14  
                ( 50.29%)   0.7091* C  13 s(  0.00%)p 1.00( 99.96%)d 0.00(  0.04%)
                                           -0.0000 -0.0012  0.0003  0.0005  0.0001
                                           -0.4743 -0.0115  0.0053  0.0000 -0.1633
                                           -0.0035  0.0019 -0.0000  0.8645  0.0206
                                           -0.0096 -0.0004  0.0010  0.0111 -0.0084
                                           -0.0094  0.0117
                ( 49.71%)  -0.7051* C  14 s(  0.00%)p 1.00( 99.96%)d 0.00(  0.04%)
                                           -0.0000  0.0028  0.0012  0.0008 -0.0001
                                           -0.4661 -0.0103 -0.0061  0.0011 -0.1709
                                           -0.0031 -0.0008  0.0003  0.8675  0.0151
                                            0.0133 -0.0014  0.0071 -0.0070 -0.0079
                                            0.0042 -0.0136
   412. (0.01116) BD*( 1) C  13 - H  26  
                ( 39.71%)   0.6301* C  13 s( 30.58%)p 2.27( 69.35%)d 0.00(  0.07%)
                                            0.0003 -0.5527 -0.0176 -0.0009 -0.0002
                                            0.4778  0.0024 -0.0054  0.0009 -0.6685
                                           -0.0035  0.0062 -0.0010  0.1351  0.0004
                                           -0.0018  0.0002  0.0211 -0.0028  0.0067
                                            0.0071  0.0110
                ( 60.29%)  -0.7765* H  26 s(100.00%)
                                           -1.0000 -0.0006 -0.0011
   413. (0.01212) BD*( 1) C  14 - H  27  
                ( 39.65%)   0.6297* C  14 s( 29.97%)p 2.33( 69.97%)d 0.00(  0.07%)
                                            0.0003 -0.5472  0.0158  0.0021  0.0001
                                           -0.2327 -0.0088  0.0025  0.0017 -0.7559
                                            0.0023 -0.0047 -0.0021 -0.2722 -0.0036
                                           -0.0002  0.0001 -0.0121 -0.0039 -0.0136
                                            0.0165  0.0079
                ( 60.35%)  -0.7769* H  27 s(100.00%)
                                           -1.0000 -0.0014 -0.0008
   414. (0.29180) BD*( 1) C  15 - O  16  
                ( 73.07%)   0.8548* C  15 s(  0.12%)p99.99( 99.30%)d 5.09(  0.59%)
                                            0.0000  0.0338 -0.0027  0.0014 -0.0009
                                            0.8449  0.0311  0.0152  0.0011  0.5176
                                            0.0258  0.0119  0.0021  0.0960  0.0011
                                            0.0007 -0.0002 -0.0306  0.0172  0.0024
                                            0.0679  0.0017
                ( 26.93%)  -0.5190* O  16 s(  0.12%)p99.99( 99.77%)d 0.91(  0.11%)
                                            0.0000  0.0347 -0.0026 -0.0005 -0.0000
                                            0.7974  0.0011 -0.0020 -0.0023  0.5959
                                           -0.0009 -0.0012 -0.0016  0.0812  0.0001
                                           -0.0003 -0.0001  0.0111 -0.0068 -0.0019
                                           -0.0304 -0.0020
   415. (0.00646) BD*( 2) C  15 - O  16  
                ( 64.10%)   0.8007* C  15 s( 31.90%)p 2.13( 67.94%)d 0.01(  0.16%)
                                            0.0001 -0.5617  0.0588  0.0010  0.0007
                                           -0.3932  0.0283  0.0031  0.0021  0.7061
                                           -0.0438 -0.0027 -0.0036 -0.1480  0.0383
                                           -0.0047  0.0026  0.0301 -0.0044  0.0087
                                            0.0176  0.0174
                ( 35.90%)  -0.5991* O  16 s( 37.13%)p 1.69( 62.76%)d 0.00(  0.11%)
                                           -0.0001 -0.6082  0.0365 -0.0014  0.0000
                                            0.4697 -0.0130  0.0013 -0.0001 -0.6155
                                            0.0192 -0.0022 -0.0001  0.1660 -0.0009
                                           -0.0017  0.0007  0.0250 -0.0075  0.0103
                                            0.0091  0.0152
   416. (0.03583) BD*( 1) C  15 - H  28  
                ( 41.82%)   0.6466* C  15 s( 35.51%)p 1.81( 64.40%)d 0.00(  0.09%)
                                            0.0003 -0.5947 -0.0375 -0.0014 -0.0008
                                            0.3415  0.0142 -0.0022  0.0031 -0.4072
                                           -0.0204  0.0048 -0.0037 -0.6007 -0.0027
                                           -0.0032 -0.0011  0.0073  0.0170 -0.0223
                                            0.0002 -0.0063
                ( 58.18%)  -0.7628* H  28 s(100.00%)
                                           -1.0000 -0.0042  0.0006
   417. (0.01396) BD*( 1) C  29 - H  30  
                ( 39.17%)   0.6258* C  29 s( 25.17%)p 2.97( 74.76%)d 0.00(  0.07%)
                                            0.0001 -0.5017  0.0041 -0.0018 -0.0000
                                           -0.8569 -0.0098 -0.0056  0.0009 -0.0525
                                           -0.0116 -0.0020 -0.0005 -0.1004 -0.0125
                                            0.0048 -0.0012 -0.0049 -0.0079  0.0000
                                           -0.0223  0.0118
                ( 60.83%)  -0.7800* H  30 s(100.00%)
                                           -1.0000 -0.0024 -0.0002
   418. (0.01188) BD*( 1) C  29 - H  31  
                ( 39.14%)   0.6256* C  29 s( 24.97%)p 3.00( 74.95%)d 0.00(  0.07%)
                                           -0.0001  0.4997 -0.0050  0.0002  0.0001
                                           -0.2469 -0.0163 -0.0020 -0.0015 -0.8282
                                           -0.0061 -0.0031  0.0011  0.0466  0.0102
                                           -0.0058  0.0013  0.0148 -0.0008 -0.0045
                                           -0.0184 -0.0120
                ( 60.86%)  -0.7801* H  31 s(100.00%)
                                            1.0000  0.0021  0.0001
   419. (0.00594) BD*( 1) C  29 - H  32  
                ( 39.35%)   0.6273* C  29 s( 25.63%)p 2.90( 74.30%)d 0.00(  0.07%)
                                           -0.0001  0.5062 -0.0053 -0.0009  0.0001
                                           -0.2271 -0.0146  0.0052 -0.0009  0.3303
                                            0.0160 -0.0085  0.0006 -0.7627  0.0010
                                            0.0001 -0.0007 -0.0064  0.0125 -0.0174
                                           -0.0025  0.0155
                ( 60.65%)  -0.7788* H  32 s(100.00%)
                                            1.0000  0.0006 -0.0001


 NHO Directionality and "Bond Bending" (deviations from line of nuclear centers)

         [Thresholds for printing:  angular deviation  >  1.0 degree]
                                    hybrid p-character > 25.0%
                                    orbital occupancy  >  0.10e

                                Line of Centers        Hybrid 1              Hybrid 2
                                ---------------  -------------------   ------------------
                NBO               Theta   Phi    Theta   Phi    Dev    Theta   Phi    Dev
 ========================================================================================
     1. BD (   1) C   1 - C   2   128.6  236.3   127.3  236.2   1.3     50.1   56.4   1.3
     2. BD (   1) C   1 - C   6    10.7  198.2    11.8  202.1   1.4    170.8   11.2   2.0
     3. BD (   2) C   1 - C   6    10.7  198.2    95.9  141.6  90.0     95.9  141.6  90.0
     5. BD (   1) C   2 - C   3    68.9  229.2    67.3  229.4   1.7    109.2   48.9   2.0
     6. BD (   2) C   2 - C   3    68.9  229.2    95.8  141.7  89.8     96.0  141.1  89.6
     8. BD (   1) C   3 - C   4    11.5  199.9     --     --    --     169.4   16.3   1.1
    10. BD (   1) C   4 - C   5    52.2   56.1     --     --    --     128.9  236.8   1.2
    11. BD (   2) C   4 - C   5    52.2   56.1    95.7  140.9  89.4     96.0  141.6  89.8
    12. BD (   1) C   4 - C   7    67.4  229.3    69.6  229.4   2.2    114.8   48.7   2.3
    13. BD (   1) C   5 - C   6   110.9   49.2   112.6   48.7   1.7     71.1  229.7   2.1
    16. BD (   1) C   7 - C   8   120.3  188.5   124.0  193.1   5.3     61.5    7.1   2.2
    17. BD (   1) C   7 - N   9    79.9  302.4    80.8  300.9   1.8    101.1  122.1   1.0
    18. BD (   1) C   7 - H  22    28.4  131.4    25.3  130.3   3.1      --     --    --
    20. BD (   2) C   8 - C  10   108.5  250.8    29.9  197.4  89.7     29.9  196.1  89.8
    21. BD (   1) C   8 - C  14    99.7  126.8   100.2  125.7   1.2     81.2  306.3   1.1
    22. BD (   1) N   9 - C  15    20.3  290.2     --     --    --     162.5  108.1   2.9
    24. BD (   1) C  10 - C  11   119.5  186.6   119.1  184.2   2.1     60.3    8.6   1.7
    26. BD (   1) C  11 - C  12   100.0  125.6    99.7  124.3   1.3     79.6  306.9   1.4
    27. BD (   2) C  11 - C  12   100.0  125.6    30.0  197.1  89.7     29.8  198.1  89.8
    29. BD (   1) C  12 - C  13    71.1   72.1    70.8   70.7   1.3    108.4  254.0   1.9
    31. BD (   1) C  13 - C  14    60.6    6.4    60.7    4.0   2.1    119.3  188.6   2.0
    32. BD (   2) C  13 - C  14    60.6    6.4   149.9   18.9  89.9     29.8  199.9  90.3
    35. BD (   1) C  15 - O  16    78.1  303.1    84.7   32.0  87.8     85.3   36.7  87.4
    36. BD (   2) C  15 - O  16    78.1  303.1    81.5  298.7   5.5    102.3  127.4   4.2
    37. BD (   1) C  15 - H  28    40.6  130.1    42.4  129.9   1.9      --     --    --
    38. BD (   1) C  29 - H  30    84.0    3.1    82.9    4.4   1.7      --     --    --
    39. BD (   1) C  29 - H  31    87.9  253.9    86.6  252.3   2.0      --     --    --
    40. BD (   1) C  29 - H  32   154.1  124.8   151.5  125.0   2.6      --     --    --
    58. LP (   1) N   9             --     --     95.7  213.7   --       --     --    --
    59. LP (   1) O  16             --     --     78.1  303.1   --       --     --    --
    60. LP (   2) O  16             --     --     12.9  147.7   --       --     --    --
   382. BD*(   2) C   1 - C   6    10.7  198.2    95.9  141.6  90.0     95.9  141.6  90.0
   385. BD*(   2) C   2 - C   3    68.9  229.2    95.8  141.7  89.8     96.0  141.1  89.6
   390. BD*(   2) C   4 - C   5    52.2   56.1    95.7  140.9  89.4     96.0  141.6  89.8
   399. BD*(   2) C   8 - C  10   108.5  250.8    29.9  197.4  89.7     29.9  196.1  89.8
   406. BD*(   2) C  11 - C  12   100.0  125.6    30.0  197.1  89.7     29.8  198.1  89.8
   411. BD*(   2) C  13 - C  14    60.6    6.4   149.9   18.9  89.9     29.8  199.9  90.3
   414. BD*(   1) C  15 - O  16    78.1  303.1    84.7   32.0  87.8     85.3   36.7  87.4


 Second Order Perturbation Theory Analysis of Fock Matrix in NBO Basis

     Threshold for printing:   0.50 kcal/mol
                                                                              E(2)  E(j)-E(i) F(i,j)
         Donor NBO (i)                     Acceptor NBO (j)                 kcal/mol   a.u.    a.u. 
 ===================================================================================================

 within unit  1
   1. BD (   1) C   1 - C   2        / 95. RY*(   1) C   3                    1.00    1.89    0.039
   1. BD (   1) C   1 - C   2        / 96. RY*(   2) C   3                    1.40    1.97    0.047
   1. BD (   1) C   1 - C   2        /146. RY*(   1) C   6                    1.04    1.86    0.039
   1. BD (   1) C   1 - C   2        /147. RY*(   2) C   6                    1.44    2.19    0.050
   1. BD (   1) C   1 - C   2        /381. BD*(   1) C   1 - C   6            2.51    1.39    0.053
   1. BD (   1) C   1 - C   2        /383. BD*(   1) C   1 - H  17            1.33    1.39    0.038
   1. BD (   1) C   1 - C   2        /384. BD*(   1) C   2 - C   3            2.67    1.39    0.054
   1. BD (   1) C   1 - C   2        /386. BD*(   1) C   2 - H  18            1.35    1.38    0.039
   1. BD (   1) C   1 - C   2        /388. BD*(   1) C   3 - H  19            2.49    1.38    0.052
   1. BD (   1) C   1 - C   2        /394. BD*(   1) C   6 - H  21            2.35    1.38    0.051
   2. BD (   1) C   1 - C   6        / 78. RY*(   1) C   2                    0.99    1.86    0.038
   2. BD (   1) C   1 - C   6        / 79. RY*(   2) C   2                    1.49    2.16    0.051
   2. BD (   1) C   1 - C   6        /129. RY*(   1) C   5                    0.65    1.85    0.031
   2. BD (   1) C   1 - C   6        /130. RY*(   2) C   5                    1.87    1.91    0.054
   2. BD (   1) C   1 - C   6        /380. BD*(   1) C   1 - C   2            2.52    1.39    0.053
   2. BD (   1) C   1 - C   6        /383. BD*(   1) C   1 - H  17            1.33    1.39    0.038
   2. BD (   1) C   1 - C   6        /386. BD*(   1) C   2 - H  18            2.38    1.38    0.051
   2. BD (   1) C   1 - C   6        /392. BD*(   1) C   5 - C   6            2.57    1.38    0.053
   2. BD (   1) C   1 - C   6        /393. BD*(   1) C   5 - H  20            2.45    1.38    0.052
   2. BD (   1) C   1 - C   6        /394. BD*(   1) C   6 - H  21            1.36    1.38    0.039
   3. BD (   2) C   1 - C   6        / 81. RY*(   4) C   2                    0.82    1.79    0.038
   3. BD (   2) C   1 - C   6        /132. RY*(   4) C   5                    0.76    1.64    0.035
   3. BD (   2) C   1 - C   6        /385. BD*(   2) C   2 - C   3           28.37    0.35    0.089
   3. BD (   2) C   1 - C   6        /390. BD*(   2) C   4 - C   5           28.93    0.35    0.090
   4. BD (   1) C   1 - H  17        / 78. RY*(   1) C   2                    1.34    1.71    0.043
   4. BD (   1) C   1 - H  17        /146. RY*(   1) C   6                    1.33    1.71    0.043
   4. BD (   1) C   1 - H  17        /380. BD*(   1) C   1 - C   2            0.95    1.24    0.031
   4. BD (   1) C   1 - H  17        /381. BD*(   1) C   1 - C   6            0.93    1.24    0.030
   4. BD (   1) C   1 - H  17        /384. BD*(   1) C   2 - C   3            3.88    1.24    0.062
   4. BD (   1) C   1 - H  17        /386. BD*(   1) C   2 - H  18            0.56    1.23    0.024
   4. BD (   1) C   1 - H  17        /392. BD*(   1) C   5 - C   6            3.78    1.24    0.061
   4. BD (   1) C   1 - H  17        /394. BD*(   1) C   6 - H  21            0.56    1.23    0.024
   5. BD (   1) C   2 - C   3        / 61. RY*(   1) C   1                    0.95    1.88    0.038
   5. BD (   1) C   2 - C   3        / 62. RY*(   2) C   1                    1.40    2.18    0.050
   5. BD (   1) C   2 - C   3        /112. RY*(   1) C   4                    1.33    1.99    0.046
   5. BD (   1) C   2 - C   3        /113. RY*(   2) C   4                    0.69    1.85    0.032
   5. BD (   1) C   2 - C   3        /380. BD*(   1) C   1 - C   2            2.59    1.39    0.054
   5. BD (   1) C   2 - C   3        /383. BD*(   1) C   1 - H  17            2.30    1.39    0.051
   5. BD (   1) C   2 - C   3        /386. BD*(   1) C   2 - H  18            1.35    1.38    0.039
   5. BD (   1) C   2 - C   3        /387. BD*(   1) C   3 - C   4            3.65    1.37    0.063
   5. BD (   1) C   2 - C   3        /388. BD*(   1) C   3 - H  19            1.48    1.38    0.041
   5. BD (   1) C   2 - C   3        /391. BD*(   1) C   4 - C   7            4.03    1.25    0.064
   6. BD (   2) C   2 - C   3        / 63. RY*(   3) C   1                    1.29    0.78    0.031
   6. BD (   2) C   2 - C   3        /382. BD*(   2) C   1 - C   6           28.24    0.35    0.089
   6. BD (   2) C   2 - C   3        /390. BD*(   2) C   4 - C   5           29.03    0.35    0.090
   7. BD (   1) C   2 - H  18        / 61. RY*(   1) C   1                    1.23    1.73    0.041
   7. BD (   1) C   2 - H  18        / 95. RY*(   1) C   3                    1.16    1.74    0.040
   7. BD (   1) C   2 - H  18        /380. BD*(   1) C   1 - C   2            0.94    1.24    0.031
   7. BD (   1) C   2 - H  18        /381. BD*(   1) C   1 - C   6            3.70    1.24    0.060
   7. BD (   1) C   2 - H  18        /383. BD*(   1) C   1 - H  17            0.57    1.24    0.024
   7. BD (   1) C   2 - H  18        /384. BD*(   1) C   2 - C   3            1.00    1.24    0.031
   7. BD (   1) C   2 - H  18        /387. BD*(   1) C   3 - C   4            4.10    1.23    0.063
   7. BD (   1) C   2 - H  18        /388. BD*(   1) C   3 - H  19            0.56    1.23    0.023
   8. BD (   1) C   3 - C   4        / 78. RY*(   1) C   2                    1.21    1.86    0.043
   8. BD (   1) C   3 - C   4        / 79. RY*(   2) C   2                    1.53    2.16    0.052
   8. BD (   1) C   3 - C   4        /129. RY*(   1) C   5                    0.91    1.85    0.037
   8. BD (   1) C   3 - C   4        /163. RY*(   1) C   7                    2.00    1.72    0.053
   8. BD (   1) C   3 - C   4        /384. BD*(   1) C   2 - C   3            3.26    1.39    0.060
   8. BD (   1) C   3 - C   4        /386. BD*(   1) C   2 - H  18            1.98    1.38    0.047
   8. BD (   1) C   3 - C   4        /388. BD*(   1) C   3 - H  19            1.58    1.38    0.042
   8. BD (   1) C   3 - C   4        /389. BD*(   1) C   4 - C   5            3.26    1.38    0.060
   8. BD (   1) C   3 - C   4        /391. BD*(   1) C   4 - C   7            2.07    1.25    0.046
   8. BD (   1) C   3 - C   4        /393. BD*(   1) C   5 - H  20            2.41    1.38    0.052
   8. BD (   1) C   3 - C   4        /397. BD*(   1) C   7 - H  22            0.98    1.21    0.031
   9. BD (   1) C   3 - H  19        / 78. RY*(   1) C   2                    1.16    1.71    0.040
   9. BD (   1) C   3 - H  19        /112. RY*(   1) C   4                    1.68    1.84    0.050
   9. BD (   1) C   3 - H  19        /380. BD*(   1) C   1 - C   2            3.64    1.24    0.060
   9. BD (   1) C   3 - H  19        /384. BD*(   1) C   2 - C   3            1.08    1.24    0.033
   9. BD (   1) C   3 - H  19        /386. BD*(   1) C   2 - H  18            0.56    1.23    0.024
   9. BD (   1) C   3 - H  19        /387. BD*(   1) C   3 - C   4            1.29    1.23    0.036
   9. BD (   1) C   3 - H  19        /389. BD*(   1) C   4 - C   5            4.73    1.23    0.068
  10. BD (   1) C   4 - C   5        / 95. RY*(   1) C   3                    0.71    1.89    0.033
  10. BD (   1) C   4 - C   5        / 96. RY*(   2) C   3                    0.51    1.97    0.028
  10. BD (   1) C   4 - C   5        /146. RY*(   1) C   6                    1.12    1.86    0.041
  10. BD (   1) C   4 - C   5        /147. RY*(   2) C   6                    1.55    2.19    0.052
  10. BD (   1) C   4 - C   5        /163. RY*(   1) C   7                    2.03    1.72    0.053
  10. BD (   1) C   4 - C   5        /387. BD*(   1) C   3 - C   4            3.31    1.37    0.060
  10. BD (   1) C   4 - C   5        /388. BD*(   1) C   3 - H  19            2.60    1.38    0.054
  10. BD (   1) C   4 - C   5        /391. BD*(   1) C   4 - C   7            2.21    1.25    0.047
  10. BD (   1) C   4 - C   5        /392. BD*(   1) C   5 - C   6            3.12    1.38    0.059
  10. BD (   1) C   4 - C   5        /393. BD*(   1) C   5 - H  20            1.63    1.38    0.042
  10. BD (   1) C   4 - C   5        /394. BD*(   1) C   6 - H  21            1.95    1.38    0.047
  10. BD (   1) C   4 - C   5        /395. BD*(   1) C   7 - C   8            1.51    1.26    0.039
  10. BD (   1) C   4 - C   5        /397. BD*(   1) C   7 - H  22            0.55    1.21    0.023
  11. BD (   2) C   4 - C   5        / 97. RY*(   3) C   3                    1.80    1.15    0.045
  11. BD (   2) C   4 - C   5        /148. RY*(   3) C   6                    1.79    0.79    0.037
  11. BD (   2) C   4 - C   5        /382. BD*(   2) C   1 - C   6           27.91    0.35    0.089
  11. BD (   2) C   4 - C   5        /385. BD*(   2) C   2 - C   3           27.73    0.35    0.088
  11. BD (   2) C   4 - C   5        /395. BD*(   1) C   7 - C   8            1.74    0.78    0.036
  11. BD (   2) C   4 - C   5        /396. BD*(   1) C   7 - N   9            6.24    0.70    0.064
  12. BD (   1) C   4 - C   7        / 95. RY*(   1) C   3                    1.41    1.85    0.046
  12. BD (   1) C   4 - C   7        /129. RY*(   1) C   5                    2.06    1.81    0.055
  12. BD (   1) C   4 - C   7        /181. RY*(   2) C   8                    1.27    1.75    0.042
  12. BD (   1) C   4 - C   7        /197. RY*(   1) N   9                    1.32    1.56    0.041
  12. BD (   1) C   4 - C   7        /384. BD*(   1) C   2 - C   3            2.26    1.34    0.049
  12. BD (   1) C   4 - C   7        /387. BD*(   1) C   3 - C   4            2.06    1.33    0.047
  12. BD (   1) C   4 - C   7        /389. BD*(   1) C   4 - C   5            2.08    1.33    0.047
  12. BD (   1) C   4 - C   7        /392. BD*(   1) C   5 - C   6            2.18    1.34    0.048
  12. BD (   1) C   4 - C   7        /395. BD*(   1) C   7 - C   8            2.37    1.21    0.048
  12. BD (   1) C   4 - C   7        /396. BD*(   1) C   7 - N   9            0.92    1.13    0.029
  12. BD (   1) C   4 - C   7        /397. BD*(   1) C   7 - H  22            0.94    1.17    0.030
  12. BD (   1) C   4 - C   7        /398. BD*(   1) C   8 - C  10            2.22    1.33    0.049
  12. BD (   1) C   4 - C   7        /399. BD*(   2) C   8 - C  10            1.43    0.78    0.033
  12. BD (   1) C   4 - C   7        /401. BD*(   1) N   9 - C  15            1.75    1.24    0.042
  13. BD (   1) C   5 - C   6        / 61. RY*(   1) C   1                    0.95    1.88    0.038
  13. BD (   1) C   5 - C   6        / 62. RY*(   2) C   1                    1.43    2.18    0.050
  13. BD (   1) C   5 - C   6        /112. RY*(   1) C   4                    0.97    1.99    0.039
  13. BD (   1) C   5 - C   6        /113. RY*(   2) C   4                    0.92    1.85    0.037
  13. BD (   1) C   5 - C   6        /381. BD*(   1) C   1 - C   6            2.53    1.39    0.053
  13. BD (   1) C   5 - C   6        /383. BD*(   1) C   1 - H  17            2.31    1.38    0.051
  13. BD (   1) C   5 - C   6        /389. BD*(   1) C   4 - C   5            3.50    1.38    0.062
  13. BD (   1) C   5 - C   6        /391. BD*(   1) C   4 - C   7            3.87    1.25    0.062
  13. BD (   1) C   5 - C   6        /393. BD*(   1) C   5 - H  20            1.41    1.38    0.039
  13. BD (   1) C   5 - C   6        /394. BD*(   1) C   6 - H  21            1.33    1.38    0.038
  14. BD (   1) C   5 - H  20        /112. RY*(   1) C   4                    1.80    1.84    0.051
  14. BD (   1) C   5 - H  20        /146. RY*(   1) C   6                    1.07    1.71    0.038
  14. BD (   1) C   5 - H  20        /381. BD*(   1) C   1 - C   6            3.61    1.24    0.060
  14. BD (   1) C   5 - H  20        /387. BD*(   1) C   3 - C   4            4.87    1.23    0.069
  14. BD (   1) C   5 - H  20        /389. BD*(   1) C   4 - C   5            1.35    1.23    0.036
  14. BD (   1) C   5 - H  20        /392. BD*(   1) C   5 - C   6            1.04    1.24    0.032
  14. BD (   1) C   5 - H  20        /394. BD*(   1) C   6 - H  21            0.55    1.24    0.023
  15. BD (   1) C   6 - H  21        / 61. RY*(   1) C   1                    1.23    1.73    0.041
  15. BD (   1) C   6 - H  21        /129. RY*(   1) C   5                    1.15    1.70    0.040
  15. BD (   1) C   6 - H  21        /380. BD*(   1) C   1 - C   2            3.69    1.24    0.060
  15. BD (   1) C   6 - H  21        /381. BD*(   1) C   1 - C   6            0.95    1.24    0.031
  15. BD (   1) C   6 - H  21        /383. BD*(   1) C   1 - H  17            0.56    1.24    0.024
  15. BD (   1) C   6 - H  21        /389. BD*(   1) C   4 - C   5            4.04    1.23    0.063
  15. BD (   1) C   6 - H  21        /392. BD*(   1) C   5 - C   6            0.98    1.24    0.031
  15. BD (   1) C   6 - H  21        /393. BD*(   1) C   5 - H  20            0.57    1.23    0.024
  16. BD (   1) C   7 - C   8        /113. RY*(   2) C   4                    1.24    1.81    0.043
  16. BD (   1) C   7 - C   8        /197. RY*(   1) N   9                    0.76    1.56    0.031
  16. BD (   1) C   7 - C   8        /214. RY*(   1) C  10                    1.44    1.85    0.046
  16. BD (   1) C   7 - C   8        /282. RY*(   1) C  14                    1.45    1.82    0.046
  16. BD (   1) C   7 - C   8        /389. BD*(   1) C   4 - C   5            2.57    1.34    0.052
  16. BD (   1) C   7 - C   8        /390. BD*(   2) C   4 - C   5            0.66    0.79    0.022
  16. BD (   1) C   7 - C   8        /391. BD*(   1) C   4 - C   7            2.47    1.21    0.049
  16. BD (   1) C   7 - C   8        /396. BD*(   1) C   7 - N   9            0.92    1.14    0.029
  16. BD (   1) C   7 - C   8        /397. BD*(   1) C   7 - H  22            0.97    1.17    0.030
  16. BD (   1) C   7 - C   8        /398. BD*(   1) C   8 - C  10            2.19    1.34    0.048
  16. BD (   1) C   7 - C   8        /400. BD*(   1) C   8 - C  14            1.94    1.34    0.046
  16. BD (   1) C   7 - C   8        /401. BD*(   1) N   9 - C  15            1.38    1.25    0.037
  16. BD (   1) C   7 - C   8        /403. BD*(   1) C  10 - C  11            2.18    1.35    0.049
  16. BD (   1) C   7 - C   8        /410. BD*(   1) C  13 - C  14            2.13    1.35    0.048
  17. BD (   1) C   7 - N   9        /114. RY*(   3) C   4                    0.63    1.72    0.029
  17. BD (   1) C   7 - N   9        /181. RY*(   2) C   8                    0.56    1.87    0.029
  17. BD (   1) C   7 - N   9        /302. RY*(   4) C  15                    1.64    2.05    0.052
  17. BD (   1) C   7 - N   9        /357. RY*(   1) C  29                    0.84    1.62    0.033
  17. BD (   1) C   7 - N   9        /387. BD*(   1) C   3 - C   4            0.51    1.45    0.024
  17. BD (   1) C   7 - N   9        /390. BD*(   2) C   4 - C   5            1.84    0.90    0.040
  17. BD (   1) C   7 - N   9        /391. BD*(   1) C   4 - C   7            1.01    1.33    0.033
  17. BD (   1) C   7 - N   9        /395. BD*(   1) C   7 - C   8            0.90    1.33    0.031
  17. BD (   1) C   7 - N   9        /400. BD*(   1) C   8 - C  14            1.97    1.45    0.048
  17. BD (   1) C   7 - N   9        /401. BD*(   1) N   9 - C  15            0.95    1.36    0.032
  17. BD (   1) C   7 - N   9        /402. BD*(   1) N   9 - C  29            1.20    1.27    0.035
  17. BD (   1) C   7 - N   9        /415. BD*(   2) C  15 - O  16            2.02    1.46    0.049
  18. BD (   1) C   7 - H  22        /182. RY*(   3) C   8                    0.56    1.52    0.026
  18. BD (   1) C   7 - H  22        /199. RY*(   3) N   9                    0.50    1.82    0.027
  18. BD (   1) C   7 - H  22        /387. BD*(   1) C   3 - C   4            5.51    1.18    0.072
  18. BD (   1) C   7 - H  22        /391. BD*(   1) C   4 - C   7            0.73    1.06    0.025
  18. BD (   1) C   7 - H  22        /395. BD*(   1) C   7 - C   8            0.91    1.06    0.028
  18. BD (   1) C   7 - H  22        /398. BD*(   1) C   8 - C  10            2.30    1.18    0.047
  18. BD (   1) C   7 - H  22        /399. BD*(   2) C   8 - C  10            5.61    0.63    0.058
  18. BD (   1) C   7 - H  22        /402. BD*(   1) N   9 - C  29            5.99    0.99    0.069
  19. BD (   1) C   8 - C  10        /164. RY*(   2) C   7                    1.41    1.60    0.043
  19. BD (   1) C   8 - C  10        /231. RY*(   1) C  11                    1.20    1.86    0.042
  19. BD (   1) C   8 - C  10        /232. RY*(   2) C  11                    1.55    2.16    0.052
  19. BD (   1) C   8 - C  10        /282. RY*(   1) C  14                    0.70    1.86    0.032
  19. BD (   1) C   8 - C  10        /283. RY*(   2) C  14                    0.52    2.00    0.029
  19. BD (   1) C   8 - C  10        /391. BD*(   1) C   4 - C   7            1.03    1.25    0.032
  19. BD (   1) C   8 - C  10        /395. BD*(   1) C   7 - C   8            2.09    1.26    0.046
  19. BD (   1) C   8 - C  10        /400. BD*(   1) C   8 - C  14            3.43    1.38    0.061
  19. BD (   1) C   8 - C  10        /403. BD*(   1) C  10 - C  11            3.19    1.39    0.060
  19. BD (   1) C   8 - C  10        /404. BD*(   1) C  10 - H  23            1.68    1.39    0.043
  19. BD (   1) C   8 - C  10        /407. BD*(   1) C  11 - H  24            1.94    1.38    0.046
  19. BD (   1) C   8 - C  10        /413. BD*(   1) C  14 - H  27            2.47    1.38    0.052
  20. BD (   2) C   8 - C  10        /233. RY*(   3) C  11                    1.96    0.84    0.040
  20. BD (   2) C   8 - C  10        /284. RY*(   3) C  14                    1.92    1.07    0.044
  20. BD (   2) C   8 - C  10        /391. BD*(   1) C   4 - C   7            2.75    0.78    0.045
  20. BD (   2) C   8 - C  10        /397. BD*(   1) C   7 - H  22            3.30    0.74    0.048
  20. BD (   2) C   8 - C  10        /406. BD*(   2) C  11 - C  12           28.29    0.35    0.089
  20. BD (   2) C   8 - C  10        /411. BD*(   2) C  13 - C  14           26.79    0.35    0.087
  21. BD (   1) C   8 - C  14        /163. RY*(   1) C   7                    0.90    1.71    0.035
  21. BD (   1) C   8 - C  14        /164. RY*(   2) C   7                    1.30    1.60    0.041
  21. BD (   1) C   8 - C  14        /214. RY*(   1) C  10                    0.77    1.88    0.034
  21. BD (   1) C   8 - C  14        /215. RY*(   2) C  10                    0.62    2.01    0.032
  21. BD (   1) C   8 - C  14        /265. RY*(   1) C  13                    1.13    1.86    0.041
  21. BD (   1) C   8 - C  14        /266. RY*(   2) C  13                    1.60    2.17    0.053
  21. BD (   1) C   8 - C  14        /395. BD*(   1) C   7 - C   8            1.99    1.25    0.045
  21. BD (   1) C   8 - C  14        /396. BD*(   1) C   7 - N   9            2.56    1.17    0.049
  21. BD (   1) C   8 - C  14        /398. BD*(   1) C   8 - C  10            3.40    1.37    0.061
  21. BD (   1) C   8 - C  14        /404. BD*(   1) C  10 - H  23            2.61    1.38    0.054
  21. BD (   1) C   8 - C  14        /410. BD*(   1) C  13 - C  14            3.09    1.38    0.058
  21. BD (   1) C   8 - C  14        /412. BD*(   1) C  13 - H  26            1.94    1.38    0.046
  21. BD (   1) C   8 - C  14        /413. BD*(   1) C  14 - H  27            1.58    1.38    0.042
  22. BD (   1) N   9 - C  15        /163. RY*(   1) C   7                    2.34    1.86    0.059
  22. BD (   1) N   9 - C  15        /357. RY*(   1) C  29                    0.71    1.69    0.031
  22. BD (   1) N   9 - C  15        /391. BD*(   1) C   4 - C   7            0.53    1.40    0.024
  22. BD (   1) N   9 - C  15        /395. BD*(   1) C   7 - C   8            0.64    1.40    0.027
  22. BD (   1) N   9 - C  15        /396. BD*(   1) C   7 - N   9            1.68    1.32    0.042
  22. BD (   1) N   9 - C  15        /397. BD*(   1) C   7 - H  22            0.71    1.35    0.028
  22. BD (   1) N   9 - C  15        /402. BD*(   1) N   9 - C  29            1.40    1.33    0.039
  22. BD (   1) N   9 - C  15        /415. BD*(   2) C  15 - O  16            0.56    1.53    0.026
  22. BD (   1) N   9 - C  15        /419. BD*(   1) C  29 - H  32            0.97    1.38    0.033
  23. BD (   1) N   9 - C  29        /163. RY*(   1) C   7                    1.32    1.80    0.044
  23. BD (   1) N   9 - C  29        /164. RY*(   2) C   7                    0.56    1.68    0.027
  23. BD (   1) N   9 - C  29        /299. RY*(   1) C  15                    1.42    2.16    0.050
  23. BD (   1) N   9 - C  29        /396. BD*(   1) C   7 - N   9            1.52    1.26    0.039
  23. BD (   1) N   9 - C  29        /397. BD*(   1) C   7 - H  22            0.97    1.29    0.032
  23. BD (   1) N   9 - C  29        /401. BD*(   1) N   9 - C  15            1.41    1.37    0.040
  23. BD (   1) N   9 - C  29        /416. BD*(   1) C  15 - H  28            1.67    1.39    0.043
  24. BD (   1) C  10 - C  11        /180. RY*(   1) C   8                    0.98    2.02    0.040
  24. BD (   1) C  10 - C  11        /181. RY*(   2) C   8                    0.71    1.80    0.032
  24. BD (   1) C  10 - C  11        /182. RY*(   3) C   8                    0.65    1.72    0.030
  24. BD (   1) C  10 - C  11        /248. RY*(   1) C  12                    0.98    1.88    0.038
  24. BD (   1) C  10 - C  11        /249. RY*(   2) C  12                    1.41    2.18    0.050
  24. BD (   1) C  10 - C  11        /395. BD*(   1) C   7 - C   8            4.04    1.26    0.064
  24. BD (   1) C  10 - C  11        /398. BD*(   1) C   8 - C  10            3.66    1.37    0.063
  24. BD (   1) C  10 - C  11        /404. BD*(   1) C  10 - H  23            1.54    1.39    0.041
  24. BD (   1) C  10 - C  11        /405. BD*(   1) C  11 - C  12            2.59    1.39    0.054
  24. BD (   1) C  10 - C  11        /407. BD*(   1) C  11 - H  24            1.32    1.38    0.038
  24. BD (   1) C  10 - C  11        /409. BD*(   1) C  12 - H  25            2.32    1.38    0.051
  25. BD (   1) C  10 - H  23        /180. RY*(   1) C   8                    1.86    1.87    0.053
  25. BD (   1) C  10 - H  23        /231. RY*(   1) C  11                    1.12    1.71    0.039
  25. BD (   1) C  10 - H  23        /398. BD*(   1) C   8 - C  10            1.35    1.23    0.036
  25. BD (   1) C  10 - H  23        /400. BD*(   1) C   8 - C  14            4.61    1.23    0.067
  25. BD (   1) C  10 - H  23        /403. BD*(   1) C  10 - C  11            1.11    1.24    0.033
  25. BD (   1) C  10 - H  23        /405. BD*(   1) C  11 - C  12            3.66    1.24    0.060
  25. BD (   1) C  10 - H  23        /407. BD*(   1) C  11 - H  24            0.56    1.23    0.024
  26. BD (   1) C  11 - C  12        /214. RY*(   1) C  10                    0.90    1.89    0.037
  26. BD (   1) C  11 - C  12        /215. RY*(   2) C  10                    1.53    2.01    0.050
  26. BD (   1) C  11 - C  12        /265. RY*(   1) C  13                    1.03    1.86    0.039
  26. BD (   1) C  11 - C  12        /266. RY*(   2) C  13                    1.45    2.17    0.050
  26. BD (   1) C  11 - C  12        /403. BD*(   1) C  10 - C  11            2.63    1.39    0.054
  26. BD (   1) C  11 - C  12        /404. BD*(   1) C  10 - H  23            2.45    1.39    0.052
  26. BD (   1) C  11 - C  12        /407. BD*(   1) C  11 - H  24            1.35    1.38    0.039
  26. BD (   1) C  11 - C  12        /408. BD*(   1) C  12 - C  13            2.57    1.39    0.053
  26. BD (   1) C  11 - C  12        /409. BD*(   1) C  12 - H  25            1.35    1.38    0.039
  26. BD (   1) C  11 - C  12        /412. BD*(   1) C  13 - H  26            2.39    1.38    0.051
  27. BD (   2) C  11 - C  12        /217. RY*(   4) C  10                    1.00    1.71    0.040
  27. BD (   2) C  11 - C  12        /267. RY*(   3) C  13                    0.57    0.93    0.023
  27. BD (   2) C  11 - C  12        /268. RY*(   4) C  13                    0.75    1.85    0.036
  27. BD (   2) C  11 - C  12        /399. BD*(   2) C   8 - C  10           28.13    0.35    0.089
  27. BD (   2) C  11 - C  12        /411. BD*(   2) C  13 - C  14           28.71    0.35    0.090
  28. BD (   1) C  11 - H  24        /214. RY*(   1) C  10                    1.20    1.74    0.041
  28. BD (   1) C  11 - H  24        /248. RY*(   1) C  12                    1.23    1.73    0.041
  28. BD (   1) C  11 - H  24        /398. BD*(   1) C   8 - C  10            4.17    1.23    0.064
  28. BD (   1) C  11 - H  24        /403. BD*(   1) C  10 - C  11            1.00    1.24    0.031
  28. BD (   1) C  11 - H  24        /404. BD*(   1) C  10 - H  23            0.56    1.24    0.024
  28. BD (   1) C  11 - H  24        /405. BD*(   1) C  11 - C  12            0.95    1.24    0.031
  28. BD (   1) C  11 - H  24        /408. BD*(   1) C  12 - C  13            3.70    1.24    0.060
  28. BD (   1) C  11 - H  24        /409. BD*(   1) C  12 - H  25            0.56    1.24    0.024
  29. BD (   1) C  12 - C  13        /231. RY*(   1) C  11                    1.02    1.86    0.039
  29. BD (   1) C  12 - C  13        /232. RY*(   2) C  11                    1.49    2.16    0.051
  29. BD (   1) C  12 - C  13        /282. RY*(   1) C  14                    0.97    1.86    0.038
  29. BD (   1) C  12 - C  13        /283. RY*(   2) C  14                    1.46    2.00    0.049
  29. BD (   1) C  12 - C  13        /405. BD*(   1) C  11 - C  12            2.56    1.39    0.053
  29. BD (   1) C  12 - C  13        /407. BD*(   1) C  11 - H  24            2.37    1.38    0.051
  29. BD (   1) C  12 - C  13        /409. BD*(   1) C  12 - H  25            1.35    1.38    0.039
  29. BD (   1) C  12 - C  13        /410. BD*(   1) C  13 - C  14            2.61    1.39    0.054
  29. BD (   1) C  12 - C  13        /412. BD*(   1) C  13 - H  26            1.36    1.38    0.039
  29. BD (   1) C  12 - C  13        /413. BD*(   1) C  14 - H  27            2.42    1.38    0.052
  30. BD (   1) C  12 - H  25        /231. RY*(   1) C  11                    1.34    1.71    0.043
  30. BD (   1) C  12 - H  25        /265. RY*(   1) C  13                    1.33    1.71    0.043
  30. BD (   1) C  12 - H  25        /403. BD*(   1) C  10 - C  11            3.82    1.24    0.061
  30. BD (   1) C  12 - H  25        /405. BD*(   1) C  11 - C  12            0.95    1.24    0.031
  30. BD (   1) C  12 - H  25        /407. BD*(   1) C  11 - H  24            0.56    1.23    0.023
  30. BD (   1) C  12 - H  25        /408. BD*(   1) C  12 - C  13            0.95    1.24    0.031
  30. BD (   1) C  12 - H  25        /410. BD*(   1) C  13 - C  14            3.80    1.24    0.061
  30. BD (   1) C  12 - H  25        /412. BD*(   1) C  13 - H  26            0.56    1.23    0.023
  31. BD (   1) C  13 - C  14        /180. RY*(   1) C   8                    1.10    2.02    0.042
  31. BD (   1) C  13 - C  14        /181. RY*(   2) C   8                    0.68    1.80    0.031
  31. BD (   1) C  13 - C  14        /182. RY*(   3) C   8                    0.58    1.71    0.028
  31. BD (   1) C  13 - C  14        /248. RY*(   1) C  12                    0.97    1.88    0.038
  31. BD (   1) C  13 - C  14        /249. RY*(   2) C  12                    1.43    2.18    0.050
  31. BD (   1) C  13 - C  14        /395. BD*(   1) C   7 - C   8            3.81    1.26    0.062
  31. BD (   1) C  13 - C  14        /400. BD*(   1) C   8 - C  14            3.66    1.37    0.063
  31. BD (   1) C  13 - C  14        /408. BD*(   1) C  12 - C  13            2.56    1.39    0.053
  31. BD (   1) C  13 - C  14        /409. BD*(   1) C  12 - H  25            2.35    1.38    0.051
  31. BD (   1) C  13 - C  14        /412. BD*(   1) C  13 - H  26            1.31    1.38    0.038
  31. BD (   1) C  13 - C  14        /413. BD*(   1) C  14 - H  27            1.46    1.38    0.040
  32. BD (   2) C  13 - C  14        /250. RY*(   3) C  12                    1.45    0.78    0.033
  32. BD (   2) C  13 - C  14        /399. BD*(   2) C   8 - C  10           28.85    0.35    0.090
  32. BD (   2) C  13 - C  14        /406. BD*(   2) C  11 - C  12           27.92    0.35    0.088
  33. BD (   1) C  13 - H  26        /248. RY*(   1) C  12                    1.24    1.73    0.042
  33. BD (   1) C  13 - H  26        /282. RY*(   1) C  14                    1.16    1.71    0.040
  33. BD (   1) C  13 - H  26        /400. BD*(   1) C   8 - C  14            4.07    1.23    0.063
  33. BD (   1) C  13 - H  26        /405. BD*(   1) C  11 - C  12            3.70    1.24    0.060
  33. BD (   1) C  13 - H  26        /408. BD*(   1) C  12 - C  13            0.96    1.24    0.031
  33. BD (   1) C  13 - H  26        /409. BD*(   1) C  12 - H  25            0.56    1.24    0.023
  33. BD (   1) C  13 - H  26        /410. BD*(   1) C  13 - C  14            0.99    1.24    0.031
  33. BD (   1) C  13 - H  26        /413. BD*(   1) C  14 - H  27            0.57    1.23    0.024
  34. BD (   1) C  14 - H  27        /180. RY*(   1) C   8                    1.74    1.87    0.051
  34. BD (   1) C  14 - H  27        /265. RY*(   1) C  13                    1.12    1.71    0.039
  34. BD (   1) C  14 - H  27        /398. BD*(   1) C   8 - C  10            4.73    1.23    0.068
  34. BD (   1) C  14 - H  27        /400. BD*(   1) C   8 - C  14            1.25    1.23    0.035
  34. BD (   1) C  14 - H  27        /408. BD*(   1) C  12 - C  13            3.64    1.24    0.060
  34. BD (   1) C  14 - H  27        /410. BD*(   1) C  13 - C  14            1.07    1.24    0.032
  34. BD (   1) C  14 - H  27        /412. BD*(   1) C  13 - H  26            0.56    1.23    0.024
  35. BD (   1) C  15 - O  16        /414. BD*(   1) C  15 - O  16            1.08    0.47    0.022
  36. BD (   2) C  15 - O  16        /198. RY*(   2) N   9                    1.55    1.94    0.049
  36. BD (   2) C  15 - O  16        /299. RY*(   1) C  15                    0.99    2.41    0.044
  36. BD (   2) C  15 - O  16        /396. BD*(   1) C   7 - N   9            2.53    1.51    0.056
  36. BD (   2) C  15 - O  16        /401. BD*(   1) N   9 - C  15            0.63    1.62    0.029
  37. BD (   1) C  15 - H  28        /198. RY*(   2) N   9                    0.81    1.50    0.031
  37. BD (   1) C  15 - H  28        /203. RY*(   7) N   9                    0.50    2.36    0.031
  37. BD (   1) C  15 - H  28        /316. RY*(   1) O  16                    0.89    1.49    0.033
  37. BD (   1) C  15 - H  28        /402. BD*(   1) N   9 - C  29            5.59    1.09    0.070
  38. BD (   1) C  29 - H  30        /197. RY*(   1) N   9                    0.73    1.42    0.029
  38. BD (   1) C  29 - H  30        /396. BD*(   1) C   7 - N   9            2.38    1.00    0.044
  39. BD (   1) C  29 - H  31        /197. RY*(   1) N   9                    0.65    1.42    0.027
  39. BD (   1) C  29 - H  31        /396. BD*(   1) C   7 - N   9            3.40    1.00    0.052
  40. BD (   1) C  29 - H  32        /401. BD*(   1) N   9 - C  15            4.47    1.11    0.064
  41. CR (   1) C   1                / 79. RY*(   2) C   2                    1.26   11.78    0.109
  41. CR (   1) C   1                /147. RY*(   2) C   6                    1.29   11.81    0.110
  41. CR (   1) C   1                /334. RY*(   2) H  17                    0.58   12.27    0.075
  41. CR (   1) C   1                /384. BD*(   1) C   2 - C   3            0.68   11.01    0.077
  41. CR (   1) C   1                /392. BD*(   1) C   5 - C   6            0.65   11.01    0.076
  42. CR (   1) C   2                / 62. RY*(   2) C   1                    1.30   11.81    0.111
  42. CR (   1) C   2                / 96. RY*(   2) C   3                    1.10   11.59    0.101
  42. CR (   1) C   2                /336. RY*(   2) H  18                    0.60   12.31    0.077
  42. CR (   1) C   2                /381. BD*(   1) C   1 - C   6            0.64   11.01    0.075
  42. CR (   1) C   2                /387. BD*(   1) C   3 - C   4            0.80   11.00    0.084
  43. CR (   1) C   3                / 79. RY*(   2) C   2                    1.36   11.78    0.113
  43. CR (   1) C   3                /113. RY*(   2) C   4                    1.39   11.47    0.113
  43. CR (   1) C   3                /114. RY*(   3) C   4                    0.68   11.26    0.078
  43. CR (   1) C   3                /337. RY*(   1) H  19                    0.65   11.82    0.078
  43. CR (   1) C   3                /380. BD*(   1) C   1 - C   2            0.65   11.01    0.076
  43. CR (   1) C   3                /389. BD*(   1) C   4 - C   5            0.76   11.00    0.082
  43. CR (   1) C   3                /391. BD*(   1) C   4 - C   7            0.87   10.88    0.088
  44. CR (   1) C   4                / 96. RY*(   2) C   3                    1.21   11.61    0.106
  44. CR (   1) C   4                /130. RY*(   2) C   5                    1.33   11.56    0.111
  44. CR (   1) C   4                /164. RY*(   2) C   7                    0.69   11.25    0.078
  44. CR (   1) C   4                /384. BD*(   1) C   2 - C   3            0.63   11.03    0.075
  44. CR (   1) C   4                /392. BD*(   1) C   5 - C   6            0.63   11.03    0.075
  45. CR (   1) C   5                /112. RY*(   1) C   4                    0.67   11.61    0.079
  45. CR (   1) C   5                /113. RY*(   2) C   4                    0.77   11.47    0.084
  45. CR (   1) C   5                /115. RY*(   4) C   4                    0.71   11.40    0.080
  45. CR (   1) C   5                /147. RY*(   2) C   6                    1.30   11.81    0.111
  45. CR (   1) C   5                /339. RY*(   1) H  20                    0.66   11.88    0.079
  45. CR (   1) C   5                /381. BD*(   1) C   1 - C   6            0.65   11.01    0.076
  45. CR (   1) C   5                /387. BD*(   1) C   3 - C   4            0.82   11.00    0.085
  45. CR (   1) C   5                /391. BD*(   1) C   4 - C   7            0.85   10.88    0.086
  46. CR (   1) C   6                / 62. RY*(   2) C   1                    1.33   11.81    0.112
  46. CR (   1) C   6                /130. RY*(   2) C   5                    0.98   11.54    0.095
  46. CR (   1) C   6                /342. RY*(   2) H  21                    0.63   12.34    0.079
  46. CR (   1) C   6                /380. BD*(   1) C   1 - C   2            0.64   11.01    0.075
  46. CR (   1) C   6                /389. BD*(   1) C   4 - C   5            0.78   11.00    0.083
  47. CR (   1) C   7                /112. RY*(   1) C   4                    1.10   11.67    0.101
  47. CR (   1) C   7                /180. RY*(   1) C   8                    1.02   11.70    0.098
  47. CR (   1) C   7                /387. BD*(   1) C   3 - C   4            0.72   11.05    0.080
  47. CR (   1) C   7                /389. BD*(   1) C   4 - C   5            0.52   11.06    0.068
  47. CR (   1) C   7                /398. BD*(   1) C   8 - C  10            0.69   11.05    0.079
  47. CR (   1) C   7                /400. BD*(   1) C   8 - C  14            0.51   11.06    0.067
  47. CR (   1) C   7                /401. BD*(   1) N   9 - C  15            0.66   10.96    0.077
  47. CR (   1) C   7                /402. BD*(   1) N   9 - C  29            0.99   10.87    0.093
  48. CR (   1) C   8                /165. RY*(   3) C   7                    0.59   11.28    0.073
  48. CR (   1) C   8                /215. RY*(   2) C  10                    1.22   11.66    0.106
  48. CR (   1) C   8                /283. RY*(   2) C  14                    1.19   11.65    0.105
  48. CR (   1) C   8                /403. BD*(   1) C  10 - C  11            0.63   11.03    0.075
  48. CR (   1) C   8                /410. BD*(   1) C  13 - C  14            0.62   11.03    0.074
  49. CR (   1) N   9                /164. RY*(   2) C   7                    1.20   15.46    0.122
  49. CR (   1) N   9                /301. RY*(   3) C  15                    0.50   16.30    0.081
  49. CR (   1) N   9                /302. RY*(   4) C  15                    0.61   15.83    0.088
  49. CR (   1) N   9                /303. RY*(   5) C  15                    0.72   16.24    0.096
  49. CR (   1) N   9                /359. RY*(   3) C  29                    1.18   15.62    0.121
  50. CR (   1) C  10                /180. RY*(   1) C   8                    0.58   11.64    0.073
  50. CR (   1) C  10                /181. RY*(   2) C   8                    0.57   11.42    0.072
  50. CR (   1) C  10                /182. RY*(   3) C   8                    0.97   11.34    0.093
  50. CR (   1) C  10                /232. RY*(   2) C  11                    1.37   11.78    0.113
  50. CR (   1) C  10                /345. RY*(   1) H  23                    0.75   11.99    0.085
  50. CR (   1) C  10                /395. BD*(   1) C   7 - C   8            0.87   10.88    0.088
  50. CR (   1) C  10                /400. BD*(   1) C   8 - C  14            0.76   11.00    0.082
  50. CR (   1) C  10                /405. BD*(   1) C  11 - C  12            0.65   11.01    0.076
  51. CR (   1) C  11                /215. RY*(   2) C  10                    1.16   11.63    0.104
  51. CR (   1) C  11                /249. RY*(   2) C  12                    1.31   11.81    0.111
  51. CR (   1) C  11                /348. RY*(   2) H  24                    0.63   12.36    0.079
  51. CR (   1) C  11                /398. BD*(   1) C   8 - C  10            0.82   11.00    0.085
  51. CR (   1) C  11                /408. BD*(   1) C  12 - C  13            0.65   11.01    0.076
  52. CR (   1) C  12                /232. RY*(   2) C  11                    1.24   11.78    0.108
  52. CR (   1) C  12                /266. RY*(   2) C  13                    1.27   11.79    0.109
  52. CR (   1) C  12                /350. RY*(   2) H  25                    0.58   12.28    0.076
  52. CR (   1) C  12                /403. BD*(   1) C  10 - C  11            0.66   11.01    0.076
  52. CR (   1) C  12                /410. BD*(   1) C  13 - C  14            0.65   11.01    0.076
  53. CR (   1) C  13                /249. RY*(   2) C  12                    1.33   11.81    0.112
  53. CR (   1) C  13                /283. RY*(   2) C  14                    1.08   11.63    0.100
  53. CR (   1) C  13                /352. RY*(   2) H  26                    0.63   12.34    0.078
  53. CR (   1) C  13                /400. BD*(   1) C   8 - C  14            0.80   11.00    0.084
  53. CR (   1) C  13                /405. BD*(   1) C  11 - C  12            0.65   11.01    0.076
  54. CR (   1) C  14                /181. RY*(   2) C   8                    1.26   11.42    0.107
  54. CR (   1) C  14                /182. RY*(   3) C   8                    0.52   11.34    0.068
  54. CR (   1) C  14                /266. RY*(   2) C  13                    1.34   11.79    0.112
  54. CR (   1) C  14                /353. RY*(   1) H  27                    0.60   11.78    0.075
  54. CR (   1) C  14                /395. BD*(   1) C   7 - C   8            0.82   10.88    0.085
  54. CR (   1) C  14                /398. BD*(   1) C   8 - C  10            0.78   11.00    0.083
  54. CR (   1) C  14                /408. BD*(   1) C  12 - C  13            0.65   11.01    0.076
  55. CR (   1) C  15                /396. BD*(   1) C   7 - N   9            1.25   10.92    0.105
  55. CR (   1) C  15                /402. BD*(   1) N   9 - C  29            1.27   10.93    0.106
  56. CR (   1) O  16                /299. RY*(   1) C  15                    4.33   20.67    0.268
  57. CR (   1) C  29                /378. RY*(   1) H  32                    0.55   11.47    0.071
  57. CR (   1) C  29                /396. BD*(   1) C   7 - N   9            1.10   10.84    0.099
  57. CR (   1) C  29                /401. BD*(   1) N   9 - C  15            0.77   10.94    0.083
  58. LP (   1) N   9                /168. RY*(   6) C   7                    0.73    2.02    0.038
  58. LP (   1) N   9                /300. RY*(   2) C  15                    2.65    1.87    0.069
  58. LP (   1) N   9                /304. RY*(   6) C  15                    1.56    0.97    0.038
  58. LP (   1) N   9                /358. RY*(   2) C  29                    2.78    1.11    0.054
  58. LP (   1) N   9                /390. BD*(   2) C   4 - C   5            1.69    0.36    0.022
  58. LP (   1) N   9                /391. BD*(   1) C   4 - C   7            5.20    0.79    0.062
  58. LP (   1) N   9                /395. BD*(   1) C   7 - C   8            6.51    0.80    0.070
  58. LP (   1) N   9                /414. BD*(   1) C  15 - O  16           85.72    0.34    0.155
  58. LP (   1) N   9                /417. BD*(   1) C  29 - H  30            6.72    0.77    0.070
  58. LP (   1) N   9                /418. BD*(   1) C  29 - H  31            5.35    0.77    0.063
  59. LP (   1) O  16                /299. RY*(   1) C  15                   10.79    2.13    0.135
  59. LP (   1) O  16                /301. RY*(   3) C  15                    0.58    2.50    0.034
  59. LP (   1) O  16                /402. BD*(   1) N   9 - C  29            0.55    1.24    0.023
  60. LP (   2) O  16                /301. RY*(   3) C  15                    3.01    2.02    0.071
  60. LP (   2) O  16                /396. BD*(   1) C   7 - N   9            0.53    0.75    0.018
  60. LP (   2) O  16                /401. BD*(   1) N   9 - C  15           25.09    0.86    0.132
  60. LP (   2) O  16                /416. BD*(   1) C  15 - H  28           16.81    0.88    0.110
  60. LP (   2) O  16                /419. BD*(   1) C  29 - H  32            0.90    0.80    0.025
 382. BD*(   2) C   1 - C   6        / 63. RY*(   3) C   1                    3.38    0.44    0.084
 382. BD*(   2) C   1 - C   6        /148. RY*(   3) C   6                    2.57    0.44    0.074
 385. BD*(   2) C   2 - C   3        / 80. RY*(   3) C   2                    2.71    0.63    0.091
 385. BD*(   2) C   2 - C   3        / 87. RY*(  10) C   2                    0.66    0.44    0.038
 385. BD*(   2) C   2 - C   3        / 98. RY*(   4) C   3                    1.20    1.23    0.085
 390. BD*(   2) C   4 - C   5        / 97. RY*(   3) C   3                    0.63    0.80    0.048
 390. BD*(   2) C   4 - C   5        /131. RY*(   3) C   5                    3.07    0.72    0.100
 390. BD*(   2) C   4 - C   5        /148. RY*(   3) C   6                    0.62    0.44    0.035
 390. BD*(   2) C   4 - C   5        /395. BD*(   1) C   7 - C   8            0.58    0.43    0.032
 390. BD*(   2) C   4 - C   5        /396. BD*(   1) C   7 - N   9            2.54    0.35    0.060
 399. BD*(   2) C   8 - C  10        /184. RY*(   5) C   8                    0.52    1.45    0.058
 399. BD*(   2) C   8 - C  10        /216. RY*(   3) C  10                    3.01    0.66    0.095
 399. BD*(   2) C   8 - C  10        /233. RY*(   3) C  11                    0.67    0.49    0.039
 399. BD*(   2) C   8 - C  10        /284. RY*(   3) C  14                    0.69    0.72    0.047
 399. BD*(   2) C   8 - C  10        /391. BD*(   1) C   4 - C   7            1.17    0.43    0.046
 399. BD*(   2) C   8 - C  10        /397. BD*(   1) C   7 - H  22            1.21    0.39    0.045
 406. BD*(   2) C  11 - C  12        /233. RY*(   3) C  11                    1.93    0.49    0.068
 406. BD*(   2) C  11 - C  12        /250. RY*(   3) C  12                    3.27    0.43    0.083
 411. BD*(   2) C  13 - C  14        /267. RY*(   3) C  13                    2.80    0.59    0.090
 411. BD*(   2) C  13 - C  14        /284. RY*(   3) C  14                    0.60    0.71    0.046
 411. BD*(   2) C  13 - C  14        /285. RY*(   4) C  14                    0.72    1.20    0.066
 411. BD*(   2) C  13 - C  14        /286. RY*(   5) C  14                    0.62    1.12    0.059
 414. BD*(   1) C  15 - O  16        /300. RY*(   2) C  15                    2.33    1.53    0.138
 414. BD*(   1) C  15 - O  16        /304. RY*(   6) C  15                    2.51    0.63    0.093
 414. BD*(   1) C  15 - O  16        /317. RY*(   2) O  16                    2.14    0.52    0.078


 Natural Bond Orbitals (Summary):

                                                            Principal Delocalizations
           NBO                        Occupancy    Energy   (geminal,vicinal,remote)
 ====================================================================================
 Molecular unit  1  (C15H15NO)
     1. BD (   1) C   1 - C   2          1.98151    -0.77072  384(g),381(g),388(v),394(v)
                                                    147(v),96(v),386(g),383(g)
                                                    146(v),95(v)
     2. BD (   1) C   1 - C   6          1.98150    -0.77042  392(g),380(g),393(v),386(v)
                                                    130(v),79(v),394(g),383(g)
                                                    78(v),129(v)
     3. BD (   2) C   1 - C   6          1.65890    -0.29569  390(v),385(v),81(v),132(v)
     4. BD (   1) C   1 - H  17          1.98165    -0.62215  384(v),392(v),78(v),146(v)
                                                    380(g),381(g),386(v),394(v)
     5. BD (   1) C   2 - C   3          1.97937    -0.77048  391(v),387(g),380(g),383(v)
                                                    388(g),62(v),386(g),112(v)
                                                    61(v),113(v)
     6. BD (   2) C   2 - C   3          1.66112    -0.29689  390(v),382(v),63(v)
     7. BD (   1) C   2 - H  18          1.98149    -0.62218  387(v),381(v),61(v),95(v)
                                                    384(g),380(g),383(v),388(v)
     8. BD (   1) C   3 - C   4          1.97428    -0.77061  384(g),389(g),393(v),391(g)
                                                    163(v),386(v),388(g),79(v)
                                                    78(v),397(v),129(v)
     9. BD (   1) C   3 - H  19          1.97973    -0.62322  389(v),380(v),112(v),387(g)
                                                    78(v),384(g),386(v)
    10. BD (   1) C   4 - C   5          1.97419    -0.76914  387(g),392(g),388(v),391(g)
                                                    163(v),394(v),393(g),147(v)
                                                    395(v),146(v),95(v),397(v)
                                                    96(v)
    11. BD (   2) C   4 - C   5          1.66005    -0.29706  382(v),385(v),396(v),97(v)
                                                    148(v),395(v)
    12. BD (   1) C   4 - C   7          1.96494    -0.72799  395(g),384(v),398(v),392(v)
                                                    389(g),129(v),387(g),401(v)
                                                    399(v),95(v),197(v),181(v)
                                                    397(g),396(g)
    13. BD (   1) C   5 - C   6          1.97924    -0.76975  391(v),389(g),381(g),383(v)
                                                    62(v),393(g),394(g),112(v)
                                                    61(v),113(v)
    14. BD (   1) C   5 - H  20          1.98044    -0.62276  387(v),381(v),112(v),389(g)
                                                    146(v),392(g),394(v)
    15. BD (   1) C   6 - H  21          1.98150    -0.62266  389(v),380(v),61(v),129(v)
                                                    392(g),381(g),393(v),383(v)
    16. BD (   1) C   7 - C   8          1.97055    -0.73149  389(v),391(g),398(g),403(v)
                                                    410(v),400(g),282(v),214(v)
                                                    401(v),113(v),397(g),396(g)
                                                    390(v),197(v)
    17. BD (   1) C   7 - N   9          1.97866    -0.84766  390(v),415(v),400(v),302(v)
                                                    402(g),391(g),401(g),395(g)
                                                    357(v),114(v),181(v),387(v)
    18. BD (   1) C   7 - H  22          1.95460    -0.57460  399(v),402(v),387(v),398(v)
                                                    395(g),391(g),182(v),390(v)
                                                    199(v)
    19. BD (   1) C   8 - C  10          1.97419    -0.76926  400(g),403(g),413(v),395(g)
                                                    407(v),404(g),232(v),164(v)
                                                    231(v),391(v),282(v),283(v)
    20. BD (   2) C   8 - C  10          1.66801    -0.29825  406(v),411(v),397(v),391(v)
                                                    233(v),284(v)
    21. BD (   1) C   8 - C  14          1.97308    -0.76769  398(g),410(g),404(v),396(v)
                                                    395(g),412(v),266(v),413(g)
                                                    164(v),265(v),163(v),214(v)
                                                    215(v)
    22. BD (   1) N   9 - C  15          1.98763    -0.91265  163(v),396(g),402(g),419(v)
                                                    357(v),397(v),395(v),415(g)
                                                    391(v)
    23. BD (   1) N   9 - C  29          1.98748    -0.85133  416(v),396(g),401(g),299(v)
                                                    163(v),397(v),164(v)
    24. BD (   1) C  10 - C  11          1.97914    -0.76903  395(v),398(g),405(g),409(v)
                                                    404(g),249(v),407(g),248(v)
                                                    180(v),181(v),182(v)
    25. BD (   1) C  10 - H  23          1.97988    -0.62280  400(v),405(v),180(v),398(g)
                                                    231(v),403(g),407(v)
    26. BD (   1) C  11 - C  12          1.98146    -0.76943  403(g),408(g),404(v),412(v)
                                                    215(v),266(v),407(g),409(g)
                                                    265(v),214(v)
    27. BD (   2) C  11 - C  12          1.66677    -0.29538  411(v),399(v),217(v),268(v)
                                                    267(v)
    28. BD (   1) C  11 - H  24          1.98143    -0.62161  398(v),408(v),248(v),214(v)
                                                    403(g),405(g),409(v),404(v)
    29. BD (   1) C  12 - C  13          1.98153    -0.77046  410(g),405(g),413(v),407(v)
                                                    232(v),283(v),412(g),409(g)
                                                    231(v),282(v)
    30. BD (   1) C  12 - H  25          1.98165    -0.62035  403(v),410(v),231(v),265(v)
                                                    405(g),408(g),407(v),412(v)
    31. BD (   1) C  13 - C  14          1.97913    -0.76877  395(v),400(g),408(g),409(v)
                                                    413(g),249(v),412(g),180(v)
                                                    248(v),181(v),182(v)
    32. BD (   2) C  13 - C  14          1.67051    -0.29660  399(v),406(v),250(v)
    33. BD (   1) C  13 - H  26          1.98150    -0.62242  400(v),405(v),248(v),282(v)
                                                    410(g),408(g),413(v),409(v)
    34. BD (   1) C  14 - H  27          1.97970    -0.62066  398(v),408(v),180(v),400(g)
                                                    265(v),410(g),412(v)
    35. BD (   1) C  15 - O  16          1.99669    -0.44278  414(g)
    36. BD (   2) C  15 - O  16          1.99312    -1.10614  396(v),198(v),299(g),401(g)
    37. BD (   1) C  15 - H  28          1.98684    -0.67178  402(v),316(v),198(v),203(v)
    38. BD (   1) C  29 - H  30          1.98706    -0.58897  396(v),197(v)
    39. BD (   1) C  29 - H  31          1.98671    -0.58915  396(v),197(v)
    40. BD (   1) C  29 - H  32          1.98818    -0.60004  401(v)
    41. CR (   1) C   1                  1.99929   -10.39321  147(v),79(v),384(v),392(v)
                                                    334(v)
    42. CR (   1) C   2                  1.99929   -10.39448  62(v),96(v),387(v),381(v)
                                                    336(v)
    43. CR (   1) C   3                  1.99916   -10.39267  113(v),79(v),391(v),389(v)
                                                    114(v),380(v),337(v)
    44. CR (   1) C   4                  1.99910   -10.41492  130(v),96(v),164(v),392(v)
                                                    384(v)
    45. CR (   1) C   5                  1.99917   -10.39207  147(v),391(v),387(v),113(v)
                                                    115(v),112(v),339(v),381(v)
    46. CR (   1) C   6                  1.99929   -10.39410  62(v),130(v),389(v),380(v)
                                                    342(v)
    47. CR (   1) C   7                  1.99901   -10.44918  112(v),180(v),402(v),387(v)
                                                    398(v),401(v),389(v),400(v)
    48. CR (   1) C   8                  1.99912   -10.41648  215(v),283(v),403(v),410(v)
                                                    165(v)
    49. CR (   1) N   9                  1.99937   -14.62388  164(v),359(v),303(v),302(v)
                                                    301(v)
    50. CR (   1) C  10                  1.99917   -10.39151  232(v),182(v),395(v),400(v)
                                                    345(v),405(v),180(v),181(v)
    51. CR (   1) C  11                  1.99929   -10.39318  249(v),215(v),398(v),408(v)
                                                    348(v)
    52. CR (   1) C  12                  1.99929   -10.39130  266(v),232(v),403(v),410(v)
                                                    350(v)
    53. CR (   1) C  13                  1.99929   -10.39372  249(v),283(v),400(v),405(v)
                                                    352(v)
    54. CR (   1) C  14                  1.99918   -10.39166  266(v),181(v),395(v),398(v)
                                                    408(v),353(v),182(v)
    55. CR (   1) C  15                  1.99939   -10.51445  402(v),396(v)
    56. CR (   1) O  16                  1.99981   -19.36527  299(v)
    57. CR (   1) C  29                  1.99938   -10.42901  396(v),401(v),378(v)
    58. LP (   1) N   9                  1.65977    -0.31059  414(v),417(v),395(v),418(v)
                                                    391(v),358(v),300(v),304(v)
                                                    390(r),168(v)
    59. LP (   1) O  16                  1.98751    -0.81796  299(v),301(v),402(r)
    60. LP (   2) O  16                  1.89901    -0.34116  401(v),416(v),301(v),419(r)
                                                    396(r)
    61. RY*(   1) C   1                  0.00543     1.10711   
    62. RY*(   2) C   1                  0.00193     1.41209   
    63. RY*(   3) C   1                  0.00088     0.48803   
    64. RY*(   4) C   1                  0.00054     1.68601   
    65. RY*(   5) C   1                  0.00043     0.89970   
    66. RY*(   6) C   1                  0.00039     1.19890   
    67. RY*(   7) C   1                  0.00018     1.38196   
    68. RY*(   8) C   1                  0.00007     2.83852   
    69. RY*(   9) C   1                  0.00005     1.37886   
    70. RY*(  10) C   1                  0.00001     1.50514   
    71. RY*(  11) C   1                  0.00001     1.66495   
    72. RY*(  12) C   1                  0.00001     1.90901   
    73. RY*(  13) C   1                  0.00000     1.25102   
    74. RY*(  14) C   1                  0.00000    22.20127   
    75. RY*(  15) C   1                  0.00000     2.51782   
    76. RY*(  16) C   1                  0.00000     1.45958   
    77. RY*(  17) C   1                  0.00000     2.32068   
    78. RY*(   1) C   2                  0.00579     1.08908   
    79. RY*(   2) C   2                  0.00201     1.38913   
    80. RY*(   3) C   2                  0.00095     0.68260   
    81. RY*(   4) C   2                  0.00055     1.49650   
    82. RY*(   5) C   2                  0.00043     1.24133   
    83. RY*(   6) C   2                  0.00027     1.07829   
    84. RY*(   7) C   2                  0.00013     1.59142   
    85. RY*(   8) C   2                  0.00008     1.99027   
    86. RY*(   9) C   2                  0.00005     2.18684   
    87. RY*(  10) C   2                  0.00003     0.49587   
    88. RY*(  11) C   2                  0.00003     1.93270   
    89. RY*(  12) C   2                  0.00001     2.54058   
    90. RY*(  13) C   2                  0.00000     2.22692   
    91. RY*(  14) C   2                  0.00000     1.42041   
    92. RY*(  15) C   2                  0.00000    22.50073   
    93. RY*(  16) C   2                  0.00001     2.10362   
    94. RY*(  17) C   2                  0.00001     1.28634   
    95. RY*(   1) C   3                  0.00548     1.11919   
    96. RY*(   2) C   3                  0.00190     1.19699   
    97. RY*(   3) C   3                  0.00104     0.85472   
    98. RY*(   4) C   3                  0.00059     1.28359   
    99. RY*(   5) C   3                  0.00046     1.05262   
   100. RY*(   6) C   3                  0.00028     1.12695   
   101. RY*(   7) C   3                  0.00020     1.17808   
   102. RY*(   8) C   3                  0.00013     1.12941   
   103. RY*(   9) C   3                  0.00010     2.58147   
   104. RY*(  10) C   3                  0.00006     2.68886   
   105. RY*(  11) C   3                  0.00006     0.92652   
   106. RY*(  12) C   3                  0.00004     2.02363   
   107. RY*(  13) C   3                  0.00002     1.77433   
   108. RY*(  14) C   3                  0.00001     2.72712   
   109. RY*(  15) C   3                  0.00000    22.02259   
   110. RY*(  16) C   3                  0.00001     2.70858   
   111. RY*(  17) C   3                  0.00001     1.98582   
   112. RY*(   1) C   4                  0.00722     1.21727   
   113. RY*(   2) C   4                  0.00364     1.07897   
   114. RY*(   3) C   4                  0.00208     0.87146   
   115. RY*(   4) C   4                  0.00128     1.00771   
   116. RY*(   5) C   4                  0.00065     1.72890   
   117. RY*(   6) C   4                  0.00032     1.45312   
   118. RY*(   7) C   4                  0.00025     2.09750   
   119. RY*(   8) C   4                  0.00019     1.23165   
   120. RY*(   9) C   4                  0.00011     1.26347   
   121. RY*(  10) C   4                  0.00009     1.59309   
   122. RY*(  11) C   4                  0.00007     3.56291   
   123. RY*(  12) C   4                  0.00007     2.86574   
   124. RY*(  13) C   4                  0.00007     2.84786   
   125. RY*(  14) C   4                  0.00003     0.89647   
   126. RY*(  15) C   4                  0.00004     2.73082   
   127. RY*(  16) C   4                  0.00001     2.84539   
   128. RY*(  17) C   4                  0.00001    21.33235   
   129. RY*(   1) C   5                  0.00640     1.07960   
   130. RY*(   2) C   5                  0.00218     1.14329   
   131. RY*(   3) C   5                  0.00134     0.77195   
   132. RY*(   4) C   5                  0.00057     1.34393   
   133. RY*(   5) C   5                  0.00044     1.15600   
   134. RY*(   6) C   5                  0.00024     1.12033   
   135. RY*(   7) C   5                  0.00015     2.42275   
   136. RY*(   8) C   5                  0.00012     1.29596   
   137. RY*(   9) C   5                  0.00010     1.38350   
   138. RY*(  10) C   5                  0.00006     2.91032   
   139. RY*(  11) C   5                  0.00004     0.78933   
   140. RY*(  12) C   5                  0.00004     2.31599   
   141. RY*(  13) C   5                  0.00001     2.21794   
   142. RY*(  14) C   5                  0.00002     1.53465   
   143. RY*(  15) C   5                  0.00000    21.44377   
   144. RY*(  16) C   5                  0.00001     2.26572   
   145. RY*(  17) C   5                  0.00001     2.75111   
   146. RY*(   1) C   6                  0.00567     1.09055   
   147. RY*(   2) C   6                  0.00197     1.42157   
   148. RY*(   3) C   6                  0.00080     0.49117   
   149. RY*(   4) C   6                  0.00061     1.67995   
   150. RY*(   5) C   6                  0.00044     1.19573   
   151. RY*(   6) C   6                  0.00025     1.10215   
   152. RY*(   7) C   6                  0.00014     1.78687   
   153. RY*(   8) C   6                  0.00007     2.28924   
   154. RY*(   9) C   6                  0.00005     1.45699   
   155. RY*(  10) C   6                  0.00002     1.85487   
   156. RY*(  11) C   6                  0.00002     0.90445   
   157. RY*(  12) C   6                  0.00001     2.15746   
   158. RY*(  13) C   6                  0.00000     1.50078   
   159. RY*(  14) C   6                  0.00000     2.20748   
   160. RY*(  15) C   6                  0.00000    22.40424   
   161. RY*(  16) C   6                  0.00000     1.30097   
   162. RY*(  17) C   6                  0.00000     2.39170   
   163. RY*(   1) C   7                  0.01142     0.94675   
   164. RY*(   2) C   7                  0.00471     0.83129   
   165. RY*(   3) C   7                  0.00235     0.86581   
   166. RY*(   4) C   7                  0.00148     0.82150   
   167. RY*(   5) C   7                  0.00118     0.92283   
   168. RY*(   6) C   7                  0.00105     1.71094   
   169. RY*(   7) C   7                  0.00076     1.20091   
   170. RY*(   8) C   7                  0.00060     1.27458   
   171. RY*(   9) C   7                  0.00034     1.81360   
   172. RY*(  10) C   7                  0.00024     1.70950   
   173. RY*(  11) C   7                  0.00020     2.08990   
   174. RY*(  12) C   7                  0.00015     1.94704   
   175. RY*(  13) C   7                  0.00010     2.16009   
   176. RY*(  14) C   7                  0.00007     4.03259   
   177. RY*(  15) C   7                  0.00005     1.74030   
   178. RY*(  16) C   7                  0.00002     2.40023   
   179. RY*(  17) C   7                  0.00001    20.78622   
   180. RY*(   1) C   8                  0.00649     1.24868   
   181. RY*(   2) C   8                  0.00416     1.02701   
   182. RY*(   3) C   8                  0.00254     0.94621   
   183. RY*(   4) C   8                  0.00075     1.08804   
   184. RY*(   5) C   8                  0.00065     1.50213   
   185. RY*(   6) C   8                  0.00031     1.28205   
   186. RY*(   7) C   8                  0.00020     1.99681   
   187. RY*(   8) C   8                  0.00018     1.65349   
   188. RY*(   9) C   8                  0.00011     2.10326   
   189. RY*(  10) C   8                  0.00012     1.34394   
   190. RY*(  11) C   8                  0.00008     2.47992   
   191. RY*(  12) C   8                  0.00005     2.91978   
   192. RY*(  13) C   8                  0.00005     2.67858   
   193. RY*(  14) C   8                  0.00006     1.86897   
   194. RY*(  15) C   8                  0.00003     3.23962   
   195. RY*(  16) C   8                  0.00000     2.87014   
   196. RY*(  17) C   8                  0.00001    20.06182   
   197. RY*(   1) N   9                  0.00653     0.82759   
   198. RY*(   2) N   9                  0.00516     0.82995   
   199. RY*(   3) N   9                  0.00139     1.24175   
   200. RY*(   4) N   9                  0.00139     1.31424   
   201. RY*(   5) N   9                  0.00108     1.16120   
   202. RY*(   6) N   9                  0.00089     1.22728   
   203. RY*(   7) N   9                  0.00066     1.69210   
   204. RY*(   8) N   9                  0.00040     1.31764   
   205. RY*(   9) N   9                  0.00020     2.26271   
   206. RY*(  10) N   9                  0.00014     2.35299   
   207. RY*(  11) N   9                  0.00012     2.55178   
   208. RY*(  12) N   9                  0.00012     2.10112   
   209. RY*(  13) N   9                  0.00004     3.53628   
   210. RY*(  14) N   9                  0.00004     2.83927   
   211. RY*(  15) N   9                  0.00001     4.31887   
   212. RY*(  16) N   9                  0.00000    34.91728   
   213. RY*(  17) N   9                  0.00000     3.97596   
   214. RY*(   1) C  10                  0.00542     1.11588   
   215. RY*(   2) C  10                  0.00197     1.24055   
   216. RY*(   3) C  10                  0.00117     0.70881   
   217. RY*(   4) C  10                  0.00060     1.41817   
   218. RY*(   5) C  10                  0.00038     1.16374   
   219. RY*(   6) C  10                  0.00027     0.90746   
   220. RY*(   7) C  10                  0.00015     2.50217   
   221. RY*(   8) C  10                  0.00011     2.11891   
   222. RY*(   9) C  10                  0.00007     1.51446   
   223. RY*(  10) C  10                  0.00005     2.13323   
   224. RY*(  11) C  10                  0.00003     2.08188   
   225. RY*(  12) C  10                  0.00003     0.89350   
   226. RY*(  13) C  10                  0.00003     1.80345   
   227. RY*(  14) C  10                  0.00000     2.71649   
   228. RY*(  15) C  10                  0.00001     1.95847   
   229. RY*(  16) C  10                  0.00001     2.17084   
   230. RY*(  17) C  10                  0.00000    21.77144   
   231. RY*(   1) C  11                  0.00578     1.09101   
   232. RY*(   2) C  11                  0.00203     1.39124   
   233. RY*(   3) C  11                  0.00083     0.54159   
   234. RY*(   4) C  11                  0.00060     1.64715   
   235. RY*(   5) C  11                  0.00045     1.19512   
   236. RY*(   6) C  11                  0.00026     1.02946   
   237. RY*(   7) C  11                  0.00013     1.93890   
   238. RY*(   8) C  11                  0.00007     2.18427   
   239. RY*(   9) C  11                  0.00005     1.61990   
   240. RY*(  10) C  11                  0.00002     0.71398   
   241. RY*(  11) C  11                  0.00003     1.92114   
   242. RY*(  12) C  11                  0.00000     2.71545   
   243. RY*(  13) C  11                  0.00001     2.49478   
   244. RY*(  14) C  11                  0.00000    22.40874   
   245. RY*(  15) C  11                  0.00000     1.41719   
   246. RY*(  16) C  11                  0.00001     1.52892   
   247. RY*(  17) C  11                  0.00001     1.39103   
   248. RY*(   1) C  12                  0.00552     1.11133   
   249. RY*(   2) C  12                  0.00194     1.41206   
   250. RY*(   3) C  12                  0.00089     0.48464   
   251. RY*(   4) C  12                  0.00054     1.69543   
   252. RY*(   5) C  12                  0.00041     0.92793   
   253. RY*(   6) C  12                  0.00038     1.21731   
   254. RY*(   7) C  12                  0.00018     1.29606   
   255. RY*(   8) C  12                  0.00007     2.68773   
   256. RY*(   9) C  12                  0.00006     1.53544   
   257. RY*(  10) C  12                  0.00002     2.02611   
   258. RY*(  11) C  12                  0.00001     0.47503   
   259. RY*(  12) C  12                  0.00000     2.70586   
   260. RY*(  13) C  12                  0.00001     2.63493   
   261. RY*(  14) C  12                  0.00000     1.41493   
   262. RY*(  15) C  12                  0.00000     1.67130   
   263. RY*(  16) C  12                  0.00000    22.58397   
   264. RY*(  17) C  12                  0.00000     1.37104   
   265. RY*(   1) C  13                  0.00567     1.08979   
   266. RY*(   2) C  13                  0.00202     1.39836   
   267. RY*(   3) C  13                  0.00082     0.63948   
   268. RY*(   4) C  13                  0.00059     1.55096   
   269. RY*(   5) C  13                  0.00046     1.16213   
   270. RY*(   6) C  13                  0.00026     1.07019   
   271. RY*(   7) C  13                  0.00015     1.21190   
   272. RY*(   8) C  13                  0.00009     2.19180   
   273. RY*(   9) C  13                  0.00006     2.82030   
   274. RY*(  10) C  13                  0.00002     0.62278   
   275. RY*(  11) C  13                  0.00003     1.91265   
   276. RY*(  12) C  13                  0.00000     2.48934   
   277. RY*(  13) C  13                  0.00000     2.12268   
   278. RY*(  14) C  13                  0.00000     1.43479   
   279. RY*(  15) C  13                  0.00000    22.20487   
   280. RY*(  16) C  13                  0.00001     2.01970   
   281. RY*(  17) C  13                  0.00000     1.36223   
   282. RY*(   1) C  14                  0.00550     1.09012   
   283. RY*(   2) C  14                  0.00194     1.23437   
   284. RY*(   3) C  14                  0.00108     0.76863   
   285. RY*(   4) C  14                  0.00058     1.25328   
   286. RY*(   5) C  14                  0.00043     1.17435   
   287. RY*(   6) C  14                  0.00027     1.26783   
   288. RY*(   7) C  14                  0.00017     1.55681   
   289. RY*(   8) C  14                  0.00013     0.74451   
   290. RY*(   9) C  14                  0.00009     2.23955   
   291. RY*(  10) C  14                  0.00010     2.10011   
   292. RY*(  11) C  14                  0.00004     2.12209   
   293. RY*(  12) C  14                  0.00004     2.26970   
   294. RY*(  13) C  14                  0.00002     2.16432   
   295. RY*(  14) C  14                  0.00001     2.40373   
   296. RY*(  15) C  14                  0.00002     1.75035   
   297. RY*(  16) C  14                  0.00000    21.39641   
   298. RY*(  17) C  14                  0.00000     2.76022   
   299. RY*(   1) C  15                  0.00990     1.30873   
   300. RY*(   2) C  15                  0.00691     1.56114   
   301. RY*(   3) C  15                  0.00652     1.67892   
   302. RY*(   4) C  15                  0.00263     1.20300   
   303. RY*(   5) C  15                  0.00060     1.61429   
   304. RY*(   6) C  15                  0.00049     0.66009   
   305. RY*(   7) C  15                  0.00015     4.08185   
   306. RY*(   8) C  15                  0.00009     1.71077   
   307. RY*(   9) C  15                  0.00009     2.36006   
   308. RY*(  10) C  15                  0.00005     1.76020   
   309. RY*(  11) C  15                  0.00004     1.15557   
   310. RY*(  12) C  15                  0.00003     1.80389   
   311. RY*(  13) C  15                  0.00002     1.76670   
   312. RY*(  14) C  15                  0.00001     4.99376   
   313. RY*(  15) C  15                  0.00001     1.17401   
   314. RY*(  16) C  15                  0.00000    16.47974   
   315. RY*(  17) C  15                  0.00001     1.21483   
   316. RY*(   1) O  16                  0.00204     0.81679   
   317. RY*(   2) O  16                  0.00188     0.55472   
   318. RY*(   3) O  16                  0.00069     0.71382   
   319. RY*(   4) O  16                  0.00016     1.36098   
   320. RY*(   5) O  16                  0.00011     0.81309   
   321. RY*(   6) O  16                  0.00006     1.09617   
   322. RY*(   7) O  16                  0.00003     1.53566   
   323. RY*(   8) O  16                  0.00002     1.30200   
   324. RY*(   9) O  16                  0.00003     4.06052   
   325. RY*(  10) O  16                  0.00000    49.78612   
   326. RY*(  11) O  16                  0.00000     4.77134   
   327. RY*(  12) O  16                  0.00000     5.11140   
   328. RY*(  13) O  16                  0.00000     3.08717   
   329. RY*(  14) O  16                  0.00000     2.97208   
   330. RY*(  15) O  16                  0.00000     3.14571   
   331. RY*(  16) O  16                  0.00000     3.11363   
   332. RY*(  17) O  16                  0.00000     4.79345   
   333. RY*(   1) H  17                  0.00040     0.86461   
   334. RY*(   2) H  17                  0.00022     1.87894   
   335. RY*(   1) H  18                  0.00047     0.84963   
   336. RY*(   2) H  18                  0.00021     1.91479   
   337. RY*(   1) H  19                  0.00059     1.43233   
   338. RY*(   2) H  19                  0.00015     1.45898   
   339. RY*(   1) H  20                  0.00063     1.49118   
   340. RY*(   2) H  20                  0.00021     1.34278   
   341. RY*(   1) H  21                  0.00049     0.79944   
   342. RY*(   2) H  21                  0.00022     1.94656   
   343. RY*(   1) H  22                  0.00182     0.73621   
   344. RY*(   2) H  22                  0.00015     2.34180   
   345. RY*(   1) H  23                  0.00057     1.60305   
   346. RY*(   2) H  23                  0.00016     1.21390   
   347. RY*(   1) H  24                  0.00047     0.79658   
   348. RY*(   2) H  24                  0.00022     1.96471   
   349. RY*(   1) H  25                  0.00041     0.85288   
   350. RY*(   2) H  25                  0.00022     1.89338   
   351. RY*(   1) H  26                  0.00046     0.80496   
   352. RY*(   2) H  26                  0.00022     1.94478   
   353. RY*(   1) H  27                  0.00055     1.38339   
   354. RY*(   2) H  27                  0.00018     1.49364   
   355. RY*(   1) H  28                  0.00084     1.21772   
   356. RY*(   2) H  28                  0.00021     1.61734   
   357. RY*(   1) C  29                  0.00443     0.77518   
   358. RY*(   2) C  29                  0.00315     0.80120   
   359. RY*(   3) C  29                  0.00119     0.99364   
   360. RY*(   4) C  29                  0.00029     1.03449   
   361. RY*(   5) C  29                  0.00027     1.01273   
   362. RY*(   6) C  29                  0.00013     2.35324   
   363. RY*(   7) C  29                  0.00011     1.39883   
   364. RY*(   8) C  29                  0.00008     1.67663   
   365. RY*(   9) C  29                  0.00007     1.55287   
   366. RY*(  10) C  29                  0.00004     1.84732   
   367. RY*(  11) C  29                  0.00004     0.90402   
   368. RY*(  12) C  29                  0.00002     1.21616   
   369. RY*(  13) C  29                  0.00001     1.62735   
   370. RY*(  14) C  29                  0.00001     2.56506   
   371. RY*(  15) C  29                  0.00001     2.34500   
   372. RY*(  16) C  29                  0.00000    22.61026   
   373. RY*(  17) C  29                  0.00001     1.47972   
   374. RY*(   1) H  30                  0.00097     0.71297   
   375. RY*(   2) H  30                  0.00016     2.08534   
   376. RY*(   1) H  31                  0.00096     0.72541   
   377. RY*(   2) H  31                  0.00020     2.05763   
   378. RY*(   1) H  32                  0.00064     1.04431   
   379. RY*(   2) H  32                  0.00017     1.77020   
   380. BD*(   1) C   1 - C   2          0.01549     0.61614   
   381. BD*(   1) C   1 - C   6          0.01548     0.61563   
   382. BD*(   2) C   1 - C   6          0.32725     0.05298  385(v),390(v),63(g),148(g)
   383. BD*(   1) C   1 - H  17          0.01150     0.61495   
   384. BD*(   1) C   2 - C   3          0.01543     0.61520   
   385. BD*(   2) C   2 - C   3          0.32410     0.05312  382(v),390(v),399(r),411(r)
                                                    80(g),98(g),87(g)
   386. BD*(   1) C   2 - H  18          0.01132     0.60986   
   387. BD*(   1) C   3 - C   4          0.02572     0.60380   
   388. BD*(   1) C   3 - H  19          0.01250     0.61029   
   389. BD*(   1) C   4 - C   5          0.02291     0.60697   
   390. BD*(   2) C   4 - C   5          0.35222     0.05426  385(v),382(v),399(r),411(r)
                                                    131(g),396(v),97(v),148(v)
                                                    395(v)
   391. BD*(   1) C   4 - C   7          0.03538     0.48326   
   392. BD*(   1) C   5 - C   6          0.01483     0.61376   
   393. BD*(   1) C   5 - H  20          0.01217     0.60794   
   394. BD*(   1) C   6 - H  21          0.01116     0.61275   
   395. BD*(   1) C   7 - C   8          0.03650     0.48648   
   396. BD*(   1) C   7 - N   9          0.04033     0.40670   
   397. BD*(   1) C   7 - H  22          0.02178     0.43958   
   398. BD*(   1) C   8 - C  10          0.02385     0.60549   
   399. BD*(   2) C   8 - C  10          0.35006     0.05284  411(v),406(v),385(r),390(r)
                                                    216(g),397(v),391(v),284(v)
                                                    233(v),184(g)
   400. BD*(   1) C   8 - C  14          0.02165     0.60603   
   401. BD*(   1) N   9 - C  15          0.06406     0.51394   
   402. BD*(   1) N   9 - C  29          0.02134     0.41891   
   403. BD*(   1) C  10 - C  11          0.01514     0.61699   
   404. BD*(   1) C  10 - H  23          0.01234     0.61614   
   405. BD*(   1) C  11 - C  12          0.01563     0.61776   
   406. BD*(   2) C  11 - C  12          0.32478     0.05432  411(v),399(v),250(g),233(g)
   407. BD*(   1) C  11 - H  24          0.01122     0.61208   
   408. BD*(   1) C  12 - C  13          0.01555     0.61824   
   409. BD*(   1) C  12 - H  25          0.01161     0.61350   
   410. BD*(   1) C  13 - C  14          0.01490     0.61503   
   411. BD*(   2) C  13 - C  14          0.31918     0.05372  406(v),399(v),390(r),385(r)
                                                    267(g),285(g),286(g),284(g)
   412. BD*(   1) C  13 - H  26          0.01116     0.61297   
   413. BD*(   1) C  14 - H  27          0.01212     0.60860   
   414. BD*(   1) C  15 - O  16          0.29180     0.03118  304(g),300(g),317(g)
   415. BD*(   2) C  15 - O  16          0.00646     0.61277   
   416. BD*(   1) C  15 - H  28          0.03583     0.54059   
   417. BD*(   1) C  29 - H  30          0.01396     0.46427   
   418. BD*(   1) C  29 - H  31          0.01188     0.46012   
   419. BD*(   1) C  29 - H  32          0.00594     0.46375   
       -------------------------------
              Total Lewis  116.84932  ( 97.3744%)
        Valence non-Lewis    2.91651  (  2.4304%)
        Rydberg non-Lewis    0.23417  (  0.1951%)
       -------------------------------
            Total unit  1  120.00000  (100.0000%)
           Charge unit  1    0.00000
 D1PCM: PCM CHGder 1st derivatives, ID1Alg=3 FixD1E=F DoIter=F DoCFld=F I1PDM=0.
 Calling FoFJK, ICntrl=      2127 FMM=F ISym2X=0 I1Cent= 0 IOpClX= 0 NMat=1 NMatS=1 NMatT=0.
 -------------------------------------------------------------------
 Center     Atomic                   Forces (Hartrees/Bohr)
 Number     Number              X              Y              Z
 -------------------------------------------------------------------
      1        6          -0.037982533   -0.044178657    0.022974861
      2        6          -0.010929814   -0.004591415    0.064358359
      3        6           0.025311265    0.039491112    0.042110492
      4        6           0.018937136    0.029078032   -0.014933651
      5        6           0.010312325    0.001093776   -0.064707555
      6        6          -0.027552303   -0.042821240   -0.041390901
      7        6          -0.003382131    0.007599384    0.012190286
      8        6          -0.027841891   -0.012406229   -0.021997948
      9        7          -0.013362506   -0.003242258    0.035626066
     10        6          -0.031414108    0.054954935   -0.009008389
     11        6           0.016886732    0.060739704    0.020480887
     12        6           0.052688925    0.003547289    0.029189580
     13        6           0.040023895   -0.052197922    0.012909420
     14        6          -0.016074618   -0.056685552   -0.021742310
     15        6           0.049353403   -0.065935017   -0.052888394
     16        8          -0.016571670    0.026568660   -0.006181069
     17        1           0.032282560    0.037886066   -0.019127489
     18        1           0.008810287    0.002421010   -0.051612640
     19        1          -0.024666051   -0.033062726   -0.033658989
     20        1          -0.010174876   -0.003240307    0.053393782
     21        1           0.022605815    0.034430799    0.033694306
     22        1           0.006415071   -0.003830757    0.004504088
     23        1           0.030700732   -0.043684633    0.009995153
     24        1          -0.014918538   -0.047787840   -0.016284695
     25        1          -0.045184532   -0.005184279   -0.025821752
     26        1          -0.030026581    0.042920375   -0.008139035
     27        1           0.016065194    0.048511745    0.017231041
     28        1          -0.029904794    0.037833676    0.037633265
     29        6           0.007455543   -0.008398458   -0.010078305
     30        1           0.001392997   -0.001736925   -0.001702847
     31        1           0.001996426   -0.000012098    0.000434287
     32        1          -0.001251361    0.001919748    0.002550094
 -------------------------------------------------------------------
 Cartesian Forces:  Max     0.065935017 RMS     0.030434678

 GradGradGradGradGradGradGradGradGradGradGradGradGradGradGradGradGradGrad
 Berny optimization.
 FormGI is forming the generalized inverse of G from B-inverse, IUseBI=4.
 Internal  Forces:  Max     0.059942417 RMS     0.015085875
 Search for a local minimum.
 Step number   1 out of a maximum of  173
 All quantities printed in internal units (Hartrees-Bohrs-Radians)
 Mixed Optimization -- RFO/linear search
 Second derivative matrix not updated -- first step.
 ITU=  0
     Eigenvalues ---    0.00821   0.00844   0.01068   0.01253   0.01400
     Eigenvalues ---    0.01466   0.01479   0.01919   0.01925   0.01956
     Eigenvalues ---    0.01961   0.01967   0.01974   0.02003   0.02005
     Eigenvalues ---    0.02030   0.02030   0.02031   0.02033   0.02034
     Eigenvalues ---    0.02036   0.02039   0.02045   0.02165   0.02165
     Eigenvalues ---    0.04379   0.06569   0.06956   0.07546   0.07714
     Eigenvalues ---    0.15999   0.15999   0.16000   0.16000   0.16000
     Eigenvalues ---    0.16000   0.16000   0.16000   0.16000   0.16000
     Eigenvalues ---    0.16000   0.16000   0.16000   0.16000   0.19257
     Eigenvalues ---    0.19988   0.21998   0.22000   0.22000   0.22000
     Eigenvalues ---    0.22000   0.23459   0.23469   0.24978   0.24987
     Eigenvalues ---    0.24990   0.24999   0.32816   0.33004   0.34206
     Eigenvalues ---    0.34570   0.34727   0.34975   0.38619   0.40429
     Eigenvalues ---    0.40435   0.40489   0.40537   0.40549   0.43705
     Eigenvalues ---    0.43775   0.44167   0.44188   0.44212   0.44216
     Eigenvalues ---    0.44252   0.44259   0.44315   0.44320   0.44330
     Eigenvalues ---    0.44336   0.44337   0.44369   0.44514   0.44797
     Eigenvalues ---    0.44841   0.44938   0.45022   0.52106   0.82915
 RFO step:  Lambda=-7.34011425D-02 EMin= 8.20738272D-03
 Linear search not attempted -- first point.
 Maximum step size (   0.300) exceeded in Quadratic search.
    -- Step size scaled by   0.781
 Iteration  1 RMS(Cart)=  0.03254195 RMS(Int)=  0.00047505
 Iteration  2 RMS(Cart)=  0.00059680 RMS(Int)=  0.00004233
 Iteration  3 RMS(Cart)=  0.00000059 RMS(Int)=  0.00004233
 Variable       Old X    -DE/DX   Delta X   Delta X   Delta X     New X
                                 (Linear)    (Quad)   (Total)
    R1        2.65283  -0.01009   0.00000  -0.01488  -0.01488   2.63795
    R2        2.65365  -0.01096   0.00000  -0.01619  -0.01620   2.63745
    R3        1.92754   0.05332   0.00000   0.08060   0.08060   2.00814
    R4        2.65489  -0.01167   0.00000  -0.01748  -0.01748   2.63741
    R5        1.92897   0.05241   0.00000   0.07940   0.07940   2.00837
    R6        2.67201  -0.01507   0.00000  -0.02340  -0.02339   2.64862
    R7        1.92930   0.05320   0.00000   0.08064   0.08064   2.00994
    R8        2.67008  -0.01489   0.00000  -0.02304  -0.02303   2.64705
    R9        2.82345   0.01916   0.00000   0.03709   0.03709   2.86054
   R10        2.65429  -0.01122   0.00000  -0.01678  -0.01678   2.63751
   R11        1.92774   0.05444   0.00000   0.08230   0.08230   2.01004
   R12        1.92753   0.05321   0.00000   0.08042   0.08042   2.00796
   R13        2.82676   0.01535   0.00000   0.02987   0.02987   2.85663
   R14        2.73474   0.01128   0.00000   0.01917   0.01917   2.75391
   R15        2.06984   0.00058   0.00000   0.00110   0.00110   2.07094
   R16        2.67275  -0.01702   0.00000  -0.02644  -0.02643   2.64632
   R17        2.67167  -0.01442   0.00000  -0.02242  -0.02241   2.64925
   R18        2.57798  -0.01926   0.00000  -0.02530  -0.02530   2.55268
   R19        2.70830   0.01493   0.00000   0.02436   0.02436   2.73267
   R20        2.65514  -0.00981   0.00000  -0.01467  -0.01467   2.64047
   R21        1.92544   0.05431   0.00000   0.08180   0.08180   2.00724
   R22        2.65234  -0.01162   0.00000  -0.01710  -0.01711   2.63523
   R23        1.92854   0.05264   0.00000   0.07970   0.07970   2.00823
   R24        2.65151  -0.00866   0.00000  -0.01270  -0.01271   2.63881
   R25        1.92955   0.05230   0.00000   0.07931   0.07931   2.00886
   R26        2.65512  -0.01331   0.00000  -0.01997  -0.01997   2.63515
   R27        1.92779   0.05300   0.00000   0.08014   0.08014   2.00793
   R28        1.92901   0.05391   0.00000   0.08168   0.08168   2.01069
   R29        2.36381  -0.03191   0.00000  -0.02762  -0.02762   2.33619
   R30        1.92846   0.05994   0.00000   0.09074   0.09074   2.01919
   R31        2.06121   0.00111   0.00000   0.00207   0.00207   2.06327
   R32        2.06378  -0.00053   0.00000  -0.00098  -0.00098   2.06280
   R33        2.05716  -0.00130   0.00000  -0.00239  -0.00239   2.05477
    A1        2.09274  -0.00137   0.00000  -0.00286  -0.00288   2.08986
    A2        2.09545   0.00068   0.00000   0.00141   0.00141   2.09686
    A3        2.09500   0.00069   0.00000   0.00146   0.00146   2.09646
    A4        2.09372   0.00065   0.00000   0.00218   0.00217   2.09589
    A5        2.09477   0.00032   0.00000   0.00106   0.00107   2.09584
    A6        2.09469  -0.00097   0.00000  -0.00324  -0.00324   2.09145
    A7        2.11073  -0.00130   0.00000  -0.00369  -0.00369   2.10703
    A8        2.07644   0.00123   0.00000   0.00379   0.00378   2.08023
    A9        2.09598   0.00006   0.00000  -0.00012  -0.00012   2.09586
   A10        2.06422   0.00270   0.00000   0.00601   0.00602   2.07024
   A11        2.13623  -0.00223   0.00000  -0.00513  -0.00513   2.13109
   A12        2.08270  -0.00047   0.00000  -0.00089  -0.00089   2.08181
   A13        2.11116  -0.00064   0.00000  -0.00193  -0.00193   2.10924
   A14        2.09207  -0.00080   0.00000  -0.00280  -0.00280   2.08927
   A15        2.07995   0.00145   0.00000   0.00473   0.00473   2.08467
   A16        2.09380  -0.00005   0.00000   0.00032   0.00031   2.09411
   A17        2.09420   0.00060   0.00000   0.00177   0.00177   2.09597
   A18        2.09519  -0.00055   0.00000  -0.00209  -0.00209   2.09310
   A19        1.99400  -0.00439   0.00000  -0.01126  -0.01118   1.98282
   A20        1.90889   0.00969   0.00000   0.02470   0.02468   1.93357
   A21        1.85172  -0.00116   0.00000   0.00053   0.00067   1.85238
   A22        2.01751  -0.00656   0.00000  -0.02059  -0.02056   1.99695
   A23        1.79414   0.00750   0.00000   0.03063   0.03054   1.82468
   A24        1.88333  -0.00528   0.00000  -0.02399  -0.02388   1.85945
   A25        2.14221  -0.00088   0.00000  -0.00181  -0.00182   2.14039
   A26        2.08097  -0.00318   0.00000  -0.00738  -0.00738   2.07359
   A27        2.05930   0.00406   0.00000   0.00924   0.00926   2.06855
   A28        2.09241   0.00099   0.00000   0.00235   0.00235   2.09476
   A29        2.13086  -0.00075   0.00000  -0.00185  -0.00185   2.12901
   A30        2.05942  -0.00025   0.00000  -0.00064  -0.00064   2.05878
   A31        2.11222  -0.00182   0.00000  -0.00499  -0.00499   2.10723
   A32        2.10143  -0.00030   0.00000  -0.00156  -0.00156   2.09987
   A33        2.06950   0.00212   0.00000   0.00654   0.00653   2.07603
   A34        2.09480   0.00063   0.00000   0.00232   0.00230   2.09711
   A35        2.09341  -0.00094   0.00000  -0.00326  -0.00325   2.09016
   A36        2.09495   0.00032   0.00000   0.00095   0.00095   2.09591
   A37        2.09228  -0.00195   0.00000  -0.00424  -0.00425   2.08802
   A38        2.09468   0.00103   0.00000   0.00230   0.00231   2.09699
   A39        2.09621   0.00092   0.00000   0.00194   0.00195   2.09816
   A40        2.09245   0.00085   0.00000   0.00274   0.00273   2.09518
   A41        2.09579   0.00035   0.00000   0.00122   0.00122   2.09701
   A42        2.09495  -0.00120   0.00000  -0.00396  -0.00396   2.09099
   A43        2.11501  -0.00175   0.00000  -0.00497  -0.00496   2.11005
   A44        2.09158  -0.00018   0.00000  -0.00103  -0.00103   2.09055
   A45        2.07659   0.00193   0.00000   0.00600   0.00600   2.08259
   A46        2.12243   0.00840   0.00000   0.02236   0.02235   2.14479
   A47        2.09453  -0.01598   0.00000  -0.05060  -0.05060   2.04393
   A48        2.06622   0.00758   0.00000   0.02824   0.02823   2.09446
   A49        1.91419   0.00418   0.00000   0.01412   0.01413   1.92832
   A50        1.91977   0.00143   0.00000   0.00497   0.00495   1.92472
   A51        1.94656  -0.00541   0.00000  -0.01844  -0.01840   1.92816
   A52        1.90118  -0.00236   0.00000  -0.00722  -0.00726   1.89392
   A53        1.89789   0.00030   0.00000   0.00061   0.00066   1.89855
   A54        1.88343   0.00183   0.00000   0.00583   0.00584   1.88927
    D1        0.00079  -0.00002   0.00000  -0.00020  -0.00019   0.00060
    D2        3.14061  -0.00033   0.00000  -0.00275  -0.00274   3.13786
    D3        3.14130   0.00029   0.00000   0.00245   0.00245  -3.13943
    D4       -0.00207  -0.00001   0.00000  -0.00010  -0.00010  -0.00217
    D5       -0.00130   0.00013   0.00000   0.00110   0.00110  -0.00021
    D6        3.14005   0.00031   0.00000   0.00256   0.00255  -3.14058
    D7        3.14137  -0.00019   0.00000  -0.00154  -0.00154   3.13983
    D8       -0.00046  -0.00001   0.00000  -0.00009  -0.00009  -0.00055
    D9        0.00195  -0.00037   0.00000  -0.00309  -0.00308  -0.00113
   D10        3.13448  -0.00072   0.00000  -0.00600  -0.00599   3.12849
   D11       -3.13786  -0.00007   0.00000  -0.00054  -0.00054  -3.13839
   D12       -0.00533  -0.00041   0.00000  -0.00345  -0.00345  -0.00878
   D13       -0.00409   0.00063   0.00000   0.00531   0.00531   0.00122
   D14       -3.13731   0.00079   0.00000   0.00670   0.00670  -3.13060
   D15       -3.13652   0.00098   0.00000   0.00823   0.00823  -3.12829
   D16        0.01345   0.00114   0.00000   0.00962   0.00962   0.02307
   D17        0.00357  -0.00052   0.00000  -0.00439  -0.00440  -0.00082
   D18       -3.13490  -0.00044   0.00000  -0.00371  -0.00372  -3.13862
   D19        3.13705  -0.00068   0.00000  -0.00576  -0.00577   3.13128
   D20       -0.00142  -0.00060   0.00000  -0.00508  -0.00509  -0.00651
   D21       -0.78191   0.00456   0.00000   0.02670   0.02671  -0.75520
   D22        1.51051   0.00042   0.00000   0.01067   0.01060   1.52110
   D23       -2.74554  -0.00158   0.00000  -0.00491  -0.00484  -2.75038
   D24        2.36814   0.00471   0.00000   0.02808   0.02808   2.39623
   D25       -1.62263   0.00057   0.00000   0.01204   0.01197  -1.61066
   D26        0.40452  -0.00143   0.00000  -0.00353  -0.00347   0.40104
   D27       -0.00093   0.00015   0.00000   0.00126   0.00125   0.00033
   D28        3.14090  -0.00002   0.00000  -0.00020  -0.00020   3.14070
   D29        3.13757   0.00007   0.00000   0.00057   0.00056   3.13813
   D30       -0.00378  -0.00011   0.00000  -0.00089  -0.00089  -0.00468
   D31        2.23160   0.00154   0.00000   0.00412   0.00418   2.23579
   D32       -0.95116   0.00179   0.00000   0.00589   0.00595  -0.94521
   D33       -0.00682  -0.00215   0.00000  -0.00151  -0.00169  -0.00850
   D34        3.09360  -0.00190   0.00000   0.00026   0.00008   3.09368
   D35       -2.05381   0.00266   0.00000   0.01795   0.01806  -2.03576
   D36        1.04661   0.00291   0.00000   0.01971   0.01983   1.06643
   D37        2.01345   0.00142   0.00000   0.00557   0.00554   2.01900
   D38       -1.09373   0.00194   0.00000   0.01019   0.01017  -1.08356
   D39       -1.98989  -0.00147   0.00000  -0.00529  -0.00545  -1.99534
   D40        1.18612  -0.00095   0.00000  -0.00067  -0.00082   1.18529
   D41        0.00651   0.00058   0.00000   0.00501   0.00519   0.01171
   D42       -3.10067   0.00110   0.00000   0.00964   0.00982  -3.09085
   D43        3.12705  -0.00038   0.00000  -0.00285  -0.00285   3.12421
   D44       -0.00564  -0.00015   0.00000  -0.00092  -0.00092  -0.00656
   D45        0.02615  -0.00047   0.00000  -0.00423  -0.00424   0.02191
   D46       -3.10654  -0.00023   0.00000  -0.00230  -0.00231  -3.10886
   D47       -3.12842   0.00039   0.00000   0.00325   0.00325  -3.12517
   D48        0.01623   0.00028   0.00000   0.00233   0.00234   0.01856
   D49       -0.02605   0.00052   0.00000   0.00470   0.00470  -0.02135
   D50        3.11860   0.00041   0.00000   0.00378   0.00379   3.12239
   D51       -3.12428   0.00092   0.00000   0.00770   0.00770  -3.11658
   D52        0.01655   0.00039   0.00000   0.00337   0.00337   0.01992
   D53       -0.01571   0.00041   0.00000   0.00323   0.00323  -0.01248
   D54        3.12512  -0.00012   0.00000  -0.00109  -0.00110   3.12403
   D55        1.98028  -0.00089   0.00000  -0.00690  -0.00694   1.97334
   D56       -2.21230  -0.00031   0.00000  -0.00389  -0.00386  -2.21616
   D57       -0.12322  -0.00055   0.00000  -0.00516  -0.00514  -0.12836
   D58       -1.12753  -0.00040   0.00000  -0.00241  -0.00246  -1.12999
   D59        0.96308   0.00018   0.00000   0.00060   0.00062   0.96370
   D60        3.05216  -0.00006   0.00000  -0.00068  -0.00066   3.05150
   D61       -0.01055   0.00027   0.00000   0.00216   0.00215  -0.00840
   D62        3.13716   0.00015   0.00000   0.00120   0.00119   3.13835
   D63        3.12230   0.00003   0.00000   0.00023   0.00022   3.12252
   D64       -0.01318  -0.00009   0.00000  -0.00074  -0.00074  -0.01392
   D65       -0.00597  -0.00002   0.00000  -0.00021  -0.00021  -0.00618
   D66       -3.14110  -0.00008   0.00000  -0.00069  -0.00069   3.14140
   D67        3.12951   0.00010   0.00000   0.00074   0.00074   3.13024
   D68       -0.00563   0.00003   0.00000   0.00026   0.00026  -0.00537
   D69        0.00610   0.00007   0.00000   0.00066   0.00067   0.00677
   D70       -3.13340  -0.00002   0.00000  -0.00005  -0.00004  -3.13344
   D71        3.14123   0.00014   0.00000   0.00114   0.00114  -3.14081
   D72        0.00173   0.00005   0.00000   0.00043   0.00043   0.00217
   D73        0.01029  -0.00039   0.00000  -0.00310  -0.00309   0.00721
   D74       -3.13433  -0.00028   0.00000  -0.00220  -0.00219  -3.13652
   D75       -3.13339  -0.00029   0.00000  -0.00238  -0.00237  -3.13577
   D76        0.00517  -0.00019   0.00000  -0.00148  -0.00148   0.00369
         Item               Value     Threshold  Converged?
 Maximum Force            0.059942     0.000450     NO 
 RMS     Force            0.015086     0.000300     NO 
 Maximum Displacement     0.123612     0.001800     NO 
 RMS     Displacement     0.032705     0.001200     NO 
 Predicted change in Energy=-3.837455D-02
 GradGradGradGradGradGradGradGradGradGradGradGradGradGradGradGradGradGrad

                          Input orientation:                          
 ---------------------------------------------------------------------
 Center     Atomic      Atomic             Coordinates (Angstroms)
 Number     Number       Type             X           Y           Z
 ---------------------------------------------------------------------
      1          6           0        3.537713    3.237818   -2.187568
      2          6           0        2.910499    2.339629   -3.052735
      3          6           0        2.064434    1.353089   -2.544031
      4          6           0        1.833886    1.248609   -1.165489
      5          6           0        2.469299    2.156176   -0.308347
      6          6           0        3.315799    3.144594   -0.812800
      7          6           0        0.933658    0.182327   -0.578955
      8          6           0       -0.350953   -0.016899   -1.350450
      9          7           0        1.680553   -1.043149   -0.325784
     10          6           0       -0.778943   -1.274775   -1.792725
     11          6           0       -1.984280   -1.416187   -2.485217
     12          6           0       -2.783160   -0.301027   -2.735908
     13          6           0       -2.375409    0.955963   -2.284646
     14          6           0       -1.171512    1.093288   -1.594503
     15          6           0        1.835323   -1.491184    0.939137
     16          8           0        2.479717   -2.509075    1.216614
     17          1           0        4.180539    3.990557   -2.574099
     18          1           0        3.072946    2.407803   -4.100816
     19          1           0        1.584488    0.683823   -3.217094
     20          1           0        2.308781    2.090951    0.741113
     21          1           0        3.789636    3.825957   -0.149274
     22          1           0        0.612053    0.559227    0.398540
     23          1           0       -0.193979   -2.139493   -1.596962
     24          1           0       -2.292679   -2.377751   -2.816338
     25          1           0       -3.700069   -0.408708   -3.262918
     26          1           0       -2.981373    1.810025   -2.464656
     27          1           0       -0.874194    2.055713   -1.251773
     28          1           0        1.375209   -0.921426    1.717205
     29          6           0        2.314243   -1.787859   -1.391123
     30          1           0        3.400734   -1.749652   -1.290199
     31          1           0        1.999897   -2.832774   -1.361197
     32          1           0        2.037945   -1.376793   -2.359101
 ---------------------------------------------------------------------
                    Distance matrix (angstroms):
                    1          2          3          4          5
     1  C    0.000000
     2  C    1.395942   0.000000
     3  C    2.418639   1.395660   0.000000
     4  C    2.811516   2.431279   1.401587   0.000000
     5  C    2.417215   2.785674   2.409802   1.400758   0.000000
     6  C    1.395681   2.414445   2.787932   2.432122   1.395709
     7  C    4.324900   3.831637   2.551639   1.513733   2.515452
     8  C    5.139618   4.368990   3.022516   2.531648   3.709724
     9  N    5.024138   4.515775   3.287848   2.445562   3.295165
    10  C    6.257229   5.316345   3.943973   3.686158   4.952361
    11  C    7.227777   6.195732   4.905552   4.839546   6.110230
    12  C    7.264815   6.284202   5.125630   5.117098   6.286431
    13  C    6.338872   5.517728   4.465109   4.365354   5.368190
    14  C    5.208409   4.510279   3.382373   3.039834   4.004925
    15  C    5.919279   5.636149   4.502759   3.454840   3.906581
    16  O    6.762735   6.474785   5.406590   4.495742   4.908175
    17  H    1.062661   2.137208   3.381573   3.874176   3.380374
    18  H    2.136692   1.062785   2.133799   3.390450   3.848445
    19  H    3.376078   2.127678   1.063617   2.142490   3.378095
    20  H    3.376796   3.849310   3.375843   2.137803   1.063667
    21  H    2.136356   3.378185   3.850488   3.391221   2.134658
    22  H    4.735218   4.512647   3.376145   2.101026   2.549372
    23  H    6.571896   5.640886   4.265619   3.972108   5.215971
    24  H    8.119324   7.027277   5.742626   5.736229   7.037254
    25  H    8.175513   7.162202   6.070438   6.145775   7.305423
    26  H    6.679360   5.944786   5.067076   5.018938   5.871909
    27  H    4.662403   4.200949   3.286205   2.827111   3.475498
    28  H    6.101064   5.978622   4.879199   3.637219   3.843374
    29  C    5.233415   4.489168   3.355169   3.082497   4.092904
    30  H    5.069407   4.479853   3.603442   3.385282   4.133655
    31  H    6.316633   5.517631   4.350254   4.089443   5.120396
    32  H    4.855240   3.879983   2.736267   2.891208   4.107740
                    6          7          8          9         10
     6  C    0.000000
     7  C    3.808451   0.000000
     8  C    4.871260   1.511662   0.000000
     9  N    4.521992   1.457306   2.496027   0.000000
    10  C    6.103932   2.555267   1.400370   2.873097   0.000000
    11  C    7.189474   3.834507   2.431761   4.270048   1.397276
    12  C    7.264155   4.324444   2.813512   5.126809   2.419642
    13  C    6.272661   3.802344   2.432613   4.927923   2.786914
    14  C    4.995485   2.508571   1.401925   3.782630   2.408553
    15  C    5.172188   2.432744   3.492210   1.350819   3.787385
    16  O    6.064777   3.585807   4.562176   2.273013   4.604180
    17  H    2.136728   5.387527   6.171827   6.053351   7.275351
    18  H    3.378297   4.683247   5.016651   5.300821   5.807385
    19  H    3.851424   2.763124   2.778723   3.369174   3.383893
    20  H    2.130468   2.697478   3.986459   3.369796   5.223264
    21  H    1.062565   4.649438   5.775365   5.309199   7.042039
    22  H    3.932138   1.095892   2.078044   2.057656   3.178062
    23  H    6.391794   2.774663   2.142619   2.516294   1.062188
    24  H    8.121914   4.687124   3.390096   4.875509   2.134417
    25  H    8.237198   5.387430   3.876547   6.162821   3.382974
    26  H    6.645606   4.640338   3.390902   5.869321   3.849440
    27  H    4.351367   2.688975   2.139915   4.121546   3.375479
    28  H    5.167139   2.585650   3.634324   2.069264   4.133380
    29  C    5.066228   2.539147   3.200192   1.446065   3.161066
    30  H    4.918208   3.213235   4.132944   2.094819   4.236477
    31  H    6.145020   3.292355   3.668210   2.092084   3.214891
    32  H    4.946403   2.611365   2.928058   2.091274   2.875073
                   11         12         13         14         15
    11  C    0.000000
    12  C    1.394503   0.000000
    13  C    2.412532   1.396396   0.000000
    14  C    2.784140   2.417505   1.394462   0.000000
    15  C    5.130418   6.021031   5.840511   4.705303   0.000000
    16  O    5.901290   6.942317   6.916470   5.849005   1.236260
    17  H    8.200352   8.181502   7.230007   6.164270   6.920430
    18  H    6.542828   6.595053   5.923756   5.101469   6.491143
    19  H    4.204972   4.503089   4.077291   3.224282   4.697641
    20  H    6.414016   6.613554   5.690786   4.308465   3.618711
    21  H    8.140934   8.180728   7.127725   5.845438   5.768533
    22  H    4.354224   4.700242   4.035074   2.727370   2.448023
    23  H    2.125405   3.373576   3.848818   3.377344   3.312124
    24  H    1.062711   2.135375   3.376861   3.846818   5.650663
    25  H    2.136297   1.063041   2.138707   3.381302   7.033461
    26  H    3.376842   2.137617   1.062552   2.132247   6.759020
    27  H    3.848087   3.376541   2.128362   1.064013   4.972127
    28  H    5.402897   6.124307   5.797114   4.638132   1.068512
    29  C    4.451121   5.477466   5.506340   4.526904   2.397393
    30  H    5.526087   6.513765   6.455471   5.392619   2.736286
    31  H    4.375363   5.583655   5.860937   5.052349   2.668049
    32  H    4.024394   4.954019   4.992493   4.121471   3.306435
                   16         17         18         19         20
    16  O    0.000000
    17  H    7.714111   0.000000
    18  H    7.266545   2.462262   0.000000
    19  H    5.536587   4.252930   2.443069   0.000000
    20  H    4.627695   4.254717   4.912090   4.262865   0.000000
    21  H    6.611669   2.461641   4.259048   4.913981   2.448666
    22  H    3.684004   5.774487   5.451371   3.746193   2.311368
    23  H    3.898903   7.593992   6.133514   3.709297   5.443075
    24  H    6.249616   9.083863   7.303516   4.956436   7.334725
    25  H    7.916280   9.051629   7.382990   5.396504   7.641127
    26  H    7.875905   7.487302   6.299932   4.762518   6.192060
    27  H    6.178911   5.571579   4.880669   3.433611   3.755551
    28  H    1.997788   7.100193   6.914872   5.193065   3.301322
    29  C    2.710687   6.186484   5.051896   3.158469   4.426243
    30  H    2.776528   5.933506   5.029060   3.596314   4.479825
    31  H    2.641992   7.265272   6.010041   3.997921   5.362666
    32  H    3.776634   5.783198   4.292781   2.277699   4.659392
                   21         22         23         24         25
    21  H    0.000000
    22  H    4.590061   0.000000
    23  H    7.317895   3.451783   0.000000
    24  H    9.088112   5.234381   2.438890   0.000000
    25  H    9.150019   5.739126   4.250140   2.461161   0.000000
    26  H    7.434483   4.761838   4.911329   4.258574   2.465060
    27  H    5.108872   2.678047   4.263990   4.910761   4.254838
    28  H    5.643656   2.124527   3.863902   6.010598   7.129021
    29  C    5.935816   3.407221   2.541101   4.858285   6.448071
    30  H    5.704417   3.994935   3.628780   5.927779   7.490738
    31  H    7.000759   4.065520   2.312858   4.555292   6.479370
    32  H    5.917801   3.658678   2.478720   4.468253   5.888877
                   26         27         28         29         30
    26  H    0.000000
    27  H    2.443697   0.000000
    28  H    6.627865   4.768438   0.000000
    29  C    6.491594   4.995858   3.360683   0.000000
    30  H    7.401483   5.723399   3.719300   1.091837   0.000000
    31  H    6.898279   5.671832   3.676961   1.091584   1.772157
    32  H    5.946470   4.635604   4.154858   1.087335   1.771657
                   31         32
    31  H    0.000000
    32  H    1.765542   0.000000
 Symmetry turned off by external request.
 Stoichiometry    C15H15NO
[truncated: 1,486,542 more chars]
