# Supplementary material for: Rotational Barriers in N-Benzhydrylformamides: An NMR and DFT Study
Source: Molecules. 2023 Jan 5;28(2):535. doi: 10.3390/molecules28020535 (PMC9863877; doi:10.3390/molecules28020535)
Supplement: Supplementary file 1 [file molecules-28-00535-s001.zip › Supplementary_Materials/Quantum_chemistry_output_files/Gaussian_output_files/Conformations/BHFA_NMe/BHFA_NMe_Conf6.log]

 Entering Gaussian System, Link 0=g16
 Initial command:
 /home/aikhl/g16/l1.exe "/home/aikhl/works/aikhl/BHFA_NMe/M062X/Gau-319646.inp" -scrdir="/home/aikhl/works/aikhl/BHFA_NMe/M062X/"
 Entering Link 1 = /home/aikhl/g16/l1.exe PID=    319648.
  
 Copyright (c) 1988,1990,1992,1993,1995,1998,2003,2009,2016,
            Gaussian, Inc.  All Rights Reserved.
  
 This is part of the Gaussian(R) 16 program.  It is based on
 the Gaussian(R) 09 system (copyright 2009, Gaussian, Inc.),
 the Gaussian(R) 03 system (copyright 2003, Gaussian, Inc.),
 the Gaussian(R) 98 system (copyright 1998, Gaussian, Inc.),
 the Gaussian(R) 94 system (copyright 1995, Gaussian, Inc.),
 the Gaussian 92(TM) system (copyright 1992, Gaussian, Inc.),
 the Gaussian 90(TM) system (copyright 1990, Gaussian, Inc.),
 the Gaussian 88(TM) system (copyright 1988, Gaussian, Inc.),
 the Gaussian 86(TM) system (copyright 1986, Carnegie Mellon
 University), and the Gaussian 82(TM) system (copyright 1983,
 Carnegie Mellon University). Gaussian is a federally registered
 trademark of Gaussian, Inc.
  
 This software contains proprietary and confidential information,
 including trade secrets, belonging to Gaussian, Inc.
  
 This software is provided under written license and may be
 used, copied, transmitted, or stored only in accord with that
 written license.
  
 The following legend is applicable only to US Government
 contracts under FAR:
  
                    RESTRICTED RIGHTS LEGEND
  
 Use, reproduction and disclosure by the US Government is
 subject to restrictions as set forth in subparagraphs (a)
 and (c) of the Commercial Computer Software - Restricted
 Rights clause in FAR 52.227-19.
  
 Gaussian, Inc.
 340 Quinnipiac St., Bldg. 40, Wallingford CT 06492
  
  
 ---------------------------------------------------------------
 Warning -- This program may not be used in any manner that
 competes with the business of Gaussian, Inc. or will provide
 assistance to any competitor of Gaussian, Inc.  The licensee
 of this program is prohibited from giving any competitor of
 Gaussian, Inc. access to this program.  By using this program,
 the user acknowledges that Gaussian, Inc. is engaged in the
 business of creating and licensing software in the field of
 computational chemistry and represents and warrants to the
 licensee that it is not a competitor of Gaussian, Inc. and that
 it will not use this program in any manner prohibited above.
 ---------------------------------------------------------------
  

 Cite this work as:
 Gaussian 16, Revision A.03,
 M. J. Frisch, G. W. Trucks, H. B. Schlegel, G. E. Scuseria, 
 M. A. Robb, J. R. Cheeseman, G. Scalmani, V. Barone, 
 G. A. Petersson, H. Nakatsuji, X. Li, M. Caricato, A. V. Marenich, 
 J. Bloino, B. G. Janesko, R. Gomperts, B. Mennucci, H. P. Hratchian, 
 J. V. Ortiz, A. F. Izmaylov, J. L. Sonnenberg, D. Williams-Young, 
 F. Ding, F. Lipparini, F. Egidi, J. Goings, B. Peng, A. Petrone, 
 T. Henderson, D. Ranasinghe, V. G. Zakrzewski, J. Gao, N. Rega, 
 G. Zheng, W. Liang, M. Hada, M. Ehara, K. Toyota, R. Fukuda, 
 J. Hasegawa, M. Ishida, T. Nakajima, Y. Honda, O. Kitao, H. Nakai, 
 T. Vreven, K. Throssell, J. A. Montgomery, Jr., J. E. Peralta, 
 F. Ogliaro, M. J. Bearpark, J. J. Heyd, E. N. Brothers, K. N. Kudin, 
 V. N. Staroverov, T. A. Keith, R. Kobayashi, J. Normand, 
 K. Raghavachari, A. P. Rendell, J. C. Burant, S. S. Iyengar, 
 J. Tomasi, M. Cossi, J. M. Millam, M. Klene, C. Adamo, R. Cammi, 
 J. W. Ochterski, R. L. Martin, K. Morokuma, O. Farkas, 
 J. B. Foresman, and D. J. Fox, Gaussian, Inc., Wallingford CT, 2016.
 
 ******************************************
 Gaussian 16:  ES64L-G16RevA.03 25-Dec-2016
                14-Feb-2022 
 ******************************************
 %nprocshared=8
 Will use up to    8 processors via shared memory.
 %mem=5GB
 %chk=BHFA_NMe_Conf06.chk
 ----------------------------------------------------------------------
 # opt freq M062X/6-311+G* nosymm Integral(Grid=SuperFine) scrf=(IEFPCM
 , solvent=dimethylsulfoxide) pop=(nboread,mk,dipole)
 ----------------------------------------------------------------------
 1/18=20,19=15,26=6,38=1/1,3;
 2/9=110,12=2,15=1,17=6,18=5,40=1/2;
 3/5=4,6=6,7=11,11=2,25=1,30=1,70=2201,71=1,72=21,74=-55,75=-7/1,2,3;
 4//1;
 5/5=2,38=5,53=21/2;
 6/7=2,8=2,9=2,10=2,15=24,20=1,28=1,40=2/1,2,7;
 7/30=1/1,2,3,16;
 1/18=20,19=15,26=6/3(2);
 2/9=110,15=1/2;
 99//99;
 2/9=110,15=1/2;
 3/5=4,6=6,7=11,11=2,25=1,30=1,70=2205,71=1,72=21,74=-55,75=-7/1,2,3;
 4/5=5,16=3,69=1/1;
 5/5=2,38=5,53=21/2;
 7/30=1/1,2,3,16;
 1/18=20,19=15,26=6/3(-5);
 2/9=110,15=1/2;
 6/7=2,8=2,9=2,10=2,15=24,19=2,20=1,28=1,40=2/1,2,7;
 99/9=1/99;
 -----------------
 BHFA_M062X_Conf06
 -----------------
 Symbolic Z-matrix:
 Charge =  0 Multiplicity = 1
 C                     3.4208    3.4337   -1.4664 
 C                     2.4732    3.0491   -0.5048 
 C                     1.7424    1.8615   -0.6758 
 C                     1.9439    1.0408   -1.8094 
 C                     2.9038    1.4432   -2.7649 
 C                     3.6368    2.6296   -2.5972 
 C                     1.1889   -0.231    -2.0213 
 C                    -0.2782   -0.1273   -1.7485 
 N                     1.8746   -1.314    -1.3496 
 C                    -0.9607   -1.0169   -0.8864 
 C                    -2.3437   -0.8969   -0.6695 
 C                    -3.0722    0.1097   -1.3222 
 C                    -2.4182    0.9905   -2.1968 
 C                    -1.035     0.8666   -2.4105 
 C                     2.4089   -2.336    -2.0783 
 O                     3.024    -3.2786   -1.5325 
 H                     3.9525    4.2955   -1.3437 
 H                     2.3141    3.6328    0.3175 
 H                     1.0525    1.5994    0.0298 
 H                     3.0731    0.8664   -3.589 
 H                     4.3261    2.9072   -3.296 
 H                     1.2221   -0.428    -3.0983 
 H                    -0.4566   -1.7661   -0.4145 
 H                    -2.819    -1.5455   -0.0409 
 H                    -4.0773    0.1967   -1.1647 
 H                    -2.9459    1.7188   -2.6784 
 H                    -0.5744    1.5107   -3.0546 
 H                     2.312    -2.3435   -3.0942 
 C                     2.0538   -1.3359    0.0722 
 H                     3.114    -1.2407    0.3102 
 H                     1.6823   -2.2781    0.4808 
 H                     1.5125   -0.5247    0.5557 
 

 GradGradGradGradGradGradGradGradGradGradGradGradGradGradGradGradGradGrad
 Berny optimization.
 Initialization pass.
                           ----------------------------
                           !    Initial Parameters    !
                           ! (Angstroms and Degrees)  !
 --------------------------                            --------------------------
 ! Name  Definition              Value          Derivative Info.                !
 --------------------------------------------------------------------------------
 ! R1    R(1,2)                  1.4038         estimate D2E/DX2                !
 ! R2    R(1,6)                  1.4043         estimate D2E/DX2                !
 ! R3    R(1,17)                 1.02           estimate D2E/DX2                !
 ! R4    R(2,3)                  1.4049         estimate D2E/DX2                !
 ! R5    R(2,18)                 1.0209         estimate D2E/DX2                !
 ! R6    R(3,4)                  1.4139         estimate D2E/DX2                !
 ! R7    R(3,19)                 1.021          estimate D2E/DX2                !
 ! R8    R(4,5)                  1.4129         estimate D2E/DX2                !
 ! R9    R(4,7)                  1.4941         estimate D2E/DX2                !
 ! R10   R(5,6)                  1.4046         estimate D2E/DX2                !
 ! R11   R(5,20)                 1.02           estimate D2E/DX2                !
 ! R12   R(6,21)                 1.0201         estimate D2E/DX2                !
 ! R13   R(7,8)                  1.4958         estimate D2E/DX2                !
 ! R14   R(7,9)                  1.4472         estimate D2E/DX2                !
 ! R15   R(7,22)                 1.0954         estimate D2E/DX2                !
 ! R16   R(8,10)                 1.4144         estimate D2E/DX2                !
 ! R17   R(8,14)                 1.4138         estimate D2E/DX2                !
 ! R18   R(9,15)                 1.3642         estimate D2E/DX2                !
 ! R19   R(9,29)                 1.4332         estimate D2E/DX2                !
 ! R20   R(10,11)                1.405          estimate D2E/DX2                !
 ! R21   R(10,23)                1.0189         estimate D2E/DX2                !
 ! R22   R(11,12)                1.4036         estimate D2E/DX2                !
 ! R23   R(11,24)                1.0207         estimate D2E/DX2                !
 ! R24   R(12,13)                1.403          estimate D2E/DX2                !
 ! R25   R(12,25)                1.0211         estimate D2E/DX2                !
 ! R26   R(13,14)                1.4051         estimate D2E/DX2                !
 ! R27   R(13,26)                1.0202         estimate D2E/DX2                !
 ! R28   R(14,27)                1.0207         estimate D2E/DX2                !
 ! R29   R(15,16)                1.2509         estimate D2E/DX2                !
 ! R30   R(15,28)                1.0205         estimate D2E/DX2                !
 ! R31   R(29,30)                1.0907         estimate D2E/DX2                !
 ! R32   R(29,31)                1.0921         estimate D2E/DX2                !
 ! R33   R(29,32)                1.0885         estimate D2E/DX2                !
 ! A1    A(2,1,6)              119.9055         estimate D2E/DX2                !
 ! A2    A(2,1,17)             120.0629         estimate D2E/DX2                !
 ! A3    A(6,1,17)             120.0316         estimate D2E/DX2                !
 ! A4    A(1,2,3)              119.9585         estimate D2E/DX2                !
 ! A5    A(1,2,18)             120.0213         estimate D2E/DX2                !
 ! A6    A(3,2,18)             120.0201         estimate D2E/DX2                !
 ! A7    A(2,3,4)              120.9386         estimate D2E/DX2                !
 ! A8    A(2,3,19)             118.9706         estimate D2E/DX2                !
 ! A9    A(4,3,19)             120.0887         estimate D2E/DX2                !
 ! A10   A(3,4,5)              118.2743         estimate D2E/DX2                !
 ! A11   A(3,4,7)              122.3956         estimate D2E/DX2                !
 ! A12   A(5,4,7)              119.3283         estimate D2E/DX2                !
 ! A13   A(4,5,6)              120.9539         estimate D2E/DX2                !
 ! A14   A(4,5,20)             119.8722         estimate D2E/DX2                !
 ! A15   A(6,5,20)             119.1736         estimate D2E/DX2                !
 ! A16   A(1,6,5)              119.9687         estimate D2E/DX2                !
 ! A17   A(1,6,21)             119.9844         estimate D2E/DX2                !
 ! A18   A(5,6,21)             120.0469         estimate D2E/DX2                !
 ! A19   A(4,7,8)              114.2506         estimate D2E/DX2                !
 ! A20   A(4,7,9)              109.3752         estimate D2E/DX2                !
 ! A21   A(4,7,22)             106.094          estimate D2E/DX2                !
 ! A22   A(8,7,9)              115.5916         estimate D2E/DX2                !
 ! A23   A(8,7,22)             102.7976         estimate D2E/DX2                !
 ! A24   A(9,7,22)             107.9035         estimate D2E/DX2                !
 ! A25   A(7,8,10)             122.7405         estimate D2E/DX2                !
 ! A26   A(7,8,14)             119.2322         estimate D2E/DX2                !
 ! A27   A(10,8,14)            117.9871         estimate D2E/DX2                !
 ! A28   A(7,9,15)             119.8876         estimate D2E/DX2                !
 ! A29   A(7,9,29)             122.0822         estimate D2E/DX2                !
 ! A30   A(15,9,29)            118.0016         estimate D2E/DX2                !
 ! A31   A(8,10,11)            121.0214         estimate D2E/DX2                !
 ! A32   A(8,10,23)            120.402          estimate D2E/DX2                !
 ! A33   A(11,10,23)           118.5746         estimate D2E/DX2                !
 ! A34   A(10,11,12)           120.0238         estimate D2E/DX2                !
 ! A35   A(10,11,24)           119.9457         estimate D2E/DX2                !
 ! A36   A(12,11,24)           120.0296         estimate D2E/DX2                !
 ! A37   A(11,12,13)           119.8798         estimate D2E/DX2                !
 ! A38   A(11,12,25)           120.0193         estimate D2E/DX2                !
 ! A39   A(13,12,25)           120.0999         estimate D2E/DX2                !
 ! A40   A(12,13,14)           119.8895         estimate D2E/DX2                !
 ! A41   A(12,13,26)           120.0876         estimate D2E/DX2                !
 ! A42   A(14,13,26)           120.0228         estimate D2E/DX2                !
 ! A43   A(8,14,13)            121.1803         estimate D2E/DX2                !
 ! A44   A(8,14,27)            119.8366         estimate D2E/DX2                !
 ! A45   A(13,14,27)           118.9829         estimate D2E/DX2                !
 ! A46   A(9,15,16)            121.6044         estimate D2E/DX2                !
 ! A47   A(9,15,28)            120.0039         estimate D2E/DX2                !
 ! A48   A(16,15,28)           118.3916         estimate D2E/DX2                !
 ! A49   A(9,29,30)            109.6735         estimate D2E/DX2                !
 ! A50   A(9,29,31)            109.9871         estimate D2E/DX2                !
 ! A51   A(9,29,32)            111.5361         estimate D2E/DX2                !
 ! A52   A(30,29,31)           108.9233         estimate D2E/DX2                !
 ! A53   A(30,29,32)           108.7475         estimate D2E/DX2                !
 ! A54   A(31,29,32)           107.9146         estimate D2E/DX2                !
 ! D1    D(6,1,2,3)             -0.0415         estimate D2E/DX2                !
 ! D2    D(6,1,2,18)          -179.9408         estimate D2E/DX2                !
 ! D3    D(17,1,2,3)          -179.9811         estimate D2E/DX2                !
 ! D4    D(17,1,2,18)            0.1196         estimate D2E/DX2                !
 ! D5    D(2,1,6,5)              0.0664         estimate D2E/DX2                !
 ! D6    D(2,1,6,21)          -179.9071         estimate D2E/DX2                !
 ! D7    D(17,1,6,5)          -179.994          estimate D2E/DX2                !
 ! D8    D(17,1,6,21)            0.0325         estimate D2E/DX2                !
 ! D9    D(1,2,3,4)             -0.1111         estimate D2E/DX2                !
 ! D10   D(1,2,3,19)          -179.5932         estimate D2E/DX2                !
 ! D11   D(18,2,3,4)           179.7883         estimate D2E/DX2                !
 ! D12   D(18,2,3,19)            0.3061         estimate D2E/DX2                !
 ! D13   D(2,3,4,5)              0.2326         estimate D2E/DX2                !
 ! D14   D(2,3,4,7)            179.756          estimate D2E/DX2                !
 ! D15   D(19,3,4,5)           179.709          estimate D2E/DX2                !
 ! D16   D(19,3,4,7)            -0.7676         estimate D2E/DX2                !
 ! D17   D(3,4,5,6)             -0.2074         estimate D2E/DX2                !
 ! D18   D(3,4,5,20)           179.612          estimate D2E/DX2                !
 ! D19   D(7,4,5,6)           -179.7458         estimate D2E/DX2                !
 ! D20   D(7,4,5,20)             0.0737         estimate D2E/DX2                !
 ! D21   D(3,4,7,8)             44.7992         estimate D2E/DX2                !
 ! D22   D(3,4,7,9)            -86.548          estimate D2E/DX2                !
 ! D23   D(3,4,7,22)           157.3082         estimate D2E/DX2                !
 ! D24   D(5,4,7,8)           -135.6823         estimate D2E/DX2                !
 ! D25   D(5,4,7,9)             92.9705         estimate D2E/DX2                !
 ! D26   D(5,4,7,22)           -23.1733         estimate D2E/DX2                !
 ! D27   D(4,5,6,1)              0.0607         estimate D2E/DX2                !
 ! D28   D(4,5,6,21)          -179.9658         estimate D2E/DX2                !
 ! D29   D(20,5,6,1)          -179.76           estimate D2E/DX2                !
 ! D30   D(20,5,6,21)            0.2135         estimate D2E/DX2                !
 ! D31   D(4,7,8,10)          -127.857          estimate D2E/DX2                !
 ! D32   D(4,7,8,14)            54.4963         estimate D2E/DX2                !
 ! D33   D(9,7,8,10)             0.4001         estimate D2E/DX2                !
 ! D34   D(9,7,8,14)          -177.2466         estimate D2E/DX2                !
 ! D35   D(22,7,8,10)          117.6793         estimate D2E/DX2                !
 ! D36   D(22,7,8,14)          -59.9674         estimate D2E/DX2                !
 ! D37   D(4,7,9,15)          -115.3535         estimate D2E/DX2                !
 ! D38   D(4,7,9,29)            62.6619         estimate D2E/DX2                !
 ! D39   D(8,7,9,15)           114.0164         estimate D2E/DX2                !
 ! D40   D(8,7,9,29)           -67.9682         estimate D2E/DX2                !
 ! D41   D(22,7,9,15)           -0.3661         estimate D2E/DX2                !
 ! D42   D(22,7,9,29)          177.6493         estimate D2E/DX2                !
 ! D43   D(7,8,10,11)         -179.1602         estimate D2E/DX2                !
 ! D44   D(7,8,10,23)            0.3153         estimate D2E/DX2                !
 ! D45   D(14,8,10,11)          -1.4858         estimate D2E/DX2                !
 ! D46   D(14,8,10,23)         177.9898         estimate D2E/DX2                !
 ! D47   D(7,8,14,13)          179.2448         estimate D2E/DX2                !
 ! D48   D(7,8,14,27)           -0.9257         estimate D2E/DX2                !
 ! D49   D(10,8,14,13)           1.4863         estimate D2E/DX2                !
 ! D50   D(10,8,14,27)        -178.6842         estimate D2E/DX2                !
 ! D51   D(7,9,15,16)          179.0027         estimate D2E/DX2                !
 ! D52   D(7,9,15,28)           -0.9602         estimate D2E/DX2                !
 ! D53   D(29,9,15,16)           0.9072         estimate D2E/DX2                !
 ! D54   D(29,9,15,28)        -179.0558         estimate D2E/DX2                !
 ! D55   D(7,9,29,30)         -113.4665         estimate D2E/DX2                !
 ! D56   D(7,9,29,31)          126.7636         estimate D2E/DX2                !
 ! D57   D(7,9,29,32)            7.0664         estimate D2E/DX2                !
 ! D58   D(15,9,29,30)          64.5847         estimate D2E/DX2                !
 ! D59   D(15,9,29,31)         -55.1852         estimate D2E/DX2                !
 ! D60   D(15,9,29,32)        -174.8824         estimate D2E/DX2                !
 ! D61   D(8,10,11,12)           0.589          estimate D2E/DX2                !
 ! D62   D(8,10,11,24)        -179.746          estimate D2E/DX2                !
 ! D63   D(23,10,11,12)       -178.8959         estimate D2E/DX2                !
 ! D64   D(23,10,11,24)          0.7691         estimate D2E/DX2                !
 ! D65   D(10,11,12,13)          0.3537         estimate D2E/DX2                !
 ! D66   D(10,11,12,25)        179.985          estimate D2E/DX2                !
 ! D67   D(24,11,12,13)       -179.311          estimate D2E/DX2                !
 ! D68   D(24,11,12,25)          0.3202         estimate D2E/DX2                !
 ! D69   D(11,12,13,14)         -0.3552         estimate D2E/DX2                !
 ! D70   D(11,12,13,26)        179.5306         estimate D2E/DX2                !
 ! D71   D(25,12,13,14)       -179.9861         estimate D2E/DX2                !
 ! D72   D(25,12,13,26)         -0.1003         estimate D2E/DX2                !
 ! D73   D(12,13,14,8)          -0.5868         estimate D2E/DX2                !
 ! D74   D(12,13,14,27)        179.5823         estimate D2E/DX2                !
 ! D75   D(26,13,14,8)         179.5274         estimate D2E/DX2                !
 ! D76   D(26,13,14,27)         -0.3036         estimate D2E/DX2                !
 --------------------------------------------------------------------------------
 Trust Radius=3.00D-01 FncErr=5.00D-06 GrdErr=5.00D-06 EigMax=2.50D+02 EigMin=1.00D-04
 Number of steps in this run=    173 maximum allowed number of steps=    192.
 GradGradGradGradGradGradGradGradGradGradGradGradGradGradGradGradGradGrad

                          Input orientation:                          
 ---------------------------------------------------------------------
 Center     Atomic      Atomic             Coordinates (Angstroms)
 Number     Number       Type             X           Y           Z
 ---------------------------------------------------------------------
      1          6           0        3.420800    3.433700   -1.466400
      2          6           0        2.473200    3.049100   -0.504800
      3          6           0        1.742400    1.861500   -0.675800
      4          6           0        1.943900    1.040800   -1.809400
      5          6           0        2.903800    1.443200   -2.764900
      6          6           0        3.636800    2.629600   -2.597200
      7          6           0        1.188900   -0.231000   -2.021300
      8          6           0       -0.278200   -0.127300   -1.748500
      9          7           0        1.874600   -1.314000   -1.349600
     10          6           0       -0.960700   -1.016900   -0.886400
     11          6           0       -2.343700   -0.896900   -0.669500
     12          6           0       -3.072200    0.109700   -1.322200
     13          6           0       -2.418200    0.990500   -2.196800
     14          6           0       -1.035000    0.866600   -2.410500
     15          6           0        2.408900   -2.336000   -2.078300
     16          8           0        3.024000   -3.278600   -1.532500
     17          1           0        3.952500    4.295500   -1.343700
     18          1           0        2.314100    3.632800    0.317500
     19          1           0        1.052500    1.599400    0.029800
     20          1           0        3.073100    0.866400   -3.589000
     21          1           0        4.326100    2.907200   -3.296000
     22          1           0        1.222100   -0.428000   -3.098300
     23          1           0       -0.456600   -1.766100   -0.414500
     24          1           0       -2.819000   -1.545500   -0.040900
     25          1           0       -4.077300    0.196700   -1.164700
     26          1           0       -2.945900    1.718800   -2.678400
     27          1           0       -0.574400    1.510700   -3.054600
     28          1           0        2.312000   -2.343500   -3.094200
     29          6           0        2.053800   -1.335900    0.072200
     30          1           0        3.114000   -1.240700    0.310200
     31          1           0        1.682300   -2.278100    0.480800
     32          1           0        1.512500   -0.524700    0.555700
 ---------------------------------------------------------------------
                    Distance matrix (angstroms):
                    1          2          3          4          5
     1  C    0.000000
     2  C    1.403758   0.000000
     3  C    2.431849   1.404886   0.000000
     4  C    2.832817   2.452633   1.413931   0.000000
     5  C    2.432176   2.805777   2.426554   1.412910   0.000000
     6  C    1.404258   2.430655   2.805442   2.451698   1.404620
     7  C    4.326583   3.835134   2.548586   1.494122   2.509336
     8  C    5.142266   4.382523   3.031309   2.511154   3.691160
     9  N    4.994500   4.484267   3.248890   2.400271   3.265651
    10  C    6.272303   5.335695   3.954275   3.677330   4.951284
    11  C    7.253868   6.229010   4.930013   4.841236   6.115801
    12  C    7.295808   6.329271   5.164011   5.124995   6.290642
    13  C    6.371549   5.570143   4.514718   4.379558   5.371346
    14  C    5.228334   4.549996   3.422420   3.043930   3.996525
    15  C    5.889635   5.610645   4.475515   3.419256   3.872815
    16  O    6.724343   6.434232   5.366289   4.460998   4.881460
    17  H    1.020029   2.108458   3.354846   3.852846   3.354877
    18  H    2.108726   1.020880   2.109737   3.373309   3.826654
    19  H    3.348450   2.099004   1.021043   2.118793   3.355899
    20  H    3.349232   3.825748   3.353762   2.114825   1.020050
    21  H    2.108129   3.353233   3.825499   3.371692   2.109099
    22  H    4.733931   4.514612   3.373578   2.083178   2.537846
    23  H    6.571046   5.637201   4.250101   3.948016   5.207329
    24  H    8.109229   7.023741   5.728623   5.701031   7.007349
    25  H    8.172557   7.175006   6.072849   6.114163   7.269812
    26  H    6.704080   5.988395   5.100091   5.012483   5.856827
    27  H    4.709770   4.260988   3.339059   2.848362   3.490896
    28  H    6.103705   5.984239   4.884171   3.638639   3.846786
    29  C    5.194715   4.442640   3.298460   3.033348   4.061408
    30  H    5.010035   4.413302   3.532298   3.326722   4.087021
    31  H    6.280018   5.475033   4.298561   4.040860   5.086718
    32  H    4.837296   3.849630   2.695069   2.868901   4.103015
                    6          7          8          9         10
     6  C    0.000000
     7  C    3.808793   0.000000
     8  C    4.862922   1.495846   0.000000
     9  N    4.495980   1.447154   2.490367   0.000000
    10  C    6.112349   2.554685   1.414359   2.888209   0.000000
    11  C    7.205457   3.840579   2.454142   4.293083   1.405039
    12  C    7.279162   4.331488   2.836254   5.147670   2.432608
    13  C    6.285698   3.812353   2.455616   4.945361   2.805550
    14  C    4.996873   2.510365   1.413799   3.787651   2.424041
    15  C    5.141418   2.433654   3.493942   1.364172   3.809837
    16  O    6.034562   3.590875   4.569669   2.283468   4.627155
    17  H    2.108590   5.346572   6.133828   5.981989   7.250535
    18  H    3.354314   4.654569   5.012657   5.238627   5.813209
    19  H    3.826362   2.752450   2.813291   3.326634   3.425992
    20  H    2.100071   2.685550   3.950455   3.347456   5.207918
    21  H    1.020058   4.616837   5.727349   5.255174   7.011062
    22  H    3.928205   1.095372   2.040412   2.066084   3.162898
    23  H    6.390797   2.765142   2.120624   2.552117   1.018875
    24  H    8.102067   4.659738   3.373848   4.878132   2.108926
    25  H    8.214524   5.352528   3.857325   6.143412   3.356110
    26  H    6.645908   4.618449   3.374822   5.848145   3.825747
    27  H    4.381251   2.685229   2.115816   4.108960   3.352474
    28  H    5.170477   2.622046   3.664913   2.072394   4.164711
    29  C    5.035551   2.520238   3.195917   1.433216   3.179290
    30  H    4.868831   3.187695   4.121277   2.072781   4.252660
    31  H    6.113892   3.270255   3.665962   2.077699   3.231921
    32  H    4.939943   2.613791   2.945144   2.093867   2.904932
                   11         12         13         14         15
    11  C    0.000000
    12  C    1.403557   0.000000
    13  C    2.429089   1.403015   0.000000
    14  C    2.802447   2.430530   1.405084   0.000000
    15  C    5.161679   6.049429   5.863492   4.714600   0.000000
    16  O    5.935442   6.977711   6.948673   5.867627   1.250896
    17  H    8.188876   8.177273   7.227491   6.145777   6.848294
    18  H    6.571716   6.641768   5.974790   5.129358   6.432373
    19  H    4.272553   4.589146   4.168245   3.293891   4.665970
    20  H    6.401127   6.593610   5.666392   4.273798   3.602602
    21  H    8.115166   8.152100   7.097011   5.804270   5.713982
    22  H    4.339800   4.678105   4.009567   2.691386   2.467663
    23  H    2.093246   3.344235   3.824044   3.354053   3.362158
    24  H    1.020652   2.108442   3.352587   3.823073   5.666289
    25  H    2.108685   1.021078   2.109019   3.355052   7.022822
    26  H    3.352642   2.108182   1.020209   2.109397   6.743546
    27  H    3.823044   3.347091   2.099054   1.020726   4.964911
    28  H    5.444939   6.176389   5.856251   4.687707   1.020538
    29  C    4.481166   5.505451   5.528045   4.533816   2.398113
    30  H    5.555583   6.538913   6.470590   5.390466   2.720621
    31  H    4.409034   5.617621   5.887902   5.062852   2.660882
    32  H    4.063241   4.994842   5.032146   4.150158   3.319984
                   16         17         18         19         20
    16  O    0.000000
    17  H    7.633135   0.000000
    18  H    7.189848   2.425513   0.000000
    19  H    5.488395   4.191116   2.410212   0.000000
    20  H    4.627378   4.192069   4.846627   4.209017   0.000000
    21  H    6.562737   2.424547   4.199050   4.846416   2.412617
    22  H    3.718130   5.731069   5.417587   3.731504   2.311376
    23  H    3.956281   7.552918   6.112342   3.715020   5.428286
    24  H    6.274484   9.037023   7.300134   4.988377   7.288561
    25  H    7.914635   9.017200   7.406328   5.450619   7.579838
    26  H    7.869358   7.483898   6.348733   4.830715   6.146880
    27  H    6.180830   5.583468   4.921158   3.488294   3.742320
    28  H    1.954549   7.059165   6.881560   5.185767   3.335799
    29  C    2.700080   6.109214   4.981557   3.101675   4.392435
    30  H    2.748942   5.838491   4.938714   3.520593   4.432302
    31  H    2.618117   7.189911   5.946812   3.954119   5.327802
    32  H    3.772158   5.726749   4.240767   2.236062   4.642108
                   21         22         23         24         25
    21  H    0.000000
    22  H    4.560423   0.000000
    23  H    7.281277   3.436761   0.000000
    24  H    9.026332   5.189122   2.401911   0.000000
    25  H    9.083302   5.675623   4.186270   2.425182   0.000000
    26  H    7.394302   4.707153   4.844212   4.198591   2.426549
    27  H    5.101312   2.643460   4.209682   4.843653   4.191495
    28  H    5.627359   2.203869   3.896066   6.023836   7.141340
    29  C    5.874693   3.401188   2.593079   4.878617   6.439656
    30  H    5.628405   3.982165   3.681089   5.951190   7.480391
    31  H    6.938388   4.055196   2.374573   4.590270   6.481149
    32  H    5.876213   3.666797   2.521848   4.489973   5.892882
                   26         27         28         29         30
    26  H    0.000000
    27  H    2.410154   0.000000
    28  H    6.657378   4.815364   0.000000
    29  C    6.472557   4.978699   3.332869   0.000000
    30  H    7.376500   5.700559   3.667330   1.090748   0.000000
    31  H    6.883022   5.652146   3.630623   1.092111   1.776251
    32  H    5.947270   4.640288   4.155599   1.088496   1.771363
                   31         32
    31  H    0.000000
    32  H    1.763194   0.000000
 Symmetry turned off by external request.
 Stoichiometry    C15H15NO
 Framework group  C1[X(C15H15NO)]
 Deg. of freedom    90
 Full point group                 C1      NOp   1
 Rotational constants (GHZ):           0.5646259           0.4031407           0.2744136
 Standard basis: 6-311+G(d) (5D, 7F)
   419 basis functions,   687 primitive gaussians,   436 cartesian basis functions
    60 alpha electrons       60 beta electrons
       nuclear repulsion energy      1139.8669057558 Hartrees.
 NAtoms=   32 NActive=   32 NUniq=   32 SFac= 1.00D+00 NAtFMM=   60 NAOKFM=F Big=F
 Integral buffers will be    131072 words long.
 Raffenetti 2 integral format.
 Two-electron integral symmetry is turned off.
 ------------------------------------------------------------------------------
 Polarizable Continuum Model (PCM)
 =================================
 Model                : PCM.
 Atomic radii         : UFF (Universal Force Field).
 Polarization charges : Total charges.
 Charge compensation  : None.
 Solution method      : On-the-fly selection.
 Cavity type          : Scaled VdW (van der Waals Surface) (Alpha=1.100).
 Cavity algorithm     : GePol (No added spheres)
                        Default sphere list used, NSphG=   32.
                        Lebedev-Laikov grids with approx.  5.0 points / Ang**2.
                        Smoothing algorithm: York/Karplus (Gamma=1.0000).
                        Polarization charges: spherical gaussians, with
                                              point-specific exponents (IZeta= 3).
                        Self-potential: point-specific (ISelfS= 7).
                        Self-field    : sphere-specific E.n sum rule (ISelfD= 2).
 1st derivatives      : Analytical E(r).r(x)/FMM algorithm (CHGder, D1EAlg=3).
                        Cavity 1st derivative terms included.
 Solvent              : DiMethylSulfoxide, Eps=  46.826000 Eps(inf)=   2.007889
 ------------------------------------------------------------------------------
 One-electron integrals computed using PRISM.
 NBasis=   419 RedAO= T EigKep=  1.32D-06  NBF=   419
 NBsUse=   418 1.00D-06 EigRej=  4.71D-07 NBFU=   418
 ExpMin= 4.38D-02 ExpMax= 8.59D+03 ExpMxC= 1.30D+03 IAcc=3 IRadAn=         7 AccDes= 0.00D+00
 Harris functional with IExCor= 1009 and IRadAn=       7 diagonalized for initial guess.
 HarFok:  IExCor= 1009 AccDes= 0.00D+00 IRadAn=         7 IDoV= 1 UseB2=F ITyADJ=14
 ICtDFT=  3500011 ScaDFX=  1.000000  1.000000  1.000000  1.000000
 FoFCou: FMM=F IPFlag=           0 FMFlag=      100000 FMFlg1=           0
         NFxFlg=           0 DoJE=T BraDBF=F KetDBF=T FulRan=T
         wScrn=  0.000000 ICntrl=       500 IOpCl=  0 I1Cent=   200000004 NGrid=           0
         NMat0=    1 NMatS0=      1 NMatT0=    0 NMatD0=    1 NMtDS0=    0 NMtDT0=    0
 Symmetry not used in FoFCou.
 Requested convergence on RMS density matrix=1.00D-08 within 128 cycles.
 Requested convergence on MAX density matrix=1.00D-06.
 Requested convergence on             energy=1.00D-06.
 No special actions if energy rises.
 Inv3:  Mode=1 IEnd=    16666347.
 Iteration    1 A*A^-1 deviation from unit magnitude is 7.99D-15 for    492.
 Iteration    1 A*A^-1 deviation from orthogonality  is 6.05D-15 for   1218    492.
 Iteration    1 A^-1*A deviation from unit magnitude is 6.66D-15 for    492.
 Iteration    1 A^-1*A deviation from orthogonality  is 2.65D-15 for   1456    423.
 Error on total polarization charges =  0.01668
 SCF Done:  E(RM062X) =  -710.447053661     A.U. after   15 cycles
            NFock= 15  Conv=0.87D-08     -V/T= 2.0029

 **********************************************************************

            Population analysis using the SCF density.

 **********************************************************************

 Alpha  occ. eigenvalues --  -19.60352 -14.79557 -10.64668 -10.60316 -10.57130
 Alpha  occ. eigenvalues --  -10.56671 -10.56494 -10.54944 -10.54890 -10.54800
 Alpha  occ. eigenvalues --  -10.54786 -10.54745 -10.54697 -10.54671 -10.54628
 Alpha  occ. eigenvalues --  -10.54570 -10.54390  -1.16231  -1.07152  -0.97409
 Alpha  occ. eigenvalues --   -0.96367  -0.90191  -0.85782  -0.85542  -0.85113
 Alpha  occ. eigenvalues --   -0.82933  -0.78645  -0.71382  -0.71039  -0.70045
 Alpha  occ. eigenvalues --   -0.68664  -0.66915  -0.62573  -0.61910  -0.60072
 Alpha  occ. eigenvalues --   -0.57233  -0.56721  -0.54602  -0.53669  -0.52665
 Alpha  occ. eigenvalues --   -0.51811  -0.50780  -0.50454  -0.49664  -0.49471
 Alpha  occ. eigenvalues --   -0.47541  -0.46455  -0.45286  -0.44543  -0.43597
 Alpha  occ. eigenvalues --   -0.42676  -0.42163  -0.41491  -0.40736  -0.35178
 Alpha  occ. eigenvalues --   -0.32849  -0.31837  -0.31419  -0.30938  -0.29812
 Alpha virt. eigenvalues --   -0.00163  -0.00042   0.00541   0.00804   0.01399
 Alpha virt. eigenvalues --    0.01898   0.02390   0.02564   0.03369   0.03559
 Alpha virt. eigenvalues --    0.04024   0.04240   0.04746   0.05208   0.05681
 Alpha virt. eigenvalues --    0.06130   0.06352   0.06923   0.07456   0.07740
 Alpha virt. eigenvalues --    0.08418   0.08847   0.09770   0.10018   0.10555
 Alpha virt. eigenvalues --    0.10855   0.11656   0.11959   0.12789   0.13016
 Alpha virt. eigenvalues --    0.13287   0.13522   0.14176   0.14431   0.15159
 Alpha virt. eigenvalues --    0.15608   0.15967   0.16169   0.16404   0.16778
 Alpha virt. eigenvalues --    0.17426   0.17706   0.18017   0.18408   0.19158
 Alpha virt. eigenvalues --    0.19329   0.19864   0.20430   0.20518   0.20937
 Alpha virt. eigenvalues --    0.21450   0.21675   0.21935   0.22351   0.22664
 Alpha virt. eigenvalues --    0.22735   0.22960   0.23318   0.23989   0.24359
 Alpha virt. eigenvalues --    0.24707   0.24728   0.25100   0.25171   0.25508
 Alpha virt. eigenvalues --    0.25921   0.26225   0.26423   0.26902   0.27470
 Alpha virt. eigenvalues --    0.27704   0.28306   0.28427   0.28531   0.29177
 Alpha virt. eigenvalues --    0.29787   0.30051   0.30679   0.30870   0.31357
 Alpha virt. eigenvalues --    0.31463   0.31839   0.32271   0.33128   0.33723
 Alpha virt. eigenvalues --    0.34017   0.34710   0.35378   0.35869   0.36012
 Alpha virt. eigenvalues --    0.36312   0.37139   0.38310   0.38588   0.38976
 Alpha virt. eigenvalues --    0.40516   0.41767   0.41989   0.43327   0.44714
 Alpha virt. eigenvalues --    0.45301   0.46610   0.48989   0.50159   0.52595
 Alpha virt. eigenvalues --    0.52837   0.53993   0.55940   0.56926   0.57771
 Alpha virt. eigenvalues --    0.58314   0.58670   0.59181   0.59321   0.60018
 Alpha virt. eigenvalues --    0.60146   0.60725   0.61052   0.61747   0.62330
 Alpha virt. eigenvalues --    0.62993   0.63969   0.64286   0.65265   0.66471
 Alpha virt. eigenvalues --    0.67104   0.67869   0.68186   0.68998   0.69704
 Alpha virt. eigenvalues --    0.70215   0.71236   0.71832   0.72631   0.74126
 Alpha virt. eigenvalues --    0.74494   0.74838   0.75491   0.76202   0.76440
 Alpha virt. eigenvalues --    0.76728   0.77242   0.77524   0.78136   0.78581
 Alpha virt. eigenvalues --    0.79639   0.80238   0.80350   0.81153   0.81411
 Alpha virt. eigenvalues --    0.82469   0.82959   0.83407   0.84457   0.85965
 Alpha virt. eigenvalues --    0.86518   0.87058   0.87532   0.88236   0.89620
 Alpha virt. eigenvalues --    0.90163   0.90660   0.91715   0.92353   0.92526
 Alpha virt. eigenvalues --    0.94141   0.95210   0.97675   0.98097   1.00305
 Alpha virt. eigenvalues --    1.00587   1.02208   1.03151   1.04372   1.05700
 Alpha virt. eigenvalues --    1.07580   1.08580   1.09375   1.09997   1.11122
 Alpha virt. eigenvalues --    1.12425   1.14519   1.17550   1.18389   1.19264
 Alpha virt. eigenvalues --    1.20523   1.21968   1.22923   1.23910   1.25357
 Alpha virt. eigenvalues --    1.25771   1.27074   1.28373   1.29339   1.30237
 Alpha virt. eigenvalues --    1.31388   1.32775   1.35276   1.35921   1.38266
 Alpha virt. eigenvalues --    1.42081   1.44284   1.44630   1.49390   1.50993
 Alpha virt. eigenvalues --    1.53210   1.55463   1.55665   1.56343   1.57175
 Alpha virt. eigenvalues --    1.57758   1.60430   1.60817   1.61684   1.63961
 Alpha virt. eigenvalues --    1.64565   1.66616   1.69012   1.71820   1.74566
 Alpha virt. eigenvalues --    1.76616   1.77465   1.78239   1.79660   1.80366
 Alpha virt. eigenvalues --    1.81608   1.82035   1.82949   1.84311   1.85430
 Alpha virt. eigenvalues --    1.87349   1.88058   1.90100   1.91415   1.91767
 Alpha virt. eigenvalues --    1.94791   1.95640   1.95863   1.96460   1.97654
 Alpha virt. eigenvalues --    1.98721   2.01199   2.03155   2.03607   2.04086
 Alpha virt. eigenvalues --    2.04471   2.07305   2.07998   2.15510   2.19703
 Alpha virt. eigenvalues --    2.21344   2.28309   2.28948   2.29585   2.31219
 Alpha virt. eigenvalues --    2.31683   2.32320   2.33773   2.33788   2.34531
 Alpha virt. eigenvalues --    2.37049   2.39254   2.46967   2.49462   2.50106
 Alpha virt. eigenvalues --    2.51555   2.53327   2.53899   2.56954   2.59537
 Alpha virt. eigenvalues --    2.62378   2.63254   2.65585   2.66664   2.70034
 Alpha virt. eigenvalues --    2.71877   2.74491   2.76567   2.77479   2.83199
 Alpha virt. eigenvalues --    2.83810   2.84764   2.86109   2.86847   2.87692
 Alpha virt. eigenvalues --    2.89220   2.91196   2.93105   2.96624   2.97997
 Alpha virt. eigenvalues --    2.98315   2.99503   3.00915   3.01155   3.02956
 Alpha virt. eigenvalues --    3.05422   3.13588   3.14906   3.20666   3.22426
 Alpha virt. eigenvalues --    3.27367   3.28749   3.31726   3.32420   3.36232
 Alpha virt. eigenvalues --    3.37758   3.39264   3.39690   3.40660   3.41197
 Alpha virt. eigenvalues --    3.43400   3.43638   3.45153   3.45959   3.50911
 Alpha virt. eigenvalues --    3.53835   3.56603   3.58166   3.61911   3.64772
 Alpha virt. eigenvalues --    3.70431   3.72323   3.72736   3.74037   3.78095
 Alpha virt. eigenvalues --    3.80236   3.98691   4.02236   4.04707   4.10456
 Alpha virt. eigenvalues --    4.11282   4.12587   4.19713   4.40076   4.79024
 Alpha virt. eigenvalues --    4.79247   4.86842   4.97656   5.18665   5.28750
 Alpha virt. eigenvalues --    5.82603  23.46707  23.50226  23.70845  23.85814
 Alpha virt. eigenvalues --   23.90414  23.91186  23.93596  23.95621  23.97065
 Alpha virt. eigenvalues --   24.07130  24.07816  24.08204  24.08789  24.17688
 Alpha virt. eigenvalues --   24.17766  35.63825  50.08301
          Condensed to atoms (all electrons):
               1          2          3          4          5          6
     1  C    6.570637  -0.471630   0.655132  -1.909054   1.753590  -0.673582
     2  C   -0.471630   9.943480  -1.923553  -0.229440  -2.322060   1.504378
     3  C    0.655132  -1.923553  17.660723  -4.788922  -6.204509  -1.086819
     4  C   -1.909054  -0.229440  -4.788922  20.353640  -4.010604   2.417034
     5  C    1.753590  -2.322060  -6.204509  -4.010604  21.029605  -3.567968
     6  C   -0.673582   1.504378  -1.086819   2.417034  -3.567968   9.206019
     7  C   -0.255473  -0.090378  -0.569377  -1.549055  -0.717439  -0.865835
     8  C    0.120909   0.113319   2.712984  -5.697199  -1.413103  -0.640865
     9  N    0.024506   0.051756   0.561543  -0.459436  -0.231765  -0.115117
    10  C    0.049447   0.304122   1.789814   0.061944  -0.683792  -0.020994
    11  C    0.008194   0.076085   0.322001  -0.373129  -0.162298  -0.038169
    12  C    0.002016  -0.010768  -0.088121   0.148885   0.089776   0.003425
    13  C    0.016649   0.092980   0.286956  -0.458382  -0.027045   0.015462
    14  C   -0.042536  -0.406878  -2.903393   1.203814   2.047850   0.084563
    15  C   -0.010100  -0.044010  -0.142490   0.015077   0.071674   0.071873
    16  O   -0.000699  -0.002279  -0.019581  -0.007167   0.009195   0.009295
    17  H    0.237223   0.090224  -0.068183   0.059740  -0.107363   0.121616
    18  H    0.073660   0.248663   0.008938   0.002475   0.024464  -0.034776
    19  H   -0.018840   0.004322   0.254393   0.024248  -0.019266  -0.002947
    20  H   -0.017438  -0.001329  -0.033492   0.012308   0.271477   0.052073
    21  H    0.078283  -0.043046   0.033008   0.004055   0.018773   0.230255
    22  H   -0.001044  -0.017658  -0.081308  -0.043651   0.087581   0.042734
    23  H    0.000279   0.003657   0.030088  -0.050045  -0.004330   0.000121
    24  H   -0.000013  -0.000001  -0.000210   0.002285  -0.000249   0.000011
    25  H   -0.000013  -0.000127  -0.001037   0.001153  -0.000093  -0.000002
    26  H    0.000032  -0.001356  -0.002827   0.005429   0.002137   0.000118
    27  H   -0.000970  -0.000396   0.036316   0.044359  -0.042446  -0.002734
    28  H    0.000512  -0.001807  -0.025486   0.033868   0.045782   0.012022
    29  C    0.001210  -0.012048  -0.212886   0.168493   0.099426  -0.007055
    30  H   -0.001147  -0.008263  -0.000067   0.005965  -0.007852   0.001285
    31  H    0.000742   0.007490   0.035643   0.003906  -0.017505  -0.001601
    32  H   -0.008107  -0.012968  -0.077835  -0.020097   0.026628   0.000601
               7          8          9         10         11         12
     1  C   -0.255473   0.120909   0.024506   0.049447   0.008194   0.002016
     2  C   -0.090378   0.113319   0.051756   0.304122   0.076085  -0.010768
     3  C   -0.569377   2.712984   0.561543   1.789814   0.322001  -0.088121
     4  C   -1.549055  -5.697199  -0.459436   0.061944  -0.373129   0.148885
     5  C   -0.717439  -1.413103  -0.231765  -0.683792  -0.162298   0.089776
     6  C   -0.865835  -0.640865  -0.115117  -0.020994  -0.038169   0.003425
     7  C   13.552097  -1.496119  -0.340488  -5.374819   0.766649  -0.444078
     8  C   -1.496119  22.621521  -0.091573  -1.835276   0.900457  -1.887038
     9  N   -0.340488  -0.091573   7.814334   0.005569   0.016739  -0.003786
    10  C   -5.374819  -1.835276   0.005569  29.883012  -7.596148   2.002684
    11  C    0.766649   0.900457   0.016739  -7.596148  13.541230  -1.148764
    12  C   -0.444078  -1.887038  -0.003786   2.002684  -1.148764   6.600476
    13  C   -0.216665   1.634019  -0.051972  -1.092509   1.858203  -0.781565
    14  C    4.301269  -9.905817  -0.122019 -11.694378  -1.266645   1.357681
    15  C   -0.111530   0.042018   0.126511  -0.141774  -0.064211  -0.002994
    16  O    0.002661   0.019302  -0.149973   0.016286  -0.000416   0.000534
    17  H    0.002694   0.000316  -0.000080  -0.000101  -0.000009  -0.000008
    18  H    0.005452   0.001371   0.000363   0.000083   0.000433  -0.000019
    19  H    0.076849   0.018852   0.012423  -0.063727  -0.005197  -0.000845
    20  H    0.059708  -0.054789   0.011052  -0.010406   0.000622  -0.000049
    21  H    0.007734   0.002362   0.000020  -0.000149   0.000024  -0.000008
    22  H    0.484986  -0.121980  -0.126402  -0.050733  -0.008614   0.003479
    23  H    0.018158   0.041796   0.046831   0.340917  -0.075122  -0.012195
    24  H    0.003187   0.017388  -0.000284   0.004102   0.246817   0.066018
    25  H    0.004600   0.065262  -0.000092  -0.121294   0.142361   0.219654
    26  H    0.000080  -0.018221   0.000269   0.037245  -0.053099   0.095857
    27  H    0.081803   0.054798   0.001034  -0.045106   0.016428  -0.033044
    28  H    0.073777  -0.042231  -0.229805   0.009017   0.000109   0.000073
    29  C   -0.058247   0.101531  -0.069099  -0.211162  -0.194025   0.018341
    30  H   -0.055179  -0.015739  -0.027211   0.005776   0.016156  -0.000108
    31  H    0.020581  -0.084788  -0.044920   0.084570   0.002747  -0.000341
    32  H    0.079279   0.187340  -0.072446  -0.130184  -0.043143  -0.002452
              13         14         15         16         17         18
     1  C    0.016649  -0.042536  -0.010100  -0.000699   0.237223   0.073660
     2  C    0.092980  -0.406878  -0.044010  -0.002279   0.090224   0.248663
     3  C    0.286956  -2.903393  -0.142490  -0.019581  -0.068183   0.008938
     4  C   -0.458382   1.203814   0.015077  -0.007167   0.059740   0.002475
     5  C   -0.027045   2.047850   0.071674   0.009195  -0.107363   0.024464
     6  C    0.015462   0.084563   0.071873   0.009295   0.121616  -0.034776
     7  C   -0.216665   4.301269  -0.111530   0.002661   0.002694   0.005452
     8  C    1.634019  -9.905817   0.042018   0.019302   0.000316   0.001371
     9  N   -0.051972  -0.122019   0.126511  -0.149973  -0.000080   0.000363
    10  C   -1.092509 -11.694378  -0.141774   0.016286  -0.000101   0.000083
    11  C    1.858203  -1.266645  -0.064211  -0.000416  -0.000009   0.000433
    12  C   -0.781565   1.357681  -0.002994   0.000534  -0.000008  -0.000019
    13  C    9.508538  -4.202765  -0.032514   0.001197  -0.000093  -0.000647
    14  C   -4.202765  27.366083   0.054305  -0.002804  -0.000568   0.001407
    15  C   -0.032514   0.054305   5.265334   0.462201  -0.000003   0.000118
    16  O    0.001197  -0.002804   0.462201   8.146388  -0.000000   0.000001
    17  H   -0.000093  -0.000568  -0.000003  -0.000000   0.391837  -0.004401
    18  H   -0.000647   0.001407   0.000118   0.000001  -0.004401   0.390341
    19  H   -0.000366   0.063778   0.003468  -0.000016  -0.000284  -0.003029
    20  H    0.002155   0.028738   0.009958  -0.000197  -0.000236   0.000070
    21  H    0.000081   0.000303   0.000171   0.000001  -0.004320  -0.000199
    22  H    0.000588   0.108269   0.025595   0.003515  -0.000005   0.000022
    23  H   -0.009254  -0.030552   0.017002  -0.001906   0.000000  -0.000000
    24  H   -0.040463   0.034368   0.000142   0.000004   0.000000  -0.000000
    25  H    0.120396  -0.095555  -0.000033  -0.000000   0.000000  -0.000000
    26  H    0.233392   0.032858   0.000118  -0.000000   0.000000  -0.000000
    27  H    0.010754   0.225387   0.000318   0.000006  -0.000003   0.000002
    28  H    0.001343   0.000972   0.429017  -0.039115  -0.000000  -0.000000
    29  C   -0.050897   0.243969  -0.179058  -0.008145  -0.000053  -0.000084
    30  H   -0.001141  -0.002579   0.006887  -0.005408   0.000003   0.000005
    31  H    0.002836  -0.025442  -0.020459  -0.006341   0.000000   0.000001
    32  H   -0.003522   0.058665   0.015978   0.004853   0.000003   0.000014
              19         20         21         22         23         24
     1  C   -0.018840  -0.017438   0.078283  -0.001044   0.000279  -0.000013
     2  C    0.004322  -0.001329  -0.043046  -0.017658   0.003657  -0.000001
     3  C    0.254393  -0.033492   0.033008  -0.081308   0.030088  -0.000210
     4  C    0.024248   0.012308   0.004055  -0.043651  -0.050045   0.002285
     5  C   -0.019266   0.271477   0.018773   0.087581  -0.004330  -0.000249
     6  C   -0.002947   0.052073   0.230255   0.042734   0.000121   0.000011
     7  C    0.076849   0.059708   0.007734   0.484986   0.018158   0.003187
     8  C    0.018852  -0.054789   0.002362  -0.121980   0.041796   0.017388
     9  N    0.012423   0.011052   0.000020  -0.126402   0.046831  -0.000284
    10  C   -0.063727  -0.010406  -0.000149  -0.050733   0.340917   0.004102
    11  C   -0.005197   0.000622   0.000024  -0.008614  -0.075122   0.246817
    12  C   -0.000845  -0.000049  -0.000008   0.003479  -0.012195   0.066018
    13  C   -0.000366   0.002155   0.000081   0.000588  -0.009254  -0.040463
    14  C    0.063778   0.028738   0.000303   0.108269  -0.030552   0.034368
    15  C    0.003468   0.009958   0.000171   0.025595   0.017002   0.000142
    16  O   -0.000016  -0.000197   0.000001   0.003515  -0.001906   0.000004
    17  H   -0.000284  -0.000236  -0.004320  -0.000005   0.000000   0.000000
    18  H   -0.003029   0.000070  -0.000199   0.000022  -0.000000  -0.000000
    19  H    0.389699  -0.000166   0.000084  -0.000153   0.000237  -0.000004
    20  H   -0.000166   0.399636  -0.003705   0.002912   0.000014  -0.000000
    21  H    0.000084  -0.003705   0.391673  -0.000003  -0.000000  -0.000000
    22  H   -0.000153   0.002912  -0.000003   0.398942  -0.000509   0.000030
    23  H    0.000237   0.000014  -0.000000  -0.000509   0.400639  -0.003154
    24  H   -0.000004  -0.000000  -0.000000   0.000030  -0.003154   0.391379
    25  H   -0.000003   0.000000   0.000000  -0.000002  -0.000310  -0.004440
    26  H    0.000016   0.000000  -0.000000   0.000021   0.000082  -0.000195
    27  H   -0.000079   0.000129   0.000001  -0.000756  -0.000128   0.000065
    28  H   -0.000013  -0.000644   0.000003   0.012846  -0.000328   0.000001
    29  C   -0.003018   0.000113  -0.000390  -0.015186   0.007339   0.000022
    30  H    0.000441   0.000142   0.000001   0.000115   0.000958  -0.000002
    31  H   -0.000179  -0.000003  -0.000000  -0.000635  -0.000945  -0.000008
    32  H   -0.004397  -0.000031   0.000003   0.000408  -0.002973   0.000003
              25         26         27         28         29         30
     1  C   -0.000013   0.000032  -0.000970   0.000512   0.001210  -0.001147
     2  C   -0.000127  -0.001356  -0.000396  -0.001807  -0.012048  -0.008263
     3  C   -0.001037  -0.002827   0.036316  -0.025486  -0.212886  -0.000067
     4  C    0.001153   0.005429   0.044359   0.033868   0.168493   0.005965
     5  C   -0.000093   0.002137  -0.042446   0.045782   0.099426  -0.007852
     6  C   -0.000002   0.000118  -0.002734   0.012022  -0.007055   0.001285
     7  C    0.004600   0.000080   0.081803   0.073777  -0.058247  -0.055179
     8  C    0.065262  -0.018221   0.054798  -0.042231   0.101531  -0.015739
     9  N   -0.000092   0.000269   0.001034  -0.229805  -0.069099  -0.027211
    10  C   -0.121294   0.037245  -0.045106   0.009017  -0.211162   0.005776
    11  C    0.142361  -0.053099   0.016428   0.000109  -0.194025   0.016156
    12  C    0.219654   0.095857  -0.033044   0.000073   0.018341  -0.000108
    13  C    0.120396   0.233392   0.010754   0.001343  -0.050897  -0.001141
    14  C   -0.095555   0.032858   0.225387   0.000972   0.243969  -0.002579
    15  C   -0.000033   0.000118   0.000318   0.429017  -0.179058   0.006887
    16  O   -0.000000  -0.000000   0.000006  -0.039115  -0.008145  -0.005408
    17  H    0.000000   0.000000  -0.000003  -0.000000  -0.000053   0.000003
    18  H   -0.000000  -0.000000   0.000002  -0.000000  -0.000084   0.000005
    19  H   -0.000003   0.000016  -0.000079  -0.000013  -0.003018   0.000441
    20  H    0.000000   0.000000   0.000129  -0.000644   0.000113   0.000142
    21  H    0.000000  -0.000000   0.000001   0.000003  -0.000390   0.000001
    22  H   -0.000002   0.000021  -0.000756   0.012846  -0.015186   0.000115
    23  H   -0.000310   0.000082  -0.000128  -0.000328   0.007339   0.000958
    24  H   -0.004440  -0.000195   0.000065   0.000001   0.000022  -0.000002
    25  H    0.393831  -0.004333  -0.000281  -0.000000  -0.000130  -0.000000
    26  H   -0.004333   0.389984  -0.002897   0.000000   0.000218   0.000000
    27  H   -0.000281  -0.002897   0.384182  -0.000001   0.000084   0.000002
    28  H   -0.000000   0.000000  -0.000001   0.476895  -0.007136  -0.000429
    29  C   -0.000130   0.000218   0.000084  -0.007136   6.078266   0.422028
    30  H   -0.000000   0.000000   0.000002  -0.000429   0.422028   0.412485
    31  H    0.000000  -0.000000   0.000004  -0.000763   0.390873  -0.026200
    32  H    0.000002   0.000001  -0.000039   0.000186   0.331863  -0.017533
              31         32
     1  C    0.000742  -0.008107
     2  C    0.007490  -0.012968
     3  C    0.035643  -0.077835
     4  C    0.003906  -0.020097
     5  C   -0.017505   0.026628
     6  C   -0.001601   0.000601
     7  C    0.020581   0.079279
     8  C   -0.084788   0.187340
     9  N   -0.044920  -0.072446
    10  C    0.084570  -0.130184
    11  C    0.002747  -0.043143
    12  C   -0.000341  -0.002452
    13  C    0.002836  -0.003522
    14  C   -0.025442   0.058665
    15  C   -0.020459   0.015978
    16  O   -0.006341   0.004853
    17  H    0.000000   0.000003
    18  H    0.000001   0.000014
    19  H   -0.000179  -0.004397
    20  H   -0.000003  -0.000031
    21  H   -0.000000   0.000003
    22  H   -0.000635   0.000408
    23  H   -0.000945  -0.002973
    24  H   -0.000008   0.000003
    25  H    0.000000   0.000002
    26  H   -0.000000   0.000001
    27  H    0.000004  -0.000039
    28  H   -0.000763   0.000186
    29  C    0.390873   0.331863
    30  H   -0.026200  -0.017533
    31  H    0.400296  -0.022863
    32  H   -0.022863   0.409726
 Mulliken charges:
               1
     1  C   -0.182376
     2  C   -0.840482
     3  C   -0.157444
     4  C    1.027504
     5  C   -0.038270
     6  C   -0.714421
     7  C   -1.396882
     8  C    0.649193
     9  N    0.463521
    10  C    0.477966
    11  C   -0.886264
    12  C   -0.192715
    13  C   -0.815747
    14  C   -0.512345
    15  C    0.131412
    16  O   -0.431393
    17  H    0.282053
    18  H    0.285275
    19  H    0.273718
    20  H    0.271379
    21  H    0.284986
    22  H    0.296596
    23  H    0.283629
    24  H    0.283202
    25  H    0.280486
    26  H    0.285072
    27  H    0.273208
    28  H    0.251335
    29  C   -0.835152
    30  H    0.296612
    31  H    0.303305
    32  H    0.303040
 Sum of Mulliken charges =  -0.00000
 Mulliken charges with hydrogens summed into heavy atoms:
               1
     1  C    0.099677
     2  C   -0.555207
     3  C    0.116274
     4  C    1.027504
     5  C    0.233109
     6  C   -0.429436
     7  C   -1.100286
     8  C    0.649193
     9  N    0.463521
    10  C    0.761595
    11  C   -0.603062
    12  C    0.087770
    13  C   -0.530675
    14  C   -0.239137
    15  C    0.382747
    16  O   -0.431393
    29  C    0.067805
 Electronic spatial extent (au):  <R**2>=           5564.1133
 Charge=              0.0000 electrons
 Dipole moment (field-independent basis, Debye):
    X=             -2.6836    Y=              4.9685    Z=             -0.6721  Tot=              5.6868
 Quadrupole moment (field-independent basis, Debye-Ang):
   XX=           -105.4582   YY=           -114.2759   ZZ=            -89.5413
   XY=             20.6652   XZ=             -1.8480   YZ=             -7.6879
 Traceless Quadrupole moment (field-independent basis, Debye-Ang):
   XX=             -2.3664   YY=            -11.1841   ZZ=             13.5505
   XY=             20.6652   XZ=             -1.8480   YZ=             -7.6879
 Octapole moment (field-independent basis, Debye-Ang**2):
  XXX=           -359.7287  YYY=             16.3852  ZZZ=            406.4838  XYY=           -143.2583
  XXY=             59.2492  XXZ=            141.2948  XZZ=            -65.6068  YZZ=            -17.9937
  YYZ=            177.9456  XYZ=            -19.6187
 Hexadecapole moment (field-independent basis, Debye-Ang**3):
 XXXX=          -3533.2466 YYYY=          -2444.2772 ZZZZ=          -1776.0758 XXXY=             -6.0782
 XXXZ=            487.7221 YYYX=             92.0794 YYYZ=             98.7735 ZZZX=            349.8719
 ZZZY=            200.9752 XXYY=          -1061.6373 XXZZ=           -813.3252 YYZZ=           -703.2532
 XXYZ=           -106.5652 YYXZ=            230.5670 ZZXY=            -82.8001
 N-N= 1.139866905756D+03 E-N=-3.931232281865D+03  KE= 7.083817343038D+02
 Merz-Kollman atomic radii used.

 **********************************************************************

            Electrostatic Properties Using The SCF Density

 **********************************************************************

       Atomic Center    1 is at   3.420800  3.433700 -1.466400
       Atomic Center    2 is at   2.473200  3.049100 -0.504800
       Atomic Center    3 is at   1.742400  1.861500 -0.675800
       Atomic Center    4 is at   1.943900  1.040800 -1.809400
       Atomic Center    5 is at   2.903800  1.443200 -2.764900
       Atomic Center    6 is at   3.636800  2.629600 -2.597200
       Atomic Center    7 is at   1.188900 -0.231000 -2.021300
       Atomic Center    8 is at  -0.278200 -0.127300 -1.748500
       Atomic Center    9 is at   1.874600 -1.314000 -1.349600
       Atomic Center   10 is at  -0.960700 -1.016900 -0.886400
       Atomic Center   11 is at  -2.343700 -0.896900 -0.669500
       Atomic Center   12 is at  -3.072200  0.109700 -1.322200
       Atomic Center   13 is at  -2.418200  0.990500 -2.196800
       Atomic Center   14 is at  -1.035000  0.866600 -2.410500
       Atomic Center   15 is at   2.408900 -2.336000 -2.078300
       Atomic Center   16 is at   3.024000 -3.278600 -1.532500
       Atomic Center   17 is at   3.952500  4.295500 -1.343700
       Atomic Center   18 is at   2.314100  3.632800  0.317500
       Atomic Center   19 is at   1.052500  1.599400  0.029800
       Atomic Center   20 is at   3.073100  0.866400 -3.589000
       Atomic Center   21 is at   4.326100  2.907200 -3.296000
       Atomic Center   22 is at   1.222100 -0.428000 -3.098300
       Atomic Center   23 is at  -0.456600 -1.766100 -0.414500
       Atomic Center   24 is at  -2.819000 -1.545500 -0.040900
       Atomic Center   25 is at  -4.077300  0.196700 -1.164700
       Atomic Center   26 is at  -2.945900  1.718800 -2.678400
       Atomic Center   27 is at  -0.574400  1.510700 -3.054600
       Atomic Center   28 is at   2.312000 -2.343500 -3.094200
       Atomic Center   29 is at   2.053800 -1.335900  0.072200
       Atomic Center   30 is at   3.114000 -1.240700  0.310200
       Atomic Center   31 is at   1.682300 -2.278100  0.480800
       Atomic Center   32 is at   1.512500 -0.524700  0.555700
    1286 points will be used for fitting atomic charges
 Fitting point charges to electrostatic potential
 The dipole moment will be constrained to the correct value
 Charges from ESP fit, RMS=   0.00150 RRMS=   0.07683:
 ESP charges:
               1
     1  C   -0.177086
     2  C   -0.158875
     3  C   -0.336013
     4  C    0.684307
     5  C   -0.277126
     6  C   -0.204003
     7  C   -1.768595
     8  C    0.747284
     9  N    0.466294
    10  C   -0.337461
    11  C   -0.154417
    12  C   -0.213515
    13  C   -0.141475
    14  C   -0.381001
    15  C    0.389046
    16  O   -0.672368
    17  H    0.172808
    18  H    0.176553
    19  H    0.217230
    20  H    0.190900
    21  H    0.188389
    22  H    0.473930
    23  H    0.201111
    24  H    0.176866
    25  H    0.177748
    26  H    0.175982
    27  H    0.223355
    28  H    0.106765
    29  C   -0.419582
    30  H    0.144658
    31  H    0.144844
    32  H    0.183447
 Sum of ESP charges =   0.00000
 ESP charges with hydrogens summed into heavy atoms:
               1
     1  C   -0.004278
     2  C    0.017677
     3  C   -0.118783
     4  C    0.684307
     5  C   -0.086226
     6  C   -0.015613
     7  C   -1.294665
     8  C    0.747284
     9  N    0.466294
    10  C   -0.136351
    11  C    0.022449
    12  C   -0.035768
    13  C    0.034507
    14  C   -0.157646
    15  C    0.495811
    16  O   -0.672368
    29  C    0.053367
 Charge=   0.00000 Dipole=    -2.6836     4.9685    -0.6721 Tot=     5.6868
 -----------------------------------------------------------------

              Electrostatic Properties (Atomic Units)

 -----------------------------------------------------------------
    Center     Electric         -------- Electric Field --------
               Potential          X             Y             Z
 -----------------------------------------------------------------
    1 Atom    -14.764347
    2 Atom    -14.763000
    3 Atom    -14.761888
    4 Atom    -14.743027
    5 Atom    -14.758646
    6 Atom    -14.762245
    7 Atom    -14.694864
    8 Atom    -14.741432
    9 Atom    -18.341138
   10 Atom    -14.763190
   11 Atom    -14.764958
   12 Atom    -14.767183
   13 Atom    -14.763893
   14 Atom    -14.762162
   15 Atom    -14.677637
   16 Atom    -22.423126
   17 Atom     -1.093515
   18 Atom     -1.092154
   19 Atom     -1.092771
   20 Atom     -1.084122
   21 Atom     -1.091240
   22 Atom     -1.064564
   23 Atom     -1.095908
   24 Atom     -1.094371
   25 Atom     -1.095796
   26 Atom     -1.092884
   27 Atom     -1.092313
   28 Atom     -1.071295
   29 Atom    -14.737991
   30 Atom     -1.112262
   31 Atom     -1.107055
   32 Atom     -1.086330
 -----------------------------------------------------------------
 ******************************Gaussian NBO Version 3.1******************************
             N A T U R A L   A T O M I C   O R B I T A L   A N D
          N A T U R A L   B O N D   O R B I T A L   A N A L Y S I S
 ******************************Gaussian NBO Version 3.1******************************

       /RESON  / : Allow strongly delocalized NBO set
       /BNDIDX / : Print bond indices based on the NAO density matrix

 Analyzing the SCF density

 Job title: BHFA_M062X_Conf06                                               

 Storage needed:    530206 in NPA,    704547 in NBO ( 671083200 available)
 GSVD:  LWork=       69769 too small for GESVD, short by      139763 words or      139763 for optimal perf.


 NATURAL POPULATIONS:  Natural atomic orbital occupancies 
                                                          
   NAO  Atom  No  lang   Type(AO)    Occupancy      Energy
 ----------------------------------------------------------
     1    C    1  S      Cor( 1S)     1.99929     -10.39296
     2    C    1  S      Val( 2S)     0.95045      -0.17487
     3    C    1  S      Ryd( 3S)     0.00103       0.79035
     4    C    1  S      Ryd( 4S)     0.00014       1.04109
     5    C    1  S      Ryd( 5S)     0.00000      22.85530
     6    C    1  px     Val( 2p)     1.05749      -0.08688
     7    C    1  px     Ryd( 4p)     0.00331       0.77745
     8    C    1  px     Ryd( 3p)     0.00036       0.34527
     9    C    1  px     Ryd( 5p)     0.00006       2.89991
    10    C    1  py     Val( 2p)     1.12680      -0.06840
    11    C    1  py     Ryd( 4p)     0.00472       0.94786
    12    C    1  py     Ryd( 3p)     0.00035       0.29816
    13    C    1  py     Ryd( 5p)     0.00005       3.03744
    14    C    1  pz     Val( 2p)     1.04470      -0.07436
    15    C    1  pz     Ryd( 4p)     0.00338       0.78942
    16    C    1  pz     Ryd( 3p)     0.00051       0.39056
    17    C    1  pz     Ryd( 5p)     0.00012       2.97245
    18    C    1  dxy    Ryd( 3d)     0.00070       1.99689
    19    C    1  dxz    Ryd( 3d)     0.00044       2.12467
    20    C    1  dyz    Ryd( 3d)     0.00042       2.19354
    21    C    1  dx2y2  Ryd( 3d)     0.00046       1.77058
    22    C    1  dz2    Ryd( 3d)     0.00064       2.00204

    23    C    2  S      Cor( 1S)     1.99929     -10.39428
    24    C    2  S      Val( 2S)     0.94745      -0.17413
    25    C    2  S      Ryd( 4S)     0.00103       0.87870
    26    C    2  S      Ryd( 3S)     0.00014       0.76019
    27    C    2  S      Ryd( 5S)     0.00000      23.03576
    28    C    2  px     Val( 2p)     1.02789      -0.08961
    29    C    2  px     Ryd( 4p)     0.00273       0.72841
    30    C    2  px     Ryd( 3p)     0.00033       0.34044
    31    C    2  px     Ryd( 5p)     0.00008       2.92818
    32    C    2  py     Val( 2p)     1.07736      -0.07094
    33    C    2  py     Ryd( 4p)     0.00401       0.85870
    34    C    2  py     Ryd( 3p)     0.00038       0.32464
    35    C    2  py     Ryd( 5p)     0.00009       3.03187
    36    C    2  pz     Val( 2p)     1.12021      -0.07051
    37    C    2  pz     Ryd( 4p)     0.00498       0.94851
    38    C    2  pz     Ryd( 3p)     0.00030       0.30113
    39    C    2  pz     Ryd( 5p)     0.00005       3.03387
    40    C    2  dxy    Ryd( 3d)     0.00044       2.10598
    41    C    2  dxz    Ryd( 3d)     0.00040       2.09101
    42    C    2  dyz    Ryd( 3d)     0.00080       2.07724
    43    C    2  dx2y2  Ryd( 3d)     0.00053       1.90634
    44    C    2  dz2    Ryd( 3d)     0.00053       1.91326

    45    C    3  S      Cor( 1S)     1.99917     -10.39240
    46    C    3  S      Val( 2S)     0.93687      -0.16787
    47    C    3  S      Ryd( 4S)     0.00098       0.93938
    48    C    3  S      Ryd( 3S)     0.00012       0.70545
    49    C    3  S      Ryd( 5S)     0.00001      23.23241
    50    C    3  px     Val( 2p)     1.08389      -0.08969
    51    C    3  px     Ryd( 4p)     0.00334       0.89151
    52    C    3  px     Ryd( 3p)     0.00030       0.49981
    53    C    3  px     Ryd( 5p)     0.00005       2.99254
    54    C    3  py     Val( 2p)     1.06002      -0.08197
    55    C    3  py     Ryd( 4p)     0.00252       0.90263
    56    C    3  py     Ryd( 3p)     0.00034       0.52776
    57    C    3  py     Ryd( 5p)     0.00010       3.14655
    58    C    3  pz     Val( 2p)     1.10178      -0.07322
    59    C    3  pz     Ryd( 4p)     0.00417       0.86688
    60    C    3  pz     Ryd( 3p)     0.00033       0.39914
    61    C    3  pz     Ryd( 5p)     0.00008       3.11119
    62    C    3  dxy    Ryd( 3d)     0.00047       2.13755
    63    C    3  dxz    Ryd( 3d)     0.00079       2.01149
    64    C    3  dyz    Ryd( 3d)     0.00050       2.16517
    65    C    3  dx2y2  Ryd( 3d)     0.00052       1.85877
    66    C    3  dz2    Ryd( 3d)     0.00044       2.00316

    67    C    4  S      Cor( 1S)     1.99911     -10.41505
    68    C    4  S      Val( 2S)     0.88312      -0.15769
    69    C    4  S      Ryd( 4S)     0.00151       0.91839
    70    C    4  S      Ryd( 3S)     0.00015       0.87673
    71    C    4  S      Ryd( 5S)     0.00001      23.42399
    72    C    4  px     Val( 2p)     1.04145      -0.09776
    73    C    4  px     Ryd( 4p)     0.00473       0.88695
    74    C    4  px     Ryd( 3p)     0.00017       0.61961
    75    C    4  px     Ryd( 5p)     0.00009       3.22066
    76    C    4  py     Val( 2p)     1.03319      -0.08116
    77    C    4  py     Ryd( 4p)     0.00585       1.04109
    78    C    4  py     Ryd( 3p)     0.00014       0.53647
    79    C    4  py     Ryd( 5p)     0.00010       3.37913
    80    C    4  pz     Val( 2p)     1.06722      -0.08939
    81    C    4  pz     Ryd( 4p)     0.00273       0.94802
    82    C    4  pz     Ryd( 3p)     0.00018       0.73692
    83    C    4  pz     Ryd( 5p)     0.00013       3.34703
    84    C    4  dxy    Ryd( 3d)     0.00052       2.20025
    85    C    4  dxz    Ryd( 3d)     0.00048       2.14798
    86    C    4  dyz    Ryd( 3d)     0.00055       2.27896
    87    C    4  dx2y2  Ryd( 3d)     0.00052       2.01106
    88    C    4  dz2    Ryd( 3d)     0.00058       2.05892

    89    C    5  S      Cor( 1S)     1.99917     -10.39179
    90    C    5  S      Val( 2S)     0.93719      -0.16776
    91    C    5  S      Ryd( 4S)     0.00097       0.94975
    92    C    5  S      Ryd( 3S)     0.00011       0.56720
    93    C    5  S      Ryd( 5S)     0.00001      23.26264
    94    C    5  px     Val( 2p)     1.02977      -0.09186
    95    C    5  px     Ryd( 4p)     0.00237       0.74881
    96    C    5  px     Ryd( 3p)     0.00036       0.43688
    97    C    5  px     Ryd( 5p)     0.00008       2.97247
    98    C    5  py     Val( 2p)     1.08521      -0.07806
    99    C    5  py     Ryd( 4p)     0.00448       0.94340
   100    C    5  py     Ryd( 3p)     0.00023       0.43401
   101    C    5  py     Ryd( 5p)     0.00008       3.07317
   102    C    5  pz     Val( 2p)     1.12133      -0.07262
   103    C    5  pz     Ryd( 4p)     0.00478       0.92888
   104    C    5  pz     Ryd( 3p)     0.00032       0.41149
   105    C    5  pz     Ryd( 5p)     0.00006       3.07772
   106    C    5  dxy    Ryd( 3d)     0.00045       2.13003
   107    C    5  dxz    Ryd( 3d)     0.00036       2.09233
   108    C    5  dyz    Ryd( 3d)     0.00083       2.08332
   109    C    5  dx2y2  Ryd( 3d)     0.00052       1.91489
   110    C    5  dz2    Ryd( 3d)     0.00053       1.93090

   111    C    6  S      Cor( 1S)     1.99929     -10.39390
   112    C    6  S      Val( 2S)     0.94823      -0.17427
   113    C    6  S      Ryd( 3S)     0.00100       0.85616
   114    C    6  S      Ryd( 4S)     0.00014       0.93470
   115    C    6  S      Ryd( 5S)     0.00000      22.87653
   116    C    6  px     Val( 2p)     1.07687      -0.08486
   117    C    6  px     Ryd( 4p)     0.00369       0.82569
   118    C    6  px     Ryd( 3p)     0.00031       0.30929
   119    C    6  px     Ryd( 5p)     0.00004       2.93111
   120    C    6  py     Val( 2p)     1.04916      -0.07330
   121    C    6  py     Ryd( 4p)     0.00341       0.80496
   122    C    6  py     Ryd( 3p)     0.00038       0.35880
   123    C    6  py     Ryd( 5p)     0.00011       3.00895
   124    C    6  pz     Val( 2p)     1.09907      -0.07173
   125    C    6  pz     Ryd( 4p)     0.00444       0.90545
   126    C    6  pz     Ryd( 3p)     0.00030       0.31947
   127    C    6  pz     Ryd( 5p)     0.00007       3.02714
   128    C    6  dxy    Ryd( 3d)     0.00044       2.11837
   129    C    6  dxz    Ryd( 3d)     0.00076       1.99572
   130    C    6  dyz    Ryd( 3d)     0.00052       2.16321
   131    C    6  dx2y2  Ryd( 3d)     0.00055       1.83593
   132    C    6  dz2    Ryd( 3d)     0.00043       1.97612

   133    C    7  S      Cor( 1S)     1.99901     -10.44909
   134    C    7  S      Val( 2S)     0.89331      -0.18782
   135    C    7  S      Ryd( 4S)     0.00200       1.25710
   136    C    7  S      Ryd( 3S)     0.00009       0.92045
   137    C    7  S      Ryd( 5S)     0.00001      23.35122
   138    C    7  px     Val( 2p)     1.03515      -0.11058
   139    C    7  px     Ryd( 4p)     0.00321       0.70261
   140    C    7  px     Ryd( 3p)     0.00124       0.57362
   141    C    7  px     Ryd( 5p)     0.00018       2.45599
   142    C    7  py     Val( 2p)     0.95619      -0.09740
   143    C    7  py     Ryd( 4p)     0.00524       0.75072
   144    C    7  py     Ryd( 3p)     0.00143       0.65691
   145    C    7  py     Ryd( 5p)     0.00019       2.31061
   146    C    7  pz     Val( 2p)     1.14301      -0.13290
   147    C    7  pz     Ryd( 4p)     0.01050       0.90084
   148    C    7  pz     Ryd( 3p)     0.00087       0.65633
   149    C    7  pz     Ryd( 5p)     0.00016       2.31987
   150    C    7  dxy    Ryd( 3d)     0.00100       2.22817
   151    C    7  dxz    Ryd( 3d)     0.00067       1.88697
   152    C    7  dyz    Ryd( 3d)     0.00072       1.99608
   153    C    7  dx2y2  Ryd( 3d)     0.00122       2.20409
   154    C    7  dz2    Ryd( 3d)     0.00124       2.10077

   155    C    8  S      Cor( 1S)     1.99912     -10.41656
   156    C    8  S      Val( 2S)     0.88412      -0.15624
   157    C    8  S      Ryd( 4S)     0.00129       0.86626
   158    C    8  S      Ryd( 3S)     0.00015       0.72851
   159    C    8  S      Ryd( 5S)     0.00001      23.44608
   160    C    8  px     Val( 2p)     1.04005      -0.06759
   161    C    8  px     Ryd( 4p)     0.00634       1.19029
   162    C    8  px     Ryd( 3p)     0.00019       0.62506
   163    C    8  px     Ryd( 5p)     0.00010       3.42268
   164    C    8  py     Val( 2p)     1.05837      -0.09548
   165    C    8  py     Ryd( 4p)     0.00403       0.91709
   166    C    8  py     Ryd( 3p)     0.00015       0.62266
   167    C    8  py     Ryd( 5p)     0.00011       3.23745
   168    C    8  pz     Val( 2p)     1.04009      -0.10412
   169    C    8  pz     Ryd( 4p)     0.00258       0.76416
   170    C    8  pz     Ryd( 3p)     0.00020       0.68392
   171    C    8  pz     Ryd( 5p)     0.00007       3.10386
   172    C    8  dxy    Ryd( 3d)     0.00056       2.29277
   173    C    8  dxz    Ryd( 3d)     0.00050       2.13506
   174    C    8  dyz    Ryd( 3d)     0.00043       2.15906
   175    C    8  dx2y2  Ryd( 3d)     0.00057       2.24695
   176    C    8  dz2    Ryd( 3d)     0.00059       1.87515

   177    N    9  S      Cor( 1S)     1.99937     -14.62371
   178    N    9  S      Val( 2S)     1.20965      -0.57234
   179    N    9  S      Ryd( 3S)     0.00162       0.77707
   180    N    9  S      Ryd( 4S)     0.00117       1.37978
   181    N    9  S      Ryd( 5S)     0.00000      35.37947
   182    N    9  px     Val( 2p)     1.56791      -0.30470
   183    N    9  px     Ryd( 4p)     0.00537       0.83480
   184    N    9  px     Ryd( 3p)     0.00123       0.71410
   185    N    9  px     Ryd( 5p)     0.00004       4.08096
   186    N    9  py     Val( 2p)     1.38718      -0.29148
   187    N    9  py     Ryd( 4p)     0.00478       0.98613
   188    N    9  py     Ryd( 3p)     0.00140       0.70203
   189    N    9  py     Ryd( 5p)     0.00008       4.28276
   190    N    9  pz     Val( 2p)     1.31354      -0.29425
   191    N    9  pz     Ryd( 4p)     0.00135       1.15146
   192    N    9  pz     Ryd( 3p)     0.00079       0.84729
   193    N    9  pz     Ryd( 5p)     0.00004       4.33917
   194    N    9  dxy    Ryd( 3d)     0.00056       2.64872
   195    N    9  dxz    Ryd( 3d)     0.00048       2.43758
   196    N    9  dyz    Ryd( 3d)     0.00073       2.71999
   197    N    9  dx2y2  Ryd( 3d)     0.00053       2.42660
   198    N    9  dz2    Ryd( 3d)     0.00055       2.76494

   199    C   10  S      Cor( 1S)     1.99917     -10.39127
   200    C   10  S      Val( 2S)     0.93416      -0.16495
   201    C   10  S      Ryd( 4S)     0.00086       0.96549
   202    C   10  S      Ryd( 3S)     0.00015       0.50503
   203    C   10  S      Ryd( 5S)     0.00001      23.27778
   204    C   10  px     Val( 2p)     1.09878      -0.06794
   205    C   10  px     Ryd( 4p)     0.00351       1.08897
   206    C   10  px     Ryd( 3p)     0.00032       0.56778
   207    C   10  px     Ryd( 5p)     0.00011       3.18022
   208    C   10  py     Val( 2p)     1.10323      -0.07794
   209    C   10  py     Ryd( 4p)     0.00399       0.88232
   210    C   10  py     Ryd( 3p)     0.00029       0.39339
   211    C   10  py     Ryd( 5p)     0.00006       3.04010
   212    C   10  pz     Val( 2p)     1.05228      -0.09511
   213    C   10  pz     Ryd( 4p)     0.00269       0.76451
   214    C   10  pz     Ryd( 3p)     0.00037       0.43371
   215    C   10  pz     Ryd( 5p)     0.00005       2.93409
   216    C   10  dxy    Ryd( 3d)     0.00077       2.12044
   217    C   10  dxz    Ryd( 3d)     0.00055       1.97607
   218    C   10  dyz    Ryd( 3d)     0.00050       2.06679
   219    C   10  dx2y2  Ryd( 3d)     0.00045       2.22588
   220    C   10  dz2    Ryd( 3d)     0.00043       1.80903

   221    C   11  S      Cor( 1S)     1.99929     -10.39299
   222    C   11  S      Val( 2S)     0.94688      -0.17256
   223    C   11  S      Ryd( 3S)     0.00105       0.87705
   224    C   11  S      Ryd( 4S)     0.00014       0.88478
   225    C   11  S      Ryd( 5S)     0.00000      22.89600
   226    C   11  px     Val( 2p)     1.07858      -0.05658
   227    C   11  px     Ryd( 4p)     0.00428       0.90135
   228    C   11  px     Ryd( 3p)     0.00042       0.33411
   229    C   11  px     Ryd( 5p)     0.00012       3.11852
   230    C   11  py     Val( 2p)     1.08154      -0.07917
   231    C   11  py     Ryd( 4p)     0.00406       0.85037
   232    C   11  py     Ryd( 3p)     0.00030       0.32163
   233    C   11  py     Ryd( 5p)     0.00006       2.97602
   234    C   11  pz     Val( 2p)     1.06381      -0.09097
   235    C   11  pz     Ryd( 4p)     0.00340       0.78416
   236    C   11  pz     Ryd( 3p)     0.00028       0.30344
   237    C   11  pz     Ryd( 5p)     0.00003       2.89864
   238    C   11  dxy    Ryd( 3d)     0.00066       2.11608
   239    C   11  dxz    Ryd( 3d)     0.00062       1.97764
   240    C   11  dyz    Ryd( 3d)     0.00058       2.05836
   241    C   11  dx2y2  Ryd( 3d)     0.00047       2.21449
   242    C   11  dz2    Ryd( 3d)     0.00037       1.72879

   243    C   12  S      Cor( 1S)     1.99929     -10.39104
   244    C   12  S      Val( 2S)     0.94964      -0.17307
   245    C   12  S      Ryd( 3S)     0.00104       0.80277
   246    C   12  S      Ryd( 4S)     0.00015       0.95234
   247    C   12  S      Ryd( 5S)     0.00000      22.94038
   248    C   12  px     Val( 2p)     1.17140      -0.05188
   249    C   12  px     Ryd( 4p)     0.00582       1.07508
   250    C   12  px     Ryd( 3p)     0.00038       0.28603
   251    C   12  px     Ryd( 5p)     0.00006       3.14977
   252    C   12  py     Val( 2p)     1.03724      -0.08219
   253    C   12  py     Ryd( 4p)     0.00310       0.74193
   254    C   12  py     Ryd( 3p)     0.00045       0.37887
   255    C   12  py     Ryd( 5p)     0.00010       2.92775
   256    C   12  pz     Val( 2p)     1.02746      -0.09339
   257    C   12  pz     Ryd( 4p)     0.00270       0.69252
   258    C   12  pz     Ryd( 3p)     0.00037       0.36749
   259    C   12  pz     Ryd( 5p)     0.00007       2.85353
   260    C   12  dxy    Ryd( 3d)     0.00041       2.11876
   261    C   12  dxz    Ryd( 3d)     0.00041       1.93321
   262    C   12  dyz    Ryd( 3d)     0.00042       2.16820
   263    C   12  dx2y2  Ryd( 3d)     0.00087       2.07087
   264    C   12  dz2    Ryd( 3d)     0.00055       1.80431

   265    C   13  S      Cor( 1S)     1.99929     -10.39351
   266    C   13  S      Val( 2S)     0.94768      -0.17324
   267    C   13  S      Ryd( 4S)     0.00104       0.86862
   268    C   13  S      Ryd( 3S)     0.00017       0.75838
   269    C   13  S      Ryd( 5S)     0.00000      23.08315
   270    C   13  px     Val( 2p)     1.08465      -0.05666
   271    C   13  px     Ryd( 4p)     0.00440       0.91830
   272    C   13  px     Ryd( 3p)     0.00045       0.35969
   273    C   13  px     Ryd( 5p)     0.00013       3.10905
   274    C   13  py     Val( 2p)     1.09280      -0.07893
   275    C   13  py     Ryd( 4p)     0.00406       0.87294
   276    C   13  py     Ryd( 3p)     0.00028       0.31175
   277    C   13  py     Ryd( 5p)     0.00005       2.97048
   278    C   13  pz     Val( 2p)     1.04654      -0.09229
   279    C   13  pz     Ryd( 4p)     0.00306       0.75490
   280    C   13  pz     Ryd( 3p)     0.00028       0.31803
   281    C   13  pz     Ryd( 5p)     0.00005       2.89686
   282    C   13  dxy    Ryd( 3d)     0.00073       2.09104
   283    C   13  dxz    Ryd( 3d)     0.00061       1.97372
   284    C   13  dyz    Ryd( 3d)     0.00051       2.08062
   285    C   13  dx2y2  Ryd( 3d)     0.00045       2.16909
   286    C   13  dz2    Ryd( 3d)     0.00040       1.77919

   287    C   14  S      Cor( 1S)     1.99918     -10.39144
   288    C   14  S      Val( 2S)     0.93505      -0.16628
   289    C   14  S      Ryd( 4S)     0.00099       0.93095
   290    C   14  S      Ryd( 3S)     0.00015       0.67742
   291    C   14  S      Ryd( 5S)     0.00001      23.24980
   292    C   14  px     Val( 2p)     1.09207      -0.06687
   293    C   14  px     Ryd( 4p)     0.00332       1.02252
   294    C   14  px     Ryd( 3p)     0.00032       0.54812
   295    C   14  px     Ryd( 5p)     0.00012       3.23157
   296    C   14  py     Val( 2p)     1.08063      -0.08203
   297    C   14  py     Ryd( 4p)     0.00363       0.82925
   298    C   14  py     Ryd( 3p)     0.00029       0.41479
   299    C   14  py     Ryd( 5p)     0.00006       3.01790
   300    C   14  pz     Val( 2p)     1.07198      -0.09303
   301    C   14  pz     Ryd( 4p)     0.00322       0.78785
   302    C   14  pz     Ryd( 3p)     0.00036       0.48726
   303    C   14  pz     Ryd( 5p)     0.00004       2.94460
   304    C   14  dxy    Ryd( 3d)     0.00064       2.10720
   305    C   14  dxz    Ryd( 3d)     0.00062       2.00849
   306    C   14  dyz    Ryd( 3d)     0.00059       2.05935
   307    C   14  dx2y2  Ryd( 3d)     0.00047       2.23029
   308    C   14  dz2    Ryd( 3d)     0.00037       1.75978

   309    C   15  S      Cor( 1S)     1.99939     -10.51425
   310    C   15  S      Val( 2S)     0.85480      -0.17108
   311    C   15  S      Ryd( 3S)     0.00694       0.78793
   312    C   15  S      Ryd( 4S)     0.00005       7.13060
   313    C   15  S      Ryd( 5S)     0.00003      16.54804
   314    C   15  px     Val( 2p)     0.75538      -0.09086
   315    C   15  px     Ryd( 4p)     0.00424       0.95072
   316    C   15  px     Ryd( 3p)     0.00038       0.33097
   317    C   15  px     Ryd( 5p)     0.00013       2.51294
   318    C   15  py     Val( 2p)     0.75584      -0.03305
   319    C   15  py     Ryd( 4p)     0.00841       1.07640
   320    C   15  py     Ryd( 3p)     0.00044       0.38338
   321    C   15  py     Ryd( 5p)     0.00014       2.61783
   322    C   15  pz     Val( 2p)     1.02320      -0.05455
   323    C   15  pz     Ryd( 4p)     0.00392       1.31412
   324    C   15  pz     Ryd( 3p)     0.00009       0.37121
   325    C   15  pz     Ryd( 5p)     0.00023       2.50492
   326    C   15  dxy    Ryd( 3d)     0.00211       2.08678
   327    C   15  dxz    Ryd( 3d)     0.00138       1.77230
   328    C   15  dyz    Ryd( 3d)     0.00200       2.23414
   329    C   15  dx2y2  Ryd( 3d)     0.00413       1.80625
   330    C   15  dz2    Ryd( 3d)     0.00274       2.14533

   331    O   16  S      Cor( 1S)     1.99981     -19.36443
   332    O   16  S      Val( 2S)     1.72470      -0.98232
   333    O   16  S      Ryd( 3S)     0.00293       1.07715
   334    O   16  S      Ryd( 4S)     0.00015       1.48468
   335    O   16  S      Ryd( 5S)     0.00000      49.81718
   336    O   16  px     Val( 2p)     1.54592      -0.30474
   337    O   16  px     Ryd( 3p)     0.00165       0.68245
   338    O   16  px     Ryd( 4p)     0.00009       1.12892
   339    O   16  px     Ryd( 5p)     0.00003       4.94796
   340    O   16  py     Val( 2p)     1.59943      -0.32346
   341    O   16  py     Ryd( 3p)     0.00139       0.77667
   342    O   16  py     Ryd( 4p)     0.00010       1.14874
   343    O   16  py     Ryd( 5p)     0.00005       5.02509
   344    O   16  pz     Val( 2p)     1.82613      -0.33764
   345    O   16  pz     Ryd( 3p)     0.00197       0.72934
   346    O   16  pz     Ryd( 4p)     0.00004       1.12416
   347    O   16  pz     Ryd( 5p)     0.00002       4.99721
   348    O   16  dxy    Ryd( 3d)     0.00104       3.36445
   349    O   16  dxz    Ryd( 3d)     0.00057       3.11590
   350    O   16  dyz    Ryd( 3d)     0.00096       3.30659
   351    O   16  dx2y2  Ryd( 3d)     0.00125       3.16491
   352    O   16  dz2    Ryd( 3d)     0.00067       3.14968

   353    H   17  S      Val( 1S)     0.79497       0.10986
   354    H   17  S      Ryd( 2S)     0.00040       0.86095
   355    H   17  S      Ryd( 3S)     0.00021       1.88348

   356    H   18  S      Val( 1S)     0.79301       0.10787
   357    H   18  S      Ryd( 2S)     0.00047       0.84644
   358    H   18  S      Ryd( 3S)     0.00021       1.91892

   359    H   19  S      Val( 1S)     0.79367       0.10713
   360    H   19  S      Ryd( 2S)     0.00059       1.43033
   361    H   19  S      Ryd( 3S)     0.00015       1.46221

   362    H   20  S      Val( 1S)     0.79449       0.10599
   363    H   20  S      Ryd( 3S)     0.00063       1.48931
   364    H   20  S      Ryd( 2S)     0.00021       1.34589

   365    H   21  S      Val( 1S)     0.79356       0.10890
   366    H   21  S      Ryd( 2S)     0.00049       0.79685
   367    H   21  S      Ryd( 3S)     0.00022       1.95005

   368    H   22  S      Val( 1S)     0.75633       0.03983
   369    H   22  S      Ryd( 2S)     0.00181       0.73797
   370    H   22  S      Ryd( 3S)     0.00015       2.34146

   371    H   23  S      Val( 1S)     0.79438       0.11022
   372    H   23  S      Ryd( 3S)     0.00057       1.60097
   373    H   23  S      Ryd( 2S)     0.00016       1.21701

   374    H   24  S      Val( 1S)     0.79382       0.10891
   375    H   24  S      Ryd( 2S)     0.00047       0.79430
   376    H   24  S      Ryd( 3S)     0.00022       1.96793

   377    H   25  S      Val( 1S)     0.79524       0.10966
   378    H   25  S      Ryd( 2S)     0.00041       0.85021
   379    H   25  S      Ryd( 3S)     0.00021       1.89693

   380    H   26  S      Val( 1S)     0.79352       0.10923
   381    H   26  S      Ryd( 2S)     0.00046       0.80253
   382    H   26  S      Ryd( 3S)     0.00022       1.94812

   383    H   27  S      Val( 1S)     0.79225       0.10776
   384    H   27  S      Ryd( 2S)     0.00055       1.38155
   385    H   27  S      Ryd( 3S)     0.00018       1.49659

   386    H   28  S      Val( 1S)     0.85165       0.03401
   387    H   28  S      Ryd( 2S)     0.00083       1.22520
   388    H   28  S      Ryd( 3S)     0.00021       1.61221

   389    C   29  S      Cor( 1S)     1.99939     -10.42894
   390    C   29  S      Val( 2S)     1.05681      -0.26364
   391    C   29  S      Ryd( 4S)     0.00133       1.01220
   392    C   29  S      Ryd( 3S)     0.00007       0.66456
   393    C   29  S      Ryd( 5S)     0.00000      23.44043
   394    C   29  px     Val( 2p)     1.21951      -0.12747
   395    C   29  px     Ryd( 4p)     0.00284       0.67746
   396    C   29  px     Ryd( 3p)     0.00044       0.61451
   397    C   29  px     Ryd( 5p)     0.00003       2.62617
   398    C   29  py     Val( 2p)     1.22527      -0.12899
   399    C   29  py     Ryd( 4p)     0.00343       0.67144
   400    C   29  py     Ryd( 3p)     0.00030       0.62489
   401    C   29  py     Ryd( 5p)     0.00003       2.65460
   402    C   29  pz     Val( 2p)     0.85972      -0.07233
   403    C   29  pz     Ryd( 4p)     0.00321       0.58805
   404    C   29  pz     Ryd( 3p)     0.00024       0.58001
   405    C   29  pz     Ryd( 5p)     0.00010       2.72021
   406    C   29  dxy    Ryd( 3d)     0.00080       1.77525
   407    C   29  dxz    Ryd( 3d)     0.00098       1.68741
   408    C   29  dyz    Ryd( 3d)     0.00077       1.85048
   409    C   29  dx2y2  Ryd( 3d)     0.00100       1.80546
   410    C   29  dz2    Ryd( 3d)     0.00124       2.22442

   411    H   30  S      Val( 1S)     0.78670       0.04779
   412    H   30  S      Ryd( 2S)     0.00096       0.71363
   413    H   30  S      Ryd( 3S)     0.00016       2.08573

   414    H   31  S      Val( 1S)     0.78483       0.04454
   415    H   31  S      Ryd( 2S)     0.00096       0.72600
   416    H   31  S      Ryd( 3S)     0.00020       2.05802

   417    H   32  S      Val( 1S)     0.78595       0.03868
   418    H   32  S      Ryd( 2S)     0.00064       1.04490
   419    H   32  S      Ryd( 3S)     0.00017       1.76980

 WARNING:  Population inversion found on atom  C    1
           Population inversion found on atom  C    2
           Population inversion found on atom  C    3
           Population inversion found on atom  C    4
           Population inversion found on atom  C    5
           Population inversion found on atom  C    6
           Population inversion found on atom  C    7
           Population inversion found on atom  C    8
           Population inversion found on atom  N    9
           Population inversion found on atom  C   10
           Population inversion found on atom  C   11
           Population inversion found on atom  C   12
           Population inversion found on atom  C   13
           Population inversion found on atom  C   14
           Population inversion found on atom  C   15
           Population inversion found on atom  H   20
           Population inversion found on atom  H   23
           Population inversion found on atom  C   29


 Summary of Natural Population Analysis:                  
                                                          
                                       Natural Population 
                Natural  -----------------------------------------------
    Atom  No    Charge         Core      Valence    Rydberg      Total
 -----------------------------------------------------------------------
      C    1   -0.19543      1.99929     4.17944    0.01670     6.19543
      C    2   -0.18903      1.99929     4.17291    0.01683     6.18903
      C    3   -0.19677      1.99917     4.18257    0.01503     6.19677
      C    4   -0.04251      1.99911     4.02498    0.01843     6.04251
      C    5   -0.18921      1.99917     4.17350    0.01655     6.18921
      C    6   -0.18921      1.99929     4.17333    0.01659     6.18921
      C    7   -0.05663      1.99901     4.02766    0.02996     6.05663
      C    8   -0.03964      1.99912     4.02263    0.01789     6.03964
      N    9   -0.49838      1.99937     5.47828    0.02073     7.49838
      C   10   -0.20272      1.99917     4.18844    0.01511     6.20272
      C   11   -0.18693      1.99929     4.17080    0.01684     6.18693
      C   12   -0.20192      1.99929     4.18574    0.01690     6.20192
      C   13   -0.18764      1.99929     4.17167    0.01669     6.18764
      C   14   -0.19411      1.99918     4.17972    0.01521     6.19411
      C   15    0.57403      1.99939     3.38922    0.03736     5.42597
      O   16   -0.70891      1.99981     6.69619    0.01291     8.70891
      H   17    0.20442      0.00000     0.79497    0.00061     0.79558
      H   18    0.20631      0.00000     0.79301    0.00068     0.79369
      H   19    0.20559      0.00000     0.79367    0.00074     0.79441
      H   20    0.20468      0.00000     0.79449    0.00084     0.79532
      H   21    0.20573      0.00000     0.79356    0.00071     0.79427
      H   22    0.24171      0.00000     0.75633    0.00196     0.75829
      H   23    0.20489      0.00000     0.79438    0.00073     0.79511
      H   24    0.20549      0.00000     0.79382    0.00069     0.79451
      H   25    0.20414      0.00000     0.79524    0.00062     0.79586
      H   26    0.20580      0.00000     0.79352    0.00068     0.79420
      H   27    0.20703      0.00000     0.79225    0.00073     0.79297
      H   28    0.14731      0.00000     0.85165    0.00104     0.85269
      C   29   -0.37753      1.99939     4.36132    0.01682     6.37753
      H   30    0.21218      0.00000     0.78670    0.00112     0.78782
      H   31    0.21402      0.00000     0.78483    0.00115     0.78598
      H   32    0.21324      0.00000     0.78595    0.00081     0.78676
 =======================================================================
   * Total *   -0.00000     33.98761    85.68273    0.32965   120.00000

                                 Natural Population      
 --------------------------------------------------------
   Core                      33.98761 ( 99.9636% of  34)
   Valence                   85.68273 ( 99.6311% of  86)
   Natural Minimal Basis    119.67035 ( 99.7253% of 120)
   Natural Rydberg Basis      0.32965 (  0.2747% of 120)
 --------------------------------------------------------

    Atom  No          Natural Electron Configuration
 ----------------------------------------------------------------------------
      C    1      [core]2S( 0.95)2p( 3.23)4p( 0.01)
      C    2      [core]2S( 0.95)2p( 3.23)4p( 0.01)
      C    3      [core]2S( 0.94)2p( 3.25)4p( 0.01)
      C    4      [core]2S( 0.88)2p( 3.14)4p( 0.01)
      C    5      [core]2S( 0.94)2p( 3.24)4p( 0.01)
      C    6      [core]2S( 0.95)2p( 3.23)4p( 0.01)
      C    7      [core]2S( 0.89)2p( 3.13)4p( 0.02)
      C    8      [core]2S( 0.88)2p( 3.14)4p( 0.01)
      N    9      [core]2S( 1.21)2p( 4.27)4p( 0.01)
      C   10      [core]2S( 0.93)2p( 3.25)4p( 0.01)
      C   11      [core]2S( 0.95)2p( 3.22)4p( 0.01)
      C   12      [core]2S( 0.95)2p( 3.24)4p( 0.01)
      C   13      [core]2S( 0.95)2p( 3.22)4p( 0.01)
      C   14      [core]2S( 0.94)2p( 3.24)4p( 0.01)
      C   15      [core]2S( 0.85)2p( 2.53)3S( 0.01)3d( 0.01)4p( 0.02)
      O   16      [core]2S( 1.72)2p( 4.97)3p( 0.01)
      H   17            1S( 0.79)
      H   18            1S( 0.79)
      H   19            1S( 0.79)
      H   20            1S( 0.79)
      H   21            1S( 0.79)
      H   22            1S( 0.76)
      H   23            1S( 0.79)
      H   24            1S( 0.79)
      H   25            1S( 0.80)
      H   26            1S( 0.79)
      H   27            1S( 0.79)
      H   28            1S( 0.85)
      C   29      [core]2S( 1.06)2p( 3.30)4p( 0.01)
      H   30            1S( 0.79)
      H   31            1S( 0.78)
      H   32            1S( 0.79)


 Wiberg bond index matrix in the NAO basis:                                    

     Atom    1       2       3       4       5       6       7       8       9
     ---- ------  ------  ------  ------  ------  ------  ------  ------  ------
   1.  C  0.0000  1.4330  0.0113  0.1088  0.0112  1.4361  0.0016  0.0009  0.0048
   2.  C  1.4330  0.0000  1.4373  0.0129  0.1121  0.0114  0.0082  0.0007  0.0006
   3.  C  0.0113  1.4373  0.0000  1.3972  0.0120  0.1116  0.0107  0.0031  0.0107
   4.  C  0.1088  0.0129  1.3972  0.0000  1.4052  0.0127  0.9849  0.0110  0.0193
   5.  C  0.0112  0.1121  0.0120  1.4052  0.0000  1.4350  0.0118  0.0077  0.0102
   6.  C  1.4361  0.0114  0.1116  0.0127  1.4350  0.0000  0.0078  0.0003  0.0009
   7.  C  0.0016  0.0082  0.0107  0.9849  0.0118  0.0078  0.0000  0.9931  0.9378
   8.  C  0.0009  0.0007  0.0031  0.0110  0.0077  0.0003  0.9931  0.0000  0.0155
   9.  N  0.0048  0.0006  0.0107  0.0193  0.0102  0.0009  0.9378  0.0155  0.0000
  10.  C  0.0005  0.0002  0.0015  0.0094  0.0007  0.0003  0.0097  1.4099  0.0033
  11.  C  0.0001  0.0002  0.0002  0.0002  0.0004  0.0001  0.0079  0.0129  0.0007
  12.  C  0.0003  0.0001  0.0004  0.0024  0.0005  0.0001  0.0015  0.1094  0.0003
  13.  C  0.0001  0.0001  0.0003  0.0006  0.0002  0.0002  0.0086  0.0126  0.0008
  14.  C  0.0003  0.0003  0.0011  0.0052  0.0015  0.0002  0.0114  1.3927  0.0067
  15.  C  0.0006  0.0002  0.0014  0.0084  0.0009  0.0002  0.0100  0.0075  1.2209
  16.  O  0.0009  0.0001  0.0015  0.0039  0.0013  0.0001  0.0133  0.0040  0.1688
  17.  H  0.9302  0.0036  0.0076  0.0003  0.0076  0.0037  0.0004  0.0000  0.0000
  18.  H  0.0037  0.9295  0.0037  0.0070  0.0003  0.0076  0.0003  0.0000  0.0001
  19.  H  0.0075  0.0038  0.9269  0.0038  0.0089  0.0004  0.0020  0.0005  0.0003
  20.  H  0.0076  0.0004  0.0089  0.0039  0.9282  0.0036  0.0019  0.0004  0.0003
  21.  H  0.0037  0.0075  0.0003  0.0070  0.0037  0.9300  0.0003  0.0002  0.0001
  22.  H  0.0006  0.0001  0.0093  0.0030  0.0031  0.0007  0.8810  0.0032  0.0014
  23.  H  0.0000  0.0000  0.0001  0.0002  0.0000  0.0000  0.0017  0.0039  0.0006
  24.  H  0.0000  0.0000  0.0000  0.0001  0.0000  0.0000  0.0003  0.0071  0.0001
  25.  H  0.0000  0.0000  0.0000  0.0000  0.0000  0.0000  0.0005  0.0003  0.0000
  26.  H  0.0000  0.0000  0.0000  0.0000  0.0000  0.0000  0.0003  0.0069  0.0003
  27.  H  0.0000  0.0000  0.0001  0.0004  0.0001  0.0000  0.0021  0.0038  0.0005
  28.  H  0.0000  0.0000  0.0000  0.0002  0.0001  0.0000  0.0002  0.0002  0.0031
  29.  C  0.0002  0.0007  0.0019  0.0015  0.0006  0.0003  0.0130  0.0010  0.9458
  30.  H  0.0000  0.0000  0.0001  0.0006  0.0001  0.0000  0.0028  0.0004  0.0084
  31.  H  0.0000  0.0002  0.0001  0.0006  0.0001  0.0003  0.0041  0.0006  0.0070
  32.  H  0.0001  0.0002  0.0011  0.0002  0.0003  0.0000  0.0012  0.0002  0.0012

     Atom   10      11      12      13      14      15      16      17      18
     ---- ------  ------  ------  ------  ------  ------  ------  ------  ------
   1.  C  0.0005  0.0001  0.0003  0.0001  0.0003  0.0006  0.0009  0.9302  0.0037
   2.  C  0.0002  0.0002  0.0001  0.0001  0.0003  0.0002  0.0001  0.0036  0.9295
   3.  C  0.0015  0.0002  0.0004  0.0003  0.0011  0.0014  0.0015  0.0076  0.0037
   4.  C  0.0094  0.0002  0.0024  0.0006  0.0052  0.0084  0.0039  0.0003  0.0070
   5.  C  0.0007  0.0004  0.0005  0.0002  0.0015  0.0009  0.0013  0.0076  0.0003
   6.  C  0.0003  0.0001  0.0001  0.0002  0.0002  0.0002  0.0001  0.0037  0.0076
   7.  C  0.0097  0.0079  0.0015  0.0086  0.0114  0.0100  0.0133  0.0004  0.0003
   8.  C  1.4099  0.0129  0.1094  0.0126  1.3927  0.0075  0.0040  0.0000  0.0000
   9.  N  0.0033  0.0007  0.0003  0.0008  0.0067  1.2209  0.1688  0.0000  0.0001
  10.  C  0.0000  1.4258  0.0113  0.1091  0.0121  0.0005  0.0005  0.0000  0.0000
  11.  C  1.4258  0.0000  1.4428  0.0115  0.1146  0.0001  0.0001  0.0000  0.0000
  12.  C  0.0113  1.4428  0.0000  1.4262  0.0112  0.0001  0.0001  0.0000  0.0000
  13.  C  0.1091  0.0115  1.4262  0.0000  1.4468  0.0003  0.0002  0.0000  0.0000
  14.  C  0.0121  0.1146  0.0112  1.4468  0.0000  0.0005  0.0006  0.0000  0.0000
  15.  C  0.0005  0.0001  0.0001  0.0003  0.0005  0.0000  1.6019  0.0000  0.0000
  16.  O  0.0005  0.0001  0.0001  0.0002  0.0006  1.6019  0.0000  0.0000  0.0000
  17.  H  0.0000  0.0000  0.0000  0.0000  0.0000  0.0000  0.0000  0.0000  0.0026
  18.  H  0.0000  0.0000  0.0000  0.0000  0.0000  0.0000  0.0000  0.0026  0.0000
  19.  H  0.0001  0.0000  0.0000  0.0000  0.0001  0.0001  0.0001  0.0002  0.0026
  20.  H  0.0001  0.0000  0.0000  0.0000  0.0001  0.0002  0.0001  0.0002  0.0004
  21.  H  0.0000  0.0000  0.0000  0.0000  0.0000  0.0000  0.0000  0.0026  0.0002
  22.  H  0.0136  0.0001  0.0045  0.0002  0.0067  0.0019  0.0025  0.0000  0.0003
  23.  H  0.9276  0.0038  0.0076  0.0004  0.0087  0.0001  0.0001  0.0000  0.0000
  24.  H  0.0037  0.9299  0.0037  0.0075  0.0003  0.0000  0.0000  0.0000  0.0000
  25.  H  0.0076  0.0037  0.9302  0.0037  0.0077  0.0000  0.0000  0.0000  0.0000
  26.  H  0.0003  0.0076  0.0037  0.9299  0.0036  0.0000  0.0000  0.0000  0.0000
  27.  H  0.0089  0.0004  0.0075  0.0038  0.9268  0.0000  0.0001  0.0000  0.0000
  28.  H  0.0001  0.0000  0.0000  0.0000  0.0000  0.9273  0.0360  0.0000  0.0000
  29.  C  0.0019  0.0004  0.0002  0.0003  0.0005  0.0165  0.0087  0.0000  0.0000
  30.  H  0.0005  0.0002  0.0001  0.0002  0.0003  0.0076  0.0060  0.0000  0.0000
  31.  H  0.0002  0.0000  0.0000  0.0000  0.0000  0.0059  0.0056  0.0000  0.0000
  32.  H  0.0005  0.0001  0.0000  0.0001  0.0001  0.0079  0.0021  0.0000  0.0000

     Atom   19      20      21      22      23      24      25      26      27
     ---- ------  ------  ------  ------  ------  ------  ------  ------  ------
   1.  C  0.0075  0.0076  0.0037  0.0006  0.0000  0.0000  0.0000  0.0000  0.0000
   2.  C  0.0038  0.0004  0.0075  0.0001  0.0000  0.0000  0.0000  0.0000  0.0000
   3.  C  0.9269  0.0089  0.0003  0.0093  0.0001  0.0000  0.0000  0.0000  0.0001
   4.  C  0.0038  0.0039  0.0070  0.0030  0.0002  0.0001  0.0000  0.0000  0.0004
   5.  C  0.0089  0.9282  0.0037  0.0031  0.0000  0.0000  0.0000  0.0000  0.0001
   6.  C  0.0004  0.0036  0.9300  0.0007  0.0000  0.0000  0.0000  0.0000  0.0000
   7.  C  0.0020  0.0019  0.0003  0.8810  0.0017  0.0003  0.0005  0.0003  0.0021
   8.  C  0.0005  0.0004  0.0002  0.0032  0.0039  0.0071  0.0003  0.0069  0.0038
   9.  N  0.0003  0.0003  0.0001  0.0014  0.0006  0.0001  0.0000  0.0003  0.0005
  10.  C  0.0001  0.0001  0.0000  0.0136  0.9276  0.0037  0.0076  0.0003  0.0089
  11.  C  0.0000  0.0000  0.0000  0.0001  0.0038  0.9299  0.0037  0.0076  0.0004
  12.  C  0.0000  0.0000  0.0000  0.0045  0.0076  0.0037  0.9302  0.0037  0.0075
  13.  C  0.0000  0.0000  0.0000  0.0002  0.0004  0.0075  0.0037  0.9299  0.0038
  14.  C  0.0001  0.0001  0.0000  0.0067  0.0087  0.0003  0.0077  0.0036  0.9268
  15.  C  0.0001  0.0002  0.0000  0.0019  0.0001  0.0000  0.0000  0.0000  0.0000
  16.  O  0.0001  0.0001  0.0000  0.0025  0.0001  0.0000  0.0000  0.0000  0.0001
  17.  H  0.0002  0.0002  0.0026  0.0000  0.0000  0.0000  0.0000  0.0000  0.0000
  18.  H  0.0026  0.0004  0.0002  0.0003  0.0000  0.0000  0.0000  0.0000  0.0000
  19.  H  0.0000  0.0002  0.0004  0.0003  0.0000  0.0000  0.0000  0.0000  0.0000
  20.  H  0.0002  0.0000  0.0026  0.0002  0.0000  0.0000  0.0000  0.0000  0.0000
  21.  H  0.0004  0.0026  0.0000  0.0001  0.0000  0.0000  0.0000  0.0000  0.0000
  22.  H  0.0003  0.0002  0.0001  0.0000  0.0001  0.0001  0.0000  0.0000  0.0001
  23.  H  0.0000  0.0000  0.0000  0.0001  0.0000  0.0026  0.0002  0.0004  0.0002
  24.  H  0.0000  0.0000  0.0000  0.0001  0.0026  0.0000  0.0026  0.0002  0.0004
  25.  H  0.0000  0.0000  0.0000  0.0000  0.0002  0.0026  0.0000  0.0026  0.0002
  26.  H  0.0000  0.0000  0.0000  0.0000  0.0004  0.0002  0.0026  0.0000  0.0027
  27.  H  0.0000  0.0000  0.0000  0.0001  0.0002  0.0004  0.0002  0.0027  0.0000
  28.  H  0.0000  0.0001  0.0000  0.0009  0.0000  0.0000  0.0000  0.0000  0.0000
  29.  C  0.0002  0.0000  0.0000  0.0096  0.0005  0.0000  0.0000  0.0000  0.0000
  30.  H  0.0000  0.0000  0.0000  0.0001  0.0003  0.0000  0.0000  0.0000  0.0000
  31.  H  0.0000  0.0000  0.0000  0.0003  0.0002  0.0000  0.0000  0.0000  0.0000
  32.  H  0.0003  0.0000  0.0000  0.0007  0.0001  0.0000  0.0000  0.0000  0.0000

     Atom   28      29      30      31      32
     ---- ------  ------  ------  ------  ------
   1.  C  0.0000  0.0002  0.0000  0.0000  0.0001
   2.  C  0.0000  0.0007  0.0000  0.0002  0.0002
   3.  C  0.0000  0.0019  0.0001  0.0001  0.0011
   4.  C  0.0002  0.0015  0.0006  0.0006  0.0002
   5.  C  0.0001  0.0006  0.0001  0.0001  0.0003
   6.  C  0.0000  0.0003  0.0000  0.0003  0.0000
   7.  C  0.0002  0.0130  0.0028  0.0041  0.0012
   8.  C  0.0002  0.0010  0.0004  0.0006  0.0002
   9.  N  0.0031  0.9458  0.0084  0.0070  0.0012
  10.  C  0.0001  0.0019  0.0005  0.0002  0.0005
  11.  C  0.0000  0.0004  0.0002  0.0000  0.0001
  12.  C  0.0000  0.0002  0.0001  0.0000  0.0000
  13.  C  0.0000  0.0003  0.0002  0.0000  0.0001
  14.  C  0.0000  0.0005  0.0003  0.0000  0.0001
  15.  C  0.9273  0.0165  0.0076  0.0059  0.0079
  16.  O  0.0360  0.0087  0.0060  0.0056  0.0021
  17.  H  0.0000  0.0000  0.0000  0.0000  0.0000
  18.  H  0.0000  0.0000  0.0000  0.0000  0.0000
  19.  H  0.0000  0.0002  0.0000  0.0000  0.0003
  20.  H  0.0001  0.0000  0.0000  0.0000  0.0000
  21.  H  0.0000  0.0000  0.0000  0.0000  0.0000
  22.  H  0.0009  0.0096  0.0001  0.0003  0.0007
  23.  H  0.0000  0.0005  0.0003  0.0002  0.0001
  24.  H  0.0000  0.0000  0.0000  0.0000  0.0000
  25.  H  0.0000  0.0000  0.0000  0.0000  0.0000
  26.  H  0.0000  0.0000  0.0000  0.0000  0.0000
  27.  H  0.0000  0.0000  0.0000  0.0000  0.0000
  28.  H  0.0000  0.0116  0.0001  0.0002  0.0001
  29.  C  0.0116  0.0000  0.9282  0.9297  0.9383
  30.  H  0.0001  0.9282  0.0000  0.0004  0.0004
  31.  H  0.0002  0.9297  0.0004  0.0000  0.0005
  32.  H  0.0001  0.9383  0.0004  0.0005  0.0000


 Wiberg bond index, Totals by atom:                                            

     Atom    1
     ---- ------
   1.  C  3.9642
   2.  C  3.9636
   3.  C  3.9605
   4.  C  4.0110
   5.  C  3.9637
   6.  C  3.9637
   7.  C  3.9303
   8.  C  4.0097
   9.  N  3.3704
  10.  C  3.9599
  11.  C  3.9640
  12.  C  3.9643
  13.  C  3.9637
  14.  C  3.9602
  15.  C  3.8214
  16.  O  1.8589
  17.  H  0.9592
  18.  H  0.9585
  19.  H  0.9589
  20.  H  0.9594
  21.  H  0.9588
  22.  H  0.9445
  23.  H  0.9592
  24.  H  0.9589
  25.  H  0.9593
  26.  H  0.9587
  27.  H  0.9583
  28.  H  0.9801
  29.  C  3.8118
  30.  H  0.9567
  31.  H  0.9560
  32.  H  0.9558


 Atom-atom overlap-weighted NAO bond order:                                    

     Atom    1       2       3       4       5       6       7       8       9
     ---- ------  ------  ------  ------  ------  ------  ------  ------  ------
   1.  C  0.0000  1.1461  0.0159 -0.0454  0.0149  1.1465  0.0002 -0.0008 -0.0001
   2.  C  1.1461  0.0000  1.1440  0.0239 -0.0399  0.0165  0.0096  0.0008 -0.0013
   3.  C  0.0159  1.1440  0.0000  1.1286  0.0117 -0.0430  0.0175 -0.0095 -0.0025
   4.  C -0.0454  0.0239  1.1286  0.0000  1.1270  0.0217  0.8664  0.0151  0.0002
   5.  C  0.0149 -0.0399  0.0117  1.1270  0.0000  1.1426  0.0266  0.0056 -0.0009
   6.  C  1.1465  0.0165 -0.0430  0.0217  1.1426  0.0000  0.0091 -0.0012 -0.0008
   7.  C  0.0002  0.0096  0.0175  0.8664  0.0266  0.0091  0.0000  0.8665  0.7978
   8.  C -0.0008  0.0008 -0.0095  0.0151  0.0056 -0.0012  0.8665  0.0000 -0.0105
   9.  N -0.0001 -0.0013 -0.0025  0.0002 -0.0009 -0.0008  0.7978 -0.0105  0.0000
  10.  C -0.0000  0.0002  0.0001  0.0047 -0.0004  0.0001  0.0131  1.1316 -0.0059
  11.  C -0.0000  0.0000 -0.0001 -0.0012  0.0000 -0.0000  0.0112  0.0240 -0.0004
  12.  C  0.0000  0.0000  0.0002 -0.0008 -0.0000 -0.0000  0.0009 -0.0449 -0.0004
  13.  C  0.0000  0.0001  0.0012  0.0005 -0.0001 -0.0001  0.0073  0.0235 -0.0010
  14.  C  0.0001 -0.0001 -0.0041 -0.0104 -0.0000  0.0000  0.0205  1.1233  0.0044
  15.  C -0.0001 -0.0001  0.0006  0.0010  0.0024  0.0001  0.0135  0.0027  1.0109
  16.  O  0.0000  0.0000  0.0003 -0.0007 -0.0001  0.0000  0.0081 -0.0010 -0.0610
  17.  H  0.8056  0.0176  0.0024  0.0005  0.0019  0.0174 -0.0001  0.0000  0.0000
  18.  H  0.0178  0.8069  0.0171  0.0013 -0.0006  0.0030 -0.0005  0.0001  0.0000
  19.  H  0.0028  0.0172  0.8000  0.0149  0.0032  0.0010 -0.0023  0.0003  0.0010
  20.  H  0.0027  0.0016  0.0028  0.0166  0.7995  0.0165 -0.0028  0.0007  0.0003
  21.  H  0.0183  0.0027 -0.0004  0.0016  0.0166  0.8061 -0.0005  0.0000  0.0000
  22.  H -0.0002 -0.0001  0.0005  0.0175 -0.0014 -0.0003  0.7531  0.0175  0.0009
  23.  H -0.0000 -0.0000 -0.0001  0.0002  0.0000 -0.0000 -0.0040  0.0142  0.0022
  24.  H  0.0000  0.0000 -0.0000  0.0000  0.0000 -0.0000 -0.0006  0.0015  0.0000
  25.  H -0.0000  0.0000  0.0000  0.0000  0.0000 -0.0000 -0.0002  0.0007  0.0000
  26.  H -0.0000  0.0000  0.0000  0.0000  0.0000 -0.0000 -0.0006  0.0014  0.0000
  27.  H  0.0001  0.0003 -0.0005  0.0002  0.0001  0.0000 -0.0006  0.0153  0.0000
  28.  H  0.0000 -0.0000 -0.0000  0.0007  0.0004  0.0000 -0.0028  0.0010  0.0014
  29.  C -0.0001  0.0014  0.0024 -0.0034  0.0030 -0.0001  0.0070 -0.0042  0.8178
  30.  H  0.0001 -0.0001 -0.0017 -0.0026  0.0001  0.0000 -0.0000  0.0003 -0.0050
  31.  H  0.0000 -0.0000 -0.0002  0.0007  0.0000  0.0000  0.0015 -0.0009 -0.0040
  32.  H -0.0001  0.0001  0.0029  0.0015  0.0001  0.0001 -0.0013  0.0008  0.0002

     Atom   10      11      12      13      14      15      16      17      18
     ---- ------  ------  ------  ------  ------  ------  ------  ------  ------
   1.  C -0.0000 -0.0000  0.0000  0.0000  0.0001 -0.0001  0.0000  0.8056  0.0178
   2.  C  0.0002  0.0000  0.0000  0.0001 -0.0001 -0.0001  0.0000  0.0176  0.8069
   3.  C  0.0001 -0.0001  0.0002  0.0012 -0.0041  0.0006  0.0003  0.0024  0.0171
   4.  C  0.0047 -0.0012 -0.0008  0.0005 -0.0104  0.0010 -0.0007  0.0005  0.0013
   5.  C -0.0004  0.0000 -0.0000 -0.0001 -0.0000  0.0024 -0.0001  0.0019 -0.0006
   6.  C  0.0001 -0.0000 -0.0000 -0.0001  0.0000  0.0001  0.0000  0.0174  0.0030
   7.  C  0.0131  0.0112  0.0009  0.0073  0.0205  0.0135  0.0081 -0.0001 -0.0005
   8.  C  1.1316  0.0240 -0.0449  0.0235  1.1233  0.0027 -0.0010  0.0000  0.0001
   9.  N -0.0059 -0.0004 -0.0004 -0.0010  0.0044  1.0109 -0.0610  0.0000  0.0000
  10.  C  0.0000  1.1404  0.0139 -0.0429  0.0145  0.0014 -0.0004  0.0000  0.0000
  11.  C  1.1404  0.0000  1.1489  0.0167 -0.0407 -0.0001 -0.0000  0.0000  0.0000
  12.  C  0.0139  1.1489  0.0000  1.1442  0.0139 -0.0001  0.0000 -0.0000 -0.0000
  13.  C -0.0429  0.0167  1.1442  0.0000  1.1472 -0.0002  0.0000  0.0000 -0.0000
  14.  C  0.0145 -0.0407  0.0139  1.1472  0.0000  0.0006  0.0000  0.0000  0.0000
  15.  C  0.0014 -0.0001 -0.0001 -0.0002  0.0006  0.0000  1.2164  0.0000  0.0000
  16.  O -0.0004 -0.0000  0.0000  0.0000  0.0000  1.2164  0.0000 -0.0000 -0.0000
  17.  H  0.0000  0.0000 -0.0000  0.0000  0.0000  0.0000 -0.0000  0.0000 -0.0033
  18.  H  0.0000  0.0000 -0.0000 -0.0000  0.0000  0.0000 -0.0000 -0.0033  0.0000
  19.  H -0.0002 -0.0001  0.0002  0.0004 -0.0006 -0.0000  0.0000  0.0000 -0.0035
  20.  H  0.0000 -0.0000  0.0000  0.0000  0.0003  0.0001  0.0000  0.0000 -0.0000
  21.  H  0.0000 -0.0000 -0.0000 -0.0000 -0.0000  0.0000  0.0000 -0.0033  0.0000
  22.  H -0.0013 -0.0002 -0.0000 -0.0003 -0.0039 -0.0059  0.0005 -0.0000 -0.0000
  23.  H  0.8004  0.0175  0.0031  0.0012  0.0030  0.0005  0.0001 -0.0000 -0.0000
  24.  H  0.0166  0.8075  0.0181  0.0030 -0.0005 -0.0000  0.0000  0.0000 -0.0000
  25.  H  0.0021  0.0179  0.8056  0.0175  0.0019 -0.0000 -0.0000 -0.0000 -0.0000
  26.  H -0.0005  0.0027  0.0182  0.8060  0.0164  0.0000 -0.0000 -0.0000 -0.0000
  27.  H  0.0030  0.0017  0.0025  0.0170  0.7994  0.0000  0.0000 -0.0000 -0.0000
  28.  H  0.0000 -0.0001  0.0000  0.0000  0.0001  0.8057 -0.0162 -0.0000  0.0000
  29.  C -0.0009  0.0006 -0.0000 -0.0002  0.0013  0.0022  0.0130  0.0000  0.0000
  30.  H  0.0006 -0.0000  0.0000  0.0000 -0.0000 -0.0069 -0.0001 -0.0000 -0.0000
  31.  H -0.0029 -0.0001  0.0000  0.0000 -0.0001 -0.0070  0.0001 -0.0000 -0.0000
  32.  H -0.0015 -0.0005 -0.0000 -0.0000  0.0001  0.0045  0.0004  0.0000  0.0000

     Atom   19      20      21      22      23      24      25      26      27
     ---- ------  ------  ------  ------  ------  ------  ------  ------  ------
   1.  C  0.0028  0.0027  0.0183 -0.0002 -0.0000  0.0000 -0.0000 -0.0000  0.0001
   2.  C  0.0172  0.0016  0.0027 -0.0001 -0.0000  0.0000  0.0000  0.0000  0.0003
   3.  C  0.8000  0.0028 -0.0004  0.0005 -0.0001 -0.0000  0.0000  0.0000 -0.0005
   4.  C  0.0149  0.0166  0.0016  0.0175  0.0002  0.0000  0.0000  0.0000  0.0002
   5.  C  0.0032  0.7995  0.0166 -0.0014  0.0000  0.0000  0.0000  0.0000  0.0001
   6.  C  0.0010  0.0165  0.8061 -0.0003 -0.0000 -0.0000 -0.0000 -0.0000  0.0000
   7.  C -0.0023 -0.0028 -0.0005  0.7531 -0.0040 -0.0006 -0.0002 -0.0006 -0.0006
   8.  C  0.0003  0.0007  0.0000  0.0175  0.0142  0.0015  0.0007  0.0014  0.0153
   9.  N  0.0010  0.0003  0.0000  0.0009  0.0022  0.0000  0.0000  0.0000  0.0000
  10.  C -0.0002  0.0000  0.0000 -0.0013  0.8004  0.0166  0.0021 -0.0005  0.0030
  11.  C -0.0001 -0.0000 -0.0000 -0.0002  0.0175  0.8075  0.0179  0.0027  0.0017
  12.  C  0.0002  0.0000 -0.0000 -0.0000  0.0031  0.0181  0.8056  0.0182  0.0025
  13.  C  0.0004  0.0000 -0.0000 -0.0003  0.0012  0.0030  0.0175  0.8060  0.0170
  14.  C -0.0006  0.0003 -0.0000 -0.0039  0.0030 -0.0005  0.0019  0.0164  0.7994
  15.  C -0.0000  0.0001  0.0000 -0.0059  0.0005 -0.0000 -0.0000  0.0000  0.0000
  16.  O  0.0000  0.0000  0.0000  0.0005  0.0001  0.0000 -0.0000 -0.0000  0.0000
  17.  H  0.0000  0.0000 -0.0033 -0.0000 -0.0000  0.0000 -0.0000 -0.0000 -0.0000
  18.  H -0.0035 -0.0000  0.0000 -0.0000 -0.0000 -0.0000 -0.0000 -0.0000 -0.0000
  19.  H  0.0000  0.0000 -0.0000 -0.0002 -0.0001 -0.0000 -0.0000 -0.0000 -0.0001
  20.  H  0.0000  0.0000 -0.0032 -0.0015 -0.0000 -0.0000 -0.0000 -0.0000 -0.0001
  21.  H -0.0000 -0.0032  0.0000  0.0000 -0.0000 -0.0000  0.0000 -0.0000 -0.0000
  22.  H -0.0002 -0.0015  0.0000  0.0000 -0.0000 -0.0000 -0.0000 -0.0000 -0.0009
  23.  H -0.0001 -0.0000 -0.0000 -0.0000  0.0000 -0.0037  0.0000 -0.0000  0.0000
  24.  H -0.0000 -0.0000 -0.0000 -0.0000 -0.0037  0.0000 -0.0033  0.0000 -0.0000
  25.  H -0.0000 -0.0000  0.0000 -0.0000  0.0000 -0.0033  0.0000 -0.0033  0.0000
  26.  H -0.0000 -0.0000 -0.0000 -0.0000 -0.0000  0.0000 -0.0033  0.0000 -0.0033
  27.  H -0.0001 -0.0001 -0.0000 -0.0009  0.0000 -0.0000  0.0000 -0.0033  0.0000
  28.  H  0.0000 -0.0003 -0.0000 -0.0025 -0.0001 -0.0000 -0.0000 -0.0000 -0.0000
  29.  C -0.0017  0.0001  0.0000  0.0034  0.0057 -0.0001 -0.0000  0.0000 -0.0000
  30.  H -0.0000 -0.0000 -0.0000  0.0001 -0.0001 -0.0000 -0.0000  0.0000 -0.0000
  31.  H -0.0000 -0.0000  0.0000  0.0001 -0.0003  0.0000  0.0000 -0.0000 -0.0000
  32.  H -0.0010  0.0000  0.0000 -0.0002  0.0011 -0.0000 -0.0000  0.0000  0.0000

     Atom   28      29      30      31      32
     ---- ------  ------  ------  ------  ------
   1.  C  0.0000 -0.0001  0.0001  0.0000 -0.0001
   2.  C -0.0000  0.0014 -0.0001 -0.0000  0.0001
   3.  C -0.0000  0.0024 -0.0017 -0.0002  0.0029
   4.  C  0.0007 -0.0034 -0.0026  0.0007  0.0015
   5.  C  0.0004  0.0030  0.0001  0.0000  0.0001
   6.  C  0.0000 -0.0001  0.0000  0.0000  0.0001
   7.  C -0.0028  0.0070 -0.0000  0.0015 -0.0013
   8.  C  0.0010 -0.0042  0.0003 -0.0009  0.0008
   9.  N  0.0014  0.8178 -0.0050 -0.0040  0.0002
  10.  C  0.0000 -0.0009  0.0006 -0.0029 -0.0015
  11.  C -0.0001  0.0006 -0.0000 -0.0001 -0.0005
  12.  C  0.0000 -0.0000  0.0000  0.0000 -0.0000
  13.  C  0.0000 -0.0002  0.0000  0.0000 -0.0000
  14.  C  0.0001  0.0013 -0.0000 -0.0001  0.0001
  15.  C  0.8057  0.0022 -0.0069 -0.0070  0.0045
  16.  O -0.0162  0.0130 -0.0001  0.0001  0.0004
  17.  H -0.0000  0.0000 -0.0000 -0.0000  0.0000
  18.  H  0.0000  0.0000 -0.0000 -0.0000  0.0000
  19.  H  0.0000 -0.0017 -0.0000 -0.0000 -0.0010
  20.  H -0.0003  0.0001 -0.0000 -0.0000  0.0000
  21.  H -0.0000  0.0000 -0.0000  0.0000  0.0000
  22.  H -0.0025  0.0034  0.0001  0.0001 -0.0002
  23.  H -0.0001  0.0057 -0.0001 -0.0003  0.0011
  24.  H -0.0000 -0.0001 -0.0000  0.0000 -0.0000
  25.  H -0.0000 -0.0000 -0.0000  0.0000 -0.0000
  26.  H -0.0000  0.0000  0.0000 -0.0000  0.0000
  27.  H -0.0000 -0.0000 -0.0000 -0.0000  0.0000
  28.  H  0.0000  0.0069 -0.0001 -0.0002 -0.0000
  29.  C  0.0069  0.0000  0.7764  0.7760  0.7786
  30.  H -0.0001  0.7764  0.0000  0.0101  0.0085
  31.  H -0.0002  0.7760  0.0101  0.0000  0.0088
  32.  H -0.0000  0.7786  0.0085  0.0088  0.0000


 Atom-atom overlap-weighted NAO bond order, Totals by atom:                    

     Atom    1
     ---- ------
   1.  C  3.1242
   2.  C  3.1474
   3.  C  3.0862
   4.  C  3.1804
   5.  C  3.1120
   6.  C  3.1353
   7.  C  3.4134
   8.  C  3.1739
   9.  N  2.5433
  10.  C  3.0858
  11.  C  3.1456
  12.  C  3.1234
  13.  C  3.1410
  14.  C  3.0867
  15.  C  3.0424
  16.  O  1.1595
  17.  H  0.8387
  18.  H  0.8383
  19.  H  0.8312
  20.  H  0.8334
  21.  H  0.8378
  22.  H  0.7748
  23.  H  0.8407
  24.  H  0.8385
  25.  H  0.8389
  26.  H  0.8372
  27.  H  0.8342
  28.  H  0.7939
  29.  C  3.1852
  30.  H  0.7796
  31.  H  0.7815
  32.  H  0.8028


 MO bond order:                                                                

     Atom    1       2       3       4       5       6       7       8       9
     ---- ------  ------  ------  ------  ------  ------  ------  ------  ------
   1.  C  0.0000  0.7876  0.2719 -0.0479  0.1527 -0.1367  0.0157 -0.0380  0.0812
   2.  C  0.7876  0.0000 -0.5870  0.0870 -0.1592  0.3513 -0.1116 -0.0204  0.0394
   3.  C  0.2719 -0.5870  0.0000 -0.2776 -0.0270 -0.1996  0.0857  0.0778 -0.1037
   4.  C -0.0479  0.0870 -0.2776  0.0000  0.5487 -0.0363 -1.1810 -0.0609  0.0966
   5.  C  0.1527 -0.1592 -0.0270  0.5487  0.0000 -0.7253  0.1909  0.0556 -0.1255
   6.  C -0.1367  0.3513 -0.1996 -0.0363 -0.7253  0.0000 -0.1089  0.0038  0.0040
   7.  C  0.0157 -0.1116  0.0857 -1.1810  0.1909 -0.1089  0.0000  0.2229  0.4610
   8.  C -0.0380 -0.0204  0.0778 -0.0609  0.0556  0.0038  0.2229  0.0000  0.1630
   9.  N  0.0812  0.0394 -0.1037  0.0966 -0.1255  0.0040  0.4610  0.1630  0.0000
  10.  C -0.0176  0.0046 -0.0245  0.0567 -0.0267 -0.0025 -0.1296  1.7307  0.0765
  11.  C  0.0061 -0.0063 -0.0004  0.0067 -0.0115  0.0247 -0.0345  0.0058 -0.0079
  12.  C  0.0154 -0.0164  0.0090 -0.0663 -0.0041  0.0073  0.0686 -0.9089  0.0300
  13.  C -0.0171 -0.0016  0.0184  0.0403  0.0126 -0.0158 -0.0695  0.0078  0.0190
  14.  C -0.0271 -0.0008 -0.0186  0.0821  0.0139  0.0042 -0.1485  1.7612 -0.0714
  15.  C -0.0002  0.0012 -0.0340  0.0436 -0.0365  0.0106  0.1080  0.1994  0.7864
  16.  O -0.0065 -0.0121  0.0141 -0.0734  0.0249  0.0053 -0.0695 -0.0960 -0.7456
  17.  H  1.7564  0.0040  0.1380  0.0444  0.1428  0.0555  0.0294  0.0021  0.0094
  18.  H -0.0193  1.5533  0.1100  0.1258  0.0201  0.1197 -0.0059 -0.0027  0.0115
  19.  H  0.0139 -0.0873  0.2813  0.0937  0.0306  0.0139 -0.0516  0.0422  0.0137
  20.  H -0.0483  0.0057 -0.0390  0.0573 -0.4933 -0.0350 -0.0430  0.0214  0.0052
  21.  H -0.0741  0.0443  0.0097  0.0709  0.1166  0.7342 -0.0047  0.0143  0.0157
  22.  H -0.0204  0.0082 -0.0126 -0.0640  0.0073 -0.0163 -0.5334  0.0512  0.0207
  23.  H  0.0015 -0.0017 -0.0066 -0.0094 -0.0015 -0.0025 -0.0017 -0.0403 -0.0035
  24.  H  0.0022  0.0007 -0.0076 -0.0132 -0.0042 -0.0010 -0.0040 -0.0092 -0.0070
  25.  H  0.0008  0.0007 -0.0010 -0.0001  0.0008  0.0009 -0.0040 -0.0098 -0.0016
  26.  H  0.0013  0.0017 -0.0031  0.0001 -0.0014 -0.0016 -0.0107  0.0051 -0.0043
  27.  H -0.0073 -0.0061 -0.0093 -0.0184 -0.0063 -0.0062 -0.0003 -0.0342  0.0037
  28.  H  0.0042 -0.0013 -0.0007 -0.0011 -0.0024 -0.0012  0.0050  0.0135 -0.0121
  29.  C  0.0073 -0.0140  0.0316 -0.0542 -0.0037  0.0080 -0.0564 -0.0577 -0.3965
  30.  H -0.0017 -0.0055  0.0112 -0.0085  0.0052  0.0041 -0.0371 -0.0015 -0.0570
  31.  H  0.0031  0.0092 -0.0031  0.0228 -0.0021 -0.0067  0.0748  0.0130  0.0723
  32.  H -0.0038 -0.0126 -0.0057 -0.0096 -0.0024  0.0037  0.0015  0.0135  0.0122

     Atom   10      11      12      13      14      15      16      17      18
     ---- ------  ------  ------  ------  ------  ------  ------  ------  ------
   1.  C -0.0176  0.0061  0.0154 -0.0171 -0.0271 -0.0002 -0.0065  1.7564 -0.0193
   2.  C  0.0046 -0.0063 -0.0164 -0.0016 -0.0008  0.0012 -0.0121  0.0040  1.5533
   3.  C -0.0245 -0.0004  0.0090  0.0184 -0.0186 -0.0340  0.0141  0.1380  0.1100
   4.  C  0.0567  0.0067 -0.0663  0.0403  0.0821  0.0436 -0.0734  0.0444  0.1258
   5.  C -0.0267 -0.0115 -0.0041  0.0126  0.0139 -0.0365  0.0249  0.1428  0.0201
   6.  C -0.0025  0.0247  0.0073 -0.0158  0.0042  0.0106  0.0053  0.0555  0.1197
   7.  C -0.1296 -0.0345  0.0686 -0.0695 -0.1485  0.1080 -0.0695  0.0294 -0.0059
   8.  C  1.7307  0.0058 -0.9089  0.0078  1.7612  0.1994 -0.0960  0.0021 -0.0027
   9.  N  0.0765 -0.0079  0.0300  0.0190 -0.0714  0.7864 -0.7456  0.0094  0.0115
  10.  C  0.0000  1.6791 -0.0665 -0.9331 -0.0300  0.0341 -0.0285  0.0022  0.0068
  11.  C  1.6791  0.0000  1.9718 -0.1370 -0.9979  0.0003 -0.0014 -0.0001  0.0012
  12.  C -0.0665  1.9718  0.0000  1.8091 -0.1113  0.0165 -0.0077 -0.0021 -0.0083
  13.  C -0.9331 -0.1370  1.8091  0.0000  1.7191  0.0283 -0.0387 -0.0007 -0.0016
  14.  C -0.0300 -0.9979 -0.1113  1.7191  0.0000 -0.0449  0.0394  0.0043  0.0076
  15.  C  0.0341  0.0003  0.0165  0.0283 -0.0449  0.0000  2.1679 -0.0030  0.0023
  16.  O -0.0285 -0.0014 -0.0077 -0.0387  0.0394  2.1679  0.0000  0.0021 -0.0027
  17.  H  0.0022 -0.0001 -0.0021 -0.0007  0.0043 -0.0030  0.0021  0.0000 -0.0558
  18.  H  0.0068  0.0012 -0.0083 -0.0016  0.0076  0.0023 -0.0027 -0.0558  0.0000
  19.  H  0.0089  0.0034  0.0043 -0.0035  0.0011 -0.0025 -0.0008 -0.0100 -0.0551
  20.  H -0.0018  0.0089  0.0030  0.0063  0.0029  0.0147 -0.0081 -0.0101  0.0102
  21.  H  0.0055  0.0021 -0.0051  0.0014  0.0101 -0.0012 -0.0000 -0.0557 -0.0096
  22.  H  0.1871 -0.0007 -0.1014  0.0237  0.1132 -0.0761  0.0210  0.0017  0.0088
  23.  H  0.6537  0.0699  0.0673  0.0279  0.0614  0.0115  0.0014  0.0002  0.0001
  24.  H -0.0340  0.1192  0.0446  0.0248  0.0036 -0.0051  0.0054  0.0002 -0.0000
  25.  H -0.0139  0.0151 -0.0772  0.0194 -0.0185  0.0002  0.0009  0.0000 -0.0002
  26.  H  0.0034  0.0393  0.0562  0.2823 -0.0406 -0.0093  0.0104 -0.0001 -0.0002
  27.  H  0.0762  0.0271  0.0741  0.0622  0.8413 -0.0102  0.0121 -0.0010 -0.0016
  28.  H -0.0027  0.0075  0.0077  0.0002 -0.0054 -0.1909  0.2389  0.0005 -0.0013
  29.  C -0.0849 -0.0116  0.0348  0.0272 -0.0028 -0.1408 -0.0365  0.0032 -0.0004
  30.  H  0.0046  0.0210 -0.0064 -0.0231  0.0257 -0.1480  0.0561 -0.0013 -0.0023
  31.  H -0.0083 -0.0004  0.0068  0.0075 -0.0002  0.0620 -0.1078 -0.0003  0.0009
  32.  H  0.0264 -0.0167  0.0022  0.0160 -0.0159  0.1285  0.0688  0.0008 -0.0004

     Atom   19      20      21      22      23      24      25      26      27
     ---- ------  ------  ------  ------  ------  ------  ------  ------  ------
   1.  C  0.0139 -0.0483 -0.0741 -0.0204  0.0015  0.0022  0.0008  0.0013 -0.0073
   2.  C -0.0873  0.0057  0.0443  0.0082 -0.0017  0.0007  0.0007  0.0017 -0.0061
   3.  C  0.2813 -0.0390  0.0097 -0.0126 -0.0066 -0.0076 -0.0010 -0.0031 -0.0093
   4.  C  0.0937  0.0573  0.0709 -0.0640 -0.0094 -0.0132 -0.0001  0.0001 -0.0184
   5.  C  0.0306 -0.4933  0.1166  0.0073 -0.0015 -0.0042  0.0008 -0.0014 -0.0063
   6.  C  0.0139 -0.0350  0.7342 -0.0163 -0.0025 -0.0010  0.0009 -0.0016 -0.0062
   7.  C -0.0516 -0.0430 -0.0047 -0.5334 -0.0017 -0.0040 -0.0040 -0.0107 -0.0003
   8.  C  0.0422  0.0214  0.0143  0.0512 -0.0403 -0.0092 -0.0098  0.0051 -0.0342
   9.  N  0.0137  0.0052  0.0157  0.0207 -0.0035 -0.0070 -0.0016 -0.0043  0.0037
  10.  C  0.0089 -0.0018  0.0055  0.1871  0.6537 -0.0340 -0.0139  0.0034  0.0762
  11.  C  0.0034  0.0089  0.0021 -0.0007  0.0699  0.1192  0.0151  0.0393  0.0271
  12.  C  0.0043  0.0030 -0.0051 -0.1014  0.0673  0.0446 -0.0772  0.0562  0.0741
  13.  C -0.0035  0.0063  0.0014  0.0237  0.0279  0.0248  0.0194  0.2823  0.0622
  14.  C  0.0011  0.0029  0.0101  0.1132  0.0614  0.0036 -0.0185 -0.0406  0.8413
  15.  C -0.0025  0.0147 -0.0012 -0.0761  0.0115 -0.0051  0.0002 -0.0093 -0.0102
  16.  O -0.0008 -0.0081 -0.0000  0.0210  0.0014  0.0054  0.0009  0.0104  0.0121
  17.  H -0.0100 -0.0101 -0.0557  0.0017  0.0002  0.0002  0.0000 -0.0001 -0.0010
  18.  H -0.0551  0.0102 -0.0096  0.0088  0.0001 -0.0000 -0.0002 -0.0002 -0.0016
  19.  H  0.0000 -0.0136  0.0098  0.0113 -0.0047 -0.0019 -0.0011 -0.0014 -0.0031
  20.  H -0.0136  0.0000 -0.0547 -0.0009 -0.0009 -0.0017  0.0007  0.0005 -0.0049
  21.  H  0.0098 -0.0547  0.0000 -0.0045 -0.0020 -0.0007  0.0000 -0.0002 -0.0019
  22.  H  0.0113 -0.0009 -0.0045  0.0000  0.0057  0.0040  0.0021 -0.0019 -0.0030
  23.  H -0.0047 -0.0009 -0.0020  0.0057  0.0000 -0.0543 -0.0098  0.0103 -0.0147
  24.  H -0.0019 -0.0017 -0.0007  0.0040 -0.0543  0.0000 -0.0558 -0.0095  0.0097
  25.  H -0.0011  0.0007  0.0000  0.0021 -0.0098 -0.0558  0.0000 -0.0556 -0.0095
  26.  H -0.0014  0.0005 -0.0002 -0.0019  0.0103 -0.0095 -0.0556  0.0000 -0.0557
  27.  H -0.0031 -0.0049 -0.0019 -0.0030 -0.0147  0.0097 -0.0095 -0.0557  0.0000
  28.  H  0.0001 -0.0035  0.0009  0.0078 -0.0023 -0.0003  0.0003 -0.0004  0.0005
  29.  C -0.0125  0.0032  0.0006 -0.0383 -0.0385  0.0011  0.0032 -0.0014  0.0077
  30.  H -0.0013  0.0015 -0.0009 -0.0044  0.0106 -0.0013 -0.0019  0.0014  0.0022
  31.  H  0.0032  0.0004 -0.0003 -0.0105  0.0050  0.0004  0.0009 -0.0013  0.0008
  32.  H  0.0082  0.0007 -0.0002  0.0175 -0.0025  0.0007  0.0011 -0.0017  0.0015

     Atom   28      29      30      31      32
     ---- ------  ------  ------  ------  ------
   1.  C  0.0042  0.0073 -0.0017  0.0031 -0.0038
   2.  C -0.0013 -0.0140 -0.0055  0.0092 -0.0126
   3.  C -0.0007  0.0316  0.0112 -0.0031 -0.0057
   4.  C -0.0011 -0.0542 -0.0085  0.0228 -0.0096
   5.  C -0.0024 -0.0037  0.0052 -0.0021 -0.0024
   6.  C -0.0012  0.0080  0.0041 -0.0067  0.0037
   7.  C  0.0050 -0.0564 -0.0371  0.0748  0.0015
   8.  C  0.0135 -0.0577 -0.0015  0.0130  0.0135
   9.  N -0.0121 -0.3965 -0.0570  0.0723  0.0122
  10.  C -0.0027 -0.0849  0.0046 -0.0083  0.0264
  11.  C  0.0075 -0.0116  0.0210 -0.0004 -0.0167
  12.  C  0.0077  0.0348 -0.0064  0.0068  0.0022
  13.  C  0.0002  0.0272 -0.0231  0.0075  0.0160
  14.  C -0.0054 -0.0028  0.0257 -0.0002 -0.0159
  15.  C -0.1909 -0.1408 -0.1480  0.0620  0.1285
  16.  O  0.2389 -0.0365  0.0561 -0.1078  0.0688
  17.  H  0.0005  0.0032 -0.0013 -0.0003  0.0008
  18.  H -0.0013 -0.0004 -0.0023  0.0009 -0.0004
  19.  H  0.0001 -0.0125 -0.0013  0.0032  0.0082
  20.  H -0.0035  0.0032  0.0015  0.0004  0.0007
  21.  H  0.0009  0.0006 -0.0009 -0.0003 -0.0002
  22.  H  0.0078 -0.0383 -0.0044 -0.0105  0.0175
  23.  H -0.0023 -0.0385  0.0106  0.0050 -0.0025
  24.  H -0.0003  0.0011 -0.0013  0.0004  0.0007
  25.  H  0.0003  0.0032 -0.0019  0.0009  0.0011
  26.  H -0.0004 -0.0014  0.0014 -0.0013 -0.0017
  27.  H  0.0005  0.0077  0.0022  0.0008  0.0015
  28.  H  0.0000 -0.0888  0.0003  0.0035 -0.0105
  29.  C -0.0888  0.0000  1.5789 -0.2802  1.0025
  30.  H  0.0003  1.5789  0.0000  0.0226  0.0258
  31.  H  0.0035 -0.2802  0.0226  0.0000  0.0281
  32.  H -0.0105  1.0025  0.0258  0.0281  0.0000


 MO atomic valencies:                                                          

     Atom    1
     ---- ------
   1.  C  2.6552
   2.  C  1.8547
   3.  C -0.3020
   4.  C -0.5451
   5.  C -0.3101
   6.  C  0.0555
   7.  C -1.3426
   8.  C  3.1245
   9.  N  0.3855
  10.  C  3.1522
  11.  C  2.7827
  12.  C  2.8470
  13.  C  2.9120
  14.  C  3.1572
  15.  C  2.9128
  16.  O  1.4334
  17.  H  2.0567
  18.  H  1.8109
  19.  H  0.2890
  20.  H -0.6159
  21.  H  0.8200
  22.  H -0.3972
  23.  H  0.7293
  24.  H  0.0058
  25.  H -0.2128
  26.  H  0.2117
  27.  H  0.9260
  28.  H -0.0341
  29.  C  1.3899
  30.  H  1.4691
  31.  H -0.0838
  32.  H  1.2777


 NATURAL BOND ORBITAL ANALYSIS:

                       Occupancies       Lewis Structure    Low   High
           Occ.    -------------------  -----------------   occ   occ
  Cycle   Thresh.   Lewis   Non-Lewis     CR  BD  3C  LP    (L)   (NL)   Dev
 =============================================================================
   1(1)    1.90   112.50892   7.49108     17  35   0   8    11      9    0.45
   2(2)    1.90   112.50892   7.49108     17  35   0   8    11      9    0.45
   3(1)    1.80   112.89761   7.10239     17  34   0   9     7      7    0.45
   4(2)    1.80   112.89761   7.10239     17  34   0   9     7      7    0.45
   5(1)    1.70   112.37779   7.62221     17  35   0   8     8      8    0.45
   6(2)    1.70   112.37779   7.62221     17  35   0   8     8      8    0.45
   7(1)    1.60   116.84915   3.15085     17  40   0   3     0      7    0.44
   8(2)    1.60   116.84112   3.15888     17  40   0   3     0      7    0.44
   9(3)    1.60   116.20989   3.79011     17  39   0   4     1      7    0.44
  10(4)    1.60   116.84915   3.15085     17  40   0   3     0      7    0.44
  11(1)    1.50   116.39106   3.60894     17  39   0   4     0      7    0.60
  12(2)    1.50   116.38302   3.61698     17  39   0   4     0      7    0.60
  13(3)    1.50   116.38302   3.61698     17  39   0   4     0      7    0.60
  14(4)    1.50   115.75180   4.24820     17  38   0   5     1      7    0.60
  15(5)    1.50   115.75180   4.24820     17  38   0   5     1      7    0.60
  16(6)    1.50   116.39106   3.60894     17  39   0   4     0      7    0.60
  17(1)    1.60   116.84915   3.15085     17  40   0   3     0      7    0.44
 -----------------------------------------------------------------------------

 Structure accepted: RESONANCE keyword permits strongly delocalized structure

 --------------------------------------------------------
   Core                     33.98760 ( 99.964% of  34)
   Valence Lewis            82.86155 ( 96.351% of  86)
  ==================       ============================
   Total Lewis             116.84915 ( 97.374% of 120)
  -----------------------------------------------------
   Valence non-Lewis         2.91669 (  2.431% of 120)
   Rydberg non-Lewis         0.23416 (  0.195% of 120)
  ==================       ============================
   Total non-Lewis           3.15085 (  2.626% of 120)
 --------------------------------------------------------


       (Occupancy)   Bond orbital/ Coefficients/ Hybrids
 ---------------------------------------------------------------------------------
     1. (1.98151) BD ( 1) C   1 - C   2  
                ( 49.90%)   0.7064* C   1 s( 34.70%)p 1.88( 65.27%)d 0.00(  0.03%)
                                            0.0000  0.5889 -0.0106  0.0002  0.0000
                                           -0.5408  0.0039  0.0106  0.0000 -0.2082
                                           -0.0260  0.0073 -0.0000  0.5612 -0.0322
                                           -0.0075 -0.0001  0.0085 -0.0144 -0.0041
                                            0.0042  0.0026
                ( 50.10%)   0.7078* C   2 s( 34.65%)p 1.88( 65.32%)d 0.00(  0.03%)
                                            0.0000  0.5885 -0.0127 -0.0028 -0.0005
                                            0.5489 -0.0199 -0.0073  0.0003  0.2349
                                           -0.0369  0.0005 -0.0002 -0.5429 -0.0090
                                            0.0114 -0.0006  0.0063 -0.0151 -0.0026
                                            0.0044  0.0048
     2. (1.98150) BD ( 1) C   1 - C   6  
                ( 49.94%)   0.7067* C   1 s( 34.68%)p 1.88( 65.29%)d 0.00(  0.03%)
                                            0.0000  0.5888 -0.0116 -0.0006 -0.0001
                                            0.1353 -0.0289  0.0007 -0.0001 -0.4520
                                           -0.0146  0.0107  0.0000 -0.6544  0.0266
                                            0.0099  0.0002  0.0006 -0.0046  0.0147
                                           -0.0057  0.0070
                ( 50.06%)   0.7076* C   6 s( 34.67%)p 1.88( 65.30%)d 0.00(  0.03%)
                                            0.0000  0.5887 -0.0133 -0.0024 -0.0006
                                           -0.1124 -0.0241 -0.0052 -0.0002  0.4722
                                           -0.0352  0.0044 -0.0000  0.6444 -0.0015
                                            0.0118  0.0004 -0.0004 -0.0067  0.0134
                                           -0.0040  0.0085
     3. (1.65891) BD ( 2) C   1 - C   6  
                ( 50.08%)   0.7077* C   1 s(  0.00%)p 1.00( 99.96%)d 0.00(  0.04%)
                                           -0.0000 -0.0007  0.0000  0.0000  0.0000
                                            0.7066  0.0183  0.0089 -0.0005 -0.5051
                                           -0.0131 -0.0065  0.0003  0.4944  0.0127
                                            0.0062 -0.0004 -0.0091 -0.0093 -0.0030
                                           -0.0116 -0.0085
                ( 49.92%)   0.7065* C   6 s(  0.00%)p 1.00( 99.96%)d 0.00(  0.04%)
                                           -0.0000 -0.0020  0.0001 -0.0000  0.0001
                                            0.7073  0.0173 -0.0086 -0.0013 -0.5041
                                           -0.0127  0.0064  0.0008  0.4945  0.0119
                                           -0.0058 -0.0009  0.0068  0.0069 -0.0071
                                           -0.0055  0.0142
     4. (1.98165) BD ( 1) C   1 - H  17  
                ( 60.23%)   0.7761* C   1 s( 30.54%)p 2.27( 69.40%)d 0.00(  0.07%)
                                           -0.0003  0.5523  0.0177  0.0002  0.0002
                                            0.4338  0.0022  0.0045  0.0011  0.7040
                                            0.0036  0.0073  0.0017  0.1000  0.0004
                                            0.0010  0.0002  0.0190  0.0043  0.0037
                                           -0.0098 -0.0132
                ( 39.77%)   0.6306* H  17 s(100.00%)
                                            1.0000  0.0006  0.0011
     5. (1.97937) BD ( 1) C   2 - C   3  
                ( 49.56%)   0.7040* C   2 s( 34.77%)p 1.88( 65.20%)d 0.00(  0.03%)
                                            0.0000  0.5896 -0.0097  0.0016  0.0003
                                           -0.4228  0.0262  0.0053 -0.0000 -0.6814
                                            0.0052  0.0121 -0.0008 -0.0836 -0.0318
                                            0.0049 -0.0008  0.0134 -0.0000  0.0059
                                           -0.0077 -0.0063
                ( 50.44%)   0.7102* C   3 s( 34.74%)p 1.88( 65.23%)d 0.00(  0.03%)
                                           -0.0000  0.5893  0.0148 -0.0017 -0.0002
                                            0.4199  0.0125 -0.0050  0.0001  0.6799
                                           -0.0175 -0.0055  0.0003  0.1091 -0.0355
                                            0.0035  0.0006  0.0147 -0.0014  0.0030
                                           -0.0057 -0.0069
     6. (1.66112) BD ( 2) C   2 - C   3  
                ( 49.84%)   0.7060* C   2 s(  0.00%)p 1.00( 99.96%)d 0.00(  0.04%)
                                           -0.0000 -0.0031  0.0004 -0.0001  0.0001
                                            0.7080  0.0153  0.0075 -0.0002 -0.5027
                                           -0.0111 -0.0053  0.0002  0.4950  0.0109
                                            0.0056 -0.0004 -0.0097 -0.0098 -0.0027
                                           -0.0114 -0.0095
                ( 50.16%)   0.7082* C   3 s(  0.00%)p 1.00( 99.96%)d 0.00(  0.04%)
                                            0.0001 -0.0020 -0.0014 -0.0005 -0.0002
                                            0.7024  0.0118  0.0095 -0.0021 -0.5113
                                           -0.0094 -0.0059  0.0007  0.4944  0.0098
                                            0.0066 -0.0010  0.0021  0.0024  0.0089
                                            0.0158 -0.0049
     7. (1.98149) BD ( 1) C   2 - H  18  
                ( 60.32%)   0.7767* C   2 s( 30.48%)p 2.28( 69.45%)d 0.00(  0.07%)
                                           -0.0003  0.5518  0.0178  0.0010  0.0002
                                           -0.1300 -0.0007 -0.0007  0.0001  0.4753
                                            0.0026  0.0052  0.0010  0.6720  0.0039
                                            0.0066  0.0010 -0.0058 -0.0047  0.0204
                                           -0.0064  0.0126
                ( 39.68%)   0.6299* H  18 s(100.00%)
                                            1.0000  0.0007  0.0011
     8. (1.97428) BD ( 1) C   3 - C   4  
                ( 49.37%)   0.7027* C   3 s( 35.13%)p 1.85( 64.84%)d 0.00(  0.03%)
                                            0.0001  0.5927  0.0052  0.0033  0.0005
                                            0.1056  0.0140 -0.0008  0.0012 -0.4763
                                            0.0159  0.0071  0.0006 -0.6402 -0.0028
                                            0.0077 -0.0015 -0.0002 -0.0060  0.0127
                                           -0.0043  0.0076
                ( 50.63%)   0.7115* C   4 s( 33.97%)p 1.94( 66.00%)d 0.00(  0.03%)
                                           -0.0000  0.5828  0.0062  0.0017  0.0002
                                           -0.1296  0.0069  0.0010 -0.0014  0.4558
                                           -0.0028 -0.0003  0.0012  0.6596 -0.0141
                                           -0.0023  0.0039 -0.0003 -0.0037  0.0146
                                           -0.0055  0.0083
     9. (1.97973) BD ( 1) C   3 - H  19  
                ( 60.29%)   0.7765* C   3 s( 30.04%)p 2.33( 69.89%)d 0.00(  0.07%)
                                            0.0003 -0.5478  0.0157  0.0016  0.0002
                                            0.5640  0.0030  0.0022  0.0010  0.2191
                                            0.0102 -0.0017 -0.0010 -0.5768  0.0039
                                           -0.0046 -0.0025 -0.0076  0.0208  0.0095
                                           -0.0088 -0.0055
                ( 39.71%)   0.6301* H  19 s(100.00%)
                                           -1.0000 -0.0015 -0.0007
    10. (1.97418) BD ( 1) C   4 - C   5  
                ( 50.72%)   0.7121* C   4 s( 33.95%)p 1.94( 66.02%)d 0.00(  0.03%)
                                           -0.0000  0.5826  0.0069  0.0001  0.0002
                                            0.5534 -0.0040 -0.0002  0.0022  0.2152
                                            0.0061  0.0005 -0.0000 -0.5543  0.0172
                                            0.0001 -0.0029  0.0068 -0.0150 -0.0045
                                            0.0051  0.0027
                ( 49.28%)   0.7020* C   5 s( 35.27%)p 1.83( 64.70%)d 0.00(  0.03%)
                                            0.0001  0.5938  0.0065  0.0045  0.0004
                                           -0.5448  0.0092  0.0073 -0.0001 -0.2401
                                            0.0215  0.0030  0.0013  0.5401  0.0109
                                           -0.0084  0.0016  0.0062 -0.0138 -0.0025
                                            0.0036  0.0038
    11. (1.66004) BD ( 2) C   4 - C   5  
                ( 51.19%)   0.7155* C   4 s(  0.00%)p 1.00( 99.97%)d 0.00(  0.03%)
                                            0.0001 -0.0044  0.0008  0.0010  0.0001
                                            0.7005  0.0048  0.0033 -0.0040 -0.5127
                                           -0.0049 -0.0029  0.0032  0.4959  0.0069
                                            0.0043 -0.0026  0.0009  0.0011  0.0087
                                            0.0143 -0.0058
                ( 48.81%)   0.6986* C   5 s(  0.00%)p 1.00( 99.96%)d 0.00(  0.04%)
                                           -0.0000 -0.0055  0.0001  0.0003  0.0000
                                            0.7063  0.0066  0.0056 -0.0007 -0.5076
                                           -0.0054 -0.0027  0.0015  0.4928  0.0053
                                            0.0034 -0.0010  0.0075  0.0076 -0.0069
                                           -0.0050  0.0141
    12. (1.96494) BD ( 1) C   4 - C   7  
                ( 49.00%)   0.7000* C   4 s( 32.05%)p 2.12( 67.92%)d 0.00(  0.03%)
                                            0.0002  0.5661 -0.0095 -0.0027 -0.0004
                                           -0.4307 -0.0165  0.0049 -0.0014 -0.6944
                                           -0.0149 -0.0003 -0.0020 -0.1046  0.0077
                                            0.0034 -0.0000  0.0130  0.0010  0.0035
                                           -0.0073 -0.0069
                ( 51.00%)   0.7141* C   7 s( 28.78%)p 2.47( 71.19%)d 0.00(  0.03%)
                                            0.0001  0.5365  0.0064  0.0000 -0.0000
                                            0.4222 -0.0115  0.0003  0.0012  0.7168
                                            0.0032 -0.0018  0.0015  0.1401  0.0085
                                           -0.0014  0.0030  0.0129  0.0033  0.0044
                                           -0.0065 -0.0063
    13. (1.97924) BD ( 1) C   5 - C   6  
                ( 50.41%)   0.7100* C   5 s( 34.60%)p 1.89( 65.37%)d 0.00(  0.03%)
                                           -0.0001  0.5881  0.0140 -0.0028 -0.0001
                                            0.4300 -0.0262 -0.0024  0.0005  0.6776
                                           -0.0034 -0.0079  0.0004  0.0881  0.0329
                                           -0.0050 -0.0001  0.0134 -0.0002  0.0060
                                           -0.0072 -0.0064
                ( 49.59%)   0.7042* C   6 s( 34.69%)p 1.88( 65.27%)d 0.00(  0.03%)
                                            0.0000  0.5890 -0.0086  0.0012  0.0004
                                           -0.4119 -0.0106 -0.0088 -0.0007 -0.6854
                                            0.0189 -0.0105 -0.0005 -0.1071  0.0353
                                            0.0013  0.0006  0.0148 -0.0016  0.0030
                                           -0.0059 -0.0072
    14. (1.98044) BD ( 1) C   5 - H  20  
                ( 60.25%)   0.7762* C   5 s( 30.03%)p 2.33( 69.91%)d 0.00(  0.07%)
                                            0.0004 -0.5477  0.0163  0.0017  0.0002
                                           -0.1354  0.0062 -0.0025 -0.0015  0.4734
                                            0.0077  0.0008 -0.0004  0.6756 -0.0010
                                            0.0051  0.0023  0.0049  0.0048 -0.0206
                                            0.0068 -0.0123
                ( 39.75%)   0.6304* H  20 s(100.00%)
                                           -1.0000 -0.0017 -0.0006
    15. (1.98150) BD ( 1) C   6 - H  21  
                ( 60.29%)   0.7765* C   6 s( 30.54%)p 2.27( 69.39%)d 0.00(  0.07%)
                                           -0.0003  0.5523  0.0174  0.0009  0.0003
                                            0.5622  0.0028 -0.0062  0.0010  0.2259
                                            0.0009 -0.0030  0.0004 -0.5716 -0.0032
                                            0.0053 -0.0010  0.0071 -0.0202 -0.0096
                                            0.0094  0.0054
                ( 39.71%)   0.6302* H  21 s(100.00%)
                                            1.0000  0.0007  0.0012
    16. (1.97055) BD ( 1) C   7 - C   8  
                ( 51.08%)   0.7147* C   7 s( 29.50%)p 2.39( 70.47%)d 0.00(  0.03%)
                                           -0.0001 -0.5431 -0.0084  0.0016 -0.0004
                                            0.8119 -0.0044  0.0012  0.0003 -0.0306
                                           -0.0153  0.0032 -0.0003 -0.2098 -0.0164
                                            0.0006 -0.0031  0.0011  0.0068 -0.0003
                                           -0.0137  0.0053
                ( 48.92%)   0.6994* C   8 s( 32.19%)p 2.11( 67.78%)d 0.00(  0.03%)
                                           -0.0001 -0.5673  0.0076  0.0044  0.0002
                                           -0.8103 -0.0187  0.0030 -0.0023  0.0669
                                           -0.0099  0.0022 -0.0007  0.1272 -0.0041
                                           -0.0020  0.0003  0.0023  0.0042  0.0009
                                           -0.0141  0.0078
    17. (1.97866) BD ( 1) C   7 - N   9  
                ( 37.59%)   0.6131* C   7 s( 21.99%)p 3.54( 77.91%)d 0.00(  0.09%)
                                           -0.0001  0.4684  0.0234  0.0027 -0.0006
                                            0.3969 -0.0132 -0.0005 -0.0005 -0.6667
                                            0.0243 -0.0040  0.0001  0.4199 -0.0080
                                           -0.0041  0.0013 -0.0185  0.0123 -0.0179
                                           -0.0085 -0.0047
                ( 62.41%)   0.7900* N   9 s( 34.11%)p 1.93( 65.86%)d 0.00(  0.03%)
                                           -0.0001  0.5840 -0.0006 -0.0036  0.0002
                                           -0.3846 -0.0040  0.0020 -0.0004  0.6134
                                            0.0078 -0.0041  0.0013 -0.3665 -0.0013
                                            0.0024 -0.0008 -0.0115  0.0061 -0.0080
                                           -0.0054  0.0015
    18. (1.95459) BD ( 1) C   7 - H  22  
                ( 62.00%)   0.7874* C   7 s( 19.80%)p 4.05( 80.12%)d 0.00(  0.08%)
                                            0.0003 -0.4441  0.0274 -0.0001 -0.0001
                                           -0.0638 -0.0052  0.0015  0.0028  0.1991
                                            0.0003  0.0010 -0.0030  0.8699  0.0265
                                            0.0014  0.0010  0.0011  0.0025 -0.0106
                                            0.0013 -0.0270
                ( 38.00%)   0.6165* H  22 s(100.00%)
                                           -1.0000 -0.0035  0.0002
    19. (1.97419) BD ( 1) C   8 - C  10  
                ( 50.88%)   0.7133* C   8 s( 33.97%)p 1.94( 66.00%)d 0.00(  0.03%)
                                            0.0000  0.5828  0.0076  0.0026  0.0000
                                           -0.3716 -0.0050  0.0011 -0.0009 -0.5179
                                            0.0111 -0.0003 -0.0022  0.5034 -0.0108
                                           -0.0018  0.0027  0.0079 -0.0091 -0.0119
                                           -0.0013 -0.0005
                ( 49.12%)   0.7009* C  10 s( 34.94%)p 1.86( 65.03%)d 0.00(  0.03%)
                                            0.0001  0.5911  0.0061  0.0044  0.0004
                                            0.4016 -0.0206 -0.0056 -0.0006  0.5026
                                            0.0084 -0.0063  0.0015 -0.4856  0.0002
                                            0.0056 -0.0014  0.0064 -0.0077 -0.0133
                                           -0.0016 -0.0006
    20. (1.66802) BD ( 2) C   8 - C  10  
                ( 50.18%)   0.7084* C   8 s(  0.01%)p 1.00( 99.96%)d 0.00(  0.03%)
                                            0.0001  0.0007 -0.0073  0.0014  0.0000
                                            0.1705  0.0051  0.0003 -0.0007  0.6213
                                            0.0044  0.0044 -0.0040  0.7644  0.0086
                                            0.0058 -0.0038 -0.0102 -0.0102 -0.0006
                                            0.0016  0.0114
                ( 49.82%)   0.7058* C  10 s(  0.00%)p 1.00( 99.96%)d 0.00(  0.04%)
                                           -0.0000 -0.0003 -0.0030  0.0004  0.0000
                                            0.1720  0.0039  0.0021  0.0006  0.6100
                                            0.0071  0.0058 -0.0010  0.7731  0.0095
                                            0.0063 -0.0008  0.0023 -0.0022  0.0043
                                           -0.0096 -0.0159
    21. (1.97308) BD ( 1) C   8 - C  14  
                ( 50.88%)   0.7133* C   8 s( 33.81%)p 1.96( 66.16%)d 0.00(  0.03%)
                                           -0.0000  0.5814  0.0035  0.0007  0.0002
                                           -0.4188  0.0012 -0.0010 -0.0009  0.5835
                                           -0.0086 -0.0011  0.0032 -0.3814  0.0112
                                            0.0007 -0.0020 -0.0114  0.0066 -0.0123
                                           -0.0021 -0.0037
                ( 49.12%)   0.7008* C  14 s( 35.03%)p 1.85( 64.94%)d 0.00(  0.03%)
                                            0.0001  0.5918  0.0053  0.0044  0.0004
                                            0.4425 -0.0200 -0.0071 -0.0010 -0.5579
                                           -0.0027  0.0069 -0.0014  0.3765  0.0097
                                           -0.0053  0.0015 -0.0098  0.0051 -0.0123
                                           -0.0016 -0.0036
    22. (1.98764) BD ( 1) N   9 - C  15  
                ( 63.95%)   0.7997* N   9 s( 33.00%)p 2.03( 66.96%)d 0.00(  0.05%)
                                           -0.0000  0.5744  0.0033  0.0037 -0.0002
                                            0.3129 -0.0043  0.0053  0.0005 -0.6142
                                            0.0108 -0.0097 -0.0011 -0.4406  0.0042
                                           -0.0024 -0.0011 -0.0124 -0.0067  0.0137
                                           -0.0079  0.0005
                ( 36.05%)   0.6004* C  15 s( 32.75%)p 2.05( 67.17%)d 0.00(  0.08%)
                                            0.0002  0.5721 -0.0110 -0.0019 -0.0009
                                           -0.3127  0.0137  0.0029  0.0020  0.6001
                                           -0.0234 -0.0053 -0.0036  0.4615 -0.0081
                                           -0.0025 -0.0005 -0.0125 -0.0111  0.0207
                                           -0.0089 -0.0027
    23. (1.98748) BD ( 1) N   9 - C  29  
                ( 63.85%)   0.7991* N   9 s( 32.81%)p 2.05( 67.16%)d 0.00(  0.03%)
                                           -0.0000  0.5728 -0.0002  0.0051  0.0001
                                            0.0926 -0.0016  0.0034 -0.0006 -0.0010
                                            0.0003 -0.0047  0.0010  0.8141 -0.0120
                                           -0.0028  0.0008 -0.0042  0.0042 -0.0006
                                           -0.0020  0.0157
                ( 36.15%)   0.6012* C  29 s( 24.29%)p 3.11( 75.60%)d 0.00(  0.10%)
                                            0.0001  0.4921  0.0269 -0.0017 -0.0002
                                           -0.1125  0.0068  0.0003 -0.0003  0.0170
                                           -0.0028  0.0006  0.0001 -0.8606  0.0492
                                            0.0025 -0.0013 -0.0007  0.0080 -0.0015
                                            0.0003  0.0313
    24. (1.97915) BD ( 1) C  10 - C  11  
                ( 50.49%)   0.7106* C  10 s( 34.77%)p 1.88( 65.20%)d 0.00(  0.03%)
                                           -0.0000  0.5895  0.0139 -0.0031 -0.0001
                                           -0.7938  0.0124  0.0086  0.0004  0.0634
                                            0.0289 -0.0040 -0.0000  0.1269 -0.0270
                                            0.0007  0.0005 -0.0039 -0.0036 -0.0030
                                            0.0134 -0.0089
                ( 49.51%)   0.7036* C  11 s( 34.72%)p 1.88( 65.25%)d 0.00(  0.03%)
                                            0.0000  0.5891 -0.0093  0.0016  0.0005
                                            0.7939 -0.0157 -0.0129  0.0007 -0.0802
                                            0.0318 -0.0018  0.0006 -0.1181 -0.0219
                                            0.0045 -0.0008 -0.0018 -0.0064 -0.0032
                                            0.0140 -0.0082
    25. (1.97988) BD ( 1) C  10 - H  23  
                ( 60.25%)   0.7762* C  10 s( 30.20%)p 2.31( 69.73%)d 0.00(  0.07%)
                                            0.0003 -0.5493  0.0159  0.0012  0.0001
                                           -0.4211 -0.0087  0.0049  0.0026  0.6086
                                           -0.0032  0.0024  0.0023 -0.3866  0.0018
                                           -0.0040 -0.0020  0.0176 -0.0110  0.0141
                                            0.0060  0.0047
                ( 39.75%)   0.6305* H  23 s(100.00%)
                                           -1.0000 -0.0013 -0.0008
    26. (1.98145) BD ( 1) C  11 - C  12  
                ( 50.07%)   0.7076* C  11 s( 34.67%)p 1.88( 65.30%)d 0.00(  0.03%)
                                            0.0000  0.5887 -0.0131 -0.0031 -0.0007
                                           -0.4324  0.0417  0.0027 -0.0000  0.5757
                                           -0.0001 -0.0106  0.0005 -0.3640 -0.0091
                                            0.0081 -0.0005 -0.0097  0.0051 -0.0128
                                           -0.0031 -0.0037
                ( 49.93%)   0.7066* C  12 s( 34.71%)p 1.88( 65.26%)d 0.00(  0.03%)
                                            0.0000  0.5891 -0.0108  0.0001 -0.0000
                                            0.4058  0.0226 -0.0106  0.0001 -0.5810
                                            0.0247  0.0087 -0.0001  0.3852 -0.0253
                                           -0.0046 -0.0000 -0.0115  0.0058 -0.0114
                                           -0.0007 -0.0048
    27. (1.66671) BD ( 2) C  11 - C  12  
                ( 49.65%)   0.7046* C  11 s(  0.00%)p 1.00( 99.96%)d 0.00(  0.04%)
                                           -0.0000 -0.0001 -0.0002 -0.0011 -0.0001
                                            0.1764  0.0042  0.0018 -0.0004  0.6169
                                            0.0155  0.0076 -0.0012  0.7662  0.0191
                                            0.0095 -0.0012  0.0025 -0.0022  0.0039
                                           -0.0093 -0.0163
                ( 50.35%)   0.7096* C  12 s(  0.00%)p 1.00( 99.96%)d 0.00(  0.04%)
                                            0.0000 -0.0018 -0.0003 -0.0003 -0.0001
                                            0.1725  0.0043  0.0021 -0.0004  0.6236
                                            0.0164  0.0080 -0.0003  0.7616  0.0204
                                            0.0098 -0.0004  0.0092  0.0136 -0.0048
                                            0.0084  0.0040
    28. (1.98143) BD ( 1) C  11 - H  24  
                ( 60.28%)   0.7764* C  11 s( 30.52%)p 2.27( 69.41%)d 0.00(  0.07%)
                                            0.0003 -0.5522 -0.0178 -0.0012 -0.0003
                                            0.3864  0.0016  0.0043  0.0009  0.5289
                                            0.0031  0.0047  0.0007 -0.5148 -0.0029
                                           -0.0048 -0.0007 -0.0142  0.0127  0.0166
                                            0.0053 -0.0027
                ( 39.72%)   0.6303* H  24 s(100.00%)
                                           -1.0000 -0.0006 -0.0012
    29. (1.98153) BD ( 1) C  12 - C  13  
                ( 49.92%)   0.7065* C  12 s( 34.72%)p 1.88( 65.25%)d 0.00(  0.03%)
                                            0.0000  0.5891 -0.0116 -0.0004 -0.0001
                                            0.3622  0.0246 -0.0102 -0.0000  0.5160
                                           -0.0290 -0.0070 -0.0001 -0.5031  0.0182
                                            0.0081  0.0000  0.0077 -0.0096 -0.0131
                                            0.0001 -0.0006
                ( 50.08%)   0.7077* C  13 s( 34.71%)p 1.88( 65.26%)d 0.00(  0.03%)
                                            0.0000  0.5890 -0.0133 -0.0028 -0.0005
                                           -0.3904  0.0418 -0.0020  0.0001 -0.4959
                                           -0.0070 -0.0101 -0.0006  0.5022 -0.0036
                                            0.0088  0.0004  0.0065 -0.0079 -0.0143
                                           -0.0023  0.0002
    30. (1.98165) BD ( 1) C  12 - H  25  
                ( 60.22%)   0.7760* C  12 s( 30.48%)p 2.28( 69.45%)d 0.00(  0.07%)
                                            0.0003 -0.5518 -0.0180 -0.0002 -0.0002
                                            0.8202  0.0043  0.0084  0.0018 -0.0715
                                           -0.0005 -0.0007 -0.0002 -0.1286 -0.0006
                                           -0.0014 -0.0003  0.0034  0.0065 -0.0025
                                           -0.0216  0.0116
                ( 39.78%)   0.6307* H  25 s(100.00%)
                                           -1.0000 -0.0005 -0.0012
    31. (1.97913) BD ( 1) C  13 - C  14  
                ( 49.54%)   0.7039* C  13 s( 34.62%)p 1.89( 65.35%)d 0.00(  0.03%)
                                            0.0000  0.5883 -0.0090  0.0018  0.0004
                                            0.7938 -0.0134  0.0134  0.0007 -0.0617
                                           -0.0282 -0.0044 -0.0007 -0.1331  0.0269
                                           -0.0002  0.0004 -0.0048 -0.0038 -0.0028
                                            0.0137 -0.0089
                ( 50.46%)   0.7103* C  14 s( 34.91%)p 1.86( 65.06%)d 0.00(  0.03%)
                                           -0.0001  0.5906  0.0143 -0.0020 -0.0001
                                           -0.7937  0.0137  0.0077 -0.0004  0.0748
                                           -0.0322  0.0025  0.0005  0.1150  0.0225
                                           -0.0051 -0.0001 -0.0014 -0.0057 -0.0033
                                            0.0138 -0.0080
    32. (1.67043) BD ( 2) C  13 - C  14  
                ( 49.71%)   0.7050* C  13 s(  0.00%)p 1.00( 99.96%)d 0.00(  0.04%)
                                            0.0000  0.0012 -0.0003 -0.0005 -0.0001
                                            0.1748  0.0043 -0.0020  0.0001  0.6297
                                            0.0147 -0.0071 -0.0002  0.7562  0.0183
                                           -0.0083 -0.0004  0.0097  0.0141 -0.0048
                                            0.0090  0.0049
                ( 50.29%)   0.7092* C  14 s(  0.00%)p 1.00( 99.96%)d 0.00(  0.04%)
                                            0.0000 -0.0028 -0.0012 -0.0008  0.0001
                                            0.1669  0.0049  0.0014 -0.0006  0.6369
                                            0.0114  0.0081 -0.0011  0.7520  0.0138
                                            0.0121 -0.0013 -0.0111 -0.0108  0.0010
                                            0.0010  0.0110
    33. (1.98149) BD ( 1) C  13 - H  26  
                ( 60.29%)   0.7765* C  13 s( 30.58%)p 2.27( 69.35%)d 0.00(  0.07%)
                                           -0.0003  0.5527  0.0177  0.0009  0.0002
                                           -0.4296 -0.0021  0.0051 -0.0008  0.5935
                                            0.0030 -0.0057  0.0009 -0.3957 -0.0023
                                            0.0036 -0.0006 -0.0167  0.0119 -0.0140
                                           -0.0065 -0.0036
                ( 39.71%)   0.6301* H  26 s(100.00%)
                                            1.0000  0.0006  0.0011
    34. (1.97971) BD ( 1) C  14 - H  27  
                ( 60.35%)   0.7769* C  14 s( 29.97%)p 2.33( 69.96%)d 0.00(  0.07%)
                                           -0.0003  0.5472 -0.0158 -0.0021 -0.0001
                                            0.3804  0.0092 -0.0019 -0.0014  0.5257
                                           -0.0030  0.0036  0.0017 -0.5277  0.0013
                                           -0.0035 -0.0016  0.0134 -0.0136 -0.0170
                                           -0.0042  0.0030
                ( 39.65%)   0.6297* H  27 s(100.00%)
                                            1.0000  0.0014  0.0008
    35. (1.99669) BD ( 1) C  15 - O  16  
                ( 26.93%)   0.5190* C  15 s(  0.12%)p99.99( 99.30%)d 5.06(  0.59%)
                                            0.0000  0.0339 -0.0028  0.0014 -0.0009
                                            0.8743  0.0320  0.0156  0.0012  0.4718
                                            0.0243  0.0112  0.0020 -0.0630 -0.0039
                                           -0.0016 -0.0006 -0.0319  0.0260  0.0208
                                            0.0608 -0.0055
                ( 73.07%)   0.8548* O  16 s(  0.12%)p99.99( 99.77%)d 0.90(  0.11%)
                                            0.0000  0.0348 -0.0026 -0.0005 -0.0000
                                            0.8322  0.0010 -0.0021 -0.0023  0.5417
                                           -0.0008 -0.0011 -0.0015 -0.1075  0.0008
                                            0.0002  0.0001  0.0119 -0.0103 -0.0107
                                           -0.0272  0.0017
    36. (1.99312) BD ( 2) C  15 - O  16  
                ( 35.90%)   0.5991* C  15 s( 31.90%)p 2.13( 67.94%)d 0.01(  0.16%)
                                           -0.0001  0.5617 -0.0588 -0.0010 -0.0007
                                            0.3508 -0.0351 -0.0011 -0.0025 -0.6403
                                            0.0543 -0.0005  0.0042  0.3769 -0.0016
                                           -0.0061 -0.0005 -0.0234  0.0145 -0.0251
                                           -0.0144 -0.0045
                ( 64.10%)   0.8007* O  16 s( 37.12%)p 1.69( 62.77%)d 0.00(  0.11%)
                                            0.0001  0.6082 -0.0365  0.0014 -0.0000
                                           -0.4375  0.0107 -0.0004 -0.0001  0.5650
                                           -0.0156  0.0008  0.0005 -0.3414  0.0135
                                           -0.0029  0.0005 -0.0216  0.0127 -0.0185
                                           -0.0076 -0.0088
    37. (1.98684) BD ( 1) C  15 - H  28  
                ( 58.19%)   0.7628* C  15 s( 35.51%)p 1.81( 64.40%)d 0.00(  0.09%)
                                            0.0003 -0.5947 -0.0375 -0.0014 -0.0008
                                            0.0831  0.0105 -0.0027  0.0021 -0.0048
                                           -0.0146  0.0055 -0.0023  0.7977  0.0174
                                           -0.0007  0.0038 -0.0051 -0.0057  0.0023
                                           -0.0033 -0.0284
                ( 41.81%)   0.6466* H  28 s(100.00%)
                                           -1.0000 -0.0042  0.0006
    38. (1.98706) BD ( 1) C  29 - H  30  
                ( 60.84%)   0.7800* C  29 s( 25.17%)p 2.97( 74.76%)d 0.00(  0.07%)
                                           -0.0001  0.5017 -0.0041  0.0018  0.0000
                                            0.8428  0.0145  0.0039 -0.0004  0.0745
                                            0.0044  0.0047 -0.0003  0.1770 -0.0126
                                            0.0047 -0.0015  0.0040  0.0061  0.0014
                                            0.0222 -0.0132
                ( 39.16%)   0.6258* H  30 s(100.00%)
                                            1.0000  0.0024  0.0002
    39. (1.98671) BD ( 1) C  29 - H  31  
                ( 60.86%)   0.7801* C  29 s( 24.97%)p 3.00( 74.96%)d 0.00(  0.07%)
                                           -0.0001  0.4997 -0.0050  0.0002  0.0001
                                           -0.2953 -0.0125 -0.0041 -0.0009 -0.7529
                                           -0.0120  0.0002  0.0001  0.3082 -0.0103
                                            0.0055 -0.0021  0.0147 -0.0063 -0.0116
                                           -0.0152 -0.0100
                ( 39.14%)   0.6256* H  31 s(100.00%)
                                            1.0000  0.0021  0.0001
    40. (1.98819) BD ( 1) C  29 - H  32  
                ( 60.65%)   0.7788* C  29 s( 25.63%)p 2.90( 74.29%)d 0.00(  0.07%)
                                           -0.0001  0.5063 -0.0053 -0.0009  0.0001
                                           -0.4341 -0.0118  0.0041 -0.0010  0.6527
                                            0.0117 -0.0068  0.0008  0.3577 -0.0139
                                            0.0060 -0.0001 -0.0195 -0.0086  0.0123
                                           -0.0078 -0.0089
                ( 39.35%)   0.6273* H  32 s(100.00%)
                                            1.0000  0.0006 -0.0001
    41. (1.99929) CR ( 1) C   1           s(100.00%)p 0.00(  0.00%)
                                            1.0000  0.0002  0.0000  0.0000  0.0000
                                            0.0002  0.0000  0.0000  0.0000  0.0003
                                            0.0000  0.0000  0.0000  0.0000  0.0000
                                            0.0000  0.0000  0.0000  0.0000  0.0000
                                           -0.0000 -0.0000
    42. (1.99929) CR ( 1) C   2           s(100.00%)p 0.00(  0.00%)
                                            1.0000  0.0001  0.0000  0.0000  0.0000
                                           -0.0000 -0.0000  0.0000  0.0000  0.0002
                                            0.0000  0.0000  0.0000  0.0003  0.0000
                                            0.0000  0.0000 -0.0000 -0.0000  0.0000
                                           -0.0000  0.0000
    43. (1.99916) CR ( 1) C   3           s(100.00%)p 0.00(  0.00%)
                                            1.0000  0.0002 -0.0000 -0.0000 -0.0000
                                           -0.0002 -0.0000 -0.0000 -0.0000  0.0000
                                           -0.0000  0.0000  0.0000  0.0002 -0.0000
                                            0.0000  0.0000  0.0000 -0.0000 -0.0000
                                            0.0000  0.0000
    44. (1.99910) CR ( 1) C   4           s(100.00%)p 0.00(  0.00%)
                                            1.0000 -0.0001  0.0000  0.0000  0.0000
                                            0.0000  0.0000 -0.0000  0.0000  0.0002
                                            0.0000  0.0000  0.0000 -0.0000 -0.0000
                                           -0.0000  0.0000 -0.0000 -0.0000 -0.0000
                                            0.0000  0.0000
    45. (1.99917) CR ( 1) C   5           s(100.00%)p 0.00(  0.00%)
                                            1.0000  0.0002 -0.0000 -0.0000 -0.0000
                                            0.0002 -0.0000  0.0000  0.0000 -0.0001
                                           -0.0000 -0.0000  0.0000 -0.0003  0.0000
                                           -0.0000 -0.0000 -0.0000 -0.0000  0.0000
                                           -0.0000  0.0000
    46. (1.99929) CR ( 1) C   6           s(100.00%)p 0.00(  0.00%)
                                            1.0000  0.0001  0.0000  0.0000  0.0000
                                            0.0002  0.0000 -0.0000  0.0000  0.0001
                                            0.0000 -0.0000  0.0000 -0.0002 -0.0000
                                            0.0000 -0.0000  0.0000 -0.0000 -0.0000
                                            0.0000  0.0000
    47. (1.99901) CR ( 1) C   7           s(100.00%)p 0.00(  0.00%)
                                            1.0000  0.0001 -0.0000  0.0000 -0.0000
                                            0.0001  0.0000 -0.0000 -0.0000 -0.0002
                                           -0.0000 -0.0000  0.0000 -0.0003 -0.0000
                                           -0.0000 -0.0000 -0.0000  0.0000  0.0000
                                           -0.0000  0.0000
    48. (1.99912) CR ( 1) C   8           s(100.00%)
                                            1.0000 -0.0000  0.0000  0.0000  0.0000
                                           -0.0001 -0.0000  0.0000 -0.0000 -0.0000
                                           -0.0000 -0.0000  0.0000 -0.0001 -0.0000
                                           -0.0000  0.0000  0.0000  0.0000 -0.0000
                                           -0.0000 -0.0000
    49. (1.99937) CR ( 1) N   9           s(100.00%)
                                            1.0000  0.0001  0.0000  0.0000  0.0000
                                           -0.0000 -0.0000  0.0000 -0.0000  0.0000
                                            0.0000 -0.0000  0.0000  0.0000 -0.0000
                                           -0.0000 -0.0000 -0.0000  0.0000 -0.0000
                                           -0.0000  0.0000
    50. (1.99917) CR ( 1) C  10           s(100.00%)p 0.00(  0.00%)
                                            1.0000  0.0002 -0.0000 -0.0000 -0.0000
                                            0.0001  0.0000 -0.0000 -0.0000 -0.0002
                                            0.0000 -0.0000 -0.0000  0.0002 -0.0000
                                            0.0000  0.0000 -0.0000  0.0000 -0.0000
                                           -0.0000 -0.0000
    51. (1.99929) CR ( 1) C  11           s(100.00%)p 0.00(  0.00%)
                                            1.0000  0.0001  0.0000  0.0000  0.0000
                                           -0.0002 -0.0000 -0.0000 -0.0000 -0.0002
                                           -0.0000 -0.0000 -0.0000  0.0002  0.0000
                                            0.0000  0.0000  0.0000 -0.0000 -0.0000
                                           -0.0000  0.0000
    52. (1.99929) CR ( 1) C  12           s(100.00%)p 0.00(  0.00%)
                                            1.0000  0.0002  0.0000  0.0000  0.0000
                                           -0.0003 -0.0000 -0.0000 -0.0000  0.0000
                                            0.0000  0.0000  0.0000  0.0000  0.0000
                                            0.0000  0.0000 -0.0000 -0.0000  0.0000
                                            0.0000 -0.0000
    53. (1.99929) CR ( 1) C  13           s(100.00%)p 0.00(  0.00%)
                                            1.0000  0.0001  0.0000  0.0000  0.0000
                                           -0.0002 -0.0000  0.0000 -0.0000  0.0002
                                            0.0000 -0.0000  0.0000 -0.0002 -0.0000
                                            0.0000 -0.0000 -0.0000  0.0000 -0.0000
                                           -0.0000 -0.0000
    54. (1.99918) CR ( 1) C  14           s(100.00%)p 0.00(  0.00%)
                                            1.0000  0.0001 -0.0000 -0.0000 -0.0000
                                            0.0000  0.0000  0.0000 -0.0000  0.0002
                                           -0.0000  0.0000  0.0000 -0.0002  0.0000
                                           -0.0000 -0.0000  0.0000 -0.0000 -0.0000
                                           -0.0000  0.0000
    55. (1.99939) CR ( 1) C  15           s(100.00%)p 0.00(  0.00%)
                                            1.0000  0.0001  0.0000  0.0000  0.0000
                                            0.0000 -0.0000  0.0000 -0.0000 -0.0001
                                            0.0000 -0.0000  0.0000 -0.0003 -0.0000
                                            0.0000 -0.0000  0.0000  0.0000 -0.0000
                                            0.0000  0.0000
    56. (1.99981) CR ( 1) O  16           s(100.00%)p 0.00(  0.00%)
                                            1.0000  0.0002  0.0000  0.0000  0.0000
                                            0.0001 -0.0000  0.0000  0.0000 -0.0002
                                            0.0000 -0.0000 -0.0000  0.0000 -0.0000
                                           -0.0000  0.0000  0.0000 -0.0000  0.0000
                                            0.0000  0.0000
    57. (1.99938) CR ( 1) C  29           s(100.00%)p 0.00(  0.00%)
                                            1.0000  0.0000 -0.0000  0.0000  0.0000
                                            0.0000 -0.0000  0.0000 -0.0000 -0.0000
                                            0.0000 -0.0000  0.0000  0.0002 -0.0000
                                            0.0000 -0.0000  0.0000 -0.0000  0.0000
                                           -0.0000 -0.0000
    58. (1.65976) LP ( 1) N   9           s(  0.01%)p 1.00( 99.98%)d 0.00(  0.01%)
                                           -0.0000  0.0096  0.0007  0.0001 -0.0000
                                           -0.8633 -0.0104  0.0011  0.0016 -0.4961
                                           -0.0077  0.0002  0.0006  0.0908  0.0009
                                           -0.0021  0.0000  0.0045  0.0065  0.0029
                                           -0.0079 -0.0009
    59. (1.98751) LP ( 1) O  16           s( 62.89%)p 0.59( 37.10%)d 0.00(  0.01%)
                                           -0.0003  0.7928  0.0178 -0.0007  0.0000
                                            0.2990 -0.0031  0.0010  0.0026 -0.4565
                                            0.0040 -0.0020 -0.0039  0.2705 -0.0062
                                           -0.0005  0.0022  0.0066 -0.0033  0.0047
                                            0.0030  0.0013
    60. (1.89902) LP ( 2) O  16           s(  0.00%)p 1.00( 99.93%)d 0.00(  0.06%)
                                           -0.0001  0.0030  0.0009  0.0053  0.0001
                                            0.1581  0.0017 -0.0010 -0.0006 -0.4203
                                           -0.0046  0.0017  0.0011 -0.8931 -0.0090
                                            0.0000  0.0008  0.0084  0.0092 -0.0123
                                            0.0061  0.0168
    61. (0.00543) RY*( 1) C   1           s(  1.03%)p90.97( 93.55%)d 5.27(  5.42%)
                                            0.0000 -0.0244  0.0972 -0.0002  0.0152
                                            0.0126 -0.5002  0.0606 -0.0271  0.0210
                                           -0.8101  0.0959 -0.0466  0.0033 -0.1109
                                            0.0175 -0.0072 -0.1362 -0.0942 -0.0012
                                            0.0789  0.1434
    62. (0.00193) RY*( 2) C   1           s(  0.02%)p99.99( 98.09%)d99.99(  1.89%)
                                           -0.0000 -0.0000  0.0133  0.0031  0.0005
                                            0.0196  0.4517 -0.0689 -0.1137 -0.0074
                                           -0.1641  0.0283  0.0427 -0.0356 -0.8183
                                            0.1271  0.2052 -0.0445  0.0516  0.1032
                                           -0.0541  0.0266
    63. (0.00088) RY*( 3) C   1           s(  0.06%)p99.99( 91.19%)d99.99(  8.75%)
                                           -0.0000 -0.0001  0.0236 -0.0002 -0.0009
                                            0.0140 -0.6555 -0.1502 -0.0809 -0.0110
                                            0.4696  0.1173  0.0599  0.0107 -0.4520
                                           -0.0821 -0.0617 -0.1301 -0.1327 -0.0586
                                           -0.1953 -0.1067
    64. (0.00054) RY*( 4) C   1           s(  0.00%)p 1.00(  1.05%)d94.56( 98.95%)
                                           -0.0000  0.0000  0.0054  0.0030  0.0006
                                           -0.0078  0.0723  0.0060  0.0055  0.0055
                                           -0.0524 -0.0077 -0.0045 -0.0058  0.0472
                                           -0.0009 -0.0010 -0.3486 -0.3628  0.3559
                                            0.2797 -0.7291
    65. (0.00043) RY*( 5) C   1           s(  0.10%)p99.99( 95.32%)d45.63(  4.58%)
                                           -0.0000 -0.0001  0.0310 -0.0062  0.0027
                                            0.0106  0.0346  0.4450 -0.1383 -0.0045
                                           -0.0065 -0.1593  0.0441 -0.0189 -0.0996
                                           -0.7999  0.2393  0.0670 -0.0865 -0.1624
                                            0.0786 -0.0358
    66. (0.00039) RY*( 6) C   1           s( 90.23%)p 0.08(  7.41%)d 0.03(  2.36%)
                                           -0.0000  0.0034  0.9483  0.0267 -0.0475
                                           -0.0124  0.0614  0.0503  0.1221 -0.0186
                                            0.0923  0.0393  0.1960 -0.0025  0.0356
                                            0.0473  0.0196  0.0071 -0.1066  0.0580
                                            0.0159  0.0925
    67. (0.00018) RY*( 7) C   1           s( 78.42%)p 0.04(  3.25%)d 0.23( 18.32%)
                                            0.0000 -0.0056 -0.1394  0.8745 -0.0022
                                            0.0044  0.0174  0.0107  0.0894  0.0065
                                            0.0264  0.0416  0.1446  0.0006  0.0058
                                           -0.0145  0.0220  0.0838 -0.3285  0.1611
                                            0.0039  0.2057
    68. (0.00007) RY*( 8) C   1           s(  0.02%)p99.99( 20.68%)d99.99( 79.29%)
    69. (0.00005) RY*( 9) C   1           s(  4.68%)p13.49( 63.17%)d 6.86( 32.15%)
    70. (0.00001) RY*(10) C   1           s(  0.52%)p99.99( 77.94%)d41.18( 21.53%)
    71. (0.00000) RY*(11) C   1           s(  0.89%)p99.99( 96.03%)d 3.47(  3.08%)
    72. (0.00000) RY*(12) C   1           s(  0.20%)p99.99( 83.81%)d78.58( 15.99%)
    73. (0.00001) RY*(13) C   1           s( 20.98%)p 0.15(  3.09%)d 3.62( 75.93%)
    74. (0.00000) RY*(14) C   1           s( 99.14%)p 0.01(  0.53%)d 0.00(  0.33%)
    75. (0.00001) RY*(15) C   1           s(  1.65%)p33.27( 55.02%)d26.20( 43.33%)
    76. (0.00000) RY*(16) C   1           s(  0.07%)p99.99( 12.91%)d99.99( 87.02%)
    77. (0.00000) RY*(17) C   1           s(  2.05%)p47.26( 97.04%)d 0.44(  0.91%)
    78. (0.00579) RY*( 1) C   2           s(  0.39%)p99.99( 94.83%)d12.28(  4.78%)
                                            0.0000 -0.0261  0.0467 -0.0309  0.0085
                                           -0.0024  0.1739  0.0256 -0.0018  0.0179
                                           -0.5307  0.0678 -0.0382  0.0212 -0.7906
                                            0.0474 -0.0396  0.0983 -0.0060 -0.1586
                                            0.0441 -0.1049
    79. (0.00201) RY*( 2) C   2           s(  0.19%)p99.99( 97.77%)d10.71(  2.04%)
                                           -0.0000 -0.0020  0.0352 -0.0255 -0.0033
                                           -0.0279 -0.6498  0.1175  0.1518 -0.0252
                                           -0.6270  0.1038  0.1348  0.0138  0.2916
                                           -0.0591 -0.0798  0.0487  0.0878  0.0353
                                           -0.0624 -0.0722
    80. (0.00095) RY*( 3) C   2           s(  0.20%)p99.99( 77.54%)d99.99( 22.26%)
                                            0.0000  0.0001  0.0438  0.0078  0.0053
                                            0.0091 -0.5961 -0.1852 -0.0281 -0.0068
                                            0.4256  0.1285  0.0262  0.0052 -0.4165
                                           -0.1106 -0.0281 -0.1669 -0.1674 -0.1526
                                           -0.3724 -0.0691
    81. (0.00055) RY*( 4) C   2           s(  1.63%)p 9.65( 15.77%)d50.54( 82.60%)
                                            0.0000  0.0001  0.1266  0.0179  0.0021
                                           -0.0095  0.2693  0.0308  0.0738  0.0068
                                           -0.1789  0.0169 -0.0575 -0.0104  0.1932
                                            0.0185  0.0724 -0.0202 -0.0397 -0.4507
                                           -0.7163  0.3283
    82. (0.00043) RY*( 5) C   2           s( 86.13%)p 0.11(  9.24%)d 0.05(  4.63%)
                                            0.0000  0.0033  0.9264 -0.0425 -0.0365
                                            0.0092  0.0170  0.1185 -0.0806 -0.0075
                                            0.0929  0.1674  0.0794 -0.0187  0.0399
                                            0.0231  0.1612  0.1444 -0.0258  0.0219
                                            0.0945 -0.1242
    83. (0.00027) RY*( 6) C   2           s( 15.98%)p 4.74( 75.73%)d 0.52(  8.29%)
                                           -0.0000 -0.0023 -0.2004  0.3458  0.0061
                                            0.0128  0.0358  0.5402 -0.2490  0.0148
                                            0.0774  0.5121 -0.2360 -0.0020 -0.0056
                                           -0.2537  0.1165  0.1735  0.0844  0.0998
                                           -0.1338 -0.1334
    84. (0.00013) RY*( 7) C   2           s( 61.01%)p 0.29( 17.93%)d 0.35( 21.06%)
                                            0.0000 -0.0061 -0.0160  0.7792 -0.0511
                                           -0.0042 -0.0254 -0.2307  0.1134 -0.0002
                                           -0.0255 -0.1305  0.2286  0.0062  0.0213
                                            0.1739  0.1088  0.3478 -0.2861 -0.0547
                                            0.0259 -0.0642
    85. (0.00008) RY*( 8) C   2           s(  7.77%)p 5.35( 41.58%)d 6.52( 50.65%)
    86. (0.00005) RY*( 9) C   2           s(  9.25%)p 5.63( 52.04%)d 4.19( 38.71%)
    87. (0.00003) RY*(10) C   2           s(  4.76%)p13.04( 62.11%)d 6.95( 33.12%)
    88. (0.00001) RY*(11) C   2           s(  0.24%)p99.99( 86.27%)d56.25( 13.49%)
    89. (0.00001) RY*(12) C   2           s(  1.99%)p48.00( 95.76%)d 1.12(  2.24%)
    90. (0.00001) RY*(13) C   2           s(  8.15%)p 4.45( 36.25%)d 6.82( 55.60%)
    91. (0.00001) RY*(14) C   2           s(  0.37%)p99.99( 93.21%)d17.41(  6.43%)
    92. (0.00001) RY*(15) C   2           s(  0.83%)p30.20( 25.16%)d88.81( 74.00%)
    93. (0.00000) RY*(16) C   2           s( 98.00%)p 0.01(  1.19%)d 0.01(  0.82%)
    94. (0.00001) RY*(17) C   2           s(  3.20%)p 5.54( 17.71%)d24.74( 79.09%)
    95. (0.00548) RY*( 1) C   3           s(  0.10%)p99.99( 94.69%)d54.66(  5.22%)
                                           -0.0000  0.0216 -0.0190 -0.0092 -0.0066
                                            0.0173 -0.6770 -0.0251 -0.0375  0.0116
                                           -0.3040 -0.0199 -0.0126 -0.0137  0.6230
                                           -0.0661  0.0223  0.0147 -0.1469 -0.1315
                                            0.1081  0.0374
    96. (0.00190) RY*( 2) C   3           s(  0.58%)p99.99( 96.37%)d 5.23(  3.05%)
                                            0.0000  0.0163  0.0726  0.0114 -0.0125
                                            0.0016  0.2201  0.0560 -0.0301  0.0224
                                            0.7276 -0.1178 -0.1258  0.0154  0.5882
                                           -0.0512 -0.0517  0.1460  0.0380 -0.0406
                                           -0.0014 -0.0780
    97. (0.00104) RY*( 3) C   3           s(  1.79%)p39.39( 70.45%)d15.52( 27.76%)
                                           -0.0000 -0.0028  0.1315 -0.0239 -0.0008
                                           -0.0153  0.5063  0.2062  0.0450  0.0059
                                           -0.4850 -0.1821  0.0125 -0.0118  0.3274
                                            0.1616  0.0368  0.2459  0.2448 -0.0446
                                            0.1897  0.3453
    98. (0.00059) RY*( 4) C   3           s(  8.48%)p 4.12( 34.93%)d 6.67( 56.58%)
                                            0.0000 -0.0020  0.2903 -0.0230  0.0035
                                           -0.0004  0.3472 -0.2907  0.0556 -0.0067
                                           -0.2615  0.0955 -0.0341  0.0047  0.2370
                                           -0.0780 -0.0136 -0.3097 -0.3062 -0.2207
                                           -0.5038 -0.2714
    99. (0.00046) RY*( 5) C   3           s( 76.01%)p 0.27( 20.26%)d 0.05(  3.73%)
                                            0.0000 -0.0042  0.8594 -0.1464  0.0098
                                           -0.0125 -0.2065  0.0167  0.1050 -0.0157
                                            0.0875 -0.2923  0.1360  0.0052 -0.1911
                                           -0.0059 -0.0133  0.0854 -0.0065 -0.0324
                                            0.1599 -0.0577
   100. (0.00028) RY*( 6) C   3           s( 23.06%)p 3.16( 72.88%)d 0.18(  4.06%)
                                            0.0000 -0.0051  0.3239  0.3514 -0.0474
                                           -0.0038 -0.0640  0.0586 -0.1270  0.0063
                                            0.0235  0.6016 -0.2778  0.0102  0.0468
                                            0.4891 -0.1547  0.0128 -0.0142  0.1772
                                            0.0238  0.0907
   101. (0.00020) RY*( 7) C   3           s(  4.11%)p16.54( 68.00%)d 6.78( 27.89%)
                                            0.0000  0.0032  0.0417  0.1949  0.0371
                                           -0.0015  0.0918 -0.6421 -0.0794 -0.0048
                                           -0.0633  0.1472 -0.0389 -0.0016  0.0001
                                           -0.3600 -0.3101  0.0878  0.2994 -0.0982
                                            0.4096 -0.0641
   102. (0.00013) RY*( 8) C   3           s(  5.67%)p13.42( 76.02%)d 3.23( 18.31%)
                                            0.0000  0.0050  0.1400  0.1879  0.0415
                                            0.0021  0.1112  0.4076  0.0676  0.0091
                                            0.0264  0.3560  0.2491  0.0051  0.0544
                                           -0.6178  0.0538 -0.2389 -0.1882  0.1198
                                            0.1691  0.2184
   103. (0.00010) RY*( 9) C   3           s(  7.94%)p 7.96( 63.26%)d 3.62( 28.79%)
                                           -0.0000 -0.0069  0.0047  0.2577 -0.1139
                                            0.0042  0.0603 -0.4534 -0.1082  0.0090
                                            0.1258 -0.1712  0.3609  0.0043  0.0708
                                            0.2100  0.4326 -0.1625 -0.2574  0.2531
                                            0.1072  0.3460
   104. (0.00006) RY*(10) C   3           s( 67.31%)p 0.32( 21.56%)d 0.17( 11.13%)
   105. (0.00006) RY*(11) C   3           s(  2.38%)p11.94( 28.36%)d29.16( 69.26%)
   106. (0.00004) RY*(12) C   3           s(  3.91%)p 3.29( 12.87%)d21.28( 83.22%)
   107. (0.00002) RY*(13) C   3           s(  3.55%)p 7.42( 26.33%)d19.77( 70.12%)
   108. (0.00002) RY*(14) C   3           s(  0.27%)p76.35( 20.50%)d99.99( 79.23%)
   109. (0.00000) RY*(15) C   3           s( 92.99%)p 0.06(  5.59%)d 0.02(  1.43%)
   110. (0.00001) RY*(16) C   3           s(  1.06%)p87.83( 93.26%)d 5.35(  5.68%)
   111. (0.00001) RY*(17) C   3           s(  0.89%)p99.99( 94.73%)d 4.92(  4.38%)
   112. (0.00722) RY*( 1) C   4           s(  0.48%)p99.99( 96.06%)d 7.17(  3.45%)
                                            0.0000 -0.0102  0.0537 -0.0424  0.0050
                                            0.0113 -0.5589  0.0165 -0.0126  0.0185
                                           -0.8034 -0.0049 -0.0366  0.0006 -0.0224
                                            0.0090 -0.0044  0.1161  0.0850  0.0304
                                           -0.0619 -0.0954
   113. (0.00364) RY*( 2) C   4           s(  2.80%)p33.17( 92.75%)d 1.59(  4.45%)
                                           -0.0000  0.0045  0.1666 -0.0141  0.0005
                                           -0.0004  0.7252 -0.0084 -0.0016 -0.0066
                                           -0.4731 -0.0199  0.0157 -0.0159 -0.4187
                                            0.0129  0.0346  0.1044 -0.0467 -0.0796
                                            0.1257 -0.0963
   114. (0.00208) RY*( 3) C   4           s(  5.88%)p15.25( 89.71%)d 0.75(  4.40%)
                                           -0.0000  0.0047  0.2373  0.0500  0.0039
                                            0.0107 -0.3574 -0.0533 -0.0490 -0.0123
                                            0.2841 -0.0515  0.0400 -0.0056 -0.8218
                                           -0.0284  0.0523 -0.0246 -0.0369 -0.1669
                                           -0.0972 -0.0691
   115. (0.00128) RY*( 4) C   4           s( 84.08%)p 0.16( 13.53%)d 0.03(  2.40%)
                                           -0.0000 -0.0011  0.9161 -0.0371 -0.0078
                                           -0.0104  0.0078 -0.1144  0.0526 -0.0073
                                            0.0492 -0.1216  0.0730  0.0023  0.2944
                                           -0.0949 -0.0316 -0.0975  0.0963  0.0257
                                           -0.0282 -0.0611
   116. (0.00065) RY*( 5) C   4           s(  0.22%)p 4.82(  1.07%)d99.99( 98.70%)
                                           -0.0000  0.0002  0.0345 -0.0314 -0.0069
                                            0.0087  0.0621 -0.0306 -0.0361 -0.0067
                                           -0.0341 -0.0118  0.0160  0.0027 -0.0011
                                           -0.0429  0.0336  0.2999  0.3700 -0.3451
                                           -0.3172  0.7352
   117. (0.00032) RY*( 6) C   4           s(  5.22%)p 7.39( 38.56%)d10.78( 56.23%)
                                           -0.0000 -0.0020  0.1385  0.1812 -0.0124
                                           -0.0059 -0.0727  0.2529 -0.0144  0.0021
                                            0.0520  0.0876  0.1158 -0.0115 -0.0985
                                            0.4800  0.2281  0.1436  0.2449  0.4339
                                            0.4739  0.2622
   118. (0.00025) RY*( 7) C   4           s(  1.90%)p20.45( 38.86%)d31.17( 59.24%)
                                           -0.0000  0.0031 -0.0524  0.1259 -0.0198
                                            0.0095  0.0939 -0.3021 -0.2013 -0.0076
                                           -0.1136  0.2230  0.2026 -0.0127 -0.0546
                                            0.0257  0.3747 -0.5046  0.1108  0.3567
                                           -0.4374  0.0842
   119. (0.00019) RY*( 8) C   4           s( 42.47%)p 1.18( 50.20%)d 0.17(  7.33%)
                                           -0.0000  0.0004  0.0587  0.6472  0.0483
                                           -0.0015 -0.0069  0.0587  0.2546 -0.0008
                                           -0.0257  0.5777  0.2412  0.0060  0.0562
                                           -0.0428 -0.1900  0.0867 -0.0233 -0.2274
                                           -0.0530 -0.1033
   120. (0.00011) RY*( 9) C   4           s(  2.14%)p32.84( 70.28%)d12.89( 27.58%)
                                           -0.0000  0.0048 -0.0913  0.1142 -0.0033
                                           -0.0077 -0.0807 -0.7364  0.0677 -0.0002
                                           -0.0519 -0.1834  0.1834  0.0070  0.0755
                                            0.2595  0.0791 -0.0662 -0.1000 -0.3185
                                            0.3904  0.0873
   121. (0.00009) RY*(10) C   4           s(  3.45%)p17.26( 59.53%)d10.73( 37.02%)
   122. (0.00008) RY*(11) C   4           s( 11.45%)p 5.17( 59.27%)d 2.56( 29.28%)
   123. (0.00008) RY*(12) C   4           s(  8.26%)p 4.04( 33.39%)d 7.06( 58.35%)
   124. (0.00005) RY*(13) C   4           s(  2.65%)p23.70( 62.73%)d13.08( 34.62%)
   125. (0.00005) RY*(14) C   4           s(  4.73%)p 9.21( 43.61%)d10.91( 51.66%)
   126. (0.00003) RY*(15) C   4           s( 28.71%)p 1.97( 56.58%)d 0.51( 14.71%)
   127. (0.00001) RY*(16) C   4           s(  3.92%)p23.39( 91.60%)d 1.14(  4.48%)
   128. (0.00001) RY*(17) C   4           s( 91.67%)p 0.03(  2.36%)d 0.07(  5.98%)
   129. (0.00639) RY*( 1) C   5           s(  0.50%)p99.99( 95.10%)d 8.74(  4.40%)
                                            0.0000 -0.0217  0.0672 -0.0061  0.0015
                                            0.0046 -0.0414  0.0396 -0.0053 -0.0148
                                            0.7005  0.0001  0.0174 -0.0218  0.6747
                                            0.0016  0.0257  0.1090 -0.0021 -0.1399
                                            0.0410 -0.1041
   130. (0.00218) RY*( 2) C   5           s(  0.60%)p99.99( 96.88%)d 4.21(  2.52%)
                                            0.0000  0.0178  0.0737  0.0024 -0.0148
                                            0.0205  0.6093 -0.1149 -0.0802  0.0180
                                            0.5381 -0.0972 -0.1024 -0.0073 -0.5100
                                            0.0870  0.0027  0.0572  0.0685  0.0949
                                           -0.0817 -0.0394
   131. (0.00134) RY*( 3) C   5           s(  0.05%)p99.99( 79.02%)d99.99( 20.93%)
                                           -0.0000 -0.0004  0.0152  0.0142  0.0079
                                           -0.0007 -0.6612 -0.2018 -0.0016 -0.0037
                                            0.3651  0.1079  0.0534  0.0035 -0.4007
                                           -0.0603 -0.0177  0.0226  0.0247 -0.2150
                                           -0.3196  0.2445
   132. (0.00057) RY*( 4) C   5           s( 18.55%)p 1.45( 26.99%)d 2.93( 54.45%)
                                           -0.0000 -0.0016  0.4275 -0.0530 -0.0024
                                           -0.0004 -0.3373  0.0511  0.0261 -0.0132
                                            0.1042 -0.2052  0.0980  0.0009 -0.1631
                                            0.2503 -0.0296  0.1212  0.1422  0.4035
                                            0.5804 -0.0994
   133. (0.00044) RY*( 5) C   5           s( 61.41%)p 0.31( 18.85%)d 0.32( 19.74%)
                                           -0.0000 -0.0039  0.7706 -0.1423  0.0089
                                           -0.0091  0.1178 -0.2437  0.1068 -0.0141
                                           -0.1770 -0.1762  0.1231 -0.0099  0.1512
                                            0.0218  0.0512 -0.1009 -0.0085 -0.0862
                                           -0.4227  0.0320
   134. (0.00024) RY*( 6) C   5           s( 30.04%)p 2.21( 66.48%)d 0.12(  3.48%)
                                            0.0000 -0.0058  0.4215  0.3472 -0.0470
                                            0.0077  0.0024  0.5272 -0.2485  0.0010
                                            0.0105  0.2875 -0.2549 -0.0118 -0.0968
                                           -0.4025  0.0751  0.1050 -0.1309 -0.0426
                                            0.0307  0.0622
   135. (0.00015) RY*( 7) C   5           s(  0.40%)p99.99( 59.50%)d99.68( 40.09%)
                                           -0.0000  0.0098  0.0041 -0.0106  0.0616
                                           -0.0076 -0.0813 -0.0147 -0.3586 -0.0103
                                           -0.1159  0.2970 -0.1399 -0.0012  0.0112
                                            0.4081  0.4142  0.1907  0.4100 -0.0550
                                           -0.2047 -0.3893
   136. (0.00012) RY*( 8) C   5           s(  3.51%)p21.89( 76.92%)d 5.57( 19.57%)
                                           -0.0000 -0.0033 -0.0528  0.1622  0.0777
                                           -0.0030 -0.0279 -0.4242 -0.3345 -0.0067
                                           -0.0234 -0.2440  0.0268  0.0050  0.0732
                                           -0.6271  0.1308 -0.0880  0.3840  0.1460
                                            0.1095 -0.0844
   137. (0.00010) RY*( 9) C   5           s( 10.74%)p 5.33( 57.25%)d 2.98( 32.01%)
   138. (0.00006) RY*(10) C   5           s( 10.36%)p 3.58( 37.10%)d 5.07( 52.54%)
   139. (0.00004) RY*(11) C   5           s(  0.29%)p81.71( 23.57%)d99.99( 76.14%)
   140. (0.00004) RY*(12) C   5           s( 64.79%)p 0.44( 28.19%)d 0.11(  7.02%)
   141. (0.00001) RY*(13) C   5           s(  2.77%)p30.79( 85.35%)d 4.28( 11.88%)
   142. (0.00002) RY*(14) C   5           s(  0.21%)p50.86( 10.55%)d99.99( 89.25%)
   143. (0.00001) RY*(15) C   5           s(  0.33%)p99.99( 68.86%)d92.16( 30.80%)
   144. (0.00001) RY*(16) C   5           s(  0.98%)p69.24( 67.98%)d31.61( 31.04%)
   145. (0.00000) RY*(17) C   5           s( 94.55%)p 0.02(  1.46%)d 0.04(  3.99%)
   146. (0.00567) RY*( 1) C   6           s(  0.43%)p99.99( 94.67%)d11.34(  4.90%)
                                           -0.0000  0.0260 -0.0402  0.0445 -0.0066
                                           -0.0187  0.6439  0.0659  0.0386 -0.0095
                                            0.2544  0.0707  0.0256  0.0174 -0.6734
                                           -0.0263 -0.0314  0.0186 -0.1420 -0.1236
                                            0.1076  0.0399
   147. (0.00197) RY*( 2) C   6           s(  0.06%)p99.99( 97.97%)d31.30(  1.97%)
                                            0.0000  0.0018 -0.0156  0.0190  0.0050
                                            0.0084  0.2020  0.0350 -0.0443  0.0330
                                            0.7809  0.1202 -0.1840  0.0223  0.5036
                                            0.0791 -0.1267 -0.0822 -0.0374  0.0529
                                            0.0165  0.0921
   148. (0.00080) RY*( 3) C   6           s(  0.03%)p99.99( 90.56%)d99.99(  9.41%)
                                           -0.0000  0.0000 -0.0124  0.0130 -0.0001
                                            0.0149 -0.6521  0.1689 -0.0653 -0.0109
                                            0.4581 -0.1196  0.0504  0.0100 -0.4503
                                            0.1233 -0.0488  0.0028  0.0025 -0.1569
                                           -0.2308  0.1272
   149. (0.00061) RY*( 4) C   6           s(  0.72%)p 3.62(  2.59%)d99.99( 96.69%)
                                           -0.0000  0.0002  0.0844  0.0066  0.0027
                                            0.0044  0.0806  0.0184  0.0608 -0.0027
                                           -0.0379 -0.0858 -0.0625  0.0061  0.0441
                                            0.0013  0.0263 -0.4481 -0.4752 -0.1194
                                           -0.5562 -0.4654
   150. (0.00044) RY*( 5) C   6           s( 82.22%)p 0.17( 13.59%)d 0.05(  4.19%)
                                           -0.0000  0.0027  0.9062  0.0022 -0.0310
                                           -0.0121  0.0492 -0.1324  0.0994  0.0028
                                            0.0668 -0.2378 -0.0243  0.0183 -0.0437
                                           -0.0819 -0.1881  0.1428  0.0950  0.1017
                                           -0.0462  0.0018
   151. (0.00025) RY*( 6) C   6           s( 21.00%)p 3.40( 71.43%)d 0.36(  7.57%)
                                            0.0000 -0.0015 -0.2828  0.3590  0.0340
                                            0.0074  0.0357 -0.1139 -0.1239  0.0159
                                            0.0493 -0.6181 -0.3084  0.0051  0.0177
                                           -0.4265 -0.1502  0.2294  0.0395 -0.0556
                                           -0.0259 -0.1332
   152. (0.00014) RY*( 7) C   6           s( 57.97%)p 0.34( 19.66%)d 0.39( 22.36%)
                                            0.0000 -0.0076 -0.0432  0.7585 -0.0505
                                            0.0035  0.0096 -0.0457  0.2035 -0.0027
                                           -0.0357  0.1610  0.1797 -0.0075 -0.0145
                                            0.2977 -0.0680  0.1532 -0.0597  0.3829
                                           -0.2181  0.0495
   153. (0.00007) RY*( 8) C   6           s(  4.76%)p 7.02( 33.38%)d13.01( 61.86%)
   154. (0.00005) RY*( 9) C   6           s(  7.99%)p 7.56( 60.36%)d 3.96( 31.66%)
   155. (0.00001) RY*(10) C   6           s(  1.47%)p63.94( 94.06%)d 3.04(  4.47%)
   156. (0.00001) RY*(11) C   6           s( 12.81%)p 0.48(  6.16%)d 6.33( 81.03%)
   157. (0.00000) RY*(12) C   6           s(  1.23%)p77.58( 95.65%)d 2.52(  3.11%)
   158. (0.00000) RY*(13) C   6           s(  1.55%)p61.83( 96.11%)d 1.50(  2.33%)
   159. (0.00001) RY*(14) C   6           s(  2.47%)p 8.85( 21.83%)d30.68( 75.71%)
   160. (0.00001) RY*(15) C   6           s(  7.12%)p 1.17(  8.30%)d11.88( 84.58%)
   161. (0.00000) RY*(16) C   6           s( 97.76%)p 0.02(  1.66%)d 0.01(  0.58%)
   162. (0.00001) RY*(17) C   6           s(  0.50%)p99.99( 92.09%)d14.84(  7.41%)
   163. (0.01142) RY*( 1) C   7           s(  2.40%)p40.04( 95.92%)d 0.70(  1.68%)
                                            0.0000 -0.0042  0.1543 -0.0112  0.0011
                                            0.0083 -0.3613  0.0015  0.0192 -0.0134
                                            0.1082 -0.0546  0.0063 -0.0371  0.9009
                                           -0.0133  0.0127 -0.0147 -0.0213 -0.0415
                                            0.0054 -0.1199
   164. (0.00471) RY*( 2) C   7           s(  0.42%)p99.99( 97.37%)d 5.24(  2.21%)
                                           -0.0000 -0.0211  0.0612 -0.0050  0.0004
                                           -0.0004 -0.0591  0.0460  0.0179  0.0130
                                            0.9688  0.0088 -0.0275 -0.0125 -0.1577
                                           -0.0563 -0.0050  0.0599 -0.1080  0.0610
                                           -0.0057 -0.0558
   165. (0.00235) RY*( 3) C   7           s(  0.79%)p91.59( 72.79%)d33.23( 26.41%)
                                            0.0000  0.0032  0.0885 -0.0098 -0.0028
                                            0.0159  0.6947  0.3631 -0.0045  0.0011
                                            0.0765  0.1040  0.0161 -0.0061  0.2488
                                           -0.1810  0.0398 -0.2690  0.2188  0.1572
                                            0.3299 -0.1015
   166. (0.00148) RY*( 4) C   7           s(  2.04%)p45.32( 92.45%)d 2.70(  5.51%)
                                           -0.0000  0.0020  0.1315  0.0541 -0.0139
                                            0.0007 -0.0433 -0.3614  0.0187  0.0013
                                            0.0232  0.8851  0.0060 -0.0062  0.0088
                                            0.0676  0.0548  0.0041  0.1032 -0.1070
                                            0.1817  0.0036
   167. (0.00118) RY*( 5) C   7           s(  0.28%)p99.99( 92.56%)d25.47(  7.16%)
                                            0.0000 -0.0007  0.0506 -0.0157  0.0007
                                            0.0077  0.3489 -0.7014 -0.0628 -0.0023
                                            0.1017 -0.3376 -0.0495 -0.0031  0.1060
                                            0.4117  0.0161  0.0625  0.1967  0.1169
                                            0.0898 -0.0853
   168. (0.00106) RY*( 6) C   7           s(  0.72%)p37.39( 26.96%)d99.99( 72.32%)
                                           -0.0000  0.0014  0.0750 -0.0387 -0.0091
                                           -0.0065  0.3644 -0.1755  0.0430  0.0051
                                            0.0173  0.1078 -0.1300 -0.0081  0.1087
                                           -0.2492  0.0369 -0.1562 -0.1790 -0.2219
                                           -0.7805 -0.0911
   169. (0.00076) RY*( 7) C   7           s( 12.22%)p 3.39( 41.41%)d 3.79( 46.37%)
                                           -0.0000 -0.0044  0.3449 -0.0558  0.0098
                                           -0.0062 -0.0102 -0.1087 -0.0283 -0.0063
                                           -0.0533 -0.1275  0.1050 -0.0153 -0.0823
                                           -0.5557  0.2352  0.5548  0.3559 -0.0987
                                            0.0457 -0.1321
   170. (0.00060) RY*( 8) C   7           s( 23.17%)p 2.70( 62.56%)d 0.62( 14.26%)
                                           -0.0000  0.0003  0.4753 -0.0760  0.0087
                                           -0.0060  0.0585  0.4000  0.1293 -0.0006
                                           -0.0193  0.0429  0.0177 -0.0217 -0.0716
                                            0.6269  0.2107  0.1937  0.1129 -0.1842
                                           -0.1999 -0.1359
   171. (0.00034) RY*( 9) C   7           s(  5.36%)p 7.74( 41.48%)d 9.92( 53.16%)
                                           -0.0000 -0.0063  0.1836 -0.1409 -0.0011
                                           -0.0088 -0.2687 -0.1229  0.3934  0.0187
                                           -0.0109 -0.1591 -0.2376 -0.0202 -0.2027
                                           -0.1174  0.1875 -0.6132  0.2552 -0.1590
                                            0.1201 -0.2254
   172. (0.00024) RY*(10) C   7           s( 45.08%)p 0.68( 30.88%)d 0.53( 24.05%)
                                           -0.0000 -0.0070  0.6402  0.1949  0.0536
                                           -0.0040 -0.0788 -0.0936 -0.3353  0.0114
                                           -0.0410 -0.0761  0.3773 -0.0105 -0.1026
                                           -0.0684 -0.1270 -0.3431 -0.1581  0.2125
                                           -0.0374  0.2263
   173. (0.00020) RY*(11) C   7           s(  4.31%)p 5.92( 25.50%)d16.29( 70.19%)
                                            0.0000  0.0057  0.1965 -0.0662 -0.0082
                                            0.0025 -0.0727  0.0080  0.1035 -0.0158
                                           -0.1370  0.1154 -0.4381 -0.0007 -0.0489
                                           -0.0394 -0.1037  0.1432 -0.1744  0.7356
                                           -0.0814 -0.3213
   174. (0.00015) RY*(12) C   7           s(  7.70%)p 2.61( 20.06%)d 9.38( 72.24%)
                                            0.0000  0.0037  0.2102 -0.1811 -0.0034
                                            0.0155  0.1875 -0.1117  0.3615 -0.0049
                                           -0.0774 -0.0799  0.0528 -0.0050 -0.0014
                                           -0.0655 -0.0502  0.1370 -0.7058 -0.2568
                                            0.3710 -0.0434
   175. (0.00010) RY*(13) C   7           s(  9.71%)p 7.68( 74.60%)d 1.62( 15.69%)
                                           -0.0000  0.0012 -0.1609  0.2610 -0.0559
                                           -0.0025  0.0016 -0.0479  0.5599 -0.0063
                                           -0.0020  0.0288  0.6548  0.0031 -0.0003
                                            0.0134 -0.0187  0.0093  0.0654  0.2600
                                           -0.1581 -0.2448
   176. (0.00007) RY*(14) C   7           s( 21.55%)p 2.56( 55.26%)d 1.08( 23.18%)
   177. (0.00005) RY*(15) C   7           s( 26.90%)p 0.80( 21.56%)d 1.92( 51.54%)
   178. (0.00002) RY*(16) C   7           s( 48.96%)p 0.84( 41.13%)d 0.20(  9.91%)
   179. (0.00001) RY*(17) C   7           s( 88.31%)p 0.09(  7.81%)d 0.04(  3.89%)
   180. (0.00648) RY*( 1) C   8           s(  1.73%)p54.38( 94.19%)d 2.35(  4.08%)
                                            0.0000 -0.0084  0.1269 -0.0340  0.0008
                                           -0.0185  0.9638 -0.0105  0.0405 -0.0021
                                           -0.0012 -0.0205 -0.0056  0.0017 -0.1021
                                           -0.0073 -0.0081 -0.0186 -0.0451  0.0921
                                            0.1629 -0.0579
   181. (0.00416) RY*( 2) C   8           s(  7.69%)p11.56( 88.87%)d 0.45(  3.44%)
                                           -0.0000  0.0065  0.2772  0.0004 -0.0054
                                            0.0118 -0.0410  0.0336 -0.0126 -0.0031
                                           -0.9386  0.0101  0.0170  0.0116  0.0090
                                           -0.0596 -0.0197  0.1738  0.0093 -0.0028
                                            0.0355 -0.0532
   182. (0.00254) RY*( 3) C   8           s(  4.32%)p20.49( 88.63%)d 1.63(  7.05%)
                                           -0.0000  0.0015  0.2035  0.0430  0.0009
                                            0.0084 -0.1301  0.0097 -0.0219  0.0199
                                            0.0748 -0.0781 -0.0483  0.0009 -0.9213
                                           -0.0639  0.0374  0.0101  0.1826 -0.0129
                                            0.0299 -0.1896
   183. (0.00075) RY*( 4) C   8           s( 60.98%)p 0.25( 15.41%)d 0.39( 23.61%)
                                           -0.0000  0.0003  0.7787 -0.0583  0.0002
                                            0.0076 -0.0897  0.2481 -0.0727 -0.0005
                                            0.1786  0.0180 -0.0442 -0.0065  0.0914
                                            0.1791  0.0671 -0.1689 -0.0594  0.0527
                                            0.1074  0.4356
   184. (0.00065) RY*( 5) C   8           s( 15.45%)p 0.57(  8.83%)d 4.90( 75.72%)
                                            0.0000 -0.0019  0.3911 -0.0375  0.0105
                                            0.0048 -0.0163  0.0429 -0.0422  0.0070
                                            0.1699 -0.0437 -0.0200  0.0064  0.2230
                                           -0.0577  0.0074  0.1329 -0.0957  0.1871
                                           -0.4391 -0.7089
   185. (0.00031) RY*( 6) C   8           s( 10.05%)p 4.17( 41.94%)d 4.78( 48.01%)
                                           -0.0000  0.0046 -0.0957  0.3022  0.0014
                                           -0.0000  0.0178 -0.1219 -0.0778 -0.0067
                                           -0.1424  0.3580  0.0396 -0.0087 -0.1950
                                            0.4582 -0.0063 -0.3560 -0.4466  0.2430
                                           -0.3074  0.0200
   186. (0.00020) RY*( 7) C   8           s( 14.23%)p 2.47( 35.11%)d 3.56( 50.66%)
                                            0.0000 -0.0010  0.0764  0.3695  0.0001
                                           -0.0005 -0.0139 -0.3532 -0.1888  0.0127
                                            0.1081 -0.0648 -0.3250 -0.0092  0.0056
                                            0.0627  0.2547  0.6118 -0.3083 -0.0338
                                            0.1627  0.0979
   187. (0.00018) RY*( 8) C   8           s( 12.71%)p 6.26( 79.56%)d 0.61(  7.73%)
                                            0.0000 -0.0039  0.2434  0.2561  0.0472
                                            0.0030 -0.0191 -0.5007 -0.1587 -0.0023
                                            0.0899  0.3940  0.4222  0.0039  0.0742
                                           -0.2870 -0.2998 -0.0778  0.1692 -0.1230
                                            0.1610 -0.0396
   188. (0.00011) RY*( 9) C   8           s(  2.76%)p24.84( 68.59%)d10.37( 28.65%)
                                           -0.0000 -0.0011  0.0884  0.1391  0.0214
                                            0.0010  0.0196 -0.4453  0.1334 -0.0079
                                           -0.0586 -0.4189 -0.0816  0.0092  0.1215
                                            0.5178  0.0303 -0.1810  0.4965 -0.0267
                                           -0.0604 -0.0538
   189. (0.00012) RY*(10) C   8           s( 18.02%)p 3.33( 60.04%)d 1.22( 21.94%)
                                           -0.0000  0.0065 -0.1408  0.3967  0.0542
                                           -0.0000  0.0464  0.3551 -0.6477 -0.0025
                                           -0.0200 -0.1525  0.1344  0.0046  0.0676
                                           -0.0312  0.0728 -0.0135  0.3228  0.3374
                                            0.0322  0.0096
   190. (0.00008) RY*(11) C   8           s(  1.61%)p 8.23( 13.25%)d52.90( 85.14%)
   191. (0.00005) RY*(12) C   8           s( 41.11%)p 0.58( 23.90%)d 0.85( 34.99%)
   192. (0.00006) RY*(13) C   8           s(  1.37%)p40.23( 55.25%)d31.59( 43.38%)
   193. (0.00005) RY*(14) C   8           s(  0.63%)p99.99( 77.56%)d34.36( 21.81%)
   194. (0.00003) RY*(15) C   8           s( 20.57%)p 2.28( 47.01%)d 1.58( 32.42%)
   195. (0.00000) RY*(16) C   8           s(  0.20%)p99.99( 99.44%)d 1.81(  0.36%)
   196. (0.00001) RY*(17) C   8           s( 86.58%)p 0.03(  2.53%)d 0.13( 10.89%)
   197. (0.00653) RY*( 1) N   9           s(  1.14%)p85.11( 97.17%)d 1.48(  1.69%)
                                            0.0000  0.0023  0.1020  0.0316 -0.0010
                                            0.0116 -0.6740  0.2577 -0.0063  0.0076
                                           -0.6567  0.0159 -0.0147 -0.0034  0.1207
                                           -0.0671 -0.0047  0.0710  0.0345  0.0352
                                           -0.0965 -0.0111
   198. (0.00516) RY*( 2) N   9           s(  9.73%)p 9.18( 89.34%)d 0.10(  0.93%)
                                            0.0000  0.0043  0.3106  0.0294  0.0005
                                           -0.0041  0.6383  0.1411 -0.0006  0.0024
                                           -0.5241 -0.3804 -0.0051 -0.0033  0.1001
                                           -0.1905 -0.0172  0.0135 -0.0509  0.0660
                                            0.0318  0.0335
   199. (0.00139) RY*( 3) N   9           s( 60.06%)p 0.53( 31.76%)d 0.14(  8.18%)
                                            0.0000  0.0003  0.7692  0.0946  0.0040
                                            0.0009 -0.1432 -0.2786  0.0276  0.0010
                                            0.2492  0.1040 -0.0356  0.0020  0.3381
                                           -0.1578 -0.0728  0.1374  0.1165 -0.1354
                                            0.0349  0.1726
   200. (0.00139) RY*( 4) N   9           s( 55.45%)p 0.76( 42.14%)d 0.04(  2.42%)
                                           -0.0000 -0.0008  0.0308  0.7440  0.0044
                                           -0.0016  0.0384 -0.1017  0.0525  0.0029
                                           -0.0728  0.2501 -0.1270 -0.0073 -0.4545
                                           -0.3277 -0.0942 -0.0400 -0.0503  0.0087
                                           -0.0774 -0.1181
   201. (0.00108) RY*( 5) N   9           s( 43.83%)p 1.03( 45.11%)d 0.25( 11.06%)
                                           -0.0000 -0.0017 -0.4120  0.5182  0.0022
                                           -0.0005  0.0150  0.0748  0.0137 -0.0000
                                            0.0747 -0.2255 -0.0297  0.0018  0.6183
                                            0.0152 -0.0718  0.0519  0.0707 -0.2652
                                           -0.0005  0.1805
   202. (0.00089) RY*( 6) N   9           s(  0.47%)p99.99( 73.66%)d54.50( 25.87%)
                                           -0.0000 -0.0050  0.0513 -0.0449  0.0081
                                           -0.0019  0.0274  0.7193 -0.0426 -0.0018
                                            0.2436  0.1819 -0.0153 -0.0008 -0.0030
                                           -0.3511 -0.0256 -0.1336  0.2951 -0.0036
                                            0.3915  0.0213
   203. (0.00066) RY*( 7) N   9           s(  2.80%)p22.48( 62.85%)d12.29( 34.36%)
                                           -0.0000 -0.0103  0.1632  0.0343  0.0066
                                            0.0039 -0.1754  0.1465  0.0138 -0.0054
                                            0.1747 -0.6312 -0.0315 -0.0000 -0.3624
                                            0.1096 -0.0522 -0.0003  0.1652 -0.5008
                                           -0.1146 -0.2287
   204. (0.00040) RY*( 8) N   9           s( 13.75%)p 5.15( 70.75%)d 1.13( 15.50%)
                                            0.0000  0.0022  0.2246  0.2935 -0.0298
                                           -0.0001  0.1125  0.1221 -0.0672 -0.0038
                                           -0.1272  0.1942  0.0513 -0.0004 -0.0125
                                            0.7866  0.0029 -0.1782  0.2723  0.0551
                                            0.2004 -0.0769
   205. (0.00020) RY*( 9) N   9           s(  0.47%)p67.62( 31.87%)d99.99( 67.65%)
                                           -0.0000  0.0014  0.0648 -0.0085 -0.0209
                                           -0.0009  0.0962  0.2354 -0.1439 -0.0078
                                           -0.0641  0.2861  0.3163 -0.0082 -0.1515
                                            0.1007  0.1186  0.1281 -0.4340 -0.5395
                                           -0.1044  0.4121
   206. (0.00013) RY*(10) N   9           s(  5.45%)p 5.58( 30.41%)d11.77( 64.14%)
                                           -0.0000 -0.0151  0.1616  0.1674 -0.0121
                                           -0.0107 -0.1862  0.2222  0.1569  0.0106
                                            0.2326 -0.3152 -0.1425  0.0045 -0.0325
                                            0.1415  0.0194 -0.2534 -0.5738  0.4024
                                            0.0782  0.2825
   207. (0.00014) RY*(11) N   9           s(  1.24%)p15.00( 18.57%)d64.78( 80.19%)
                                            0.0000  0.0063  0.0949 -0.0572  0.0080
                                           -0.0026  0.0517  0.1094  0.0354 -0.0000
                                            0.0250  0.2017 -0.0902  0.0156  0.3208
                                           -0.0060 -0.1310 -0.2925 -0.4375 -0.2324
                                           -0.0794 -0.6817
   208. (0.00012) RY*(12) N   9           s(  2.39%)p13.12( 31.30%)d27.78( 66.31%)
                                           -0.0000 -0.0078  0.0992  0.1101 -0.0429
                                            0.0020  0.0676  0.2915 -0.2822  0.0091
                                            0.2238 -0.0034  0.2867  0.0054  0.0923
                                            0.0097  0.0533  0.1542  0.1088  0.3419
                                           -0.7032 -0.1268
   209. (0.00004) RY*(13) N   9           s(  2.28%)p18.52( 42.22%)d24.34( 55.50%)
   210. (0.00004) RY*(14) N   9           s(  1.05%)p37.49( 39.39%)d56.69( 59.56%)
   211. (0.00001) RY*(15) N   9           s(  0.99%)p97.02( 95.82%)d 3.23(  3.19%)
   212. (0.00000) RY*(16) N   9           s(  0.23%)p99.99( 97.04%)d12.06(  2.74%)
   213. (0.00000) RY*(17) N   9           s( 98.75%)p 0.01(  0.65%)d 0.01(  0.60%)
   214. (0.00542) RY*( 1) C  10           s(  0.18%)p99.99( 94.52%)d29.39(  5.30%)
                                            0.0000 -0.0217  0.0313  0.0185  0.0031
                                            0.0153 -0.5600 -0.0142 -0.0094 -0.0153
                                            0.6837 -0.0561  0.0372  0.0102 -0.3926
                                            0.0669 -0.0140  0.1639 -0.1201  0.0641
                                            0.0865  0.0113
   215. (0.00197) RY*( 2) C  10           s(  0.28%)p99.99( 97.16%)d 9.20(  2.57%)
                                            0.0000  0.0161  0.0327  0.0354 -0.0144
                                           -0.0232 -0.7619  0.1214  0.1233 -0.0095
                                           -0.3389  0.0396  0.0354  0.0134  0.4909
                                            0.0035 -0.0393 -0.0675  0.0197  0.0436
                                            0.1257 -0.0549
   216. (0.00117) RY*( 3) C  10           s(  0.39%)p99.99( 79.92%)d50.58( 19.69%)
                                           -0.0000  0.0016  0.0471 -0.0402 -0.0076
                                            0.0040 -0.1890 -0.0443 -0.0011  0.0021
                                           -0.5088 -0.1996 -0.0396  0.0058 -0.6202
                                           -0.2739 -0.0386  0.1854  0.1446  0.0560
                                           -0.0847 -0.3623
   217. (0.00060) RY*( 4) C  10           s(  2.66%)p 9.61( 25.57%)d26.97( 71.77%)
                                           -0.0000  0.0002  0.1455 -0.0735 -0.0057
                                            0.0057 -0.0883  0.0409 -0.0286  0.0045
                                           -0.2671  0.1508 -0.0527  0.0084 -0.3531
                                            0.1446 -0.0533 -0.5073 -0.5430  0.0709
                                            0.0050  0.4005
   218. (0.00038) RY*( 5) C  10           s( 72.91%)p 0.31( 22.86%)d 0.06(  4.23%)
                                           -0.0000 -0.0029  0.8373 -0.1657  0.0245
                                            0.0207  0.0736  0.4053 -0.1804 -0.0075
                                            0.0946  0.0123  0.0644  0.0023  0.0431
                                           -0.1017  0.0204 -0.0429  0.1755  0.0685
                                            0.0410 -0.0573
   219. (0.00027) RY*( 6) C  10           s( 37.52%)p 1.51( 56.64%)d 0.16(  5.84%)
                                            0.0000 -0.0066  0.4380  0.4249 -0.0533
                                           -0.0047  0.0225 -0.4250  0.2316 -0.0080
                                           -0.0836 -0.3634  0.0703  0.0094  0.0282
                                            0.4231 -0.0879  0.0910 -0.0561 -0.2053
                                           -0.0685  0.0100
   220. (0.00015) RY*( 7) C  10           s(  2.03%)p35.76( 72.64%)d12.47( 25.33%)
                                           -0.0000  0.0078  0.1066 -0.0544  0.0770
                                            0.0091  0.1142 -0.3549  0.3555 -0.0016
                                            0.0918  0.0850  0.3189  0.0002  0.0672
                                           -0.3963 -0.4267 -0.1033 -0.0624  0.4369
                                            0.2150 -0.0398
   221. (0.00011) RY*( 8) C  10           s( 25.78%)p 1.78( 45.84%)d 1.10( 28.38%)
                                            0.0000  0.0084  0.0359  0.4920  0.1197
                                           -0.0110 -0.1017 -0.0633 -0.3108 -0.0020
                                           -0.0387  0.4678  0.3054  0.0019 -0.0470
                                           -0.1485 -0.0975  0.0899  0.1453  0.0200
                                           -0.4664  0.1916
   222. (0.00007) RY*( 9) C  10           s( 17.08%)p 2.56( 43.64%)d 2.30( 39.29%)
   223. (0.00004) RY*(10) C  10           s(  4.48%)p17.34( 77.68%)d 3.98( 17.84%)
   224. (0.00005) RY*(11) C  10           s( 19.91%)p 1.21( 24.17%)d 2.81( 55.93%)
   225. (0.00003) RY*(12) C  10           s(  2.81%)p10.25( 28.86%)d24.27( 68.33%)
   226. (0.00002) RY*(13) C  10           s(  2.35%)p 8.36( 19.60%)d33.27( 78.05%)
   227. (0.00001) RY*(14) C  10           s(  8.54%)p 5.61( 47.96%)d 5.09( 43.49%)
   228. (0.00001) RY*(15) C  10           s(  7.87%)p 8.80( 69.23%)d 2.91( 22.90%)
   229. (0.00000) RY*(16) C  10           s( 93.27%)p 0.05(  4.53%)d 0.02(  2.20%)
   230. (0.00000) RY*(17) C  10           s(  2.03%)p44.04( 89.26%)d 4.30(  8.72%)
   231. (0.00579) RY*( 1) C  11           s(  0.41%)p99.99( 94.83%)d11.73(  4.77%)
                                            0.0000 -0.0259  0.0467 -0.0341  0.0072
                                           -0.0154  0.4220 -0.0765  0.0372 -0.0159
                                            0.6291 -0.0289  0.0275  0.0162 -0.6020
                                            0.0383 -0.0306 -0.1455  0.1027  0.0897
                                            0.0691 -0.0559
   232. (0.00203) RY*( 2) C  11           s(  0.30%)p99.99( 97.70%)d 6.59(  1.99%)
                                           -0.0000 -0.0019  0.0466 -0.0289 -0.0040
                                            0.0352  0.8277 -0.1350 -0.1832 -0.0185
                                           -0.4486  0.0798  0.1048  0.0078  0.1301
                                           -0.0274 -0.0472  0.0380 -0.0539  0.0643
                                            0.1012 -0.0349
   233. (0.00083) RY*( 3) C  11           s(  0.58%)p99.99( 87.19%)d20.96( 12.23%)
                                           -0.0000  0.0008  0.0749  0.0141  0.0045
                                            0.0034 -0.1881 -0.0323 -0.0129  0.0158
                                           -0.5435 -0.1571 -0.0460  0.0156 -0.6909
                                           -0.1794 -0.0556  0.2001  0.2160 -0.0163
                                            0.0030 -0.1879
   234. (0.00060) RY*( 4) C  11           s(  0.56%)p 8.32(  4.66%)d99.99( 94.78%)
                                            0.0000  0.0002 -0.0375  0.0644  0.0077
                                            0.0019  0.0476  0.0530  0.0090  0.0021
                                            0.1086  0.0083  0.0769  0.0048  0.1351
                                            0.0332  0.0654  0.4247  0.6634 -0.2344
                                            0.4355  0.2875
   235. (0.00045) RY*( 5) C  11           s( 88.74%)p 0.10(  8.47%)d 0.03(  2.79%)
                                           -0.0000  0.0028  0.9398 -0.0562 -0.0330
                                            0.0035 -0.0754 -0.1730 -0.0162  0.0160
                                            0.0130  0.0026 -0.1291 -0.0151  0.0938
                                            0.0822  0.1261 -0.0951  0.0448 -0.0237
                                            0.1217 -0.0384
   236. (0.00026) RY*( 6) C  11           s( 16.18%)p 4.59( 74.34%)d 0.59(  9.48%)
                                            0.0000 -0.0013 -0.1479  0.3736  0.0191
                                           -0.0185 -0.0817 -0.6670  0.2887  0.0071
                                            0.0135  0.3798 -0.1558 -0.0009  0.0048
                                           -0.1833  0.0757  0.0337 -0.1069  0.0246
                                            0.2580 -0.1227
   237. (0.00013) RY*( 7) C  11           s( 55.34%)p 0.40( 22.07%)d 0.41( 22.59%)
                                            0.0000 -0.0075 -0.0330  0.7398 -0.0707
                                            0.0040  0.0581  0.2010 -0.2318 -0.0076
                                           -0.0376 -0.2314 -0.1186  0.0046  0.0129
                                            0.1900  0.1333 -0.3301  0.0763 -0.2437
                                            0.0754 -0.2146
   238. (0.00007) RY*( 8) C  11           s(  5.74%)p 6.33( 36.33%)d10.09( 57.92%)
   239. (0.00005) RY*( 9) C  11           s(  7.39%)p 8.74( 64.61%)d 3.79( 28.00%)
   240. (0.00002) RY*(10) C  11           s(  0.61%)p99.99( 87.34%)d19.83( 12.05%)
   241. (0.00002) RY*(11) C  11           s( 14.56%)p 0.71( 10.35%)d 5.16( 75.08%)
   242. (0.00000) RY*(12) C  11           s(  2.60%)p37.23( 96.96%)d 0.17(  0.44%)
   243. (0.00001) RY*(13) C  11           s(  4.64%)p19.53( 90.67%)d 1.01(  4.68%)
   244. (0.00000) RY*(14) C  11           s( 98.86%)p 0.01(  0.69%)d 0.00(  0.46%)
   245. (0.00001) RY*(15) C  11           s(  2.05%)p17.87( 36.59%)d29.98( 61.37%)
   246. (0.00001) RY*(16) C  11           s(  0.94%)p74.99( 70.73%)d30.04( 28.33%)
   247. (0.00000) RY*(17) C  11           s(  0.57%)p28.98( 16.55%)d99.99( 82.88%)
   248. (0.00552) RY*( 1) C  12           s(  1.03%)p91.30( 93.62%)d 5.23(  5.36%)
                                            0.0000 -0.0243  0.0971 -0.0010  0.0155
                                           -0.0243  0.9439 -0.1128  0.0537  0.0023
                                           -0.0847  0.0048 -0.0057  0.0041 -0.1466
                                            0.0145 -0.0081  0.0214  0.0463 -0.0952
                                           -0.1870  0.0833
   249. (0.00194) RY*( 2) C  12           s(  0.01%)p99.99( 98.12%)d99.99(  1.87%)
                                           -0.0000  0.0001  0.0095  0.0066  0.0015
                                           -0.0008 -0.0288  0.0047  0.0072  0.0328
                                            0.7348 -0.1125 -0.1870 -0.0262 -0.6002
                                            0.0916  0.1497  0.1062 -0.0839 -0.0080
                                            0.0031  0.0173
   250. (0.00088) RY*( 3) C  12           s(  0.07%)p99.99( 91.62%)d99.99(  8.32%)
                                           -0.0000  0.0006  0.0139  0.0218  0.0006
                                            0.0042 -0.1650 -0.0173 -0.0149  0.0131
                                           -0.5842 -0.1318 -0.0705  0.0168 -0.7043
                                           -0.1405 -0.0923  0.1663  0.2122 -0.0553
                                            0.0860 -0.0065
   251. (0.00054) RY*( 4) C  12           s(  0.01%)p 1.00(  0.36%)d99.99( 99.64%)
                                            0.0000  0.0000  0.0003  0.0076  0.0003
                                           -0.0018  0.0097  0.0089 -0.0046 -0.0065
                                            0.0353  0.0020  0.0061 -0.0080  0.0357
                                            0.0263  0.0038 -0.1250  0.1208 -0.1982
                                            0.4863  0.8309
   252. (0.00041) RY*( 5) C  12           s(  5.44%)p16.56( 89.99%)d 0.84(  4.57%)
                                            0.0000  0.0005  0.2322 -0.0168 -0.0126
                                            0.0061 -0.0258 -0.0071 -0.0649 -0.0171
                                           -0.0632 -0.6952  0.2256  0.0123  0.0783
                                            0.5679 -0.1663  0.1586 -0.1343 -0.0412
                                           -0.0150  0.0246
   253. (0.00038) RY*( 6) C  12           s( 84.56%)p 0.15( 13.08%)d 0.03(  2.36%)
                                           -0.0000  0.0031  0.9178  0.0313 -0.0482
                                            0.0215 -0.1085 -0.0831 -0.2228  0.0020
                                            0.0215  0.1893 -0.0421 -0.0066  0.0146
                                           -0.1258  0.0887 -0.0450  0.0193 -0.1341
                                           -0.0563 -0.0064
   254. (0.00018) RY*( 7) C  12           s( 80.20%)p 0.03(  2.38%)d 0.22( 17.43%)
                                            0.0000 -0.0046 -0.1306  0.8859 -0.0041
                                           -0.0078 -0.0249  0.0086 -0.1465 -0.0002
                                            0.0074 -0.0067  0.0265  0.0015  0.0214
                                            0.0087  0.0142 -0.0207 -0.0531 -0.3996
                                           -0.0969 -0.0443
   255. (0.00007) RY*( 8) C  12           s(  0.88%)p28.90( 25.52%)d83.36( 73.60%)
   256. (0.00006) RY*( 9) C  12           s(  5.82%)p11.30( 65.76%)d 4.88( 28.42%)
   257. (0.00002) RY*(10) C  12           s( 10.24%)p 1.41( 14.44%)d 7.35( 75.31%)
   258. (0.00001) RY*(11) C  12           s(  0.01%)p99.99( 99.07%)d68.97(  0.92%)
   259. (0.00000) RY*(12) C  12           s(  0.05%)p99.99( 95.39%)d84.53(  4.56%)
   260. (0.00001) RY*(13) C  12           s(  3.82%)p22.17( 84.65%)d 3.02( 11.53%)
   261. (0.00000) RY*(14) C  12           s(  0.17%)p75.24( 12.69%)d99.99( 87.14%)
   262. (0.00000) RY*(15) C  12           s(  8.89%)p 2.96( 26.34%)d 7.29( 64.77%)
   263. (0.00000) RY*(16) C  12           s(  0.15%)p99.99( 86.10%)d93.95( 13.75%)
   264. (0.00000) RY*(17) C  12           s( 98.75%)p 0.01(  0.96%)d 0.00(  0.29%)
   265. (0.00567) RY*( 1) C  13           s(  0.45%)p99.99( 94.65%)d10.81(  4.90%)
                                           -0.0000  0.0258 -0.0425  0.0446 -0.0081
                                            0.0159 -0.4846 -0.0847 -0.0376 -0.0184
                                            0.6920  0.0365  0.0358  0.0121 -0.4691
                                           -0.0205 -0.0198 -0.1435  0.1300 -0.0659
                                           -0.0845 -0.0052
   266. (0.00202) RY*( 2) C  13           s(  0.23%)p99.99( 97.81%)d 8.33(  1.96%)
                                           -0.0000  0.0015 -0.0338  0.0343  0.0052
                                           -0.0336 -0.7929 -0.1334  0.1800 -0.0131
                                           -0.2678 -0.0553  0.0736  0.0177  0.4485
                                            0.0793 -0.0999  0.0472 -0.0205 -0.0673
                                           -0.0990  0.0507
   267. (0.00082) RY*( 3) C  13           s(  0.10%)p99.99( 79.66%)d99.99( 20.25%)
                                           -0.0000  0.0005  0.0298 -0.0086 -0.0019
                                            0.0017 -0.1779  0.0610 -0.0044  0.0080
                                           -0.5418  0.1589 -0.0270  0.0121 -0.6307
                                            0.1989 -0.0638  0.2640  0.3231 -0.0814
                                            0.1450 -0.0270
   268. (0.00059) RY*( 4) C  13           s(  0.26%)p47.51( 12.16%)d99.99( 87.58%)
                                           -0.0000 -0.0000  0.0499 -0.0082 -0.0016
                                            0.0025 -0.0704  0.0176 -0.0321  0.0090
                                           -0.2116  0.0197 -0.0572  0.0133 -0.2456
                                            0.0055 -0.0792 -0.5222 -0.4818  0.0121
                                            0.1018  0.6004
   269. (0.00046) RY*( 5) C  13           s( 84.34%)p 0.15( 12.88%)d 0.03(  2.77%)
                                           -0.0000  0.0033  0.9178 -0.0132 -0.0307
                                            0.0021 -0.0840  0.2482  0.0036 -0.0186
                                            0.0633  0.0060  0.1611  0.0135  0.0205
                                           -0.1163 -0.1252  0.0573 -0.0761 -0.0058
                                            0.1014 -0.0914
   270. (0.00026) RY*( 6) C  13           s( 21.24%)p 3.31( 70.38%)d 0.39(  8.38%)
                                           -0.0000 -0.0025 -0.2822  0.3639  0.0185
                                           -0.0186 -0.0671  0.6315  0.3084 -0.0009
                                           -0.0015  0.2515  0.0922  0.0055  0.0236
                                           -0.3384 -0.1347 -0.1193 -0.0058  0.0548
                                            0.2207 -0.1334
   271. (0.00015) RY*( 7) C  13           s( 74.16%)p 0.22( 16.42%)d 0.13(  9.42%)
                                            0.0000 -0.0022  0.0646  0.8580 -0.0367
                                            0.0027  0.0644 -0.3147 -0.1765  0.0038
                                           -0.0015 -0.0708  0.0479 -0.0034 -0.0162
                                            0.1472 -0.0233  0.1019 -0.1787 -0.1495
                                            0.1573 -0.0695
   272. (0.00009) RY*( 8) C  13           s(  5.77%)p 7.55( 43.52%)d 8.79( 50.71%)
   273. (0.00006) RY*( 9) C  13           s(  4.86%)p 9.03( 43.83%)d10.57( 51.31%)
   274. (0.00003) RY*(10) C  13           s(  3.50%)p 6.62( 23.19%)d20.93( 73.31%)
   275. (0.00002) RY*(11) C  13           s(  0.49%)p99.99( 92.73%)d13.91(  6.78%)
   276. (0.00000) RY*(12) C  13           s(  2.69%)p34.13( 91.69%)d 2.09(  5.62%)
   277. (0.00000) RY*(13) C  13           s(  1.58%)p58.59( 92.70%)d 3.62(  5.72%)
   278. (0.00000) RY*(14) C  13           s( 96.39%)p 0.02(  2.04%)d 0.02(  1.56%)
   279. (0.00000) RY*(15) C  13           s(  2.50%)p11.99( 30.01%)d26.98( 67.49%)
   280. (0.00001) RY*(16) C  13           s(  0.67%)p99.99( 81.22%)d27.00( 18.11%)
   281. (0.00000) RY*(17) C  13           s(  0.85%)p17.78( 15.19%)d98.28( 83.95%)
   282. (0.00550) RY*( 1) C  14           s(  0.15%)p99.99( 94.58%)d35.22(  5.27%)
                                            0.0000 -0.0226  0.0274 -0.0144  0.0053
                                            0.0153 -0.5017 -0.0417 -0.0196  0.0134
                                           -0.5691  0.0452 -0.0245 -0.0140  0.6031
                                           -0.0216  0.0253 -0.1527  0.1068  0.0920
                                            0.0733 -0.0644
   283. (0.00194) RY*( 2) C  14           s(  0.91%)p99.99( 95.95%)d 3.47(  3.15%)
                                            0.0000  0.0158  0.0909 -0.0184 -0.0152
                                           -0.0214 -0.8005  0.1215  0.1291  0.0142
                                            0.4898 -0.0809 -0.0523 -0.0058 -0.1910
                                            0.0292  0.0032  0.0294 -0.1106  0.0518
                                            0.1003 -0.0750
   284. (0.00108) RY*( 3) C  14           s(  0.50%)p99.99( 77.02%)d44.54( 22.48%)
                                            0.0000  0.0003  0.0710 -0.0030  0.0008
                                            0.0063 -0.1740 -0.0062 -0.0025  0.0135
                                           -0.5165 -0.1719 -0.0448  0.0150 -0.6255
                                           -0.2212 -0.0294  0.1567  0.2477 -0.0981
                                            0.2580  0.2504
   285. (0.00058) RY*( 4) C  14           s( 35.85%)p 0.51( 18.33%)d 1.28( 45.82%)
                                            0.0000 -0.0028  0.5934 -0.0801  0.0007
                                            0.0118  0.0111  0.1508 -0.0770 -0.0004
                                           -0.2571  0.1215 -0.0289 -0.0083 -0.2350
                                            0.1311 -0.0138 -0.2983 -0.5197  0.1394
                                           -0.2793 -0.0402
   286. (0.00043) RY*( 5) C  14           s( 50.74%)p 0.48( 24.54%)d 0.49( 24.71%)
                                            0.0000 -0.0054  0.7024 -0.1169  0.0195
                                            0.0151  0.1149  0.1639 -0.1652  0.0064
                                            0.1738 -0.1695  0.0535 -0.0023  0.2820
                                           -0.1840  0.0512  0.3758  0.2681 -0.1135
                                            0.1450 -0.0134
   287. (0.00027) RY*( 6) C  14           s( 24.81%)p 2.93( 72.68%)d 0.10(  2.52%)
                                            0.0000 -0.0039  0.3098  0.3867 -0.0505
                                           -0.0054  0.0002 -0.5773  0.3930  0.0110
                                            0.0707  0.4005 -0.1688 -0.0056 -0.0353
                                           -0.1898  0.0877 -0.0428  0.1141 -0.0840
                                           -0.0106 -0.0564
   288. (0.00017) RY*( 7) C  14           s(  5.40%)p11.95( 64.55%)d 5.56( 30.04%)
                                            0.0000  0.0079  0.0491  0.2181  0.0632
                                            0.0092  0.0731  0.2036  0.1347 -0.0061
                                           -0.0842  0.2026 -0.1582 -0.0042 -0.0260
                                            0.6427  0.3059  0.2974  0.0768  0.3302
                                            0.3015  0.0785
   289. (0.00013) RY*( 8) C  14           s( 24.59%)p 2.80( 68.78%)d 0.27(  6.63%)
                                           -0.0000 -0.0054 -0.1072  0.4841 -0.0068
                                           -0.0004 -0.0443  0.6127 -0.0411  0.0005
                                           -0.0317  0.3882  0.0491  0.0038  0.0103
                                           -0.3917 -0.0325  0.1313  0.0245 -0.0118
                                           -0.2188  0.0199
   290. (0.00010) RY*( 9) C  14           s( 12.84%)p 2.56( 32.84%)d 4.23( 54.32%)
   291. (0.00010) RY*(10) C  14           s( 11.69%)p 5.71( 66.71%)d 1.85( 21.61%)
                                           -0.0000  0.0055 -0.0463  0.2953  0.1657
                                            0.0052  0.0803 -0.0528  0.0616  0.0007
                                           -0.0200 -0.5710 -0.4673  0.0056  0.0852
                                           -0.2785  0.1560  0.1118 -0.2284  0.3677
                                           -0.1223 -0.0350
   292. (0.00004) RY*(11) C  14           s(  0.95%)p22.39( 21.31%)d81.69( 77.74%)
   293. (0.00004) RY*(12) C  14           s( 32.10%)p 0.88( 28.11%)d 1.24( 39.78%)
   294. (0.00001) RY*(13) C  14           s(  0.30%)p99.99( 49.24%)d99.99( 50.46%)
   295. (0.00002) RY*(14) C  14           s(  1.67%)p53.79( 89.66%)d 5.20(  8.67%)
   296. (0.00002) RY*(15) C  14           s(  4.41%)p 2.00(  8.80%)d19.69( 86.79%)
   297. (0.00000) RY*(16) C  14           s( 92.69%)p 0.04(  3.48%)d 0.04(  3.82%)
   298. (0.00000) RY*(17) C  14           s(  0.48%)p99.99( 83.49%)d33.39( 16.03%)
   299. (0.00990) RY*( 1) C  15           s(  9.56%)p 8.93( 85.40%)d 0.53(  5.04%)
                                            0.0000  0.0391  0.3041 -0.0317 -0.0253
                                            0.0357  0.4570 -0.0100 -0.0346 -0.0573
                                           -0.7168  0.0140  0.0604  0.0050  0.3476
                                           -0.0259 -0.0023 -0.0605 -0.0732  0.0812
                                           -0.0491 -0.1800
   300. (0.00691) RY*( 2) C  15           s(  1.65%)p 5.03(  8.28%)d54.64( 90.07%)
                                           -0.0000  0.0020  0.1277  0.0115 -0.0054
                                           -0.0616  0.0264  0.1780 -0.0475 -0.0354
                                            0.0570  0.1804 -0.0115  0.0171  0.0783
                                           -0.0130 -0.0257 -0.3894  0.0428 -0.0007
                                            0.8590  0.0962
   301. (0.00652) RY*( 3) C  15           s( 24.36%)p 0.68( 16.64%)d 2.42( 59.00%)
                                           -0.0000  0.0081  0.4930 -0.0088  0.0208
                                            0.0156 -0.0530 -0.1533 -0.0242  0.0148
                                            0.1091  0.1362  0.0386  0.0453  0.3043
                                            0.0322 -0.1069  0.3531  0.2843 -0.3988
                                           -0.0135  0.4746
   302. (0.00263) RY*( 4) C  15           s(  9.09%)p 8.24( 74.91%)d 1.76( 16.00%)
                                           -0.0000  0.0024  0.2973  0.0167 -0.0471
                                            0.0234  0.0762  0.0188 -0.0710 -0.0351
                                           -0.2677 -0.0227  0.0774  0.0364 -0.7987
                                            0.0609 -0.1221  0.2014 -0.0677  0.1665
                                            0.1020  0.2771
   303. (0.00060) RY*( 5) C  15           s( 46.99%)p 0.60( 28.31%)d 0.53( 24.70%)
                                           -0.0000  0.0011  0.6849  0.0218 -0.0187
                                            0.0091 -0.1429  0.1390  0.0708 -0.0128
                                            0.3630 -0.2629 -0.0769  0.0290  0.0859
                                           -0.1439  0.0488 -0.0945 -0.2466  0.3497
                                           -0.1087 -0.2077
   304. (0.00049) RY*( 6) C  15           s(  0.14%)p99.99( 97.03%)d20.96(  2.84%)
                                            0.0000  0.0013  0.0303 -0.0140  0.0154
                                            0.0284 -0.8331 -0.0712 -0.1465  0.0147
                                           -0.4656 -0.0360 -0.1370 -0.0009  0.1001
                                            0.0263  0.0329 -0.0002  0.0862  0.1293
                                            0.0585 -0.0284
   305. (0.00015) RY*( 7) C  15           s( 13.57%)p 4.89( 66.33%)d 1.48( 20.10%)
                                            0.0000  0.0105  0.0442  0.3497  0.1066
                                           -0.0012  0.0286  0.0054 -0.0349 -0.0010
                                           -0.0337 -0.0532  0.0722  0.0058 -0.0935
                                           -0.2170  0.7721  0.3137  0.0853 -0.1583
                                            0.1868 -0.1880
   306. (0.00009) RY*( 8) C  15           s(  7.41%)p 7.31( 54.13%)d 5.19( 38.47%)
   307. (0.00009) RY*( 9) C  15           s(  1.43%)p40.05( 57.15%)d29.03( 41.42%)
   308. (0.00005) RY*(10) C  15           s( 34.68%)p 1.56( 54.09%)d 0.32( 11.23%)
   309. (0.00004) RY*(11) C  15           s(  4.41%)p19.19( 84.63%)d 2.49( 10.97%)
   310. (0.00003) RY*(12) C  15           s(  0.78%)p59.12( 45.91%)d68.66( 53.32%)
   311. (0.00001) RY*(13) C  15           s(  6.20%)p10.93( 67.73%)d 4.21( 26.07%)
   312. (0.00001) RY*(14) C  15           s(  3.42%)p11.17( 38.24%)d17.04( 58.34%)
   313. (0.00001) RY*(15) C  15           s( 15.45%)p 3.36( 51.91%)d 2.11( 32.63%)
   314. (0.00001) RY*(16) C  15           s( 44.95%)p 1.12( 50.49%)d 0.10(  4.56%)
   315. (0.00000) RY*(17) C  15           s( 75.64%)p 0.26( 20.03%)d 0.06(  4.34%)
   316. (0.00204) RY*( 1) O  16           s(  0.51%)p99.99( 98.06%)d 2.79(  1.43%)
                                            0.0000  0.0011  0.0551  0.0454 -0.0044
                                            0.0010 -0.4073  0.0091 -0.0021 -0.0040
                                            0.3217 -0.0841  0.0012 -0.0054  0.8380
                                            0.0023  0.0418  0.0314  0.0434 -0.0634
                                           -0.0017  0.0862
   317. (0.00188) RY*( 2) O  16           s(  0.01%)p 1.00( 99.20%)d 0.01(  0.79%)
                                           -0.0000 -0.0001  0.0068  0.0040  0.0012
                                           -0.0031 -0.7620 -0.0981 -0.0263  0.0003
                                           -0.6169 -0.0390 -0.0147  0.0015 -0.1346
                                            0.0214 -0.0117  0.0302 -0.0240  0.0033
                                           -0.0785 -0.0167
   318. (0.00069) RY*( 3) O  16           s( 90.39%)p 0.10(  9.39%)d 0.00(  0.22%)
                                           -0.0000  0.0056  0.9422  0.1268 -0.0039
                                           -0.0161  0.1456  0.0916  0.0219  0.0258
                                           -0.1858 -0.1297 -0.0339 -0.0140  0.0627
                                            0.0657  0.0445  0.0102 -0.0186  0.0180
                                            0.0051 -0.0370
   319. (0.00016) RY*( 4) O  16           s( 26.28%)p 2.69( 70.59%)d 0.12(  3.13%)
                                            0.0000 -0.0101 -0.1834  0.4786  0.0070
                                            0.0151  0.3604 -0.1929  0.0214 -0.0231
                                           -0.5221  0.2752 -0.0194  0.0147  0.3963
                                           -0.1738  0.0375 -0.0833  0.0380 -0.0891
                                           -0.0415 -0.1152
   320. (0.00011) RY*( 5) O  16           s( 20.92%)p 3.34( 69.83%)d 0.44(  9.25%)
                                           -0.0000  0.0018  0.1675  0.4255 -0.0096
                                           -0.0055 -0.2803 -0.2152  0.1024  0.0097
                                            0.4082  0.5022 -0.2190 -0.0012 -0.2823
                                           -0.0867  0.0936 -0.0703  0.1139 -0.2235
                                           -0.0168 -0.1561
   321. (0.00006) RY*( 6) O  16           s(  0.64%)p99.99( 97.85%)d 2.38(  1.52%)
   322. (0.00003) RY*( 7) O  16           s( 39.05%)p 1.32( 51.46%)d 0.24(  9.49%)
   323. (0.00003) RY*( 8) O  16           s( 10.64%)p 3.32( 35.34%)d 5.08( 54.02%)
   324. (0.00000) RY*( 9) O  16           s(  0.51%)p99.99( 94.15%)d10.55(  5.35%)
   325. (0.00000) RY*(10) O  16           s( 99.86%)p 0.00(  0.07%)d 0.00(  0.07%)
   326. (0.00000) RY*(11) O  16           s(  0.20%)p99.99( 97.16%)d13.06(  2.63%)
   327. (0.00000) RY*(12) O  16           s(  1.06%)p91.80( 97.35%)d 1.50(  1.59%)
   328. (0.00000) RY*(13) O  16           s(  0.80%)p 8.98(  7.22%)d99.99( 91.98%)
   329. (0.00000) RY*(14) O  16           s(  0.69%)p33.09( 22.92%)d99.99( 76.38%)
   330. (0.00001) RY*(15) O  16           s(  4.50%)p 7.95( 35.79%)d13.25( 59.70%)
   331. (0.00000) RY*(16) O  16           s(  0.29%)p 8.42(  2.47%)d99.99( 97.23%)
   332. (0.00000) RY*(17) O  16           s(  3.50%)p 3.31( 11.58%)d24.26( 84.92%)
   333. (0.00040) RY*( 1) H  17           s(100.00%)
                                           -0.0006  1.0000  0.0028
   334. (0.00022) RY*( 2) H  17           s(100.00%)
                                           -0.0011 -0.0028  1.0000
   335. (0.00047) RY*( 1) H  18           s(100.00%)
                                           -0.0007  1.0000  0.0024
   336. (0.00021) RY*( 2) H  18           s(100.00%)
                                           -0.0011 -0.0024  1.0000
   337. (0.00059) RY*( 1) H  19           s(100.00%)
                                           -0.0015  1.0000  0.0018
   338. (0.00015) RY*( 2) H  19           s(100.00%)
                                           -0.0007 -0.0018  1.0000
   339. (0.00063) RY*( 1) H  20           s(100.00%)
                                           -0.0017  1.0000  0.0019
   340. (0.00021) RY*( 2) H  20           s(100.00%)
                                           -0.0006 -0.0019  1.0000
   341. (0.00049) RY*( 1) H  21           s(100.00%)
                                           -0.0007  1.0000  0.0023
   342. (0.00022) RY*( 2) H  21           s(100.00%)
                                           -0.0012 -0.0023  1.0000
   343. (0.00182) RY*( 1) H  22           s(100.00%)
                                           -0.0035  1.0000 -0.0003
   344. (0.00015) RY*( 2) H  22           s(100.00%)
                                            0.0002  0.0003  1.0000
   345. (0.00057) RY*( 1) H  23           s(100.00%)
                                           -0.0013  1.0000  0.0021
   346. (0.00016) RY*( 2) H  23           s(100.00%)
                                           -0.0008 -0.0021  1.0000
   347. (0.00047) RY*( 1) H  24           s(100.00%)
                                           -0.0006  1.0000  0.0022
   348. (0.00022) RY*( 2) H  24           s(100.00%)
                                           -0.0012 -0.0022  1.0000
   349. (0.00041) RY*( 1) H  25           s(100.00%)
                                           -0.0006  1.0000  0.0026
   350. (0.00022) RY*( 2) H  25           s(100.00%)
                                           -0.0012 -0.0026  1.0000
   351. (0.00046) RY*( 1) H  26           s(100.00%)
                                           -0.0007  1.0000  0.0024
   352. (0.00022) RY*( 2) H  26           s(100.00%)
                                           -0.0011 -0.0024  1.0000
   353. (0.00055) RY*( 1) H  27           s(100.00%)
                                           -0.0014  1.0000  0.0023
   354. (0.00018) RY*( 2) H  27           s(100.00%)
                                           -0.0008 -0.0023  1.0000
   355. (0.00084) RY*( 1) H  28           s(100.00%)
                                           -0.0042  1.0000 -0.0032
   356. (0.00021) RY*( 2) H  28           s(100.00%)
                                            0.0006  0.0032  1.0000
   357. (0.00443) RY*( 1) C  29           s(  7.41%)p11.85( 87.87%)d 0.64(  4.71%)
                                            0.0000 -0.0042  0.2712 -0.0232  0.0044
                                            0.0128 -0.4420  0.0155 -0.0006 -0.0129
                                            0.7298 -0.0639 -0.0096  0.0192  0.3693
                                           -0.0953  0.0122  0.0371 -0.1296  0.1627
                                           -0.0166  0.0469
   358. (0.00315) RY*( 2) C  29           s(  0.01%)p 1.00( 70.19%)d 0.42( 29.81%)
                                            0.0000  0.0009  0.0062  0.0038 -0.0007
                                           -0.0240  0.6319  0.2858  0.0289 -0.0150
                                            0.4337  0.1667  0.0124  0.0045 -0.0492
                                           -0.0273 -0.0029  0.0239  0.4447  0.2837
                                            0.1000 -0.0964
   359. (0.00119) RY*( 3) C  29           s( 30.19%)p 2.25( 68.03%)d 0.06(  1.78%)
                                            0.0000 -0.0047  0.5436  0.0763  0.0234
                                            0.0009  0.2965 -0.0068 -0.0245  0.0071
                                           -0.3425  0.0272 -0.0144  0.0517  0.6496
                                           -0.1924 -0.1087 -0.0347  0.0116 -0.0920
                                           -0.0388 -0.0807
   360. (0.00028) RY*( 4) C  29           s( 31.27%)p 1.55( 48.57%)d 0.64( 20.16%)
                                           -0.0000 -0.0005  0.5403  0.1349 -0.0506
                                            0.0057  0.1118  0.0208 -0.0685 -0.0119
                                            0.0125 -0.4236  0.1668 -0.0198 -0.4892
                                           -0.0452  0.1369 -0.2646 -0.2043  0.2070
                                           -0.1599 -0.1463
   361. (0.00028) RY*( 5) C  29           s(  5.13%)p14.91( 76.46%)d 3.59( 18.41%)
                                           -0.0000 -0.0009  0.1623  0.1563 -0.0225
                                            0.0042 -0.4958  0.6052  0.0298  0.0010
                                           -0.2711  0.2147 -0.0453 -0.0044 -0.0870
                                           -0.0948  0.1161 -0.0271  0.3957  0.1222
                                           -0.0533 -0.0945
   362. (0.00013) RY*( 6) C  29           s( 18.51%)p 2.45( 45.33%)d 1.95( 36.16%)
                                            0.0000  0.0002  0.3365 -0.2554 -0.0814
                                           -0.0049 -0.0077 -0.2226  0.2509  0.0063
                                            0.0567 -0.0353 -0.1882  0.0172 -0.1104
                                            0.1094  0.5257  0.0851  0.3561 -0.3874
                                            0.1488  0.2353
   363. (0.00011) RY*( 7) C  29           s( 13.11%)p 4.81( 63.10%)d 1.81( 23.79%)
                                           -0.0000  0.0030  0.2733 -0.2373  0.0106
                                           -0.0089 -0.1301 -0.4096 -0.0117  0.0088
                                           -0.0404  0.4117 -0.0375 -0.0177 -0.3104
                                           -0.2869 -0.3074  0.3117  0.0573  0.1740
                                            0.1283 -0.3013
   364. (0.00008) RY*( 8) C  29           s(  3.33%)p17.32( 57.72%)d11.69( 38.95%)
   365. (0.00008) RY*( 9) C  29           s(  8.06%)p 4.39( 35.35%)d 7.02( 56.59%)
   366. (0.00005) RY*(10) C  29           s( 29.46%)p 1.29( 38.13%)d 1.10( 32.41%)
   367. (0.00003) RY*(11) C  29           s(  1.54%)p36.07( 55.43%)d28.00( 43.04%)
   368. (0.00001) RY*(12) C  29           s(  0.22%)p99.99( 70.00%)d99.99( 29.78%)
   369. (0.00001) RY*(13) C  29           s(  4.77%)p 4.00( 19.10%)d15.95( 76.12%)
   370. (0.00001) RY*(14) C  29           s(  1.24%)p63.67( 78.67%)d16.26( 20.09%)
   371. (0.00002) RY*(15) C  29           s( 39.53%)p 1.38( 54.49%)d 0.15(  5.98%)
   372. (0.00001) RY*(16) C  29           s(  8.31%)p 3.71( 30.85%)d 7.32( 60.84%)
   373. (0.00000) RY*(17) C  29           s( 97.87%)p 0.01(  1.07%)d 0.01(  1.06%)
   374. (0.00097) RY*( 1) H  30           s(100.00%)
                                           -0.0024  1.0000  0.0004
   375. (0.00016) RY*( 2) H  30           s(100.00%)
                                           -0.0002 -0.0005  1.0000
   376. (0.00096) RY*( 1) H  31           s(100.00%)
                                           -0.0021  1.0000  0.0003
   377. (0.00020) RY*( 2) H  31           s(100.00%)
                                           -0.0001 -0.0003  1.0000
   378. (0.00064) RY*( 1) H  32           s(100.00%)
                                           -0.0006  1.0000 -0.0000
   379. (0.00017) RY*( 2) H  32           s(100.00%)
                                            0.0001  0.0000  1.0000
   380. (0.01550) BD*( 1) C   1 - C   2  
                ( 50.10%)   0.7078* C   1 s( 34.70%)p 1.88( 65.27%)d 0.00(  0.03%)
                                            0.0000  0.5889 -0.0106  0.0002  0.0000
                                           -0.5408  0.0039  0.0106  0.0000 -0.2082
                                           -0.0260  0.0073 -0.0000  0.5612 -0.0322
                                           -0.0075 -0.0001  0.0085 -0.0144 -0.0041
                                            0.0042  0.0026
                ( 49.90%)  -0.7064* C   2 s( 34.65%)p 1.88( 65.32%)d 0.00(  0.03%)
                                            0.0000  0.5885 -0.0127 -0.0028 -0.0005
                                            0.5489 -0.0199 -0.0073  0.0003  0.2349
                                           -0.0369  0.0005 -0.0002 -0.5429 -0.0090
                                            0.0114 -0.0006  0.0063 -0.0151 -0.0026
                                            0.0044  0.0048
   381. (0.01549) BD*( 1) C   1 - C   6  
                ( 50.06%)   0.7076* C   1 s( 34.68%)p 1.88( 65.29%)d 0.00(  0.03%)
                                            0.0000  0.5888 -0.0116 -0.0006 -0.0001
                                            0.1353 -0.0289  0.0007 -0.0001 -0.4520
                                           -0.0146  0.0107  0.0000 -0.6544  0.0266
                                            0.0099  0.0002  0.0006 -0.0046  0.0147
                                           -0.0057  0.0070
                ( 49.94%)  -0.7067* C   6 s( 34.67%)p 1.88( 65.30%)d 0.00(  0.03%)
                                            0.0000  0.5887 -0.0133 -0.0024 -0.0006
                                           -0.1124 -0.0241 -0.0052 -0.0002  0.4722
                                           -0.0352  0.0044 -0.0000  0.6444 -0.0015
                                            0.0118  0.0004 -0.0004 -0.0067  0.0134
                                           -0.0040  0.0085
   382. (0.32726) BD*( 2) C   1 - C   6  
                ( 49.92%)   0.7065* C   1 s(  0.00%)p 1.00( 99.96%)d 0.00(  0.04%)
                                            0.0000  0.0007 -0.0000 -0.0000 -0.0000
                                           -0.7066 -0.0183 -0.0089  0.0005  0.5051
                                            0.0131  0.0065 -0.0003 -0.4944 -0.0127
                                           -0.0062  0.0004  0.0091  0.0093  0.0030
                                            0.0116  0.0085
                ( 50.08%)  -0.7077* C   6 s(  0.00%)p 1.00( 99.96%)d 0.00(  0.04%)
                                            0.0000  0.0020 -0.0001  0.0000 -0.0001
                                           -0.7073 -0.0173  0.0086  0.0013  0.5041
                                            0.0127 -0.0064 -0.0008 -0.4945 -0.0119
                                            0.0058  0.0009 -0.0068 -0.0069  0.0071
                                            0.0055 -0.0142
   383. (0.01150) BD*( 1) C   1 - H  17  
                ( 39.77%)   0.6306* C   1 s( 30.54%)p 2.27( 69.40%)d 0.00(  0.07%)
                                            0.0003 -0.5523 -0.0177 -0.0002 -0.0002
                                           -0.4338 -0.0022 -0.0045 -0.0011 -0.7040
                                           -0.0036 -0.0073 -0.0017 -0.1000 -0.0004
                                           -0.0010 -0.0002 -0.0190 -0.0043 -0.0037
                                            0.0098  0.0132
                ( 60.23%)  -0.7761* H  17 s(100.00%)
                                           -1.0000 -0.0006 -0.0011
   384. (0.01543) BD*( 1) C   2 - C   3  
                ( 50.44%)   0.7102* C   2 s( 34.77%)p 1.88( 65.20%)d 0.00(  0.03%)
                                            0.0000  0.5896 -0.0097  0.0016  0.0003
                                           -0.4228  0.0262  0.0053 -0.0000 -0.6814
                                            0.0052  0.0121 -0.0008 -0.0836 -0.0318
                                            0.0049 -0.0008  0.0134 -0.0000  0.0059
                                           -0.0077 -0.0063
                ( 49.56%)  -0.7040* C   3 s( 34.74%)p 1.88( 65.23%)d 0.00(  0.03%)
                                           -0.0000  0.5893  0.0148 -0.0017 -0.0002
                                            0.4199  0.0125 -0.0050  0.0001  0.6799
                                           -0.0175 -0.0055  0.0003  0.1091 -0.0355
                                            0.0035  0.0006  0.0147 -0.0014  0.0030
                                           -0.0057 -0.0069
   385. (0.32411) BD*( 2) C   2 - C   3  
                ( 50.16%)   0.7082* C   2 s(  0.00%)p 1.00( 99.96%)d 0.00(  0.04%)
                                           -0.0000 -0.0031  0.0004 -0.0001  0.0001
                                            0.7080  0.0153  0.0075 -0.0002 -0.5027
                                           -0.0111 -0.0053  0.0002  0.4950  0.0109
                                            0.0056 -0.0004 -0.0097 -0.0098 -0.0027
                                           -0.0114 -0.0095
                ( 49.84%)  -0.7060* C   3 s(  0.00%)p 1.00( 99.96%)d 0.00(  0.04%)
                                            0.0001 -0.0020 -0.0014 -0.0005 -0.0002
                                            0.7024  0.0118  0.0095 -0.0021 -0.5113
                                           -0.0094 -0.0059  0.0007  0.4944  0.0098
                                            0.0066 -0.0010  0.0021  0.0024  0.0089
                                            0.0158 -0.0049
   386. (0.01132) BD*( 1) C   2 - H  18  
                ( 39.68%)   0.6299* C   2 s( 30.48%)p 2.28( 69.45%)d 0.00(  0.07%)
                                            0.0003 -0.5518 -0.0178 -0.0010 -0.0002
                                            0.1300  0.0007  0.0007 -0.0001 -0.4753
                                           -0.0026 -0.0052 -0.0010 -0.6720 -0.0039
                                           -0.0066 -0.0010  0.0058  0.0047 -0.0204
                                            0.0064 -0.0126
                ( 60.32%)  -0.7767* H  18 s(100.00%)
                                           -1.0000 -0.0007 -0.0011
   387. (0.02572) BD*( 1) C   3 - C   4  
                ( 50.63%)   0.7115* C   3 s( 35.13%)p 1.85( 64.84%)d 0.00(  0.03%)
                                            0.0001  0.5927  0.0052  0.0033  0.0005
                                            0.1056  0.0140 -0.0008  0.0012 -0.4763
                                            0.0159  0.0071  0.0006 -0.6402 -0.0028
                                            0.0077 -0.0015 -0.0002 -0.0060  0.0127
                                           -0.0043  0.0076
                ( 49.37%)  -0.7027* C   4 s( 33.97%)p 1.94( 66.00%)d 0.00(  0.03%)
                                           -0.0000  0.5828  0.0062  0.0017  0.0002
                                           -0.1296  0.0069  0.0010 -0.0014  0.4558
                                           -0.0028 -0.0003  0.0012  0.6596 -0.0141
                                           -0.0023  0.0039 -0.0003 -0.0037  0.0146
                                           -0.0055  0.0083
   388. (0.01251) BD*( 1) C   3 - H  19  
                ( 39.71%)   0.6301* C   3 s( 30.04%)p 2.33( 69.89%)d 0.00(  0.07%)
                                           -0.0003  0.5478 -0.0157 -0.0016 -0.0002
                                           -0.5640 -0.0030 -0.0022 -0.0010 -0.2191
                                           -0.0102  0.0017  0.0010  0.5768 -0.0039
                                            0.0046  0.0025  0.0076 -0.0208 -0.0095
                                            0.0088  0.0055
                ( 60.29%)  -0.7765* H  19 s(100.00%)
                                            1.0000  0.0015  0.0007
   389. (0.02291) BD*( 1) C   4 - C   5  
                ( 49.28%)   0.7020* C   4 s( 33.95%)p 1.94( 66.02%)d 0.00(  0.03%)
                                            0.0000 -0.5826 -0.0069 -0.0001 -0.0002
                                           -0.5534  0.0040  0.0002 -0.0022 -0.2152
                                           -0.0061 -0.0005  0.0000  0.5543 -0.0172
                                           -0.0001  0.0029 -0.0068  0.0150  0.0045
                                           -0.0051 -0.0027
                ( 50.72%)  -0.7121* C   5 s( 35.27%)p 1.83( 64.70%)d 0.00(  0.03%)
                                           -0.0001 -0.5938 -0.0065 -0.0045 -0.0004
                                            0.5448 -0.0092 -0.0073  0.0001  0.2401
                                           -0.0215 -0.0030 -0.0013 -0.5401 -0.0109
                                            0.0084 -0.0016 -0.0062  0.0138  0.0025
                                           -0.0036 -0.0038
   390. (0.35220) BD*( 2) C   4 - C   5  
                ( 48.81%)   0.6986* C   4 s(  0.00%)p 1.00( 99.97%)d 0.00(  0.03%)
                                           -0.0001  0.0044 -0.0008 -0.0010 -0.0001
                                           -0.7005 -0.0048 -0.0033  0.0040  0.5127
                                            0.0049  0.0029 -0.0032 -0.4959 -0.0069
                                           -0.0043  0.0026 -0.0009 -0.0011 -0.0087
                                           -0.0143  0.0058
                ( 51.19%)  -0.7155* C   5 s(  0.00%)p 1.00( 99.96%)d 0.00(  0.04%)
                                            0.0000  0.0055 -0.0001 -0.0003 -0.0000
                                           -0.7063 -0.0066 -0.0056  0.0007  0.5076
                                            0.0054  0.0027 -0.0015 -0.4928 -0.0053
                                           -0.0034  0.0010 -0.0075 -0.0076  0.0069
                                            0.0050 -0.0141
   391. (0.03539) BD*( 1) C   4 - C   7  
                ( 51.00%)   0.7141* C   4 s( 32.05%)p 2.12( 67.92%)d 0.00(  0.03%)
                                            0.0002  0.5661 -0.0095 -0.0027 -0.0004
                                           -0.4307 -0.0165  0.0049 -0.0014 -0.6944
                                           -0.0149 -0.0003 -0.0020 -0.1046  0.0077
                                            0.0034 -0.0000  0.0130  0.0010  0.0035
                                           -0.0073 -0.0069
                ( 49.00%)  -0.7000* C   7 s( 28.78%)p 2.47( 71.19%)d 0.00(  0.03%)
                                            0.0001  0.5365  0.0064  0.0000 -0.0000
                                            0.4222 -0.0115  0.0003  0.0012  0.7168
                                            0.0032 -0.0018  0.0015  0.1401  0.0085
                                           -0.0014  0.0030  0.0129  0.0033  0.0044
                                           -0.0065 -0.0063
   392. (0.01483) BD*( 1) C   5 - C   6  
                ( 49.59%)   0.7042* C   5 s( 34.60%)p 1.89( 65.37%)d 0.00(  0.03%)
                                            0.0001 -0.5881 -0.0140  0.0028  0.0001
                                           -0.4300  0.0262  0.0024 -0.0005 -0.6776
                                            0.0034  0.0079 -0.0004 -0.0881 -0.0329
                                            0.0050  0.0001 -0.0134  0.0002 -0.0060
                                            0.0072  0.0064
                ( 50.41%)  -0.7100* C   6 s( 34.69%)p 1.88( 65.27%)d 0.00(  0.03%)
                                           -0.0000 -0.5890  0.0086 -0.0012 -0.0004
                                            0.4119  0.0106  0.0088  0.0007  0.6854
                                           -0.0189  0.0105  0.0005  0.1071 -0.0353
                                           -0.0013 -0.0006 -0.0148  0.0016 -0.0030
                                            0.0059  0.0072
   393. (0.01217) BD*( 1) C   5 - H  20  
                ( 39.75%)   0.6304* C   5 s( 30.03%)p 2.33( 69.91%)d 0.00(  0.07%)
                                           -0.0004  0.5477 -0.0163 -0.0017 -0.0002
                                            0.1354 -0.0062  0.0025  0.0015 -0.4734
                                           -0.0077 -0.0008  0.0004 -0.6756  0.0010
                                           -0.0051 -0.0023 -0.0049 -0.0048  0.0206
                                           -0.0068  0.0123
                ( 60.25%)  -0.7762* H  20 s(100.00%)
                                            1.0000  0.0017  0.0006
   394. (0.01116) BD*( 1) C   6 - H  21  
                ( 39.71%)   0.6302* C   6 s( 30.54%)p 2.27( 69.39%)d 0.00(  0.07%)
                                            0.0003 -0.5523 -0.0174 -0.0009 -0.0003
                                           -0.5622 -0.0028  0.0062 -0.0010 -0.2259
                                           -0.0009  0.0030 -0.0004  0.5716  0.0032
                                           -0.0053  0.0010 -0.0071  0.0202  0.0096
                                           -0.0094 -0.0054
                ( 60.29%)  -0.7765* H  21 s(100.00%)
                                           -1.0000 -0.0007 -0.0012
   395. (0.03650) BD*( 1) C   7 - C   8  
                ( 48.92%)   0.6994* C   7 s( 29.50%)p 2.39( 70.47%)d 0.00(  0.03%)
                                            0.0001  0.5431  0.0084 -0.0016  0.0004
                                           -0.8119  0.0044 -0.0012 -0.0003  0.0306
                                            0.0153 -0.0032  0.0003  0.2098  0.0164
                                           -0.0006  0.0031 -0.0011 -0.0068  0.0003
                                            0.0137 -0.0053
                ( 51.08%)  -0.7147* C   8 s( 32.19%)p 2.11( 67.78%)d 0.00(  0.03%)
                                            0.0001  0.5673 -0.0076 -0.0044 -0.0002
                                            0.8103  0.0187 -0.0030  0.0023 -0.0669
                                            0.0099 -0.0022  0.0007 -0.1272  0.0041
                                            0.0020 -0.0003 -0.0023 -0.0042 -0.0009
                                            0.0141 -0.0078
   396. (0.04033) BD*( 1) C   7 - N   9  
                ( 62.41%)   0.7900* C   7 s( 21.99%)p 3.54( 77.91%)d 0.00(  0.09%)
                                           -0.0001  0.4684  0.0234  0.0027 -0.0006
                                            0.3969 -0.0132 -0.0005 -0.0005 -0.6667
                                            0.0243 -0.0040  0.0001  0.4199 -0.0080
                                           -0.0041  0.0013 -0.0185  0.0123 -0.0179
                                           -0.0085 -0.0047
                ( 37.59%)  -0.6131* N   9 s( 34.11%)p 1.93( 65.86%)d 0.00(  0.03%)
                                           -0.0001  0.5840 -0.0006 -0.0036  0.0002
                                           -0.3846 -0.0040  0.0020 -0.0004  0.6134
                                            0.0078 -0.0041  0.0013 -0.3665 -0.0013
                                            0.0024 -0.0008 -0.0115  0.0061 -0.0080
                                           -0.0054  0.0015
   397. (0.02178) BD*( 1) C   7 - H  22  
                ( 38.00%)   0.6165* C   7 s( 19.80%)p 4.05( 80.12%)d 0.00(  0.08%)
                                           -0.0003  0.4441 -0.0274  0.0001  0.0001
                                            0.0638  0.0052 -0.0015 -0.0028 -0.1991
                                           -0.0003 -0.0010  0.0030 -0.8699 -0.0265
                                           -0.0014 -0.0010 -0.0011 -0.0025  0.0106
                                           -0.0013  0.0270
                ( 62.00%)  -0.7874* H  22 s(100.00%)
                                            1.0000  0.0035 -0.0002
   398. (0.02386) BD*( 1) C   8 - C  10  
                ( 49.12%)   0.7009* C   8 s( 33.97%)p 1.94( 66.00%)d 0.00(  0.03%)
                                           -0.0000 -0.5828 -0.0076 -0.0026 -0.0000
                                            0.3716  0.0050 -0.0011  0.0009  0.5179
                                           -0.0111  0.0003  0.0022 -0.5034  0.0108
                                            0.0018 -0.0027 -0.0079  0.0091  0.0119
                                            0.0013  0.0005
                ( 50.88%)  -0.7133* C  10 s( 34.94%)p 1.86( 65.03%)d 0.00(  0.03%)
                                           -0.0001 -0.5911 -0.0061 -0.0044 -0.0004
                                           -0.4016  0.0206  0.0056  0.0006 -0.5026
                                           -0.0084  0.0063 -0.0015  0.4856 -0.0002
                                           -0.0056  0.0014 -0.0064  0.0077  0.0133
                                            0.0016  0.0006
   399. (0.35012) BD*( 2) C   8 - C  10  
                ( 49.82%)   0.7058* C   8 s(  0.01%)p 1.00( 99.96%)d 0.00(  0.03%)
                                           -0.0001 -0.0007  0.0073 -0.0014 -0.0000
                                           -0.1705 -0.0051 -0.0003  0.0007 -0.6213
                                           -0.0044 -0.0044  0.0040 -0.7644 -0.0086
                                           -0.0058  0.0038  0.0102  0.0102  0.0006
                                           -0.0016 -0.0114
                ( 50.18%)  -0.7084* C  10 s(  0.00%)p 1.00( 99.96%)d 0.00(  0.04%)
                                            0.0000  0.0003  0.0030 -0.0004 -0.0000
                                           -0.1720 -0.0039 -0.0021 -0.0006 -0.6100
                                           -0.0071 -0.0058  0.0010 -0.7731 -0.0095
                                           -0.0063  0.0008 -0.0023  0.0022 -0.0043
                                            0.0096  0.0159
   400. (0.02165) BD*( 1) C   8 - C  14  
                ( 49.12%)   0.7008* C   8 s( 33.81%)p 1.96( 66.16%)d 0.00(  0.03%)
                                            0.0000 -0.5814 -0.0035 -0.0007 -0.0002
                                            0.4188 -0.0012  0.0010  0.0009 -0.5835
                                            0.0086  0.0011 -0.0032  0.3814 -0.0112
                                           -0.0007  0.0020  0.0114 -0.0066  0.0123
                                            0.0021  0.0037
                ( 50.88%)  -0.7133* C  14 s( 35.03%)p 1.85( 64.94%)d 0.00(  0.03%)
                                           -0.0001 -0.5918 -0.0053 -0.0044 -0.0004
                                           -0.4425  0.0200  0.0071  0.0010  0.5579
                                            0.0027 -0.0069  0.0014 -0.3765 -0.0097
                                            0.0053 -0.0015  0.0098 -0.0051  0.0123
                                            0.0016  0.0036
   401. (0.06405) BD*( 1) N   9 - C  15  
                ( 36.05%)   0.6004* N   9 s( 33.00%)p 2.03( 66.96%)d 0.00(  0.05%)
                                            0.0000 -0.5744 -0.0033 -0.0037  0.0002
                                           -0.3129  0.0043 -0.0053 -0.0005  0.6142
                                           -0.0108  0.0097  0.0011  0.4406 -0.0042
                                            0.0024  0.0011  0.0124  0.0067 -0.0137
                                            0.0079 -0.0005
                ( 63.95%)  -0.7997* C  15 s( 32.75%)p 2.05( 67.17%)d 0.00(  0.08%)
                                           -0.0002 -0.5721  0.0110  0.0019  0.0009
                                            0.3127 -0.0137 -0.0029 -0.0020 -0.6001
                                            0.0234  0.0053  0.0036 -0.4615  0.0081
                                            0.0025  0.0005  0.0125  0.0111 -0.0207
                                            0.0089  0.0027
   402. (0.02134) BD*( 1) N   9 - C  29  
                ( 36.15%)   0.6012* N   9 s( 32.81%)p 2.05( 67.16%)d 0.00(  0.03%)
                                            0.0000 -0.5728  0.0002 -0.0051 -0.0001
                                           -0.0926  0.0016 -0.0034  0.0006  0.0010
                                           -0.0003  0.0047 -0.0010 -0.8141  0.0120
                                            0.0028 -0.0008  0.0042 -0.0042  0.0006
                                            0.0020 -0.0157
                ( 63.85%)  -0.7991* C  29 s( 24.29%)p 3.11( 75.60%)d 0.00(  0.10%)
                                           -0.0001 -0.4921 -0.0269  0.0017  0.0002
                                            0.1125 -0.0068 -0.0003  0.0003 -0.0170
                                            0.0028 -0.0006 -0.0001  0.8606 -0.0492
                                           -0.0025  0.0013  0.0007 -0.0080  0.0015
                                           -0.0003 -0.0313
   403. (0.01514) BD*( 1) C  10 - C  11  
                ( 49.51%)   0.7036* C  10 s( 34.77%)p 1.88( 65.20%)d 0.00(  0.03%)
                                            0.0000 -0.5895 -0.0139  0.0031  0.0001
                                            0.7938 -0.0124 -0.0086 -0.0004 -0.0634
                                           -0.0289  0.0040  0.0000 -0.1269  0.0270
                                           -0.0007 -0.0005  0.0039  0.0036  0.0030
                                           -0.0134  0.0089
                ( 50.49%)  -0.7106* C  11 s( 34.72%)p 1.88( 65.25%)d 0.00(  0.03%)
                                           -0.0000 -0.5891  0.0093 -0.0016 -0.0005
                                           -0.7939  0.0157  0.0129 -0.0007  0.0802
                                           -0.0318  0.0018 -0.0006  0.1181  0.0219
                                           -0.0045  0.0008  0.0018  0.0064  0.0032
                                           -0.0140  0.0082
   404. (0.01234) BD*( 1) C  10 - H  23  
                ( 39.75%)   0.6305* C  10 s( 30.20%)p 2.31( 69.73%)d 0.00(  0.07%)
                                           -0.0003  0.5493 -0.0159 -0.0012 -0.0001
                                            0.4211  0.0087 -0.0049 -0.0026 -0.6086
                                            0.0032 -0.0024 -0.0023  0.3866 -0.0018
                                            0.0040  0.0020 -0.0176  0.0110 -0.0141
                                           -0.0060 -0.0047
                ( 60.25%)  -0.7762* H  23 s(100.00%)
                                            1.0000  0.0013  0.0008
   405. (0.01563) BD*( 1) C  11 - C  12  
                ( 49.93%)   0.7066* C  11 s( 34.67%)p 1.88( 65.30%)d 0.00(  0.03%)
                                           -0.0000 -0.5887  0.0131  0.0031  0.0007
                                            0.4324 -0.0417 -0.0027  0.0000 -0.5757
                                            0.0001  0.0106 -0.0005  0.3640  0.0091
                                           -0.0081  0.0005  0.0097 -0.0051  0.0128
                                            0.0031  0.0037
                ( 50.07%)  -0.7076* C  12 s( 34.71%)p 1.88( 65.26%)d 0.00(  0.03%)
                                           -0.0000 -0.5891  0.0108 -0.0001  0.0000
                                           -0.4058 -0.0226  0.0106 -0.0001  0.5810
                                           -0.0247 -0.0087  0.0001 -0.3852  0.0253
                                            0.0046  0.0000  0.0115 -0.0058  0.0114
                                            0.0007  0.0048
   406. (0.32481) BD*( 2) C  11 - C  12  
                ( 50.35%)   0.7096* C  11 s(  0.00%)p 1.00( 99.96%)d 0.00(  0.04%)
                                           -0.0000 -0.0001 -0.0002 -0.0011 -0.0001
                                            0.1764  0.0042  0.0018 -0.0004  0.6169
                                            0.0155  0.0076 -0.0012  0.7662  0.0191
                                            0.0095 -0.0012  0.0025 -0.0022  0.0039
                                           -0.0093 -0.0163
                ( 49.65%)  -0.7046* C  12 s(  0.00%)p 1.00( 99.96%)d 0.00(  0.04%)
                                            0.0000 -0.0018 -0.0003 -0.0003 -0.0001
                                            0.1725  0.0043  0.0021 -0.0004  0.6236
                                            0.0164  0.0080 -0.0003  0.7616  0.0204
                                            0.0098 -0.0004  0.0092  0.0136 -0.0048
                                            0.0084  0.0040
   407. (0.01122) BD*( 1) C  11 - H  24  
                ( 39.72%)   0.6303* C  11 s( 30.52%)p 2.27( 69.41%)d 0.00(  0.07%)
                                           -0.0003  0.5522  0.0178  0.0012  0.0003
                                           -0.3864 -0.0016 -0.0043 -0.0009 -0.5289
                                           -0.0031 -0.0047 -0.0007  0.5148  0.0029
                                            0.0048  0.0007  0.0142 -0.0127 -0.0166
                                           -0.0053  0.0027
                ( 60.28%)  -0.7764* H  24 s(100.00%)
                                            1.0000  0.0006  0.0012
   408. (0.01555) BD*( 1) C  12 - C  13  
                ( 50.08%)   0.7077* C  12 s( 34.72%)p 1.88( 65.25%)d 0.00(  0.03%)
                                            0.0000  0.5891 -0.0116 -0.0004 -0.0001
                                            0.3622  0.0246 -0.0102 -0.0000  0.5160
                                           -0.0290 -0.0070 -0.0001 -0.5031  0.0182
                                            0.0081  0.0000  0.0077 -0.0096 -0.0131
                                            0.0001 -0.0006
                ( 49.92%)  -0.7065* C  13 s( 34.71%)p 1.88( 65.26%)d 0.00(  0.03%)
                                            0.0000  0.5890 -0.0133 -0.0028 -0.0005
                                           -0.3904  0.0418 -0.0020  0.0001 -0.4959
                                           -0.0070 -0.0101 -0.0006  0.5022 -0.0036
                                            0.0088  0.0004  0.0065 -0.0079 -0.0143
                                           -0.0023  0.0002
   409. (0.01162) BD*( 1) C  12 - H  25  
                ( 39.78%)   0.6307* C  12 s( 30.48%)p 2.28( 69.45%)d 0.00(  0.07%)
                                           -0.0003  0.5518  0.0180  0.0002  0.0002
                                           -0.8202 -0.0043 -0.0084 -0.0018  0.0715
                                            0.0005  0.0007  0.0002  0.1286  0.0006
                                            0.0014  0.0003 -0.0034 -0.0065  0.0025
                                            0.0216 -0.0116
                ( 60.22%)  -0.7760* H  25 s(100.00%)
                                            1.0000  0.0005  0.0012
   410. (0.01490) BD*( 1) C  13 - C  14  
                ( 50.46%)   0.7103* C  13 s( 34.62%)p 1.89( 65.35%)d 0.00(  0.03%)
                                            0.0000  0.5883 -0.0090  0.0018  0.0004
                                            0.7938 -0.0134  0.0134  0.0007 -0.0617
                                           -0.0282 -0.0044 -0.0007 -0.1331  0.0269
                                           -0.0002  0.0004 -0.0048 -0.0038 -0.0028
                                            0.0137 -0.0089
                ( 49.54%)  -0.7039* C  14 s( 34.91%)p 1.86( 65.06%)d 0.00(  0.03%)
                                           -0.0001  0.5906  0.0143 -0.0020 -0.0001
                                           -0.7937  0.0137  0.0077 -0.0004  0.0748
                                           -0.0322  0.0025  0.0005  0.1150  0.0225
                                           -0.0051 -0.0001 -0.0014 -0.0057 -0.0033
                                            0.0138 -0.0080
   411. (0.31923) BD*( 2) C  13 - C  14  
                ( 50.29%)   0.7092* C  13 s(  0.00%)p 1.00( 99.96%)d 0.00(  0.04%)
                                            0.0000  0.0012 -0.0003 -0.0005 -0.0001
                                            0.1748  0.0043 -0.0020  0.0001  0.6297
                                            0.0147 -0.0071 -0.0002  0.7562  0.0183
                                           -0.0083 -0.0004  0.0097  0.0141 -0.0048
                                            0.0090  0.0049
                ( 49.71%)  -0.7050* C  14 s(  0.00%)p 1.00( 99.96%)d 0.00(  0.04%)
                                            0.0000 -0.0028 -0.0012 -0.0008  0.0001
                                            0.1669  0.0049  0.0014 -0.0006  0.6369
                                            0.0114  0.0081 -0.0011  0.7520  0.0138
                                            0.0121 -0.0013 -0.0111 -0.0108  0.0010
                                            0.0010  0.0110
   412. (0.01116) BD*( 1) C  13 - H  26  
                ( 39.71%)   0.6301* C  13 s( 30.58%)p 2.27( 69.35%)d 0.00(  0.07%)
                                            0.0003 -0.5527 -0.0177 -0.0009 -0.0002
                                            0.4296  0.0021 -0.0051  0.0008 -0.5935
                                           -0.0030  0.0057 -0.0009  0.3957  0.0023
                                           -0.0036  0.0006  0.0167 -0.0119  0.0140
                                            0.0065  0.0036
                ( 60.29%)  -0.7765* H  26 s(100.00%)
                                           -1.0000 -0.0006 -0.0011
   413. (0.01212) BD*( 1) C  14 - H  27  
                ( 39.65%)   0.6297* C  14 s( 29.97%)p 2.33( 69.96%)d 0.00(  0.07%)
                                            0.0003 -0.5472  0.0158  0.0021  0.0001
                                           -0.3804 -0.0092  0.0019  0.0014 -0.5257
                                            0.0030 -0.0036 -0.0017  0.5277 -0.0013
                                            0.0035  0.0016 -0.0134  0.0136  0.0170
                                            0.0042 -0.0030
                ( 60.35%)  -0.7769* H  27 s(100.00%)
                                           -1.0000 -0.0014 -0.0008
   414. (0.29182) BD*( 1) C  15 - O  16  
                ( 73.07%)   0.8548* C  15 s(  0.12%)p99.99( 99.30%)d 5.06(  0.59%)
                                            0.0000  0.0339 -0.0028  0.0014 -0.0009
                                            0.8743  0.0320  0.0156  0.0012  0.4718
                                            0.0243  0.0112  0.0020 -0.0630 -0.0039
                                           -0.0016 -0.0006 -0.0319  0.0260  0.0208
                                            0.0608 -0.0055
                ( 26.93%)  -0.5190* O  16 s(  0.12%)p99.99( 99.77%)d 0.90(  0.11%)
                                            0.0000  0.0348 -0.0026 -0.0005 -0.0000
                                            0.8322  0.0010 -0.0021 -0.0023  0.5417
                                           -0.0008 -0.0011 -0.0015 -0.1075  0.0008
                                            0.0002  0.0001  0.0119 -0.0103 -0.0107
                                           -0.0272  0.0017
   415. (0.00646) BD*( 2) C  15 - O  16  
                ( 64.10%)   0.8007* C  15 s( 31.90%)p 2.13( 67.94%)d 0.01(  0.16%)
                                           -0.0001  0.5617 -0.0588 -0.0010 -0.0007
                                            0.3508 -0.0351 -0.0011 -0.0025 -0.6403
                                            0.0543 -0.0005  0.0042  0.3769 -0.0016
                                           -0.0061 -0.0005 -0.0234  0.0145 -0.0251
                                           -0.0144 -0.0045
                ( 35.90%)  -0.5991* O  16 s( 37.12%)p 1.69( 62.77%)d 0.00(  0.11%)
                                            0.0001  0.6082 -0.0365  0.0014 -0.0000
                                           -0.4375  0.0107 -0.0004 -0.0001  0.5650
                                           -0.0156  0.0008  0.0005 -0.3414  0.0135
                                           -0.0029  0.0005 -0.0216  0.0127 -0.0185
                                           -0.0076 -0.0088
   416. (0.03583) BD*( 1) C  15 - H  28  
                ( 41.81%)   0.6466* C  15 s( 35.51%)p 1.81( 64.40%)d 0.00(  0.09%)
                                           -0.0003  0.5947  0.0375  0.0014  0.0008
                                           -0.0831 -0.0105  0.0027 -0.0021  0.0048
                                            0.0146 -0.0055  0.0023 -0.7977 -0.0174
                                            0.0007 -0.0038  0.0051  0.0057 -0.0023
                                            0.0033  0.0284
                ( 58.19%)  -0.7628* H  28 s(100.00%)
                                            1.0000  0.0042 -0.0006
   417. (0.01395) BD*( 1) C  29 - H  30  
                ( 39.16%)   0.6258* C  29 s( 25.17%)p 2.97( 74.76%)d 0.00(  0.07%)
                                            0.0001 -0.5017  0.0041 -0.0018 -0.0000
                                           -0.8428 -0.0145 -0.0039  0.0004 -0.0745
                                           -0.0044 -0.0047  0.0003 -0.1770  0.0126
                                           -0.0047  0.0015 -0.0040 -0.0061 -0.0014
                                           -0.0222  0.0132
                ( 60.84%)  -0.7800* H  30 s(100.00%)
                                           -1.0000 -0.0024 -0.0002
   418. (0.01187) BD*( 1) C  29 - H  31  
                ( 39.14%)   0.6256* C  29 s( 24.97%)p 3.00( 74.96%)d 0.00(  0.07%)
                                            0.0001 -0.4997  0.0050 -0.0002 -0.0001
                                            0.2953  0.0125  0.0041  0.0009  0.7529
                                            0.0120 -0.0002 -0.0001 -0.3082  0.0103
                                           -0.0055  0.0021 -0.0147  0.0063  0.0116
                                            0.0152  0.0100
                ( 60.86%)  -0.7801* H  31 s(100.00%)
                                           -1.0000 -0.0021 -0.0001
   419. (0.00593) BD*( 1) C  29 - H  32  
                ( 39.35%)   0.6273* C  29 s( 25.63%)p 2.90( 74.29%)d 0.00(  0.07%)
                                            0.0001 -0.5063  0.0053  0.0009 -0.0001
                                            0.4341  0.0118 -0.0041  0.0010 -0.6527
                                           -0.0117  0.0068 -0.0008 -0.3577  0.0139
                                           -0.0060  0.0001  0.0195  0.0086 -0.0123
                                            0.0078  0.0089
                ( 60.65%)  -0.7788* H  32 s(100.00%)
                                           -1.0000 -0.0006  0.0001


 NHO Directionality and "Bond Bending" (deviations from line of nuclear centers)

         [Thresholds for printing:  angular deviation  >  1.0 degree]
                                    hybrid p-character > 25.0%
                                    orbital occupancy  >  0.10e

                                Line of Centers        Hybrid 1              Hybrid 2
                                ---------------  -------------------   ------------------
                NBO               Theta   Phi    Theta   Phi    Dev    Theta   Phi    Dev
 ========================================================================================
     1. BD (   1) C   1 - C   2    46.8  202.1    47.7  203.3   1.3    134.1   20.8   1.3
     2. BD (   1) C   1 - C   6   143.6  285.0   142.8  283.2   1.4     35.3  107.8   2.0
     3. BD (   2) C   1 - C   6   143.6  285.0   119.6  144.4  90.0    119.7  144.5  90.0
     5. BD (   1) C   2 - C   3    97.0  238.4    98.2  239.5   1.7     84.4   57.0   2.0
     6. BD (   2) C   2 - C   3    97.0  238.4   119.7  144.6  89.8    119.7  143.9  89.6
     8. BD (   1) C   3 - C   4   143.3  283.8     --     --    --      36.0  105.2   1.1
    10. BD (   1) C   4 - C   5   132.6   22.7     --     --    --      46.3  202.1   1.2
    11. BD (   2) C   4 - C   5   132.6   22.7   120.0  143.7  89.4    119.5  144.4  89.8
    12. BD (   1) C   4 - C   7    98.2  239.3    96.4  238.1   2.2     79.7   60.2   2.3
    13. BD (   1) C   5 - C   6    83.1   58.3    81.5   58.9   1.7     95.0  237.5   2.1
    16. BD (   1) C   7 - C   8    79.5  176.0    74.2  177.0   5.3     98.3  356.0   2.2
    17. BD (   1) C   7 - N   9    62.3  302.3    61.4  300.6   1.8    116.7  122.0   1.0
    18. BD (   1) C   7 - H  22   169.5  279.6   167.0  288.2   3.0      --     --    --
    20. BD (   2) C   8 - C  10    52.4  232.5   140.0  254.4  89.7    140.6  254.0  89.8
    21. BD (   1) C   8 - C  14   117.9  127.3   117.5  126.0   1.2     61.1  306.7   1.1
    22. BD (   1) N   9 - C  15   122.3  297.6     --     --    --      54.8  117.4   2.9
    24. BD (   1) C  10 - C  11    81.1  175.0    82.6  173.5   2.1    100.1  356.3   1.7
    26. BD (   1) C  11 - C  12   117.7  125.9   118.0  124.5   1.3     62.7  307.3   1.4
    27. BD (   2) C  11 - C  12   117.7  125.9   140.1  254.1  89.7    139.7  254.6  89.8
    29. BD (   1) C  12 - C  13   128.6   53.4   128.0   51.9   1.3     50.8  235.7   1.9
    31. BD (   1) C  13 - C  14    98.7  354.9    97.5  353.2   2.1     80.3  176.6   2.0
    32. BD (   2) C  13 - C  14    98.7  354.9    40.8   74.5  89.9    138.9  255.2  90.3
    35. BD (   1) C  15 - O  16    64.1  303.1    93.8   28.9  87.8     96.1   33.0  87.4
    36. BD (   2) C  15 - O  16    64.1  303.1    60.8  298.2   5.5    115.4  127.8   4.3
    37. BD (   1) C  15 - H  28   174.5  184.4   173.4  170.1   1.9      --     --    --
    38. BD (   1) C  29 - H  30    77.4    5.1    79.0    5.5   1.7      --     --    --
    39. BD (   1) C  29 - H  31    68.0  248.5    70.0  247.8   2.0      --     --    --
    40. BD (   1) C  29 - H  32    63.6  123.7    66.2  123.9   2.6      --     --    --
    58. LP (   1) N   9             --     --     84.9  210.0   --       --     --    --
    59. LP (   1) O  16             --     --     64.1  303.2   --       --     --    --
    60. LP (   2) O  16             --     --    153.4  290.5   --       --     --    --
   382. BD*(   2) C   1 - C   6   143.6  285.0   119.6  144.4  90.0    119.7  144.5  90.0
   385. BD*(   2) C   2 - C   3    97.0  238.4   119.7  144.6  89.8    119.7  143.9  89.6
   390. BD*(   2) C   4 - C   5   132.6   22.7   120.0  143.7  89.4    119.5  144.4  89.8
   399. BD*(   2) C   8 - C  10    52.4  232.5   140.0  254.4  89.7    140.6  254.0  89.8
   406. BD*(   2) C  11 - C  12   117.7  125.9   140.1  254.1  89.7    139.7  254.6  89.8
   411. BD*(   2) C  13 - C  14    98.7  354.9    40.8   74.5  89.9    138.9  255.2  90.3
   414. BD*(   1) C  15 - O  16    64.1  303.1    93.8   28.9  87.8     96.1   33.0  87.4


 Second Order Perturbation Theory Analysis of Fock Matrix in NBO Basis

     Threshold for printing:   0.50 kcal/mol
                                                                              E(2)  E(j)-E(i) F(i,j)
         Donor NBO (i)                     Acceptor NBO (j)                 kcal/mol   a.u.    a.u. 
 ===================================================================================================

 within unit  1
   1. BD (   1) C   1 - C   2        / 95. RY*(   1) C   3                    1.00    1.89    0.039
   1. BD (   1) C   1 - C   2        / 96. RY*(   2) C   3                    1.40    1.97    0.047
   1. BD (   1) C   1 - C   2        /146. RY*(   1) C   6                    1.04    1.86    0.039
   1. BD (   1) C   1 - C   2        /147. RY*(   2) C   6                    1.44    2.19    0.050
   1. BD (   1) C   1 - C   2        /381. BD*(   1) C   1 - C   6            2.51    1.39    0.053
   1. BD (   1) C   1 - C   2        /383. BD*(   1) C   1 - H  17            1.33    1.39    0.038
   1. BD (   1) C   1 - C   2        /384. BD*(   1) C   2 - C   3            2.67    1.39    0.054
   1. BD (   1) C   1 - C   2        /386. BD*(   1) C   2 - H  18            1.34    1.38    0.039
   1. BD (   1) C   1 - C   2        /388. BD*(   1) C   3 - H  19            2.49    1.38    0.052
   1. BD (   1) C   1 - C   2        /394. BD*(   1) C   6 - H  21            2.35    1.38    0.051
   2. BD (   1) C   1 - C   6        / 78. RY*(   1) C   2                    0.99    1.86    0.038
   2. BD (   1) C   1 - C   6        / 79. RY*(   2) C   2                    1.49    2.16    0.051
   2. BD (   1) C   1 - C   6        /129. RY*(   1) C   5                    0.65    1.85    0.031
   2. BD (   1) C   1 - C   6        /130. RY*(   2) C   5                    1.87    1.91    0.054
   2. BD (   1) C   1 - C   6        /380. BD*(   1) C   1 - C   2            2.52    1.39    0.053
   2. BD (   1) C   1 - C   6        /383. BD*(   1) C   1 - H  17            1.33    1.39    0.038
   2. BD (   1) C   1 - C   6        /386. BD*(   1) C   2 - H  18            2.38    1.38    0.051
   2. BD (   1) C   1 - C   6        /392. BD*(   1) C   5 - C   6            2.57    1.38    0.053
   2. BD (   1) C   1 - C   6        /393. BD*(   1) C   5 - H  20            2.45    1.38    0.052
   2. BD (   1) C   1 - C   6        /394. BD*(   1) C   6 - H  21            1.35    1.38    0.039
   3. BD (   2) C   1 - C   6        / 81. RY*(   4) C   2                    0.82    1.79    0.038
   3. BD (   2) C   1 - C   6        /132. RY*(   4) C   5                    0.76    1.64    0.035
   3. BD (   2) C   1 - C   6        /385. BD*(   2) C   2 - C   3           28.38    0.35    0.089
   3. BD (   2) C   1 - C   6        /390. BD*(   2) C   4 - C   5           28.93    0.35    0.090
   4. BD (   1) C   1 - H  17        / 78. RY*(   1) C   2                    1.34    1.71    0.043
   4. BD (   1) C   1 - H  17        /146. RY*(   1) C   6                    1.33    1.71    0.043
   4. BD (   1) C   1 - H  17        /380. BD*(   1) C   1 - C   2            0.95    1.24    0.031
   4. BD (   1) C   1 - H  17        /381. BD*(   1) C   1 - C   6            0.93    1.24    0.030
   4. BD (   1) C   1 - H  17        /384. BD*(   1) C   2 - C   3            3.88    1.24    0.062
   4. BD (   1) C   1 - H  17        /386. BD*(   1) C   2 - H  18            0.56    1.23    0.024
   4. BD (   1) C   1 - H  17        /392. BD*(   1) C   5 - C   6            3.78    1.24    0.061
   4. BD (   1) C   1 - H  17        /394. BD*(   1) C   6 - H  21            0.56    1.23    0.024
   5. BD (   1) C   2 - C   3        / 61. RY*(   1) C   1                    0.96    1.88    0.038
   5. BD (   1) C   2 - C   3        / 62. RY*(   2) C   1                    1.40    2.18    0.050
   5. BD (   1) C   2 - C   3        /112. RY*(   1) C   4                    1.33    1.99    0.046
   5. BD (   1) C   2 - C   3        /113. RY*(   2) C   4                    0.69    1.85    0.032
   5. BD (   1) C   2 - C   3        /380. BD*(   1) C   1 - C   2            2.59    1.39    0.054
   5. BD (   1) C   2 - C   3        /383. BD*(   1) C   1 - H  17            2.30    1.39    0.051
   5. BD (   1) C   2 - C   3        /386. BD*(   1) C   2 - H  18            1.35    1.38    0.039
   5. BD (   1) C   2 - C   3        /387. BD*(   1) C   3 - C   4            3.65    1.37    0.063
   5. BD (   1) C   2 - C   3        /388. BD*(   1) C   3 - H  19            1.48    1.38    0.040
   5. BD (   1) C   2 - C   3        /391. BD*(   1) C   4 - C   7            4.03    1.25    0.064
   6. BD (   2) C   2 - C   3        / 63. RY*(   3) C   1                    1.29    0.78    0.031
   6. BD (   2) C   2 - C   3        /382. BD*(   2) C   1 - C   6           28.24    0.35    0.089
   6. BD (   2) C   2 - C   3        /390. BD*(   2) C   4 - C   5           29.04    0.35    0.090
   7. BD (   1) C   2 - H  18        / 61. RY*(   1) C   1                    1.23    1.73    0.041
   7. BD (   1) C   2 - H  18        / 95. RY*(   1) C   3                    1.16    1.74    0.040
   7. BD (   1) C   2 - H  18        /380. BD*(   1) C   1 - C   2            0.94    1.24    0.031
   7. BD (   1) C   2 - H  18        /381. BD*(   1) C   1 - C   6            3.70    1.24    0.060
   7. BD (   1) C   2 - H  18        /383. BD*(   1) C   1 - H  17            0.57    1.24    0.024
   7. BD (   1) C   2 - H  18        /384. BD*(   1) C   2 - C   3            1.00    1.24    0.031
   7. BD (   1) C   2 - H  18        /387. BD*(   1) C   3 - C   4            4.10    1.23    0.063
   7. BD (   1) C   2 - H  18        /388. BD*(   1) C   3 - H  19            0.56    1.23    0.023
   8. BD (   1) C   3 - C   4        / 78. RY*(   1) C   2                    1.21    1.86    0.043
   8. BD (   1) C   3 - C   4        / 79. RY*(   2) C   2                    1.53    2.16    0.052
   8. BD (   1) C   3 - C   4        /129. RY*(   1) C   5                    0.91    1.85    0.037
   8. BD (   1) C   3 - C   4        /163. RY*(   1) C   7                    2.00    1.72    0.053
   8. BD (   1) C   3 - C   4        /384. BD*(   1) C   2 - C   3            3.27    1.39    0.060
   8. BD (   1) C   3 - C   4        /386. BD*(   1) C   2 - H  18            1.98    1.38    0.047
   8. BD (   1) C   3 - C   4        /388. BD*(   1) C   3 - H  19            1.58    1.38    0.042
   8. BD (   1) C   3 - C   4        /389. BD*(   1) C   4 - C   5            3.26    1.38    0.060
   8. BD (   1) C   3 - C   4        /391. BD*(   1) C   4 - C   7            2.07    1.25    0.046
   8. BD (   1) C   3 - C   4        /393. BD*(   1) C   5 - H  20            2.41    1.38    0.052
   8. BD (   1) C   3 - C   4        /397. BD*(   1) C   7 - H  22            0.98    1.21    0.031
   9. BD (   1) C   3 - H  19        / 78. RY*(   1) C   2                    1.16    1.71    0.040
   9. BD (   1) C   3 - H  19        /112. RY*(   1) C   4                    1.68    1.84    0.050
   9. BD (   1) C   3 - H  19        /380. BD*(   1) C   1 - C   2            3.64    1.24    0.060
   9. BD (   1) C   3 - H  19        /384. BD*(   1) C   2 - C   3            1.08    1.24    0.033
   9. BD (   1) C   3 - H  19        /386. BD*(   1) C   2 - H  18            0.56    1.23    0.024
   9. BD (   1) C   3 - H  19        /387. BD*(   1) C   3 - C   4            1.29    1.23    0.036
   9. BD (   1) C   3 - H  19        /389. BD*(   1) C   4 - C   5            4.74    1.23    0.068
  10. BD (   1) C   4 - C   5        / 95. RY*(   1) C   3                    0.71    1.89    0.033
  10. BD (   1) C   4 - C   5        / 96. RY*(   2) C   3                    0.51    1.97    0.028
  10. BD (   1) C   4 - C   5        /146. RY*(   1) C   6                    1.12    1.86    0.041
  10. BD (   1) C   4 - C   5        /147. RY*(   2) C   6                    1.55    2.19    0.052
  10. BD (   1) C   4 - C   5        /163. RY*(   1) C   7                    2.03    1.72    0.053
  10. BD (   1) C   4 - C   5        /387. BD*(   1) C   3 - C   4            3.31    1.37    0.060
  10. BD (   1) C   4 - C   5        /388. BD*(   1) C   3 - H  19            2.60    1.38    0.054
  10. BD (   1) C   4 - C   5        /391. BD*(   1) C   4 - C   7            2.21    1.25    0.047
  10. BD (   1) C   4 - C   5        /392. BD*(   1) C   5 - C   6            3.12    1.38    0.059
  10. BD (   1) C   4 - C   5        /393. BD*(   1) C   5 - H  20            1.63    1.38    0.042
  10. BD (   1) C   4 - C   5        /394. BD*(   1) C   6 - H  21            1.95    1.38    0.047
  10. BD (   1) C   4 - C   5        /395. BD*(   1) C   7 - C   8            1.51    1.26    0.039
  10. BD (   1) C   4 - C   5        /397. BD*(   1) C   7 - H  22            0.55    1.21    0.023
  11. BD (   2) C   4 - C   5        / 97. RY*(   3) C   3                    1.80    1.15    0.045
  11. BD (   2) C   4 - C   5        /148. RY*(   3) C   6                    1.79    0.79    0.037
  11. BD (   2) C   4 - C   5        /382. BD*(   2) C   1 - C   6           27.91    0.35    0.089
  11. BD (   2) C   4 - C   5        /385. BD*(   2) C   2 - C   3           27.74    0.35    0.088
  11. BD (   2) C   4 - C   5        /395. BD*(   1) C   7 - C   8            1.74    0.78    0.036
  11. BD (   2) C   4 - C   5        /396. BD*(   1) C   7 - N   9            6.24    0.70    0.064
  12. BD (   1) C   4 - C   7        / 95. RY*(   1) C   3                    1.41    1.85    0.046
  12. BD (   1) C   4 - C   7        /129. RY*(   1) C   5                    2.05    1.81    0.055
  12. BD (   1) C   4 - C   7        /181. RY*(   2) C   8                    1.27    1.76    0.042
  12. BD (   1) C   4 - C   7        /197. RY*(   1) N   9                    1.32    1.56    0.041
  12. BD (   1) C   4 - C   7        /384. BD*(   1) C   2 - C   3            2.26    1.34    0.049
  12. BD (   1) C   4 - C   7        /387. BD*(   1) C   3 - C   4            2.06    1.33    0.047
  12. BD (   1) C   4 - C   7        /389. BD*(   1) C   4 - C   5            2.08    1.33    0.047
  12. BD (   1) C   4 - C   7        /392. BD*(   1) C   5 - C   6            2.18    1.34    0.048
  12. BD (   1) C   4 - C   7        /395. BD*(   1) C   7 - C   8            2.37    1.21    0.048
  12. BD (   1) C   4 - C   7        /396. BD*(   1) C   7 - N   9            0.92    1.13    0.029
  12. BD (   1) C   4 - C   7        /397. BD*(   1) C   7 - H  22            0.94    1.17    0.030
  12. BD (   1) C   4 - C   7        /398. BD*(   1) C   8 - C  10            2.22    1.33    0.049
  12. BD (   1) C   4 - C   7        /399. BD*(   2) C   8 - C  10            1.43    0.78    0.033
  12. BD (   1) C   4 - C   7        /401. BD*(   1) N   9 - C  15            1.75    1.24    0.042
  13. BD (   1) C   5 - C   6        / 61. RY*(   1) C   1                    0.95    1.88    0.038
  13. BD (   1) C   5 - C   6        / 62. RY*(   2) C   1                    1.43    2.18    0.050
  13. BD (   1) C   5 - C   6        /112. RY*(   1) C   4                    0.97    1.99    0.039
  13. BD (   1) C   5 - C   6        /113. RY*(   2) C   4                    0.92    1.85    0.037
  13. BD (   1) C   5 - C   6        /381. BD*(   1) C   1 - C   6            2.53    1.39    0.053
  13. BD (   1) C   5 - C   6        /383. BD*(   1) C   1 - H  17            2.31    1.38    0.051
  13. BD (   1) C   5 - C   6        /389. BD*(   1) C   4 - C   5            3.50    1.38    0.062
  13. BD (   1) C   5 - C   6        /391. BD*(   1) C   4 - C   7            3.87    1.25    0.062
  13. BD (   1) C   5 - C   6        /393. BD*(   1) C   5 - H  20            1.41    1.38    0.039
  13. BD (   1) C   5 - C   6        /394. BD*(   1) C   6 - H  21            1.33    1.38    0.038
  14. BD (   1) C   5 - H  20        /112. RY*(   1) C   4                    1.80    1.84    0.052
  14. BD (   1) C   5 - H  20        /146. RY*(   1) C   6                    1.06    1.71    0.038
  14. BD (   1) C   5 - H  20        /381. BD*(   1) C   1 - C   6            3.61    1.24    0.060
  14. BD (   1) C   5 - H  20        /387. BD*(   1) C   3 - C   4            4.87    1.23    0.069
  14. BD (   1) C   5 - H  20        /389. BD*(   1) C   4 - C   5            1.35    1.23    0.036
  14. BD (   1) C   5 - H  20        /392. BD*(   1) C   5 - C   6            1.04    1.24    0.032
  14. BD (   1) C   5 - H  20        /394. BD*(   1) C   6 - H  21            0.55    1.24    0.023
  15. BD (   1) C   6 - H  21        / 61. RY*(   1) C   1                    1.23    1.73    0.041
  15. BD (   1) C   6 - H  21        /129. RY*(   1) C   5                    1.15    1.70    0.040
  15. BD (   1) C   6 - H  21        /380. BD*(   1) C   1 - C   2            3.69    1.24    0.060
  15. BD (   1) C   6 - H  21        /381. BD*(   1) C   1 - C   6            0.94    1.24    0.031
  15. BD (   1) C   6 - H  21        /383. BD*(   1) C   1 - H  17            0.56    1.24    0.024
  15. BD (   1) C   6 - H  21        /389. BD*(   1) C   4 - C   5            4.04    1.23    0.063
  15. BD (   1) C   6 - H  21        /392. BD*(   1) C   5 - C   6            0.98    1.24    0.031
  15. BD (   1) C   6 - H  21        /393. BD*(   1) C   5 - H  20            0.57    1.23    0.024
  16. BD (   1) C   7 - C   8        /113. RY*(   2) C   4                    1.24    1.81    0.043
  16. BD (   1) C   7 - C   8        /197. RY*(   1) N   9                    0.76    1.56    0.031
  16. BD (   1) C   7 - C   8        /214. RY*(   1) C  10                    1.44    1.85    0.046
  16. BD (   1) C   7 - C   8        /282. RY*(   1) C  14                    1.45    1.82    0.046
  16. BD (   1) C   7 - C   8        /389. BD*(   1) C   4 - C   5            2.57    1.34    0.052
  16. BD (   1) C   7 - C   8        /390. BD*(   2) C   4 - C   5            0.66    0.79    0.022
  16. BD (   1) C   7 - C   8        /391. BD*(   1) C   4 - C   7            2.47    1.21    0.049
  16. BD (   1) C   7 - C   8        /396. BD*(   1) C   7 - N   9            0.92    1.14    0.029
  16. BD (   1) C   7 - C   8        /397. BD*(   1) C   7 - H  22            0.97    1.17    0.030
  16. BD (   1) C   7 - C   8        /398. BD*(   1) C   8 - C  10            2.20    1.34    0.048
  16. BD (   1) C   7 - C   8        /400. BD*(   1) C   8 - C  14            1.94    1.34    0.046
  16. BD (   1) C   7 - C   8        /401. BD*(   1) N   9 - C  15            1.38    1.25    0.037
  16. BD (   1) C   7 - C   8        /403. BD*(   1) C  10 - C  11            2.18    1.35    0.049
  16. BD (   1) C   7 - C   8        /410. BD*(   1) C  13 - C  14            2.13    1.35    0.048
  17. BD (   1) C   7 - N   9        /114. RY*(   3) C   4                    0.63    1.72    0.029
  17. BD (   1) C   7 - N   9        /181. RY*(   2) C   8                    0.56    1.87    0.029
  17. BD (   1) C   7 - N   9        /302. RY*(   4) C  15                    1.64    2.05    0.052
  17. BD (   1) C   7 - N   9        /357. RY*(   1) C  29                    0.84    1.62    0.033
  17. BD (   1) C   7 - N   9        /387. BD*(   1) C   3 - C   4            0.51    1.45    0.024
  17. BD (   1) C   7 - N   9        /390. BD*(   2) C   4 - C   5            1.84    0.90    0.040
  17. BD (   1) C   7 - N   9        /391. BD*(   1) C   4 - C   7            1.01    1.33    0.033
  17. BD (   1) C   7 - N   9        /395. BD*(   1) C   7 - C   8            0.90    1.33    0.031
  17. BD (   1) C   7 - N   9        /400. BD*(   1) C   8 - C  14            1.97    1.45    0.048
  17. BD (   1) C   7 - N   9        /401. BD*(   1) N   9 - C  15            0.95    1.36    0.032
  17. BD (   1) C   7 - N   9        /402. BD*(   1) N   9 - C  29            1.20    1.27    0.035
  17. BD (   1) C   7 - N   9        /415. BD*(   2) C  15 - O  16            2.02    1.46    0.049
  18. BD (   1) C   7 - H  22        /182. RY*(   3) C   8                    0.56    1.52    0.026
  18. BD (   1) C   7 - H  22        /387. BD*(   1) C   3 - C   4            5.51    1.18    0.072
  18. BD (   1) C   7 - H  22        /391. BD*(   1) C   4 - C   7            0.73    1.06    0.025
  18. BD (   1) C   7 - H  22        /395. BD*(   1) C   7 - C   8            0.91    1.06    0.028
  18. BD (   1) C   7 - H  22        /398. BD*(   1) C   8 - C  10            2.30    1.18    0.047
  18. BD (   1) C   7 - H  22        /399. BD*(   2) C   8 - C  10            5.61    0.63    0.058
  18. BD (   1) C   7 - H  22        /402. BD*(   1) N   9 - C  29            5.99    0.99    0.069
  19. BD (   1) C   8 - C  10        /164. RY*(   2) C   7                    1.41    1.60    0.043
  19. BD (   1) C   8 - C  10        /231. RY*(   1) C  11                    1.20    1.86    0.042
  19. BD (   1) C   8 - C  10        /232. RY*(   2) C  11                    1.55    2.16    0.052
  19. BD (   1) C   8 - C  10        /282. RY*(   1) C  14                    0.70    1.86    0.032
  19. BD (   1) C   8 - C  10        /283. RY*(   2) C  14                    0.52    2.00    0.029
  19. BD (   1) C   8 - C  10        /391. BD*(   1) C   4 - C   7            1.03    1.25    0.032
  19. BD (   1) C   8 - C  10        /395. BD*(   1) C   7 - C   8            2.09    1.26    0.046
  19. BD (   1) C   8 - C  10        /400. BD*(   1) C   8 - C  14            3.43    1.38    0.061
  19. BD (   1) C   8 - C  10        /403. BD*(   1) C  10 - C  11            3.19    1.39    0.060
  19. BD (   1) C   8 - C  10        /404. BD*(   1) C  10 - H  23            1.68    1.39    0.043
  19. BD (   1) C   8 - C  10        /407. BD*(   1) C  11 - H  24            1.94    1.38    0.046
  19. BD (   1) C   8 - C  10        /413. BD*(   1) C  14 - H  27            2.47    1.38    0.052
  20. BD (   2) C   8 - C  10        /233. RY*(   3) C  11                    1.96    0.84    0.040
  20. BD (   2) C   8 - C  10        /284. RY*(   3) C  14                    1.92    1.07    0.044
  20. BD (   2) C   8 - C  10        /391. BD*(   1) C   4 - C   7            2.75    0.78    0.045
  20. BD (   2) C   8 - C  10        /397. BD*(   1) C   7 - H  22            3.30    0.74    0.048
  20. BD (   2) C   8 - C  10        /406. BD*(   2) C  11 - C  12           28.29    0.35    0.089
  20. BD (   2) C   8 - C  10        /411. BD*(   2) C  13 - C  14           26.79    0.35    0.087
  21. BD (   1) C   8 - C  14        /163. RY*(   1) C   7                    0.90    1.71    0.035
  21. BD (   1) C   8 - C  14        /164. RY*(   2) C   7                    1.30    1.60    0.041
  21. BD (   1) C   8 - C  14        /214. RY*(   1) C  10                    0.77    1.88    0.034
  21. BD (   1) C   8 - C  14        /215. RY*(   2) C  10                    0.62    2.01    0.032
  21. BD (   1) C   8 - C  14        /265. RY*(   1) C  13                    1.13    1.86    0.041
  21. BD (   1) C   8 - C  14        /266. RY*(   2) C  13                    1.60    2.17    0.053
  21. BD (   1) C   8 - C  14        /395. BD*(   1) C   7 - C   8            1.99    1.25    0.045
  21. BD (   1) C   8 - C  14        /396. BD*(   1) C   7 - N   9            2.56    1.17    0.049
  21. BD (   1) C   8 - C  14        /398. BD*(   1) C   8 - C  10            3.40    1.37    0.061
  21. BD (   1) C   8 - C  14        /404. BD*(   1) C  10 - H  23            2.61    1.38    0.054
  21. BD (   1) C   8 - C  14        /410. BD*(   1) C  13 - C  14            3.08    1.38    0.058
  21. BD (   1) C   8 - C  14        /412. BD*(   1) C  13 - H  26            1.94    1.38    0.046
  21. BD (   1) C   8 - C  14        /413. BD*(   1) C  14 - H  27            1.58    1.38    0.042
  22. BD (   1) N   9 - C  15        /163. RY*(   1) C   7                    2.34    1.86    0.059
  22. BD (   1) N   9 - C  15        /357. RY*(   1) C  29                    0.71    1.69    0.031
  22. BD (   1) N   9 - C  15        /391. BD*(   1) C   4 - C   7            0.53    1.40    0.024
  22. BD (   1) N   9 - C  15        /395. BD*(   1) C   7 - C   8            0.64    1.40    0.027
  22. BD (   1) N   9 - C  15        /396. BD*(   1) C   7 - N   9            1.68    1.32    0.042
  22. BD (   1) N   9 - C  15        /397. BD*(   1) C   7 - H  22            0.71    1.35    0.028
  22. BD (   1) N   9 - C  15        /402. BD*(   1) N   9 - C  29            1.40    1.33    0.039
  22. BD (   1) N   9 - C  15        /415. BD*(   2) C  15 - O  16            0.56    1.53    0.026
  22. BD (   1) N   9 - C  15        /419. BD*(   1) C  29 - H  32            0.97    1.38    0.033
  23. BD (   1) N   9 - C  29        /163. RY*(   1) C   7                    1.32    1.80    0.044
  23. BD (   1) N   9 - C  29        /164. RY*(   2) C   7                    0.56    1.68    0.027
  23. BD (   1) N   9 - C  29        /299. RY*(   1) C  15                    1.42    2.16    0.050
  23. BD (   1) N   9 - C  29        /396. BD*(   1) C   7 - N   9            1.52    1.26    0.039
  23. BD (   1) N   9 - C  29        /397. BD*(   1) C   7 - H  22            0.97    1.29    0.032
  23. BD (   1) N   9 - C  29        /401. BD*(   1) N   9 - C  15            1.41    1.37    0.040
  23. BD (   1) N   9 - C  29        /416. BD*(   1) C  15 - H  28            1.67    1.39    0.043
  24. BD (   1) C  10 - C  11        /180. RY*(   1) C   8                    0.98    2.02    0.040
  24. BD (   1) C  10 - C  11        /181. RY*(   2) C   8                    0.71    1.80    0.032
  24. BD (   1) C  10 - C  11        /182. RY*(   3) C   8                    0.65    1.72    0.030
  24. BD (   1) C  10 - C  11        /248. RY*(   1) C  12                    0.98    1.88    0.038
  24. BD (   1) C  10 - C  11        /249. RY*(   2) C  12                    1.41    2.18    0.050
  24. BD (   1) C  10 - C  11        /395. BD*(   1) C   7 - C   8            4.04    1.26    0.064
  24. BD (   1) C  10 - C  11        /398. BD*(   1) C   8 - C  10            3.66    1.37    0.063
  24. BD (   1) C  10 - C  11        /404. BD*(   1) C  10 - H  23            1.54    1.39    0.041
  24. BD (   1) C  10 - C  11        /405. BD*(   1) C  11 - C  12            2.59    1.39    0.054
  24. BD (   1) C  10 - C  11        /407. BD*(   1) C  11 - H  24            1.32    1.38    0.038
  24. BD (   1) C  10 - C  11        /409. BD*(   1) C  12 - H  25            2.32    1.38    0.051
  25. BD (   1) C  10 - H  23        /180. RY*(   1) C   8                    1.86    1.87    0.053
  25. BD (   1) C  10 - H  23        /231. RY*(   1) C  11                    1.12    1.71    0.039
  25. BD (   1) C  10 - H  23        /398. BD*(   1) C   8 - C  10            1.35    1.23    0.036
  25. BD (   1) C  10 - H  23        /400. BD*(   1) C   8 - C  14            4.61    1.23    0.067
  25. BD (   1) C  10 - H  23        /403. BD*(   1) C  10 - C  11            1.11    1.24    0.033
  25. BD (   1) C  10 - H  23        /405. BD*(   1) C  11 - C  12            3.66    1.24    0.060
  25. BD (   1) C  10 - H  23        /407. BD*(   1) C  11 - H  24            0.56    1.23    0.024
  26. BD (   1) C  11 - C  12        /214. RY*(   1) C  10                    0.90    1.89    0.037
  26. BD (   1) C  11 - C  12        /215. RY*(   2) C  10                    1.53    2.01    0.050
  26. BD (   1) C  11 - C  12        /265. RY*(   1) C  13                    1.03    1.86    0.039
  26. BD (   1) C  11 - C  12        /266. RY*(   2) C  13                    1.45    2.17    0.050
  26. BD (   1) C  11 - C  12        /403. BD*(   1) C  10 - C  11            2.63    1.39    0.054
  26. BD (   1) C  11 - C  12        /404. BD*(   1) C  10 - H  23            2.45    1.39    0.052
  26. BD (   1) C  11 - C  12        /407. BD*(   1) C  11 - H  24            1.35    1.38    0.039
  26. BD (   1) C  11 - C  12        /408. BD*(   1) C  12 - C  13            2.57    1.39    0.053
  26. BD (   1) C  11 - C  12        /409. BD*(   1) C  12 - H  25            1.35    1.38    0.039
  26. BD (   1) C  11 - C  12        /412. BD*(   1) C  13 - H  26            2.39    1.38    0.051
  27. BD (   2) C  11 - C  12        /217. RY*(   4) C  10                    0.99    1.71    0.040
  27. BD (   2) C  11 - C  12        /267. RY*(   3) C  13                    0.57    0.94    0.023
  27. BD (   2) C  11 - C  12        /268. RY*(   4) C  13                    0.75    1.85    0.036
  27. BD (   2) C  11 - C  12        /399. BD*(   2) C   8 - C  10           28.13    0.35    0.089
  27. BD (   2) C  11 - C  12        /411. BD*(   2) C  13 - C  14           28.73    0.35    0.090
  28. BD (   1) C  11 - H  24        /214. RY*(   1) C  10                    1.20    1.74    0.041
  28. BD (   1) C  11 - H  24        /248. RY*(   1) C  12                    1.23    1.73    0.041
  28. BD (   1) C  11 - H  24        /398. BD*(   1) C   8 - C  10            4.17    1.23    0.064
  28. BD (   1) C  11 - H  24        /403. BD*(   1) C  10 - C  11            1.00    1.24    0.031
  28. BD (   1) C  11 - H  24        /404. BD*(   1) C  10 - H  23            0.56    1.24    0.024
  28. BD (   1) C  11 - H  24        /405. BD*(   1) C  11 - C  12            0.95    1.24    0.031
  28. BD (   1) C  11 - H  24        /408. BD*(   1) C  12 - C  13            3.70    1.24    0.060
  28. BD (   1) C  11 - H  24        /409. BD*(   1) C  12 - H  25            0.57    1.24    0.024
  29. BD (   1) C  12 - C  13        /231. RY*(   1) C  11                    1.02    1.86    0.039
  29. BD (   1) C  12 - C  13        /232. RY*(   2) C  11                    1.49    2.16    0.051
  29. BD (   1) C  12 - C  13        /282. RY*(   1) C  14                    0.97    1.86    0.038
  29. BD (   1) C  12 - C  13        /283. RY*(   2) C  14                    1.46    2.00    0.049
  29. BD (   1) C  12 - C  13        /405. BD*(   1) C  11 - C  12            2.57    1.39    0.053
  29. BD (   1) C  12 - C  13        /407. BD*(   1) C  11 - H  24            2.37    1.38    0.051
  29. BD (   1) C  12 - C  13        /409. BD*(   1) C  12 - H  25            1.35    1.38    0.039
  29. BD (   1) C  12 - C  13        /410. BD*(   1) C  13 - C  14            2.61    1.39    0.054
  29. BD (   1) C  12 - C  13        /412. BD*(   1) C  13 - H  26            1.36    1.38    0.039
  29. BD (   1) C  12 - C  13        /413. BD*(   1) C  14 - H  27            2.42    1.38    0.052
  30. BD (   1) C  12 - H  25        /231. RY*(   1) C  11                    1.34    1.71    0.043
  30. BD (   1) C  12 - H  25        /265. RY*(   1) C  13                    1.33    1.71    0.043
  30. BD (   1) C  12 - H  25        /403. BD*(   1) C  10 - C  11            3.82    1.24    0.061
  30. BD (   1) C  12 - H  25        /405. BD*(   1) C  11 - C  12            0.95    1.24    0.031
  30. BD (   1) C  12 - H  25        /407. BD*(   1) C  11 - H  24            0.56    1.23    0.023
  30. BD (   1) C  12 - H  25        /408. BD*(   1) C  12 - C  13            0.95    1.24    0.031
  30. BD (   1) C  12 - H  25        /410. BD*(   1) C  13 - C  14            3.80    1.24    0.061
  30. BD (   1) C  12 - H  25        /412. BD*(   1) C  13 - H  26            0.56    1.23    0.023
  31. BD (   1) C  13 - C  14        /180. RY*(   1) C   8                    1.10    2.02    0.042
  31. BD (   1) C  13 - C  14        /181. RY*(   2) C   8                    0.68    1.80    0.031
  31. BD (   1) C  13 - C  14        /182. RY*(   3) C   8                    0.58    1.71    0.028
  31. BD (   1) C  13 - C  14        /248. RY*(   1) C  12                    0.97    1.88    0.038
  31. BD (   1) C  13 - C  14        /249. RY*(   2) C  12                    1.43    2.18    0.050
  31. BD (   1) C  13 - C  14        /395. BD*(   1) C   7 - C   8            3.81    1.26    0.062
  31. BD (   1) C  13 - C  14        /400. BD*(   1) C   8 - C  14            3.66    1.37    0.063
  31. BD (   1) C  13 - C  14        /408. BD*(   1) C  12 - C  13            2.56    1.39    0.053
  31. BD (   1) C  13 - C  14        /409. BD*(   1) C  12 - H  25            2.35    1.38    0.051
  31. BD (   1) C  13 - C  14        /412. BD*(   1) C  13 - H  26            1.31    1.38    0.038
  31. BD (   1) C  13 - C  14        /413. BD*(   1) C  14 - H  27            1.46    1.38    0.040
  32. BD (   2) C  13 - C  14        /250. RY*(   3) C  12                    1.45    0.78    0.033
  32. BD (   2) C  13 - C  14        /399. BD*(   2) C   8 - C  10           28.85    0.35    0.090
  32. BD (   2) C  13 - C  14        /406. BD*(   2) C  11 - C  12           27.93    0.35    0.088
  33. BD (   1) C  13 - H  26        /248. RY*(   1) C  12                    1.24    1.73    0.042
  33. BD (   1) C  13 - H  26        /282. RY*(   1) C  14                    1.16    1.71    0.040
  33. BD (   1) C  13 - H  26        /400. BD*(   1) C   8 - C  14            4.07    1.23    0.063
  33. BD (   1) C  13 - H  26        /405. BD*(   1) C  11 - C  12            3.70    1.24    0.061
  33. BD (   1) C  13 - H  26        /408. BD*(   1) C  12 - C  13            0.96    1.24    0.031
  33. BD (   1) C  13 - H  26        /409. BD*(   1) C  12 - H  25            0.56    1.24    0.024
  33. BD (   1) C  13 - H  26        /410. BD*(   1) C  13 - C  14            0.99    1.24    0.031
  33. BD (   1) C  13 - H  26        /413. BD*(   1) C  14 - H  27            0.57    1.23    0.024
  34. BD (   1) C  14 - H  27        /180. RY*(   1) C   8                    1.74    1.87    0.051
  34. BD (   1) C  14 - H  27        /265. RY*(   1) C  13                    1.12    1.71    0.039
  34. BD (   1) C  14 - H  27        /398. BD*(   1) C   8 - C  10            4.73    1.23    0.068
  34. BD (   1) C  14 - H  27        /400. BD*(   1) C   8 - C  14            1.25    1.23    0.035
  34. BD (   1) C  14 - H  27        /408. BD*(   1) C  12 - C  13            3.64    1.24    0.060
  34. BD (   1) C  14 - H  27        /410. BD*(   1) C  13 - C  14            1.07    1.24    0.032
  34. BD (   1) C  14 - H  27        /412. BD*(   1) C  13 - H  26            0.56    1.23    0.024
  35. BD (   1) C  15 - O  16        /414. BD*(   1) C  15 - O  16            1.08    0.47    0.022
  36. BD (   2) C  15 - O  16        /198. RY*(   2) N   9                    1.55    1.94    0.049
  36. BD (   2) C  15 - O  16        /299. RY*(   1) C  15                    0.99    2.41    0.044
  36. BD (   2) C  15 - O  16        /396. BD*(   1) C   7 - N   9            2.53    1.51    0.056
  36. BD (   2) C  15 - O  16        /401. BD*(   1) N   9 - C  15            0.63    1.62    0.029
  37. BD (   1) C  15 - H  28        /198. RY*(   2) N   9                    0.81    1.50    0.031
  37. BD (   1) C  15 - H  28        /203. RY*(   7) N   9                    0.50    2.36    0.031
  37. BD (   1) C  15 - H  28        /316. RY*(   1) O  16                    0.89    1.49    0.033
  37. BD (   1) C  15 - H  28        /402. BD*(   1) N   9 - C  29            5.59    1.09    0.070
  38. BD (   1) C  29 - H  30        /197. RY*(   1) N   9                    0.73    1.42    0.029
  38. BD (   1) C  29 - H  30        /396. BD*(   1) C   7 - N   9            2.38    1.00    0.044
  39. BD (   1) C  29 - H  31        /197. RY*(   1) N   9                    0.65    1.42    0.027
  39. BD (   1) C  29 - H  31        /396. BD*(   1) C   7 - N   9            3.40    1.00    0.052
  40. BD (   1) C  29 - H  32        /401. BD*(   1) N   9 - C  15            4.47    1.11    0.064
  41. CR (   1) C   1                / 79. RY*(   2) C   2                    1.26   11.78    0.109
  41. CR (   1) C   1                /147. RY*(   2) C   6                    1.29   11.81    0.110
  41. CR (   1) C   1                /334. RY*(   2) H  17                    0.58   12.27    0.075
  41. CR (   1) C   1                /384. BD*(   1) C   2 - C   3            0.68   11.01    0.077
  41. CR (   1) C   1                /392. BD*(   1) C   5 - C   6            0.65   11.01    0.076
  42. CR (   1) C   2                / 62. RY*(   2) C   1                    1.30   11.81    0.111
  42. CR (   1) C   2                / 96. RY*(   2) C   3                    1.10   11.59    0.101
  42. CR (   1) C   2                /336. RY*(   2) H  18                    0.60   12.31    0.077
  42. CR (   1) C   2                /381. BD*(   1) C   1 - C   6            0.64   11.01    0.075
  42. CR (   1) C   2                /387. BD*(   1) C   3 - C   4            0.80   11.00    0.084
  43. CR (   1) C   3                / 79. RY*(   2) C   2                    1.36   11.78    0.113
  43. CR (   1) C   3                /113. RY*(   2) C   4                    1.39   11.47    0.113
  43. CR (   1) C   3                /114. RY*(   3) C   4                    0.68   11.26    0.078
  43. CR (   1) C   3                /337. RY*(   1) H  19                    0.65   11.82    0.078
  43. CR (   1) C   3                /380. BD*(   1) C   1 - C   2            0.65   11.01    0.076
  43. CR (   1) C   3                /389. BD*(   1) C   4 - C   5            0.76   11.00    0.082
  43. CR (   1) C   3                /391. BD*(   1) C   4 - C   7            0.87   10.88    0.088
  44. CR (   1) C   4                / 96. RY*(   2) C   3                    1.21   11.61    0.106
  44. CR (   1) C   4                /130. RY*(   2) C   5                    1.33   11.56    0.111
  44. CR (   1) C   4                /164. RY*(   2) C   7                    0.68   11.25    0.078
  44. CR (   1) C   4                /384. BD*(   1) C   2 - C   3            0.63   11.03    0.075
  44. CR (   1) C   4                /392. BD*(   1) C   5 - C   6            0.63   11.03    0.075
  45. CR (   1) C   5                /112. RY*(   1) C   4                    0.67   11.61    0.079
  45. CR (   1) C   5                /113. RY*(   2) C   4                    0.77   11.47    0.084
  45. CR (   1) C   5                /115. RY*(   4) C   4                    0.71   11.40    0.080
  45. CR (   1) C   5                /147. RY*(   2) C   6                    1.30   11.81    0.111
  45. CR (   1) C   5                /339. RY*(   1) H  20                    0.66   11.88    0.079
  45. CR (   1) C   5                /381. BD*(   1) C   1 - C   6            0.65   11.01    0.076
  45. CR (   1) C   5                /387. BD*(   1) C   3 - C   4            0.82   11.00    0.085
  45. CR (   1) C   5                /391. BD*(   1) C   4 - C   7            0.85   10.88    0.086
  46. CR (   1) C   6                / 62. RY*(   2) C   1                    1.33   11.81    0.112
  46. CR (   1) C   6                /130. RY*(   2) C   5                    0.98   11.54    0.095
  46. CR (   1) C   6                /342. RY*(   2) H  21                    0.63   12.34    0.079
  46. CR (   1) C   6                /380. BD*(   1) C   1 - C   2            0.64   11.01    0.075
  46. CR (   1) C   6                /389. BD*(   1) C   4 - C   5            0.78   11.00    0.083
  47. CR (   1) C   7                /112. RY*(   1) C   4                    1.10   11.67    0.101
  47. CR (   1) C   7                /180. RY*(   1) C   8                    1.02   11.70    0.098
  47. CR (   1) C   7                /387. BD*(   1) C   3 - C   4            0.72   11.05    0.080
  47. CR (   1) C   7                /389. BD*(   1) C   4 - C   5            0.52   11.06    0.068
  47. CR (   1) C   7                /398. BD*(   1) C   8 - C  10            0.69   11.05    0.079
  47. CR (   1) C   7                /400. BD*(   1) C   8 - C  14            0.51   11.06    0.067
  47. CR (   1) C   7                /401. BD*(   1) N   9 - C  15            0.66   10.96    0.077
  47. CR (   1) C   7                /402. BD*(   1) N   9 - C  29            0.99   10.87    0.093
  48. CR (   1) C   8                /165. RY*(   3) C   7                    0.59   11.28    0.073
  48. CR (   1) C   8                /215. RY*(   2) C  10                    1.22   11.66    0.106
  48. CR (   1) C   8                /283. RY*(   2) C  14                    1.19   11.65    0.105
  48. CR (   1) C   8                /403. BD*(   1) C  10 - C  11            0.63   11.03    0.075
  48. CR (   1) C   8                /410. BD*(   1) C  13 - C  14            0.62   11.03    0.074
  49. CR (   1) N   9                /164. RY*(   2) C   7                    1.20   15.45    0.122
  49. CR (   1) N   9                /301. RY*(   3) C  15                    0.50   16.30    0.081
  49. CR (   1) N   9                /302. RY*(   4) C  15                    0.61   15.83    0.088
  49. CR (   1) N   9                /303. RY*(   5) C  15                    0.72   16.24    0.096
  49. CR (   1) N   9                /359. RY*(   3) C  29                    1.18   15.62    0.121
  50. CR (   1) C  10                /180. RY*(   1) C   8                    0.58   11.64    0.073
  50. CR (   1) C  10                /181. RY*(   2) C   8                    0.57   11.42    0.072
  50. CR (   1) C  10                /182. RY*(   3) C   8                    0.97   11.34    0.093
  50. CR (   1) C  10                /232. RY*(   2) C  11                    1.37   11.78    0.113
  50. CR (   1) C  10                /345. RY*(   1) H  23                    0.75   11.99    0.085
  50. CR (   1) C  10                /395. BD*(   1) C   7 - C   8            0.87   10.88    0.088
  50. CR (   1) C  10                /400. BD*(   1) C   8 - C  14            0.76   11.00    0.082
  50. CR (   1) C  10                /405. BD*(   1) C  11 - C  12            0.65   11.01    0.076
  51. CR (   1) C  11                /215. RY*(   2) C  10                    1.16   11.63    0.104
  51. CR (   1) C  11                /249. RY*(   2) C  12                    1.31   11.81    0.111
  51. CR (   1) C  11                /348. RY*(   2) H  24                    0.63   12.36    0.079
  51. CR (   1) C  11                /398. BD*(   1) C   8 - C  10            0.82   11.00    0.085
  51. CR (   1) C  11                /408. BD*(   1) C  12 - C  13            0.65   11.01    0.076
  52. CR (   1) C  12                /232. RY*(   2) C  11                    1.24   11.78    0.108
  52. CR (   1) C  12                /266. RY*(   2) C  13                    1.27   11.79    0.109
  52. CR (   1) C  12                /350. RY*(   2) H  25                    0.58   12.28    0.076
  52. CR (   1) C  12                /403. BD*(   1) C  10 - C  11            0.66   11.01    0.076
  52. CR (   1) C  12                /410. BD*(   1) C  13 - C  14            0.65   11.01    0.076
  53. CR (   1) C  13                /249. RY*(   2) C  12                    1.33   11.81    0.112
  53. CR (   1) C  13                /283. RY*(   2) C  14                    1.08   11.63    0.100
  53. CR (   1) C  13                /352. RY*(   2) H  26                    0.63   12.34    0.078
  53. CR (   1) C  13                /400. BD*(   1) C   8 - C  14            0.80   11.00    0.084
  53. CR (   1) C  13                /405. BD*(   1) C  11 - C  12            0.65   11.01    0.076
  54. CR (   1) C  14                /181. RY*(   2) C   8                    1.26   11.42    0.107
  54. CR (   1) C  14                /182. RY*(   3) C   8                    0.51   11.34    0.068
  54. CR (   1) C  14                /266. RY*(   2) C  13                    1.34   11.79    0.112
  54. CR (   1) C  14                /353. RY*(   1) H  27                    0.60   11.78    0.075
  54. CR (   1) C  14                /395. BD*(   1) C   7 - C   8            0.82   10.88    0.085
  54. CR (   1) C  14                /398. BD*(   1) C   8 - C  10            0.78   11.00    0.083
  54. CR (   1) C  14                /408. BD*(   1) C  12 - C  13            0.65   11.01    0.076
  55. CR (   1) C  15                /396. BD*(   1) C   7 - N   9            1.25   10.92    0.105
  55. CR (   1) C  15                /402. BD*(   1) N   9 - C  29            1.27   10.93    0.106
  56. CR (   1) O  16                /299. RY*(   1) C  15                    4.33   20.67    0.268
  57. CR (   1) C  29                /378. RY*(   1) H  32                    0.55   11.47    0.071
  57. CR (   1) C  29                /396. BD*(   1) C   7 - N   9            1.10   10.84    0.099
  57. CR (   1) C  29                /401. BD*(   1) N   9 - C  15            0.77   10.94    0.083
  58. LP (   1) N   9                /168. RY*(   6) C   7                    0.73    2.02    0.038
  58. LP (   1) N   9                /300. RY*(   2) C  15                    2.65    1.87    0.069
  58. LP (   1) N   9                /304. RY*(   6) C  15                    1.56    0.97    0.038
  58. LP (   1) N   9                /358. RY*(   2) C  29                    2.78    1.11    0.054
  58. LP (   1) N   9                /390. BD*(   2) C   4 - C   5            1.69    0.36    0.022
  58. LP (   1) N   9                /391. BD*(   1) C   4 - C   7            5.20    0.79    0.062
  58. LP (   1) N   9                /395. BD*(   1) C   7 - C   8            6.50    0.80    0.070
  58. LP (   1) N   9                /414. BD*(   1) C  15 - O  16           85.73    0.34    0.155
  58. LP (   1) N   9                /417. BD*(   1) C  29 - H  30            6.72    0.77    0.070
  58. LP (   1) N   9                /418. BD*(   1) C  29 - H  31            5.35    0.77    0.063
  59. LP (   1) O  16                /299. RY*(   1) C  15                   10.79    2.13    0.135
  59. LP (   1) O  16                /301. RY*(   3) C  15                    0.58    2.50    0.034
  59. LP (   1) O  16                /402. BD*(   1) N   9 - C  29            0.55    1.24    0.023
  60. LP (   2) O  16                /301. RY*(   3) C  15                    3.01    2.02    0.071
  60. LP (   2) O  16                /396. BD*(   1) C   7 - N   9            0.53    0.75    0.018
  60. LP (   2) O  16                /401. BD*(   1) N   9 - C  15           25.09    0.86    0.132
  60. LP (   2) O  16                /416. BD*(   1) C  15 - H  28           16.81    0.88    0.110
  60. LP (   2) O  16                /419. BD*(   1) C  29 - H  32            0.90    0.81    0.025
 382. BD*(   2) C   1 - C   6        / 63. RY*(   3) C   1                    3.38    0.43    0.084
 382. BD*(   2) C   1 - C   6        /148. RY*(   3) C   6                    2.57    0.44    0.074
 385. BD*(   2) C   2 - C   3        / 80. RY*(   3) C   2                    2.71    0.63    0.092
 385. BD*(   2) C   2 - C   3        / 98. RY*(   4) C   3                    1.20    1.23    0.085
 390. BD*(   2) C   4 - C   5        / 97. RY*(   3) C   3                    0.63    0.80    0.048
 390. BD*(   2) C   4 - C   5        /131. RY*(   3) C   5                    3.08    0.72    0.100
 390. BD*(   2) C   4 - C   5        /148. RY*(   3) C   6                    0.62    0.44    0.035
 390. BD*(   2) C   4 - C   5        /395. BD*(   1) C   7 - C   8            0.58    0.43    0.032
 390. BD*(   2) C   4 - C   5        /396. BD*(   1) C   7 - N   9            2.54    0.35    0.060
 399. BD*(   2) C   8 - C  10        /184. RY*(   5) C   8                    0.51    1.45    0.058
 399. BD*(   2) C   8 - C  10        /216. RY*(   3) C  10                    3.01    0.66    0.095
 399. BD*(   2) C   8 - C  10        /233. RY*(   3) C  11                    0.67    0.49    0.039
 399. BD*(   2) C   8 - C  10        /284. RY*(   3) C  14                    0.69    0.72    0.047
 399. BD*(   2) C   8 - C  10        /391. BD*(   1) C   4 - C   7            1.17    0.43    0.046
 399. BD*(   2) C   8 - C  10        /397. BD*(   1) C   7 - H  22            1.21    0.39    0.045
 406. BD*(   2) C  11 - C  12        /233. RY*(   3) C  11                    1.93    0.49    0.068
 406. BD*(   2) C  11 - C  12        /250. RY*(   3) C  12                    3.27    0.43    0.083
 406. BD*(   2) C  11 - C  12        /258. RY*(  11) C  12                    0.53    0.38    0.032
 411. BD*(   2) C  13 - C  14        /267. RY*(   3) C  13                    2.79    0.59    0.090
 411. BD*(   2) C  13 - C  14        /284. RY*(   3) C  14                    0.60    0.71    0.046
 411. BD*(   2) C  13 - C  14        /285. RY*(   4) C  14                    0.72    1.20    0.066
 411. BD*(   2) C  13 - C  14        /286. RY*(   5) C  14                    0.62    1.12    0.059
 414. BD*(   1) C  15 - O  16        /300. RY*(   2) C  15                    2.32    1.53    0.138
 414. BD*(   1) C  15 - O  16        /304. RY*(   6) C  15                    2.51    0.63    0.093
 414. BD*(   1) C  15 - O  16        /317. RY*(   2) O  16                    2.15    0.52    0.078


 Natural Bond Orbitals (Summary):

                                                            Principal Delocalizations
           NBO                        Occupancy    Energy   (geminal,vicinal,remote)
 ====================================================================================
 Molecular unit  1  (C15H15NO)
     1. BD (   1) C   1 - C   2          1.98151    -0.77077  384(g),381(g),388(v),394(v)
                                                    147(v),96(v),386(g),383(g)
                                                    146(v),95(v)
     2. BD (   1) C   1 - C   6          1.98150    -0.77043  392(g),380(g),393(v),386(v)
                                                    130(v),79(v),394(g),383(g)
                                                    78(v),129(v)
     3. BD (   2) C   1 - C   6          1.65891    -0.29569  390(v),385(v),81(v),132(v)
     4. BD (   1) C   1 - H  17          1.98165    -0.62217  384(v),392(v),78(v),146(v)
                                                    380(g),381(g),386(v),394(v)
     5. BD (   1) C   2 - C   3          1.97937    -0.77051  391(v),387(g),380(g),383(v)
                                                    388(g),62(v),386(g),112(v)
                                                    61(v),113(v)
     6. BD (   2) C   2 - C   3          1.66112    -0.29690  390(v),382(v),63(v)
     7. BD (   1) C   2 - H  18          1.98149    -0.62216  387(v),381(v),61(v),95(v)
                                                    384(g),380(g),383(v),388(v)
     8. BD (   1) C   3 - C   4          1.97428    -0.77064  384(g),389(g),393(v),391(g)
                                                    163(v),386(v),388(g),79(v)
                                                    78(v),397(v),129(v)
     9. BD (   1) C   3 - H  19          1.97973    -0.62318  389(v),380(v),112(v),387(g)
                                                    78(v),384(g),386(v)
    10. BD (   1) C   4 - C   5          1.97418    -0.76916  387(g),392(g),388(v),391(g)
                                                    163(v),394(v),393(g),147(v)
                                                    395(v),146(v),95(v),397(v)
                                                    96(v)
    11. BD (   2) C   4 - C   5          1.66004    -0.29706  382(v),385(v),396(v),97(v)
                                                    148(v),395(v)
    12. BD (   1) C   4 - C   7          1.96494    -0.72798  395(g),384(v),398(v),392(v)
                                                    389(g),129(v),387(g),401(v)
                                                    399(v),95(v),197(v),181(v)
                                                    397(g),396(g)
    13. BD (   1) C   5 - C   6          1.97924    -0.76973  391(v),389(g),381(g),383(v)
                                                    62(v),393(g),394(g),112(v)
                                                    61(v),113(v)
    14. BD (   1) C   5 - H  20          1.98044    -0.62282  387(v),381(v),112(v),389(g)
                                                    146(v),392(g),394(v)
    15. BD (   1) C   6 - H  21          1.98150    -0.62267  389(v),380(v),61(v),129(v)
                                                    392(g),381(g),393(v),383(v)
    16. BD (   1) C   7 - C   8          1.97055    -0.73153  389(v),391(g),398(g),403(v)
                                                    410(v),400(g),282(v),214(v)
                                                    401(v),113(v),397(g),396(g)
                                                    390(v),197(v)
    17. BD (   1) C   7 - N   9          1.97866    -0.84766  390(v),415(v),400(v),302(v)
                                                    402(g),391(g),401(g),395(g)
                                                    357(v),114(v),181(v),387(v)
    18. BD (   1) C   7 - H  22          1.95459    -0.57456  399(v),402(v),387(v),398(v)
                                                    395(g),391(g),182(v),390(v)
    19. BD (   1) C   8 - C  10          1.97419    -0.76928  400(g),403(g),413(v),395(g)
                                                    407(v),404(g),232(v),164(v)
                                                    231(v),391(v),282(v),283(v)
    20. BD (   2) C   8 - C  10          1.66802    -0.29828  406(v),411(v),397(v),391(v)
                                                    233(v),284(v)
    21. BD (   1) C   8 - C  14          1.97308    -0.76770  398(g),410(g),404(v),396(v)
                                                    395(g),412(v),266(v),413(g)
                                                    164(v),265(v),163(v),214(v)
                                                    215(v)
    22. BD (   1) N   9 - C  15          1.98764    -0.91269  163(v),396(g),402(g),419(v)
                                                    357(v),397(v),395(v),415(g)
                                                    391(v)
    23. BD (   1) N   9 - C  29          1.98748    -0.85130  416(v),396(g),401(g),299(v)
                                                    163(v),397(v),164(v)
    24. BD (   1) C  10 - C  11          1.97915    -0.76905  395(v),398(g),405(g),409(v)
                                                    404(g),249(v),407(g),248(v)
                                                    180(v),181(v),182(v)
    25. BD (   1) C  10 - H  23          1.97988    -0.62284  400(v),405(v),180(v),398(g)
                                                    231(v),403(g),407(v)
    26. BD (   1) C  11 - C  12          1.98145    -0.76944  403(g),408(g),404(v),412(v)
                                                    215(v),266(v),407(g),409(g)
                                                    265(v),214(v)
    27. BD (   2) C  11 - C  12          1.66671    -0.29539  411(v),399(v),217(v),268(v)
                                                    267(v)
    28. BD (   1) C  11 - H  24          1.98143    -0.62155  398(v),408(v),248(v),214(v)
                                                    403(g),405(g),409(v),404(v)
    29. BD (   1) C  12 - C  13          1.98153    -0.77056  410(g),405(g),413(v),407(v)
                                                    232(v),283(v),412(g),409(g)
                                                    231(v),282(v)
    30. BD (   1) C  12 - H  25          1.98165    -0.62035  403(v),410(v),231(v),265(v)
                                                    405(g),408(g),407(v),412(v)
    31. BD (   1) C  13 - C  14          1.97913    -0.76874  395(v),400(g),408(g),409(v)
                                                    413(g),249(v),412(g),180(v)
                                                    248(v),181(v),182(v)
    32. BD (   2) C  13 - C  14          1.67043    -0.29659  399(v),406(v),250(v)
    33. BD (   1) C  13 - H  26          1.98149    -0.62239  400(v),405(v),248(v),282(v)
                                                    410(g),408(g),413(v),409(v)
    34. BD (   1) C  14 - H  27          1.97971    -0.62072  398(v),408(v),180(v),400(g)
                                                    265(v),410(g),412(v)
    35. BD (   1) C  15 - O  16          1.99669    -0.44279  414(g)
    36. BD (   2) C  15 - O  16          1.99312    -1.10610  396(v),198(v),299(g),401(g)
    37. BD (   1) C  15 - H  28          1.98684    -0.67175  402(v),316(v),198(v),203(v)
    38. BD (   1) C  29 - H  30          1.98706    -0.58898  396(v),197(v)
    39. BD (   1) C  29 - H  31          1.98671    -0.58917  396(v),197(v)
    40. BD (   1) C  29 - H  32          1.98819    -0.60013  401(v)
    41. CR (   1) C   1                  1.99929   -10.39321  147(v),79(v),384(v),392(v)
                                                    334(v)
    42. CR (   1) C   2                  1.99929   -10.39451  62(v),96(v),387(v),381(v)
                                                    336(v)
    43. CR (   1) C   3                  1.99916   -10.39269  113(v),79(v),391(v),389(v)
                                                    114(v),380(v),337(v)
    44. CR (   1) C   4                  1.99910   -10.41491  130(v),96(v),164(v),392(v)
                                                    384(v)
    45. CR (   1) C   5                  1.99917   -10.39207  147(v),391(v),387(v),113(v)
                                                    115(v),112(v),339(v),381(v)
    46. CR (   1) C   6                  1.99929   -10.39413  62(v),130(v),389(v),380(v)
                                                    342(v)
    47. CR (   1) C   7                  1.99901   -10.44919  112(v),180(v),402(v),387(v)
                                                    398(v),401(v),389(v),400(v)
    48. CR (   1) C   8                  1.99912   -10.41649  215(v),283(v),403(v),410(v)
                                                    165(v)
    49. CR (   1) N   9                  1.99937   -14.62388  164(v),359(v),303(v),302(v)
                                                    301(v)
    50. CR (   1) C  10                  1.99917   -10.39153  232(v),182(v),395(v),400(v)
                                                    345(v),405(v),180(v),181(v)
    51. CR (   1) C  11                  1.99929   -10.39322  249(v),215(v),398(v),408(v)
                                                    348(v)
    52. CR (   1) C  12                  1.99929   -10.39129  266(v),232(v),403(v),410(v)
                                                    350(v)
    53. CR (   1) C  13                  1.99929   -10.39374  249(v),283(v),400(v),405(v)
                                                    352(v)
    54. CR (   1) C  14                  1.99918   -10.39168  266(v),181(v),395(v),398(v)
                                                    408(v),353(v),182(v)
    55. CR (   1) C  15                  1.99939   -10.51446  402(v),396(v)
    56. CR (   1) O  16                  1.99981   -19.36528  299(v)
    57. CR (   1) C  29                  1.99938   -10.42901  396(v),401(v),378(v)
    58. LP (   1) N   9                  1.65976    -0.31059  414(v),417(v),395(v),418(v)
                                                    391(v),358(v),300(v),304(v)
                                                    390(r),168(v)
    59. LP (   1) O  16                  1.98751    -0.81798  299(v),301(v),402(r)
    60. LP (   2) O  16                  1.89902    -0.34117  401(v),416(v),301(v),419(r)
                                                    396(r)
    61. RY*(   1) C   1                  0.00543     1.10708   
    62. RY*(   2) C   1                  0.00193     1.41234   
    63. RY*(   3) C   1                  0.00088     0.48788   
    64. RY*(   4) C   1                  0.00054     1.68617   
    65. RY*(   5) C   1                  0.00043     0.89907   
    66. RY*(   6) C   1                  0.00039     1.19866   
    67. RY*(   7) C   1                  0.00018     1.38269   
    68. RY*(   8) C   1                  0.00007     2.83868   
    69. RY*(   9) C   1                  0.00005     1.37900   
    70. RY*(  10) C   1                  0.00001     0.81729   
    71. RY*(  11) C   1                  0.00000     2.08867   
    72. RY*(  12) C   1                  0.00000     1.89973   
    73. RY*(  13) C   1                  0.00001     1.93615   
    74. RY*(  14) C   1                  0.00000    22.56647   
    75. RY*(  15) C   1                  0.00001     1.70239   
    76. RY*(  16) C   1                  0.00000     1.50902   
    77. RY*(  17) C   1                  0.00000     2.30920   
    78. RY*(   1) C   2                  0.00579     1.08910   
    79. RY*(   2) C   2                  0.00201     1.38924   
    80. RY*(   3) C   2                  0.00095     0.68233   
    81. RY*(   4) C   2                  0.00055     1.49682   
    82. RY*(   5) C   2                  0.00043     1.24114   
    83. RY*(   6) C   2                  0.00027     1.07753   
    84. RY*(   7) C   2                  0.00013     1.59233   
    85. RY*(   8) C   2                  0.00008     1.99078   
    86. RY*(   9) C   2                  0.00005     2.18649   
    87. RY*(  10) C   2                  0.00003     1.15819   
    88. RY*(  11) C   2                  0.00001     2.15990   
    89. RY*(  12) C   2                  0.00001     2.49109   
    90. RY*(  13) C   2                  0.00001     1.42856   
    91. RY*(  14) C   2                  0.00001     1.56171   
    92. RY*(  15) C   2                  0.00001     1.64114   
    93. RY*(  16) C   2                  0.00000    22.47745   
    94. RY*(  17) C   2                  0.00001     1.58849   
    95. RY*(   1) C   3                  0.00548     1.11925   
    96. RY*(   2) C   3                  0.00190     1.19715   
    97. RY*(   3) C   3                  0.00104     0.85442   
    98. RY*(   4) C   3                  0.00059     1.28399   
    99. RY*(   5) C   3                  0.00046     1.05238   
   100. RY*(   6) C   3                  0.00028     1.12663   
   101. RY*(   7) C   3                  0.00020     1.17843   
   102. RY*(   8) C   3                  0.00013     1.13227   
   103. RY*(   9) C   3                  0.00010     2.57865   
   104. RY*(  10) C   3                  0.00006     0.85170   
   105. RY*(  11) C   3                  0.00006     2.76403   
   106. RY*(  12) C   3                  0.00004     2.02353   
   107. RY*(  13) C   3                  0.00002     2.54655   
   108. RY*(  14) C   3                  0.00002     1.55177   
   109. RY*(  15) C   3                  0.00000    21.64618   
   110. RY*(  16) C   3                  0.00001     2.75154   
   111. RY*(  17) C   3                  0.00001     2.72187   
   112. RY*(   1) C   4                  0.00722     1.21726   
   113. RY*(   2) C   4                  0.00364     1.07895   
   114. RY*(   3) C   4                  0.00208     0.87155   
   115. RY*(   4) C   4                  0.00128     1.00779   
   116. RY*(   5) C   4                  0.00065     1.72880   
   117. RY*(   6) C   4                  0.00032     1.45369   
   118. RY*(   7) C   4                  0.00025     2.09722   
   119. RY*(   8) C   4                  0.00019     1.23276   
   120. RY*(   9) C   4                  0.00011     1.26296   
   121. RY*(  10) C   4                  0.00009     2.04999   
   122. RY*(  11) C   4                  0.00008     2.43027   
   123. RY*(  12) C   4                  0.00008     3.62203   
   124. RY*(  13) C   4                  0.00005     2.59384   
   125. RY*(  14) C   4                  0.00005     2.34111   
   126. RY*(  15) C   4                  0.00003     1.45921   
   127. RY*(  16) C   4                  0.00001     2.93714   
   128. RY*(  17) C   4                  0.00001    21.24010   
   129. RY*(   1) C   5                  0.00639     1.07961   
   130. RY*(   2) C   5                  0.00218     1.14341   
   131. RY*(   3) C   5                  0.00134     0.77195   
   132. RY*(   4) C   5                  0.00057     1.34384   
   133. RY*(   5) C   5                  0.00044     1.15612   
   134. RY*(   6) C   5                  0.00024     1.11977   
   135. RY*(   7) C   5                  0.00015     2.42599   
   136. RY*(   8) C   5                  0.00012     1.29409   
   137. RY*(   9) C   5                  0.00010     1.38298   
   138. RY*(  10) C   5                  0.00006     2.90968   
   139. RY*(  11) C   5                  0.00004     2.34968   
   140. RY*(  12) C   5                  0.00004     0.75546   
   141. RY*(  13) C   5                  0.00001     2.34842   
   142. RY*(  14) C   5                  0.00002     1.61755   
   143. RY*(  15) C   5                  0.00001     1.83895   
   144. RY*(  16) C   5                  0.00001     2.62522   
   145. RY*(  17) C   5                  0.00000    21.78330   
   146. RY*(   1) C   6                  0.00567     1.09050   
   147. RY*(   2) C   6                  0.00197     1.42175   
   148. RY*(   3) C   6                  0.00080     0.49109   
   149. RY*(   4) C   6                  0.00061     1.68004   
   150. RY*(   5) C   6                  0.00044     1.19524   
   151. RY*(   6) C   6                  0.00025     1.10154   
   152. RY*(   7) C   6                  0.00014     1.78683   
   153. RY*(   8) C   6                  0.00007     2.29156   
   154. RY*(   9) C   6                  0.00005     1.45492   
   155. RY*(  10) C   6                  0.00001     0.80752   
   156. RY*(  11) C   6                  0.00001     1.69106   
   157. RY*(  12) C   6                  0.00000     2.43760   
   158. RY*(  13) C   6                  0.00000     2.57085   
   159. RY*(  14) C   6                  0.00001     1.68285   
   160. RY*(  15) C   6                  0.00001     1.68776   
   161. RY*(  16) C   6                  0.00000    22.22111   
   162. RY*(  17) C   6                  0.00001     1.62360   
   163. RY*(   1) C   7                  0.01142     0.94686   
   164. RY*(   2) C   7                  0.00471     0.83107   
   165. RY*(   3) C   7                  0.00235     0.86581   
   166. RY*(   4) C   7                  0.00148     0.82093   
   167. RY*(   5) C   7                  0.00118     0.92247   
   168. RY*(   6) C   7                  0.00106     1.71111   
   169. RY*(   7) C   7                  0.00076     1.20136   
   170. RY*(   8) C   7                  0.00060     1.27480   
   171. RY*(   9) C   7                  0.00034     1.81329   
   172. RY*(  10) C   7                  0.00024     1.70954   
   173. RY*(  11) C   7                  0.00020     2.08992   
   174. RY*(  12) C   7                  0.00015     1.94692   
   175. RY*(  13) C   7                  0.00010     2.16022   
   176. RY*(  14) C   7                  0.00007     4.03204   
   177. RY*(  15) C   7                  0.00005     1.74110   
   178. RY*(  16) C   7                  0.00002     2.39949   
   179. RY*(  17) C   7                  0.00001    20.78759   
   180. RY*(   1) C   8                  0.00648     1.24864   
   181. RY*(   2) C   8                  0.00416     1.02708   
   182. RY*(   3) C   8                  0.00254     0.94612   
   183. RY*(   4) C   8                  0.00075     1.08928   
   184. RY*(   5) C   8                  0.00065     1.50094   
   185. RY*(   6) C   8                  0.00031     1.28195   
   186. RY*(   7) C   8                  0.00020     1.99867   
   187. RY*(   8) C   8                  0.00018     1.65075   
   188. RY*(   9) C   8                  0.00011     1.28145   
   189. RY*(  10) C   8                  0.00012     2.16307   
   190. RY*(  11) C   8                  0.00008     2.47921   
   191. RY*(  12) C   8                  0.00005     3.34632   
   192. RY*(  13) C   8                  0.00006     1.41194   
   193. RY*(  14) C   8                  0.00005     2.71278   
   194. RY*(  15) C   8                  0.00003     3.24179   
   195. RY*(  16) C   8                  0.00000     2.87261   
   196. RY*(  17) C   8                  0.00001    20.05730   
   197. RY*(   1) N   9                  0.00653     0.82748   
   198. RY*(   2) N   9                  0.00516     0.83011   
   199. RY*(   3) N   9                  0.00139     1.23705   
   200. RY*(   4) N   9                  0.00139     1.31953   
   201. RY*(   5) N   9                  0.00108     1.16089   
   202. RY*(   6) N   9                  0.00089     1.22708   
   203. RY*(   7) N   9                  0.00066     1.69154   
   204. RY*(   8) N   9                  0.00040     1.31736   
   205. RY*(   9) N   9                  0.00020     2.26195   
   206. RY*(  10) N   9                  0.00013     2.08697   
   207. RY*(  11) N   9                  0.00014     2.33003   
   208. RY*(  12) N   9                  0.00012     2.59065   
   209. RY*(  13) N   9                  0.00004     3.23971   
   210. RY*(  14) N   9                  0.00004     3.13534   
   211. RY*(  15) N   9                  0.00001     4.31887   
   212. RY*(  16) N   9                  0.00000     3.96522   
   213. RY*(  17) N   9                  0.00000    34.92800   
   214. RY*(   1) C  10                  0.00542     1.11589   
   215. RY*(   2) C  10                  0.00197     1.24046   
   216. RY*(   3) C  10                  0.00117     0.70873   
   217. RY*(   4) C  10                  0.00060     1.41823   
   218. RY*(   5) C  10                  0.00038     1.16419   
   219. RY*(   6) C  10                  0.00027     0.90771   
   220. RY*(   7) C  10                  0.00015     2.50123   
   221. RY*(   8) C  10                  0.00011     2.11786   
   222. RY*(   9) C  10                  0.00007     1.51464   
   223. RY*(  10) C  10                  0.00004     1.44797   
   224. RY*(  11) C  10                  0.00005     2.12507   
   225. RY*(  12) C  10                  0.00003     1.95882   
   226. RY*(  13) C  10                  0.00002     1.70389   
   227. RY*(  14) C  10                  0.00001     2.29088   
   228. RY*(  15) C  10                  0.00001     1.71276   
   229. RY*(  16) C  10                  0.00000    21.62787   
   230. RY*(  17) C  10                  0.00000     2.66308   
   231. RY*(   1) C  11                  0.00579     1.09110   
   232. RY*(   2) C  11                  0.00203     1.39096   
   233. RY*(   3) C  11                  0.00083     0.54180   
   234. RY*(   4) C  11                  0.00060     1.64693   
   235. RY*(   5) C  11                  0.00045     1.19502   
   236. RY*(   6) C  11                  0.00026     1.02983   
   237. RY*(   7) C  11                  0.00013     1.93880   
   238. RY*(   8) C  11                  0.00007     2.18417   
   239. RY*(   9) C  11                  0.00005     1.62017   
   240. RY*(  10) C  11                  0.00002     0.67488   
   241. RY*(  11) C  11                  0.00002     1.95968   
   242. RY*(  12) C  11                  0.00000     2.43647   
   243. RY*(  13) C  11                  0.00001     2.55555   
   244. RY*(  14) C  11                  0.00000    22.40487   
   245. RY*(  15) C  11                  0.00001     1.52847   
   246. RY*(  16) C  11                  0.00001     1.61652   
   247. RY*(  17) C  11                  0.00000     1.41443   
   248. RY*(   1) C  12                  0.00552     1.11138   
   249. RY*(   2) C  12                  0.00194     1.41228   
   250. RY*(   3) C  12                  0.00088     0.48463   
   251. RY*(   4) C  12                  0.00054     1.69550   
   252. RY*(   5) C  12                  0.00041     0.92729   
   253. RY*(   6) C  12                  0.00038     1.21828   
   254. RY*(   7) C  12                  0.00018     1.29632   
   255. RY*(   8) C  12                  0.00007     2.68824   
   256. RY*(   9) C  12                  0.00006     1.53505   
   257. RY*(  10) C  12                  0.00002     2.02613   
   258. RY*(  11) C  12                  0.00001     0.43674   
   259. RY*(  12) C  12                  0.00000     2.39093   
   260. RY*(  13) C  12                  0.00001     2.53524   
   261. RY*(  14) C  12                  0.00000     1.51777   
   262. RY*(  15) C  12                  0.00000     1.41717   
   263. RY*(  16) C  12                  0.00000     1.96834   
   264. RY*(  17) C  12                  0.00000    22.58997   
   265. RY*(   1) C  13                  0.00567     1.08983   
   266. RY*(   2) C  13                  0.00202     1.39825   
   267. RY*(   3) C  13                  0.00082     0.63971   
   268. RY*(   4) C  13                  0.00059     1.55076   
   269. RY*(   5) C  13                  0.00046     1.16223   
   270. RY*(   6) C  13                  0.00026     1.07000   
   271. RY*(   7) C  13                  0.00015     1.21086   
   272. RY*(   8) C  13                  0.00009     2.19129   
   273. RY*(   9) C  13                  0.00006     2.82068   
   274. RY*(  10) C  13                  0.00003     1.81512   
   275. RY*(  11) C  13                  0.00002     0.71996   
   276. RY*(  12) C  13                  0.00000     2.48860   
   277. RY*(  13) C  13                  0.00000     2.60059   
   278. RY*(  14) C  13                  0.00000    22.10974   
   279. RY*(  15) C  13                  0.00000     1.53329   
   280. RY*(  16) C  13                  0.00001     1.43827   
   281. RY*(  17) C  13                  0.00000     1.46462   
   282. RY*(   1) C  14                  0.00550     1.09010   
   283. RY*(   2) C  14                  0.00194     1.23435   
   284. RY*(   3) C  14                  0.00108     0.76842   
   285. RY*(   4) C  14                  0.00058     1.25368   
   286. RY*(   5) C  14                  0.00043     1.17402   
   287. RY*(   6) C  14                  0.00027     1.26808   
   288. RY*(   7) C  14                  0.00017     1.55628   
   289. RY*(   8) C  14                  0.00013     0.74420   
   290. RY*(   9) C  14                  0.00010     2.00203   
   291. RY*(  10) C  14                  0.00010     2.33818   
   292. RY*(  11) C  14                  0.00004     2.26930   
   293. RY*(  12) C  14                  0.00004     2.12198   
   294. RY*(  13) C  14                  0.00001     2.39054   
   295. RY*(  14) C  14                  0.00002     2.34744   
   296. RY*(  15) C  14                  0.00002     1.62533   
   297. RY*(  16) C  14                  0.00000    21.39433   
   298. RY*(  17) C  14                  0.00000     2.71780   
   299. RY*(   1) C  15                  0.00990     1.30873   
   300. RY*(   2) C  15                  0.00691     1.56108   
   301. RY*(   3) C  15                  0.00652     1.67912   
   302. RY*(   4) C  15                  0.00263     1.20290   
   303. RY*(   5) C  15                  0.00060     1.61445   
   304. RY*(   6) C  15                  0.00049     0.65993   
   305. RY*(   7) C  15                  0.00015     4.08157   
   306. RY*(   8) C  15                  0.00009     1.80215   
   307. RY*(   9) C  15                  0.00009     2.26693   
   308. RY*(  10) C  15                  0.00005     1.46010   
   309. RY*(  11) C  15                  0.00004     1.45645   
   310. RY*(  12) C  15                  0.00003     1.81420   
   311. RY*(  13) C  15                  0.00001     2.83914   
   312. RY*(  14) C  15                  0.00001     2.42346   
   313. RY*(  15) C  15                  0.00001     0.93292   
   314. RY*(  16) C  15                  0.00001     3.93044   
   315. RY*(  17) C  15                  0.00000    15.49393   
   316. RY*(   1) O  16                  0.00204     0.81713   
   317. RY*(   2) O  16                  0.00188     0.55434   
   318. RY*(   3) O  16                  0.00069     0.71380   
   319. RY*(   4) O  16                  0.00016     1.36105   
   320. RY*(   5) O  16                  0.00011     0.81269   
   321. RY*(   6) O  16                  0.00006     1.09635   
   322. RY*(   7) O  16                  0.00003     1.67691   
   323. RY*(   8) O  16                  0.00003     3.87869   
   324. RY*(   9) O  16                  0.00000     4.27234   
   325. RY*(  10) O  16                  0.00000    49.78711   
   326. RY*(  11) O  16                  0.00000     4.60062   
   327. RY*(  12) O  16                  0.00000     4.86791   
   328. RY*(  13) O  16                  0.00000     3.17581   
   329. RY*(  14) O  16                  0.00000     2.78328   
   330. RY*(  15) O  16                  0.00001     2.67995   
   331. RY*(  16) O  16                  0.00000     3.09058   
   332. RY*(  17) O  16                  0.00000     2.86586   
   333. RY*(   1) H  17                  0.00040     0.86411   
   334. RY*(   2) H  17                  0.00022     1.87948   
   335. RY*(   1) H  18                  0.00047     0.84895   
   336. RY*(   2) H  18                  0.00021     1.91550   
   337. RY*(   1) H  19                  0.00059     1.43185   
   338. RY*(   2) H  19                  0.00015     1.45951   
   339. RY*(   1) H  20                  0.00063     1.49107   
   340. RY*(   2) H  20                  0.00021     1.34285   
   341. RY*(   1) H  21                  0.00049     0.79906   
   342. RY*(   2) H  21                  0.00022     1.94693   
   343. RY*(   1) H  22                  0.00182     0.73613   
   344. RY*(   2) H  22                  0.00015     2.34184   
   345. RY*(   1) H  23                  0.00057     1.60293   
   346. RY*(   2) H  23                  0.00016     1.21398   
   347. RY*(   1) H  24                  0.00047     0.79641   
   348. RY*(   2) H  24                  0.00022     1.96492   
   349. RY*(   1) H  25                  0.00041     0.85310   
   350. RY*(   2) H  25                  0.00022     1.89320   
   351. RY*(   1) H  26                  0.00046     0.80485   
   352. RY*(   2) H  26                  0.00022     1.94491   
   353. RY*(   1) H  27                  0.00055     1.38388   
   354. RY*(   2) H  27                  0.00018     1.49311   
   355. RY*(   1) H  28                  0.00084     1.21754   
   356. RY*(   2) H  28                  0.00021     1.61756   
   357. RY*(   1) C  29                  0.00443     0.77513   
   358. RY*(   2) C  29                  0.00315     0.80115   
   359. RY*(   3) C  29                  0.00119     0.99357   
   360. RY*(   4) C  29                  0.00028     1.03656   
   361. RY*(   5) C  29                  0.00028     1.01062   
   362. RY*(   6) C  29                  0.00013     2.35616   
   363. RY*(   7) C  29                  0.00011     1.39470   
   364. RY*(   8) C  29                  0.00008     1.18585   
   365. RY*(   9) C  29                  0.00008     2.04465   
   366. RY*(  10) C  29                  0.00005     1.16781   
   367. RY*(  11) C  29                  0.00003     1.58384   
   368. RY*(  12) C  29                  0.00001     2.41759   
   369. RY*(  13) C  29                  0.00001     1.58102   
   370. RY*(  14) C  29                  0.00001     2.59221   
   371. RY*(  15) C  29                  0.00002     0.66494   
   372. RY*(  16) C  29                  0.00001     1.88281   
   373. RY*(  17) C  29                  0.00000    22.70493   
   374. RY*(   1) H  30                  0.00097     0.71307   
   375. RY*(   2) H  30                  0.00016     2.08521   
   376. RY*(   1) H  31                  0.00096     0.72541   
   377. RY*(   2) H  31                  0.00020     2.05766   
   378. RY*(   1) H  32                  0.00064     1.04453   
   379. RY*(   2) H  32                  0.00017     1.76989   
   380. BD*(   1) C   1 - C   2          0.01550     0.61620   
   381. BD*(   1) C   1 - C   6          0.01549     0.61560   
   382. BD*(   2) C   1 - C   6          0.32726     0.05297  385(v),390(v),63(g),148(g)
   383. BD*(   1) C   1 - H  17          0.01150     0.61487   
   384. BD*(   1) C   2 - C   3          0.01543     0.61522   
   385. BD*(   2) C   2 - C   3          0.32411     0.05312  382(v),390(v),399(r),411(r)
                                                    80(g),98(g)
   386. BD*(   1) C   2 - H  18          0.01132     0.60960   
   387. BD*(   1) C   3 - C   4          0.02572     0.60384   
   388. BD*(   1) C   3 - H  19          0.01251     0.61007   
   389. BD*(   1) C   4 - C   5          0.02291     0.60701   
   390. BD*(   2) C   4 - C   5          0.35220     0.05426  385(v),382(v),399(r),411(r)
                                                    131(g),396(v),97(v),148(v)
                                                    395(v)
   391. BD*(   1) C   4 - C   7          0.03539     0.48324   
   392. BD*(   1) C   5 - C   6          0.01483     0.61370   
   393. BD*(   1) C   5 - H  20          0.01217     0.60804   
   394. BD*(   1) C   6 - H  21          0.01116     0.61263   
   395. BD*(   1) C   7 - C   8          0.03650     0.48648   
   396. BD*(   1) C   7 - N   9          0.04033     0.40670   
   397. BD*(   1) C   7 - H  22          0.02178     0.43950   
   398. BD*(   1) C   8 - C  10          0.02386     0.60547   
   399. BD*(   2) C   8 - C  10          0.35012     0.05281  411(v),406(v),385(r),390(r)
                                                    216(g),397(v),391(v),284(v)
                                                    233(v),184(g)
   400. BD*(   1) C   8 - C  14          0.02165     0.60599   
   401. BD*(   1) N   9 - C  15          0.06405     0.51400   
   402. BD*(   1) N   9 - C  29          0.02134     0.41885   
   403. BD*(   1) C  10 - C  11          0.01514     0.61698   
   404. BD*(   1) C  10 - H  23          0.01234     0.61613   
   405. BD*(   1) C  11 - C  12          0.01563     0.61775   
   406. BD*(   2) C  11 - C  12          0.32481     0.05431  411(v),399(v),250(g),233(g)
                                                    258(g)
   407. BD*(   1) C  11 - H  24          0.01122     0.61188   
   408. BD*(   1) C  12 - C  13          0.01555     0.61837   
   409. BD*(   1) C  12 - H  25          0.01162     0.61348   
   410. BD*(   1) C  13 - C  14          0.01490     0.61494   
   411. BD*(   2) C  13 - C  14          0.31923     0.05369  406(v),399(v),390(r),385(r)
                                                    267(g),285(g),286(g),284(g)
   412. BD*(   1) C  13 - H  26          0.01116     0.61284   
   413. BD*(   1) C  14 - H  27          0.01212     0.60869   
   414. BD*(   1) C  15 - O  16          0.29182     0.03118  304(g),300(g),317(g)
   415. BD*(   2) C  15 - O  16          0.00646     0.61272   
   416. BD*(   1) C  15 - H  28          0.03583     0.54053   
   417. BD*(   1) C  29 - H  30          0.01395     0.46425   
   418. BD*(   1) C  29 - H  31          0.01187     0.46007   
   419. BD*(   1) C  29 - H  32          0.00593     0.46388   
       -------------------------------
              Total Lewis  116.84915  ( 97.3743%)
        Valence non-Lewis    2.91669  (  2.4306%)
        Rydberg non-Lewis    0.23416  (  0.1951%)
       -------------------------------
            Total unit  1  120.00000  (100.0000%)
           Charge unit  1    0.00000
 D1PCM: PCM CHGder 1st derivatives, ID1Alg=3 FixD1E=F DoIter=F DoCFld=F I1PDM=0.
 Calling FoFJK, ICntrl=      2127 FMM=F ISym2X=0 I1Cent= 0 IOpClX= 0 NMat=1 NMatS=1 NMatT=0.
 -------------------------------------------------------------------
 Center     Atomic                   Forces (Hartrees/Bohr)
 Number     Number              X              Y              Z
 -------------------------------------------------------------------
      1        6          -0.032234378   -0.053072431   -0.007981618
      2        6           0.010544841   -0.038088127   -0.052026864
      3        6           0.041402729    0.014327611   -0.045175883
      4        6           0.015561257    0.034207950    0.003062800
      5        6          -0.011597263    0.035392464    0.054009777
      6        6          -0.043620594   -0.017776268    0.045659763
      7        6           0.001572361   -0.000166664   -0.014752825
      8        6          -0.034624619   -0.001839883    0.014572170
      9        7          -0.001072548   -0.022340396   -0.030865486
     10        6          -0.027269936    0.048464907   -0.031630571
     11        6           0.028387886    0.042707346   -0.041785741
     12        6           0.059402841   -0.007059534   -0.007465422
     13        6           0.036931221   -0.047193570    0.029856886
     14        6          -0.027757055   -0.038636000    0.041125991
     15        6           0.022591125   -0.024288013    0.092079994
     16        8          -0.015102177    0.024305134   -0.014315981
     17        1           0.027579511    0.045200246    0.006275077
     18        1          -0.008560468    0.029443462    0.042394393
     19        1          -0.037360976   -0.013108769    0.035404579
     20        1           0.007823520   -0.031283661   -0.044010855
     21        1           0.035617744    0.014107363   -0.036880550
     22        1           0.007108277   -0.004979989    0.000672107
     23        1           0.027956372   -0.039437984    0.024780740
     24        1          -0.023879302   -0.033657765    0.032493784
     25        1          -0.051452077    0.004578211    0.008139328
     26        1          -0.026767542    0.037841108   -0.025576852
     27        1           0.025441089    0.034017110   -0.033358893
     28        1          -0.011974615    0.010004866   -0.059064782
     29        6           0.002909830   -0.001361671    0.014707825
     30        1           0.000581823   -0.000446187    0.002695987
     31        1           0.002042187   -0.000089991    0.000345957
     32        1          -0.000181062    0.000229124   -0.003384836
 -------------------------------------------------------------------
 Cartesian Forces:  Max     0.092079994 RMS     0.030420221

 GradGradGradGradGradGradGradGradGradGradGradGradGradGradGradGradGradGrad
 Berny optimization.
 FormGI is forming the generalized inverse of G from B-inverse, IUseBI=4.
 Internal  Forces:  Max     0.059861640 RMS     0.015078230
 Search for a local minimum.
 Step number   1 out of a maximum of  173
 All quantities printed in internal units (Hartrees-Bohrs-Radians)
 Mixed Optimization -- RFO/linear search
 Second derivative matrix not updated -- first step.
 ITU=  0
     Eigenvalues ---    0.00821   0.00844   0.01068   0.01252   0.01400
     Eigenvalues ---    0.01466   0.01479   0.01919   0.01926   0.01956
     Eigenvalues ---    0.01962   0.01967   0.01974   0.02002   0.02005
     Eigenvalues ---    0.02030   0.02031   0.02031   0.02033   0.02034
     Eigenvalues ---    0.02036   0.02039   0.02045   0.02166   0.02166
     Eigenvalues ---    0.04379   0.06569   0.06956   0.07545   0.07714
     Eigenvalues ---    0.15999   0.15999   0.16000   0.16000   0.16000
     Eigenvalues ---    0.16000   0.16000   0.16000   0.16000   0.16000
     Eigenvalues ---    0.16000   0.16000   0.16000   0.16000   0.19258
     Eigenvalues ---    0.19988   0.21998   0.22000   0.22000   0.22000
     Eigenvalues ---    0.22000   0.23459   0.23469   0.24978   0.24987
     Eigenvalues ---    0.24989   0.24999   0.32817   0.33002   0.34199
     Eigenvalues ---    0.34570   0.34726   0.34987   0.38620   0.40431
     Eigenvalues ---    0.40438   0.40487   0.40531   0.40552   0.43704
     Eigenvalues ---    0.43779   0.44166   0.44172   0.44198   0.44222
     Eigenvalues ---    0.44234   0.44252   0.44305   0.44329   0.44330
     Eigenvalues ---    0.44333   0.44334   0.44374   0.44518   0.44792
     Eigenvalues ---    0.44841   0.44942   0.45029   0.52113   0.82907
 RFO step:  Lambda=-7.33275562D-02 EMin= 8.20893956D-03
 Linear search not attempted -- first point.
 Maximum step size (   0.300) exceeded in Quadratic search.
    -- Step size scaled by   0.781
 Iteration  1 RMS(Cart)=  0.03237326 RMS(Int)=  0.00047273
 Iteration  2 RMS(Cart)=  0.00059271 RMS(Int)=  0.00004166
 Iteration  3 RMS(Cart)=  0.00000060 RMS(Int)=  0.00004166
 Variable       Old X    -DE/DX   Delta X   Delta X   Delta X     New X
                                 (Linear)    (Quad)   (Total)
    R1        2.65272  -0.01006   0.00000  -0.01484  -0.01485   2.63787
    R2        2.65366  -0.01096   0.00000  -0.01621  -0.01622   2.63745
    R3        1.92758   0.05332   0.00000   0.08064   0.08064   2.00822
    R4        2.65485  -0.01169   0.00000  -0.01752  -0.01752   2.63733
    R5        1.92918   0.05232   0.00000   0.07933   0.07933   2.00851
    R6        2.67194  -0.01505   0.00000  -0.02337  -0.02336   2.64858
    R7        1.92949   0.05308   0.00000   0.08052   0.08052   2.01002
    R8        2.67001  -0.01478   0.00000  -0.02288  -0.02287   2.64714
    R9        2.82348   0.01918   0.00000   0.03716   0.03716   2.86064
   R10        2.65435  -0.01124   0.00000  -0.01682  -0.01682   2.63753
   R11        1.92761   0.05454   0.00000   0.08250   0.08250   2.01011
   R12        1.92763   0.05317   0.00000   0.08043   0.08043   2.00806
   R13        2.82674   0.01539   0.00000   0.02995   0.02995   2.85669
   R14        2.73472   0.01139   0.00000   0.01936   0.01936   2.75409
   R15        2.06995   0.00045   0.00000   0.00085   0.00085   2.07080
   R16        2.67275  -0.01702   0.00000  -0.02646  -0.02645   2.64630
   R17        2.67169  -0.01439   0.00000  -0.02240  -0.02239   2.64930
   R18        2.57791  -0.01925   0.00000  -0.02531  -0.02531   2.55261
   R19        2.70839   0.01494   0.00000   0.02439   0.02439   2.73278
   R20        2.65514  -0.00983   0.00000  -0.01471  -0.01471   2.64043
   R21        1.92540   0.05431   0.00000   0.08184   0.08184   2.00724
   R22        2.65234  -0.01160   0.00000  -0.01708  -0.01709   2.63525
   R23        1.92875   0.05252   0.00000   0.07958   0.07958   2.00834
   R24        2.65131  -0.00859   0.00000  -0.01259  -0.01259   2.63872
   R25        1.92956   0.05229   0.00000   0.07934   0.07934   2.00890
   R26        2.65522  -0.01335   0.00000  -0.02004  -0.02004   2.63518
   R27        1.92792   0.05293   0.00000   0.08010   0.08010   2.00802
   R28        1.92889   0.05400   0.00000   0.08184   0.08184   2.01073
   R29        2.36385  -0.03199   0.00000  -0.02770  -0.02770   2.33615
   R30        1.92854   0.05986   0.00000   0.09068   0.09068   2.01921
   R31        2.06121   0.00111   0.00000   0.00207   0.00207   2.06328
   R32        2.06379  -0.00049   0.00000  -0.00091  -0.00091   2.06288
   R33        2.05696  -0.00124   0.00000  -0.00230  -0.00230   2.05466
    A1        2.09275  -0.00137   0.00000  -0.00288  -0.00289   2.08986
    A2        2.09549   0.00067   0.00000   0.00141   0.00141   2.09691
    A3        2.09495   0.00069   0.00000   0.00147   0.00147   2.09642
    A4        2.09367   0.00066   0.00000   0.00219   0.00218   2.09585
    A5        2.09477   0.00031   0.00000   0.00106   0.00106   2.09583
    A6        2.09475  -0.00097   0.00000  -0.00325  -0.00325   2.09150
    A7        2.11078  -0.00128   0.00000  -0.00365  -0.00365   2.10713
    A8        2.07643   0.00120   0.00000   0.00369   0.00369   2.08012
    A9        2.09594   0.00008   0.00000  -0.00007  -0.00007   2.09587
   A10        2.06428   0.00267   0.00000   0.00594   0.00595   2.07022
   A11        2.13621  -0.00223   0.00000  -0.00514  -0.00514   2.13107
   A12        2.08267  -0.00044   0.00000  -0.00081  -0.00082   2.08186
   A13        2.11104  -0.00064   0.00000  -0.00193  -0.00193   2.10912
   A14        2.09217  -0.00079   0.00000  -0.00275  -0.00275   2.08941
   A15        2.07997   0.00143   0.00000   0.00468   0.00468   2.08465
   A16        2.09385  -0.00004   0.00000   0.00035   0.00034   2.09419
   A17        2.09412   0.00060   0.00000   0.00178   0.00178   2.09591
   A18        2.09521  -0.00057   0.00000  -0.00213  -0.00213   2.09309
   A19        1.99405  -0.00445   0.00000  -0.01138  -0.01131   1.98274
   A20        1.90896   0.00966   0.00000   0.02469   0.02467   1.93362
   A21        1.85169  -0.00114   0.00000   0.00045   0.00060   1.85229
   A22        2.01745  -0.00641   0.00000  -0.02011  -0.02008   1.99738
   A23        1.79416   0.00745   0.00000   0.03045   0.03036   1.82452
   A24        1.88327  -0.00531   0.00000  -0.02415  -0.02404   1.85923
   A25        2.14223  -0.00080   0.00000  -0.00164  -0.00165   2.14058
   A26        2.08099  -0.00325   0.00000  -0.00756  -0.00757   2.07343
   A27        2.05926   0.00406   0.00000   0.00925   0.00926   2.06853
   A28        2.09243   0.00095   0.00000   0.00225   0.00225   2.09468
   A29        2.13074  -0.00057   0.00000  -0.00141  -0.00142   2.12932
   A30        2.05952  -0.00039   0.00000  -0.00098  -0.00098   2.05854
   A31        2.11222  -0.00181   0.00000  -0.00498  -0.00497   2.10725
   A32        2.10141  -0.00028   0.00000  -0.00149  -0.00150   2.09991
   A33        2.06952   0.00209   0.00000   0.00645   0.00645   2.07597
   A34        2.09481   0.00062   0.00000   0.00231   0.00230   2.09711
   A35        2.09345  -0.00095   0.00000  -0.00328  -0.00327   2.09017
   A36        2.09491   0.00032   0.00000   0.00098   0.00098   2.09589
   A37        2.09230  -0.00196   0.00000  -0.00425  -0.00427   2.08803
   A38        2.09473   0.00103   0.00000   0.00229   0.00230   2.09703
   A39        2.09614   0.00093   0.00000   0.00197   0.00198   2.09811
   A40        2.09247   0.00084   0.00000   0.00273   0.00272   2.09519
   A41        2.09592   0.00034   0.00000   0.00120   0.00120   2.09713
   A42        2.09479  -0.00119   0.00000  -0.00393  -0.00393   2.09087
   A43        2.11500  -0.00175   0.00000  -0.00496  -0.00496   2.11004
   A44        2.09154  -0.00018   0.00000  -0.00105  -0.00105   2.09049
   A45        2.07664   0.00193   0.00000   0.00601   0.00601   2.08265
   A46        2.12240   0.00838   0.00000   0.02232   0.02232   2.14472
   A47        2.09446  -0.01596   0.00000  -0.05057  -0.05058   2.04389
   A48        2.06632   0.00758   0.00000   0.02825   0.02825   2.09457
   A49        1.91416   0.00416   0.00000   0.01406   0.01407   1.92823
   A50        1.91964   0.00145   0.00000   0.00505   0.00503   1.92467
   A51        1.94667  -0.00539   0.00000  -0.01838  -0.01835   1.92832
   A52        1.90107  -0.00237   0.00000  -0.00726  -0.00731   1.89376
   A53        1.89800   0.00029   0.00000   0.00058   0.00064   1.89864
   A54        1.88347   0.00182   0.00000   0.00584   0.00585   1.88932
    D1       -0.00072   0.00003   0.00000   0.00023   0.00023  -0.00050
    D2       -3.14056   0.00034   0.00000   0.00281   0.00281  -3.13775
    D3       -3.14126  -0.00030   0.00000  -0.00249  -0.00249   3.13943
    D4        0.00209   0.00001   0.00000   0.00009   0.00009   0.00218
    D5        0.00116  -0.00014   0.00000  -0.00113  -0.00113   0.00003
    D6       -3.13997  -0.00032   0.00000  -0.00263  -0.00263   3.14059
    D7       -3.14149   0.00019   0.00000   0.00159   0.00159  -3.13990
    D8        0.00057   0.00001   0.00000   0.00009   0.00009   0.00066
    D9       -0.00194   0.00037   0.00000   0.00312   0.00311   0.00117
   D10       -3.13449   0.00072   0.00000   0.00603   0.00603  -3.12846
   D11        3.13790   0.00007   0.00000   0.00055   0.00054   3.13844
   D12        0.00534   0.00041   0.00000   0.00345   0.00346   0.00880
   D13        0.00406  -0.00064   0.00000  -0.00541  -0.00541  -0.00135
   D14        3.13733  -0.00080   0.00000  -0.00678  -0.00678   3.13055
   D15        3.13651  -0.00099   0.00000  -0.00834  -0.00834   3.12818
   D16       -0.01340  -0.00115   0.00000  -0.00971  -0.00971  -0.02310
   D17       -0.00362   0.00053   0.00000   0.00450   0.00450   0.00088
   D18        3.13482   0.00045   0.00000   0.00382   0.00383   3.13865
   D19       -3.13716   0.00069   0.00000   0.00585   0.00586  -3.13130
   D20        0.00129   0.00061   0.00000   0.00517   0.00518   0.00646
   D21        0.78189  -0.00447   0.00000  -0.02621  -0.02622   0.75567
   D22       -1.51055  -0.00045   0.00000  -0.01072  -0.01066  -1.52120
   D23        2.74555   0.00160   0.00000   0.00508   0.00502   2.75056
   D24       -2.36810  -0.00462   0.00000  -0.02756  -0.02757  -2.39567
   D25        1.62264  -0.00060   0.00000  -0.01208  -0.01200   1.61064
   D26       -0.40445   0.00145   0.00000   0.00373   0.00367  -0.40078
   D27        0.00106  -0.00016   0.00000  -0.00130  -0.00129  -0.00023
   D28       -3.14100   0.00002   0.00000   0.00020   0.00021  -3.14079
   D29       -3.13740  -0.00007   0.00000  -0.00061  -0.00060  -3.13801
   D30        0.00373   0.00011   0.00000   0.00089   0.00090   0.00462
   D31       -2.23153  -0.00157   0.00000  -0.00435  -0.00441  -2.23594
   D32        0.95114  -0.00181   0.00000  -0.00606  -0.00612   0.94502
   D33        0.00698   0.00215   0.00000   0.00160   0.00177   0.00875
   D34       -3.09354   0.00191   0.00000  -0.00011   0.00006  -3.09348
   D35        2.05389  -0.00265   0.00000  -0.01793  -0.01804   2.03586
   D36       -1.04663  -0.00289   0.00000  -0.01964  -0.01975  -1.06638
   D37       -2.01330  -0.00135   0.00000  -0.00492  -0.00489  -2.01819
   D38        1.09366  -0.00189   0.00000  -0.00972  -0.00969   1.08396
   D39        1.98996   0.00152   0.00000   0.00571   0.00587   1.99583
   D40       -1.18627   0.00098   0.00000   0.00091   0.00106  -1.18521
   D41       -0.00639  -0.00054   0.00000  -0.00454  -0.00472  -0.01111
   D42        3.10057  -0.00108   0.00000  -0.00934  -0.00952   3.09104
   D43       -3.12694   0.00039   0.00000   0.00293   0.00292  -3.12401
   D44        0.00550   0.00016   0.00000   0.00102   0.00103   0.00653
   D45       -0.02593   0.00047   0.00000   0.00425   0.00426  -0.02167
   D46        3.10651   0.00024   0.00000   0.00235   0.00236   3.10887
   D47        3.12841  -0.00040   0.00000  -0.00336  -0.00336   3.12506
   D48       -0.01616  -0.00029   0.00000  -0.00238  -0.00239  -0.01854
   D49        0.02594  -0.00053   0.00000  -0.00475  -0.00476   0.02118
   D50       -3.11863  -0.00041   0.00000  -0.00378  -0.00379  -3.12242
   D51        3.12419  -0.00094   0.00000  -0.00787  -0.00787   3.11632
   D52       -0.01676  -0.00036   0.00000  -0.00312  -0.00312  -0.01988
   D53        0.01583  -0.00041   0.00000  -0.00325  -0.00324   0.01259
   D54       -3.12511   0.00016   0.00000   0.00150   0.00150  -3.12361
   D55       -1.98036   0.00092   0.00000   0.00719   0.00723  -1.97313
   D56        2.21244   0.00035   0.00000   0.00424   0.00421   2.21666
   D57        0.12333   0.00058   0.00000   0.00542   0.00539   0.12873
   D58        1.12722   0.00041   0.00000   0.00254   0.00258   1.12980
   D59       -0.96316  -0.00016   0.00000  -0.00041  -0.00043  -0.96360
   D60       -3.05227   0.00007   0.00000   0.00076   0.00075  -3.05153
   D61        0.01028  -0.00026   0.00000  -0.00208  -0.00207   0.00821
   D62       -3.13716  -0.00015   0.00000  -0.00121  -0.00121  -3.13836
   D63       -3.12232  -0.00002   0.00000  -0.00017  -0.00016  -3.12248
   D64        0.01342   0.00009   0.00000   0.00070   0.00071   0.01413
   D65        0.00617   0.00000   0.00000   0.00007   0.00007   0.00625
   D66        3.14133   0.00007   0.00000   0.00061   0.00060  -3.14125
   D67       -3.12957  -0.00010   0.00000  -0.00079  -0.00079  -3.13035
   D68        0.00559  -0.00003   0.00000  -0.00025  -0.00025   0.00533
   D69       -0.00620  -0.00006   0.00000  -0.00055  -0.00056  -0.00676
   D70        3.13340   0.00003   0.00000   0.00010   0.00009   3.13349
   D71       -3.14135  -0.00013   0.00000  -0.00110  -0.00110   3.14074
   D72       -0.00175  -0.00005   0.00000  -0.00044  -0.00044  -0.00220
   D73       -0.01024   0.00039   0.00000   0.00309   0.00308  -0.00716
   D74        3.13430   0.00028   0.00000   0.00214   0.00213   3.13643
   D75        3.13334   0.00030   0.00000   0.00243   0.00243   3.13577
   D76       -0.00530   0.00019   0.00000   0.00148   0.00147  -0.00383
         Item               Value     Threshold  Converged?
 Maximum Force            0.059862     0.000450     NO 
 RMS     Force            0.015078     0.000300     NO 
 Maximum Displacement     0.121275     0.001800     NO 
 RMS     Displacement     0.032536     0.001200     NO 
 Predicted change in Energy=-3.833972D-02
 GradGradGradGradGradGradGradGradGradGradGradGradGradGradGradGradGradGrad

                          Input orientation:                          
 ---------------------------------------------------------------------
 Center     Atomic      Atomic             Coordinates (Angstroms)
 Number     Number       Type             X           Y           Z
 ---------------------------------------------------------------------
      1          6           0        3.405279    3.443618   -1.472786
      2          6           0        2.444991    3.064607   -0.533246
      3          6           0        1.725127    1.881647   -0.706852
      4          6           0        1.954544    1.060350   -1.819162
      5          6           0        2.920747    1.452296   -2.754623
      6          6           0        3.642545    2.634807   -2.585192
      7          6           0        1.201893   -0.235877   -2.030946
      8          6           0       -0.278452   -0.130147   -1.743491
      9          7           0        1.870578   -1.339029   -1.352763
     10          6           0       -0.946731   -1.014012   -0.887222
     11          6           0       -2.320992   -0.892183   -0.666118
     12          6           0       -3.047476    0.110764   -1.307199
     13          6           0       -2.395331    0.987404   -2.176684
     14          6           0       -1.023570    0.863128   -2.394388
     15          6           0        2.392262   -2.357114   -2.071065
     16          8           0        2.992672   -3.305486   -1.553008
     17          1           0        3.952595    4.345186   -1.342567
     18          1           0        2.257425    3.678209    0.314093
     19          1           0        0.988324    1.612724    0.011593
     20          1           0        3.110944    0.840771   -3.603935
     21          1           0        4.371629    2.918494   -3.304298
     22          1           0        1.259117   -0.449236   -3.104271
     23          1           0       -0.415410   -1.795740   -0.402624
     24          1           0       -2.811943   -1.569697   -0.010822
     25          1           0       -4.092988    0.203580   -1.138684
     26          1           0       -2.942157    1.749997   -2.675227
     27          1           0       -0.539074    1.534308   -3.062931
     28          1           0        2.272121   -2.316088   -3.132019
     29          6           0        2.042518   -1.364666    0.082874
     30          1           0        3.099674   -1.280376    0.342562
     31          1           0        1.658516   -2.300525    0.493199
     32          1           0        1.501722   -0.542717    0.545602
 ---------------------------------------------------------------------
                    Distance matrix (angstroms):
                    1          2          3          4          5
     1  C    0.000000
     2  C    1.395901   0.000000
     3  C    2.418537   1.395613   0.000000
     4  C    2.811507   2.431289   1.401569   0.000000
     5  C    2.417279   2.785750   2.409816   1.400806   0.000000
     6  C    1.395677   2.414404   2.787813   2.432090   1.395719
     7  C    4.324944   3.831657   2.551649   1.513784   2.515571
     8  C    5.139547   4.369014   3.022625   2.531655   3.709634
     9  N    5.024284   4.515924   3.288026   2.445731   3.295385
    10  C    6.257263   5.316409   3.944135   3.686311   4.952499
    11  C    7.227729   6.195840   4.905800   4.839638   6.110177
    12  C    7.264529   6.284217   5.125835   5.117033   6.286051
    13  C    6.338418   5.517642   4.465227   4.365152   5.367572
    14  C    5.207973   4.510130   3.382380   3.039563   4.004313
    15  C    5.918837   5.635843   4.502581   3.454579   3.906169
    16  O    6.762180   6.474408   5.406385   4.495450   4.907702
    17  H    1.062702   2.137230   3.381533   3.874209   3.380446
    18  H    2.136713   1.062860   2.133847   3.390531   3.848598
    19  H    3.375978   2.127602   1.063655   2.142513   3.378157
    20  H    3.376869   3.849425   3.375945   2.137964   1.063706
    21  H    2.136357   3.378167   3.850422   3.391257   2.134698
    22  H    4.735195   4.512601   3.376063   2.100946   2.549332
    23  H    6.572198   5.641093   4.265868   3.972470   5.216473
    24  H    8.119391   7.027450   5.742930   5.736431   7.037373
    25  H    8.175175   7.162207   6.070656   6.145710   7.305001
    26  H    6.678635   5.944548   5.067088   5.018580   5.870995
    27  H    4.661754   4.200686   3.286086   2.826611   3.474499
    28  H    6.100108   5.977908   4.878690   3.636590   3.842378
    29  C    5.234194   4.489994   3.356032   3.083210   4.093647
    30  H    5.070010   4.480461   3.604031   3.385761   4.134255
    31  H    6.317552   5.518766   4.351451   4.090249   5.121059
    32  H    4.856777   3.881553   2.737899   2.892574   4.109160
                    6          7          8          9         10
     6  C    0.000000
     7  C    3.808517   0.000000
     8  C    4.871103   1.511697   0.000000
     9  N    4.522181   1.457401   2.496476   0.000000
    10  C    6.103969   2.555422   1.400361   2.873951   0.000000
    11  C    7.189317   3.834607   2.431749   4.270879   1.397255
    12  C    7.263638   4.324478   2.813519   5.127498   2.419635
    13  C    6.271903   3.802325   2.432643   4.928399   2.786901
    14  C    4.994785   2.508503   1.401949   3.782931   2.408548
    15  C    5.171732   2.432741   3.492763   1.350780   3.788704
    16  O    6.064225   3.585779   4.562818   2.272915   4.605759
    17  H    2.136736   5.387612   6.171798   6.053527   7.275420
    18  H    3.378328   4.683314   5.016761   5.301013   5.807470
    19  H    3.851342   2.763133   2.778963   3.369374   3.384087
    20  H    2.130494   2.697766   3.986469   3.370135   5.223550
    21  H    1.062617   4.649592   5.775255   5.309449   7.042145
    22  H    3.932111   1.095821   2.077898   2.057522   3.178057
    23  H    6.392210   2.774937   2.142635   2.517358   1.062185
    24  H    8.121924   4.687308   3.390137   4.876476   2.134450
    25  H    8.236609   5.387488   3.876578   6.163570   3.383001
    26  H    6.644494   4.640253   3.390929   5.869703   3.849472
    27  H    4.350319   2.688776   2.139919   4.121549   3.375474
    28  H    5.166086   2.585542   3.634800   2.069211   4.134674
    29  C    5.066995   2.539498   3.201023   1.446123   3.162223
    30  H    4.918852   3.213424   4.133567   2.094813   4.237536
    31  H    6.145760   3.292809   3.669492   2.092133   3.216830
    32  H    4.947894   2.612021   2.929024   2.091401   2.875766
                   11         12         13         14         15
    11  C    0.000000
    12  C    1.394513   0.000000
    13  C    2.412505   1.396350   0.000000
    14  C    2.784122   2.417484   1.394478   0.000000
    15  C    5.131730   6.022015   5.841061   4.705571   0.000000
    16  O    5.903018   6.943672   6.917257   5.849398   1.236238
    17  H    8.200335   8.181233   7.229565   6.163868   6.919983
    18  H    6.543026   6.595243   5.923895   5.101517   6.490938
    19  H    4.205404   4.503641   4.077830   3.224648   4.697671
    20  H    6.414033   6.613172   5.690133   4.307866   3.618378
    21  H    8.140787   8.180151   7.126876   5.844710   5.768084
    22  H    4.354075   4.699981   4.034767   2.727067   2.447760
    23  H    2.125343   3.373542   3.848800   3.377360   3.313889
    24  H    1.062766   2.135421   3.376876   3.846856   5.652289
    25  H    2.136349   1.063065   2.138660   3.381291   7.034555
    26  H    3.376904   2.137680   1.062597   2.132225   6.759393
    27  H    3.848090   3.376559   2.128433   1.064034   4.971890
    28  H    5.404152   6.125169   5.797485   4.638221   1.068523
    29  C    4.452465   5.478799   5.507480   4.527779   2.397232
    30  H    5.527364   6.514940   6.456354   5.393203   2.735944
    31  H    4.377662   5.585886   5.862801   5.053756   2.667777
    32  H    4.025362   4.955312   4.993910   4.122747   3.306364
                   16         17         18         19         20
    16  O    0.000000
    17  H    7.713528   0.000000
    18  H    7.266268   2.462313   0.000000
    19  H    5.536621   4.252881   2.443021   0.000000
    20  H    4.627281   4.254772   4.912281   4.263035   0.000000
    21  H    6.611087   2.461590   4.259082   4.913951   2.448682
    22  H    3.683720   5.774505   5.451389   3.746147   2.311502
    23  H    3.900993   7.594335   6.133665   3.709403   5.443782
    24  H    6.251788   9.083961   7.303737   4.956847   7.334944
    25  H    7.917815   9.051291   7.383181   5.397088   7.640688
    26  H    7.876514   7.486561   6.299976   4.763038   6.191060
    27  H    6.178730   5.570976   4.880677   3.433917   3.754506
    28  H    1.997842   7.099204   6.914297   5.192879   3.300316
    29  C    2.710292   6.187300   5.052745   3.159313   4.426968
    30  H    2.775915   5.934145   5.029688   3.596855   4.480427
    31  H    2.641379   7.266245   6.011326   3.999328   5.363189
    32  H    3.776240   5.784769   4.294287   2.279181   4.660718
                   21         22         23         24         25
    21  H    0.000000
    22  H    4.590136   0.000000
    23  H    7.318433   3.451958   0.000000
    24  H    9.088154   5.234347   2.438846   0.000000
    25  H    9.149338   5.738880   4.250135   2.461232   0.000000
    26  H    7.433208   4.761451   4.911357   4.258683   2.465113
    27  H    5.107762   2.677620   4.264006   4.910819   4.254864
    28  H    5.642558   2.124166   3.865642   6.012211   7.129988
    29  C    5.936594   3.407290   2.542233   4.859692   6.449499
    30  H    5.705082   3.994884   3.629975   5.929233   7.492037
    31  H    7.001438   4.065537   2.314839   4.557757   6.481774
    32  H    5.919297   3.659122   2.478830   4.469005   5.890210
                   26         27         28         29         30
    26  H    0.000000
    27  H    2.443694   0.000000
    28  H    6.628002   4.767929   0.000000
    29  C    6.492706   4.996474   3.360574   0.000000
    30  H    7.402293   5.723663   3.718905   1.091843   0.000000
    31  H    6.900134   5.672866   3.676814   1.091631   1.772099
    32  H    5.947970   4.636852   4.154908   1.087280   1.771671
                   31         32
    31  H    0.000000
    32  H    1.765566   0.000000
 Symmetry turned off by external request.
 Stoichiometry    C15H15NO
 Framework group  C1[X(C15H15NO)]
 Deg. of freedom    90
 Full point group                 C1      NOp   1
[truncated: 1,488,794 more chars]
