# Supplementary material for: Rotational Barriers in N-Benzhydrylformamides: An NMR and DFT Study
Source: Molecules. 2023 Jan 5;28(2):535. doi: 10.3390/molecules28020535 (PMC9863877; doi:10.3390/molecules28020535)
Supplement: Supplementary file 1 [file molecules-28-00535-s001.zip › Supplementary_Materials/Quantum_chemistry_output_files/Gaussian_output_files/Conformations/BHFA_NMe/BHFA_NMe_Conf7.log]

 Entering Gaussian System, Link 0=g16
 Initial command:
 /home/aikhl/g16/l1.exe "/home/aikhl/works/aikhl/BHFA_NMe/M062X/Gau-321845.inp" -scrdir="/home/aikhl/works/aikhl/BHFA_NMe/M062X/"
 Entering Link 1 = /home/aikhl/g16/l1.exe PID=    321847.
  
 Copyright (c) 1988,1990,1992,1993,1995,1998,2003,2009,2016,
            Gaussian, Inc.  All Rights Reserved.
  
 This is part of the Gaussian(R) 16 program.  It is based on
 the Gaussian(R) 09 system (copyright 2009, Gaussian, Inc.),
 the Gaussian(R) 03 system (copyright 2003, Gaussian, Inc.),
 the Gaussian(R) 98 system (copyright 1998, Gaussian, Inc.),
 the Gaussian(R) 94 system (copyright 1995, Gaussian, Inc.),
 the Gaussian 92(TM) system (copyright 1992, Gaussian, Inc.),
 the Gaussian 90(TM) system (copyright 1990, Gaussian, Inc.),
 the Gaussian 88(TM) system (copyright 1988, Gaussian, Inc.),
 the Gaussian 86(TM) system (copyright 1986, Carnegie Mellon
 University), and the Gaussian 82(TM) system (copyright 1983,
 Carnegie Mellon University). Gaussian is a federally registered
 trademark of Gaussian, Inc.
  
 This software contains proprietary and confidential information,
 including trade secrets, belonging to Gaussian, Inc.
  
 This software is provided under written license and may be
 used, copied, transmitted, or stored only in accord with that
 written license.
  
 The following legend is applicable only to US Government
 contracts under FAR:
  
                    RESTRICTED RIGHTS LEGEND
  
 Use, reproduction and disclosure by the US Government is
 subject to restrictions as set forth in subparagraphs (a)
 and (c) of the Commercial Computer Software - Restricted
 Rights clause in FAR 52.227-19.
  
 Gaussian, Inc.
 340 Quinnipiac St., Bldg. 40, Wallingford CT 06492
  
  
 ---------------------------------------------------------------
 Warning -- This program may not be used in any manner that
 competes with the business of Gaussian, Inc. or will provide
 assistance to any competitor of Gaussian, Inc.  The licensee
 of this program is prohibited from giving any competitor of
 Gaussian, Inc. access to this program.  By using this program,
 the user acknowledges that Gaussian, Inc. is engaged in the
 business of creating and licensing software in the field of
 computational chemistry and represents and warrants to the
 licensee that it is not a competitor of Gaussian, Inc. and that
 it will not use this program in any manner prohibited above.
 ---------------------------------------------------------------
  

 Cite this work as:
 Gaussian 16, Revision A.03,
 M. J. Frisch, G. W. Trucks, H. B. Schlegel, G. E. Scuseria, 
 M. A. Robb, J. R. Cheeseman, G. Scalmani, V. Barone, 
 G. A. Petersson, H. Nakatsuji, X. Li, M. Caricato, A. V. Marenich, 
 J. Bloino, B. G. Janesko, R. Gomperts, B. Mennucci, H. P. Hratchian, 
 J. V. Ortiz, A. F. Izmaylov, J. L. Sonnenberg, D. Williams-Young, 
 F. Ding, F. Lipparini, F. Egidi, J. Goings, B. Peng, A. Petrone, 
 T. Henderson, D. Ranasinghe, V. G. Zakrzewski, J. Gao, N. Rega, 
 G. Zheng, W. Liang, M. Hada, M. Ehara, K. Toyota, R. Fukuda, 
 J. Hasegawa, M. Ishida, T. Nakajima, Y. Honda, O. Kitao, H. Nakai, 
 T. Vreven, K. Throssell, J. A. Montgomery, Jr., J. E. Peralta, 
 F. Ogliaro, M. J. Bearpark, J. J. Heyd, E. N. Brothers, K. N. Kudin, 
 V. N. Staroverov, T. A. Keith, R. Kobayashi, J. Normand, 
 K. Raghavachari, A. P. Rendell, J. C. Burant, S. S. Iyengar, 
 J. Tomasi, M. Cossi, J. M. Millam, M. Klene, C. Adamo, R. Cammi, 
 J. W. Ochterski, R. L. Martin, K. Morokuma, O. Farkas, 
 J. B. Foresman, and D. J. Fox, Gaussian, Inc., Wallingford CT, 2016.
 
 ******************************************
 Gaussian 16:  ES64L-G16RevA.03 25-Dec-2016
                15-Feb-2022 
 ******************************************
 %nprocshared=8
 Will use up to    8 processors via shared memory.
 %mem=5GB
 %chk=BHFA_NMe_Conf07.chk
 ----------------------------------------------------------------------
 # opt freq M062X/6-311+G* nosymm Integral(Grid=SuperFine) scrf=(IEFPCM
 , solvent=dimethylsulfoxide) pop=(nboread,mk,dipole)
 ----------------------------------------------------------------------
 1/18=20,19=15,26=6,38=1/1,3;
 2/9=110,12=2,15=1,17=6,18=5,40=1/2;
 3/5=4,6=6,7=11,11=2,25=1,30=1,70=2201,71=1,72=21,74=-55,75=-7/1,2,3;
 4//1;
 5/5=2,38=5,53=21/2;
 6/7=2,8=2,9=2,10=2,15=24,20=1,28=1,40=2/1,2,7;
 7/30=1/1,2,3,16;
 1/18=20,19=15,26=6/3(2);
 2/9=110,15=1/2;
 99//99;
 2/9=110,15=1/2;
 3/5=4,6=6,7=11,11=2,25=1,30=1,70=2205,71=1,72=21,74=-55,75=-7/1,2,3;
 4/5=5,16=3,69=1/1;
 5/5=2,38=5,53=21/2;
 7/30=1/1,2,3,16;
 1/18=20,19=15,26=6/3(-5);
 2/9=110,15=1/2;
 6/7=2,8=2,9=2,10=2,15=24,19=2,20=1,28=1,40=2/1,2,7;
 99/9=1/99;
 -----------------
 BHFA_M062X_Conf07
 -----------------
 Symbolic Z-matrix:
 Charge =  0 Multiplicity = 1
 C                     3.7511    3.0941   -2.4194 
 C                     2.5475    2.8195   -3.0864 
 C                     1.6188    1.9258   -2.5252 
 C                     1.8793    1.2857   -1.29 
 C                     3.0933    1.5849   -0.631 
 C                     4.0241    2.4769   -1.1889 
 C                     0.9398    0.3314   -0.6227 
 C                    -0.3624    0.0663   -1.3082 
 N                     1.5759   -0.9215   -0.2791 
 C                    -0.4361   -0.6581   -2.5202 
 C                    -1.6732   -0.9031   -3.1405 
 C                    -2.8585   -0.4292   -2.5559 
 C                    -2.8045    0.2902   -1.3513 
 C                    -1.5657    0.532    -0.7337 
 C                     1.425    -1.4345    0.9745 
 O                     1.9609   -2.514     1.3108 
 H                     4.4256    3.7422   -2.8273 
 H                     2.3446    3.2703   -3.9784 
 H                     0.7495    1.7531   -3.0264 
 H                     3.3045    1.1445    0.2654 
 H                     4.8964    2.6773   -0.6996 
 H                     0.6947    0.8466    0.3131 
 H                     0.4127   -1.0041   -2.9637 
 H                    -1.7098   -1.4246   -4.0167 
 H                    -3.7566   -0.6059   -3.0061 
 H                    -3.6637    0.635    -0.9247 
 H                    -1.5435    1.0551    0.1428 
 H                     0.8609   -0.936     1.6645 
 C                     2.3697   -1.6542   -1.2207 
 H                     3.3794   -1.7864   -0.8266 
 H                     1.9255   -2.6358   -1.3944 
 H                     2.446    -1.135    -2.1757 
 

 GradGradGradGradGradGradGradGradGradGradGradGradGradGradGradGradGradGrad
 Berny optimization.
 Initialization pass.
                           ----------------------------
                           !    Initial Parameters    !
                           ! (Angstroms and Degrees)  !
 --------------------------                            --------------------------
 ! Name  Definition              Value          Derivative Info.                !
 --------------------------------------------------------------------------------
 ! R1    R(1,2)                  1.4032         estimate D2E/DX2                !
 ! R2    R(1,6)                  1.4034         estimate D2E/DX2                !
 ! R3    R(1,17)                 1.0205         estimate D2E/DX2                !
 ! R4    R(2,3)                  1.4057         estimate D2E/DX2                !
 ! R5    R(2,18)                 1.0198         estimate D2E/DX2                !
 ! R6    R(3,4)                  1.4154         estimate D2E/DX2                !
 ! R7    R(3,19)                 1.0182         estimate D2E/DX2                !
 ! R8    R(4,5)                  1.4134         estimate D2E/DX2                !
 ! R9    R(4,7)                  1.4962         estimate D2E/DX2                !
 ! R10   R(5,6)                  1.4047         estimate D2E/DX2                !
 ! R11   R(5,20)                 1.0208         estimate D2E/DX2                !
 ! R12   R(6,21)                 1.02           estimate D2E/DX2                !
 ! R13   R(7,8)                  1.4953         estimate D2E/DX2                !
 ! R14   R(7,9)                  1.4465         estimate D2E/DX2                !
 ! R15   R(7,22)                 1.096          estimate D2E/DX2                !
 ! R16   R(8,10)                 1.4139         estimate D2E/DX2                !
 ! R17   R(8,14)                 1.4124         estimate D2E/DX2                !
 ! R18   R(9,15)                 1.3629         estimate D2E/DX2                !
 ! R19   R(9,29)                 1.433          estimate D2E/DX2                !
 ! R20   R(10,11)                1.4054         estimate D2E/DX2                !
 ! R21   R(10,23)                1.0183         estimate D2E/DX2                !
 ! R22   R(11,12)                1.404          estimate D2E/DX2                !
 ! R23   R(11,24)                1.0203         estimate D2E/DX2                !
 ! R24   R(12,13)                1.4041         estimate D2E/DX2                !
 ! R25   R(12,25)                1.02           estimate D2E/DX2                !
 ! R26   R(13,14)                1.4052         estimate D2E/DX2                !
 ! R27   R(13,26)                1.0194         estimate D2E/DX2                !
 ! R28   R(14,27)                1.021          estimate D2E/DX2                !
 ! R29   R(15,16)                1.2512         estimate D2E/DX2                !
 ! R30   R(15,28)                1.0212         estimate D2E/DX2                !
 ! R31   R(29,30)                1.0919         estimate D2E/DX2                !
 ! R32   R(29,31)                1.0913         estimate D2E/DX2                !
 ! R33   R(29,32)                1.0897         estimate D2E/DX2                !
 ! A1    A(2,1,6)              119.8391         estimate D2E/DX2                !
 ! A2    A(2,1,17)             120.0817         estimate D2E/DX2                !
 ! A3    A(6,1,17)             120.0791         estimate D2E/DX2                !
 ! A4    A(1,2,3)              120.0874         estimate D2E/DX2                !
 ! A5    A(1,2,18)             119.9943         estimate D2E/DX2                !
 ! A6    A(3,2,18)             119.9181         estimate D2E/DX2                !
 ! A7    A(2,3,4)              120.9519         estimate D2E/DX2                !
 ! A8    A(2,3,19)             118.3826         estimate D2E/DX2                !
 ! A9    A(4,3,19)             120.6645         estimate D2E/DX2                !
 ! A10   A(3,4,5)              117.9861         estimate D2E/DX2                !
 ! A11   A(3,4,7)              124.201          estimate D2E/DX2                !
 ! A12   A(5,4,7)              117.8021         estimate D2E/DX2                !
 ! A13   A(4,5,6)              121.2244         estimate D2E/DX2                !
 ! A14   A(4,5,20)             119.7232         estimate D2E/DX2                !
 ! A15   A(6,5,20)             119.0519         estimate D2E/DX2                !
 ! A16   A(1,6,5)              119.9063         estimate D2E/DX2                !
 ! A17   A(1,6,21)             120.0352         estimate D2E/DX2                !
 ! A18   A(5,6,21)             120.0585         estimate D2E/DX2                !
 ! A19   A(4,7,8)              117.0939         estimate D2E/DX2                !
 ! A20   A(4,7,9)              112.4733         estimate D2E/DX2                !
 ! A21   A(4,7,22)             102.7917         estimate D2E/DX2                !
 ! A22   A(8,7,9)              109.7729         estimate D2E/DX2                !
 ! A23   A(8,7,22)             106.261          estimate D2E/DX2                !
 ! A24   A(9,7,22)             107.6183         estimate D2E/DX2                !
 ! A25   A(7,8,10)             121.9513         estimate D2E/DX2                !
 ! A26   A(7,8,14)             119.8024         estimate D2E/DX2                !
 ! A27   A(10,8,14)            118.2418         estimate D2E/DX2                !
 ! A28   A(7,9,15)             119.7239         estimate D2E/DX2                !
 ! A29   A(7,9,29)             122.0301         estimate D2E/DX2                !
 ! A30   A(15,9,29)            118.246          estimate D2E/DX2                !
 ! A31   A(8,10,11)            120.8993         estimate D2E/DX2                !
 ! A32   A(8,10,23)            120.2641         estimate D2E/DX2                !
 ! A33   A(11,10,23)           118.8339         estimate D2E/DX2                !
 ! A34   A(10,11,12)           120.0329         estimate D2E/DX2                !
 ! A35   A(10,11,24)           119.9802         estimate D2E/DX2                !
 ! A36   A(12,11,24)           119.9869         estimate D2E/DX2                !
 ! A37   A(11,12,13)           119.8467         estimate D2E/DX2                !
 ! A38   A(11,12,25)           120.0699         estimate D2E/DX2                !
 ! A39   A(13,12,25)           120.0833         estimate D2E/DX2                !
 ! A40   A(12,13,14)           119.943          estimate D2E/DX2                !
 ! A41   A(12,13,26)           119.9948         estimate D2E/DX2                !
 ! A42   A(14,13,26)           120.0621         estimate D2E/DX2                !
 ! A43   A(8,14,13)            121.0355         estimate D2E/DX2                !
 ! A44   A(8,14,27)            119.9742         estimate D2E/DX2                !
 ! A45   A(13,14,27)           118.9902         estimate D2E/DX2                !
 ! A46   A(9,15,16)            121.6375         estimate D2E/DX2                !
 ! A47   A(9,15,28)            119.9287         estimate D2E/DX2                !
 ! A48   A(16,15,28)           118.4336         estimate D2E/DX2                !
 ! A49   A(9,29,30)            109.6925         estimate D2E/DX2                !
 ! A50   A(9,29,31)            109.8159         estimate D2E/DX2                !
 ! A51   A(9,29,32)            111.7789         estimate D2E/DX2                !
 ! A52   A(30,29,31)           108.9609         estimate D2E/DX2                !
 ! A53   A(30,29,32)           108.0142         estimate D2E/DX2                !
 ! A54   A(31,29,32)           108.5158         estimate D2E/DX2                !
 ! D1    D(6,1,2,3)             -0.1592         estimate D2E/DX2                !
 ! D2    D(6,1,2,18)           179.6906         estimate D2E/DX2                !
 ! D3    D(17,1,2,3)           179.9421         estimate D2E/DX2                !
 ! D4    D(17,1,2,18)           -0.2081         estimate D2E/DX2                !
 ! D5    D(2,1,6,5)              0.1292         estimate D2E/DX2                !
 ! D6    D(2,1,6,21)          -179.7485         estimate D2E/DX2                !
 ! D7    D(17,1,6,5)          -179.9721         estimate D2E/DX2                !
 ! D8    D(17,1,6,21)            0.1502         estimate D2E/DX2                !
 ! D9    D(1,2,3,4)             -0.2944         estimate D2E/DX2                !
 ! D10   D(1,2,3,19)           179.3547         estimate D2E/DX2                !
 ! D11   D(18,2,3,4)           179.8556         estimate D2E/DX2                !
 ! D12   D(18,2,3,19)           -0.4952         estimate D2E/DX2                !
 ! D13   D(2,3,4,5)              0.756          estimate D2E/DX2                !
 ! D14   D(2,3,4,7)            179.5268         estimate D2E/DX2                !
 ! D15   D(19,3,4,5)          -178.8851         estimate D2E/DX2                !
 ! D16   D(19,3,4,7)            -0.1144         estimate D2E/DX2                !
 ! D17   D(3,4,5,6)             -0.7883         estimate D2E/DX2                !
 ! D18   D(3,4,5,20)           179.4692         estimate D2E/DX2                !
 ! D19   D(7,4,5,6)           -179.639          estimate D2E/DX2                !
 ! D20   D(7,4,5,20)             0.6185         estimate D2E/DX2                !
 ! D21   D(3,4,7,8)             -1.0413         estimate D2E/DX2                !
 ! D22   D(3,4,7,9)            127.4833         estimate D2E/DX2                !
 ! D23   D(3,4,7,22)          -117.0615         estimate D2E/DX2                !
 ! D24   D(5,4,7,8)            177.7316         estimate D2E/DX2                !
 ! D25   D(5,4,7,9)            -53.7439         estimate D2E/DX2                !
 ! D26   D(5,4,7,22)            61.7114         estimate D2E/DX2                !
 ! D27   D(4,5,6,1)              0.3566         estimate D2E/DX2                !
 ! D28   D(4,5,6,21)          -179.7658         estimate D2E/DX2                !
 ! D29   D(20,5,6,1)          -179.8992         estimate D2E/DX2                !
 ! D30   D(20,5,6,21)           -0.0216         estimate D2E/DX2                !
 ! D31   D(4,7,8,10)            69.5582         estimate D2E/DX2                !
 ! D32   D(4,7,8,14)          -111.2275         estimate D2E/DX2                !
 ! D33   D(9,7,8,10)           -60.2473         estimate D2E/DX2                !
 ! D34   D(9,7,8,14)           118.967          estimate D2E/DX2                !
 ! D35   D(22,7,8,10)         -176.3447         estimate D2E/DX2                !
 ! D36   D(22,7,8,14)            2.8697         estimate D2E/DX2                !
 ! D37   D(4,7,9,15)           131.3637         estimate D2E/DX2                !
 ! D38   D(4,7,9,29)           -48.6553         estimate D2E/DX2                !
 ! D39   D(8,7,9,15)           -96.3784         estimate D2E/DX2                !
 ! D40   D(8,7,9,29)            83.6026         estimate D2E/DX2                !
 ! D41   D(22,7,9,15)           18.8587         estimate D2E/DX2                !
 ! D42   D(22,7,9,29)         -161.1603         estimate D2E/DX2                !
 ! D43   D(7,8,10,11)          179.5203         estimate D2E/DX2                !
 ! D44   D(7,8,10,23)           -1.0847         estimate D2E/DX2                !
 ! D45   D(14,8,10,11)           0.2942         estimate D2E/DX2                !
 ! D46   D(14,8,10,23)         179.6891         estimate D2E/DX2                !
 ! D47   D(7,8,14,13)         -179.5949         estimate D2E/DX2                !
 ! D48   D(7,8,14,27)            0.5441         estimate D2E/DX2                !
 ! D49   D(10,8,14,13)          -0.3516         estimate D2E/DX2                !
 ! D50   D(10,8,14,27)         179.7874         estimate D2E/DX2                !
 ! D51   D(7,9,15,16)         -179.8811         estimate D2E/DX2                !
 ! D52   D(7,9,15,28)            0.2871         estimate D2E/DX2                !
 ! D53   D(29,9,15,16)           0.1372         estimate D2E/DX2                !
 ! D54   D(29,9,15,28)        -179.6946         estimate D2E/DX2                !
 ! D55   D(7,9,29,30)          121.6229         estimate D2E/DX2                !
 ! D56   D(7,9,29,31)         -118.655          estimate D2E/DX2                !
 ! D57   D(7,9,29,32)            1.8404         estimate D2E/DX2                !
 ! D58   D(15,9,29,30)         -58.3959         estimate D2E/DX2                !
 ! D59   D(15,9,29,31)          61.3262         estimate D2E/DX2                !
 ! D60   D(15,9,29,32)        -178.1783         estimate D2E/DX2                !
 ! D61   D(8,10,11,12)          -0.1409         estimate D2E/DX2                !
 ! D62   D(8,10,11,24)         179.782          estimate D2E/DX2                !
 ! D63   D(23,10,11,12)       -179.5444         estimate D2E/DX2                !
 ! D64   D(23,10,11,24)          0.3785         estimate D2E/DX2                !
 ! D65   D(10,11,12,13)          0.0365         estimate D2E/DX2                !
 ! D66   D(10,11,12,25)        179.9396         estimate D2E/DX2                !
 ! D67   D(24,11,12,13)       -179.8865         estimate D2E/DX2                !
 ! D68   D(24,11,12,25)          0.0166         estimate D2E/DX2                !
 ! D69   D(11,12,13,14)         -0.0927         estimate D2E/DX2                !
 ! D70   D(11,12,13,26)       -179.9764         estimate D2E/DX2                !
 ! D71   D(25,12,13,14)       -179.9957         estimate D2E/DX2                !
 ! D72   D(25,12,13,26)          0.1206         estimate D2E/DX2                !
 ! D73   D(12,13,14,8)           0.2552         estimate D2E/DX2                !
 ! D74   D(12,13,14,27)       -179.8824         estimate D2E/DX2                !
 ! D75   D(26,13,14,8)        -179.8612         estimate D2E/DX2                !
 ! D76   D(26,13,14,27)          0.0012         estimate D2E/DX2                !
 --------------------------------------------------------------------------------
 Trust Radius=3.00D-01 FncErr=5.00D-06 GrdErr=5.00D-06 EigMax=2.50D+02 EigMin=1.00D-04
 Number of steps in this run=    173 maximum allowed number of steps=    192.
 GradGradGradGradGradGradGradGradGradGradGradGradGradGradGradGradGradGrad

                          Input orientation:                          
 ---------------------------------------------------------------------
 Center     Atomic      Atomic             Coordinates (Angstroms)
 Number     Number       Type             X           Y           Z
 ---------------------------------------------------------------------
      1          6           0        3.751100    3.094100   -2.419400
      2          6           0        2.547500    2.819500   -3.086400
      3          6           0        1.618800    1.925800   -2.525200
      4          6           0        1.879300    1.285700   -1.290000
      5          6           0        3.093300    1.584900   -0.631000
      6          6           0        4.024100    2.476900   -1.188900
      7          6           0        0.939800    0.331400   -0.622700
      8          6           0       -0.362400    0.066300   -1.308200
      9          7           0        1.575900   -0.921500   -0.279100
     10          6           0       -0.436100   -0.658100   -2.520200
     11          6           0       -1.673200   -0.903100   -3.140500
     12          6           0       -2.858500   -0.429200   -2.555900
     13          6           0       -2.804500    0.290200   -1.351300
     14          6           0       -1.565700    0.532000   -0.733700
     15          6           0        1.425000   -1.434500    0.974500
     16          8           0        1.960900   -2.514000    1.310800
     17          1           0        4.425600    3.742200   -2.827300
     18          1           0        2.344600    3.270300   -3.978400
     19          1           0        0.749500    1.753100   -3.026400
     20          1           0        3.304500    1.144500    0.265400
     21          1           0        4.896400    2.677300   -0.699600
     22          1           0        0.694700    0.846600    0.313100
     23          1           0        0.412700   -1.004100   -2.963700
     24          1           0       -1.709800   -1.424600   -4.016700
     25          1           0       -3.756600   -0.605900   -3.006100
     26          1           0       -3.663700    0.635000   -0.924700
     27          1           0       -1.543500    1.055100    0.142800
     28          1           0        0.860900   -0.936000    1.664500
     29          6           0        2.369700   -1.654200   -1.220700
     30          1           0        3.379400   -1.786400   -0.826600
     31          1           0        1.925500   -2.635800   -1.394400
     32          1           0        2.446000   -1.135000   -2.175700
 ---------------------------------------------------------------------
                    Distance matrix (angstroms):
                    1          2          3          4          5
     1  C    0.000000
     2  C    1.403192   0.000000
     3  C    2.433685   1.405748   0.000000
     4  C    2.837162   2.454809   1.415382   0.000000
     5  C    2.430794   2.801986   2.424532   1.413364   0.000000
     6  C    1.403423   2.428627   2.806221   2.455473   1.404744
     7  C    4.331749   3.852942   2.573453   1.496208   2.491765
     8  C    5.227162   4.382878   2.977244   2.551957   3.834920
     9  N    5.043553   4.777031   3.626834   2.446569   2.950996
    10  C    5.623327   4.616942   3.301390   3.263867   4.588768
    11  C    6.776476   5.628053   4.383895   4.564587   5.933570
    12  C    7.491267   6.329322   5.058971   5.195203   6.571587
    13  C    7.209617   6.168617   4.859919   4.788816   6.081046
    14  C    6.137940   5.261774   3.910651   3.570092   4.777596
    15  C    6.118620   5.987272   4.855623   3.568450   3.804948
    16  O    6.969218   6.937268   5.877393   4.605273   4.674815
    17  H    1.020474   2.108499   3.356888   3.857632   3.354504
    18  H    2.107076   1.019830   2.108615   3.373816   3.821807
    19  H    3.343102   2.091318   1.018189   2.123675   3.355537
    20  H    3.347916   3.822726   3.352531   2.114332   1.020828
    21  H    2.107877   3.351771   3.826255   3.374613   2.109316
    22  H    4.675403   4.345320   3.174048   2.041082   2.681360
    23  H    5.313795   4.380907   3.198636   3.193019   4.396593
    24  H    7.265772   6.082964   4.952709   5.259492   6.602259
    25  H    8.390457   7.175060   5.961182   6.187610   7.573760
    26  H    7.953651   6.929935   5.668560   5.593005   6.829760
    27  H    6.225366   5.502465   4.228059   3.717748   4.730684
    28  H    6.424422   6.286450   5.130097   3.834340   4.075275
    29  C    5.088369   4.850406   3.883551   2.981326   3.370922
    30  H    5.147276   5.197410   4.445828   3.450049   3.389067
    31  H    6.100426   5.745437   4.709668   3.923161   4.445317
    32  H    4.432602   4.059279   3.189813   2.639205   3.194206
                    6          7          8          9         10
     6  C    0.000000
     7  C    3.799560   0.000000
     8  C    5.006656   1.495297   0.000000
     9  N    4.286087   1.446528   2.406616   0.000000
    10  C    5.611949   2.544154   1.413906   3.023252   0.000000
    11  C    6.905966   3.832894   2.452602   4.329503   1.405423
    12  C    7.595017   4.329302   2.834218   5.009000   2.433453
    13  C    7.172016   3.814753   2.452721   4.669661   2.806229
    14  C    5.935967   2.515967   1.412394   3.491271   2.425679
    15  C    5.170558   2.429994   3.264647   1.362884   4.034776
    16  O    5.950998   3.588505   4.349119   2.282994   4.885339
    17  H    2.108682   5.352067   6.224536   6.030275   6.564532
    18  H    3.351345   4.676678   4.972266   5.643306   5.029012
    19  H    3.824042   2.799146   2.652136   3.922254   2.734186
    20  H    2.099548   2.653613   4.133387   2.748253   5.000102
    21  H    1.020040   4.600418   5.902770   4.914662   6.547903
    22  H    3.999848   1.096005   2.086850   2.062375   3.401532
    23  H    5.320666   2.746211   2.118305   2.926933   1.018268
    24  H    7.489711   4.650070   3.372572   5.001858   2.109347
    25  H    8.564179   5.349327   3.854259   5.997640   3.356269
    26  H    7.909783   4.623374   3.371806   5.503899   3.825589
    27  H    5.898568   2.697501   2.116158   3.716935   3.354543
    28  H    5.458536   2.616068   3.367197   2.070994   4.389892
    29  C    4.450173   2.518894   3.229883   1.433031   3.248604
    30  H    4.326965   3.237020   4.203035   2.073746   4.324278
    31  H    5.530466   3.220466   3.541647   2.074835   3.279615
    32  H    4.063249   2.613575   3.175341   2.097558   2.941533
                   11         12         13         14         15
    11  C    0.000000
    12  C    1.404021   0.000000
    13  C    2.430029   1.404106   0.000000
    14  C    2.804239   2.432211   1.405177   0.000000
    15  C    5.178267   5.641163   5.125681   3.966025   0.000000
    16  O    5.967894   6.521072   6.136722   5.088713   1.251242
    17  H    7.672827   8.398354   8.146731   7.112258   7.089112
    18  H    5.853380   6.540799   6.503528   5.772072   6.892897
    19  H    3.596928   4.242814   4.192488   3.479613   5.159874
    20  H    6.369483   6.958364   6.376788   5.009212   3.269034
    21  H    7.870000   8.557726   8.088685   6.808980   5.635612
    22  H    4.538254   4.741736   3.914615   2.510811   2.484795
    23  H    2.095814   3.346276   3.824320   3.353591   4.088938
    24  H    1.020308   2.108144   3.353098   3.824544   5.893992
    25  H    2.108778   1.020042   2.108993   3.355393   6.586405
    26  H    3.352255   2.107530   1.019362   2.109193   5.812457
    27  H    3.825105   3.348933   2.099411   1.020969   3.962553
    28  H    5.432382   5.648235   4.902425   3.714132   1.021181
    29  C    4.538152   5.533305   5.529023   4.528136   2.399923
    30  H    5.626999   6.613915   6.544326   5.462383   2.680947
    31  H    4.359100   5.394888   5.562035   4.760248   2.702834
    32  H    4.237030   5.364739   5.502598   4.577334   3.325042
                   16         17         18         19         20
    16  O    0.000000
    17  H    7.895483   0.000000
    18  H    7.847356   2.424517   0.000000
    19  H    6.203784   4.184480   2.398446   0.000000
    20  H    4.035188   4.191623   4.842548   4.211219   0.000000
    21  H    6.293526   2.425443   4.196887   4.844061   2.411399
    22  H    3.727238   5.671528   5.197448   3.460781   2.627180
    23  H    4.790415   6.216859   4.799203   2.778402   4.837983
    24  H    6.560723   8.108861   6.203363   4.138433   7.076712
    25  H    7.413925   9.267488   7.293486   5.086279   7.976575
    26  H    6.822740   8.871942   7.236681   5.014342   7.087435
    27  H    5.136489   7.188335   6.083479   3.973523   4.850374
    28  H    1.955809   7.400602   7.192819   5.408162   3.501020
    29  C    2.704601   5.994082   5.644133   4.182738   3.303796
    30  H    2.666463   5.971830   6.047716   4.927835   3.128618
    31  H    2.708172   6.998756   6.460241   4.827923   4.352843
    32  H    3.780562   5.303817   4.760953   3.455854   3.448494
                   21         22         23         24         25
    21  H    0.000000
    22  H    4.693752   0.000000
    23  H    6.227553   3.773862   0.000000
    24  H    8.454029   5.448590   2.406374   0.000000
    25  H    9.538016   5.739418   4.188487   2.425072   0.000000
    26  H    8.803236   4.535700   4.843677   4.197635   2.425013
    27  H    6.694287   2.254332   4.209200   4.845411   4.191933
    28  H    5.910175   2.243116   4.650350   6.254859   6.576076
    29  C    5.041592   3.378190   2.700098   4.951025   6.466694
    30  H    4.716146   3.929277   3.739050   6.017275   7.554224
    31  H    6.126828   4.069095   2.722813   4.643153   6.245345
    32  H    4.766231   3.631517   2.184580   4.554539   6.280267
                   26         27         28         29         30
    26  H    0.000000
    27  H    2.410661   0.000000
    28  H    5.444631   3.472922   0.000000
    29  C    6.459874   4.951017   3.334167   0.000000
    30  H    7.448359   5.766178   3.643021   1.091918   0.000000
    31  H    6.492912   5.293363   3.657808   1.091340   1.776993
    32  H    6.482772   5.107650   4.159240   1.089686   1.765114
                   31         32
    31  H    0.000000
    32  H    1.770240   0.000000
 Symmetry turned off by external request.
 Stoichiometry    C15H15NO
 Framework group  C1[X(C15H15NO)]
 Deg. of freedom    90
 Full point group                 C1      NOp   1
 Rotational constants (GHZ):           0.5948268           0.3868729           0.2722502
 Standard basis: 6-311+G(d) (5D, 7F)
   419 basis functions,   687 primitive gaussians,   436 cartesian basis functions
    60 alpha electrons       60 beta electrons
       nuclear repulsion energy      1139.4313407230 Hartrees.
 NAtoms=   32 NActive=   32 NUniq=   32 SFac= 1.00D+00 NAtFMM=   60 NAOKFM=F Big=F
 Integral buffers will be    131072 words long.
 Raffenetti 2 integral format.
 Two-electron integral symmetry is turned off.
 ------------------------------------------------------------------------------
 Polarizable Continuum Model (PCM)
 =================================
 Model                : PCM.
 Atomic radii         : UFF (Universal Force Field).
 Polarization charges : Total charges.
 Charge compensation  : None.
 Solution method      : On-the-fly selection.
 Cavity type          : Scaled VdW (van der Waals Surface) (Alpha=1.100).
 Cavity algorithm     : GePol (No added spheres)
                        Default sphere list used, NSphG=   32.
                        Lebedev-Laikov grids with approx.  5.0 points / Ang**2.
                        Smoothing algorithm: York/Karplus (Gamma=1.0000).
                        Polarization charges: spherical gaussians, with
                                              point-specific exponents (IZeta= 3).
                        Self-potential: point-specific (ISelfS= 7).
                        Self-field    : sphere-specific E.n sum rule (ISelfD= 2).
 1st derivatives      : Analytical E(r).r(x)/FMM algorithm (CHGder, D1EAlg=3).
                        Cavity 1st derivative terms included.
 Solvent              : DiMethylSulfoxide, Eps=  46.826000 Eps(inf)=   2.007889
 ------------------------------------------------------------------------------
 One-electron integrals computed using PRISM.
 NBasis=   419 RedAO= T EigKep=  1.15D-06  NBF=   419
 NBsUse=   418 1.00D-06 EigRej=  2.56D-07 NBFU=   418
 ExpMin= 4.38D-02 ExpMax= 8.59D+03 ExpMxC= 1.30D+03 IAcc=3 IRadAn=         7 AccDes= 0.00D+00
 Harris functional with IExCor= 1009 and IRadAn=       7 diagonalized for initial guess.
 HarFok:  IExCor= 1009 AccDes= 0.00D+00 IRadAn=         7 IDoV= 1 UseB2=F ITyADJ=14
 ICtDFT=  3500011 ScaDFX=  1.000000  1.000000  1.000000  1.000000
 FoFCou: FMM=F IPFlag=           0 FMFlag=      100000 FMFlg1=           0
         NFxFlg=           0 DoJE=T BraDBF=F KetDBF=T FulRan=T
         wScrn=  0.000000 ICntrl=       500 IOpCl=  0 I1Cent=   200000004 NGrid=           0
         NMat0=    1 NMatS0=      1 NMatT0=    0 NMatD0=    1 NMtDS0=    0 NMtDT0=    0
 Symmetry not used in FoFCou.
 Requested convergence on RMS density matrix=1.00D-08 within 128 cycles.
 Requested convergence on MAX density matrix=1.00D-06.
 Requested convergence on             energy=1.00D-06.
 No special actions if energy rises.
 Inv3:  Mode=1 IEnd=    16511148.
 Iteration    1 A*A^-1 deviation from unit magnitude is 7.22D-15 for    509.
 Iteration    1 A*A^-1 deviation from orthogonality  is 5.32D-15 for   1424    424.
 Iteration    1 A^-1*A deviation from unit magnitude is 6.33D-15 for    509.
 Iteration    1 A^-1*A deviation from orthogonality  is 1.59D-15 for   1851    783.
 Error on total polarization charges =  0.01675
 SCF Done:  E(RM062X) =  -710.445536704     A.U. after   15 cycles
            NFock= 15  Conv=0.83D-08     -V/T= 2.0029

 **********************************************************************

            Population analysis using the SCF density.

 **********************************************************************

 Alpha  occ. eigenvalues --  -19.60301 -14.79362 -10.64576 -10.60229 -10.57043
 Alpha  occ. eigenvalues --  -10.56768 -10.56425 -10.54881 -10.54879 -10.54877
 Alpha  occ. eigenvalues --  -10.54834 -10.54760 -10.54728 -10.54687 -10.54678
 Alpha  occ. eigenvalues --  -10.54537 -10.54519  -1.16159  -1.07129  -0.97334
 Alpha  occ. eigenvalues --   -0.96416  -0.90055  -0.85821  -0.85708  -0.85106
 Alpha  occ. eigenvalues --   -0.82799  -0.78670  -0.71475  -0.71081  -0.69893
 Alpha  occ. eigenvalues --   -0.68660  -0.66821  -0.62488  -0.61996  -0.60013
 Alpha  occ. eigenvalues --   -0.57239  -0.56753  -0.54515  -0.53518  -0.52759
 Alpha  occ. eigenvalues --   -0.52048  -0.50729  -0.50522  -0.50120  -0.48785
 Alpha  occ. eigenvalues --   -0.47647  -0.46428  -0.45113  -0.44093  -0.43803
 Alpha  occ. eigenvalues --   -0.42992  -0.42119  -0.41091  -0.40942  -0.35154
 Alpha  occ. eigenvalues --   -0.32744  -0.31879  -0.31361  -0.31074  -0.29853
 Alpha virt. eigenvalues --   -0.00619   0.00473   0.00551   0.00734   0.01087
 Alpha virt. eigenvalues --    0.01917   0.02321   0.02596   0.03271   0.03658
 Alpha virt. eigenvalues --    0.04069   0.04413   0.04648   0.05394   0.05756
 Alpha virt. eigenvalues --    0.06125   0.06344   0.06849   0.07280   0.07757
 Alpha virt. eigenvalues --    0.08455   0.09079   0.09638   0.09954   0.10346
 Alpha virt. eigenvalues --    0.11071   0.11942   0.12184   0.12656   0.12748
 Alpha virt. eigenvalues --    0.13349   0.13663   0.14406   0.14441   0.14659
 Alpha virt. eigenvalues --    0.15014   0.15686   0.16177   0.16996   0.17169
 Alpha virt. eigenvalues --    0.17531   0.17808   0.18028   0.18336   0.18603
 Alpha virt. eigenvalues --    0.19554   0.20148   0.20413   0.20813   0.20955
 Alpha virt. eigenvalues --    0.21222   0.21435   0.21945   0.22078   0.22452
 Alpha virt. eigenvalues --    0.22682   0.22922   0.23588   0.23840   0.24203
 Alpha virt. eigenvalues --    0.24348   0.24832   0.25136   0.25415   0.25744
 Alpha virt. eigenvalues --    0.26074   0.26610   0.26804   0.26981   0.27155
 Alpha virt. eigenvalues --    0.27903   0.27930   0.28540   0.28737   0.29370
 Alpha virt. eigenvalues --    0.29548   0.30162   0.30570   0.30889   0.31215
 Alpha virt. eigenvalues --    0.31417   0.32003   0.32534   0.32966   0.33417
 Alpha virt. eigenvalues --    0.34149   0.34610   0.35171   0.35816   0.36087
 Alpha virt. eigenvalues --    0.36862   0.37954   0.38208   0.38418   0.39596
 Alpha virt. eigenvalues --    0.40373   0.41226   0.41991   0.42892   0.44210
 Alpha virt. eigenvalues --    0.44927   0.47830   0.48044   0.50632   0.51963
 Alpha virt. eigenvalues --    0.53545   0.54459   0.55754   0.56168   0.57615
 Alpha virt. eigenvalues --    0.57914   0.58566   0.58774   0.59237   0.59914
 Alpha virt. eigenvalues --    0.60040   0.60549   0.61191   0.61938   0.62498
 Alpha virt. eigenvalues --    0.62669   0.64624   0.65098   0.65440   0.66725
 Alpha virt. eigenvalues --    0.67143   0.67655   0.67969   0.68849   0.69015
 Alpha virt. eigenvalues --    0.70843   0.71048   0.72066   0.72572   0.73237
 Alpha virt. eigenvalues --    0.73763   0.75220   0.75365   0.76024   0.76619
 Alpha virt. eigenvalues --    0.76754   0.77257   0.77452   0.78427   0.79073
 Alpha virt. eigenvalues --    0.79320   0.79590   0.80453   0.81088   0.82338
 Alpha virt. eigenvalues --    0.82858   0.83220   0.84095   0.84619   0.85461
 Alpha virt. eigenvalues --    0.86118   0.87033   0.87781   0.88241   0.89294
 Alpha virt. eigenvalues --    0.90264   0.90597   0.91285   0.91668   0.92750
 Alpha virt. eigenvalues --    0.94726   0.95392   0.96060   0.97436   0.98749
 Alpha virt. eigenvalues --    0.99073   1.01977   1.04289   1.06161   1.06323
 Alpha virt. eigenvalues --    1.07685   1.08861   1.09684   1.10548   1.13553
 Alpha virt. eigenvalues --    1.13972   1.15380   1.16990   1.19188   1.20485
 Alpha virt. eigenvalues --    1.20997   1.22450   1.23512   1.24194   1.24303
 Alpha virt. eigenvalues --    1.25190   1.26840   1.27532   1.28609   1.30143
 Alpha virt. eigenvalues --    1.31642   1.32240   1.35011   1.37082   1.38834
 Alpha virt. eigenvalues --    1.41315   1.44586   1.45225   1.48551   1.50847
 Alpha virt. eigenvalues --    1.53807   1.55315   1.56314   1.56489   1.57744
 Alpha virt. eigenvalues --    1.58621   1.60459   1.61363   1.62770   1.63633
 Alpha virt. eigenvalues --    1.65579   1.66954   1.69675   1.71395   1.74968
 Alpha virt. eigenvalues --    1.75888   1.76344   1.77832   1.79683   1.80394
 Alpha virt. eigenvalues --    1.80914   1.81866   1.82110   1.83506   1.85326
 Alpha virt. eigenvalues --    1.87657   1.88766   1.89840   1.91314   1.92640
 Alpha virt. eigenvalues --    1.93656   1.95088   1.95739   1.96831   1.97826
 Alpha virt. eigenvalues --    1.99367   2.01863   2.02817   2.03085   2.03688
 Alpha virt. eigenvalues --    2.04332   2.07657   2.09369   2.13134   2.20078
 Alpha virt. eigenvalues --    2.22066   2.27255   2.28388   2.29660   2.30040
 Alpha virt. eigenvalues --    2.31709   2.32772   2.33993   2.34908   2.35868
 Alpha virt. eigenvalues --    2.38388   2.40280   2.48058   2.48927   2.50881
 Alpha virt. eigenvalues --    2.51736   2.51992   2.53695   2.57859   2.58176
 Alpha virt. eigenvalues --    2.60005   2.62254   2.66584   2.67550   2.68788
 Alpha virt. eigenvalues --    2.72064   2.73895   2.76947   2.77805   2.82649
 Alpha virt. eigenvalues --    2.84056   2.85365   2.86152   2.86633   2.87626
 Alpha virt. eigenvalues --    2.89170   2.91046   2.93110   2.96967   2.97353
 Alpha virt. eigenvalues --    2.98730   2.99096   3.00093   3.00512   3.03165
 Alpha virt. eigenvalues --    3.06274   3.13399   3.14162   3.22048   3.22226
 Alpha virt. eigenvalues --    3.23845   3.29037   3.30762   3.32501   3.37180
 Alpha virt. eigenvalues --    3.38102   3.39569   3.39938   3.40542   3.41038
 Alpha virt. eigenvalues --    3.42692   3.44520   3.45715   3.45999   3.50875
 Alpha virt. eigenvalues --    3.54527   3.56708   3.58266   3.62111   3.66384
 Alpha virt. eigenvalues --    3.70198   3.72300   3.72757   3.74910   3.78036
 Alpha virt. eigenvalues --    3.80046   3.98499   3.99668   4.03782   4.11185
 Alpha virt. eigenvalues --    4.11739   4.13865   4.18235   4.45871   4.78923
 Alpha virt. eigenvalues --    4.79201   4.87053   4.93649   5.18911   5.28340
 Alpha virt. eigenvalues --    5.82491  23.45829  23.51700  23.71888  23.86597
 Alpha virt. eigenvalues --   23.90384  23.91263  23.94927  23.95349  23.97710
 Alpha virt. eigenvalues --   24.06902  24.07879  24.08072  24.09120  24.17452
 Alpha virt. eigenvalues --   24.17810  35.63288  50.08102
          Condensed to atoms (all electrons):
               1          2          3          4          5          6
     1  C    7.156550  -1.969038   2.354360  -2.122150   2.524561  -1.173687
     2  C   -1.969038  16.186625  -7.480614   0.248137  -5.052461   2.744004
     3  C    2.354360  -7.480614  24.347329  -6.118636  -5.205474  -2.194484
     4  C   -2.122150   0.248137  -6.118636  20.808553  -3.413796   2.627664
     5  C    2.524561  -5.052461  -5.205474  -3.413796  25.983962  -5.017044
     6  C   -1.173687   2.744004  -2.194484   2.627664  -5.017044  11.050659
     7  C   -0.656056   1.120154  -2.280093  -1.010406  -0.800153  -1.031022
     8  C   -0.237502   0.548351   2.235779  -5.280670  -3.449537  -0.334603
     9  N    0.031761   0.004949   0.222721  -0.573832   0.332537  -0.054776
    10  C    0.215135   0.341869   0.832315  -1.873568  -0.138885  -0.603250
    11  C   -0.000355   0.205524   0.731093  -1.615816  -0.350204   0.000960
    12  C    0.003662  -0.002778  -0.034578   0.093597   0.007042  -0.007042
    13  C    0.000538   0.121502   0.307556  -0.927536  -0.195738  -0.039309
    14  C   -0.104204  -0.542584  -1.584599   3.797147   0.650799   0.341056
    15  C    0.017489  -0.023805   0.169154  -0.087909   0.021040   0.001329
    16  O   -0.000151   0.000642  -0.001613   0.040750  -0.007246   0.018772
    17  H    0.202157   0.154113  -0.134688   0.078051  -0.117402   0.141115
    18  H    0.072184   0.251996  -0.007765   0.020865   0.031265  -0.039967
    19  H   -0.014080  -0.057281   0.256962   0.053116  -0.012427  -0.008341
    20  H   -0.028667   0.019106  -0.068241   0.047397   0.272721   0.058110
    21  H    0.083839  -0.052228   0.038005  -0.008336   0.046523   0.212367
    22  H   -0.001031   0.004327  -0.071951   0.152953   0.100101   0.039997
    23  H   -0.000990  -0.013430  -0.008045   0.042893   0.017390   0.001346
    24  H   -0.000163  -0.000590  -0.007060   0.010734   0.001073   0.000136
    25  H   -0.000001  -0.000054  -0.000830   0.000467   0.000033  -0.000003
    26  H   -0.000006  -0.000240  -0.001531   0.005430   0.000287   0.000019
    27  H    0.000406  -0.002045  -0.018393   0.029161   0.024511   0.001502
    28  H   -0.000468   0.001419  -0.009768  -0.072731   0.035234   0.009942
    29  C   -0.015042  -0.007548  -0.096772   0.244281  -0.121636   0.120282
    30  H    0.000268  -0.004985   0.007168   0.023988  -0.038351   0.023421
    31  H    0.001681  -0.001329   0.000551   0.022161   0.014551  -0.007655
    32  H   -0.012281   0.014259  -0.083062   0.093703   0.011763   0.035006
               7          8          9         10         11         12
     1  C   -0.656056  -0.237502   0.031761   0.215135  -0.000355   0.003662
     2  C    1.120154   0.548351   0.004949   0.341869   0.205524  -0.002778
     3  C   -2.280093   2.235779   0.222721   0.832315   0.731093  -0.034578
     4  C   -1.010406  -5.280670  -0.573832  -1.873568  -1.615816   0.093597
     5  C   -0.800153  -3.449537   0.332537  -0.138885  -0.350204   0.007042
     6  C   -1.031022  -0.334603  -0.054776  -0.603250   0.000960  -0.007042
     7  C   13.143602  -0.469147  -0.416665  -2.705499   0.170026  -0.471502
     8  C   -0.469147  21.795228  -0.705033  -2.047587   0.239353  -1.685622
     9  N   -0.416665  -0.705033   7.881213   1.075325   0.226578   0.030132
    10  C   -2.705499  -2.047587   1.075325  22.030224  -2.406628   1.071716
    11  C    0.170026   0.239353   0.226578  -2.406628  10.775205  -0.432377
    12  C   -0.471502  -1.685622   0.030132   1.071716  -0.432377   6.721802
    13  C   -0.265384   2.227659  -0.105028  -0.763268   1.361372  -0.475870
    14  C    2.183965  -7.434141  -0.667204  -8.617811  -2.309579   1.025387
    15  C   -0.482141   0.186408   0.108510   0.121454   0.014047   0.000557
    16  O   -0.053948   0.039597  -0.119498  -0.061599  -0.014140   0.000103
    17  H    0.009529   0.001596  -0.000121  -0.000293   0.000032  -0.000007
    18  H    0.000638  -0.001584   0.000334   0.003279   0.000730   0.000149
    19  H    0.046600  -0.000849  -0.003940   0.059085   0.014822   0.003882
    20  H    0.001595  -0.002327   0.023904  -0.011035  -0.000857   0.000152
    21  H    0.008926   0.003437  -0.000400  -0.000239  -0.000001  -0.000002
    22  H    0.488692  -0.388935  -0.105852  -0.231655  -0.029514   0.000309
    23  H    0.049900   0.233948   0.002083   0.033282  -0.057483  -0.039214
    24  H    0.002401   0.011286   0.000053   0.031690   0.226825   0.069731
    25  H    0.002529   0.050870  -0.000057  -0.057082   0.080206   0.250036
    26  H   -0.001742  -0.014499  -0.000016   0.018221  -0.038988   0.090438
    27  H    0.072608  -0.064965   0.010714  -0.021430  -0.005484  -0.012393
    28  H    0.066685   0.051415  -0.221044  -0.051594  -0.007197   0.001020
    29  C    0.028006   0.374772  -0.230523  -0.570246  -0.185601  -0.010078
    30  H   -0.073424  -0.019515  -0.023808   0.045762   0.017108   0.000408
    31  H    0.009291  -0.115552  -0.029743   0.103148  -0.018477   0.001694
    32  H    0.026683   0.206228  -0.105004  -0.268428  -0.030858  -0.006599
              13         14         15         16         17         18
     1  C    0.000538  -0.104204   0.017489  -0.000151   0.202157   0.072184
     2  C    0.121502  -0.542584  -0.023805   0.000642   0.154113   0.251996
     3  C    0.307556  -1.584599   0.169154  -0.001613  -0.134688  -0.007765
     4  C   -0.927536   3.797147  -0.087909   0.040750   0.078051   0.020865
     5  C   -0.195738   0.650799   0.021040  -0.007246  -0.117402   0.031265
     6  C   -0.039309   0.341056   0.001329   0.018772   0.141115  -0.039967
     7  C   -0.265384   2.183965  -0.482141  -0.053948   0.009529   0.000638
     8  C    2.227659  -7.434141   0.186408   0.039597   0.001596  -0.001584
     9  N   -0.105028  -0.667204   0.108510  -0.119498  -0.000121   0.000334
    10  C   -0.763268  -8.617811   0.121454  -0.061599  -0.000293   0.003279
    11  C    1.361372  -2.309579   0.014047  -0.014140   0.000032   0.000730
    12  C   -0.475870   1.025387   0.000557   0.000103  -0.000007   0.000149
    13  C    8.665105  -3.580529  -0.020693   0.004949   0.000034  -0.000079
    14  C   -3.580529  22.150145  -0.152466   0.032963  -0.000006   0.000248
    15  C   -0.020693  -0.152466   5.261162   0.446333  -0.000106   0.000075
    16  O    0.004949   0.032963   0.446333   8.157589   0.000000  -0.000000
    17  H    0.000034  -0.000006  -0.000106   0.000000   0.393176  -0.004355
    18  H   -0.000079   0.000248   0.000075  -0.000000  -0.004355   0.390058
    19  H   -0.004626  -0.014474   0.001098  -0.000030  -0.000308  -0.002988
    20  H   -0.001066   0.010864   0.003961   0.000104  -0.000244   0.000065
    21  H    0.000015  -0.000019   0.000237  -0.000006  -0.004338  -0.000190
    22  H   -0.001061   0.322889   0.007360   0.001885   0.000001   0.000028
    23  H    0.005121   0.065284   0.001883   0.000071   0.000001  -0.000011
    24  H   -0.036207   0.025302  -0.000145   0.000003   0.000000  -0.000000
    25  H    0.113165  -0.103931  -0.000077  -0.000000  -0.000000   0.000000
    26  H    0.249986   0.025633  -0.000084   0.000001   0.000000  -0.000000
    27  H    0.052808   0.259986   0.003381  -0.000033  -0.000000   0.000001
    28  H   -0.001507   0.044512   0.452300  -0.044528   0.000000  -0.000000
    29  C    0.016984   0.267094  -0.178368  -0.000569  -0.000047  -0.000291
    30  H   -0.001588  -0.013861   0.007505  -0.002610   0.000000   0.000000
    31  H    0.000865  -0.021667  -0.009122  -0.006355  -0.000000   0.000001
    32  H    0.001838   0.069109  -0.000445   0.005649  -0.000005  -0.000023
              19         20         21         22         23         24
     1  C   -0.014080  -0.028667   0.083839  -0.001031  -0.000990  -0.000163
     2  C   -0.057281   0.019106  -0.052228   0.004327  -0.013430  -0.000590
     3  C    0.256962  -0.068241   0.038005  -0.071951  -0.008045  -0.007060
     4  C    0.053116   0.047397  -0.008336   0.152953   0.042893   0.010734
     5  C   -0.012427   0.272721   0.046523   0.100101   0.017390   0.001073
     6  C   -0.008341   0.058110   0.212367   0.039997   0.001346   0.000136
     7  C    0.046600   0.001595   0.008926   0.488692   0.049900   0.002401
     8  C   -0.000849  -0.002327   0.003437  -0.388935   0.233948   0.011286
     9  N   -0.003940   0.023904  -0.000400  -0.105852   0.002083   0.000053
    10  C    0.059085  -0.011035  -0.000239  -0.231655   0.033282   0.031690
    11  C    0.014822  -0.000857  -0.000001  -0.029514  -0.057483   0.226825
    12  C    0.003882   0.000152  -0.000002   0.000309  -0.039214   0.069731
    13  C   -0.004626  -0.001066   0.000015  -0.001061   0.005121  -0.036207
    14  C   -0.014474   0.010864  -0.000019   0.322889   0.065284   0.025302
    15  C    0.001098   0.003961   0.000237   0.007360   0.001883  -0.000145
    16  O   -0.000030   0.000104  -0.000006   0.001885   0.000071   0.000003
    17  H   -0.000308  -0.000244  -0.004338   0.000001   0.000001   0.000000
    18  H   -0.002988   0.000065  -0.000190   0.000028  -0.000011  -0.000000
    19  H    0.388857  -0.000202   0.000078  -0.000852  -0.002295  -0.000023
    20  H   -0.000202   0.382188  -0.003022   0.001302   0.000020   0.000000
    21  H    0.000078  -0.003022   0.390505  -0.000022  -0.000001  -0.000000
    22  H   -0.000852   0.001302  -0.000022   0.403780   0.000105   0.000024
    23  H   -0.002295   0.000020  -0.000001   0.000105   0.413016  -0.003446
    24  H   -0.000023   0.000000  -0.000000   0.000024  -0.003446   0.392216
    25  H    0.000005  -0.000000   0.000000  -0.000005  -0.000346  -0.004222
    26  H   -0.000015   0.000000  -0.000000   0.000011   0.000088  -0.000206
    27  H   -0.000125   0.000010  -0.000000   0.006357  -0.000142   0.000074
    28  H   -0.000006   0.000208  -0.000001   0.009293  -0.000013   0.000001
    29  C   -0.003865   0.008969   0.000387  -0.001219   0.006746   0.000503
    30  H    0.000017   0.000391  -0.000007  -0.000157   0.000183  -0.000000
    31  H    0.000005  -0.000070  -0.000000  -0.000181  -0.000467   0.000009
    32  H   -0.000332   0.000458  -0.000020   0.001078   0.001702  -0.000007
              25         26         27         28         29         30
     1  C   -0.000001  -0.000006   0.000406  -0.000468  -0.015042   0.000268
     2  C   -0.000054  -0.000240  -0.002045   0.001419  -0.007548  -0.004985
     3  C   -0.000830  -0.001531  -0.018393  -0.009768  -0.096772   0.007168
     4  C    0.000467   0.005430   0.029161  -0.072731   0.244281   0.023988
     5  C    0.000033   0.000287   0.024511   0.035234  -0.121636  -0.038351
     6  C   -0.000003   0.000019   0.001502   0.009942   0.120282   0.023421
     7  C    0.002529  -0.001742   0.072608   0.066685   0.028006  -0.073424
     8  C    0.050870  -0.014499  -0.064965   0.051415   0.374772  -0.019515
     9  N   -0.000057  -0.000016   0.010714  -0.221044  -0.230523  -0.023808
    10  C   -0.057082   0.018221  -0.021430  -0.051594  -0.570246   0.045762
    11  C    0.080206  -0.038988  -0.005484  -0.007197  -0.185601   0.017108
    12  C    0.250036   0.090438  -0.012393   0.001020  -0.010078   0.000408
    13  C    0.113165   0.249986   0.052808  -0.001507   0.016984  -0.001588
    14  C   -0.103931   0.025633   0.259986   0.044512   0.267094  -0.013861
    15  C   -0.000077  -0.000084   0.003381   0.452300  -0.178368   0.007505
    16  O   -0.000000   0.000001  -0.000033  -0.044528  -0.000569  -0.002610
    17  H   -0.000000   0.000000  -0.000000   0.000000  -0.000047   0.000000
    18  H    0.000000  -0.000000   0.000001  -0.000000  -0.000291   0.000000
    19  H    0.000005  -0.000015  -0.000125  -0.000006  -0.003865   0.000017
    20  H   -0.000000   0.000000   0.000010   0.000208   0.008969   0.000391
    21  H    0.000000  -0.000000  -0.000000  -0.000001   0.000387  -0.000007
    22  H   -0.000005   0.000011   0.006357   0.009293  -0.001219  -0.000157
    23  H   -0.000346   0.000088  -0.000142  -0.000013   0.006746   0.000183
    24  H   -0.004222  -0.000206   0.000074   0.000001   0.000503  -0.000000
    25  H    0.391980  -0.004270  -0.000237  -0.000000  -0.000106  -0.000000
    26  H   -0.004270   0.390393  -0.003276   0.000007  -0.000071   0.000000
    27  H   -0.000237  -0.003276   0.395058  -0.000625   0.000453  -0.000004
    28  H   -0.000000   0.000007  -0.000625   0.483708   0.006025  -0.000647
    29  C   -0.000106  -0.000071   0.000453   0.006025   6.153039   0.385185
    30  H   -0.000000   0.000000  -0.000004  -0.000647   0.385185   0.419682
    31  H    0.000001  -0.000000   0.000022  -0.000608   0.410698  -0.031104
    32  H   -0.000001   0.000000  -0.000005   0.000312   0.365158  -0.015806
              31         32
     1  C    0.001681  -0.012281
     2  C   -0.001329   0.014259
     3  C    0.000551  -0.083062
     4  C    0.022161   0.093703
     5  C    0.014551   0.011763
     6  C   -0.007655   0.035006
     7  C    0.009291   0.026683
     8  C   -0.115552   0.206228
     9  N   -0.029743  -0.105004
    10  C    0.103148  -0.268428
    11  C   -0.018477  -0.030858
    12  C    0.001694  -0.006599
    13  C    0.000865   0.001838
    14  C   -0.021667   0.069109
    15  C   -0.009122  -0.000445
    16  O   -0.006355   0.005649
    17  H   -0.000000  -0.000005
    18  H    0.000001  -0.000023
    19  H    0.000005  -0.000332
    20  H   -0.000070   0.000458
    21  H   -0.000000  -0.000020
    22  H   -0.000181   0.001078
    23  H   -0.000467   0.001702
    24  H    0.000009  -0.000007
    25  H    0.000001  -0.000001
    26  H   -0.000000   0.000000
    27  H    0.000022  -0.000005
    28  H   -0.000608   0.000312
    29  C    0.410698   0.365158
    30  H   -0.031104  -0.015806
    31  H    0.395024  -0.025924
    32  H   -0.025924   0.408908
 Mulliken charges:
               1
     1  C   -0.328717
     2  C   -0.755969
     3  C   -0.094793
     4  C    0.664337
     5  C   -0.155041
     6  C   -0.916504
     7  C   -0.714647
     8  C    0.046143
     9  N    0.411730
    10  C    0.447592
    11  C   -0.560325
    12  C   -0.193756
    13  C   -0.710007
    14  C   -0.125308
    15  C    0.130078
    16  O   -0.437086
    17  H    0.282114
    18  H    0.285336
    19  H    0.302530
    20  H    0.284206
    21  H    0.284514
    22  H    0.291944
    23  H    0.250821
    24  H    0.280009
    25  H    0.281932
    26  H    0.284430
    27  H    0.272103
    28  H    0.248656
    29  C   -0.966597
    30  H    0.294779
    31  H    0.308554
    32  H    0.306944
 Sum of Mulliken charges =  -0.00000
 Mulliken charges with hydrogens summed into heavy atoms:
               1
     1  C   -0.046604
     2  C   -0.470633
     3  C    0.207737
     4  C    0.664337
     5  C    0.129165
     6  C   -0.631990
     7  C   -0.422703
     8  C    0.046143
     9  N    0.411730
    10  C    0.698414
    11  C   -0.280316
    12  C    0.088175
    13  C   -0.425577
    14  C    0.146795
    15  C    0.378734
    16  O   -0.437086
    29  C   -0.056321
 Electronic spatial extent (au):  <R**2>=           5300.2315
 Charge=             -0.0000 electrons
 Dipole moment (field-independent basis, Debye):
    X=             -1.4951    Y=              4.4950    Z=             -3.2268  Tot=              5.7318
 Quadrupole moment (field-independent basis, Debye-Ang):
   XX=            -92.5019   YY=           -113.4162   ZZ=            -92.7940
   XY=             12.4027   XZ=             -5.2917   YZ=              8.8567
 Traceless Quadrupole moment (field-independent basis, Debye-Ang):
   XX=              7.0688   YY=            -13.8455   ZZ=              6.7767
   XY=             12.4027   XZ=             -5.2917   YZ=              8.8567
 Octapole moment (field-independent basis, Debye-Ang**2):
  XXX=           -275.3348  YYY=            -58.3707  ZZZ=            357.1726  XYY=            -99.0047
  XXY=             15.3926  XXZ=            105.6489  XZZ=           -100.2983  YZZ=            -19.9638
  YYZ=             92.8304  XYZ=             -0.0851
 Hexadecapole moment (field-independent basis, Debye-Ang**3):
 XXXX=          -3078.9389 YYYY=          -1923.4374 ZZZZ=          -2058.4554 XXXY=           -301.4484
 XXXZ=            217.6522 YYYX=           -363.8456 YYYZ=            433.3066 ZZZX=            196.5880
 ZZZY=            417.7114 XXYY=           -815.5781 XXZZ=           -898.2096 YYZZ=           -606.1829
 XXYZ=            141.9085 YYXZ=            -61.4387 ZZXY=            -62.8383
 N-N= 1.139431340723D+03 E-N=-3.930379536620D+03  KE= 7.083911246376D+02
 Merz-Kollman atomic radii used.

 **********************************************************************

            Electrostatic Properties Using The SCF Density

 **********************************************************************

       Atomic Center    1 is at   3.751100  3.094100 -2.419400
       Atomic Center    2 is at   2.547500  2.819500 -3.086400
       Atomic Center    3 is at   1.618800  1.925800 -2.525200
       Atomic Center    4 is at   1.879300  1.285700 -1.290000
       Atomic Center    5 is at   3.093300  1.584900 -0.631000
       Atomic Center    6 is at   4.024100  2.476900 -1.188900
       Atomic Center    7 is at   0.939800  0.331400 -0.622700
       Atomic Center    8 is at  -0.362400  0.066300 -1.308200
       Atomic Center    9 is at   1.575900 -0.921500 -0.279100
       Atomic Center   10 is at  -0.436100 -0.658100 -2.520200
       Atomic Center   11 is at  -1.673200 -0.903100 -3.140500
       Atomic Center   12 is at  -2.858500 -0.429200 -2.555900
       Atomic Center   13 is at  -2.804500  0.290200 -1.351300
       Atomic Center   14 is at  -1.565700  0.532000 -0.733700
       Atomic Center   15 is at   1.425000 -1.434500  0.974500
       Atomic Center   16 is at   1.960900 -2.514000  1.310800
       Atomic Center   17 is at   4.425600  3.742200 -2.827300
       Atomic Center   18 is at   2.344600  3.270300 -3.978400
       Atomic Center   19 is at   0.749500  1.753100 -3.026400
       Atomic Center   20 is at   3.304500  1.144500  0.265400
       Atomic Center   21 is at   4.896400  2.677300 -0.699600
       Atomic Center   22 is at   0.694700  0.846600  0.313100
       Atomic Center   23 is at   0.412700 -1.004100 -2.963700
       Atomic Center   24 is at  -1.709800 -1.424600 -4.016700
       Atomic Center   25 is at  -3.756600 -0.605900 -3.006100
       Atomic Center   26 is at  -3.663700  0.635000 -0.924700
       Atomic Center   27 is at  -1.543500  1.055100  0.142800
       Atomic Center   28 is at   0.860900 -0.936000  1.664500
       Atomic Center   29 is at   2.369700 -1.654200 -1.220700
       Atomic Center   30 is at   3.379400 -1.786400 -0.826600
       Atomic Center   31 is at   1.925500 -2.635800 -1.394400
       Atomic Center   32 is at   2.446000 -1.135000 -2.175700
    1275 points will be used for fitting atomic charges
 Fitting point charges to electrostatic potential
 The dipole moment will be constrained to the correct value
 Charges from ESP fit, RMS=   0.00157 RRMS=   0.07797:
 ESP charges:
               1
     1  C   -0.239391
     2  C   -0.094402
     3  C   -0.416992
     4  C    0.649734
     5  C   -0.432235
     6  C   -0.090484
     7  C   -0.995459
     8  C    0.475881
     9  N    0.242356
    10  C   -0.314047
    11  C   -0.148995
    12  C   -0.190272
    13  C   -0.164777
    14  C   -0.317944
    15  C    0.370239
    16  O   -0.653652
    17  H    0.179341
    18  H    0.164957
    19  H    0.215318
    20  H    0.225529
    21  H    0.167626
    22  H    0.271885
    23  H    0.203944
    24  H    0.174584
    25  H    0.174636
    26  H    0.180280
    27  H    0.202603
    28  H    0.103946
    29  C   -0.405316
    30  H    0.149818
    31  H    0.148711
    32  H    0.162578
 Sum of ESP charges =  -0.00000
 ESP charges with hydrogens summed into heavy atoms:
               1
     1  C   -0.060050
     2  C    0.070555
     3  C   -0.201674
     4  C    0.649734
     5  C   -0.206706
     6  C    0.077142
     7  C   -0.723574
     8  C    0.475881
     9  N    0.242356
    10  C   -0.110103
    11  C    0.025589
    12  C   -0.015636
    13  C    0.015503
    14  C   -0.115341
    15  C    0.474185
    16  O   -0.653652
    29  C    0.055791
 Charge=  -0.00000 Dipole=    -1.4951     4.4950    -3.2268 Tot=     5.7318
 -----------------------------------------------------------------

              Electrostatic Properties (Atomic Units)

 -----------------------------------------------------------------
    Center     Electric         -------- Electric Field --------
               Potential          X             Y             Z
 -----------------------------------------------------------------
    1 Atom    -14.764624
    2 Atom    -14.763205
    3 Atom    -14.761943
    4 Atom    -14.739667
    5 Atom    -14.760857
    6 Atom    -14.762406
    7 Atom    -14.696179
    8 Atom    -14.744166
    9 Atom    -18.344122
   10 Atom    -14.761595
   11 Atom    -14.762196
   12 Atom    -14.764689
   13 Atom    -14.762643
   14 Atom    -14.759260
   15 Atom    -14.679619
   16 Atom    -22.424949
   17 Atom     -1.093517
   18 Atom     -1.092278
   19 Atom     -1.097209
   20 Atom     -1.090473
   21 Atom     -1.092160
   22 Atom     -1.067949
   23 Atom     -1.090163
   24 Atom     -1.091673
   25 Atom     -1.093860
   26 Atom     -1.091507
   27 Atom     -1.085153
   28 Atom     -1.073178
   29 Atom    -14.739677
   30 Atom     -1.112441
   31 Atom     -1.112203
   32 Atom     -1.088206
 -----------------------------------------------------------------
 ******************************Gaussian NBO Version 3.1******************************
             N A T U R A L   A T O M I C   O R B I T A L   A N D
          N A T U R A L   B O N D   O R B I T A L   A N A L Y S I S
 ******************************Gaussian NBO Version 3.1******************************

       /RESON  / : Allow strongly delocalized NBO set
       /BNDIDX / : Print bond indices based on the NAO density matrix

 Analyzing the SCF density

 Job title: BHFA_M062X_Conf07                                               

 Storage needed:    530206 in NPA,    704547 in NBO ( 671083200 available)
 GSVD:  LWork=       69769 too small for GESVD, short by      139763 words or      139763 for optimal perf.


 NATURAL POPULATIONS:  Natural atomic orbital occupancies 
                                                          
   NAO  Atom  No  lang   Type(AO)    Occupancy      Energy
 ----------------------------------------------------------
     1    C    1  S      Cor( 1S)     1.99929     -10.39226
     2    C    1  S      Val( 2S)     0.95030      -0.17440
     3    C    1  S      Ryd( 3S)     0.00103       0.80164
     4    C    1  S      Ryd( 4S)     0.00015       0.96123
     5    C    1  S      Ryd( 5S)     0.00000      22.92249
     6    C    1  px     Val( 2p)     1.09853      -0.06723
     7    C    1  px     Ryd( 4p)     0.00441       0.89949
     8    C    1  px     Ryd( 3p)     0.00043       0.33904
     9    C    1  px     Ryd( 5p)     0.00009       3.03666
    10    C    1  py     Val( 2p)     1.06859      -0.09006
    11    C    1  py     Ryd( 4p)     0.00340       0.78523
    12    C    1  py     Ryd( 3p)     0.00030       0.32133
    13    C    1  py     Ryd( 5p)     0.00003       2.88613
    14    C    1  pz     Val( 2p)     1.06346      -0.07194
    15    C    1  pz     Ryd( 4p)     0.00373       0.82602
    16    C    1  pz     Ryd( 3p)     0.00047       0.37094
    17    C    1  pz     Ryd( 5p)     0.00011       2.99731
    18    C    1  dxy    Ryd( 3d)     0.00069       1.97629
    19    C    1  dxz    Ryd( 3d)     0.00062       2.16527
    20    C    1  dyz    Ryd( 3d)     0.00049       2.07163
    21    C    1  dx2y2  Ryd( 3d)     0.00037       1.84355
    22    C    1  dz2    Ryd( 3d)     0.00050       2.03458

    23    C    2  S      Cor( 1S)     1.99929     -10.39354
    24    C    2  S      Val( 2S)     0.94739      -0.17350
    25    C    2  S      Ryd( 4S)     0.00105       0.87667
    26    C    2  S      Ryd( 3S)     0.00017       0.74202
    27    C    2  S      Ryd( 5S)     0.00000      23.07615
    28    C    2  px     Val( 2p)     1.05013      -0.07067
    29    C    2  px     Ryd( 4p)     0.00356       0.82333
    30    C    2  px     Ryd( 3p)     0.00038       0.36524
    31    C    2  px     Ryd( 5p)     0.00012       3.03185
    32    C    2  py     Val( 2p)     1.04045      -0.09085
    33    C    2  py     Ryd( 4p)     0.00292       0.74364
    34    C    2  py     Ryd( 3p)     0.00031       0.31422
    35    C    2  py     Ryd( 5p)     0.00005       2.90394
    36    C    2  pz     Val( 2p)     1.13356      -0.06697
    37    C    2  pz     Ryd( 4p)     0.00525       0.97235
    38    C    2  pz     Ryd( 3p)     0.00031       0.29743
    39    C    2  pz     Ryd( 5p)     0.00004       3.03861
    40    C    2  dxy    Ryd( 3d)     0.00045       2.08361
    41    C    2  dxz    Ryd( 3d)     0.00047       2.21794
    42    C    2  dyz    Ryd( 3d)     0.00060       1.97058
    43    C    2  dx2y2  Ryd( 3d)     0.00049       1.94671
    44    C    2  dz2    Ryd( 3d)     0.00066       1.87183

    45    C    3  S      Cor( 1S)     1.99917     -10.39192
    46    C    3  S      Val( 2S)     0.93668      -0.16603
    47    C    3  S      Ryd( 4S)     0.00097       0.93502
    48    C    3  S      Ryd( 3S)     0.00015       0.59731
    49    C    3  S      Ryd( 5S)     0.00001      23.30011
    50    C    3  px     Val( 2p)     1.14051      -0.06934
    51    C    3  px     Ryd( 4p)     0.00434       1.03662
    52    C    3  px     Ryd( 3p)     0.00027       0.52184
    53    C    3  px     Ryd( 5p)     0.00006       3.07611
    54    C    3  py     Val( 2p)     1.03446      -0.09815
    55    C    3  py     Ryd( 4p)     0.00220       0.79276
    56    C    3  py     Ryd( 3p)     0.00033       0.47611
    57    C    3  py     Ryd( 5p)     0.00006       2.96332
    58    C    3  pz     Val( 2p)     1.07208      -0.07279
    59    C    3  pz     Ryd( 4p)     0.00357       0.85782
    60    C    3  pz     Ryd( 3p)     0.00037       0.45522
    61    C    3  pz     Ryd( 5p)     0.00009       3.12319
    62    C    3  dxy    Ryd( 3d)     0.00040       2.05553
    63    C    3  dxz    Ryd( 3d)     0.00074       2.14751
    64    C    3  dyz    Ryd( 3d)     0.00043       2.10260
    65    C    3  dx2y2  Ryd( 3d)     0.00065       1.83653
    66    C    3  dz2    Ryd( 3d)     0.00048       2.04095

    67    C    4  S      Cor( 1S)     1.99912     -10.41784
    68    C    4  S      Val( 2S)     0.88301      -0.15749
    69    C    4  S      Ryd( 4S)     0.00119       0.86147
    70    C    4  S      Ryd( 3S)     0.00016       0.82478
    71    C    4  S      Ryd( 5S)     0.00001      23.38282
    72    C    4  px     Val( 2p)     1.04736      -0.08145
    73    C    4  px     Ryd( 4p)     0.00502       1.01084
    74    C    4  px     Ryd( 3p)     0.00024       0.70927
    75    C    4  px     Ryd( 5p)     0.00012       3.31108
    76    C    4  py     Val( 2p)     1.03841      -0.10212
    77    C    4  py     Ryd( 4p)     0.00416       0.87810
    78    C    4  py     Ryd( 3p)     0.00016       0.54816
    79    C    4  py     Ryd( 5p)     0.00007       3.11082
    80    C    4  pz     Val( 2p)     1.05944      -0.08695
    81    C    4  pz     Ryd( 4p)     0.00359       0.93620
    82    C    4  pz     Ryd( 3p)     0.00018       0.67411
    83    C    4  pz     Ryd( 5p)     0.00011       3.30163
    84    C    4  dxy    Ryd( 3d)     0.00054       2.12500
    85    C    4  dxz    Ryd( 3d)     0.00057       2.25478
    86    C    4  dyz    Ryd( 3d)     0.00047       2.17954
    87    C    4  dx2y2  Ryd( 3d)     0.00046       2.04475
    88    C    4  dz2    Ryd( 3d)     0.00060       2.10443

    89    C    5  S      Cor( 1S)     1.99918     -10.39147
    90    C    5  S      Val( 2S)     0.93558      -0.16670
    91    C    5  S      Ryd( 4S)     0.00092       0.93767
    92    C    5  S      Ryd( 3S)     0.00012       0.56687
    93    C    5  S      Ryd( 5S)     0.00001      23.30654
    94    C    5  px     Val( 2p)     1.05697      -0.07533
    95    C    5  px     Ryd( 4p)     0.00294       0.84674
    96    C    5  px     Ryd( 3p)     0.00038       0.43421
    97    C    5  px     Ryd( 5p)     0.00012       3.12994
    98    C    5  py     Val( 2p)     1.04663      -0.09711
    99    C    5  py     Ryd( 4p)     0.00248       0.84323
   100    C    5  py     Ryd( 3p)     0.00029       0.46118
   101    C    5  py     Ryd( 5p)     0.00006       2.96748
   102    C    5  pz     Val( 2p)     1.13647      -0.07166
   103    C    5  pz     Ryd( 4p)     0.00511       0.97669
   104    C    5  pz     Ryd( 3p)     0.00030       0.41474
   105    C    5  pz     Ryd( 5p)     0.00005       3.07367
   106    C    5  dxy    Ryd( 3d)     0.00046       2.11364
   107    C    5  dxz    Ryd( 3d)     0.00045       2.23100
   108    C    5  dyz    Ryd( 3d)     0.00064       1.98660
   109    C    5  dx2y2  Ryd( 3d)     0.00047       1.94038
   110    C    5  dz2    Ryd( 3d)     0.00068       1.90404

   111    C    6  S      Cor( 1S)     1.99929     -10.39406
   112    C    6  S      Val( 2S)     0.94797      -0.17409
   113    C    6  S      Ryd( 3S)     0.00104       0.85685
   114    C    6  S      Ryd( 4S)     0.00015       0.86777
   115    C    6  S      Ryd( 5S)     0.00000      22.94525
   116    C    6  px     Val( 2p)     1.13025      -0.06417
   117    C    6  px     Ryd( 4p)     0.00508       0.97669
   118    C    6  px     Ryd( 3p)     0.00036       0.30209
   119    C    6  px     Ryd( 5p)     0.00005       3.04836
   120    C    6  py     Val( 2p)     1.02186      -0.09300
   121    C    6  py     Ryd( 4p)     0.00250       0.71001
   122    C    6  py     Ryd( 3p)     0.00030       0.33045
   123    C    6  py     Ryd( 5p)     0.00007       2.90090
   124    C    6  pz     Val( 2p)     1.07147      -0.07260
   125    C    6  pz     Ryd( 4p)     0.00394       0.85362
   126    C    6  pz     Ryd( 3p)     0.00036       0.34110
   127    C    6  pz     Ryd( 5p)     0.00010       3.02933
   128    C    6  dxy    Ryd( 3d)     0.00040       2.02615
   129    C    6  dxz    Ryd( 3d)     0.00075       2.13532
   130    C    6  dyz    Ryd( 3d)     0.00044       2.07813
   131    C    6  dx2y2  Ryd( 3d)     0.00067       1.82720
   132    C    6  dz2    Ryd( 3d)     0.00046       2.03433

   133    C    7  S      Cor( 1S)     1.99903     -10.44811
   134    C    7  S      Val( 2S)     0.89452      -0.18686
   135    C    7  S      Ryd( 4S)     0.00197       1.27158
   136    C    7  S      Ryd( 3S)     0.00010       0.88086
   137    C    7  S      Ryd( 5S)     0.00001      23.42735
   138    C    7  px     Val( 2p)     1.03713      -0.11189
   139    C    7  px     Ryd( 4p)     0.00540       0.81315
   140    C    7  px     Ryd( 3p)     0.00154       0.66046
   141    C    7  px     Ryd( 5p)     0.00013       2.47359
   142    C    7  py     Val( 2p)     0.92751      -0.08986
   143    C    7  py     Ryd( 4p)     0.00260       0.66907
   144    C    7  py     Ryd( 3p)     0.00068       0.45825
   145    C    7  py     Ryd( 5p)     0.00025       2.44603
   146    C    7  pz     Val( 2p)     1.16824      -0.13680
   147    C    7  pz     Ryd( 4p)     0.01112       0.85786
   148    C    7  pz     Ryd( 3p)     0.00113       0.76328
   149    C    7  pz     Ryd( 5p)     0.00015       2.29326
   150    C    7  dxy    Ryd( 3d)     0.00110       2.21942
   151    C    7  dxz    Ryd( 3d)     0.00073       2.14422
   152    C    7  dyz    Ryd( 3d)     0.00090       2.06165
   153    C    7  dx2y2  Ryd( 3d)     0.00127       2.04808
   154    C    7  dz2    Ryd( 3d)     0.00092       1.95585

   155    C    8  S      Cor( 1S)     1.99912     -10.41425
   156    C    8  S      Val( 2S)     0.88189      -0.15561
   157    C    8  S      Ryd( 3S)     0.00122       0.92636
   158    C    8  S      Ryd( 4S)     0.00013       0.99030
   159    C    8  S      Ryd( 5S)     0.00001      23.30302
   160    C    8  px     Val( 2p)     1.05298      -0.06912
   161    C    8  px     Ryd( 4p)     0.00705       1.17154
   162    C    8  px     Ryd( 3p)     0.00016       0.70234
   163    C    8  px     Ryd( 5p)     0.00011       3.50792
   164    C    8  py     Val( 2p)     1.03464      -0.10830
   165    C    8  py     Ryd( 4p)     0.00316       0.74934
   166    C    8  py     Ryd( 3p)     0.00014       0.54125
   167    C    8  py     Ryd( 5p)     0.00008       3.05029
   168    C    8  pz     Val( 2p)     1.05345      -0.08589
   169    C    8  pz     Ryd( 4p)     0.00369       0.94585
   170    C    8  pz     Ryd( 3p)     0.00022       0.65155
   171    C    8  pz     Ryd( 5p)     0.00013       3.32913
   172    C    8  dxy    Ryd( 3d)     0.00055       1.97645
   173    C    8  dxz    Ryd( 3d)     0.00056       2.32724
   174    C    8  dyz    Ryd( 3d)     0.00046       2.12410
   175    C    8  dx2y2  Ryd( 3d)     0.00051       2.22599
   176    C    8  dz2    Ryd( 3d)     0.00057       2.06320

   177    N    9  S      Cor( 1S)     1.99937     -14.62136
   178    N    9  S      Val( 2S)     1.21205      -0.57202
   179    N    9  S      Ryd( 3S)     0.00166       0.84556
   180    N    9  S      Ryd( 4S)     0.00129       1.32271
   181    N    9  S      Ryd( 5S)     0.00000      35.35762
   182    N    9  px     Val( 2p)     1.53937      -0.30229
   183    N    9  px     Ryd( 4p)     0.00511       0.86627
   184    N    9  px     Ryd( 3p)     0.00080       0.71599
   185    N    9  px     Ryd( 5p)     0.00001       4.13541
   186    N    9  py     Val( 2p)     1.38248      -0.28877
   187    N    9  py     Ryd( 4p)     0.00362       1.03572
   188    N    9  py     Ryd( 3p)     0.00148       0.71619
   189    N    9  py     Ryd( 5p)     0.00004       4.28147
   190    N    9  pz     Val( 2p)     1.34517      -0.29732
   191    N    9  pz     Ryd( 4p)     0.00226       1.10338
   192    N    9  pz     Ryd( 3p)     0.00139       0.80955
   193    N    9  pz     Ryd( 5p)     0.00011       4.37454
   194    N    9  dxy    Ryd( 3d)     0.00055       2.62475
   195    N    9  dxz    Ryd( 3d)     0.00051       2.50899
   196    N    9  dyz    Ryd( 3d)     0.00062       2.73427
   197    N    9  dx2y2  Ryd( 3d)     0.00043       2.42165
   198    N    9  dz2    Ryd( 3d)     0.00075       2.72058

   199    C   10  S      Cor( 1S)     1.99917     -10.39170
   200    C   10  S      Val( 2S)     0.93579      -0.16644
   201    C   10  S      Ryd( 4S)     0.00097       0.94565
   202    C   10  S      Ryd( 3S)     0.00015       0.70340
   203    C   10  S      Ryd( 5S)     0.00001      23.24921
   204    C   10  px     Val( 2p)     1.14968      -0.06301
   205    C   10  px     Ryd( 4p)     0.00470       1.16326
   206    C   10  px     Ryd( 3p)     0.00021       0.44527
   207    C   10  px     Ryd( 5p)     0.00008       3.21091
   208    C   10  py     Val( 2p)     1.03225      -0.10582
   209    C   10  py     Ryd( 4p)     0.00226       0.70673
   210    C   10  py     Ryd( 3p)     0.00036       0.48414
   211    C   10  py     Ryd( 5p)     0.00005       2.90486
   212    C   10  pz     Val( 2p)     1.06923      -0.07655
   213    C   10  pz     Ryd( 4p)     0.00322       0.83457
   214    C   10  pz     Ryd( 3p)     0.00037       0.44808
   215    C   10  pz     Ryd( 5p)     0.00010       3.14246
   216    C   10  dxy    Ryd( 3d)     0.00054       1.80046
   217    C   10  dxz    Ryd( 3d)     0.00072       2.20989
   218    C   10  dyz    Ryd( 3d)     0.00039       2.06905
   219    C   10  dx2y2  Ryd( 3d)     0.00054       2.09949
   220    C   10  dz2    Ryd( 3d)     0.00050       2.00466

   221    C   11  S      Cor( 1S)     1.99929     -10.39463
   222    C   11  S      Val( 2S)     0.94771      -0.17431
   223    C   11  S      Ryd( 3S)     0.00103       0.87623
   224    C   11  S      Ryd( 4S)     0.00013       0.88628
   225    C   11  S      Ryd( 5S)     0.00000      22.90566
   226    C   11  px     Val( 2p)     1.05732      -0.05987
   227    C   11  px     Ryd( 4p)     0.00381       0.85886
   228    C   11  px     Ryd( 3p)     0.00046       0.38409
   229    C   11  px     Ryd( 5p)     0.00015       3.10995
   230    C   11  py     Val( 2p)     1.03790      -0.10089
   231    C   11  py     Ryd( 4p)     0.00279       0.72005
   232    C   11  py     Ryd( 3p)     0.00026       0.29963
   233    C   11  py     Ryd( 5p)     0.00003       2.84923
   234    C   11  pz     Val( 2p)     1.12729      -0.06935
   235    C   11  pz     Ryd( 4p)     0.00506       0.96037
   236    C   11  pz     Ryd( 3p)     0.00032       0.29110
   237    C   11  pz     Ryd( 5p)     0.00004       3.03435
   238    C   11  dxy    Ryd( 3d)     0.00051       1.92459
   239    C   11  dxz    Ryd( 3d)     0.00045       2.28913
   240    C   11  dyz    Ryd( 3d)     0.00064       1.90786
   241    C   11  dx2y2  Ryd( 3d)     0.00047       2.12982
   242    C   11  dz2    Ryd( 3d)     0.00062       1.84875

   243    C   12  S      Cor( 1S)     1.99929     -10.39267
   244    C   12  S      Val( 2S)     0.95040      -0.17455
   245    C   12  S      Ryd( 3S)     0.00103       0.79324
   246    C   12  S      Ryd( 4S)     0.00014       1.04812
   247    C   12  S      Ryd( 5S)     0.00000      22.85056
   248    C   12  px     Val( 2p)     1.14987      -0.05299
   249    C   12  px     Ryd( 4p)     0.00544       1.03417
   250    C   12  px     Ryd( 3p)     0.00042       0.30695
   251    C   12  px     Ryd( 5p)     0.00008       3.13972
   252    C   12  py     Val( 2p)     1.01643      -0.10283
   253    C   12  py     Ryd( 4p)     0.00233       0.65620
   254    C   12  py     Ryd( 3p)     0.00032       0.36097
   255    C   12  py     Ryd( 5p)     0.00005       2.78721
   256    C   12  pz     Val( 2p)     1.06516      -0.07371
   257    C   12  pz     Ryd( 4p)     0.00367       0.82636
   258    C   12  pz     Ryd( 3p)     0.00046       0.36894
   259    C   12  pz     Ryd( 5p)     0.00010       2.98175
   260    C   12  dxy    Ryd( 3d)     0.00044       1.79486
   261    C   12  dxz    Ryd( 3d)     0.00075       2.16192
   262    C   12  dyz    Ryd( 3d)     0.00039       2.06533
   263    C   12  dx2y2  Ryd( 3d)     0.00061       2.07557
   264    C   12  dz2    Ryd( 3d)     0.00047       1.99268

   265    C   13  S      Cor( 1S)     1.99929     -10.39371
   266    C   13  S      Val( 2S)     0.94820      -0.17391
   267    C   13  S      Ryd( 3S)     0.00101       0.85115
   268    C   13  S      Ryd( 4S)     0.00014       0.91224
   269    C   13  S      Ryd( 5S)     0.00000      22.92153
   270    C   13  px     Val( 2p)     1.13951      -0.05213
   271    C   13  px     Ryd( 4p)     0.00551       1.02251
   272    C   13  px     Ryd( 3p)     0.00042       0.31542
   273    C   13  px     Ryd( 5p)     0.00009       3.12827
   274    C   13  py     Val( 2p)     1.02250      -0.10238
   275    C   13  py     Ryd( 4p)     0.00239       0.67955
   276    C   13  py     Ryd( 3p)     0.00026       0.32338
   277    C   13  py     Ryd( 5p)     0.00004       2.82964
   278    C   13  pz     Val( 2p)     1.06178      -0.07467
   279    C   13  pz     Ryd( 4p)     0.00369       0.83106
   280    C   13  pz     Ryd( 3p)     0.00034       0.35884
   281    C   13  pz     Ryd( 5p)     0.00010       3.00595
   282    C   13  dxy    Ryd( 3d)     0.00057       1.77914
   283    C   13  dxz    Ryd( 3d)     0.00072       2.17485
   284    C   13  dyz    Ryd( 3d)     0.00040       2.06340
   285    C   13  dx2y2  Ryd( 3d)     0.00050       2.07590
   286    C   13  dz2    Ryd( 3d)     0.00049       1.99339

   287    C   14  S      Cor( 1S)     1.99918     -10.39202
   288    C   14  S      Val( 2S)     0.93759      -0.16770
   289    C   14  S      Ryd( 4S)     0.00089       0.94584
   290    C   14  S      Ryd( 3S)     0.00011       0.61806
   291    C   14  S      Ryd( 5S)     0.00001      23.27100
   292    C   14  px     Val( 2p)     1.06640      -0.06588
   293    C   14  px     Ryd( 4p)     0.00341       0.89731
   294    C   14  px     Ryd( 3p)     0.00036       0.47558
   295    C   14  px     Ryd( 5p)     0.00014       3.20373
   296    C   14  py     Val( 2p)     1.04246      -0.10301
   297    C   14  py     Ryd( 4p)     0.00259       0.73236
   298    C   14  py     Ryd( 3p)     0.00026       0.42535
   299    C   14  py     Ryd( 5p)     0.00003       2.86686
   300    C   14  pz     Val( 2p)     1.13110      -0.07379
   301    C   14  pz     Ryd( 4p)     0.00521       0.96495
   302    C   14  pz     Ryd( 3p)     0.00031       0.42884
   303    C   14  pz     Ryd( 5p)     0.00005       3.05896
   304    C   14  dxy    Ryd( 3d)     0.00050       1.92240
   305    C   14  dxz    Ryd( 3d)     0.00047       2.29127
   306    C   14  dyz    Ryd( 3d)     0.00065       1.91566
   307    C   14  dx2y2  Ryd( 3d)     0.00048       2.15250
   308    C   14  dz2    Ryd( 3d)     0.00062       1.86714

   309    C   15  S      Cor( 1S)     1.99939     -10.51321
   310    C   15  S      Val( 2S)     0.85411      -0.17001
   311    C   15  S      Ryd( 3S)     0.00697       0.78207
   312    C   15  S      Ryd( 4S)     0.00005       8.67587
   313    C   15  S      Ryd( 5S)     0.00003      15.01875
   314    C   15  px     Val( 2p)     0.83322      -0.09805
   315    C   15  px     Ryd( 4p)     0.00336       1.02394
   316    C   15  px     Ryd( 3p)     0.00037       0.34637
   317    C   15  px     Ryd( 5p)     0.00016       2.50862
   318    C   15  py     Val( 2p)     0.81556      -0.05087
   319    C   15  py     Ryd( 4p)     0.00888       1.16704
   320    C   15  py     Ryd( 3p)     0.00027       0.41476
   321    C   15  py     Ryd( 5p)     0.00021       2.60204
   322    C   15  pz     Val( 2p)     0.88765      -0.02798
   323    C   15  pz     Ryd( 4p)     0.00429       1.14523
   324    C   15  pz     Ryd( 3p)     0.00031       0.30419
   325    C   15  pz     Ryd( 5p)     0.00012       2.56872
   326    C   15  dxy    Ryd( 3d)     0.00250       2.00100
   327    C   15  dxz    Ryd( 3d)     0.00230       1.87751
   328    C   15  dyz    Ryd( 3d)     0.00315       2.18571
   329    C   15  dx2y2  Ryd( 3d)     0.00258       1.75716
   330    C   15  dz2    Ryd( 3d)     0.00182       2.20874

   331    O   16  S      Cor( 1S)     1.99982     -19.36407
   332    O   16  S      Val( 2S)     1.72481      -0.98177
   333    O   16  S      Ryd( 3S)     0.00293       1.10608
   334    O   16  S      Ryd( 4S)     0.00015       1.45636
   335    O   16  S      Ryd( 5S)     0.00000      49.82424
   336    O   16  px     Val( 2p)     1.59090      -0.30749
   337    O   16  px     Ryd( 3p)     0.00173       0.67263
   338    O   16  px     Ryd( 4p)     0.00006       1.20452
   339    O   16  px     Ryd( 5p)     0.00002       4.86992
   340    O   16  py     Val( 2p)     1.54080      -0.32114
   341    O   16  py     Ryd( 3p)     0.00121       0.74076
   342    O   16  py     Ryd( 4p)     0.00011       1.24283
   343    O   16  py     Ryd( 5p)     0.00006       4.93635
   344    O   16  pz     Val( 2p)     1.84035      -0.33565
   345    O   16  pz     Ryd( 3p)     0.00208       0.80023
   346    O   16  pz     Ryd( 4p)     0.00005       1.18536
   347    O   16  pz     Ryd( 5p)     0.00001       4.90642
   348    O   16  dxy    Ryd( 3d)     0.00117       3.37742
   349    O   16  dxz    Ryd( 3d)     0.00038       3.03878
   350    O   16  dyz    Ryd( 3d)     0.00102       3.27356
   351    O   16  dx2y2  Ryd( 3d)     0.00138       3.27677
   352    O   16  dz2    Ryd( 3d)     0.00052       3.13733

   353    H   17  S      Val( 1S)     0.79502       0.10959
   354    H   17  S      Ryd( 2S)     0.00041       0.85563
   355    H   17  S      Ryd( 3S)     0.00021       1.89064

   356    H   18  S      Val( 1S)     0.79376       0.10910
   357    H   18  S      Ryd( 2S)     0.00047       0.80200
   358    H   18  S      Ryd( 3S)     0.00022       1.95713

   359    H   19  S      Val( 1S)     0.78860       0.11393
   360    H   19  S      Ryd( 2S)     0.00064       1.35883
   361    H   19  S      Ryd( 3S)     0.00018       1.46822

   362    H   20  S      Val( 1S)     0.79307       0.10757
   363    H   20  S      Ryd( 3S)     0.00066       1.61682
   364    H   20  S      Ryd( 2S)     0.00014       1.22161

   365    H   21  S      Val( 1S)     0.79342       0.10908
   366    H   21  S      Ryd( 2S)     0.00047       0.79963
   367    H   21  S      Ryd( 3S)     0.00022       1.95089

   368    H   22  S      Val( 1S)     0.75936       0.04113
   369    H   22  S      Ryd( 2S)     0.00170       0.72848
   370    H   22  S      Ryd( 3S)     0.00017       2.33910

   371    H   23  S      Val( 1S)     0.79547       0.10842
   372    H   23  S      Ryd( 2S)     0.00056       1.41262
   373    H   23  S      Ryd( 3S)     0.00016       1.43503

   374    H   24  S      Val( 1S)     0.79348       0.10840
   375    H   24  S      Ryd( 2S)     0.00048       0.86932
   376    H   24  S      Ryd( 3S)     0.00021       1.90067

   377    H   25  S      Val( 1S)     0.79496       0.11000
   378    H   25  S      Ryd( 2S)     0.00040       0.84657
   379    H   25  S      Ryd( 3S)     0.00022       1.89602

   380    H   26  S      Val( 1S)     0.79381       0.10945
   381    H   26  S      Ryd( 2S)     0.00048       0.81415
   382    H   26  S      Ryd( 3S)     0.00022       1.93332

   383    H   27  S      Val( 1S)     0.79433       0.10610
   384    H   27  S      Ryd( 3S)     0.00057       1.45926
   385    H   27  S      Ryd( 2S)     0.00024       1.38240

   386    H   28  S      Val( 1S)     0.85167       0.03384
   387    H   28  S      Ryd( 2S)     0.00084       1.30076
   388    H   28  S      Ryd( 3S)     0.00022       1.55518

   389    C   29  S      Cor( 1S)     1.99939     -10.42823
   390    C   29  S      Val( 2S)     1.05708      -0.26249
   391    C   29  S      Ryd( 4S)     0.00143       0.98553
   392    C   29  S      Ryd( 3S)     0.00007       0.65001
   393    C   29  S      Ryd( 5S)     0.00000      23.45198
   394    C   29  px     Val( 2p)     1.11047      -0.10999
   395    C   29  px     Ryd( 4p)     0.00249       0.66427
   396    C   29  px     Ryd( 3p)     0.00044       0.63141
   397    C   29  px     Ryd( 5p)     0.00006       2.58470
   398    C   29  py     Val( 2p)     1.12637      -0.11275
   399    C   29  py     Ryd( 4p)     0.00286       0.63787
   400    C   29  py     Ryd( 3p)     0.00026       0.60313
   401    C   29  py     Ryd( 5p)     0.00006       2.62192
   402    C   29  pz     Val( 2p)     1.06636      -0.10195
   403    C   29  pz     Ryd( 4p)     0.00394       0.65064
   404    C   29  pz     Ryd( 3p)     0.00021       0.62896
   405    C   29  pz     Ryd( 5p)     0.00006       2.68388
   406    C   29  dxy    Ryd( 3d)     0.00079       1.87746
   407    C   29  dxz    Ryd( 3d)     0.00083       1.88855
   408    C   29  dyz    Ryd( 3d)     0.00113       1.92378
   409    C   29  dx2y2  Ryd( 3d)     0.00121       1.81086
   410    C   29  dz2    Ryd( 3d)     0.00081       1.83994

   411    H   30  S      Val( 1S)     0.78551       0.04766
   412    H   30  S      Ryd( 2S)     0.00101       0.72867
   413    H   30  S      Ryd( 3S)     0.00019       2.07475

   414    H   31  S      Val( 1S)     0.78773       0.04610
   415    H   31  S      Ryd( 2S)     0.00093       0.74485
   416    H   31  S      Ryd( 3S)     0.00017       2.04266

   417    H   32  S      Val( 1S)     0.78565       0.03834
   418    H   32  S      Ryd( 2S)     0.00052       1.07618
   419    H   32  S      Ryd( 3S)     0.00014       1.78394

 WARNING:  Population inversion found on atom  C    1
           Population inversion found on atom  C    2
           Population inversion found on atom  C    3
           Population inversion found on atom  C    4
           Population inversion found on atom  C    5
           Population inversion found on atom  C    6
           Population inversion found on atom  C    7
           Population inversion found on atom  C    8
           Population inversion found on atom  N    9
           Population inversion found on atom  C   10
           Population inversion found on atom  C   11
           Population inversion found on atom  C   12
           Population inversion found on atom  C   13
           Population inversion found on atom  C   14
           Population inversion found on atom  C   15
           Population inversion found on atom  H   20
           Population inversion found on atom  H   27
           Population inversion found on atom  C   29


 Summary of Natural Population Analysis:                  
                                                          
                                       Natural Population 
                Natural  -----------------------------------------------
    Atom  No    Charge         Core      Valence    Rydberg      Total
 -----------------------------------------------------------------------
      C    1   -0.19699      1.99929     4.18088    0.01682     6.19699
      C    2   -0.18764      1.99929     4.17152    0.01683     6.18764
      C    3   -0.19803      1.99917     4.18374    0.01512     6.19803
      C    4   -0.04499      1.99912     4.02822    0.01765     6.04499
      C    5   -0.19029      1.99918     4.17564    0.01547     6.19029
      C    6   -0.18748      1.99929     4.17154    0.01665     6.18748
      C    7   -0.05641      1.99903     4.02740    0.02999     6.05641
      C    8   -0.04085      1.99912     4.02296    0.01877     6.04085
      N    9   -0.49906      1.99937     5.47907    0.02062     7.49906
      C   10   -0.20128      1.99917     4.18695    0.01516     6.20128
      C   11   -0.18628      1.99929     4.17021    0.01678     6.18628
      C   12   -0.19787      1.99929     4.18186    0.01672     6.19787
      C   13   -0.18794      1.99929     4.17199    0.01666     6.18794
      C   14   -0.19282      1.99918     4.17755    0.01609     6.19282
      C   15    0.57272      1.99939     3.39054    0.03735     5.42728
      O   16   -0.70957      1.99982     6.69686    0.01289     8.70957
      H   17    0.20436      0.00000     0.79502    0.00062     0.79564
      H   18    0.20555      0.00000     0.79376    0.00069     0.79445
      H   19    0.21058      0.00000     0.78860    0.00082     0.78942
      H   20    0.20613      0.00000     0.79307    0.00080     0.79387
      H   21    0.20589      0.00000     0.79342    0.00069     0.79411
      H   22    0.23878      0.00000     0.75936    0.00186     0.76122
      H   23    0.20381      0.00000     0.79547    0.00072     0.79619
      H   24    0.20583      0.00000     0.79348    0.00069     0.79417
      H   25    0.20442      0.00000     0.79496    0.00062     0.79558
      H   26    0.20548      0.00000     0.79381    0.00070     0.79452
      H   27    0.20487      0.00000     0.79433    0.00080     0.79513
      H   28    0.14727      0.00000     0.85167    0.00106     0.85273
      C   29   -0.37633      1.99939     4.36028    0.01667     6.37633
      H   30    0.21329      0.00000     0.78551    0.00120     0.78671
      H   31    0.21118      0.00000     0.78773    0.00110     0.78882
      H   32    0.21369      0.00000     0.78565    0.00066     0.78631
 =======================================================================
   * Total *   -0.00000     33.98765    85.68304    0.32931   120.00000

                                 Natural Population      
 --------------------------------------------------------
   Core                      33.98765 ( 99.9637% of  34)
   Valence                   85.68304 ( 99.6314% of  86)
   Natural Minimal Basis    119.67069 ( 99.7256% of 120)
   Natural Rydberg Basis      0.32931 (  0.2744% of 120)
 --------------------------------------------------------

    Atom  No          Natural Electron Configuration
 ----------------------------------------------------------------------------
      C    1      [core]2S( 0.95)2p( 3.23)4p( 0.01)
      C    2      [core]2S( 0.95)2p( 3.22)4p( 0.01)
      C    3      [core]2S( 0.94)2p( 3.25)4p( 0.01)
      C    4      [core]2S( 0.88)2p( 3.15)4p( 0.01)
      C    5      [core]2S( 0.94)2p( 3.24)4p( 0.01)
      C    6      [core]2S( 0.95)2p( 3.22)4p( 0.01)
      C    7      [core]2S( 0.89)2p( 3.13)4p( 0.02)
      C    8      [core]2S( 0.88)2p( 3.14)4p( 0.01)
      N    9      [core]2S( 1.21)2p( 4.27)4p( 0.01)
      C   10      [core]2S( 0.94)2p( 3.25)4p( 0.01)
      C   11      [core]2S( 0.95)2p( 3.22)4p( 0.01)
      C   12      [core]2S( 0.95)2p( 3.23)4p( 0.01)
      C   13      [core]2S( 0.95)2p( 3.22)4p( 0.01)
      C   14      [core]2S( 0.94)2p( 3.24)4p( 0.01)
      C   15      [core]2S( 0.85)2p( 2.54)3S( 0.01)3d( 0.01)4p( 0.02)
      O   16      [core]2S( 1.72)2p( 4.97)3p( 0.01)
      H   17            1S( 0.80)
      H   18            1S( 0.79)
      H   19            1S( 0.79)
      H   20            1S( 0.79)
      H   21            1S( 0.79)
      H   22            1S( 0.76)
      H   23            1S( 0.80)
      H   24            1S( 0.79)
      H   25            1S( 0.79)
      H   26            1S( 0.79)
      H   27            1S( 0.79)
      H   28            1S( 0.85)
      C   29      [core]2S( 1.06)2p( 3.30)4p( 0.01)
      H   30            1S( 0.79)
      H   31            1S( 0.79)
      H   32            1S( 0.79)


 Wiberg bond index matrix in the NAO basis:                                    

     Atom    1       2       3       4       5       6       7       8       9
     ---- ------  ------  ------  ------  ------  ------  ------  ------  ------
   1.  C  0.0000  1.4440  0.0113  0.1085  0.0112  1.4249  0.0019  0.0002  0.0030
   2.  C  1.4440  0.0000  1.4254  0.0128  0.1143  0.0115  0.0079  0.0005  0.0005
   3.  C  0.0113  1.4254  0.0000  1.4090  0.0121  0.1091  0.0116  0.0023  0.0102
   4.  C  0.1085  0.0128  1.4090  0.0000  1.3910  0.0126  0.9926  0.0097  0.0159
   5.  C  0.0112  0.1143  0.0121  1.3910  0.0000  1.4479  0.0109  0.0069  0.0062
   6.  C  1.4249  0.0115  0.1091  0.0126  1.4479  0.0000  0.0086  0.0003  0.0011
   7.  C  0.0019  0.0079  0.0116  0.9926  0.0109  0.0086  0.0000  0.9909  0.9295
   8.  C  0.0002  0.0005  0.0023  0.0097  0.0069  0.0003  0.9909  0.0000  0.0200
   9.  N  0.0030  0.0005  0.0102  0.0159  0.0062  0.0011  0.9295  0.0200  0.0000
  10.  C  0.0003  0.0002  0.0023  0.0056  0.0008  0.0004  0.0103  1.3922  0.0062
  11.  C  0.0001  0.0002  0.0008  0.0003  0.0003  0.0002  0.0084  0.0128  0.0007
  12.  C  0.0001  0.0000  0.0003  0.0023  0.0003  0.0001  0.0014  0.1089  0.0040
  13.  C  0.0001  0.0001  0.0003  0.0004  0.0003  0.0002  0.0077  0.0127  0.0005
  14.  C  0.0002  0.0002  0.0008  0.0075  0.0006  0.0003  0.0120  1.4125  0.0118
  15.  C  0.0004  0.0003  0.0007  0.0079  0.0008  0.0002  0.0098  0.0075  1.2233
  16.  O  0.0006  0.0002  0.0013  0.0029  0.0010  0.0002  0.0130  0.0045  0.1690
  17.  H  0.9302  0.0037  0.0077  0.0003  0.0077  0.0036  0.0005  0.0000  0.0000
  18.  H  0.0037  0.9300  0.0037  0.0070  0.0003  0.0075  0.0003  0.0000  0.0002
  19.  H  0.0075  0.0038  0.9250  0.0040  0.0086  0.0004  0.0021  0.0006  0.0002
  20.  H  0.0075  0.0004  0.0088  0.0038  0.9273  0.0037  0.0017  0.0005  0.0008
  21.  H  0.0037  0.0076  0.0003  0.0070  0.0036  0.9299  0.0003  0.0002  0.0001
  22.  H  0.0041  0.0001  0.0132  0.0036  0.0063  0.0003  0.8836  0.0026  0.0022
  23.  H  0.0000  0.0000  0.0002  0.0002  0.0001  0.0000  0.0015  0.0039  0.0002
  24.  H  0.0000  0.0000  0.0000  0.0000  0.0000  0.0000  0.0003  0.0070  0.0001
  25.  H  0.0000  0.0000  0.0000  0.0000  0.0000  0.0000  0.0004  0.0003  0.0000
  26.  H  0.0000  0.0000  0.0000  0.0001  0.0000  0.0000  0.0003  0.0070  0.0001
  27.  H  0.0000  0.0000  0.0000  0.0002  0.0001  0.0000  0.0020  0.0039  0.0003
  28.  H  0.0000  0.0000  0.0000  0.0003  0.0001  0.0000  0.0002  0.0001  0.0031
  29.  C  0.0005  0.0002  0.0014  0.0016  0.0015  0.0002  0.0130  0.0015  0.9459
  30.  H  0.0000  0.0000  0.0000  0.0007  0.0001  0.0000  0.0033  0.0006  0.0078
  31.  H  0.0000  0.0001  0.0001  0.0003  0.0002  0.0000  0.0035  0.0006  0.0079
  32.  H  0.0000  0.0001  0.0002  0.0012  0.0002  0.0001  0.0013  0.0001  0.0012

     Atom   10      11      12      13      14      15      16      17      18
     ---- ------  ------  ------  ------  ------  ------  ------  ------  ------
   1.  C  0.0003  0.0001  0.0001  0.0001  0.0002  0.0004  0.0006  0.9302  0.0037
   2.  C  0.0002  0.0002  0.0000  0.0001  0.0002  0.0003  0.0002  0.0037  0.9300
   3.  C  0.0023  0.0008  0.0003  0.0003  0.0008  0.0007  0.0013  0.0077  0.0037
   4.  C  0.0056  0.0003  0.0023  0.0004  0.0075  0.0079  0.0029  0.0003  0.0070
   5.  C  0.0008  0.0003  0.0003  0.0003  0.0006  0.0008  0.0010  0.0077  0.0003
   6.  C  0.0004  0.0002  0.0001  0.0002  0.0003  0.0002  0.0002  0.0036  0.0075
   7.  C  0.0103  0.0084  0.0014  0.0077  0.0120  0.0098  0.0130  0.0005  0.0003
   8.  C  1.3922  0.0128  0.1089  0.0127  1.4125  0.0075  0.0045  0.0000  0.0000
   9.  N  0.0062  0.0007  0.0040  0.0005  0.0118  1.2233  0.1690  0.0000  0.0002
  10.  C  0.0000  1.4430  0.0112  0.1134  0.0120  0.0011  0.0009  0.0000  0.0000
  11.  C  1.4430  0.0000  1.4283  0.0114  0.1109  0.0002  0.0002  0.0000  0.0000
  12.  C  0.0112  1.4283  0.0000  1.4417  0.0112  0.0004  0.0006  0.0000  0.0000
  13.  C  0.1134  0.0114  1.4417  0.0000  1.4282  0.0003  0.0002  0.0000  0.0000
  14.  C  0.0120  0.1109  0.0112  1.4282  0.0000  0.0009  0.0011  0.0000  0.0000
  15.  C  0.0011  0.0002  0.0004  0.0003  0.0009  0.0000  1.6004  0.0000  0.0000
  16.  O  0.0009  0.0002  0.0006  0.0002  0.0011  1.6004  0.0000  0.0000  0.0000
  17.  H  0.0000  0.0000  0.0000  0.0000  0.0000  0.0000  0.0000  0.0000  0.0026
  18.  H  0.0000  0.0000  0.0000  0.0000  0.0000  0.0000  0.0000  0.0026  0.0000
  19.  H  0.0006  0.0002  0.0000  0.0000  0.0001  0.0001  0.0000  0.0002  0.0026
  20.  H  0.0000  0.0000  0.0000  0.0000  0.0001  0.0002  0.0001  0.0002  0.0004
  21.  H  0.0001  0.0000  0.0000  0.0000  0.0000  0.0000  0.0000  0.0026  0.0002
  22.  H  0.0090  0.0002  0.0002  0.0007  0.0029  0.0021  0.0026  0.0000  0.0001
  23.  H  0.9282  0.0039  0.0075  0.0004  0.0088  0.0001  0.0000  0.0000  0.0000
  24.  H  0.0037  0.9298  0.0037  0.0076  0.0003  0.0000  0.0000  0.0000  0.0000
  25.  H  0.0077  0.0036  0.9302  0.0037  0.0076  0.0000  0.0000  0.0000  0.0000
  26.  H  0.0003  0.0075  0.0037  0.9301  0.0037  0.0000  0.0000  0.0000  0.0000
  27.  H  0.0089  0.0004  0.0076  0.0036  0.9281  0.0001  0.0001  0.0000  0.0000
  28.  H  0.0000  0.0000  0.0000  0.0000  0.0001  0.9271  0.0361  0.0000  0.0000
  29.  C  0.0018  0.0003  0.0002  0.0001  0.0004  0.0165  0.0087  0.0000  0.0000
  30.  H  0.0005  0.0001  0.0001  0.0001  0.0004  0.0070  0.0061  0.0000  0.0000
  31.  H  0.0003  0.0000  0.0000  0.0000  0.0000  0.0069  0.0058  0.0000  0.0000
  32.  H  0.0002  0.0001  0.0000  0.0000  0.0001  0.0077  0.0021  0.0000  0.0000

     Atom   19      20      21      22      23      24      25      26      27
     ---- ------  ------  ------  ------  ------  ------  ------  ------  ------
   1.  C  0.0075  0.0075  0.0037  0.0041  0.0000  0.0000  0.0000  0.0000  0.0000
   2.  C  0.0038  0.0004  0.0076  0.0001  0.0000  0.0000  0.0000  0.0000  0.0000
   3.  C  0.9250  0.0088  0.0003  0.0132  0.0002  0.0000  0.0000  0.0000  0.0000
   4.  C  0.0040  0.0038  0.0070  0.0036  0.0002  0.0000  0.0000  0.0001  0.0002
   5.  C  0.0086  0.9273  0.0036  0.0063  0.0001  0.0000  0.0000  0.0000  0.0001
   6.  C  0.0004  0.0037  0.9299  0.0003  0.0000  0.0000  0.0000  0.0000  0.0000
   7.  C  0.0021  0.0017  0.0003  0.8836  0.0015  0.0003  0.0004  0.0003  0.0020
   8.  C  0.0006  0.0005  0.0002  0.0026  0.0039  0.0070  0.0003  0.0070  0.0039
   9.  N  0.0002  0.0008  0.0001  0.0022  0.0002  0.0001  0.0000  0.0001  0.0003
  10.  C  0.0006  0.0000  0.0001  0.0090  0.9282  0.0037  0.0077  0.0003  0.0089
  11.  C  0.0002  0.0000  0.0000  0.0002  0.0039  0.9298  0.0036  0.0075  0.0004
  12.  C  0.0000  0.0000  0.0000  0.0002  0.0075  0.0037  0.9302  0.0037  0.0076
  13.  C  0.0000  0.0000  0.0000  0.0007  0.0004  0.0076  0.0037  0.9301  0.0036
  14.  C  0.0001  0.0001  0.0000  0.0029  0.0088  0.0003  0.0076  0.0037  0.9281
  15.  C  0.0001  0.0002  0.0000  0.0021  0.0001  0.0000  0.0000  0.0000  0.0001
  16.  O  0.0000  0.0001  0.0000  0.0026  0.0000  0.0000  0.0000  0.0000  0.0001
  17.  H  0.0002  0.0002  0.0026  0.0000  0.0000  0.0000  0.0000  0.0000  0.0000
  18.  H  0.0026  0.0004  0.0002  0.0001  0.0000  0.0000  0.0000  0.0000  0.0000
  19.  H  0.0000  0.0002  0.0004  0.0001  0.0000  0.0000  0.0000  0.0000  0.0000
  20.  H  0.0002  0.0000  0.0026  0.0000  0.0000  0.0000  0.0000  0.0000  0.0000
  21.  H  0.0004  0.0026  0.0000  0.0000  0.0000  0.0000  0.0000  0.0000  0.0000
  22.  H  0.0001  0.0000  0.0000  0.0000  0.0002  0.0003  0.0000  0.0001  0.0004
  23.  H  0.0000  0.0000  0.0000  0.0002  0.0000  0.0026  0.0002  0.0004  0.0002
  24.  H  0.0000  0.0000  0.0000  0.0003  0.0026  0.0000  0.0026  0.0002  0.0004
  25.  H  0.0000  0.0000  0.0000  0.0000  0.0002  0.0026  0.0000  0.0026  0.0002
  26.  H  0.0000  0.0000  0.0000  0.0001  0.0004  0.0002  0.0026  0.0000  0.0026
  27.  H  0.0000  0.0000  0.0000  0.0004  0.0002  0.0004  0.0002  0.0026  0.0000
  28.  H  0.0000  0.0000  0.0000  0.0007  0.0000  0.0000  0.0000  0.0000  0.0000
  29.  C  0.0000  0.0001  0.0000  0.0090  0.0004  0.0000  0.0000  0.0000  0.0000
  30.  H  0.0000  0.0000  0.0000  0.0001  0.0001  0.0000  0.0000  0.0000  0.0000
  31.  H  0.0000  0.0001  0.0000  0.0003  0.0000  0.0000  0.0000  0.0000  0.0000
  32.  H  0.0000  0.0000  0.0000  0.0008  0.0003  0.0000  0.0000  0.0000  0.0000

     Atom   28      29      30      31      32
     ---- ------  ------  ------  ------  ------
   1.  C  0.0000  0.0005  0.0000  0.0000  0.0000
   2.  C  0.0000  0.0002  0.0000  0.0001  0.0001
   3.  C  0.0000  0.0014  0.0000  0.0001  0.0002
   4.  C  0.0003  0.0016  0.0007  0.0003  0.0012
   5.  C  0.0001  0.0015  0.0001  0.0002  0.0002
   6.  C  0.0000  0.0002  0.0000  0.0000  0.0001
   7.  C  0.0002  0.0130  0.0033  0.0035  0.0013
   8.  C  0.0001  0.0015  0.0006  0.0006  0.0001
   9.  N  0.0031  0.9459  0.0078  0.0079  0.0012
  10.  C  0.0000  0.0018  0.0005  0.0003  0.0002
  11.  C  0.0000  0.0003  0.0001  0.0000  0.0001
  12.  C  0.0000  0.0002  0.0001  0.0000  0.0000
  13.  C  0.0000  0.0001  0.0001  0.0000  0.0000
  14.  C  0.0001  0.0004  0.0004  0.0000  0.0001
  15.  C  0.9271  0.0165  0.0070  0.0069  0.0077
  16.  O  0.0361  0.0087  0.0061  0.0058  0.0021
  17.  H  0.0000  0.0000  0.0000  0.0000  0.0000
  18.  H  0.0000  0.0000  0.0000  0.0000  0.0000
  19.  H  0.0000  0.0000  0.0000  0.0000  0.0000
  20.  H  0.0000  0.0001  0.0000  0.0001  0.0000
  21.  H  0.0000  0.0000  0.0000  0.0000  0.0000
  22.  H  0.0007  0.0090  0.0001  0.0003  0.0008
  23.  H  0.0000  0.0004  0.0001  0.0000  0.0003
  24.  H  0.0000  0.0000  0.0000  0.0000  0.0000
  25.  H  0.0000  0.0000  0.0000  0.0000  0.0000
  26.  H  0.0000  0.0000  0.0000  0.0000  0.0000
  27.  H  0.0000  0.0000  0.0000  0.0000  0.0000
  28.  H  0.0000  0.0117  0.0002  0.0001  0.0001
  29.  C  0.0117  0.0000  0.9282  0.9300  0.9386
  30.  H  0.0002  0.9282  0.0000  0.0004  0.0005
  31.  H  0.0001  0.9300  0.0004  0.0000  0.0004
  32.  H  0.0001  0.9386  0.0005  0.0004  0.0000


 Wiberg bond index, Totals by atom:                                            

     Atom    1
     ---- ------
   1.  C  3.9642
   2.  C  3.9640
   3.  C  3.9582
   4.  C  4.0092
   5.  C  3.9608
   6.  C  3.9636
   7.  C  3.9309
   8.  C  4.0110
   9.  N  3.3716
  10.  C  3.9611
  11.  C  3.9639
  12.  C  3.9642
  13.  C  3.9639
  14.  C  3.9629
  15.  C  3.8219
  16.  O  1.8578
  17.  H  0.9592
  18.  H  0.9588
  19.  H  0.9570
  20.  H  0.9588
  21.  H  0.9587
  22.  H  0.9458
  23.  H  0.9596
  24.  H  0.9587
  25.  H  0.9592
  26.  H  0.9589
  27.  H  0.9593
  28.  H  0.9801
  29.  C  3.8121
  30.  H  0.9564
  31.  H  0.9571
  32.  H  0.9554


 Atom-atom overlap-weighted NAO bond order:                                    

     Atom    1       2       3       4       5       6       7       8       9
     ---- ------  ------  ------  ------  ------  ------  ------  ------  ------
   1.  C  0.0000  1.1495  0.0143 -0.0446  0.0148  1.1428  0.0008 -0.0008 -0.0005
   2.  C  1.1495  0.0000  1.1394  0.0240 -0.0407  0.0157  0.0106  0.0012 -0.0013
   3.  C  0.0143  1.1394  0.0000  1.1333  0.0125 -0.0405  0.0163 -0.0109  0.0042
   4.  C -0.0446  0.0240  1.1333  0.0000  1.1203  0.0247  0.8680  0.0122 -0.0062
   5.  C  0.0148 -0.0407  0.0125  1.1203  0.0000  1.1471  0.0212  0.0077 -0.0071
   6.  C  1.1428  0.0157 -0.0405  0.0247  1.1471  0.0000  0.0104 -0.0014  0.0001
   7.  C  0.0008  0.0106  0.0163  0.8680  0.0212  0.0104  0.0000  0.8670  0.7926
   8.  C -0.0008  0.0012 -0.0109  0.0122  0.0077 -0.0014  0.8670  0.0000 -0.0031
   9.  N -0.0005 -0.0013  0.0042 -0.0062 -0.0071  0.0001  0.7926 -0.0031  0.0000
  10.  C -0.0003  0.0007 -0.0029 -0.0069  0.0008 -0.0001  0.0158  1.1250 -0.0091
  11.  C -0.0000 -0.0001 -0.0001 -0.0001  0.0000 -0.0000  0.0104  0.0234 -0.0006
  12.  C  0.0000 -0.0000  0.0002 -0.0005  0.0000  0.0000  0.0002 -0.0450 -0.0001
  13.  C  0.0000 -0.0001  0.0004 -0.0010  0.0000 -0.0000  0.0088  0.0214 -0.0011
  14.  C -0.0000 -0.0000  0.0009  0.0016  0.0002  0.0000  0.0274  1.1314  0.0014
  15.  C -0.0000 -0.0001 -0.0005  0.0060  0.0011  0.0000  0.0131 -0.0035  1.0128
  16.  O  0.0000 -0.0000  0.0001 -0.0011 -0.0005 -0.0000  0.0077 -0.0008 -0.0611
  17.  H  0.8056  0.0179  0.0021  0.0007  0.0019  0.0178 -0.0001  0.0000  0.0000
  18.  H  0.0181  0.8077  0.0167  0.0013 -0.0006  0.0027 -0.0005  0.0001  0.0000
  19.  H  0.0028  0.0180  0.8001  0.0147  0.0030  0.0017 -0.0030  0.0026  0.0001
  20.  H  0.0028  0.0017  0.0031  0.0151  0.7988  0.0164 -0.0017 -0.0002 -0.0010
  21.  H  0.0181  0.0028 -0.0004  0.0015  0.0164  0.8074 -0.0006  0.0000  0.0000
  22.  H -0.0001 -0.0001 -0.0011  0.0189 -0.0045 -0.0002  0.7536  0.0149 -0.0006
  23.  H -0.0001  0.0000 -0.0011  0.0001  0.0002  0.0001 -0.0026  0.0154  0.0010
  24.  H -0.0000  0.0000 -0.0000  0.0000  0.0000  0.0000 -0.0005  0.0014  0.0000
  25.  H -0.0000  0.0000 -0.0000  0.0000  0.0000  0.0000 -0.0001  0.0006  0.0000
  26.  H -0.0000  0.0000  0.0000  0.0000  0.0000 -0.0000 -0.0006  0.0016  0.0000
  27.  H -0.0000 -0.0000  0.0004  0.0009  0.0002  0.0000 -0.0034  0.0166  0.0004
  28.  H  0.0000 -0.0000 -0.0001  0.0007  0.0001 -0.0001 -0.0016  0.0005  0.0015
  29.  C  0.0006 -0.0002  0.0018 -0.0035 -0.0013  0.0011  0.0078 -0.0006  0.8186
  30.  H  0.0001 -0.0000  0.0003 -0.0019 -0.0015 -0.0002  0.0010  0.0002 -0.0045
  31.  H -0.0000 -0.0000 -0.0001  0.0009  0.0007  0.0000  0.0006 -0.0008 -0.0059
  32.  H  0.0003 -0.0002  0.0004  0.0043 -0.0013  0.0002 -0.0020  0.0011  0.0009

     Atom   10      11      12      13      14      15      16      17      18
     ---- ------  ------  ------  ------  ------  ------  ------  ------  ------
   1.  C -0.0003 -0.0000  0.0000  0.0000 -0.0000 -0.0000  0.0000  0.8056  0.0181
   2.  C  0.0007 -0.0001 -0.0000 -0.0001 -0.0000 -0.0001 -0.0000  0.0179  0.8077
   3.  C -0.0029 -0.0001  0.0002  0.0004  0.0009 -0.0005  0.0001  0.0021  0.0167
   4.  C -0.0069 -0.0001 -0.0005 -0.0010  0.0016  0.0060 -0.0011  0.0007  0.0013
   5.  C  0.0008  0.0000  0.0000  0.0000  0.0002  0.0011 -0.0005  0.0019 -0.0006
   6.  C -0.0001 -0.0000  0.0000 -0.0000  0.0000  0.0000 -0.0000  0.0178  0.0027
   7.  C  0.0158  0.0104  0.0002  0.0088  0.0274  0.0131  0.0077 -0.0001 -0.0005
   8.  C  1.1250  0.0234 -0.0450  0.0214  1.1314 -0.0035 -0.0008  0.0000  0.0001
   9.  N -0.0091 -0.0006 -0.0001 -0.0011  0.0014  1.0128 -0.0611  0.0000  0.0000
  10.  C  0.0000  1.1452  0.0153 -0.0432  0.0121  0.0011  0.0002 -0.0000  0.0000
  11.  C  1.1452  0.0000  1.1445  0.0167 -0.0403 -0.0000  0.0001  0.0000  0.0000
  12.  C  0.0153  1.1445  0.0000  1.1484  0.0143 -0.0001 -0.0000 -0.0000 -0.0000
  13.  C -0.0432  0.0167  1.1484  0.0000  1.1400 -0.0002  0.0000 -0.0000 -0.0000
  14.  C  0.0121 -0.0403  0.0143  1.1400  0.0000  0.0024  0.0001  0.0000  0.0000
  15.  C  0.0011 -0.0000 -0.0001 -0.0002  0.0024  0.0000  1.2150 -0.0000  0.0000
  16.  O  0.0002  0.0001 -0.0000  0.0000  0.0001  1.2150  0.0000 -0.0000 -0.0000
  17.  H -0.0000  0.0000 -0.0000 -0.0000  0.0000 -0.0000 -0.0000  0.0000 -0.0033
  18.  H  0.0000  0.0000 -0.0000 -0.0000  0.0000  0.0000 -0.0000 -0.0033  0.0000
  19.  H  0.0014 -0.0001  0.0004  0.0005  0.0002 -0.0001  0.0000  0.0000 -0.0036
  20.  H  0.0000 -0.0000  0.0000 -0.0000  0.0001  0.0005  0.0002  0.0000 -0.0000
  21.  H  0.0000  0.0000 -0.0000 -0.0000  0.0000 -0.0000  0.0000 -0.0033  0.0000
  22.  H  0.0004 -0.0001 -0.0002 -0.0003 -0.0014 -0.0061  0.0005 -0.0000 -0.0000
  23.  H  0.8015  0.0178  0.0028  0.0011  0.0030  0.0002  0.0000 -0.0000 -0.0000
  24.  H  0.0168  0.8070  0.0178  0.0029 -0.0005 -0.0000  0.0000 -0.0000 -0.0000
  25.  H  0.0024  0.0177  0.8058  0.0175  0.0019  0.0000 -0.0000 -0.0000 -0.0000
  26.  H -0.0004  0.0027  0.0183  0.8063  0.0166  0.0000  0.0000  0.0000 -0.0000
  27.  H  0.0026  0.0017  0.0027  0.0164  0.7995  0.0002  0.0000 -0.0000 -0.0000
  28.  H  0.0002  0.0000 -0.0000 -0.0000  0.0006  0.8052 -0.0163 -0.0000 -0.0000
  29.  C  0.0009  0.0019 -0.0003 -0.0003  0.0017  0.0025  0.0126  0.0000  0.0000
  30.  H  0.0002 -0.0001  0.0000  0.0000 -0.0001 -0.0073  0.0005 -0.0000 -0.0000
  31.  H -0.0019 -0.0002 -0.0000 -0.0000  0.0000 -0.0068 -0.0005 -0.0000 -0.0000
  32.  H -0.0009  0.0004 -0.0001  0.0000 -0.0001  0.0045  0.0004 -0.0000 -0.0000

     Atom   19      20      21      22      23      24      25      26      27
     ---- ------  ------  ------  ------  ------  ------  ------  ------  ------
   1.  C  0.0028  0.0028  0.0181 -0.0001 -0.0001 -0.0000 -0.0000 -0.0000 -0.0000
   2.  C  0.0180  0.0017  0.0028 -0.0001  0.0000  0.0000  0.0000  0.0000 -0.0000
   3.  C  0.8001  0.0031 -0.0004 -0.0011 -0.0011 -0.0000 -0.0000  0.0000  0.0004
   4.  C  0.0147  0.0151  0.0015  0.0189  0.0001  0.0000  0.0000  0.0000  0.0009
   5.  C  0.0030  0.7988  0.0164 -0.0045  0.0002  0.0000  0.0000  0.0000  0.0002
   6.  C  0.0017  0.0164  0.8074 -0.0002  0.0001  0.0000  0.0000 -0.0000  0.0000
   7.  C -0.0030 -0.0017 -0.0006  0.7536 -0.0026 -0.0005 -0.0001 -0.0006 -0.0034
   8.  C  0.0026 -0.0002  0.0000  0.0149  0.0154  0.0014  0.0006  0.0016  0.0166
   9.  N  0.0001 -0.0010  0.0000 -0.0006  0.0010  0.0000  0.0000  0.0000  0.0004
  10.  C  0.0014  0.0000  0.0000  0.0004  0.8015  0.0168  0.0024 -0.0004  0.0026
  11.  C -0.0001 -0.0000  0.0000 -0.0001  0.0178  0.8070  0.0177  0.0027  0.0017
  12.  C  0.0004  0.0000 -0.0000 -0.0002  0.0028  0.0178  0.8058  0.0183  0.0027
  13.  C  0.0005 -0.0000 -0.0000 -0.0003  0.0011  0.0029  0.0175  0.8063  0.0164
  14.  C  0.0002  0.0001  0.0000 -0.0014  0.0030 -0.0005  0.0019  0.0166  0.7995
  15.  C -0.0001  0.0005 -0.0000 -0.0061  0.0002 -0.0000  0.0000  0.0000  0.0002
  16.  O  0.0000  0.0002  0.0000  0.0005  0.0000  0.0000 -0.0000  0.0000  0.0000
  17.  H  0.0000  0.0000 -0.0033 -0.0000 -0.0000 -0.0000 -0.0000  0.0000 -0.0000
  18.  H -0.0036 -0.0000  0.0000 -0.0000 -0.0000 -0.0000 -0.0000 -0.0000 -0.0000
  19.  H  0.0000  0.0000 -0.0000 -0.0002 -0.0003 -0.0000 -0.0000 -0.0000 -0.0000
  20.  H  0.0000  0.0000 -0.0033 -0.0004 -0.0000 -0.0000  0.0000 -0.0000 -0.0000
  21.  H -0.0000 -0.0033  0.0000  0.0000  0.0000 -0.0000  0.0000 -0.0000 -0.0000
  22.  H -0.0002 -0.0004  0.0000  0.0000 -0.0001 -0.0000 -0.0000  0.0000 -0.0018
  23.  H -0.0003 -0.0000  0.0000 -0.0001  0.0000 -0.0036  0.0000 -0.0000  0.0000
  24.  H -0.0000 -0.0000 -0.0000 -0.0000 -0.0036  0.0000 -0.0033  0.0000 -0.0000
  25.  H -0.0000  0.0000  0.0000 -0.0000  0.0000 -0.0033  0.0000 -0.0033  0.0000
  26.  H -0.0000 -0.0000 -0.0000  0.0000 -0.0000  0.0000 -0.0033  0.0000 -0.0032
  27.  H -0.0000 -0.0000 -0.0000 -0.0018  0.0000 -0.0000  0.0000 -0.0032  0.0000
  28.  H -0.0000 -0.0001 -0.0000 -0.0023 -0.0000  0.0000 -0.0000 -0.0000 -0.0002
  29.  C  0.0003  0.0008  0.0001  0.0036  0.0027 -0.0001 -0.0000  0.0000 -0.0001
  30.  H -0.0000  0.0001 -0.0000  0.0000 -0.0000 -0.0000 -0.0000  0.0000  0.0000
  31.  H -0.0000 -0.0000 -0.0000  0.0001  0.0000 -0.0000  0.0000 -0.0000  0.0000
  32.  H -0.0001 -0.0000 -0.0000 -0.0003 -0.0000  0.0000  0.0000  0.0000  0.0000

     Atom   28      29      30      31      32
     ---- ------  ------  ------  ------  ------
   1.  C  0.0000  0.0006  0.0001 -0.0000  0.0003
   2.  C -0.0000 -0.0002 -0.0000 -0.0000 -0.0002
   3.  C -0.0001  0.0018  0.0003 -0.0001  0.0004
   4.  C  0.0007 -0.0035 -0.0019  0.0009  0.0043
   5.  C  0.0001 -0.0013 -0.0015  0.0007 -0.0013
   6.  C -0.0001  0.0011 -0.0002  0.0000  0.0002
   7.  C -0.0016  0.0078  0.0010  0.0006 -0.0020
   8.  C  0.0005 -0.0006  0.0002 -0.0008  0.0011
   9.  N  0.0015  0.8186 -0.0045 -0.0059  0.0009
  10.  C  0.0002  0.0009  0.0002 -0.0019 -0.0009
  11.  C  0.0000  0.0019 -0.0001 -0.0002  0.0004
  12.  C -0.0000 -0.0003  0.0000 -0.0000 -0.0001
  13.  C -0.0000 -0.0003  0.0000 -0.0000  0.0000
  14.  C  0.0006  0.0017 -0.0001  0.0000 -0.0001
  15.  C  0.8052  0.0025 -0.0073 -0.0068  0.0045
  16.  O -0.0163  0.0126  0.0005 -0.0005  0.0004
  17.  H -0.0000  0.0000 -0.0000 -0.0000 -0.0000
  18.  H -0.0000  0.0000 -0.0000 -0.0000 -0.0000
  19.  H -0.0000  0.0003 -0.0000 -0.0000 -0.0001
  20.  H -0.0001  0.0008  0.0001 -0.0000 -0.0000
  21.  H -0.0000  0.0001 -0.0000 -0.0000 -0.0000
  22.  H -0.0023  0.0036  0.0000  0.0001 -0.0003
  23.  H -0.0000  0.0027 -0.0000  0.0000 -0.0000
  24.  H  0.0000 -0.0001 -0.0000 -0.0000  0.0000
  25.  H -0.0000 -0.0000 -0.0000  0.0000  0.0000
  26.  H -0.0000  0.0000  0.0000 -0.0000  0.0000
  27.  H -0.0002 -0.0001  0.0000  0.0000  0.0000
  28.  H  0.0000  0.0070 -0.0002 -0.0002 -0.0000
  29.  C  0.0070  0.0000  0.7754  0.7763  0.7778
  30.  H -0.0002  0.7754  0.0000  0.0099  0.0084
  31.  H -0.0002  0.7763  0.0099  0.0000  0.0082
  32.  H -0.0000  0.7778  0.0084  0.0082  0.0000


 Atom-atom overlap-weighted NAO bond order, Totals by atom:                    

     Atom    1
     ---- ------
   1.  C  3.1242
   2.  C  3.1463
   3.  C  3.0889
   4.  C  3.1835
   5.  C  3.0895
   6.  C  3.1457
   7.  C  3.4166
   8.  C  3.1775
   9.  N  2.5316
  10.  C  3.0770
  11.  C  3.1480
  12.  C  3.1247
  13.  C  3.1344
  14.  C  3.1131
  15.  C  3.0400
  16.  O  1.1572
  17.  H  0.8393
  18.  H  0.8386
  19.  H  0.8385
  20.  H  0.8328
  21.  H  0.8387
  22.  H  0.7722
  23.  H  0.8382
  24.  H  0.8379
  25.  H  0.8391
  26.  H  0.8380
  27.  H  0.8328
  28.  H  0.7945
  29.  C  3.1872
  30.  H  0.7804
  31.  H  0.7803
  32.  H  0.8020


 MO bond order:                                                                

     Atom    1       2       3       4       5       6       7       8       9
     ---- ------  ------  ------  ------  ------  ------  ------  ------  ------
   1.  C  0.0000 -0.4705  0.0055 -0.1948  0.2616  0.6845  0.0582 -0.0040 -0.0494
   2.  C -0.4705  0.0000  0.3043 -0.0489 -0.2208  0.2357 -0.0412  0.0071 -0.0177
   3.  C  0.0055  0.3043  0.0000  0.5031 -0.0254 -0.1871  0.1300  0.0096  0.1704
   4.  C -0.1948 -0.0489  0.5031  0.0000 -0.6399  0.2542 -0.1952  0.1116 -0.0649
   5.  C  0.2616 -0.2208 -0.0254 -0.6399  0.0000  0.3705 -0.0262 -0.1059 -0.0088
   6.  C  0.6845  0.2357 -0.1871  0.2542  0.3705  0.0000 -0.0422  0.0425  0.0190
   7.  C  0.0582 -0.0412  0.1300 -0.1952 -0.0262 -0.0422  0.0000 -1.1988  0.5307
   8.  C -0.0040  0.0071  0.0096  0.1116 -0.1059  0.0425 -1.1988  0.0000  0.4734
   9.  N -0.0494 -0.0177  0.1704 -0.0649 -0.0088  0.0190  0.5307  0.4734  0.0000
  10.  C  0.0158 -0.0034 -0.0077  0.0602 -0.0258  0.0123  0.0761 -0.8030  0.0608
  11.  C -0.0061  0.0011 -0.0468  0.0005 -0.0068  0.0124 -0.1407  0.0482  0.0259
  12.  C -0.0104  0.0076 -0.0045  0.0107  0.0078 -0.0028 -0.0251  0.0604  0.0556
  13.  C  0.0066  0.0001 -0.0212  0.0192 -0.0238  0.0175 -0.0917  0.2065  0.0400
  14.  C  0.0162 -0.0032  0.0171 -0.0121 -0.0144  0.0150 -0.0552  0.4118 -0.0063
  15.  C -0.0286 -0.0179  0.0367  0.0503  0.0048  0.0073 -0.1599  0.2594  1.6116
  16.  O  0.0491  0.0161 -0.0719 -0.0090 -0.0063 -0.0106 -0.0546 -0.2412 -0.8788
  17.  H  1.2553  0.1222  0.1064  0.0289  0.0884 -0.0560  0.0215  0.0050  0.0028
  18.  H -0.0695  0.0129  0.0783  0.0094 -0.0035 -0.0191  0.0061  0.0009  0.0239
  19.  H -0.0541  0.0001 -0.7049  0.0204 -0.0685  0.0075 -0.0371  0.0142  0.0225
  20.  H  0.0773  0.0227  0.0873  0.1038  1.0251 -0.0754 -0.0171  0.0269  0.0178
  21.  H  0.0510  0.1432  0.0292  0.1403  0.0575  1.8317  0.0011  0.0243  0.0080
  22.  H  0.0463  0.0008 -0.0370 -0.0528 -0.0504 -0.0251  1.3547  0.0807 -0.0791
  23.  H  0.0006  0.0006 -0.0048 -0.0245  0.0123 -0.0070  0.0175 -0.0896  0.0037
  24.  H  0.0021  0.0015  0.0019  0.0015 -0.0000 -0.0013  0.0026 -0.0707 -0.0052
  25.  H  0.0010  0.0002 -0.0017  0.0009 -0.0008  0.0009 -0.0111 -0.0232 -0.0016
  26.  H  0.0020  0.0003 -0.0028 -0.0049  0.0042  0.0004 -0.0049  0.0060 -0.0061
  27.  H  0.0012 -0.0023  0.0038 -0.0126  0.0070  0.0010  0.0056 -0.0330  0.0036
  28.  H -0.0039  0.0029  0.0059 -0.0082 -0.0069  0.0016 -0.0170  0.0154 -0.0308
  29.  C  0.0168  0.0121  0.0036  0.0093 -0.0127  0.0056 -0.0373  0.0321  0.2611
  30.  H  0.0003 -0.0055  0.0031  0.0166  0.0134  0.0029 -0.0336 -0.0303 -0.1407
  31.  H  0.0028  0.0052  0.0081 -0.0036 -0.0159 -0.0018  0.0727  0.0298  0.0850
  32.  H -0.0079 -0.0004 -0.0101 -0.0288 -0.0049 -0.0044 -0.0147  0.0059 -0.0017

     Atom   10      11      12      13      14      15      16      17      18
     ---- ------  ------  ------  ------  ------  ------  ------  ------  ------
   1.  C  0.0158 -0.0061 -0.0104  0.0066  0.0162 -0.0286  0.0491  1.2553 -0.0695
   2.  C -0.0034  0.0011  0.0076  0.0001 -0.0032 -0.0179  0.0161  0.1222  0.0129
   3.  C -0.0077 -0.0468 -0.0045 -0.0212  0.0171  0.0367 -0.0719  0.1064  0.0783
   4.  C  0.0602  0.0005  0.0107  0.0192 -0.0121  0.0503 -0.0090  0.0289  0.0094
   5.  C -0.0258 -0.0068  0.0078 -0.0238 -0.0144  0.0048 -0.0063  0.0884 -0.0035
   6.  C  0.0123  0.0124 -0.0028  0.0175  0.0150  0.0073 -0.0106 -0.0560 -0.0191
   7.  C  0.0761 -0.1407 -0.0251 -0.0917 -0.0552 -0.1599 -0.0546  0.0215  0.0061
   8.  C -0.8030  0.0482  0.0604  0.2065  0.4118  0.2594 -0.2412  0.0050  0.0009
   9.  N  0.0608  0.0259  0.0556  0.0400 -0.0063  1.6116 -0.8788  0.0028  0.0239
  10.  C  0.0000 -0.8016 -0.0013 -0.0897  0.2942 -0.0430  0.0301  0.0019  0.0058
  11.  C -0.8016  0.0000  0.4781 -0.0148  0.0086  0.0257 -0.0123 -0.0006 -0.0029
  12.  C -0.0013  0.4781  0.0000 -0.7504  0.1345  0.0145 -0.0321  0.0002 -0.0020
  13.  C -0.0897 -0.0148 -0.7504  0.0000 -0.7913  0.0451 -0.0456 -0.0002  0.0004
  14.  C  0.2942  0.0086  0.1345 -0.7913  0.0000 -0.0344  0.0345  0.0023  0.0031
  15.  C -0.0430  0.0257  0.0145  0.0451 -0.0344  0.0000  2.3711  0.0005  0.0030
  16.  O  0.0301 -0.0123 -0.0321 -0.0456  0.0345  2.3711  0.0000  0.0004 -0.0068
  17.  H  0.0019 -0.0006  0.0002 -0.0002  0.0023  0.0005  0.0004  0.0000 -0.0557
  18.  H  0.0058 -0.0029 -0.0020  0.0004  0.0031  0.0030 -0.0068 -0.0557  0.0000
  19.  H  0.0242  0.0237  0.0061  0.0063 -0.0103  0.0016 -0.0070 -0.0093 -0.0552
  20.  H -0.0012  0.0076  0.0004  0.0067 -0.0023  0.0014 -0.0094 -0.0102  0.0102
  21.  H  0.0047  0.0033  0.0004  0.0054  0.0013  0.0006 -0.0022 -0.0556 -0.0096
  22.  H  0.1387 -0.0129 -0.0043  0.0324 -0.0141 -0.0734  0.0384  0.0020  0.0037
  23.  H  0.5228  0.1351  0.0614  0.0296  0.0337 -0.0033  0.0111  0.0006 -0.0001
  24.  H -0.0617 -0.5944  0.0564 -0.0354 -0.0064 -0.0046  0.0048  0.0004  0.0003
  25.  H -0.0563  0.0458 -0.6596 -0.0051 -0.0829  0.0027 -0.0010 -0.0000 -0.0001
  26.  H  0.0098  0.0533  0.1288  0.4469 -0.1036 -0.0079  0.0083  0.0001 -0.0001
  27.  H  0.1387  0.0406  0.1423  0.0871  1.6692 -0.0139  0.0107  0.0003 -0.0000
  28.  H  0.0047  0.0053 -0.0016  0.0032  0.0031  1.0940 -0.0909  0.0004 -0.0012
  29.  C  0.0630 -0.0119 -0.0099  0.0084 -0.0273 -0.2250  0.0847  0.0016  0.0043
  30.  H  0.0095 -0.0058  0.0014 -0.0022  0.0054 -0.1522  0.1101 -0.0006 -0.0010
  31.  H -0.0147  0.0072  0.0065 -0.0011 -0.0022  0.1325 -0.1066  0.0002  0.0009
  32.  H  0.0182  0.0088 -0.0018  0.0038  0.0009  0.0197  0.0095 -0.0011 -0.0017

     Atom   19      20      21      22      23      24      25      26      27
     ---- ------  ------  ------  ------  ------  ------  ------  ------  ------
   1.  C -0.0541  0.0773  0.0510  0.0463  0.0006  0.0021  0.0010  0.0020  0.0012
   2.  C  0.0001  0.0227  0.1432  0.0008  0.0006  0.0015  0.0002  0.0003 -0.0023
   3.  C -0.7049  0.0873  0.0292 -0.0370 -0.0048  0.0019 -0.0017 -0.0028  0.0038
   4.  C  0.0204  0.1038  0.1403 -0.0528 -0.0245  0.0015  0.0009 -0.0049 -0.0126
   5.  C -0.0685  1.0251  0.0575 -0.0504  0.0123 -0.0000 -0.0008  0.0042  0.0070
   6.  C  0.0075 -0.0754  1.8317 -0.0251 -0.0070 -0.0013  0.0009  0.0004  0.0010
   7.  C -0.0371 -0.0171  0.0011  1.3547  0.0175  0.0026 -0.0111 -0.0049  0.0056
   8.  C  0.0142  0.0269  0.0243  0.0807 -0.0896 -0.0707 -0.0232  0.0060 -0.0330
   9.  N  0.0225  0.0178  0.0080 -0.0791  0.0037 -0.0052 -0.0016 -0.0061  0.0036
  10.  C  0.0242 -0.0012  0.0047  0.1387  0.5228 -0.0617 -0.0563  0.0098  0.1387
  11.  C  0.0237  0.0076  0.0033 -0.0129  0.1351 -0.5944  0.0458  0.0533  0.0406
  12.  C  0.0061  0.0004  0.0004 -0.0043  0.0614  0.0564 -0.6596  0.1288  0.1423
  13.  C  0.0063  0.0067  0.0054  0.0324  0.0296 -0.0354 -0.0051  0.4469  0.0871
  14.  C -0.0103 -0.0023  0.0013 -0.0141  0.0337 -0.0064 -0.0829 -0.1036  1.6692
  15.  C  0.0016  0.0014  0.0006 -0.0734 -0.0033 -0.0046  0.0027 -0.0079 -0.0139
  16.  O -0.0070 -0.0094 -0.0022  0.0384  0.0111  0.0048 -0.0010  0.0083  0.0107
  17.  H -0.0093 -0.0102 -0.0556  0.0020  0.0006  0.0004 -0.0000  0.0001  0.0003
  18.  H -0.0552  0.0102 -0.0096  0.0037 -0.0001  0.0003 -0.0001 -0.0001 -0.0000
  19.  H  0.0000 -0.0146  0.0097  0.0072 -0.0026 -0.0031 -0.0010 -0.0026 -0.0027
  20.  H -0.0146  0.0000 -0.0549 -0.0032 -0.0011 -0.0008  0.0004 -0.0009 -0.0001
  21.  H  0.0097 -0.0549  0.0000 -0.0027 -0.0019 -0.0004 -0.0000 -0.0009 -0.0010
  22.  H  0.0072 -0.0032 -0.0027  0.0000  0.0109  0.0097  0.0013 -0.0044  0.0012
  23.  H -0.0026 -0.0011 -0.0019  0.0109  0.0000 -0.0549 -0.0099  0.0102 -0.0141
  24.  H -0.0031 -0.0008 -0.0004  0.0097 -0.0549  0.0000 -0.0557 -0.0097  0.0102
  25.  H -0.0010  0.0004 -0.0000  0.0013 -0.0099 -0.0557  0.0000 -0.0557 -0.0099
  26.  H -0.0026 -0.0009 -0.0009 -0.0044  0.0102 -0.0097 -0.0557  0.0000 -0.0549
  27.  H -0.0027 -0.0001 -0.0010  0.0012 -0.0141  0.0102 -0.0099 -0.0549  0.0000
  28.  H -0.0004 -0.0037  0.0004  0.0053 -0.0004 -0.0012  0.0001  0.0001 -0.0038
  29.  C  0.0049  0.0004  0.0041  0.0796 -0.0310  0.0023  0.0030 -0.0036 -0.0046
  30.  H -0.0008 -0.0009 -0.0024 -0.0067  0.0076 -0.0010 -0.0019  0.0005  0.0006
  31.  H  0.0026  0.0024  0.0009 -0.0093  0.0008 -0.0012  0.0004 -0.0009  0.0015
  32.  H -0.0022 -0.0014 -0.0006  0.0196  0.0131  0.0027  0.0017 -0.0010 -0.0004

     Atom   28      29      30      31      32
     ---- ------  ------  ------  ------  ------
   1.  C -0.0039  0.0168  0.0003  0.0028 -0.0079
   2.  C  0.0029  0.0121 -0.0055  0.0052 -0.0004
   3.  C  0.0059  0.0036  0.0031  0.0081 -0.0101
   4.  C -0.0082  0.0093  0.0166 -0.0036 -0.0288
   5.  C -0.0069 -0.0127  0.0134 -0.0159 -0.0049
   6.  C  0.0016  0.0056  0.0029 -0.0018 -0.0044
   7.  C -0.0170 -0.0373 -0.0336  0.0727 -0.0147
   8.  C  0.0154  0.0321 -0.0303  0.0298  0.0059
   9.  N -0.0308  0.2611 -0.1407  0.0850 -0.0017
  10.  C  0.0047  0.0630  0.0095 -0.0147  0.0182
  11.  C  0.0053 -0.0119 -0.0058  0.0072  0.0088
  12.  C -0.0016 -0.0099  0.0014  0.0065 -0.0018
  13.  C  0.0032  0.0084 -0.0022 -0.0011  0.0038
  14.  C  0.0031 -0.0273  0.0054 -0.0022  0.0009
  15.  C  1.0940 -0.2250 -0.1522  0.1325  0.0197
  16.  O -0.0909  0.0847  0.1101 -0.1066  0.0095
  17.  H  0.0004  0.0016 -0.0006  0.0002 -0.0011
  18.  H -0.0012  0.0043 -0.0010  0.0009 -0.0017
  19.  H -0.0004  0.0049 -0.0008  0.0026 -0.0022
  20.  H -0.0037  0.0004 -0.0009  0.0024 -0.0014
  21.  H  0.0004  0.0041 -0.0024  0.0009 -0.0006
  22.  H  0.0053  0.0796 -0.0067 -0.0093  0.0196
  23.  H -0.0004 -0.0310  0.0076  0.0008  0.0131
  24.  H -0.0012  0.0023 -0.0010 -0.0012  0.0027
  25.  H  0.0001  0.0030 -0.0019  0.0004  0.0017
  26.  H  0.0001 -0.0036  0.0005 -0.0009 -0.0010
  27.  H -0.0038 -0.0046  0.0006  0.0015 -0.0004
  28.  H  0.0000  0.0881  0.0021  0.0020 -0.0107
  29.  C  0.0881  0.0000  1.4953 -0.7686  0.1894
  30.  H  0.0021  1.4953  0.0000  0.0214  0.0286
  31.  H  0.0020 -0.7686  0.0214  0.0000  0.0255
  32.  H -0.0107  0.1894  0.0286  0.0255  0.0000


 MO atomic valencies:                                                          

     Atom    1
     ---- ------
   1.  C  1.6548
   2.  C  0.0649
   3.  C  0.3783
   4.  C  0.0408
   5.  C  0.5849
   6.  C  3.0896
   7.  C  0.0730
   8.  C -0.7277
   9.  N  2.1246
  10.  C -0.4180
  11.  C -0.7264
  12.  C -0.3327
  13.  C -0.9072
  14.  C  1.4849
  15.  C  4.9185
  16.  O  1.1928
  17.  H  1.4520
  18.  H -0.0655
  19.  H -0.8254
  20.  H  1.1930
  21.  H  2.1849
  22.  H  1.4571
  23.  H  0.6264
  24.  H -0.8111
  25.  H -0.9191
  26.  H  0.4059
  27.  H  1.9712
  28.  H  1.0538
  29.  C  1.2378
  30.  H  1.3332
  31.  H -0.5174
  32.  H  0.2535


 NATURAL BOND ORBITAL ANALYSIS:

                       Occupancies       Lewis Structure    Low   High
           Occ.    -------------------  -----------------   occ   occ
  Cycle   Thresh.   Lewis   Non-Lewis     CR  BD  3C  LP    (L)   (NL)   Dev
 =============================================================================
   1(1)    1.90   112.50628   7.49372     17  35   0   8    11      9    0.45
   2(2)    1.90   112.50628   7.49372     17  35   0   8    11      9    0.45
   3(1)    1.80   112.89548   7.10452     17  34   0   9     7      7    0.45
   4(2)    1.80   112.89548   7.10452     17  34   0   9     7      7    0.45
   5(1)    1.70   112.37276   7.62724     17  35   0   8     7      8    0.45
   6(2)    1.70   112.37276   7.62724     17  35   0   8     7      8    0.45
   7(1)    1.60   116.81838   3.18162     17  40   0   3     0      7    0.45
   8(2)    1.60   116.86348   3.13652     17  40   0   3     0      7    0.43
   9(3)    1.60   116.18489   3.81511     17  39   0   4     1      7    0.44
  10(4)    1.60   116.86348   3.13652     17  40   0   3     0      7    0.43
  11(1)    1.50   116.40581   3.59419     17  39   0   4     0      7    0.60
  12(2)    1.50   116.40581   3.59419     17  39   0   4     0      7    0.60
  13(1)    1.60   116.86348   3.13652     17  40   0   3     0      7    0.43
 -----------------------------------------------------------------------------

 Structure accepted: RESONANCE keyword permits strongly delocalized structure

 --------------------------------------------------------
   Core                     33.98763 ( 99.964% of  34)
   Valence Lewis            82.87584 ( 96.367% of  86)
  ==================       ============================
   Total Lewis             116.86348 ( 97.386% of 120)
  -----------------------------------------------------
   Valence non-Lewis         2.90251 (  2.419% of 120)
   Rydberg non-Lewis         0.23402 (  0.195% of 120)
  ==================       ============================
   Total non-Lewis           3.13652 (  2.614% of 120)
 --------------------------------------------------------


       (Occupancy)   Bond orbital/ Coefficients/ Hybrids
 ---------------------------------------------------------------------------------
     1. (1.98163) BD ( 1) C   1 - C   2  
                ( 49.95%)   0.7067* C   1 s( 34.72%)p 1.88( 65.25%)d 0.00(  0.03%)
                                            0.0000  0.5891 -0.0109  0.0000 -0.0000
                                           -0.6863  0.0049  0.0131 -0.0001 -0.1495
                                           -0.0202  0.0052 -0.0000 -0.3964  0.0364
                                            0.0037  0.0000  0.0079  0.0114  0.0002
                                            0.0108 -0.0029
                ( 50.05%)   0.7075* C   2 s( 34.66%)p 1.88( 65.31%)d 0.00(  0.03%)
                                            0.0000  0.5885 -0.0133 -0.0030 -0.0006
                                            0.6977 -0.0254 -0.0095  0.0003  0.1665
                                           -0.0278  0.0006 -0.0002  0.3695  0.0203
                                           -0.0096  0.0006  0.0058  0.0130 -0.0004
                                            0.0104 -0.0009
     2. (1.66479) BD ( 2) C   1 - C   2  
                ( 50.12%)   0.7080* C   1 s(  0.00%)p 1.00( 99.96%)d 0.00(  0.04%)
                                            0.0000  0.0016  0.0004  0.0006  0.0001
                                           -0.4406 -0.0116 -0.0057  0.0001  0.7585
                                            0.0196  0.0094 -0.0007  0.4790  0.0127
                                            0.0059 -0.0003 -0.0087 -0.0081 -0.0048
                                            0.0148 -0.0001
                ( 49.88%)   0.7063* C   2 s(  0.00%)p 1.00( 99.96%)d 0.00(  0.04%)
                                            0.0000 -0.0007  0.0005  0.0012  0.0001
                                           -0.4355 -0.0111 -0.0055  0.0007  0.7602
                                            0.0189  0.0091 -0.0013  0.4810  0.0120
                                            0.0059 -0.0006  0.0099 -0.0013  0.0101
                                           -0.0026  0.0128
     3. (1.98157) BD ( 1) C   1 - C   6  
                ( 49.92%)   0.7066* C   1 s( 34.68%)p 1.88( 65.29%)d 0.00(  0.03%)
                                           -0.0000 -0.5888  0.0113  0.0003  0.0001
                                           -0.1720  0.0369 -0.0009  0.0002  0.3480
                                            0.0105 -0.0083  0.0000 -0.7073  0.0173
                                            0.0121  0.0001 -0.0005 -0.0047  0.0136
                                            0.0014 -0.0106
                ( 50.08%)   0.7076* C   6 s( 34.68%)p 1.88( 65.29%)d 0.00(  0.03%)
                                           -0.0000 -0.5887  0.0134  0.0026  0.0006
                                            0.1410  0.0305 -0.0065  0.0005 -0.3616
                                            0.0263  0.0033  0.0000  0.7073 -0.0134
                                           -0.0118  0.0005  0.0005 -0.0073  0.0120
                                            0.0003 -0.0108
     4. (1.98168) BD ( 1) C   1 - H  17  
                ( 60.23%)   0.7761* C   1 s( 30.52%)p 2.27( 69.42%)d 0.00(  0.07%)
                                           -0.0003  0.5521  0.0178  0.0002  0.0002
                                            0.5508  0.0031  0.0057  0.0013  0.5290
                                            0.0028  0.0055  0.0012 -0.3329 -0.0017
                                           -0.0036 -0.0008  0.0182 -0.0132 -0.0103
                                           -0.0000 -0.0074
                ( 39.77%)   0.6306* H  17 s(100.00%)
                                            1.0000  0.0006  0.0012
     5. (1.97910) BD ( 1) C   2 - C   3  
                ( 49.54%)   0.7038* C   2 s( 34.69%)p 1.88( 65.28%)d 0.00(  0.03%)
                                            0.0000  0.5889 -0.0092  0.0016  0.0004
                                           -0.5415  0.0335  0.0067  0.0001 -0.5086
                                            0.0037  0.0088 -0.0005  0.3145  0.0245
                                           -0.0085  0.0009  0.0128 -0.0062 -0.0104
                                            0.0010 -0.0022
                ( 50.46%)   0.7104* C   3 s( 34.63%)p 1.89( 65.34%)d 0.00(  0.03%)
                                           -0.0001  0.5883  0.0134 -0.0030 -0.0000
                                            0.5295  0.0144 -0.0083  0.0001  0.5160
                                           -0.0142 -0.0039 -0.0001 -0.3238  0.0363
                                           -0.0004 -0.0003  0.0138 -0.0049 -0.0083
                                            0.0024 -0.0044
     6. (1.98146) BD ( 1) C   2 - H  18  
                ( 60.28%)   0.7764* C   2 s( 30.56%)p 2.27( 69.37%)d 0.00(  0.07%)
                                            0.0003 -0.5525 -0.0178 -0.0013 -0.0002
                                            0.1669  0.0013  0.0008  0.0001 -0.3663
                                           -0.0016 -0.0039 -0.0008  0.7291  0.0038
                                            0.0072  0.0013  0.0055 -0.0076  0.0165
                                            0.0043 -0.0171
                ( 39.72%)   0.6302* H  18 s(100.00%)
                                           -1.0000 -0.0006 -0.0012
     7. (1.97527) BD ( 1) C   3 - C   4  
                ( 49.13%)   0.7009* C   3 s( 34.99%)p 1.86( 64.98%)d 0.00(  0.03%)
                                            0.0001  0.5915  0.0067  0.0045  0.0004
                                            0.1356  0.0200 -0.0022  0.0015 -0.3740
                                            0.0119  0.0050  0.0001  0.7006 -0.0044
                                           -0.0093  0.0010 -0.0001  0.0063 -0.0117
                                           -0.0002  0.0102
                ( 50.87%)   0.7132* C   4 s( 34.52%)p 1.90( 65.45%)d 0.00(  0.03%)
                                           -0.0000  0.5875  0.0062  0.0014  0.0003
                                           -0.1734  0.0113 -0.0003 -0.0014  0.3497
                                            0.0014  0.0007  0.0006 -0.7085  0.0106
                                            0.0004 -0.0034 -0.0011  0.0044 -0.0128
                                           -0.0017  0.0102
     8. (1.66723) BD ( 2) C   3 - C   4  
                ( 49.03%)   0.7002* C   3 s(  0.00%)p 1.00( 99.96%)d 0.00(  0.04%)
                                            0.0000 -0.0007  0.0030 -0.0001 -0.0000
                                           -0.4366 -0.0047 -0.0036  0.0013  0.7552
                                            0.0102  0.0060 -0.0008  0.4883  0.0055
                                            0.0035 -0.0008  0.0104 -0.0011  0.0103
                                           -0.0032  0.0129
                ( 50.97%)   0.7139* C   4 s(  0.01%)p 1.00( 99.96%)d 0.00(  0.03%)
                                           -0.0001  0.0022  0.0072 -0.0035 -0.0001
                                           -0.4432 -0.0019 -0.0019  0.0031  0.7549
                                            0.0083  0.0047 -0.0047  0.4829  0.0039
                                            0.0035 -0.0023 -0.0021  0.0075 -0.0039
                                           -0.0092 -0.0118
     9. (1.97939) BD ( 1) C   3 - H  19  
                ( 60.53%)   0.7780* C   3 s( 30.29%)p 2.30( 69.65%)d 0.00(  0.07%)
                                            0.0003 -0.5501  0.0159  0.0012  0.0002
                                            0.7136  0.0032  0.0007  0.0008  0.1496
                                            0.0062 -0.0027 -0.0014  0.4058 -0.0048
                                            0.0046  0.0025 -0.0063 -0.0184 -0.0048
                                           -0.0159  0.0043
                ( 39.47%)   0.6282* H  19 s(100.00%)
                                           -1.0000 -0.0013 -0.0007
    10. (1.97309) BD ( 1) C   4 - C   5  
                ( 50.78%)   0.7126* C   4 s( 33.33%)p 2.00( 66.63%)d 0.00(  0.03%)
                                           -0.0000  0.5773  0.0035  0.0014  0.0001
                                            0.7001 -0.0064 -0.0007  0.0034  0.1618
                                           -0.0004  0.0005  0.0001  0.3870 -0.0123
                                           -0.0010  0.0026  0.0070  0.0129  0.0009
                                            0.0111 -0.0025
                ( 49.22%)   0.7015* C   5 s( 35.13%)p 1.85( 64.84%)d 0.00(  0.03%)
                                            0.0001  0.5926  0.0057  0.0048  0.0003
                                           -0.6917  0.0100  0.0090 -0.0008 -0.1801
                                            0.0123  0.0034  0.0008 -0.3700 -0.0149
                                            0.0053 -0.0019  0.0065  0.0122 -0.0001
                                            0.0096 -0.0010
    11. (1.96817) BD ( 1) C   4 - C   7  
                ( 48.79%)   0.6985* C   4 s( 32.12%)p 2.11( 67.85%)d 0.00(  0.03%)
                                            0.0001  0.5667 -0.0064 -0.0038 -0.0004
                                           -0.5317 -0.0058  0.0048 -0.0014 -0.5301
                                           -0.0177 -0.0001 -0.0016  0.3383  0.0044
                                           -0.0007  0.0007  0.0124 -0.0066 -0.0086
                                           -0.0014 -0.0037
                ( 51.21%)   0.7156* C   7 s( 29.34%)p 2.41( 70.63%)d 0.00(  0.03%)
                                            0.0001  0.5416  0.0092 -0.0014  0.0002
                                            0.5332 -0.0012  0.0003 -0.0007  0.5021
                                           -0.0113  0.0002 -0.0007 -0.4118 -0.0142
                                            0.0011 -0.0033  0.0101 -0.0104 -0.0068
                                            0.0014 -0.0027
    12. (1.97908) BD ( 1) C   5 - C   6  
                ( 50.43%)   0.7101* C   5 s( 34.80%)p 1.87( 65.17%)d 0.00(  0.03%)
                                           -0.0001  0.5897  0.0143 -0.0020  0.0000
                                            0.5393 -0.0328 -0.0032  0.0005  0.5114
                                           -0.0024 -0.0060 -0.0005 -0.3123 -0.0259
                                            0.0068 -0.0002  0.0127 -0.0055 -0.0100
                                            0.0008 -0.0023
                ( 49.57%)   0.7041* C   6 s( 34.67%)p 1.88( 65.30%)d 0.00(  0.03%)
                                            0.0000  0.5887 -0.0088  0.0019  0.0005
                                           -0.5260 -0.0136  0.0115 -0.0012 -0.5142
                                            0.0144  0.0071 -0.0004  0.3316 -0.0363
                                           -0.0027 -0.0004  0.0139 -0.0051 -0.0082
                                            0.0031 -0.0043
    13. (1.66804) BD ( 2) C   5 - C   6  
                ( 50.12%)   0.7079* C   5 s(  0.00%)p 1.00( 99.96%)d 0.00(  0.04%)
                                           -0.0000  0.0030  0.0016  0.0003  0.0000
                                           -0.4480 -0.0079 -0.0073  0.0003  0.7579
                                            0.0149  0.0099 -0.0015  0.4733  0.0089
                                            0.0097 -0.0004 -0.0011  0.0090 -0.0045
                                           -0.0114 -0.0112
                ( 49.88%)   0.7063* C   6 s(  0.00%)p 1.00( 99.96%)d 0.00(  0.04%)
                                           -0.0000 -0.0005  0.0002  0.0003  0.0000
                                           -0.4427 -0.0103 -0.0052  0.0003  0.7592
                                            0.0181  0.0082 -0.0000  0.4760  0.0115
                                            0.0053 -0.0005 -0.0093 -0.0082 -0.0055
                                            0.0155 -0.0008
    14. (1.98023) BD ( 1) C   5 - H  20  
                ( 60.32%)   0.7767* C   5 s( 29.98%)p 2.33( 69.95%)d 0.00(  0.07%)
                                           -0.0003  0.5473 -0.0160 -0.0025 -0.0002
                                            0.1694 -0.0078  0.0037  0.0027 -0.3610
                                           -0.0055  0.0017  0.0019  0.7351  0.0008
                                            0.0039  0.0017 -0.0044  0.0067 -0.0175
                                           -0.0039  0.0175
                ( 39.68%)   0.6299* H  20 s(100.00%)
                                            1.0000  0.0017  0.0006
    15. (1.98156) BD ( 1) C   6 - H  21  
                ( 60.30%)   0.7765* C   6 s( 30.56%)p 2.27( 69.37%)d 0.00(  0.07%)
                                           -0.0003  0.5525  0.0176  0.0006  0.0002
                                            0.7113  0.0036  0.0073  0.0011  0.1635
                                            0.0007  0.0020  0.0004  0.4013  0.0023
                                            0.0033  0.0006  0.0064  0.0184  0.0058
                                            0.0154 -0.0044
                ( 39.70%)   0.6301* H  21 s(100.00%)
                                            1.0000  0.0007  0.0011
    16. (1.96976) BD ( 1) C   7 - C   8  
                ( 50.90%)   0.7135* C   7 s( 29.37%)p 2.40( 70.60%)d 0.00(  0.03%)
                                           -0.0001 -0.5419 -0.0081  0.0003 -0.0002
                                            0.7173 -0.0057 -0.0001  0.0003  0.1578
                                            0.0010 -0.0000  0.0007  0.4079  0.0138
                                           -0.0025  0.0030 -0.0058 -0.0112 -0.0044
                                           -0.0092  0.0028
                ( 49.10%)   0.7007* C   8 s( 32.16%)p 2.11( 67.81%)d 0.00(  0.03%)
                                           -0.0001 -0.5670  0.0091  0.0030  0.0004
                                           -0.7253 -0.0232  0.0018 -0.0019 -0.1515
                                           -0.0052  0.0041 -0.0004 -0.3585  0.0054
                                            0.0014 -0.0008 -0.0039 -0.0109 -0.0033
                                           -0.0114  0.0026
    17. (1.97767) BD ( 1) C   7 - N   9  
                ( 37.47%)   0.6121* C   7 s( 21.60%)p 3.62( 78.30%)d 0.00(  0.09%)
                                           -0.0001  0.4643  0.0204  0.0031 -0.0006
                                            0.4023 -0.0131 -0.0017  0.0004 -0.7606
                                            0.0268  0.0003 -0.0031  0.2039 -0.0125
                                            0.0048 -0.0005 -0.0204  0.0058 -0.0108
                                           -0.0146 -0.0128
                ( 62.53%)   0.7908* N   9 s( 34.06%)p 1.94( 65.92%)d 0.00(  0.03%)
                                           -0.0001  0.5836 -0.0015 -0.0035  0.0002
                                           -0.3472 -0.0053  0.0030 -0.0007  0.7055
                                            0.0055 -0.0039  0.0014 -0.2020 -0.0046
                                            0.0011 -0.0006 -0.0124 -0.0006 -0.0043
                                           -0.0081 -0.0039
    18. (1.95646) BD ( 1) C   7 - H  22  
                ( 61.88%)   0.7866* C   7 s( 19.78%)p 4.05( 80.13%)d 0.00(  0.09%)
                                           -0.0003  0.4439 -0.0281  0.0000  0.0001
                                           -0.1963 -0.0077  0.0022 -0.0010  0.3770
                                            0.0084  0.0013  0.0034  0.7873  0.0238
                                            0.0021 -0.0023 -0.0042 -0.0089  0.0186
                                           -0.0050  0.0196
                ( 38.12%)   0.6174* H  22 s(100.00%)
                                            1.0000  0.0032 -0.0002
    19. (1.97365) BD ( 1) C   8 - C  10  
                ( 50.60%)   0.7113* C   8 s( 33.70%)p 1.97( 66.27%)d 0.00(  0.03%)
                                            0.0000  0.5804  0.0058  0.0022  0.0003
                                           -0.0212 -0.0064 -0.0010  0.0017 -0.4185
                                            0.0104  0.0011 -0.0023 -0.6977  0.0095
                                            0.0024 -0.0041  0.0006  0.0024  0.0144
                                           -0.0026  0.0108
                ( 49.40%)   0.7029* C  10 s( 35.05%)p 1.85( 64.92%)d 0.00(  0.03%)
                                            0.0001  0.5920  0.0052  0.0030  0.0004
                                            0.0556 -0.0200 -0.0029 -0.0016  0.4105
                                            0.0004 -0.0064  0.0005  0.6907 -0.0051
                                           -0.0089  0.0010 -0.0004  0.0004  0.0138
                                           -0.0010  0.0088
    20. (1.97452) BD ( 1) C   8 - C  14  
                ( 50.75%)   0.7124* C   8 s( 34.11%)p 1.93( 65.86%)d 0.00(  0.03%)
                                           -0.0000  0.5840  0.0061  0.0001  0.0001
                                           -0.6829  0.0034 -0.0014 -0.0021  0.2731
                                           -0.0109  0.0002  0.0018  0.3424 -0.0144
                                            0.0013  0.0025 -0.0081 -0.0099  0.0053
                                            0.0103 -0.0043
                ( 49.25%)   0.7018* C  14 s( 35.31%)p 1.83( 64.66%)d 0.00(  0.03%)
                                            0.0001  0.5942  0.0062  0.0044  0.0004
                                            0.6900 -0.0180 -0.0098 -0.0003 -0.2606
                                           -0.0084  0.0042 -0.0009 -0.3189 -0.0171
                                            0.0053 -0.0014 -0.0075 -0.0085  0.0068
                                            0.0090 -0.0024
    21. (1.66482) BD ( 2) C   8 - C  14  
                ( 50.80%)   0.7127* C   8 s(  0.00%)p 1.00( 99.96%)d 0.00(  0.04%)
                                           -0.0000 -0.0030 -0.0040 -0.0007  0.0001
                                            0.0794  0.0020 -0.0011 -0.0007  0.8524
                                            0.0076  0.0043 -0.0050 -0.5163 -0.0055
                                           -0.0036  0.0029 -0.0159  0.0098  0.0002
                                           -0.0034 -0.0009
                ( 49.20%)   0.7014* C  14 s(  0.00%)p 1.00( 99.96%)d 0.00(  0.04%)
                                           -0.0000 -0.0012  0.0000 -0.0008 -0.0000
                                            0.0865  0.0025 -0.0001  0.0001  0.8538
                                            0.0104  0.0056 -0.0014 -0.5128 -0.0058
                                           -0.0037  0.0009  0.0074 -0.0061 -0.0075
                                            0.0089  0.0130
    22. (1.98748) BD ( 1) N   9 - C  15  
                ( 63.91%)   0.7995* N   9 s( 33.02%)p 2.03( 66.94%)d 0.00(  0.05%)
                                           -0.0000  0.5746  0.0038  0.0032 -0.0002
                                           -0.0940 -0.0016  0.0006 -0.0002 -0.3063
                                            0.0061 -0.0084 -0.0004  0.7526 -0.0107
                                            0.0088  0.0016 -0.0010 -0.0053 -0.0125
                                           -0.0033  0.0161
                ( 36.09%)   0.6007* C  15 s( 32.76%)p 2.05( 67.17%)d 0.00(  0.08%)
                                            0.0002  0.5722 -0.0107 -0.0018 -0.0007
                                            0.1047  0.0005 -0.0001  0.0006  0.2837
                                           -0.0160 -0.0033 -0.0030 -0.7612  0.0231
                                            0.0054  0.0030  0.0039 -0.0043 -0.0162
                                           -0.0018  0.0221
    23. (1.98763) BD ( 1) N   9 - C  29  
                ( 63.87%)   0.7992* N   9 s( 32.85%)p 2.04( 67.12%)d 0.00(  0.03%)
                                           -0.0001  0.5731  0.0008  0.0058  0.0001
                                            0.4502 -0.0055  0.0005 -0.0001 -0.4097
                                            0.0060 -0.0034  0.0005 -0.5482  0.0078
                                            0.0052 -0.0012 -0.0110 -0.0103  0.0067
                                           -0.0018  0.0035
                ( 36.13%)   0.6011* C  29 s( 24.34%)p 3.10( 75.56%)d 0.00(  0.10%)
                                            0.0001  0.4925  0.0280 -0.0018 -0.0002
                                           -0.4826  0.0282  0.0015 -0.0004  0.4480
                                           -0.0270 -0.0010  0.0010  0.5652 -0.0307
                                           -0.0024  0.0011 -0.0167 -0.0198  0.0185
                                            0.0011  0.0042
    24. (1.97935) BD ( 1) C  10 - C  11  
                ( 50.47%)   0.7104* C  10 s( 34.69%)p 1.88( 65.28%)d 0.00(  0.03%)
                                           -0.0000  0.5888  0.0143 -0.0023 -0.0001
                                           -0.7070 -0.0062  0.0080  0.0000 -0.1493
                                            0.0214 -0.0020 -0.0008 -0.3590  0.0347
                                            0.0002 -0.0001  0.0027  0.0096  0.0044
                                            0.0132 -0.0036
                ( 49.53%)   0.7038* C  11 s( 34.75%)p 1.88( 65.22%)d 0.00(  0.03%)
                                            0.0000  0.5894 -0.0094  0.0017  0.0005
                                            0.7156 -0.0303 -0.0103  0.0003  0.1303
                                            0.0168 -0.0042  0.0006  0.3480  0.0225
                                           -0.0084  0.0008  0.0042  0.0113  0.0059
                                            0.0113 -0.0015
    25. (1.66739) BD ( 2) C  10 - C  11  
                ( 50.43%)   0.7102* C  10 s(  0.00%)p 1.00( 99.96%)d 0.00(  0.03%)
                                           -0.0001  0.0008 -0.0015 -0.0014  0.0000
                                            0.0816  0.0033  0.0026  0.0004  0.8532
                                            0.0166  0.0113 -0.0016 -0.5143 -0.0085
                                           -0.0063  0.0016 -0.0157  0.0094 -0.0012
                                           -0.0031  0.0008
                ( 49.57%)   0.7040* C  11 s(  0.00%)p 1.00( 99.96%)d 0.00(  0.04%)
                                            0.0000  0.0024  0.0001 -0.0001  0.0001
                                            0.0906  0.0017  0.0009 -0.0001  0.8546
                                            0.0184  0.0087 -0.0005 -0.5103 -0.0107
                                           -0.0055  0.0002  0.0099 -0.0042  0.0089
                                           -0.0059 -0.0135
    26. (1.97993) BD ( 1) C  10 - H  23  
                ( 60.19%)   0.7759* C  10 s( 30.17%)p 2.31( 69.76%)d 0.00(  0.07%)
                                           -0.0003  0.5491 -0.0154 -0.0008 -0.0002
                                            0.6992  0.0073  0.0016  0.0006 -0.2834
                                            0.0036 -0.0023 -0.0011 -0.3582  0.0076
                                           -0.0059 -0.0033 -0.0125 -0.0167  0.0050
                                            0.0130 -0.0067
                ( 39.81%)   0.6309* H  23 s(100.00%)
                                            1.0000  0.0013  0.0007
    27. (1.98161) BD ( 1) C  11 - C  12  
                ( 50.10%)   0.7078* C  11 s( 34.67%)p 1.88( 65.30%)d 0.00(  0.03%)
                                            0.0000  0.5886 -0.0128 -0.0031 -0.0006
                                           -0.6901  0.0352  0.0082 -0.0003  0.2647
                                            0.0097 -0.0059  0.0003  0.3237  0.0220
                                           -0.0090  0.0005 -0.0084 -0.0098  0.0074
                                            0.0094 -0.0023
                ( 49.90%)   0.7064* C  12 s( 34.67%)p 1.88( 65.30%)d 0.00(  0.03%)
                                            0.0000  0.5887 -0.0107  0.0002 -0.0000
                                            0.6725  0.0050 -0.0142 -0.0000 -0.2794
                                            0.0209  0.0032  0.0000 -0.3474  0.0356
                                            0.0026  0.0001 -0.0079 -0.0084  0.0060
                                            0.0115 -0.0043
    28. (1.98157) BD ( 1) C  11 - H  24  
                ( 60.30%)   0.7765* C  11 s( 30.49%)p 2.28( 69.45%)d 0.00(  0.07%)
                                            0.0003 -0.5519 -0.0176 -0.0013 -0.0002
                                            0.0287  0.0002  0.0011  0.0004  0.4259
                                            0.0024  0.0043  0.0008  0.7157  0.0040
                                            0.0072  0.0013 -0.0010 -0.0009 -0.0187
                                            0.0076 -0.0161
                ( 39.70%)   0.6301* H  24 s(100.00%)
                                           -1.0000 -0.0007 -0.0011
    29. (1.98150) BD ( 1) C  12 - C  13  
                ( 49.94%)   0.7067* C  12 s( 34.68%)p 1.88( 65.28%)d 0.00(  0.03%)
                                           -0.0000 -0.5888  0.0117  0.0006  0.0002
                                           -0.0150 -0.0372  0.0046 -0.0000 -0.4150
                                            0.0127  0.0066  0.0001 -0.6917  0.0146
                                            0.0121  0.0001 -0.0009 -0.0028 -0.0146
                                            0.0008 -0.0098
                ( 50.06%)   0.7075* C  13 s( 34.66%)p 1.88( 65.31%)d 0.00(  0.03%)
                                           -0.0000 -0.5885  0.0131  0.0025  0.0005
                                            0.0476 -0.0394 -0.0041 -0.0003  0.4112
                                           -0.0054  0.0071  0.0003  0.6927 -0.0156
                                            0.0109  0.0003  0.0009  0.0003 -0.0148
                                            0.0012 -0.0096
    30. (1.66366) BD ( 2) C  12 - C  13  
                ( 50.21%)   0.7086* C  12 s(  0.00%)p 1.00( 99.96%)d 0.00(  0.04%)
                                           -0.0000 -0.0003  0.0000  0.0002 -0.0000
                                            0.0894  0.0022  0.0015 -0.0001  0.8528
                                            0.0225  0.0108 -0.0006 -0.5133 -0.0133
                                           -0.0065  0.0003  0.0101 -0.0043  0.0084
                                           -0.0053 -0.0126
                ( 49.79%)   0.7056* C  13 s(  0.00%)p 1.00( 99.96%)d 0.00(  0.04%)
                                           -0.0000  0.0010 -0.0004 -0.0001 -0.0001
                                            0.0897  0.0022 -0.0012 -0.0001  0.8536
                                            0.0215 -0.0104 -0.0014 -0.5120 -0.0130
                                            0.0064  0.0010  0.0073 -0.0061 -0.0069
                                            0.0089  0.0124
    31. (1.98167) BD ( 1) C  12 - H  25  
                ( 60.23%)   0.7761* C  12 s( 30.56%)p 2.27( 69.37%)d 0.00(  0.07%)
                                            0.0003 -0.5525 -0.0179 -0.0003 -0.0002
                                            0.7333  0.0037  0.0075  0.0018  0.1442
                                            0.0007  0.0015  0.0003  0.3676  0.0018
                                            0.0036  0.0008 -0.0074 -0.0180 -0.0018
                                           -0.0159  0.0058
                ( 39.77%)   0.6306* H  25 s(100.00%)
                                           -1.0000 -0.0006 -0.0012
    32. (1.97938) BD ( 1) C  13 - C  14  
                ( 49.60%)   0.7043* C  13 s( 34.68%)p 1.88( 65.28%)d 0.00(  0.03%)
                                            0.0000  0.5889 -0.0089  0.0012  0.0003
                                            0.7045  0.0048  0.0137  0.0007  0.1445
                                           -0.0216  0.0005 -0.0003  0.3657 -0.0351
                                            0.0033 -0.0002  0.0027  0.0098  0.0044
                                            0.0134 -0.0038
                ( 50.40%)   0.7099* C  14 s( 34.57%)p 1.89( 65.40%)d 0.00(  0.03%)
                                           -0.0000  0.5878  0.0135 -0.0026 -0.0000
                                           -0.7171  0.0306  0.0047 -0.0007 -0.1344
                                           -0.0173  0.0041 -0.0001 -0.3461 -0.0238
                                            0.0075 -0.0001  0.0041  0.0114  0.0057
                                            0.0116 -0.0017
    33. (1.98148) BD ( 1) C  13 - H  26  
                ( 60.28%)   0.7764* C  13 s( 30.57%)p 2.27( 69.37%)d 0.00(  0.07%)
                                            0.0003 -0.5526 -0.0174 -0.0011 -0.0002
                                            0.7011  0.0035 -0.0077  0.0014 -0.2827
                                           -0.0015  0.0024 -0.0005 -0.3496 -0.0020
                                            0.0029 -0.0007  0.0130  0.0168 -0.0050
                                           -0.0124  0.0065
                ( 39.72%)   0.6303* H  26 s(100.00%)
                                           -1.0000 -0.0007 -0.0012
    34. (1.98046) BD ( 1) C  14 - H  27  
                ( 60.26%)   0.7763* C  14 s( 30.02%)p 2.33( 69.92%)d 0.00(  0.07%)
                                           -0.0004  0.5476 -0.0156 -0.0016 -0.0002
                                            0.0224  0.0088 -0.0028 -0.0016  0.4293
                                            0.0004  0.0026  0.0010  0.7171  0.0022
                                            0.0039  0.0015  0.0010  0.0013  0.0192
                                           -0.0070  0.0159
                ( 39.74%)   0.6304* H  27 s(100.00%)
                                            1.0000  0.0016  0.0007
    35. (1.99680) BD ( 1) C  15 - O  16  
                ( 26.89%)   0.5186* C  15 s(  0.01%)p99.99( 99.40%)d44.72(  0.58%)
                                            0.0000 -0.0114  0.0009 -0.0000 -0.0002
                                            0.8031  0.0339  0.0169  0.0027  0.5113
                                            0.0190  0.0083  0.0010  0.2925  0.0126
                                            0.0049  0.0010 -0.0371  0.0263 -0.0089
                                            0.0599  0.0108
                ( 73.11%)   0.8550* O  16 s(  0.02%)p99.99( 99.87%)d 6.66(  0.11%)
                                           -0.0000 -0.0128  0.0014  0.0005  0.0000
                                            0.8226  0.0001 -0.0021 -0.0021  0.4819
                                            0.0007 -0.0013 -0.0013  0.2998 -0.0003
                                           -0.0012 -0.0006  0.0167 -0.0116  0.0043
                                           -0.0255 -0.0042
    36. (1.99315) BD ( 2) C  15 - O  16  
                ( 35.93%)   0.5994* C  15 s( 32.02%)p 2.12( 67.83%)d 0.00(  0.16%)
                                           -0.0001  0.5627 -0.0590 -0.0013 -0.0005
                                            0.3753 -0.0140 -0.0030 -0.0015 -0.6985
                                            0.0492  0.0029  0.0045  0.2126 -0.0395
                                            0.0043 -0.0024 -0.0282  0.0062 -0.0134
                                           -0.0180 -0.0157
                ( 64.07%)   0.8004* O  16 s( 37.20%)p 1.69( 62.69%)d 0.00(  0.11%)
                                            0.0001  0.6088 -0.0365  0.0014 -0.0000
                                           -0.3223  0.0114 -0.0017  0.0002  0.6934
                                           -0.0202  0.0020 -0.0001 -0.2042  0.0024
                                            0.0012 -0.0007 -0.0199  0.0075 -0.0138
                                           -0.0165 -0.0137
    37. (1.98673) BD ( 1) C  15 - H  28  
                ( 58.19%)   0.7628* C  15 s( 35.49%)p 1.82( 64.42%)d 0.00(  0.09%)
                                           -0.0003  0.5945  0.0375  0.0015  0.0006
                                           -0.4424 -0.0132  0.0021 -0.0026  0.4024
                                            0.0215 -0.0048  0.0035  0.5347  0.0008
                                            0.0033  0.0006 -0.0113 -0.0174  0.0209
                                            0.0036  0.0012
                ( 41.81%)   0.6466* H  28 s(100.00%)
                                            1.0000  0.0041 -0.0007
    38. (1.98656) BD ( 1) C  29 - H  30  
                ( 60.87%)   0.7802* C  29 s( 25.02%)p 2.99( 74.91%)d 0.00(  0.07%)
                                           -0.0001  0.5002 -0.0044  0.0009  0.0001
                                            0.7955  0.0077  0.0068 -0.0012 -0.1008
                                            0.0085  0.0016  0.0003  0.3250  0.0160
                                           -0.0036  0.0015 -0.0030  0.0173 -0.0025
                                            0.0190 -0.0059
                ( 39.13%)   0.6256* H  30 s(100.00%)
                                            1.0000  0.0024  0.0001
    39. (1.98725) BD ( 1) C  29 - H  31  
                ( 60.76%)   0.7795* C  29 s( 25.08%)p 2.98( 74.85%)d 0.00(  0.07%)
                                            0.0001 -0.5007  0.0059 -0.0007 -0.0001
                                            0.3607  0.0176  0.0017  0.0013  0.7757
                                            0.0043  0.0024 -0.0014  0.1276 -0.0053
                                            0.0058 -0.0009 -0.0194 -0.0027 -0.0042
                                            0.0133  0.0121
                ( 39.24%)   0.6264* H  31 s(100.00%)
                                           -1.0000 -0.0022 -0.0001
    40. (1.98840) BD ( 1) C  29 - H  32  
                ( 60.66%)   0.7789* C  29 s( 25.64%)p 2.90( 74.29%)d 0.00(  0.07%)
                                            0.0001 -0.5063  0.0048  0.0005  0.0000
                                           -0.0408  0.0125 -0.0048  0.0001 -0.4304
                                           -0.0173  0.0080 -0.0005  0.7453  0.0015
                                           -0.0010  0.0010  0.0000 -0.0005  0.0218
                                            0.0071 -0.0149
                ( 39.34%)   0.6272* H  32 s(100.00%)
                                           -1.0000 -0.0005  0.0001
    41. (1.99929) CR ( 1) C   1           s(100.00%)p 0.00(  0.00%)
                                            1.0000  0.0002  0.0000  0.0000  0.0000
                                            0.0002  0.0000  0.0000  0.0000  0.0002
                                            0.0000  0.0000  0.0000 -0.0001 -0.0000
                                           -0.0000 -0.0000  0.0000 -0.0000 -0.0000
                                           -0.0000 -0.0000
    42. (1.99929) CR ( 1) C   2           s(100.00%)p 0.00(  0.00%)
                                            1.0000  0.0001  0.0000  0.0000  0.0000
                                           -0.0001 -0.0000 -0.0000 -0.0000  0.0001
                                            0.0000  0.0000  0.0000 -0.0003 -0.0000
                                           -0.0000 -0.0000 -0.0000  0.0000 -0.0000
                                           -0.0000  0.0000
    43. (1.99917) CR ( 1) C   3           s(100.00%)p 0.00(  0.00%)
                                            1.0000  0.0002 -0.0000 -0.0000 -0.0000
                                           -0.0002 -0.0000 -0.0000 -0.0000 -0.0000
                                           -0.0000  0.0000  0.0000 -0.0002  0.0000
                                           -0.0000 -0.0000  0.0000  0.0000  0.0000
                                            0.0000 -0.0000
    44. (1.99911) CR ( 1) C   4           s(100.00%)p 0.00(  0.00%)
                                            1.0000 -0.0001  0.0000  0.0000  0.0000
                                            0.0000  0.0000 -0.0000  0.0000  0.0001
                                            0.0000  0.0000 -0.0000 -0.0000 -0.0000
                                            0.0000 -0.0000 -0.0000  0.0000  0.0000
                                           -0.0000 -0.0000
    45. (1.99918) CR ( 1) C   5           s(100.00%)p 0.00(  0.00%)
                                            1.0000  0.0001 -0.0000 -0.0000 -0.0000
                                            0.0002 -0.0000 -0.0000  0.0000 -0.0001
                                           -0.0000  0.0000  0.0000  0.0003  0.0000
                                            0.0000  0.0000 -0.0000  0.0000 -0.0000
                                           -0.0000  0.0000
    46. (1.99929) CR ( 1) C   6           s(100.00%)p 0.00(  0.00%)
                                            1.0000  0.0001  0.0000  0.0000  0.0000
                                            0.0003  0.0000  0.0000  0.0000  0.0001
                                            0.0000  0.0000  0.0000  0.0002  0.0000
                                            0.0000  0.0000  0.0000  0.0000  0.0000
                                            0.0000 -0.0000
    47. (1.99903) CR ( 1) C   7           s(100.00%)p 0.00(  0.00%)
                                            1.0000  0.0001 -0.0000  0.0000 -0.0000
                                            0.0000 -0.0000  0.0000 -0.0000  0.0000
                                            0.0000  0.0000  0.0000  0.0004  0.0000
                                            0.0000 -0.0000 -0.0000 -0.0000  0.0000
                                           -0.0000  0.0000
    48. (1.99912) CR ( 1) C   8           s(100.00%)
                                            1.0000 -0.0001  0.0000  0.0000  0.0000
                                           -0.0001 -0.0000  0.0000 -0.0000 -0.0000
                                           -0.0000  0.0000 -0.0000 -0.0000  0.0000
                                            0.0000 -0.0000 -0.0000 -0.0000 -0.0000
                                           -0.0000  0.0000
    49. (1.99937) CR ( 1) N   9           s(100.00%)
                                            1.0000  0.0001 -0.0000  0.0000  0.0000
                                            0.0000 -0.0000  0.0000 -0.0000  0.0000
                                            0.0000 -0.0000  0.0000 -0.0000  0.0000
                                            0.0000 -0.0000 -0.0000 -0.0000  0.0000
                                           -0.0000  0.0000
    50. (1.99917) CR ( 1) C  10           s(100.00%)p 0.00(  0.00%)
                                            1.0000  0.0002 -0.0000 -0.0000 -0.0000
                                            0.0002  0.0000  0.0000  0.0000 -0.0001
                                            0.0000  0.0000 -0.0000 -0.0002  0.0000
                                           -0.0000 -0.0000 -0.0000 -0.0000  0.0000
                                            0.0000 -0.0000
    51. (1.99929) CR ( 1) C  11           s(100.00%)p 0.00(  0.00%)
                                            1.0000  0.0001  0.0000  0.0000  0.0000
                                           -0.0000 -0.0000 -0.0000 -0.0000 -0.0002
                                           -0.0000 -0.0000 -0.0000 -0.0003 -0.0000
                                           -0.0000 -0.0000  0.0000  0.0000  0.0000
                                           -0.0000  0.0000
    52. (1.99929) CR ( 1) C  12           s(100.00%)p 0.00(  0.00%)
                                            1.0000  0.0002  0.0000  0.0000  0.0000
                                           -0.0003 -0.0000 -0.0000 -0.0000 -0.0000
                                           -0.0000 -0.0000 -0.0000 -0.0001 -0.0000
                                           -0.0000 -0.0000  0.0000  0.0000  0.0000
                                            0.0000 -0.0000
    53. (1.99929) CR ( 1) C  13           s(100.00%)p 0.00(  0.00%)
                                            1.0000  0.0001  0.0000  0.0000  0.0000
                                           -0.0003 -0.0000  0.0000 -0.0000  0.0001
                                            0.0000 -0.0000  0.0000  0.0001  0.0000
                                           -0.0000  0.0000 -0.0000 -0.0000  0.0000
                                            0.0000 -0.0000
    54. (1.99918) CR ( 1) C  14           s(100.00%)p 0.00(  0.00%)
                                            1.0000  0.0002 -0.0000 -0.0000 -0.0000
                                           -0.0001  0.0000  0.0000 -0.0000  0.0002
                                            0.0000  0.0000  0.0000  0.0003  0.0000
                                            0.0000  0.0000  0.0000  0.0000  0.0000
                                           -0.0000  0.0000
    55. (1.99939) CR ( 1) C  15           s(100.00%)p 0.00(  0.00%)
                                            1.0000  0.0001  0.0000  0.0000  0.0000
                                           -0.0001 -0.0000  0.0000 -0.0000  0.0000
                                            0.0000 -0.0000  0.0000  0.0003 -0.0000
                                            0.0000 -0.0000 -0.0000 -0.0000  0.0000
                                           -0.0000 -0.0000
    56. (1.99981) CR ( 1) O  16           s(100.00%)p 0.00(  0.00%)
                                            1.0000  0.0002  0.0000  0.0000  0.0000
                                            0.0001 -0.0000  0.0000  0.0000 -0.0002
                                            0.0000 -0.0000 -0.0000  0.0002  0.0000
                                            0.0000  0.0000  0.0000 -0.0000  0.0000
                                            0.0000  0.0000
    57. (1.99939) CR ( 1) C  29           s(100.00%)p 0.00(  0.00%)
                                            1.0000  0.0000 -0.0000  0.0000  0.0000
                                            0.0001 -0.0000  0.0000 -0.0000 -0.0001
                                            0.0000 -0.0000  0.0000 -0.0001  0.0000
                                           -0.0000 -0.0000  0.0000  0.0000 -0.0000
                                           -0.0000 -0.0000
    58. (1.65777) LP ( 1) N   9           s(  0.00%)p 1.00( 99.98%)d 0.00(  0.01%)
                                            0.0000  0.0016  0.0046 -0.0024  0.0000
                                           -0.8170 -0.0116  0.0010  0.0012 -0.4903
                                           -0.0026  0.0037  0.0007 -0.3029 -0.0046
                                           -0.0017  0.0008  0.0034 -0.0085 -0.0045
                                           -0.0002 -0.0051
    59. (1.98751) LP ( 1) O  16           s( 62.92%)p 0.59( 37.07%)d 0.00(  0.01%)
                                           -0.0003  0.7930  0.0178 -0.0007  0.0000
                                            0.2619 -0.0044  0.0003  0.0021 -0.5257
                                            0.0066 -0.0015 -0.0043  0.1603  0.0012
                                            0.0019  0.0013  0.0063 -0.0012  0.0039
                                            0.0047  0.0028
    60. (1.89939) LP ( 2) O  16           s(  0.00%)p 1.00( 99.93%)d 0.00(  0.06%)
                                           -0.0001  0.0014  0.0011  0.0053  0.0000
                                           -0.3867 -0.0037 -0.0004  0.0002  0.0893
                                            0.0009  0.0019  0.0003  0.9175  0.0096
                                           -0.0012 -0.0014 -0.0091 -0.0071  0.0193
                                            0.0023 -0.0108
    61. (0.00551) RY*( 1) C   1           s(  1.02%)p91.66( 93.62%)d 5.25(  5.36%)
                                            0.0000 -0.0244  0.0968  0.0002  0.0156
                                            0.0166 -0.6372  0.0711 -0.0371  0.0157
                                           -0.6076  0.0748 -0.0344 -0.0104  0.3807
                                           -0.0420  0.0221 -0.1301  0.1621  0.0492
                                            0.0270  0.0850
    62. (0.00194) RY*( 2) C   1           s(  0.01%)p 1.00( 98.08%)d 0.02(  1.92%)
                                           -0.0000 -0.0000  0.0023  0.0091  0.0011
                                            0.0253  0.5739 -0.0906 -0.1452 -0.0061
                                           -0.1359  0.0178  0.0346  0.0325  0.7436
                                           -0.1134 -0.1860 -0.0430 -0.0368 -0.0790
                                           -0.0668  0.0724
    63. (0.00086) RY*( 3) C   1           s(  0.13%)p99.99( 91.18%)d64.61(  8.68%)
                                           -0.0000  0.0004  0.0084  0.0356  0.0022
                                            0.0084 -0.4088 -0.1212 -0.0522 -0.0159
                                            0.7054  0.1539  0.0852 -0.0109  0.4357
                                            0.0710  0.0594  0.1004  0.1329  0.0406
                                           -0.2372 -0.0340
    64. (0.00054) RY*( 4) C   1           s(  0.31%)p 3.39(  1.05%)d99.99( 98.63%)
                                           -0.0000  0.0002  0.0489  0.0267  0.0016
                                            0.0046 -0.0294  0.0394 -0.0130 -0.0090
                                            0.0657 -0.0071  0.0086 -0.0037  0.0383
                                            0.0439 -0.0020 -0.5104  0.0745 -0.5199
                                            0.1475 -0.6544
    65. (0.00042) RY*( 5) C   1           s(  5.83%)p15.30( 89.20%)d 0.85(  4.96%)
                                           -0.0000  0.0011  0.2409 -0.0125 -0.0111
                                            0.0091  0.0640  0.5491 -0.1337 -0.0066
                                            0.0257 -0.1185  0.0740  0.0190  0.0809
                                            0.6977 -0.2334  0.1025  0.0805  0.1447
                                            0.0915 -0.0577
    66. (0.00038) RY*( 6) C   1           s( 84.33%)p 0.15( 12.91%)d 0.03(  2.77%)
                                           -0.0000  0.0031  0.9167  0.0281 -0.0471
                                           -0.0180  0.0641 -0.0840  0.1928 -0.0127
                                            0.0614  0.0679  0.1332  0.0047 -0.0745
                                           -0.2178 -0.0332 -0.0008  0.1001 -0.0652
                                            0.0186  0.1142
    67. (0.00018) RY*( 7) C   1           s( 79.66%)p 0.04(  2.92%)d 0.22( 17.42%)
                                            0.0000 -0.0051 -0.1345  0.8823 -0.0053
                                            0.0047  0.0267  0.0301  0.0997  0.0054
                                           -0.0018  0.0085  0.1002 -0.0032 -0.0349
                                            0.0119 -0.0779  0.0724  0.2955 -0.1770
                                            0.1413  0.1742
    68. (0.00007) RY*( 8) C   1           s(  0.55%)p45.07( 24.97%)d99.99( 74.48%)
    69. (0.00005) RY*( 9) C   1           s(  5.83%)p11.38( 66.39%)d 4.76( 27.78%)
    70. (0.00002) RY*(10) C   1           s( 10.78%)p 1.40( 15.10%)d 6.88( 74.12%)
    71. (0.00000) RY*(11) C   1           s( 98.71%)p 0.01(  1.06%)d 0.00(  0.23%)
    72. (0.00000) RY*(12) C   1           s(  0.69%)p99.99( 90.48%)d12.88(  8.84%)
    73. (0.00000) RY*(13) C   1           s(  5.67%)p 3.50( 19.87%)d13.13( 74.46%)
    74. (0.00001) RY*(14) C   1           s(  0.86%)p99.99( 97.44%)d 1.97(  1.70%)
    75. (0.00000) RY*(15) C   1           s(  2.85%)p33.35( 95.02%)d 0.75(  2.13%)
    76. (0.00000) RY*(16) C   1           s(  0.07%)p99.99( 10.59%)d99.99( 89.34%)
    77. (0.00001) RY*(17) C   1           s(  2.78%)p32.45( 90.21%)d 2.52(  7.01%)
    78. (0.00582) RY*( 1) C   2           s(  0.45%)p99.99( 94.78%)d10.51(  4.77%)
                                            0.0000 -0.0261  0.0468 -0.0401  0.0078
                                           -0.0029  0.2203  0.0276 -0.0023  0.0135
                                           -0.4150  0.0544 -0.0291 -0.0235  0.8458
                                           -0.0638  0.0467  0.0925 -0.0398  0.1048
                                            0.0700 -0.1471
    79. (0.00200) RY*( 2) C   2           s(  0.21%)p99.99( 97.78%)d 9.65(  2.01%)
                                           -0.0000 -0.0020  0.0382 -0.0247 -0.0030
                                           -0.0354 -0.8347  0.1408  0.1943 -0.0195
                                           -0.4522  0.0770  0.1032 -0.0022 -0.0176
                                            0.0101  0.0198  0.0486 -0.1099 -0.0466
                                           -0.0546 -0.0225
    80. (0.00081) RY*( 3) C   2           s(  0.51%)p99.99( 87.66%)d23.28( 11.83%)
                                           -0.0000  0.0003  0.0579  0.0414  0.0039
                                            0.0106 -0.3813 -0.1214 -0.0388 -0.0170
                                            0.6889  0.1824  0.0564 -0.0093  0.4362
                                            0.1082  0.0383 -0.0163  0.1510 -0.0852
                                           -0.2082 -0.2113
    81. (0.00057) RY*( 4) C   2           s(  0.23%)p16.27(  3.82%)d99.99( 95.94%)
                                            0.0000 -0.0001 -0.0118  0.0468  0.0042
                                            0.0014  0.0641 -0.0452  0.0468 -0.0050
                                           -0.1283 -0.0493 -0.0674 -0.0032 -0.0697
                                           -0.0210 -0.0329  0.4616  0.3737  0.2963
                                           -0.7153  0.0854
    82. (0.00045) RY*( 5) C   2           s( 85.07%)p 0.14( 12.28%)d 0.03(  2.65%)
                                           -0.0000  0.0031  0.9192 -0.0691 -0.0324
                                            0.0119  0.0561  0.1935 -0.1232 -0.0044
                                            0.0309  0.1426  0.0285  0.0189 -0.0964
                                           -0.0915 -0.1636  0.1424 -0.0290  0.0011
                                            0.0360 -0.0638
    83. (0.00026) RY*( 6) C   2           s( 17.75%)p 4.22( 74.92%)d 0.41(  7.33%)
                                            0.0000 -0.0018 -0.2333  0.3503  0.0187
                                            0.0153  0.0553  0.6945 -0.2975  0.0106
                                            0.0440  0.3599 -0.1969 -0.0039 -0.0175
                                            0.0642  0.0157  0.1548 -0.1539 -0.1338
                                           -0.0852 -0.0218
    84. (0.00016) RY*( 7) C   2           s( 68.56%)p 0.23( 15.64%)d 0.23( 15.80%)
                                            0.0000 -0.0044  0.0548  0.8249 -0.0458
                                           -0.0036 -0.0213 -0.2651  0.0991  0.0007
                                           -0.0363 -0.1538  0.1370 -0.0028 -0.0103
                                           -0.0890 -0.1550  0.2718  0.0434 -0.0943
                                            0.2313 -0.1410
    85. (0.00008) RY*( 8) C   2           s(  4.34%)p 8.56( 37.20%)d13.46( 58.45%)
    86. (0.00005) RY*( 9) C   2           s(  7.94%)p 6.84( 54.35%)d 4.75( 37.71%)
    87. (0.00003) RY*(10) C   2           s(  8.81%)p 1.81( 15.95%)d 8.54( 75.24%)
    88. (0.00001) RY*(11) C   2           s(  1.27%)p75.62( 95.92%)d 2.22(  2.82%)
    89. (0.00001) RY*(12) C   2           s(  1.97%)p49.36( 97.04%)d 0.51(  0.99%)
    90. (0.00000) RY*(13) C   2           s(  0.35%)p99.99( 95.14%)d13.06(  4.52%)
    91. (0.00000) RY*(14) C   2           s( 97.94%)p 0.01(  0.75%)d 0.01(  1.31%)
    92. (0.00000) RY*(15) C   2           s(  2.06%)p 9.77( 20.08%)d37.88( 77.86%)
    93. (0.00001) RY*(16) C   2           s(  2.12%)p38.13( 80.98%)d 7.95( 16.89%)
    94. (0.00000) RY*(17) C   2           s(  0.51%)p30.79( 15.78%)d99.99( 83.70%)
    95. (0.00526) RY*( 1) C   3           s(  0.15%)p99.99( 94.41%)d36.56(  5.44%)
                                            0.0000 -0.0228  0.0231 -0.0200  0.0058
                                           -0.0215  0.8219 -0.0066  0.0417 -0.0084
                                            0.2179  0.0295  0.0037 -0.0082  0.4605
                                           -0.0742  0.0194 -0.0214 -0.1457 -0.1098
                                           -0.1315  0.0582
    96. (0.00195) RY*( 2) C   3           s(  0.74%)p99.99( 96.55%)d 3.66(  2.71%)
                                            0.0000  0.0139  0.0835 -0.0004 -0.0152
                                            0.0060  0.1874 -0.0282 -0.0506  0.0151
                                            0.6894 -0.0908 -0.0998 -0.0227 -0.6423
                                            0.1027  0.0986  0.0994 -0.0759 -0.0054
                                            0.0204 -0.1048
    97. (0.00123) RY*( 3) C   3           s(  0.74%)p99.99( 81.44%)d24.03( 17.82%)
                                           -0.0000 -0.0008  0.0852 -0.0115 -0.0051
                                            0.0005 -0.4124 -0.1257 -0.0157 -0.0083
                                            0.5636  0.2166  0.0669  0.0007  0.4869
                                            0.1483 -0.0127 -0.1344  0.1770 -0.1619
                                           -0.1249 -0.2950
    98. (0.00061) RY*( 4) C   3           s( 15.23%)p 1.37( 20.81%)d 4.20( 63.96%)
                                            0.0000 -0.0014  0.3793 -0.0913 -0.0071
                                           -0.0028 -0.1809  0.0907  0.0410 -0.0126
                                            0.2299 -0.2194  0.0989 -0.0040  0.2294
                                           -0.0397 -0.0192  0.0093 -0.3509  0.1941
                                            0.5361  0.4374
    99. (0.00043) RY*( 5) C   3           s( 73.58%)p 0.18( 13.41%)d 0.18( 13.00%)
                                            0.0000 -0.0044  0.8565 -0.0449  0.0132
                                           -0.0170  0.1010 -0.1907  0.1472 -0.0083
                                           -0.2261 -0.0493  0.0076 -0.0006 -0.0609
                                            0.0897  0.0120  0.0599  0.1665  0.0909
                                           -0.1763 -0.2436
   100. (0.00029) RY*( 6) C   3           s( 29.34%)p 2.30( 67.49%)d 0.11(  3.17%)
                                            0.0000 -0.0061  0.1956  0.5026 -0.0500
                                           -0.0000 -0.0617 -0.0419 -0.1404  0.0055
                                            0.0490  0.3604 -0.2298 -0.0114 -0.0359
                                           -0.6384  0.2356 -0.0220  0.0473 -0.0927
                                            0.0427  0.1362
   101. (0.00015) RY*( 7) C   3           s(  2.90%)p32.96( 95.53%)d 0.54(  1.57%)
                                            0.0000  0.0082  0.1646 -0.0274  0.0327
                                           -0.0002  0.0081  0.8340  0.0909  0.0037
                                           -0.0216  0.3932 -0.0325 -0.0053 -0.0471
                                            0.2602  0.1590 -0.0692 -0.0120 -0.0589
                                           -0.0702  0.0492
   102. (0.00012) RY*( 8) C   3           s(  3.78%)p16.15( 61.09%)d 9.29( 35.12%)
                                            0.0000  0.0056 -0.1039  0.1220  0.1101
                                           -0.0023 -0.0116 -0.2995  0.0635 -0.0104
                                           -0.1217  0.2963 -0.1222  0.0055  0.0667
                                            0.3416  0.5275  0.0656 -0.4670  0.2925
                                            0.0897 -0.1879
   103. (0.00008) RY*( 9) C   3           s( 27.39%)p 0.58( 15.82%)d 2.07( 56.79%)
   104. (0.00008) RY*(10) C   3           s(  4.03%)p14.70( 59.28%)d 9.10( 36.68%)
   105. (0.00005) RY*(11) C   3           s( 37.53%)p 0.63( 23.53%)d 1.04( 38.94%)
   106. (0.00004) RY*(12) C   3           s(  5.61%)p 5.87( 32.96%)d10.94( 61.42%)
   107. (0.00001) RY*(13) C   3           s(  0.12%)p99.99( 90.74%)d73.38(  9.13%)
   108. (0.00002) RY*(14) C   3           s(  1.14%)p 8.97( 10.22%)d77.77( 88.64%)
   109. (0.00001) RY*(15) C   3           s(  6.19%)p12.34( 76.32%)d 2.83( 17.50%)
   110. (0.00000) RY*(16) C   3           s( 90.82%)p 0.08(  7.43%)d 0.02(  1.75%)
   111. (0.00001) RY*(17) C   3           s(  0.80%)p66.61( 53.03%)d58.01( 46.18%)
   112. (0.00669) RY*( 1) C   4           s(  1.31%)p72.47( 94.73%)d 3.03(  3.96%)
                                            0.0000 -0.0072  0.1054 -0.0436  0.0004
                                            0.0084 -0.6759  0.0083 -0.0330  0.0137
                                           -0.6306  0.0012 -0.0245 -0.0091  0.3005
                                            0.0079  0.0164  0.1009 -0.1552 -0.0396
                                           -0.0350 -0.0507
   113. (0.00431) RY*( 2) C   4           s(  0.77%)p99.99( 95.89%)d 4.34(  3.34%)
                                            0.0000 -0.0045  0.0875  0.0051 -0.0024
                                            0.0116  0.6044 -0.0229  0.0005 -0.0003
                                           -0.2892  0.0269  0.0200  0.0112  0.7108
                                           -0.0385 -0.0361  0.0867  0.0229  0.0545
                                            0.1005 -0.1109
   114. (0.00187) RY*( 3) C   4           s( 10.63%)p 7.49( 79.62%)d 0.92(  9.75%)
                                           -0.0000  0.0037  0.3252  0.0216  0.0023
                                            0.0046 -0.3337 -0.0695  0.0197 -0.0180
                                            0.6445  0.0638  0.0139 -0.0015  0.4850
                                            0.1515 -0.0390  0.0537  0.1389 -0.0687
                                           -0.1371 -0.2276
   115. (0.00091) RY*( 4) C   4           s( 79.26%)p 0.25( 19.60%)d 0.01(  1.14%)
                                           -0.0000 -0.0010  0.8901 -0.0137 -0.0052
                                           -0.0046  0.1490 -0.2004  0.0614 -0.0076
                                           -0.1454 -0.1138  0.0891  0.0021 -0.2876
                                            0.0327 -0.0635 -0.0348 -0.0891  0.0204
                                           -0.0141  0.0408
   116. (0.00067) RY*( 5) C   4           s(  0.53%)p10.62(  5.65%)d99.99( 93.82%)
                                           -0.0000  0.0018  0.0130  0.0710 -0.0103
                                           -0.0043 -0.0527 -0.0079 -0.0040  0.0066
                                            0.1381 -0.1366  0.0113  0.0061  0.1184
                                           -0.0157 -0.0377  0.4925 -0.1215  0.5069
                                           -0.0849  0.6455
   117. (0.00030) RY*( 6) C   4           s(  8.81%)p 5.47( 48.15%)d 4.89( 43.04%)
                                           -0.0000  0.0020  0.1271  0.2681  0.0060
                                           -0.0070 -0.0929  0.5144  0.0916  0.0057
                                            0.1513 -0.3113  0.0368  0.0020  0.0828
                                           -0.2491  0.0984 -0.1787 -0.2859  0.0633
                                            0.5577 -0.0410
   118. (0.00027) RY*( 7) C   4           s(  0.79%)p72.67( 57.65%)d52.39( 41.56%)
                                            0.0000 -0.0058  0.0752  0.0464  0.0095
                                           -0.0051  0.0512  0.3553  0.2848  0.0007
                                           -0.0927  0.1768 -0.0963 -0.0134 -0.1838
                                            0.3952  0.3567  0.4884  0.2269  0.1482
                                            0.0990 -0.3063
   119. (0.00018) RY*( 8) C   4           s( 40.39%)p 1.29( 52.29%)d 0.18(  7.32%)
                                           -0.0000 -0.0010  0.0613  0.6316  0.0343
                                            0.0004 -0.0077  0.1636  0.1609 -0.0026
                                           -0.0658  0.5354  0.1991  0.0022 -0.0357
                                           -0.3171 -0.1944  0.0004  0.0581 -0.0331
                                           -0.2580  0.0463
   120. (0.00013) RY*( 9) C   4           s(  4.12%)p 9.24( 38.05%)d14.04( 57.83%)
                                           -0.0000  0.0052 -0.0802  0.1861  0.0099
                                           -0.0109 -0.1005 -0.4248  0.0037 -0.0007
                                           -0.0325 -0.2041 -0.0499 -0.0116 -0.0903
                                           -0.3675 -0.0357  0.0614  0.2744  0.5267
                                            0.1240 -0.4544
   121. (0.00010) RY*(10) C   4           s(  1.78%)p45.96( 81.65%)d 9.33( 16.58%)
   122. (0.00007) RY*(11) C   4           s(  8.76%)p 2.90( 25.40%)d 7.52( 65.84%)
   123. (0.00007) RY*(12) C   4           s(  3.08%)p 9.47( 29.20%)d21.95( 67.71%)
   124. (0.00006) RY*(13) C   4           s(  1.38%)p51.16( 70.65%)d20.26( 27.97%)
   125. (0.00005) RY*(14) C   4           s( 41.25%)p 1.09( 45.07%)d 0.33( 13.69%)
   126. (0.00001) RY*(15) C   4           s(  0.63%)p99.99( 94.09%)d 8.44(  5.28%)
   127. (0.00001) RY*(16) C   4           s( 92.91%)p 0.03(  2.56%)d 0.05(  4.53%)
   128. (0.00001) RY*(17) C   4           s(  3.63%)p16.47( 59.85%)d10.05( 36.51%)
   129. (0.00580) RY*( 1) C   5           s(  0.28%)p99.99( 94.97%)d17.18(  4.76%)
                                            0.0000 -0.0213  0.0481  0.0005  0.0016
                                            0.0013 -0.0676  0.0702 -0.0056 -0.0115
                                            0.4722 -0.0376  0.0002  0.0217 -0.8447
                                           -0.0062 -0.0400  0.0967 -0.0431  0.0981
                                            0.0736 -0.1459
   130. (0.00204) RY*( 2) C   5           s(  0.54%)p99.99( 96.35%)d 5.71(  3.11%)
                                            0.0000  0.0175  0.0669 -0.0179 -0.0186
                                            0.0227  0.8679 -0.1006 -0.0966  0.0138
                                            0.3813 -0.1249 -0.0770  0.0021  0.1414
                                           -0.0514  0.0209  0.0477 -0.1266 -0.1124
                                           -0.0102  0.0036
   131. (0.00109) RY*( 3) C   5           s(  0.27%)p99.99( 72.46%)d99.99( 27.28%)
                                           -0.0000 -0.0014  0.0367 -0.0359 -0.0035
                                           -0.0094  0.3050  0.2051  0.0460  0.0169
                                           -0.6420 -0.1788 -0.0327  0.0104 -0.3527
                                           -0.1312  0.0067 -0.2784 -0.1148 -0.2041
                                            0.3521 -0.1284
   132. (0.00053) RY*( 4) C   5           s( 10.03%)p 3.81( 38.19%)d 5.16( 51.78%)
                                            0.0000 -0.0005  0.3057 -0.0826 -0.0002
                                           -0.0075 -0.2891  0.0200  0.0577 -0.0019
                                            0.3479 -0.2929  0.1070  0.0054  0.2408
                                           -0.1353 -0.0037 -0.2911 -0.3291 -0.1063
                                            0.5365  0.1603
   133. (0.00044) RY*( 5) C   5           s( 64.80%)p 0.35( 22.80%)d 0.19( 12.40%)
                                            0.0000 -0.0041  0.7793 -0.2012  0.0140
                                           -0.0083 -0.0019 -0.3132  0.1567 -0.0157
                                           -0.1854 -0.1896  0.0835  0.0110 -0.0954
                                            0.0906 -0.1017  0.1090  0.0539 -0.0196
                                           -0.3298  0.0057
   134. (0.00025) RY*( 6) C   5           s( 31.21%)p 2.10( 65.51%)d 0.11(  3.29%)
                                            0.0000 -0.0049  0.4804  0.2803 -0.0522
                                            0.0101  0.0157  0.5470 -0.3643 -0.0044
                                            0.0070  0.3017 -0.2031  0.0103  0.0955
                                            0.2846  0.0173  0.1109  0.0328  0.0124
                                            0.1264 -0.0579
   135. (0.00014) RY*( 7) C   5           s(  2.10%)p19.66( 41.32%)d26.92( 56.58%)
                                            0.0000  0.0087 -0.0477  0.0779  0.1123
                                           -0.0110 -0.1076 -0.2269 -0.4633 -0.0092
                                           -0.0987  0.1202  0.0064  0.0025 -0.0044
                                           -0.0855 -0.3221 -0.0426 -0.6691 -0.0419
                                           -0.2189 -0.2581
   136. (0.00012) RY*( 8) C   5           s(  2.56%)p33.47( 85.61%)d 4.62( 11.83%)
                                            0.0000  0.0088  0.1076  0.1179  0.0064
                                           -0.0002 -0.0205  0.3473  0.0182  0.0075
                                            0.0114 -0.1422 -0.0967  0.0057  0.0672
                                           -0.8135 -0.1967  0.0992  0.0903  0.2083
                                           -0.2343  0.0444
   137. (0.00007) RY*( 9) C   5           s(  5.82%)p 4.02( 23.40%)d12.16( 70.78%)
   138. (0.00007) RY*(10) C   5           s( 39.86%)p 1.02( 40.84%)d 0.48( 19.30%)
   139. (0.00005) RY*(11) C   5           s( 34.67%)p 0.62( 21.66%)d 1.26( 43.68%)
   140. (0.00003) RY*(12) C   5           s(  1.34%)p15.48( 20.77%)d58.08( 77.89%)
   141. (0.00003) RY*(13) C   5           s(  1.28%)p42.21( 53.94%)d35.04( 44.78%)
   142. (0.00000) RY*(14) C   5           s( 95.56%)p 0.03(  2.62%)d 0.02(  1.81%)
   143. (0.00001) RY*(15) C   5           s(  4.30%)p20.85( 89.71%)d 1.39(  5.99%)
   144. (0.00001) RY*(16) C   5           s(  0.52%)p99.99( 88.19%)d21.50( 11.29%)
   145. (0.00001) RY*(17) C   5           s(  4.96%)p 8.42( 41.74%)d10.75( 53.31%)
   146. (0.00567) RY*( 1) C   6           s(  0.38%)p99.99( 94.76%)d12.73(  4.86%)
                                           -0.0000  0.0259 -0.0374  0.0413 -0.0062
                                           -0.0238  0.8169 -0.0799  0.0497 -0.0074
                                            0.1798 -0.0520  0.0174 -0.0113  0.4848
                                           -0.0017  0.0186  0.0163  0.1428  0.1026
                                            0.1206 -0.0534
   147. (0.00201) RY*( 2) C   6           s(  0.19%)p99.99( 97.84%)d10.24(  1.97%)
                                           -0.0000 -0.0016  0.0372 -0.0227 -0.0044
                                           -0.0104 -0.2760  0.0407  0.0519 -0.0252
                                           -0.5764  0.0941  0.1360  0.0295  0.7026
                                           -0.1243 -0.1659  0.0810 -0.0790  0.0167
                                            0.0059 -0.0809
   148. (0.00081) RY*( 3) C   6           s(  0.04%)p99.99( 82.02%)d99.99( 17.94%)
                                           -0.0000 -0.0003  0.0180 -0.0084  0.0013
                                           -0.0069  0.3808  0.1190  0.0243  0.0116
                                           -0.6612 -0.1985 -0.0494  0.0069 -0.3994
                                           -0.1426 -0.0360 -0.1366 -0.1954 -0.0453
                                            0.3383  0.0779
   149. (0.00060) RY*( 4) C   6           s(  0.24%)p46.01( 10.86%)d99.99( 88.90%)
                                            0.0000  0.0001 -0.0305  0.0378  0.0000
                                           -0.0067  0.1345  0.0038  0.0383  0.0117
                                           -0.2443 -0.0026 -0.0961  0.0085 -0.1372
                                           -0.0076 -0.0313 -0.1090  0.4116 -0.2744
                                           -0.5194 -0.6022
   150. (0.00045) RY*( 5) C   6           s( 87.00%)p 0.12( 10.02%)d 0.03(  2.98%)
                                           -0.0000  0.0032  0.9323  0.0086 -0.0274
                                           -0.0152  0.0708  0.1450  0.1245  0.0020
                                            0.0664  0.1217 -0.0210 -0.0171  0.0005
                                           -0.1282  0.1484  0.0792 -0.0726 -0.1240
                                           -0.0516 -0.0154
   151. (0.00026) RY*( 6) C   6           s( 18.14%)p 4.02( 72.87%)d 0.50(  8.98%)
                                            0.0000 -0.0018 -0.2400  0.3506  0.0299
                                            0.0097  0.0341  0.1893 -0.1308  0.0124
                                            0.0635  0.4558 -0.2271 -0.0114 -0.0284
                                           -0.5901  0.2487  0.2238 -0.1343 -0.0386
                                            0.0649 -0.1265
   152. (0.00013) RY*( 7) C   6           s( 64.02%)p 0.29( 18.38%)d 0.27( 17.60%)
                                            0.0000 -0.0057 -0.0263  0.7971 -0.0648
                                            0.0030 -0.0075 -0.0379  0.2300 -0.0035
                                           -0.0807 -0.0988  0.0973  0.0087  0.0280
                                            0.3171  0.0469  0.1134  0.0095 -0.3182
                                           -0.0506  0.2434
   153. (0.00008) RY*( 8) C   6           s( 11.09%)p 4.29( 47.61%)d 3.72( 41.30%)
   154. (0.00006) RY*( 9) C   6           s(  4.16%)p10.64( 44.29%)d12.39( 51.55%)
   155. (0.00003) RY*(10) C   6           s(  4.55%)p 5.23( 23.80%)d15.75( 71.65%)
   156. (0.00002) RY*(11) C   6           s(  4.12%)p21.38( 88.16%)d 1.87(  7.71%)
   157. (0.00000) RY*(12) C   6           s(  3.80%)p22.43( 85.34%)d 2.85( 10.85%)
   158. (0.00000) RY*(13) C   6           s(  1.58%)p12.78( 20.22%)d49.44( 78.20%)
   159. (0.00000) RY*(14) C   6           s(  0.39%)p73.36( 28.32%)d99.99( 71.30%)
   160. (0.00001) RY*(15) C   6           s(  1.45%)p59.68( 86.68%)d 8.17( 11.87%)
   161. (0.00000) RY*(16) C   6           s( 97.43%)p 0.01(  1.15%)d 0.01(  1.42%)
   162. (0.00001) RY*(17) C   6           s(  1.50%)p58.51( 87.76%)d 7.16( 10.74%)
   163. (0.01155) RY*( 1) C   7           s(  2.67%)p35.74( 95.60%)d 0.65(  1.73%)
                                            0.0000 -0.0071  0.1633 -0.0045  0.0002
                                           -0.0077  0.2188 -0.0270 -0.0042  0.0125
                                           -0.1986 -0.0183 -0.0254  0.0390 -0.9295
                                            0.0316 -0.0134  0.0293  0.0270 -0.1013
                                            0.0354 -0.0647
   164. (0.00528) RY*( 2) C   7           s(  0.09%)p99.99( 95.51%)d51.66(  4.40%)
                                           -0.0000 -0.0107 -0.0015  0.0270 -0.0022
                                           -0.0085 -0.9203 -0.0672  0.0314  0.0102
                                            0.1746  0.0286  0.0059 -0.0050 -0.2623
                                           -0.0477  0.0029  0.1545  0.0293  0.1175
                                           -0.0666 -0.0320
   165. (0.00186) RY*( 3) C   7           s(  0.09%)p99.99( 77.06%)d99.99( 22.85%)
                                            0.0000  0.0052  0.0236  0.0168 -0.0032
                                           -0.0048  0.0043 -0.7055 -0.0053 -0.0099
                                           -0.4279 -0.0052 -0.0307  0.0053  0.1054
                                           -0.2628 -0.0916  0.1450 -0.2142  0.0080
                                           -0.3665 -0.1651
   166. (0.00143) RY*( 4) C   7           s(  0.32%)p99.99( 81.36%)d56.63( 18.32%)
                                           -0.0000 -0.0080  0.0454 -0.0333 -0.0007
                                           -0.0068  0.1990 -0.3977  0.0241  0.0230
                                            0.7341  0.0193 -0.1217 -0.0084 -0.0792
                                            0.2235  0.0657  0.0781  0.1094 -0.1544
                                           -0.3613  0.1035
   167. (0.00121) RY*( 5) C   7           s(  0.94%)p85.66( 80.17%)d20.18( 18.89%)
                                           -0.0000 -0.0004  0.0933  0.0189 -0.0171
                                           -0.0051  0.1100  0.3665  0.0297  0.0096
                                            0.1703  0.4441 -0.0112  0.0000 -0.0391
                                           -0.6526 -0.0236  0.0223  0.0666  0.0318
                                           -0.3930 -0.1689
   168. (0.00103) RY*( 6) C   7           s(  0.29%)p99.99( 37.47%)d99.99( 62.24%)
                                            0.0000 -0.0010  0.0516 -0.0154  0.0000
                                           -0.0034  0.0366  0.4124 -0.0187 -0.0119
                                           -0.1251 -0.2097  0.0509  0.0022  0.0355
                                            0.3730 -0.0151  0.5400 -0.2761  0.0597
                                           -0.4980 -0.0543
   169. (0.00082) RY*( 7) C   7           s(  8.92%)p 6.47( 57.69%)d 3.75( 33.39%)
                                           -0.0000 -0.0026  0.2808 -0.1014  0.0017
                                           -0.0073 -0.1264  0.0311  0.1517  0.0180
                                           -0.2852  0.4135 -0.2356  0.0085  0.1192
                                            0.4601 -0.0530 -0.2626  0.3877 -0.1347
                                           -0.2213 -0.2179
   170. (0.00045) RY*( 8) C   7           s(  0.94%)p53.91( 50.90%)d51.00( 48.16%)
                                            0.0000 -0.0016  0.0963  0.0110  0.0067
                                            0.0076  0.1199 -0.1508  0.0069 -0.0090
                                            0.1353  0.5580  0.2274  0.0078  0.0172
                                            0.1996 -0.2240  0.3979 -0.1685  0.3101
                                            0.3906 -0.2147
   171. (0.00045) RY*( 9) C   7           s( 53.05%)p 0.59( 31.12%)d 0.30( 15.83%)
                                            0.0000 -0.0030  0.7248 -0.0676  0.0247
                                           -0.0048  0.0102  0.0002 -0.0174  0.0187
                                            0.1251 -0.4365 -0.1115  0.0215  0.1394
                                           -0.1820 -0.1968  0.1489  0.1982  0.0708
                                            0.1851 -0.2400
   172. (0.00024) RY*(10) C   7           s( 24.54%)p 1.57( 38.41%)d 1.51( 37.06%)
                                           -0.0000 -0.0041  0.4423  0.2214  0.0269
                                           -0.0051 -0.0620 -0.0242 -0.1566  0.0032
                                           -0.0599  0.1249  0.5597 -0.0028  0.0198
                                            0.0382 -0.1442 -0.1853 -0.0689 -0.0904
                                           -0.1588  0.5459
   173. (0.00020) RY*(11) C   7           s(  4.50%)p 5.57( 25.04%)d15.67( 70.46%)
                                           -0.0000 -0.0059 -0.1440  0.1504  0.0396
                                            0.0001  0.0526  0.0066 -0.0443  0.0113
                                            0.1317 -0.2173  0.2593 -0.0140 -0.0891
                                            0.1386 -0.2939 -0.4890 -0.0211  0.5082
                                           -0.2327 -0.3908
   174. (0.00013) RY*(12) C   7           s( 12.73%)p 2.68( 34.10%)d 4.18( 53.17%)
                                           -0.0000 -0.0043  0.2859 -0.2128 -0.0164
                                           -0.0125 -0.0672  0.0358 -0.3708  0.0060
                                            0.0914  0.1276 -0.3064 -0.0024 -0.0103
                                            0.0612  0.2742 -0.3233 -0.6459  0.0704
                                            0.0267 -0.0656
   175. (0.00010) RY*(13) C   7           s(  6.47%)p11.91( 77.03%)d 2.55( 16.50%)
   176. (0.00008) RY*(14) C   7           s( 36.16%)p 1.35( 48.92%)d 0.41( 14.91%)
   177. (0.00003) RY*(15) C   7           s( 53.39%)p 0.76( 40.64%)d 0.11(  5.97%)
   178. (0.00003) RY*(16) C   7           s(  6.36%)p 3.24( 20.62%)d11.48( 73.02%)
   179. (0.00001) RY*(17) C   7           s( 88.45%)p 0.10(  8.68%)d 0.03(  2.87%)
   180. (0.00736) RY*( 1) C   8           s(  0.83%)p99.99( 95.77%)d 4.11(  3.40%)
                                            0.0000 -0.0104  0.0756 -0.0492  0.0051
                                           -0.0195  0.9201 -0.0229  0.0347 -0.0045
                                            0.2031  0.0016  0.0034 -0.0072  0.2595
                                            0.0137  0.0124  0.0725  0.1478 -0.0129
                                            0.0764 -0.0300
   181. (0.00355) RY*( 2) C   8           s(  8.52%)p10.27( 87.51%)d 0.46(  3.96%)
                                           -0.0000  0.0081  0.2916 -0.0108 -0.0067
                                            0.0054 -0.2107  0.0303  0.0052  0.0157
                                           -0.3024  0.0048 -0.0217  0.0054  0.8578
                                            0.0373 -0.0177  0.0965 -0.0524 -0.0569
                                            0.0903 -0.1272
   182. (0.00277) RY*( 3) C   8           s(  0.23%)p99.99( 94.89%)d21.52(  4.88%)
                                           -0.0000  0.0028 -0.0185  0.0433  0.0066
                                           -0.0071 -0.2620  0.0494  0.0126  0.0021
                                            0.9005  0.0413 -0.0122  0.0171  0.2502
                                            0.0028 -0.0434 -0.1668  0.0075 -0.1006
                                            0.0695 -0.0774
   183. (0.00086) RY*( 4) C   8           s( 80.78%)p 0.15( 12.39%)d 0.08(  6.83%)
                                           -0.0000 -0.0006  0.8988 -0.0069 -0.0013
                                            0.0102 -0.0074  0.1920 -0.1180  0.0008
                                            0.0664  0.0482  0.0042  0.0042 -0.2508
                                            0.0571 -0.0050 -0.0848  0.1041 -0.1210
                                           -0.1050  0.1569
   184. (0.00066) RY*( 5) C   8           s(  0.30%)p14.00(  4.21%)d99.99( 95.48%)
                                           -0.0000  0.0003  0.0469  0.0277  0.0061
                                            0.0009  0.0038 -0.1118  0.0087 -0.0100
                                           -0.0616  0.1531  0.0359  0.0062  0.0117
                                            0.0186  0.0204 -0.4082  0.3330  0.3366
                                           -0.4390 -0.6094
   185. (0.00029) RY*( 6) C   8           s(  0.46%)p99.99( 59.62%)d87.08( 39.92%)
                                           -0.0000  0.0000  0.0223  0.0586 -0.0256
                                           -0.0051 -0.0137 -0.0252  0.1434  0.0069
                                            0.0470 -0.1464 -0.2445  0.0146  0.1345
                                           -0.5598 -0.3996  0.0568  0.1178  0.3048
                                           -0.3711  0.3891
   186. (0.00020) RY*( 7) C   8           s(  4.01%)p10.80( 43.28%)d13.15( 52.71%)
                                           -0.0000  0.0044 -0.1289  0.1529  0.0064
                                           -0.0006  0.0274  0.0613 -0.0364 -0.0119
                                           -0.1569  0.3705  0.1601  0.0016  0.0882
                                           -0.4322  0.2115 -0.4876  0.2343 -0.3974
                                            0.1172  0.2504
   187. (0.00019) RY*( 8) C   8           s( 27.33%)p 2.07( 56.67%)d 0.59( 16.00%)
                                            0.0000  0.0005  0.0802  0.5117  0.0711
                                            0.0003 -0.0177 -0.5104 -0.4287  0.0043
                                            0.0615  0.3102  0.0502 -0.0002 -0.0357
                                           -0.1148 -0.0712  0.3905  0.0307 -0.0092
                                            0.0195 -0.0784
   188. (0.00015) RY*( 9) C   8           s(  4.12%)p15.86( 65.32%)d 7.42( 30.56%)
                                            0.0000  0.0034  0.0270  0.1988  0.0305
                                            0.0043  0.0889  0.3777 -0.2462 -0.0014
                                            0.0251 -0.3535  0.1499 -0.0094 -0.0352
                                           -0.4946  0.2190  0.0650 -0.3925 -0.0486
                                           -0.0938 -0.3691
   189. (0.00009) RY*(10) C   8           s( 11.79%)p 3.90( 45.97%)d 3.58( 42.24%)
   190. (0.00008) RY*(11) C   8           s(  2.48%)p26.18( 65.00%)d13.10( 32.52%)
   191. (0.00007) RY*(12) C   8           s(  8.96%)p 1.74( 15.57%)d 8.43( 75.47%)
   192. (0.00005) RY*(13) C   8           s(  6.80%)p 9.83( 66.90%)d 3.86( 26.29%)
   193. (0.00003) RY*(14) C   8           s(  7.23%)p 6.64( 47.98%)d 6.20( 44.79%)
   194. (0.00004) RY*(15) C   8           s( 44.67%)p 0.88( 39.37%)d 0.36( 15.96%)
   195. (0.00001) RY*(16) C   8           s( 90.77%)p 0.02(  2.20%)d 0.08(  7.04%)
   196. (0.00001) RY*(17) C   8           s(  0.77%)p99.99( 97.43%)d 2.36(  1.80%)
   197. (0.00641) RY*( 1) N   9           s(  0.61%)p99.99( 97.98%)d 2.30(  1.41%)
                                           -0.0000  0.0031  0.0130  0.0771 -0.0007
                                           -0.0142  0.8450 -0.1941  0.0105 -0.0035
                                            0.2281 -0.2174  0.0099 -0.0040  0.3461
                                            0.0925  0.0004 -0.0352  0.0804  0.0515
                                            0.0378  0.0479
   198. (0.00507) RY*( 2) N   9           s( 12.17%)p 7.13( 86.77%)d 0.09(  1.07%)
                                           -0.0000  0.0027  0.3488  0.0038 -0.0002
                                           -0.0013  0.0064  0.0648 -0.0118  0.0050
                                           -0.7597 -0.2072  0.0069 -0.0002  0.2801
                                            0.4054  0.0174  0.0497 -0.0699  0.0016
                                            0.0315  0.0482
   199. (0.00160) RY*( 3) N   9           s( 55.58%)p 0.72( 39.86%)d 0.08(  4.56%)
                                           -0.0000  0.0009  0.6195  0.4148  0.0044
                                            0.0001  0.1109 -0.0664 -0.0397  0.0046
                                            0.1130  0.5414 -0.0359  0.0007 -0.2152
                                            0.1094  0.1218 -0.1084 -0.0233  0.1274
                                            0.1184 -0.0550
   200. (0.00154) RY*( 4) N   9           s( 51.38%)p 0.83( 42.50%)d 0.12(  6.12%)
                                           -0.0000 -0.0002 -0.2834  0.6584  0.0019
                                           -0.0049 -0.2779 -0.3098 -0.0051  0.0040
                                           -0.0121  0.0990 -0.0379  0.0031  0.4770
                                           -0.0146  0.1122  0.0896  0.0434 -0.1958
                                           -0.1041  0.0464
   201. (0.00100) RY*( 5) N   9           s( 27.39%)p 1.86( 50.88%)d 0.79( 21.72%)
                                           -0.0000 -0.0054 -0.2805  0.4418  0.0041
                                           -0.0003  0.1119 -0.0258 -0.0393 -0.0033
                                           -0.1513 -0.3668  0.0277 -0.0006 -0.5393
                                            0.2041  0.0582 -0.1618 -0.0277  0.2243
                                           -0.1633 -0.3366
   202. (0.00070) RY*( 6) N   9           s(  5.86%)p10.32( 60.50%)d 5.74( 33.64%)
                                            0.0000  0.0044  0.2269 -0.0844 -0.0028
                                            0.0027  0.0254 -0.5938  0.0119  0.0031
                                           -0.1684 -0.1065  0.0498 -0.0007 -0.1440
                                           -0.4335 -0.0258  0.2881 -0.2505  0.2038
                                           -0.3703  0.1095
   203. (0.00059) RY*( 7) N   9           s( 21.95%)p 2.43( 53.26%)d 1.13( 24.80%)
                                           -0.0000 -0.0088  0.4659 -0.0473  0.0094
                                            0.0030 -0.3092 -0.0173  0.0054 -0.0018
                                            0.4194 -0.4523  0.0019  0.0037  0.1898
                                            0.1266  0.0640 -0.0123  0.1799 -0.0521
                                           -0.2573 -0.3828
   204. (0.00041) RY*( 8) N   9           s( 12.80%)p 5.91( 75.67%)d 0.90( 11.53%)
                                            0.0000  0.0038  0.1969  0.2970 -0.0309
                                            0.0001  0.0675  0.3454 -0.0215 -0.0016
                                           -0.1693 -0.2505  0.1066  0.0037  0.0849
                                           -0.7117 -0.1260 -0.1855 -0.0003 -0.1139
                                            0.2366 -0.1093
   205. (0.00021) RY*( 9) N   9           s(  2.18%)p13.82( 30.18%)d30.97( 67.64%)
                                           -0.0000 -0.0030 -0.0044  0.1473 -0.0105
                                           -0.0069  0.0110  0.5045  0.0207 -0.0007
                                            0.0593  0.0822  0.0241  0.0035  0.1706
                                           -0.0290 -0.0763  0.0570  0.0809  0.5085
                                           -0.5554  0.3155
   206. (0.00016) RY*(10) N   9           s(  4.81%)p 5.85( 28.14%)d13.94( 67.05%)
                                           -0.0000 -0.0106  0.1291  0.1765 -0.0122
                                            0.0058  0.1104  0.2327 -0.0179  0.0062
                                            0.1255 -0.2183 -0.1352 -0.0192 -0.3120
                                            0.0790  0.1704  0.3408 -0.1373 -0.5703
                                           -0.1505  0.4332
   207. (0.00012) RY*(11) N   9           s(  1.16%)p20.00( 23.17%)d65.32( 75.67%)
                                           -0.0000 -0.0104 -0.0045  0.1035 -0.0274
                                           -0.0019 -0.1058  0.0794 -0.0092  0.0099
                                            0.2581 -0.1210  0.0632  0.0060  0.1356
                                            0.1656 -0.2880  0.0396 -0.8251  0.1630
                                            0.2186  0.0049
   208. (0.00010) RY*(12) N   9           s(  1.01%)p26.33( 26.49%)d72.09( 72.51%)
                                           -0.0000 -0.0089  0.0733  0.0678  0.0033
                                           -0.0072 -0.2400 -0.2026  0.0697  0.0039
                                            0.1108 -0.3462 -0.0733 -0.0051 -0.0916
                                            0.0299  0.1203 -0.2686  0.2023  0.3202
                                            0.3805  0.6039
   209. (0.00006) RY*(13) N   9           s(  1.88%)p42.88( 80.66%)d 9.28( 17.46%)
   210. (0.00003) RY*(14) N   9           s(  1.50%)p 5.85(  8.77%)d59.82( 89.73%)
   211. (0.00000) RY*(15) N   9           s(  0.69%)p99.99( 95.27%)d 5.81(  4.03%)
   212. (0.00000) RY*(16) N   9           s( 98.90%)p 0.01(  0.68%)d 0.00(  0.42%)
   213. (0.00000) RY*(17) N   9           s(  0.20%)p99.99( 99.28%)d 2.68(  0.52%)
   214. (0.00545) RY*( 1) C  10           s(  0.44%)p99.99( 94.37%)d11.78(  5.19%)
                                            0.0000 -0.0208  0.0556  0.0293  0.0054
                                            0.0233 -0.8494  0.0014 -0.0331 -0.0046
                                            0.2960 -0.0632  0.0043 -0.0067  0.3553
                                           -0.0448  0.0251  0.1133  0.1674  0.0199
                                           -0.0701  0.0755
   215. (0.00193) RY*( 2) C  10           s(  1.65%)p58.30( 95.99%)d 1.44(  2.37%)
                                            0.0000  0.0163  0.1174  0.0466 -0.0152
                                           -0.0110 -0.4580  0.0595  0.0936 -0.0087
                                           -0.4847 -0.0142  0.0204 -0.0240 -0.6961
                                            0.0959  0.0874  0.0002  0.0714 -0.0358
                                            0.1161 -0.0616
   216. (0.00115) RY*( 3) C  10           s(  0.08%)p99.99( 80.45%)d99.99( 19.48%)
                                            0.0000  0.0009  0.0056  0.0268  0.0003
                                           -0.0026  0.0311  0.0915  0.0281 -0.0190
                                            0.6800  0.2253  0.0582  0.0078 -0.4952
                                           -0.1792 -0.0020 -0.0541  0.0227 -0.2124
                                            0.1744  0.3403
   217. (0.00061) RY*( 4) C  10           s(  1.23%)p26.95( 33.16%)d53.31( 65.61%)
                                           -0.0000 -0.0005  0.1101  0.0127  0.0039
                                            0.0015 -0.0300  0.0100 -0.0422 -0.0037
                                           -0.3674  0.3037 -0.0526  0.0044  0.2804
                                           -0.1411 -0.0169 -0.4981  0.1652 -0.3370
                                            0.1723  0.4873
   218. (0.00049) RY*( 5) C  10           s( 83.98%)p 0.18( 14.87%)d 0.01(  1.15%)
                                            0.0000 -0.0069  0.9093 -0.1135 -0.0016
                                            0.0201  0.0915  0.2519 -0.1332  0.0011
                                            0.0973 -0.1779 -0.0583  0.0010  0.0375
                                            0.1044 -0.0435 -0.0333 -0.0677  0.0215
                                            0.0578 -0.0452
   219. (0.00030) RY*( 6) C  10           s( 18.53%)p 4.07( 75.43%)d 0.33(  6.03%)
                                           -0.0000 -0.0070  0.1787  0.3878 -0.0542
                                           -0.0035  0.0625 -0.2500  0.2229 -0.0044
                                           -0.0711 -0.3475  0.0741 -0.0111 -0.0231
                                           -0.6929  0.1617 -0.0101 -0.0242  0.2052
                                           -0.0470  0.1239
   220. (0.00015) RY*( 7) C  10           s( 10.77%)p 5.01( 53.90%)d 3.28( 35.34%)
                                           -0.0000 -0.0042 -0.0922  0.3087 -0.0619
                                           -0.0107 -0.0891  0.1186 -0.1359 -0.0007
                                           -0.0202 -0.0786 -0.3683 -0.0081 -0.0931
                                            0.1106 -0.5790 -0.1232 -0.3199  0.3498
                                           -0.1128  0.3174
   221. (0.00015) RY*( 8) C  10           s( 29.78%)p 1.59( 47.26%)d 0.77( 22.96%)
                                            0.0000  0.0061  0.1524  0.5167  0.0869
                                            0.0011 -0.0284  0.1487 -0.1159  0.0010
                                           -0.0752  0.6075  0.2185 -0.0002  0.0715
                                           -0.0896  0.0242  0.2355 -0.2768 -0.1052
                                           -0.2106 -0.2052
   222. (0.00009) RY*( 9) C  10           s(  4.68%)p18.00( 84.15%)d 2.39( 11.17%)
   223. (0.00006) RY*(10) C  10           s( 11.05%)p 1.95( 21.51%)d 6.11( 67.45%)
   224. (0.00004) RY*(11) C  10           s( 31.58%)p 1.09( 34.40%)d 1.08( 34.02%)
   225. (0.00003) RY*(12) C  10           s(  0.68%)p21.42( 14.65%)d99.99( 84.67%)
   226. (0.00004) RY*(13) C  10           s(  1.29%)p22.28( 28.65%)d54.49( 70.07%)
   227. (0.00001) RY*(14) C  10           s(  5.92%)p13.97( 82.69%)d 1.92( 11.39%)
   228. (0.00001) RY*(15) C  10           s(  2.31%)p16.51( 38.09%)d25.83( 59.61%)
   229. (0.00001) RY*(16) C  10           s(  0.07%)p99.99( 97.81%)d29.42(  2.12%)
   230. (0.00000) RY*(17) C  10           s( 96.07%)p 0.03(  2.71%)d 0.01(  1.23%)
   231. (0.00575) RY*( 1) C  11           s(  0.38%)p99.99( 94.81%)d12.84(  4.82%)
                                            0.0000 -0.0262  0.0485 -0.0252  0.0091
                                           -0.0041  0.0017 -0.0391  0.0155 -0.0140
                                            0.5026 -0.0371  0.0252 -0.0236  0.8274
                                           -0.0638  0.0484 -0.0230 -0.0051 -0.1185
                                            0.1180 -0.1402
   232. (0.00202) RY*( 2) C  11           s(  0.35%)p99.99( 97.54%)d 6.13(  2.12%)
                                           -0.0000 -0.0021  0.0420 -0.0408 -0.0043
                                            0.0393  0.9418 -0.1653 -0.2180 -0.0040
                                           -0.0944  0.0207  0.0262 -0.0005  0.0433
                                           -0.0028  0.0069  0.0746  0.1217 -0.0194
                                            0.0187 -0.0098
   233. (0.00097) RY*( 3) C  11           s(  0.08%)p99.99( 76.99%)d99.99( 22.93%)
                                           -0.0000  0.0004  0.0164  0.0224 -0.0007
                                            0.0006  0.0959  0.0563 -0.0071 -0.0102
                                            0.7086  0.2320  0.0475  0.0065 -0.4292
                                           -0.1211 -0.0155 -0.3661  0.1858 -0.1460
                                            0.0335  0.1957
   234. (0.00055) RY*( 4) C  11           s(  0.12%)p99.99( 16.97%)d99.99( 82.90%)
                                            0.0000  0.0002 -0.0214  0.0278 -0.0024
                                            0.0011 -0.0401 -0.0075 -0.0141  0.0128
                                           -0.3340  0.0086 -0.0989 -0.0083  0.2040
                                            0.0213  0.0645 -0.7506  0.4634  0.0117
                                           -0.2063 -0.0903
   235. (0.00044) RY*( 5) C  11           s( 88.68%)p 0.10(  8.86%)d 0.03(  2.46%)
                                           -0.0000  0.0031  0.9382 -0.0727 -0.0342
                                           -0.0070 -0.0704 -0.1597  0.0436  0.0117
                                           -0.0560 -0.0133 -0.1029  0.0179 -0.0602
                                           -0.1201 -0.1544 -0.0158  0.0501 -0.0112
                                            0.1291 -0.0711
   236. (0.00029) RY*( 6) C  11           s( 10.34%)p 7.95( 82.17%)d 0.72(  7.49%)
                                            0.0000 -0.0016 -0.1656  0.2753  0.0120
                                           -0.0198 -0.0769 -0.8256  0.3543 -0.0003
                                            0.0314  0.0596 -0.0153 -0.0034 -0.0494
                                            0.0327 -0.0045  0.1053  0.2238  0.0328
                                            0.1123 -0.0086
   237. (0.00012) RY*( 7) C  11           s( 57.63%)p 0.32( 18.62%)d 0.41( 23.75%)
                                            0.0000 -0.0081 -0.0406  0.7546 -0.0719
                                            0.0045  0.0485  0.2038 -0.1658 -0.0034
                                           -0.0226 -0.1188 -0.1528 -0.0047 -0.0135
                                           -0.1771 -0.2128 -0.1062 -0.0684  0.1668
                                            0.4145 -0.1479
   238. (0.00008) RY*( 8) C  11           s( 12.15%)p 3.34( 40.57%)d 3.89( 47.27%)
   239. (0.00006) RY*( 9) C  11           s( 11.87%)p 3.86( 45.81%)d 3.57( 42.33%)
   240. (0.00003) RY*(10) C  11           s(  0.66%)p99.99( 90.05%)d14.12(  9.29%)
   241. (0.00003) RY*(11) C  11           s( 11.69%)p 1.38( 16.17%)d 6.17( 72.14%)
   242. (0.00001) RY*(12) C  11           s(  1.08%)p88.03( 94.64%)d 3.98(  4.28%)
   243. (0.00000) RY*(13) C  11           s(  2.54%)p37.39( 95.00%)d 0.97(  2.46%)
   244. (0.00000) RY*(14) C  11           s( 98.17%)p 0.01(  1.26%)d 0.01(  0.57%)
   245. (0.00001) RY*(15) C  11           s(  2.89%)p 9.97( 28.83%)d23.62( 68.28%)
   246. (0.00001) RY*(16) C  11           s(  1.25%)p61.24( 76.63%)d17.68( 22.12%)
   247. (0.00000) RY*(17) C  11           s(  0.23%)p65.74( 15.16%)d99.99( 84.61%)
   248. (0.00543) RY*( 1) C  12           s(  1.02%)p91.27( 93.52%)d 5.32(  5.45%)
                                            0.0000 -0.0243  0.0970 -0.0006  0.0155
                                           -0.0215  0.8466 -0.1011  0.0479 -0.0045
                                            0.1661 -0.0216  0.0120 -0.0112  0.4169
                                           -0.0521  0.0250 -0.0849 -0.1723  0.0459
                                           -0.1054  0.0665
   249. (0.00194) RY*( 2) C  12           s(  0.02%)p99.99( 98.01%)d96.51(  1.97%)
                                           -0.0000 -0.0001  0.0141 -0.0020  0.0005
                                           -0.0191 -0.4383  0.0639  0.1102  0.0200
                                            0.4718 -0.0726 -0.1154  0.0307  0.6960
                                           -0.1151 -0.1765  0.0468  0.0604  0.0504
                                           -0.0701  0.0799
   250. (0.00089) RY*( 3) C  12           s(  0.22%)p99.99( 91.65%)d37.14(  8.13%)
                                           -0.0000  0.0002  0.0463 -0.0070 -0.0003
                                           -0.0008  0.0782  0.0127  0.0067 -0.0183
                                            0.7857  0.1893  0.0995  0.0116 -0.4820
                                           -0.1050 -0.0577 -0.1916  0.0949 -0.1047
                                            0.0506  0.1485
   251. (0.00054) RY*( 4) C  12           s(  0.16%)p 5.30(  0.87%)d99.99( 98.96%)
                                           -0.0000  0.0001  0.0381 -0.0139 -0.0030
                                            0.0008  0.0078  0.0335 -0.0127 -0.0095
                                            0.0444 -0.0270  0.0035  0.0044 -0.0400
                                           -0.0536  0.0096 -0.3614  0.3192  0.3784
                                           -0.4605 -0.6339
   252. (0.00043) RY*( 5) C  12           s(  0.20%)p99.99( 94.27%)d27.05(  5.53%)
                                            0.0000  0.0002  0.0409 -0.0178 -0.0073
                                            0.0113  0.0433  0.4215 -0.1514 -0.0104
                                           -0.0548 -0.4458  0.1342 -0.0161 -0.0818
                                           -0.6878  0.2007  0.1028  0.0746  0.0496
                                           -0.0768  0.1754
   253. (0.00038) RY*( 6) C  12           s( 89.26%)p 0.09(  8.30%)d 0.03(  2.45%)
                                           -0.0000  0.0031  0.9429  0.0292 -0.0509
                                            0.0195 -0.0994 -0.0933 -0.2060  0.0055
                                           -0.0625  0.0017 -0.0530  0.0100 -0.0350
                                            0.0031 -0.1160 -0.0358 -0.0929  0.1002
                                            0.0385  0.0552
   254. (0.00018) RY*( 7) C  12           s( 77.98%)p 0.05(  3.54%)d 0.24( 18.49%)
                                            0.0000 -0.0061 -0.1453  0.8710 -0.0018
                                           -0.0072 -0.0287 -0.0399 -0.1664 -0.0015
                                            0.0070 -0.0068 -0.0258 -0.0028 -0.0140
                                           -0.0364 -0.0541 -0.1497 -0.1420  0.3408
                                            0.1232  0.1047
   255. (0.00007) RY*( 8) C  12           s(  0.03%)p99.99( 21.65%)d99.99( 78.32%)
   256. (0.00004) RY*( 9) C  12           s(  4.40%)p13.20( 58.10%)d 8.52( 37.50%)
   257. (0.00002) RY*(10) C  12           s( 13.56%)p 1.71( 23.24%)d 4.66( 63.20%)
   258. (0.00000) RY*(11) C  12           s( 99.29%)p 0.00(  0.39%)d 0.00(  0.31%)
   259. (0.00000) RY*(12) C  12           s(  0.77%)p99.99( 88.76%)d13.58( 10.47%)
   260. (0.00000) RY*(13) C  12           s(  1.53%)p13.32( 20.43%)d50.86( 78.04%)
   261. (0.00001) RY*(14) C  12           s(  0.33%)p99.99( 98.27%)d 4.28(  1.40%)
   262. (0.00000) RY*(15) C  12           s(  3.93%)p 4.58( 18.00%)d19.85( 78.07%)
   263. (0.00000) RY*(16) C  12           s(  0.21%)p99.99( 96.41%)d15.89(  3.38%)
   264. (0.00000) RY*(17) C  12           s(  7.15%)p11.84( 84.68%)d 1.14(  8.17%)
   265. (0.00567) RY*( 1) C  13           s(  0.42%)p99.99( 94.63%)d11.68(  4.95%)
                                            0.0000 -0.0259  0.0438 -0.0398  0.0079
                                           -0.0240  0.8058  0.1016  0.0537  0.0082
                                           -0.3311 -0.0081 -0.0127  0.0097 -0.4158
                                            0.0063 -0.0149  0.1124  0.1650  0.0127
                                           -0.0667  0.0708
   266. (0.00198) RY*( 2) C  13           s(  0.13%)p99.99( 97.92%)d15.50(  1.96%)
                                            0.0000  0.0016 -0.0242  0.0257  0.0040
                                           -0.0213 -0.5064 -0.0834  0.1127 -0.0163
                                           -0.3695 -0.0606  0.0928 -0.0306 -0.7138
                                           -0.1125  0.1746 -0.0262 -0.0650  0.0596
                                           -0.0780  0.0708
   267. (0.00084) RY*( 3) C  13           s(  0.03%)p99.99( 90.04%)d99.99(  9.94%)
                                            0.0000 -0.0001  0.0164  0.0022  0.0031
                                            0.0020 -0.0852  0.0345 -0.0073  0.0184
                                           -0.7834  0.2087 -0.0755 -0.0121  0.4618
                                           -0.1140  0.0469  0.2615 -0.1591  0.0064
                                            0.0723  0.0193
   268. (0.00058) RY*( 4) C  13           s(  0.10%)p22.74(  2.24%)d99.99( 97.66%)
                                           -0.0000 -0.0003  0.0272  0.0157 -0.0000
                                           -0.0000 -0.0124  0.0083 -0.0074 -0.0059
                                           -0.0985 -0.0215 -0.0682  0.0036  0.0646
                                           -0.0278  0.0484 -0.4482  0.1868 -0.4312
                                            0.3011  0.6813
   269. (0.00046) RY*( 5) C  13           s( 80.62%)p 0.20( 16.44%)d 0.04(  2.94%)
                                           -0.0000  0.0028  0.8970 -0.0280 -0.0289
                                            0.0113 -0.1016  0.2428 -0.0882 -0.0108
                                            0.0197  0.0712  0.1106 -0.0163 -0.0112
                                            0.2075  0.1614  0.0619  0.1383  0.0647
                                            0.0470 -0.0037
   270. (0.00025) RY*( 6) C  13           s( 18.96%)p 3.89( 73.77%)d 0.38(  7.27%)
                                           -0.0000  0.0021  0.3201 -0.2934 -0.0326
                                            0.0146  0.0499 -0.3814 -0.2471  0.0053
                                            0.0073 -0.3262 -0.1147  0.0103  0.0408
                                           -0.5907 -0.2409 -0.0169 -0.1133  0.0631
                                           -0.2054  0.1159
   271. (0.00015) RY*( 7) C  13           s( 65.33%)p 0.23( 14.94%)d 0.30( 19.73%)
                                            0.0000 -0.0071 -0.0055  0.8070 -0.0435
                                           -0.0024  0.0108  0.0237 -0.2353  0.0034
                                            0.0232 -0.1504  0.0203  0.0047  0.0292
                                           -0.2625  0.0012  0.1047  0.2249  0.3256
                                            0.1150  0.1285
   272. (0.00008) RY*( 8) C  13           s(  3.94%)p 7.30( 28.75%)d17.09( 67.32%)
   273. (0.00003) RY*( 9) C  13           s( 10.16%)p 2.03( 20.67%)d 6.81( 69.17%)
   274. (0.00004) RY*(10) C  13           s( 13.44%)p 3.94( 52.91%)d 2.50( 33.65%)
   275. (0.00003) RY*(11) C  13           s(  1.69%)p56.13( 94.89%)d 2.02(  3.42%)
   276. (0.00000) RY*(12) C  13           s(  3.86%)p21.43( 82.63%)d 3.51( 13.52%)
   277. (0.00000) RY*(13) C  13           s(  0.91%)p99.99( 95.50%)d 3.97(  3.60%)
   278. (0.00000) RY*(14) C  13           s(  0.83%)p24.57( 20.39%)d94.96( 78.78%)
   279. (0.00000) RY*(15) C  13           s( 91.71%)p 0.08(  7.78%)d 0.01(  0.51%)
   280. (0.00000) RY*(16) C  13           s(  1.20%)p21.91( 26.21%)d60.67( 72.59%)
   281. (0.00001) RY*(17) C  13           s(  6.78%)p11.86( 80.38%)d 1.89( 12.84%)
   282. (0.00601) RY*( 1) C  14           s(  0.27%)p99.99( 94.85%)d17.91(  4.87%)
                                            0.0000 -0.0224  0.0438 -0.0171  0.0026
                                            0.0009 -0.2004 -0.0399 -0.0022  0.0137
                                           -0.4501  0.0153 -0.0176  0.0221 -0.8377
                                            0.0217 -0.0290 -0.0223  0.0059 -0.1109
                                            0.1232 -0.1440
   283. (0.00211) RY*( 2) C  14           s(  0.21%)p99.99( 97.37%)d11.54(  2.42%)
                                            0.0000  0.0167  0.0402 -0.0028 -0.0141
                                           -0.0295 -0.9292  0.1638  0.1345  0.0027
                                            0.2363 -0.0024  0.0077 -0.0019  0.0825
                                           -0.0158  0.0400  0.0492  0.1433  0.0326
                                            0.0123  0.0085
   284. (0.00131) RY*( 3) C  14           s(  0.20%)p99.99( 77.20%)d99.99( 22.59%)
                                            0.0000 -0.0002  0.0366  0.0242 -0.0109
                                           -0.0018 -0.1525 -0.0060  0.0159  0.0049
                                           -0.6879 -0.2105 -0.0294 -0.0012  0.4074
                                            0.2501  0.0402  0.3699 -0.2284 -0.0541
                                            0.1457  0.1132
   285. (0.00054) RY*( 4) C  14           s(  0.25%)p99.99( 30.01%)d99.99( 69.73%)
                                            0.0000 -0.0006  0.0489 -0.0109 -0.0017
                                            0.0012 -0.0560  0.0314 -0.0231  0.0097
                                           -0.4257  0.2015 -0.0568 -0.0043  0.2526
                                           -0.0739  0.0321 -0.7014  0.4200 -0.1105
                                           -0.0703  0.1084
   286. (0.00043) RY*( 5) C  14           s( 85.23%)p 0.14( 11.58%)d 0.04(  3.18%)
                                            0.0000 -0.0042  0.9143 -0.1277  0.0025
                                            0.0143  0.0975  0.2778 -0.1291  0.0067
                                            0.0343 -0.0107 -0.0292  0.0150 -0.0209
                                            0.0296 -0.0923  0.1112  0.1165  0.0492
                                           -0.0286  0.0516
   287. (0.00026) RY*( 6) C  14           s( 24.70%)p 2.91( 71.99%)d 0.13(  3.31%)
                                            0.0000 -0.0057  0.3439  0.3557 -0.0459
                                           -0.0098 -0.0370 -0.7051  0.4127  0.0057
                                            0.0710  0.1352 -0.0009  0.0072  0.0389
                                            0.1564  0.0397 -0.0875 -0.0420  0.0791
                                            0.1155 -0.0636
   288. (0.00016) RY*( 7) C  14           s(  1.47%)p42.73( 62.84%)d24.26( 35.69%)
                                           -0.0000 -0.0102  0.0181  0.1101 -0.0463
                                           -0.0106 -0.1093  0.0640 -0.4252  0.0013
                                            0.0517  0.2249  0.1464 -0.0051 -0.0645
                                            0.5515  0.2200 -0.2857 -0.4018  0.2900
                                           -0.1624  0.0576
   289. (0.00008) RY*( 8) C  14           s( 11.00%)p 7.20( 79.27%)d 0.88(  9.73%)
   290. (0.00009) RY*( 9) C  14           s(  4.45%)p11.09( 49.40%)d10.36( 46.14%)
   291. (0.00009) RY*(10) C  14           s(  7.77%)p 4.29( 33.32%)d 7.58( 58.91%)
   292. (0.00005) RY*(11) C  14           s( 26.38%)p 0.84( 22.03%)d 1.96( 51.60%)
   293. (0.00003) RY*(12) C  14           s( 33.34%)p 1.12( 37.35%)d 0.88( 29.31%)
   294. (0.00001) RY*(13) C  14           s(  0.39%)p99.99( 89.71%)d25.13(  9.90%)
   295. (0.00000) RY*(14) C  14           s( 95.54%)p 0.01(  1.40%)d 0.03(  3.06%)
   296. (0.00001) RY*(15) C  14           s(  2.37%)p 9.61( 22.76%)d31.62( 74.87%)
   297. (0.00001) RY*(16) C  14           s(  4.79%)p12.53( 60.04%)d 7.34( 35.16%)
   298. (0.00001) RY*(17) C  14           s(  1.71%)p34.37( 58.92%)d22.96( 39.36%)
   299. (0.00988) RY*( 1) C  15           s(  9.59%)p 8.86( 84.97%)d 0.57(  5.44%)
                                            0.0000  0.0395  0.3043 -0.0362 -0.0204
                                            0.0213  0.3683 -0.0378 -0.0141 -0.0488
                                           -0.7846  0.0152  0.0565  0.0409  0.2949
                                            0.0049 -0.0435  0.1216  0.0504 -0.1792
                                           -0.0604  0.0363
   300. (0.00692) RY*( 2) C  15           s(  0.45%)p18.82(  8.42%)d99.99( 91.13%)
                                           -0.0000 -0.0013  0.0654  0.0137  0.0028
                                            0.0628 -0.0566 -0.2284  0.0284  0.0370
                                            0.0217 -0.0772  0.0288  0.0127 -0.0816
                                           -0.0917  0.0162  0.4238 -0.5814  0.0270
                                           -0.5106 -0.3635
   301. (0.00652) RY*( 3) C  15           s( 25.25%)p 0.69( 17.43%)d 2.27( 57.32%)
                                           -0.0000  0.0086  0.5021 -0.0048  0.0174
                                            0.0145  0.1604  0.0155 -0.0761 -0.0250
                                           -0.0530  0.1458  0.0819 -0.0399 -0.2976
                                           -0.1388  0.0382 -0.3488 -0.0999  0.5785
                                            0.1500 -0.2906
   302. (0.00262) RY*( 4) C  15           s(  9.29%)p 8.04( 74.66%)d 1.73( 16.05%)
                                           -0.0000  0.0022  0.3019  0.0055 -0.0411
                                            0.0287 -0.3791  0.0404 -0.0828 -0.0479
                                            0.1633 -0.0577  0.1262  0.0015  0.7377
                                           -0.0316  0.0126  0.0874 -0.1907  0.2589
                                            0.1715  0.1417
   303. (0.00066) RY*( 5) C  15           s( 42.66%)p 0.84( 35.75%)d 0.51( 21.59%)
                                           -0.0000  0.0008  0.6530  0.0025 -0.0133
                                            0.0279 -0.3144 -0.0214 -0.0048 -0.0166
                                            0.0658 -0.1509 -0.0991 -0.0062 -0.3939
                                            0.2548 -0.0085  0.1921  0.0637 -0.2990
                                            0.0308  0.2909
   304. (0.00042) RY*( 6) C  15           s(  5.07%)p17.54( 88.88%)d 1.19(  6.05%)
                                           -0.0000  0.0006  0.2243  0.0148 -0.0127
                                           -0.0164  0.7080  0.0814  0.2346 -0.0240
                                            0.5111 -0.0177  0.0619 -0.0119  0.1584
                                            0.1391  0.1231  0.1357  0.0122 -0.0156
                                           -0.1167  0.1675
   305. (0.00016) RY*( 7) C  15           s( 13.30%)p 5.07( 67.38%)d 1.45( 19.31%)
                                            0.0000  0.0099  0.0318  0.3585  0.0584
                                            0.0002  0.0022 -0.2809  0.3826 -0.0052
                                            0.0205 -0.0519 -0.2976 -0.0045  0.0946
                                            0.1932 -0.5573  0.1476  0.1991  0.1595
                                            0.1816 -0.2707
   306. (0.00010) RY*( 8) C  15           s(  0.90%)p69.69( 62.52%)d40.78( 36.58%)
                                           -0.0000 -0.0041  0.0595  0.0281  0.0680
                                            0.0114 -0.2283  0.4871  0.3083  0.0186
                                           -0.0452  0.0678  0.4264 -0.0025  0.0274
                                            0.1823 -0.1334 -0.0649  0.3120  0.0786
                                           -0.4801 -0.1662
   307. (0.00008) RY*( 9) C  15           s(  7.11%)p 6.92( 49.20%)d 6.14( 43.68%)
   308. (0.00004) RY*(10) C  15           s(  2.92%)p28.33( 82.70%)d 4.93( 14.38%)
   309. (0.00004) RY*(11) C  15           s( 34.54%)p 1.62( 55.82%)d 0.28(  9.64%)
   310. (0.00002) RY*(12) C  15           s( 13.83%)p 1.15( 15.85%)d 5.08( 70.32%)
   311. (0.00002) RY*(13) C  15           s( 12.93%)p 6.20( 80.18%)d 0.53(  6.89%)
   312. (0.00001) RY*(14) C  15           s(  3.46%)p12.55( 43.38%)d15.38( 53.16%)
   313. (0.00001) RY*(15) C  15           s(  3.20%)p25.37( 81.08%)d 4.92( 15.72%)
   314. (0.00001) RY*(16) C  15           s( 46.74%)p 0.66( 31.02%)d 0.48( 22.25%)
   315. (0.00000) RY*(17) C  15           s( 68.51%)p 0.32( 21.93%)d 0.14(  9.56%)
   316. (0.00204) RY*( 1) O  16           s(  0.37%)p99.99( 98.22%)d 3.80(  1.41%)
                                            0.0000  0.0011  0.0516  0.0319 -0.0043
                                           -0.0020  0.4731  0.0289  0.0246 -0.0005
                                            0.0645 -0.0567 -0.0115  0.0068 -0.8642
                                            0.0429 -0.0264 -0.0672 -0.0305  0.0815
                                            0.0116 -0.0429
   317. (0.00189) RY*( 2) O  16           s(  1.00%)p98.52( 98.19%)d 0.82(  0.82%)
                                           -0.0000  0.0007  0.0991  0.0117 -0.0001
                                            0.0009  0.7289  0.0885  0.0210  0.0053
                                            0.4950  0.0421  0.0145 -0.0018  0.4414
                                            0.0129  0.0168 -0.0362  0.0520 -0.0191
                                            0.0535  0.0300
   318. (0.00071) RY*( 3) O  16           s( 87.84%)p 0.14( 11.91%)d 0.00(  0.25%)
                                           -0.0000  0.0055  0.9290  0.1234 -0.0033
                                           -0.0144  0.0159  0.0681  0.0227  0.0276
                                           -0.2653 -0.1879 -0.0256 -0.0095  0.0615
                                            0.0494 -0.0109  0.0423  0.0172 -0.0192
                                            0.0068  0.0025
   319. (0.00016) RY*( 4) O  16           s( 29.38%)p 2.31( 67.83%)d 0.10(  2.79%)
                                            0.0000 -0.0097 -0.1846  0.5095  0.0065
                                            0.0138  0.3662 -0.1371  0.0183 -0.0267
                                           -0.6307  0.3087 -0.0361  0.0071  0.1264
                                           -0.1170 -0.0042 -0.0516  0.0896 -0.0917
                                           -0.0647 -0.0681
   320. (0.00009) RY*( 5) O  16           s( 23.90%)p 2.76( 65.88%)d 0.43( 10.22%)
   321. (0.00006) RY*( 6) O  16           s(  5.22%)p17.63( 91.99%)d 0.53(  2.79%)
   322. (0.00003) RY*( 7) O  16           s( 32.90%)p 1.23( 40.33%)d 0.81( 26.77%)
   323. (0.00002) RY*( 8) O  16           s( 12.38%)p 6.15( 76.17%)d 0.93( 11.46%)
   324. (0.00001) RY*( 9) O  16           s(  1.44%)p67.85( 97.53%)d 0.72(  1.04%)
   325. (0.00001) RY*(10) O  16           s(  0.63%)p19.00( 11.91%)d99.99( 87.47%)
   326. (0.00000) RY*(11) O  16           s(  0.40%)p99.99( 99.38%)d 0.54(  0.22%)
   327. (0.00000) RY*(12) O  16           s(  0.57%)p99.99( 99.17%)d 0.45(  0.26%)
   328. (0.00000) RY*(13) O  16           s(  0.71%)p20.40( 14.45%)d99.99( 84.84%)
   329. (0.00001) RY*(14) O  16           s(  2.93%)p 3.79( 11.11%)d29.29( 85.95%)
   330. (0.00000) RY*(15) O  16           s(  0.38%)p23.50(  9.00%)d99.99( 90.62%)
   331. (0.00000) RY*(16) O  16           s(  0.05%)p99.99(  7.27%)d99.99( 92.68%)
   332. (0.00000) RY*(17) O  16           s( 99.78%)p 0.00(  0.07%)d 0.00(  0.15%)
   333. (0.00041) RY*( 1) H  17           s(100.00%)
                                           -0.0006  1.0000  0.0027
   334. (0.00021) RY*( 2) H  17           s(100.00%)
                                           -0.0012 -0.0027  1.0000
   335. (0.00047) RY*( 1) H  18           s(100.00%)
                                           -0.0006  1.0000  0.0022
   336. (0.00022) RY*( 2) H  18           s(100.00%)
                                           -0.0012 -0.0022  1.0000
   337. (0.00064) RY*( 1) H  19           s(100.00%)
                                           -0.0013  1.0000  0.0016
   338. (0.00018) RY*( 2) H  19           s(100.00%)
                                           -0.0007 -0.0016  1.0000
   339. (0.00067) RY*( 1) H  20           s(100.00%)
                                           -0.0017  1.0000  0.0015
   340. (0.00014) RY*( 2) H  20           s(100.00%)
                                           -0.0006 -0.0015  1.0000
   341. (0.00048) RY*( 1) H  21           s(100.00%)
                                           -0.0007  1.0000  0.0024
   342. (0.00022) RY*( 2) H  21           s(100.00%)
                                           -0.0011 -0.0024  1.0000
   343. (0.00170) RY*( 1) H  22           s(100.00%)
                                           -0.0032  1.0000 -0.0002
   344. (0.00017) RY*( 2) H  22           s(100.00%)
                                            0.0001  0.0002  1.0000
   345. (0.00056) RY*( 1) H  23           s(100.00%)
                                           -0.0013  1.0000  0.0017
   346. (0.00016) RY*( 2) H  23           s(100.00%)
                                           -0.0007 -0.0017  1.0000
   347. (0.00048) RY*( 1) H  24           s(100.00%)
                                           -0.0007  1.0000  0.0025
   348. (0.00021) RY*( 2) H  24           s(100.00%)
                                           -0.0011 -0.0025  1.0000
   349. (0.00040) RY*( 1) H  25           s(100.00%)
                                           -0.0006  1.0000  0.0028
   350. (0.00022) RY*( 2) H  25           s(100.00%)
                                           -0.0012 -0.0028  1.0000
   351. (0.00048) RY*( 1) H  26           s(100.00%)
                                           -0.0007  1.0000  0.0024
   352. (0.00023) RY*( 2) H  26           s(100.00%)
                                           -0.0012 -0.0024  1.0000
   353. (0.00057) RY*( 1) H  27           s(100.00%)
                                           -0.0016  1.0000  0.0026
   354. (0.00024) RY*( 2) H  27           s(100.00%)
                                           -0.0007 -0.0026  1.0000
   355. (0.00085) RY*( 1) H  28           s(100.00%)
                                           -0.0041  1.0000 -0.0038
   356. (0.00022) RY*( 2) H  28           s(100.00%)
                                            0.0007  0.0038  1.0000
   357. (0.00437) RY*( 1) C  29           s(  6.55%)p13.52( 88.58%)d 0.74(  4.86%)
                                            0.0000 -0.0040  0.2546 -0.0258  0.0048
                                            0.0169 -0.0453 -0.0615  0.0024 -0.0206
                                            0.4395 -0.0105 -0.0099  0.0001 -0.8226
                                            0.0955 -0.0129  0.1089 -0.0543  0.0162
                                            0.0284  0.1810
   358. (0.00301) RY*( 2) C  29           s(  0.03%)p99.99( 68.33%)d99.99( 31.64%)
                                            0.0000  0.0000  0.0081  0.0155 -0.0016
                                           -0.0222  0.6046  0.2685  0.0323 -0.0142
                                            0.4319  0.1441 -0.0098 -0.0092  0.1617
                                            0.1000  0.0162 -0.0998 -0.1887 -0.2659
                                            0.4167 -0.1626
   359. (0.00129) RY*( 3) C  29           s( 35.11%)p 1.80( 63.36%)d 0.04(  1.53%)
                                            0.0000 -0.0058  0.5885  0.0647  0.0231
                                            0.0257  0.4306 -0.0805 -0.0503 -0.0214
                                           -0.6073  0.1097  0.0377 -0.0406 -0.1765
                                            0.1268  0.0836 -0.0311  0.0513 -0.0710
                                           -0.0165 -0.0800
   360. (0.00029) RY*( 4) C  29           s( 34.20%)p 1.33( 45.46%)d 0.59( 20.34%)
                                           -0.0000 -0.0008  0.5446  0.2047 -0.0590
                                           -0.0101 -0.3635  0.1330  0.0789 -0.0004
                                            0.1782 -0.2232  0.0268  0.0245  0.3474
                                            0.2749 -0.1391  0.0277  0.0090 -0.3886
                                           -0.0349  0.2243
   361. (0.00026) RY*( 5) C  29           s(  1.09%)p79.30( 86.52%)d11.36( 12.39%)
                                            0.0000  0.0013  0.1011 -0.0263  0.0005
                                           -0.0014  0.4250 -0.6150  0.0146 -0.0036
                                            0.2874 -0.3928  0.0436 -0.0022  0.2261
                                           -0.0790 -0.0998 -0.0255  0.1231  0.1813
                                           -0.2188  0.1655
   362. (0.00014) RY*( 6) C  29           s( 13.24%)p 3.84( 50.84%)d 2.71( 35.92%)
                                            0.0000 -0.0005  0.3225 -0.1491 -0.0790
                                            0.0062 -0.1333  0.0260  0.3720 -0.0006
                                            0.0946 -0.0377 -0.5349 -0.0147  0.0231
                                           -0.1950 -0.1275 -0.3015 -0.0738  0.2786
                                           -0.0037 -0.4303
   363. (0.00009) RY*( 7) C  29           s( 15.24%)p 3.89( 59.20%)d 1.68( 25.56%)
   364. (0.00009) RY*( 8) C  29           s(  0.69%)p79.67( 55.35%)d63.28( 43.96%)
   365. (0.00007) RY*( 9) C  29           s(  4.99%)p 7.20( 35.88%)d11.86( 59.13%)
   366. (0.00005) RY*(10) C  29           s( 51.09%)p 0.79( 40.41%)d 0.17(  8.50%)
   367. (0.00003) RY*(11) C  29           s(  2.25%)p21.36( 48.15%)d22.01( 49.60%)
   368. (0.00001) RY*(12) C  29           s(  0.72%)p99.99( 78.78%)d28.34( 20.50%)
   369. (0.00001) RY*(13) C  29           s( 12.24%)p 2.35( 28.77%)d 4.82( 58.99%)
   370. (0.00001) RY*(14) C  29           s( 18.30%)p 3.82( 69.84%)d 0.65( 11.86%)
   371. (0.00001) RY*(15) C  29           s(  6.65%)p 6.43( 42.75%)d 7.61( 50.59%)
   372. (0.00001) RY*(16) C  29           s(  0.03%)p99.99( 36.58%)d99.99( 63.39%)
   373. (0.00000) RY*(17) C  29           s( 97.50%)p 0.02(  1.59%)d 0.01(  0.92%)
   374. (0.00101) RY*( 1) H  30           s(100.00%)
                                           -0.0024  1.0000  0.0002
   375. (0.00019) RY*( 2) H  30           s(100.00%)
                                           -0.0001 -0.0002  1.0000
   376. (0.00093) RY*( 1) H  31           s(100.00%)
                                           -0.0022  1.0000  0.0003
   377. (0.00017) RY*( 2) H  31           s(100.00%)
                                           -0.0001 -0.0003  1.0000
   378. (0.00052) RY*( 1) H  32           s(100.00%)
                                           -0.0005  1.0000 -0.0001
   379. (0.00014) RY*( 2) H  32           s(100.00%)
                                            0.0001  0.0001  1.0000
   380. (0.01565) BD*( 1) C   1 - C   2  
                ( 50.05%)   0.7075* C   1 s( 34.72%)p 1.88( 65.25%)d 0.00(  0.03%)
                                            0.0000  0.5891 -0.0109  0.0000 -0.0000
                                           -0.6863  0.0049  0.0131 -0.0001 -0.1495
                                           -0.0202  0.0052 -0.0000 -0.3964  0.0364
                                            0.0037  0.0000  0.0079  0.0114  0.0002
                                            0.0108 -0.0029
                ( 49.95%)  -0.7067* C   2 s( 34.66%)p 1.88( 65.31%)d 0.00(  0.03%)
                                            0.0000  0.5885 -0.0133 -0.0030 -0.0006
                                            0.6977 -0.0254 -0.0095  0.0003  0.1665
                                           -0.0278  0.0006 -0.0002  0.3695  0.0203
                                           -0.0096  0.0006  0.0058  0.0130 -0.0004
                                            0.0104 -0.0009
   381. (0.32147) BD*( 2) C   1 - C   2  
                ( 49.88%)   0.7063* C   1 s(  0.00%)p 1.00( 99.96%)d 0.00(  0.04%)
                                           -0.0000 -0.0016 -0.0004 -0.0006 -0.0001
                                            0.4406  0.0116  0.0057 -0.0001 -0.7585
                                           -0.0196 -0.0094  0.0007 -0.4790 -0.0127
                                           -0.0059  0.0003  0.0087  0.0081  0.0048
                                           -0.0148  0.0001
                ( 50.12%)  -0.7080* C   2 s(  0.00%)p 1.00( 99.96%)d 0.00(  0.04%)
                                           -0.0000  0.0007 -0.0005 -0.0012 -0.0001
                                            0.4355  0.0111  0.0055 -0.0007 -0.7602
                                           -0.0189 -0.0091  0.0013 -0.4810 -0.0120
                                           -0.0059  0.0006 -0.0099  0.0013 -0.0101
                                            0.0026 -0.0128
   382. (0.01556) BD*( 1) C   1 - C   6  
                ( 50.08%)   0.7076* C   1 s( 34.68%)p 1.88( 65.29%)d 0.00(  0.03%)
                                           -0.0000 -0.5888  0.0113  0.0003  0.0001
                                           -0.1720  0.0369 -0.0009  0.0002  0.3480
                                            0.0105 -0.0083  0.0000 -0.7073  0.0173
                                            0.0121  0.0001 -0.0005 -0.0047  0.0136
                                            0.0014 -0.0106
                ( 49.92%)  -0.7066* C   6 s( 34.68%)p 1.88( 65.29%)d 0.00(  0.03%)
                                           -0.0000 -0.5887  0.0134  0.0026  0.0006
                                            0.1410  0.0305 -0.0065  0.0005 -0.3616
                                            0.0263  0.0033  0.0000  0.7073 -0.0134
                                           -0.0118  0.0005  0.0005 -0.0073  0.0120
                                            0.0003 -0.0108
   383. (0.01159) BD*( 1) C   1 - H  17  
                ( 39.77%)   0.6306* C   1 s( 30.52%)p 2.27( 69.42%)d 0.00(  0.07%)
                                            0.0003 -0.5521 -0.0178 -0.0002 -0.0002
                                           -0.5508 -0.0031 -0.0057 -0.0013 -0.5290
                                           -0.0028 -0.0055 -0.0012  0.3329  0.0017
                                            0.0036  0.0008 -0.0182  0.0132  0.0103
                                            0.0000  0.0074
                ( 60.23%)  -0.7761* H  17 s(100.00%)
                                           -1.0000 -0.0006 -0.0012
   384. (0.01505) BD*( 1) C   2 - C   3  
                ( 50.46%)   0.7104* C   2 s( 34.69%)p 1.88( 65.28%)d 0.00(  0.03%)
                                            0.0000  0.5889 -0.0092  0.0016  0.0004
                                           -0.5415  0.0335  0.0067  0.0001 -0.5086
                                            0.0037  0.0088 -0.0005  0.3145  0.0245
                                           -0.0085  0.0009  0.0128 -0.0062 -0.0104
                                            0.0010 -0.0022
                ( 49.54%)  -0.7038* C   3 s( 34.63%)p 1.89( 65.34%)d 0.00(  0.03%)
                                           -0.0001  0.5883  0.0134 -0.0030 -0.0000
                                            0.5295  0.0144 -0.0083  0.0001  0.5160
                                           -0.0142 -0.0039 -0.0001 -0.3238  0.0363
                                           -0.0004 -0.0003  0.0138 -0.0049 -0.0083
                                            0.0024 -0.0044
   385. (0.01118) BD*( 1) C   2 - H  18  
                ( 39.72%)   0.6302* C   2 s( 30.56%)p 2.27( 69.37%)d 0.00(  0.07%)
                                           -0.0003  0.5525  0.0178  0.0013  0.0002
                                           -0.1669 -0.0013 -0.0008 -0.0001  0.3663
                                            0.0016  0.0039  0.0008 -0.7291 -0.0038
                                           -0.0072 -0.0013 -0.0055  0.0076 -0.0165
                                           -0.0043  0.0171
                ( 60.28%)  -0.7764* H  18 s(100.00%)
                                            1.0000  0.0006  0.0012
   386. (0.02383) BD*( 1) C   3 - C   4  
                ( 50.87%)   0.7132* C   3 s( 34.99%)p 1.86( 64.98%)d 0.00(  0.03%)
                                            0.0001  0.5915  0.0067  0.0045  0.0004
                                            0.1356  0.0200 -0.0022  0.0015 -0.3740
                                            0.0119  0.0050  0.0001  0.7006 -0.0044
                                           -0.0093  0.0010 -0.0001  0.0063 -0.0117
                                           -0.0002  0.0102
                ( 49.13%)  -0.7009* C   4 s( 34.52%)p 1.90( 65.45%)d 0.00(  0.03%)
                                           -0.0000  0.5875  0.0062  0.0014  0.0003
                                           -0.1734  0.0113 -0.0003 -0.0014  0.3497
                                            0.0014  0.0007  0.0006 -0.7085  0.0106
                                            0.0004 -0.0034 -0.0011  0.0044 -0.0128
                                           -0.0017  0.0102
   387. (0.35179) BD*( 2) C   3 - C   4  
                ( 50.97%)   0.7139* C   3 s(  0.00%)p 1.00( 99.96%)d 0.00(  0.04%)
                                            0.0000 -0.0007  0.0030 -0.0001 -0.0000
                                           -0.4366 -0.0047 -0.0036  0.0013  0.7552
                                            0.0102  0.0060 -0.0008  0.4883  0.0055
                                            0.0035 -0.0008  0.0104 -0.0011  0.0103
                                           -0.0032  0.0129
                ( 49.03%)  -0.7002* C   4 s(  0.01%)p 1.00( 99.96%)d 0.00(  0.03%)
                                           -0.0001  0.0022  0.0072 -0.0035 -0.0001
                                           -0.4432 -0.0019 -0.0019  0.0031  0.7549
                                            0.0083  0.0047 -0.0047  0.4829  0.0039
                                            0.0035 -0.0023 -0.0021  0.0075 -0.0039
                                           -0.0092 -0.0118
   388. (0.01219) BD*( 1) C   3 - H  19  
                ( 39.47%)   0.6282* C   3 s( 30.29%)p 2.30( 69.65%)d 0.00(  0.07%)
                                           -0.0003  0.5501 -0.0159 -0.0012 -0.0002
                                           -0.7136 -0.0032 -0.0007 -0.0008 -0.1496
                                           -0.0062  0.0027  0.0014 -0.4058  0.0048
                                           -0.0046 -0.0025  0.0063  0.0184  0.0048
                                            0.0159 -0.0043
                ( 60.53%)  -0.7780* H  19 s(100.00%)
                                            1.0000  0.0013  0.0007
   389. (0.02231) BD*( 1) C   4 - C   5  
                ( 49.22%)   0.7015* C   4 s( 33.33%)p 2.00( 66.63%)d 0.00(  0.03%)
                                            0.0000 -0.5773 -0.0035 -0.0014 -0.0001
                                           -0.7001  0.0064  0.0007 -0.0034 -0.1618
                                            0.0004 -0.0005 -0.0001 -0.3870  0.0123
                                            0.0010 -0.0026 -0.0070 -0.0129 -0.0009
                                           -0.0111  0.0025
                ( 50.78%)  -0.7126* C   5 s( 35.13%)p 1.85( 64.84%)d 0.00(  0.03%)
                                           -0.0001 -0.5926 -0.0057 -0.0048 -0.0003
                                            0.6917 -0.0100 -0.0090  0.0008  0.1801
                                           -0.0123 -0.0034 -0.0008  0.3700  0.0149
                                           -0.0053  0.0019 -0.0065 -0.0122  0.0001
                                           -0.0096  0.0010
   390. (0.03550) BD*( 1) C   4 - C   7  
                ( 51.21%)   0.7156* C   4 s( 32.12%)p 2.11( 67.85%)d 0.00(  0.03%)
                                            0.0001  0.5667 -0.0064 -0.0038 -0.0004
                                           -0.5317 -0.0058  0.0048 -0.0014 -0.5301
                                           -0.0177 -0.0001 -0.0016  0.3383  0.0044
                                           -0.0007  0.0007  0.0124 -0.0066 -0.0086
                                           -0.0014 -0.0037
                ( 48.79%)  -0.6985* C   7 s( 29.34%)p 2.41( 70.63%)d 0.00(  0.03%)
                                            0.0001  0.5416  0.0092 -0.0014  0.0002
                                            0.5332 -0.0012  0.0003 -0.0007  0.5021
                                           -0.0113  0.0002 -0.0007 -0.4118 -0.0142
                                            0.0011 -0.0033  0.0101 -0.0104 -0.0068
                                            0.0014 -0.0027
   391. (0.01489) BD*( 1) C   5 - C   6  
                ( 49.57%)   0.7041* C   5 s( 34.80%)p 1.87( 65.17%)d 0.00(  0.03%)
                                            0.0001 -0.5897 -0.0143  0.0020 -0.0000
                                           -0.5393  0.0328  0.0032 -0.0005 -0.5114
                                            0.0024  0.0060  0.0005  0.3123  0.0259
                                           -0.0068  0.0002 -0.0127  0.0055  0.0100
                                           -0.0008  0.0023
                ( 50.43%)  -0.7101* C   6 s( 34.67%)p 1.88( 65.30%)d 0.00(  0.03%)
                                           -0.0000 -0.5887  0.0088 -0.0019 -0.0005
                                            0.5260  0.0136 -0.0115  0.0012  0.5142
                                           -0.0144 -0.0071  0.0004 -0.3316  0.0363
                                            0.0027  0.0004 -0.0139  0.0051  0.0082
                                           -0.0031  0.0043
   392. (0.31522) BD*( 2) C   5 - C   6  
                ( 49.88%)   0.7063* C   5 s(  0.00%)p 1.00( 99.96%)d 0.00(  0.04%)
                                            0.0000 -0.0030 -0.0016 -0.0003 -0.0000
                                            0.4480  0.0079  0.0073 -0.0003 -0.7579
                                           -0.0149 -0.0099  0.0015 -0.4733 -0.0089
                                           -0.0097  0.0004  0.0011 -0.0090  0.0045
                                            0.0114  0.0112
                ( 50.12%)  -0.7079* C   6 s(  0.00%)p 1.00( 99.96%)d 0.00(  0.04%)
                                            0.0000  0.0005 -0.0002 -0.0003 -0.0000
                                            0.4427  0.0103  0.0052 -0.0003 -0.7592
                                           -0.0181 -0.0082  0.0000 -0.4760 -0.0115
                                           -0.0053  0.0005  0.0093  0.0082  0.0055
                                           -0.0155  0.0008
   393. (0.01226) BD*( 1) C   5 - H  20  
                ( 39.68%)   0.6299* C   5 s( 29.98%)p 2.33( 69.95%)d 0.00(  0.07%)
                                            0.0003 -0.5473  0.0160  0.0025  0.0002
                                           -0.1694  0.0078 -0.0037 -0.0027  0.3610
                                            0.0055 -0.0017 -0.0019 -0.7351 -0.0008
                                           -0.0039 -0.0017  0.0044 -0.0067  0.0175
                                            0.0039 -0.0175
                ( 60.32%)  -0.7767* H  20 s(100.00%)
                                           -1.0000 -0.0017 -0.0006
   394. (0.01122) BD*( 1) C   6 - H  21  
                ( 39.70%)   0.6301* C   6 s( 30.56%)p 2.27( 69.37%)d 0.00(  0.07%)
                                            0.0003 -0.5525 -0.0176 -0.0006 -0.0002
                                           -0.7113 -0.0036 -0.0073 -0.0011 -0.1635
                                           -0.0007 -0.0020 -0.0004 -0.4013 -0.0023
                                           -0.0033 -0.0006 -0.0064 -0.0184 -0.0058
                                           -0.0154  0.0044
                ( 60.30%)  -0.7765* H  21 s(100.00%)
                                           -1.0000 -0.0007 -0.0011
   395. (0.03399) BD*( 1) C   7 - C   8  
                ( 49.10%)   0.7007* C   7 s( 29.37%)p 2.40( 70.60%)d 0.00(  0.03%)
                                            0.0001  0.5419  0.0081 -0.0003  0.0002
                                           -0.7173  0.0057  0.0001 -0.0003 -0.1578
                                           -0.0010  0.0000 -0.0007 -0.4079 -0.0138
                                            0.0025 -0.0030  0.0058  0.0112  0.0044
                                            0.0092 -0.0028
                ( 50.90%)  -0.7135* C   8 s( 32.16%)p 2.11( 67.81%)d 0.00(  0.03%)
                                            0.0001  0.5670 -0.0091 -0.0030 -0.0004
                                            0.7253  0.0232 -0.0018  0.0019  0.1515
                                            0.0052 -0.0041  0.0004  0.3585 -0.0054
                                           -0.0014  0.0008  0.0039  0.0109  0.0033
                                            0.0114 -0.0026
   396. (0.04481) BD*( 1) C   7 - N   9  
                ( 62.53%)   0.7908* C   7 s( 21.60%)p 3.62( 78.30%)d 0.00(  0.09%)
                                           -0.0001  0.4643  0.0204  0.0031 -0.0006
                                            0.4023 -0.0131 -0.0017  0.0004 -0.7606
                                            0.0268  0.0003 -0.0031  0.2039 -0.0125
                                            0.0048 -0.0005 -0.0204  0.0058 -0.0108
                                           -0.0146 -0.0128
                ( 37.47%)  -0.6121* N   9 s( 34.06%)p 1.94( 65.92%)d 0.00(  0.03%)
                                           -0.0001  0.5836 -0.0015 -0.0035  0.0002
                                           -0.3472 -0.0053  0.0030 -0.0007  0.7055
                                            0.0055 -0.0039  0.0014 -0.2020 -0.0046
                                            0.0011 -0.0006 -0.0124 -0.0006 -0.0043
                                           -0.0081 -0.0039
   397. (0.02184) BD*( 1) C   7 - H  22  
                ( 38.12%)   0.6174* C   7 s( 19.78%)p 4.05( 80.13%)d 0.00(  0.09%)
                                            0.0003 -0.4439  0.0281 -0.0000 -0.0001
                                            0.1963  0.0077 -0.0022  0.0010 -0.3770
                                           -0.0084 -0.0013 -0.0034 -0.7873 -0.0238
                                           -0.0021  0.0023  0.0042  0.0089 -0.0186
                                            0.0050 -0.0196
                ( 61.88%)  -0.7866* H  22 s(100.00%)
                                           -1.0000 -0.0032  0.0002
   398. (0.02577) BD*( 1) C   8 - C  10  
                ( 49.40%)   0.7029* C   8 s( 33.70%)p 1.97( 66.27%)d 0.00(  0.03%)
                                           -0.0000 -0.5804 -0.0058 -0.0022 -0.0003
                                            0.0212  0.0064  0.0010 -0.0017  0.4185
                                           -0.0104 -0.0011  0.0023  0.6977 -0.0095
                                           -0.0024  0.0041 -0.0006 -0.0024 -0.0144
                                            0.0026 -0.0108
                ( 50.60%)  -0.7113* C  10 s( 35.05%)p 1.85( 64.92%)d 0.00(  0.03%)
                                           -0.0001 -0.5920 -0.0052 -0.0030 -0.0004
                                           -0.0556  0.0200  0.0029  0.0016 -0.4105
                                           -0.0004  0.0064 -0.0005 -0.6907  0.0051
                                            0.0089 -0.0010  0.0004 -0.0004 -0.0138
                                            0.0010 -0.0088
   399. (0.02229) BD*( 1) C   8 - C  14  
                ( 49.25%)   0.7018* C   8 s( 34.11%)p 1.93( 65.86%)d 0.00(  0.03%)
                                            0.0000 -0.5840 -0.0061 -0.0001 -0.0001
                                            0.6829 -0.0034  0.0014  0.0021 -0.2731
                                            0.0109 -0.0002 -0.0018 -0.3424  0.0144
                                           -0.0013 -0.0025  0.0081  0.0099 -0.0053
                                           -0.0103  0.0043
                ( 50.75%)  -0.7124* C  14 s( 35.31%)p 1.83( 64.66%)d 0.00(  0.03%)
                                           -0.0001 -0.5942 -0.0062 -0.0044 -0.0004
                                           -0.6900  0.0180  0.0098  0.0003  0.2606
                                            0.0084 -0.0042  0.0009  0.3189  0.0171
                                           -0.0053  0.0014  0.0075  0.0085 -0.0068
                                           -0.0090  0.0024
   400. (0.34716) BD*( 2) C   8 - C  14  
                ( 49.20%)   0.7014* C   8 s(  0.00%)p 1.00( 99.96%)d 0.00(  0.04%)
                                            0.0000  0.0030  0.0040  0.0007 -0.0001
                                           -0.0794 -0.0020  0.0011  0.0007 -0.8524
                                           -0.0076 -0.0043  0.0050  0.5163  0.0055
                                            0.0036 -0.0029  0.0159 -0.0098 -0.0002
                                            0.0034  0.0009
                ( 50.80%)  -0.7127* C  14 s(  0.00%)p 1.00( 99.96%)d 0.00(  0.04%)
                                            0.0000  0.0012 -0.0000  0.0008  0.0000
                                           -0.0865 -0.0025  0.0001 -0.0001 -0.8538
                                           -0.0104 -0.0056  0.0014  0.5128  0.0058
                                            0.0037 -0.0009 -0.0074  0.0061  0.0075
                                           -0.0089 -0.0130
   401. (0.06352) BD*( 1) N   9 - C  15  
                ( 36.09%)   0.6007* N   9 s( 33.02%)p 2.03( 66.94%)d 0.00(  0.05%)
                                            0.0000 -0.5746 -0.0038 -0.0032  0.0002
                                            0.0940  0.0016 -0.0006  0.0002  0.3063
                                           -0.0061  0.0084  0.0004 -0.7526  0.0107
                                           -0.0088 -0.0016  0.0010  0.0053  0.0125
                                            0.0033 -0.0161
                ( 63.91%)  -0.7995* C  15 s( 32.76%)p 2.05( 67.17%)d 0.00(  0.08%)
                                           -0.0002 -0.5722  0.0107  0.0018  0.0007
                                           -0.1047 -0.0005  0.0001 -0.0006 -0.2837
                                            0.0160  0.0033  0.0030  0.7612 -0.0231
                                           -0.0054 -0.0030 -0.0039  0.0043  0.0162
                                            0.0018 -0.0221
   402. (0.02157) BD*( 1) N   9 - C  29  
                ( 36.13%)   0.6011* N   9 s( 32.85%)p 2.04( 67.12%)d 0.00(  0.03%)
                                            0.0001 -0.5731 -0.0008 -0.0058 -0.0001
                                           -0.4502  0.0055 -0.0005  0.0001  0.4097
                                           -0.0060  0.0034 -0.0005  0.5482 -0.0078
                                           -0.0052  0.0012  0.0110  0.0103 -0.0067
                                            0.0018 -0.0035
                ( 63.87%)  -0.7992* C  29 s( 24.34%)p 3.10( 75.56%)d 0.00(  0.10%)
                                           -0.0001 -0.4925 -0.0280  0.0018  0.0002
                                            0.4826 -0.0282 -0.0015  0.0004 -0.4480
                                            0.0270  0.0010 -0.0010 -0.5652  0.0307
                                            0.0024 -0.0011  0.0167  0.0198 -0.0185
                                           -0.0011 -0.0042
   403. (0.01558) BD*( 1) C  10 - C  11  
                ( 49.53%)   0.7038* C  10 s( 34.69%)p 1.88( 65.28%)d 0.00(  0.03%)
                                            0.0000 -0.5888 -0.0143  0.0023  0.0001
                                            0.7070  0.0062 -0.0080 -0.0000  0.1493
                                           -0.0214  0.0020  0.0008  0.3590 -0.0347
                                           -0.0002  0.0001 -0.0027 -0.0096 -0.0044
                                           -0.0132  0.0036
                ( 50.47%)  -0.7104* C  11 s( 34.75%)p 1.88( 65.22%)d 0.00(  0.03%)
                                           -0.0000 -0.5894  0.0094 -0.0017 -0.0005
                                           -0.7156  0.0303  0.0103 -0.0003 -0.1303
                                           -0.0168  0.0042 -0.0006 -0.3480 -0.0225
                                            0.0084 -0.0008 -0.0042 -0.0113 -0.0059
                                           -0.0113  0.0015
   404. (0.32134) BD*( 2) C  10 - C  11  
                ( 49.57%)   0.7040* C  10 s(  0.00%)p 1.00( 99.96%)d 0.00(  0.03%)
                                            0.0001 -0.0008  0.0015  0.0014 -0.0000
                                           -0.0816 -0.0033 -0.0026 -0.0004 -0.8532
                                           -0.0166 -0.0113  0.0016  0.5143  0.0085
                                            0.0063 -0.0016  0.0157 -0.0094  0.0012
                                            0.0031 -0.0008
                ( 50.43%)  -0.7102* C  11 s(  0.00%)p 1.00( 99.96%)d 0.00(  0.04%)
                                           -0.0000 -0.0024 -0.0001  0.0001 -0.0001
                                           -0.0906 -0.0017 -0.0009  0.0001 -0.8546
                                           -0.0184 -0.0087  0.0005  0.5103  0.0107
                                            0.0055 -0.0002 -0.0099  0.0042 -0.0089
                                            0.0059  0.0135
   405. (0.01220) BD*( 1) C  10 - H  23  
                ( 39.81%)   0.6309* C  10 s( 30.17%)p 2.31( 69.76%)d 0.00(  0.07%)
                                            0.0003 -0.5491  0.0154  0.0008  0.0002
                                           -0.6992 -0.0073 -0.0016 -0.0006  0.2834
                                           -0.0036  0.0023  0.0011  0.3582 -0.0076
                                            0.0059  0.0033  0.0125  0.0167 -0.0050
                                           -0.0130  0.0067
                ( 60.19%)  -0.7759* H  23 s(100.00%)
                                           -1.0000 -0.0013 -0.0007
   406. (0.01542) BD*( 1) C  11 - C  12  
                ( 49.90%)   0.7064* C  11 s( 34.67%)p 1.88( 65.30%)d 0.00(  0.03%)
                                           -0.0000 -0.5886  0.0128  0.0031  0.0006
                                            0.6901 -0.0352 -0.0082  0.0003 -0.2647
                                           -0.0097  0.0059 -0.0003 -0.3237 -0.0220
                                            0.0090 -0.0005  0.0084  0.0098 -0.0074
                                           -0.0094  0.0023
                ( 50.10%)  -0.7078* C  12 s( 34.67%)p 1.88( 65.30%)d 0.00(  0.03%)
                                           -0.0000 -0.5887  0.0107 -0.0002  0.0000
                                           -0.6725 -0.0050  0.0142  0.0000  0.2794
                                           -0.0209 -0.0032 -0.0000  0.3474 -0.0356
                                           -0.0026 -0.0001  0.0079  0.0084 -0.0060
                                           -0.0115  0.0043
   407. (0.01127) BD*( 1) C  11 - H  24  
                ( 39.70%)   0.6301* C  11 s( 30.49%)p 2.28( 69.45%)d 0.00(  0.07%)
                                           -0.0003  0.5519  0.0176  0.0013  0.0002
                                           -0.0287 -0.0002 -0.0011 -0.0004 -0.4259
                                           -0.0024 -0.0043 -0.0008 -0.7157 -0.0040
                                           -0.0072 -0.0013  0.0010  0.0009  0.0187
                                           -0.0076  0.0161
                ( 60.30%)  -0.7765* H  24 s(100.00%)
                                            1.0000  0.0007  0.0011
   408. (0.01553) BD*( 1) C  12 - C  13  
                ( 50.06%)   0.7075* C  12 s( 34.68%)p 1.88( 65.28%)d 0.00(  0.03%)
                                           -0.0000 -0.5888  0.0117  0.0006  0.0002
                                           -0.0150 -0.0372  0.0046 -0.0000 -0.4150
                                            0.0127  0.0066  0.0001 -0.6917  0.0146
                                            0.0121  0.0001 -0.0009 -0.0028 -0.0146
                                            0.0008 -0.0098
                ( 49.94%)  -0.7067* C  13 s( 34.66%)p 1.88( 65.31%)d 0.00(  0.03%)
                                           -0.0000 -0.5885  0.0131  0.0025  0.0005
                                            0.0476 -0.0394 -0.0041 -0.0003  0.4112
                                           -0.0054  0.0071  0.0003  0.6927 -0.0156
                                            0.0109  0.0003  0.0009  0.0003 -0.0148
                                            0.0012 -0.0096
   409. (0.32352) BD*( 2) C  12 - C  13  
                ( 49.79%)   0.7056* C  12 s(  0.00%)p 1.00( 99.96%)d 0.00(  0.04%)
                                            0.0000  0.0003 -0.0000 -0.0002  0.0000
                                           -0.0894 -0.0022 -0.0015  0.0001 -0.8528
                                           -0.0225 -0.0108  0.0006  0.5133  0.0133
                                            0.0065 -0.0003 -0.0101  0.0043 -0.0084
                                            0.0053  0.0126
                ( 50.21%)  -0.7086* C  13 s(  0.00%)p 1.00( 99.96%)d 0.00(  0.04%)
                                            0.0000 -0.0010  0.0004  0.0001  0.0001
                                           -0.0897 -0.0022  0.0012  0.0001 -0.8536
                                           -0.0215  0.0104  0.0014  0.5120  0.0130
                                           -0.0064 -0.0010 -0.0073  0.0061  0.0069
                                           -0.0089 -0.0124
   410. (0.01153) BD*( 1) C  12 - H  25  
                ( 39.77%)   0.6306* C  12 s( 30.56%)p 2.27( 69.37%)d 0.00(  0.07%)
                                           -0.0003  0.5525  0.0179  0.0003  0.0002
                                           -0.7333 -0.0037 -0.0075 -0.0018 -0.1442
                                           -0.0007 -0.0015 -0.0003 -0.3676 -0.0018
                                           -0.0036 -0.0008  0.0074  0.0180  0.0018
                                            0.0159 -0.0058
                ( 60.23%)  -0.7761* H  25 s(100.00%)
                                            1.0000  0.0006  0.0012
   411. (0.01492) BD*( 1) C  13 - C  14  
                ( 50.40%)   0.7099* C  13 s( 34.68%)p 1.88( 65.28%)d 0.00(  0.03%)
                                            0.0000  0.5889 -0.0089  0.0012  0.0003
                                            0.7045  0.0048  0.0137  0.0007  0.1445
                                           -0.0216  0.0005 -0.0003  0.3657 -0.0351
                                            0.0033 -0.0002  0.0027  0.0098  0.0044
                                            0.0134 -0.0038
                ( 49.60%)  -0.7043* C  14 s( 34.57%)p 1.89( 65.40%)d 0.00(  0.03%)
                                           -0.0000  0.5878  0.0135 -0.0026 -0.0000
                                           -0.7171  0.0306  0.0047 -0.0007 -0.1344
                                           -0.0173  0.0041 -0.0001 -0.3461 -0.0238
                                            0.0075 -0.0001  0.0041  0.0114  0.0057
                                            0.0116 -0.0017
   412. (0.01112) BD*( 1) C  13 - H  26  
                ( 39.72%)   0.6303* C  13 s( 30.57%)p 2.27( 69.37%)d 0.00(  0.07%)
                                           -0.0003  0.5526  0.0174  0.0011  0.0002
                                           -0.7011 -0.0035  0.0077 -0.0014  0.2827
                                            0.0015 -0.0024  0.0005  0.3496  0.0020
                                           -0.0029  0.0007 -0.0130 -0.0168  0.0050
                                            0.0124 -0.0065
                ( 60.28%)  -0.7764* H  26 s(100.00%)
                                            1.0000  0.0007  0.0012
   413. (0.01217) BD*( 1) C  14 - H  27  
                ( 39.74%)   0.6304* C  14 s( 30.02%)p 2.33( 69.92%)d 0.00(  0.07%)
                                            0.0004 -0.5476  0.0156  0.0016  0.0002
                                           -0.0224 -0.0088  0.0028  0.0016 -0.4293
                                           -0.0004 -0.0026 -0.0010 -0.7171 -0.0022
                                           -0.0039 -0.0015 -0.0010 -0.0013 -0.0192
                                            0.0070 -0.0159
                ( 60.26%)  -0.7763* H  27 s(100.00%)
                                           -1.0000 -0.0016 -0.0007
   414. (0.29387) BD*( 1) C  15 - O  16  
                ( 73.11%)   0.8550* C  15 s(  0.01%)p99.99( 99.40%)d44.72(  0.58%)
                                            0.0000 -0.0114  0.0009 -0.0000 -0.0002
                                            0.8031  0.0339  0.0169  0.0027  0.5113
                                            0.0190  0.0083  0.0010  0.2925  0.0126
                                            0.0049  0.0010 -0.0371  0.0263 -0.0089
                                            0.0599  0.0108
                ( 26.89%)  -0.5186* O  16 s(  0.02%)p99.99( 99.87%)d 6.66(  0.11%)
                                           -0.0000 -0.0128  0.0014  0.0005  0.0000
                                            0.8226  0.0001 -0.0021 -0.0021  0.4819
                                            0.0007 -0.0013 -0.0013  0.2998 -0.0003
                                           -0.0012 -0.0006  0.0167 -0.0116  0.0043
                                           -0.0255 -0.0042
   415. (0.00553) BD*( 2) C  15 - O  16  
                ( 64.07%)   0.8004* C  15 s( 32.02%)p 2.12( 67.83%)d 0.00(  0.16%)
                                           -0.0001  0.5627 -0.0590 -0.0013 -0.0005
                                            0.3753 -0.0140 -0.0030 -0.0015 -0.6985
                                            0.0492  0.0029  0.0045  0.2126 -0.0395
                                            0.0043 -0.0024 -0.0282  0.0062 -0.0134
                                           -0.0180 -0.0157
                ( 35.93%)  -0.5994* O  16 s( 37.20%)p 1.69( 62.69%)d 0.00(  0.11%)
                                            0.0001  0.6088 -0.0365  0.0014 -0.0000
                                           -0.3223  0.0114 -0.0017  0.0002  0.6934
                                           -0.0202  0.0020 -0.0001 -0.2042  0.0024
                                            0.0012 -0.0007 -0.0199  0.0075 -0.0138
                                           -0.0165 -0.0137
   416. (0.03595) BD*( 1) C  15 - H  28  
                ( 41.81%)   0.6466* C  15 s( 35.49%)p 1.82( 64.42%)d 0.00(  0.09%)
                                            0.0003 -0.5945 -0.0375 -0.0015 -0.0006
                                            0.4424  0.0132 -0.0021  0.0026 -0.4024
                                           -0.0215  0.0048 -0.0035 -0.5347 -0.0008
                                           -0.0033 -0.0006  0.0113  0.0174 -0.0209
                                           -0.0036 -0.0012
                ( 58.19%)  -0.7628* H  28 s(100.00%)
                                           -1.0000 -0.0041  0.0007
   417. (0.01327) BD*( 1) C  29 - H  30  
                ( 39.13%)   0.6256* C  29 s( 25.02%)p 2.99( 74.91%)d 0.00(  0.07%)
                                            0.0001 -0.5002  0.0044 -0.0009 -0.0001
                                           -0.7955 -0.0077 -0.0068  0.0012  0.1008
                                           -0.0085 -0.0016 -0.0003 -0.3250 -0.0160
                                            0.0036 -0.0015  0.0030 -0.0173  0.0025
                                           -0.0190  0.0059
                ( 60.87%)  -0.7802* H  30 s(100.00%)
                                           -1.0000 -0.0024 -0.0001
   418. (0.01294) BD*( 1) C  29 - H  31  
                ( 39.24%)   0.6264* C  29 s( 25.08%)p 2.98( 74.85%)d 0.00(  0.07%)
                                           -0.0001  0.5007 -0.0059  0.0007  0.0001
                                           -0.3607 -0.0176 -0.0017 -0.0013 -0.7757
                                           -0.0043 -0.0024  0.0014 -0.1276  0.0053
                                           -0.0058  0.0009  0.0194  0.0027  0.0042
                                           -0.0133 -0.0121
                ( 60.76%)  -0.7795* H  31 s(100.00%)
                                            1.0000  0.0022  0.0001
   419. (0.00568) BD*( 1) C  29 - H  32  
                ( 39.34%)   0.6272* C  29 s( 25.64%)p 2.90( 74.29%)d 0.00(  0.07%)
                                           -0.0001  0.5063 -0.0048 -0.0005 -0.0000
                                            0.0408 -0.0125  0.0048 -0.0001  0.4304
                                            0.0173 -0.0080  0.0005 -0.7453 -0.0015
                                            0.0010 -0.0010 -0.0000  0.0005 -0.0218
                                           -0.0071  0.0149
                ( 60.66%)  -0.7789* H  32 s(100.00%)
                                            1.0000  0.0005 -0.0001


 NHO Directionality and "Bond Bending" (deviations from line of nuclear centers)

         [Thresholds for printing:  angular deviation  >  1.0 degree]
                                    hybrid p-character > 25.0%
                                    orbital occupancy  >  0.10e

                                Line of Centers        Hybrid 1              Hybrid 2
                                ---------------  -------------------   ------------------
                NBO               Theta   Phi    Theta   Phi    Dev    Theta   Phi    Dev
 ========================================================================================
     1. BD (   1) C   1 - C   2   118.4  192.9   117.4  193.8   1.3     60.7   11.9   1.3
     2. BD (   2) C   1 - C   2   118.4  192.9    61.3  120.2  89.9     61.2  119.8  89.8
     3. BD (   1) C   1 - C   6    28.7  293.9    29.0  291.2   1.3    151.5  116.5   1.3
     5. BD (   1) C   2 - C   3    66.5  223.9    64.9  224.7   1.8    111.5   42.9   2.2
     7. BD (   1) C   3 - C   4    29.2  292.1     --     --    --     151.0  114.9   1.4
     8. BD (   2) C   3 - C   4    29.2  292.1    60.8  119.9  89.8     61.1  120.2  89.9
    10. BD (   1) C   4 - C   5    62.2   13.8     --     --    --     118.8  193.7   1.1
    11. BD (   1) C   4 - C   7    63.5  225.4    65.9  225.8   2.4    120.6   42.7   4.8
    12. BD (   1) C   5 - C   6   113.4   43.8   115.0   44.9   1.9     68.0  223.0   1.6
    13. BD (   2) C   5 - C   6   113.4   43.8    61.6  120.6  90.3    118.4  300.2  90.0
    16. BD (   1) C   7 - C   8   117.3  191.5   120.1  192.6   2.9     65.2   11.5   2.5
    17. BD (   1) C   7 - N   9    76.3  296.9     --     --    --     104.6  116.3   1.1
    18. BD (   1) C   7 - H  22    31.4  115.4    28.5  117.5   3.1      --     --    --
    19. BD (   1) C   8 - C  10   149.0  264.2   149.3  266.2   1.1      --     --    --
    20. BD (   1) C   8 - C  14    66.0  158.8     --     --    --     115.0  338.1   1.2
    21. BD (   2) C   8 - C  14    66.0  158.8    58.8  264.7  90.2     59.1  264.1  90.1
    22. BD (   1) N   9 - C  15    23.1  253.6     --     --    --     158.9   68.0   2.9
    24. BD (   1) C  10 - C  11   116.2  191.2   114.3  190.5   2.0     62.3   12.0   1.7
    25. BD (   2) C  10 - C  11   116.2  191.2    59.2  264.3  90.1    120.7   84.0  89.8
    27. BD (   1) C  11 - C  12    65.4  158.2    64.3  157.4   1.3    113.5  338.9   1.3
    29. BD (   1) C  12 - C  13    30.9   85.7    30.9   83.1   1.3    149.0  269.5   1.9
    30. BD (   2) C  12 - C  13    30.9   85.7    59.1  264.0  90.0    120.8   84.0  90.1
    32. BD (   1) C  13 - C  14    63.9   11.0    65.6    9.7   2.1    117.4  192.2   1.7
    35. BD (   1) C  15 - O  16    74.4  296.4   107.1  212.2  89.2    107.4  210.4  89.1
    36. BD (   2) C  15 - O  16    74.4  296.4    76.6  299.1   3.4    105.1  114.8   1.6
    37. BD (   1) C  15 - H  28    47.5  138.5    49.1  137.2   1.9      --     --    --
    38. BD (   1) C  29 - H  30    68.8  352.5    67.4  353.6   1.8      --     --    --
    39. BD (   1) C  29 - H  31    99.2  245.7    98.3  244.0   1.9      --     --    --
    40. BD (   1) C  29 - H  32   151.2   81.6   149.4   85.7   2.7      --     --    --
    58. LP (   1) N   9             --     --    107.8  210.6   --       --     --    --
    59. LP (   1) O  16             --     --     74.3  296.3   --       --     --    --
    60. LP (   2) O  16             --     --     23.5  166.7   --       --     --    --
   381. BD*(   2) C   1 - C   2   118.4  192.9    61.3  120.2  89.9     61.2  119.8  89.8
   387. BD*(   2) C   3 - C   4    29.2  292.1    60.8  119.9  89.8     61.1  120.2  89.9
   392. BD*(   2) C   5 - C   6   113.4   43.8    61.6  120.6  90.3    118.4  300.2  90.0
   400. BD*(   2) C   8 - C  14    66.0  158.8    58.8  264.7  90.2     59.1  264.1  90.1
   404. BD*(   2) C  10 - C  11   116.2  191.2    59.2  264.3  90.1    120.7   84.0  89.8
   409. BD*(   2) C  12 - C  13    30.9   85.7    59.1  264.0  90.0    120.8   84.0  90.1
   414. BD*(   1) C  15 - O  16    74.4  296.4   107.1  212.2  89.2    107.4  210.4  89.1


 Second Order Perturbation Theory Analysis of Fock Matrix in NBO Basis

     Threshold for printing:   0.50 kcal/mol
                                                                              E(2)  E(j)-E(i) F(i,j)
         Donor NBO (i)                     Acceptor NBO (j)                 kcal/mol   a.u.    a.u. 
 ===================================================================================================

 within unit  1
   1. BD (   1) C   1 - C   2        / 95. RY*(   1) C   3                    1.06    1.85    0.040
   1. BD (   1) C   1 - C   2        / 96. RY*(   2) C   3                    1.37    2.06    0.048
   1. BD (   1) C   1 - C   2        /146. RY*(   1) C   6                    1.03    1.86    0.039
   1. BD (   1) C   1 - C   2        /147. RY*(   2) C   6                    1.45    2.18    0.050
   1. BD (   1) C   1 - C   2        /382. BD*(   1) C   1 - C   6            2.55    1.39    0.053
   1. BD (   1) C   1 - C   2        /383. BD*(   1) C   1 - H  17            1.35    1.38    0.039
   1. BD (   1) C   1 - C   2        /384. BD*(   1) C   2 - C   3            2.58    1.39    0.053
   1. BD (   1) C   1 - C   2        /385. BD*(   1) C   2 - H  18            1.36    1.38    0.039
   1. BD (   1) C   1 - C   2        /388. BD*(   1) C   3 - H  19            2.36    1.39    0.051
   1. BD (   1) C   1 - C   2        /394. BD*(   1) C   6 - H  21            2.39    1.38    0.051
   2. BD (   2) C   1 - C   2        / 98. RY*(   4) C   3                    0.80    1.71    0.036
   2. BD (   2) C   1 - C   2        /148. RY*(   3) C   6                    0.65    0.90    0.024
   2. BD (   2) C   1 - C   2        /149. RY*(   4) C   6                    0.71    1.87    0.036
   2. BD (   2) C   1 - C   2        /387. BD*(   2) C   3 - C   4           28.67    0.35    0.090
   2. BD (   2) C   1 - C   2        /392. BD*(   2) C   5 - C   6           28.28    0.35    0.089
   3. BD (   1) C   1 - C   6        / 78. RY*(   1) C   2                    1.03    1.86    0.039
   3. BD (   1) C   1 - C   6        / 79. RY*(   2) C   2                    1.48    2.18    0.051
   3. BD (   1) C   1 - C   6        /129. RY*(   1) C   5                    0.80    1.86    0.035
   3. BD (   1) C   1 - C   6        /130. RY*(   2) C   5                    1.64    1.96    0.051
   3. BD (   1) C   1 - C   6        /380. BD*(   1) C   1 - C   2            2.54    1.39    0.053
   3. BD (   1) C   1 - C   6        /383. BD*(   1) C   1 - H  17            1.34    1.39    0.038
   3. BD (   1) C   1 - C   6        /385. BD*(   1) C   2 - H  18            2.37    1.38    0.051
   3. BD (   1) C   1 - C   6        /391. BD*(   1) C   5 - C   6            2.61    1.39    0.054
   3. BD (   1) C   1 - C   6        /393. BD*(   1) C   5 - H  20            2.44    1.38    0.052
   3. BD (   1) C   1 - C   6        /394. BD*(   1) C   6 - H  21            1.36    1.38    0.039
   4. BD (   1) C   1 - H  17        / 78. RY*(   1) C   2                    1.34    1.71    0.043
   4. BD (   1) C   1 - H  17        /146. RY*(   1) C   6                    1.33    1.71    0.043
   4. BD (   1) C   1 - H  17        /380. BD*(   1) C   1 - C   2            0.96    1.24    0.031
   4. BD (   1) C   1 - H  17        /382. BD*(   1) C   1 - C   6            0.94    1.24    0.030
   4. BD (   1) C   1 - H  17        /384. BD*(   1) C   2 - C   3            3.82    1.24    0.061
   4. BD (   1) C   1 - H  17        /385. BD*(   1) C   2 - H  18            0.56    1.23    0.024
   4. BD (   1) C   1 - H  17        /391. BD*(   1) C   5 - C   6            3.80    1.24    0.061
   4. BD (   1) C   1 - H  17        /394. BD*(   1) C   6 - H  21            0.56    1.23    0.024
   5. BD (   1) C   2 - C   3        / 61. RY*(   1) C   1                    0.97    1.88    0.038
   5. BD (   1) C   2 - C   3        / 62. RY*(   2) C   1                    1.43    2.18    0.050
   5. BD (   1) C   2 - C   3        /112. RY*(   1) C   4                    1.21    1.98    0.044
   5. BD (   1) C   2 - C   3        /113. RY*(   2) C   4                    0.95    1.97    0.039
   5. BD (   1) C   2 - C   3        /380. BD*(   1) C   1 - C   2            2.58    1.39    0.053
   5. BD (   1) C   2 - C   3        /383. BD*(   1) C   1 - H  17            2.33    1.38    0.051
   5. BD (   1) C   2 - C   3        /385. BD*(   1) C   2 - H  18            1.32    1.38    0.038
   5. BD (   1) C   2 - C   3        /386. BD*(   1) C   3 - C   4            3.63    1.37    0.063
   5. BD (   1) C   2 - C   3        /388. BD*(   1) C   3 - H  19            1.47    1.39    0.040
   5. BD (   1) C   2 - C   3        /390. BD*(   1) C   4 - C   7            4.30    1.25    0.066
   6. BD (   1) C   2 - H  18        / 61. RY*(   1) C   1                    1.24    1.73    0.041
   6. BD (   1) C   2 - H  18        / 95. RY*(   1) C   3                    1.18    1.70    0.040
   6. BD (   1) C   2 - H  18        /380. BD*(   1) C   1 - C   2            0.95    1.24    0.031
   6. BD (   1) C   2 - H  18        /382. BD*(   1) C   1 - C   6            3.70    1.24    0.060
   6. BD (   1) C   2 - H  18        /383. BD*(   1) C   1 - H  17            0.56    1.24    0.024
   6. BD (   1) C   2 - H  18        /384. BD*(   1) C   2 - C   3            1.00    1.24    0.031
   6. BD (   1) C   2 - H  18        /386. BD*(   1) C   3 - C   4            4.18    1.23    0.064
   6. BD (   1) C   2 - H  18        /388. BD*(   1) C   3 - H  19            0.57    1.24    0.024
   7. BD (   1) C   3 - C   4        / 78. RY*(   1) C   2                    1.21    1.86    0.043
   7. BD (   1) C   3 - C   4        / 79. RY*(   2) C   2                    1.54    2.18    0.052
   7. BD (   1) C   3 - C   4        /129. RY*(   1) C   5                    0.77    1.86    0.034
   7. BD (   1) C   3 - C   4        /164. RY*(   2) C   7                    1.17    1.63    0.039
   7. BD (   1) C   3 - C   4        /384. BD*(   1) C   2 - C   3            3.16    1.39    0.059
   7. BD (   1) C   3 - C   4        /385. BD*(   1) C   2 - H  18            1.91    1.38    0.046
   7. BD (   1) C   3 - C   4        /388. BD*(   1) C   3 - H  19            1.71    1.39    0.044
   7. BD (   1) C   3 - C   4        /389. BD*(   1) C   4 - C   5            3.46    1.38    0.062
   7. BD (   1) C   3 - C   4        /390. BD*(   1) C   4 - C   7            2.20    1.26    0.047
   7. BD (   1) C   3 - C   4        /393. BD*(   1) C   5 - H  20            2.43    1.38    0.052
   7. BD (   1) C   3 - C   4        /396. BD*(   1) C   7 - N   9            0.83    1.18    0.028
   8. BD (   2) C   3 - C   4        / 80. RY*(   3) C   2                    1.91    0.83    0.039
   8. BD (   2) C   3 - C   4        /131. RY*(   3) C   5                    1.89    1.14    0.045
   8. BD (   2) C   3 - C   4        /381. BD*(   2) C   1 - C   2           27.53    0.35    0.088
   8. BD (   2) C   3 - C   4        /392. BD*(   2) C   5 - C   6           27.11    0.35    0.088
   8. BD (   2) C   3 - C   4        /396. BD*(   1) C   7 - N   9            4.66    0.70    0.055
   8. BD (   2) C   3 - C   4        /397. BD*(   1) C   7 - H  22            3.11    0.74    0.047
   9. BD (   1) C   3 - H  19        / 78. RY*(   1) C   2                    1.12    1.71    0.039
   9. BD (   1) C   3 - H  19        /112. RY*(   1) C   4                    1.71    1.83    0.050
   9. BD (   1) C   3 - H  19        /380. BD*(   1) C   1 - C   2            3.73    1.24    0.061
   9. BD (   1) C   3 - H  19        /384. BD*(   1) C   2 - C   3            1.07    1.24    0.032
   9. BD (   1) C   3 - H  19        /385. BD*(   1) C   2 - H  18            0.58    1.23    0.024
   9. BD (   1) C   3 - H  19        /386. BD*(   1) C   3 - C   4            1.37    1.23    0.037
   9. BD (   1) C   3 - H  19        /389. BD*(   1) C   4 - C   5            4.58    1.23    0.067
  10. BD (   1) C   4 - C   5        / 95. RY*(   1) C   3                    0.78    1.85    0.034
  10. BD (   1) C   4 - C   5        / 96. RY*(   2) C   3                    0.73    2.06    0.035
  10. BD (   1) C   4 - C   5        /146. RY*(   1) C   6                    1.15    1.85    0.041
  10. BD (   1) C   4 - C   5        /147. RY*(   2) C   6                    1.59    2.17    0.053
  10. BD (   1) C   4 - C   5        /163. RY*(   1) C   7                    0.87    1.66    0.034
  10. BD (   1) C   4 - C   5        /164. RY*(   2) C   7                    1.40    1.62    0.043
  10. BD (   1) C   4 - C   5        /386. BD*(   1) C   3 - C   4            3.26    1.37    0.060
  10. BD (   1) C   4 - C   5        /388. BD*(   1) C   3 - H  19            2.67    1.39    0.055
  10. BD (   1) C   4 - C   5        /390. BD*(   1) C   4 - C   7            2.02    1.25    0.045
  10. BD (   1) C   4 - C   5        /391. BD*(   1) C   5 - C   6            3.11    1.38    0.059
  10. BD (   1) C   4 - C   5        /393. BD*(   1) C   5 - H  20            1.56    1.38    0.042
  10. BD (   1) C   4 - C   5        /394. BD*(   1) C   6 - H  21            1.96    1.38    0.047
  10. BD (   1) C   4 - C   5        /395. BD*(   1) C   7 - C   8            2.23    1.26    0.047
  11. BD (   1) C   4 - C   7        / 95. RY*(   1) C   3                    1.28    1.81    0.043
  11. BD (   1) C   4 - C   7        /129. RY*(   1) C   5                    1.61    1.82    0.049
  11. BD (   1) C   4 - C   7        /181. RY*(   2) C   8                    1.22    1.65    0.040
  11. BD (   1) C   4 - C   7        /384. BD*(   1) C   2 - C   3            2.04    1.35    0.047
  11. BD (   1) C   4 - C   7        /386. BD*(   1) C   3 - C   4            2.16    1.34    0.048
  11. BD (   1) C   4 - C   7        /389. BD*(   1) C   4 - C   5            1.87    1.34    0.045
  11. BD (   1) C   4 - C   7        /391. BD*(   1) C   5 - C   6            2.24    1.35    0.049
  11. BD (   1) C   4 - C   7        /395. BD*(   1) C   7 - C   8            2.41    1.22    0.048
  11. BD (   1) C   4 - C   7        /396. BD*(   1) C   7 - N   9            0.86    1.14    0.028
  11. BD (   1) C   4 - C   7        /397. BD*(   1) C   7 - H  22            1.00    1.17    0.031
  11. BD (   1) C   4 - C   7        /399. BD*(   1) C   8 - C  14            1.39    1.34    0.039
  11. BD (   1) C   4 - C   7        /400. BD*(   2) C   8 - C  14            1.35    0.79    0.032
  11. BD (   1) C   4 - C   7        /401. BD*(   1) N   9 - C  15            2.36    1.25    0.049
  12. BD (   1) C   5 - C   6        / 61. RY*(   1) C   1                    0.98    1.88    0.038
  12. BD (   1) C   5 - C   6        / 62. RY*(   2) C   1                    1.42    2.18    0.050
  12. BD (   1) C   5 - C   6        /112. RY*(   1) C   4                    0.89    1.98    0.038
  12. BD (   1) C   5 - C   6        /113. RY*(   2) C   4                    1.21    1.97    0.044
  12. BD (   1) C   5 - C   6        /382. BD*(   1) C   1 - C   6            2.55    1.39    0.053
  12. BD (   1) C   5 - C   6        /383. BD*(   1) C   1 - H  17            2.33    1.38    0.051
  12. BD (   1) C   5 - C   6        /389. BD*(   1) C   4 - C   5            3.62    1.38    0.063
  12. BD (   1) C   5 - C   6        /390. BD*(   1) C   4 - C   7            3.67    1.26    0.061
  12. BD (   1) C   5 - C   6        /393. BD*(   1) C   5 - H  20            1.45    1.38    0.040
  12. BD (   1) C   5 - C   6        /394. BD*(   1) C   6 - H  21            1.32    1.38    0.038
  13. BD (   2) C   5 - C   6        / 63. RY*(   3) C   1                    1.36    0.78    0.032
  13. BD (   2) C   5 - C   6        /381. BD*(   2) C   1 - C   2           28.06    0.35    0.089
  13. BD (   2) C   5 - C   6        /387. BD*(   2) C   3 - C   4           28.55    0.35    0.090
  14. BD (   1) C   5 - H  20        /112. RY*(   1) C   4                    1.82    1.83    0.052
  14. BD (   1) C   5 - H  20        /146. RY*(   1) C   6                    1.09    1.71    0.039
  14. BD (   1) C   5 - H  20        /382. BD*(   1) C   1 - C   6            3.63    1.24    0.060
  14. BD (   1) C   5 - H  20        /386. BD*(   1) C   3 - C   4            4.76    1.23    0.068
  14. BD (   1) C   5 - H  20        /389. BD*(   1) C   4 - C   5            1.30    1.23    0.036
  14. BD (   1) C   5 - H  20        /391. BD*(   1) C   5 - C   6            1.08    1.24    0.033
  14. BD (   1) C   5 - H  20        /394. BD*(   1) C   6 - H  21            0.56    1.23    0.024
  15. BD (   1) C   6 - H  21        / 61. RY*(   1) C   1                    1.23    1.73    0.041
  15. BD (   1) C   6 - H  21        /129. RY*(   1) C   5                    1.15    1.71    0.040
  15. BD (   1) C   6 - H  21        /380. BD*(   1) C   1 - C   2            3.69    1.24    0.060
  15. BD (   1) C   6 - H  21        /382. BD*(   1) C   1 - C   6            0.95    1.24    0.031
  15. BD (   1) C   6 - H  21        /383. BD*(   1) C   1 - H  17            0.56    1.24    0.024
  15. BD (   1) C   6 - H  21        /389. BD*(   1) C   4 - C   5            4.04    1.23    0.063
  15. BD (   1) C   6 - H  21        /391. BD*(   1) C   5 - C   6            0.99    1.24    0.031
  15. BD (   1) C   6 - H  21        /393. BD*(   1) C   5 - H  20            0.57    1.23    0.024
  16. BD (   1) C   7 - C   8        /113. RY*(   2) C   4                    1.68    1.93    0.051
  16. BD (   1) C   7 - C   8        /197. RY*(   1) N   9                    1.49    1.56    0.043
  16. BD (   1) C   7 - C   8        /214. RY*(   1) C  10                    1.44    1.85    0.046
  16. BD (   1) C   7 - C   8        /282. RY*(   1) C  14                    1.95    1.81    0.053
  16. BD (   1) C   7 - C   8        /389. BD*(   1) C   4 - C   5            2.79    1.33    0.055
  16. BD (   1) C   7 - C   8        /390. BD*(   1) C   4 - C   7            2.64    1.21    0.051
  16. BD (   1) C   7 - C   8        /396. BD*(   1) C   7 - N   9            0.94    1.13    0.029
  16. BD (   1) C   7 - C   8        /397. BD*(   1) C   7 - H  22            0.86    1.17    0.028
  16. BD (   1) C   7 - C   8        /398. BD*(   1) C   8 - C  10            2.13    1.33    0.048
  16. BD (   1) C   7 - C   8        /399. BD*(   1) C   8 - C  14            2.20    1.34    0.048
  16. BD (   1) C   7 - C   8        /401. BD*(   1) N   9 - C  15            0.89    1.24    0.030
  16. BD (   1) C   7 - C   8        /402. BD*(   1) N   9 - C  29            0.79    1.15    0.027
  16. BD (   1) C   7 - C   8        /403. BD*(   1) C  10 - C  11            2.32    1.34    0.050
  16. BD (   1) C   7 - C   8        /411. BD*(   1) C  13 - C  14            2.18    1.34    0.048
  17. BD (   1) C   7 - N   9        /182. RY*(   3) C   8                    0.78    1.83    0.034
  17. BD (   1) C   7 - N   9        /302. RY*(   4) C  15                    1.68    2.06    0.053
  17. BD (   1) C   7 - N   9        /357. RY*(   1) C  29                    0.84    1.62    0.033
  17. BD (   1) C   7 - N   9        /386. BD*(   1) C   3 - C   4            1.64    1.45    0.044
  17. BD (   1) C   7 - N   9        /387. BD*(   2) C   3 - C   4            0.95    0.90    0.029
  17. BD (   1) C   7 - N   9        /390. BD*(   1) C   4 - C   7            0.88    1.33    0.031
  17. BD (   1) C   7 - N   9        /395. BD*(   1) C   7 - C   8            0.93    1.33    0.032
  17. BD (   1) C   7 - N   9        /399. BD*(   1) C   8 - C  14            1.22    1.45    0.038
  17. BD (   1) C   7 - N   9        /400. BD*(   2) C   8 - C  14            1.53    0.90    0.036
  17. BD (   1) C   7 - N   9        /401. BD*(   1) N   9 - C  15            0.95    1.36    0.032
  17. BD (   1) C   7 - N   9        /402. BD*(   1) N   9 - C  29            1.19    1.27    0.035
  17. BD (   1) C   7 - N   9        /415. BD*(   2) C  15 - O  16            2.04    1.46    0.049
  18. BD (   1) C   7 - H  22        /114. RY*(   3) C   4                    0.56    1.32    0.025
  18. BD (   1) C   7 - H  22        /386. BD*(   1) C   3 - C   4            2.70    1.18    0.051
  18. BD (   1) C   7 - H  22        /387. BD*(   2) C   3 - C   4            5.28    0.63    0.056
  18. BD (   1) C   7 - H  22        /390. BD*(   1) C   4 - C   7            0.94    1.06    0.028
  18. BD (   1) C   7 - H  22        /395. BD*(   1) C   7 - C   8            0.73    1.06    0.025
  18. BD (   1) C   7 - H  22        /398. BD*(   1) C   8 - C  10            5.84    1.18    0.074
  18. BD (   1) C   7 - H  22        /402. BD*(   1) N   9 - C  29            5.63    0.99    0.067
  19. BD (   1) C   8 - C  10        /163. RY*(   1) C   7                    1.36    1.66    0.043
  19. BD (   1) C   8 - C  10        /164. RY*(   2) C   7                    0.81    1.63    0.033
  19. BD (   1) C   8 - C  10        /231. RY*(   1) C  11                    1.21    1.86    0.042
  19. BD (   1) C   8 - C  10        /232. RY*(   2) C  11                    1.53    2.16    0.052
  19. BD (   1) C   8 - C  10        /282. RY*(   1) C  14                    0.90    1.85    0.037
  19. BD (   1) C   8 - C  10        /283. RY*(   2) C  14                    0.52    1.94    0.028
  19. BD (   1) C   8 - C  10        /395. BD*(   1) C   7 - C   8            2.05    1.26    0.045
  19. BD (   1) C   8 - C  10        /397. BD*(   1) C   7 - H  22            1.08    1.21    0.032
  19. BD (   1) C   8 - C  10        /399. BD*(   1) C   8 - C  14            3.24    1.38    0.060
  19. BD (   1) C   8 - C  10        /403. BD*(   1) C  10 - C  11            3.24    1.38    0.060
  19. BD (   1) C   8 - C  10        /405. BD*(   1) C  10 - H  23            1.60    1.39    0.042
  19. BD (   1) C   8 - C  10        /407. BD*(   1) C  11 - H  24            1.98    1.38    0.047
  19. BD (   1) C   8 - C  10        /413. BD*(   1) C  14 - H  27            2.46    1.38    0.052
  20. BD (   1) C   8 - C  14        /163. RY*(   1) C   7                    1.56    1.66    0.046
  20. BD (   1) C   8 - C  14        /214. RY*(   1) C  10                    0.74    1.89    0.033
  20. BD (   1) C   8 - C  14        /265. RY*(   1) C  13                    1.14    1.86    0.041
  20. BD (   1) C   8 - C  14        /266. RY*(   2) C  13                    1.54    2.19    0.052
  20. BD (   1) C   8 - C  14        /390. BD*(   1) C   4 - C   7            0.84    1.26    0.029
  20. BD (   1) C   8 - C  14        /395. BD*(   1) C   7 - C   8            2.22    1.26    0.047
  20. BD (   1) C   8 - C  14        /396. BD*(   1) C   7 - N   9            0.61    1.18    0.024
  20. BD (   1) C   8 - C  14        /397. BD*(   1) C   7 - H  22            0.64    1.21    0.025
  20. BD (   1) C   8 - C  14        /398. BD*(   1) C   8 - C  10            3.39    1.37    0.061
  20. BD (   1) C   8 - C  14        /405. BD*(   1) C  10 - H  23            2.59    1.39    0.054
  20. BD (   1) C   8 - C  14        /411. BD*(   1) C  13 - C  14            3.14    1.38    0.059
  20. BD (   1) C   8 - C  14        /412. BD*(   1) C  13 - H  26            1.94    1.38    0.046
  20. BD (   1) C   8 - C  14        /413. BD*(   1) C  14 - H  27            1.61    1.38    0.042
  21. BD (   2) C   8 - C  14        /216. RY*(   3) C  10                    2.03    1.04    0.045
  21. BD (   2) C   8 - C  14        /267. RY*(   3) C  13                    1.87    0.80    0.038
  21. BD (   2) C   8 - C  14        /390. BD*(   1) C   4 - C   7            3.57    0.78    0.051
  21. BD (   2) C   8 - C  14        /396. BD*(   1) C   7 - N   9            4.94    0.70    0.057
  21. BD (   2) C   8 - C  14        /404. BD*(   2) C  10 - C  11           27.25    0.35    0.087
  21. BD (   2) C   8 - C  14        /409. BD*(   2) C  12 - C  13           27.99    0.35    0.089
  22. BD (   1) N   9 - C  15        /163. RY*(   1) C   7                    2.78    1.81    0.063
  22. BD (   1) N   9 - C  15        /357. RY*(   1) C  29                    0.70    1.68    0.031
  22. BD (   1) N   9 - C  15        /390. BD*(   1) C   4 - C   7            1.03    1.40    0.034
  22. BD (   1) N   9 - C  15        /396. BD*(   1) C   7 - N   9            1.69    1.32    0.043
  22. BD (   1) N   9 - C  15        /397. BD*(   1) C   7 - H  22            0.63    1.35    0.026
  22. BD (   1) N   9 - C  15        /402. BD*(   1) N   9 - C  29            1.41    1.33    0.039
  22. BD (   1) N   9 - C  15        /415. BD*(   2) C  15 - O  16            0.58    1.53    0.027
  22. BD (   1) N   9 - C  15        /419. BD*(   1) C  29 - H  32            0.97    1.37    0.033
  23. BD (   1) N   9 - C  29        /163. RY*(   1) C   7                    1.64    1.74    0.048
  23. BD (   1) N   9 - C  29        /299. RY*(   1) C  15                    1.35    2.17    0.048
  23. BD (   1) N   9 - C  29        /396. BD*(   1) C   7 - N   9            1.50    1.26    0.039
  23. BD (   1) N   9 - C  29        /397. BD*(   1) C   7 - H  22            0.89    1.29    0.030
  23. BD (   1) N   9 - C  29        /401. BD*(   1) N   9 - C  15            1.44    1.37    0.040
  23. BD (   1) N   9 - C  29        /416. BD*(   1) C  15 - H  28            1.64    1.39    0.043
  24. BD (   1) C  10 - C  11        /180. RY*(   1) C   8                    1.42    2.02    0.048
  24. BD (   1) C  10 - C  11        /182. RY*(   3) C   8                    0.74    1.75    0.032
  24. BD (   1) C  10 - C  11        /248. RY*(   1) C  12                    0.93    1.88    0.038
  24. BD (   1) C  10 - C  11        /249. RY*(   2) C  12                    1.41    2.19    0.050
  24. BD (   1) C  10 - C  11        /395. BD*(   1) C   7 - C   8            4.02    1.26    0.064
  24. BD (   1) C  10 - C  11        /398. BD*(   1) C   8 - C  10            3.63    1.37    0.063
  24. BD (   1) C  10 - C  11        /405. BD*(   1) C  10 - H  23            1.56    1.39    0.042
  24. BD (   1) C  10 - C  11        /406. BD*(   1) C  11 - C  12            2.57    1.39    0.053
  24. BD (   1) C  10 - C  11        /407. BD*(   1) C  11 - H  24            1.33    1.38    0.038
  24. BD (   1) C  10 - C  11        /410. BD*(   1) C  12 - H  25            2.31    1.38    0.051
  25. BD (   2) C  10 - C  11        /250. RY*(   3) C  12                    1.40    0.77    0.032
  25. BD (   2) C  10 - C  11        /400. BD*(   2) C   8 - C  14           29.00    0.35    0.091
  25. BD (   2) C  10 - C  11        /409. BD*(   2) C  12 - C  13           27.79    0.35    0.088
  26. BD (   1) C  10 - H  23        /180. RY*(   1) C   8                    1.76    1.88    0.052
  26. BD (   1) C  10 - H  23        /231. RY*(   1) C  11                    1.17    1.72    0.040
  26. BD (   1) C  10 - H  23        /398. BD*(   1) C   8 - C  10            1.33    1.23    0.036
  26. BD (   1) C  10 - H  23        /399. BD*(   1) C   8 - C  14            4.71    1.23    0.068
  26. BD (   1) C  10 - H  23        /403. BD*(   1) C  10 - C  11            1.14    1.24    0.034
  26. BD (   1) C  10 - H  23        /406. BD*(   1) C  11 - C  12            3.62    1.24    0.060
  26. BD (   1) C  10 - H  23        /407. BD*(   1) C  11 - H  24            0.56    1.24    0.023
  27. BD (   1) C  11 - C  12        /214. RY*(   1) C  10                    0.99    1.89    0.039
  27. BD (   1) C  11 - C  12        /215. RY*(   2) C  10                    1.39    1.94    0.046
  27. BD (   1) C  11 - C  12        /265. RY*(   1) C  13                    1.03    1.86    0.039
  27. BD (   1) C  11 - C  12        /266. RY*(   2) C  13                    1.44    2.19    0.050
  27. BD (   1) C  11 - C  12        /403. BD*(   1) C  10 - C  11            2.65    1.38    0.054
  27. BD (   1) C  11 - C  12        /405. BD*(   1) C  10 - H  23            2.47    1.39    0.052
  27. BD (   1) C  11 - C  12        /407. BD*(   1) C  11 - H  24            1.34    1.38    0.038
  27. BD (   1) C  11 - C  12        /408. BD*(   1) C  12 - C  13            2.52    1.39    0.053
  27. BD (   1) C  11 - C  12        /410. BD*(   1) C  12 - H  25            1.33    1.39    0.038
  27. BD (   1) C  11 - C  12        /412. BD*(   1) C  13 - H  26            2.35    1.38    0.051
  28. BD (   1) C  11 - H  24        /214. RY*(   1) C  10                    1.16    1.74    0.040
  28. BD (   1) C  11 - H  24        /248. RY*(   1) C  12                    1.23    1.73    0.041
  28. BD (   1) C  11 - H  24        /398. BD*(   1) C   8 - C  10            4.09    1.23    0.063
  28. BD (   1) C  11 - H  24        /403. BD*(   1) C  10 - C  11            0.99    1.24    0.031
  28. BD (   1) C  11 - H  24        /405. BD*(   1) C  10 - H  23            0.55    1.24    0.023
  28. BD (   1) C  11 - H  24        /406. BD*(   1) C  11 - C  12            0.94    1.24    0.030
  28. BD (   1) C  11 - H  24        /408. BD*(   1) C  12 - C  13            3.70    1.24    0.061
  28. BD (   1) C  11 - H  24        /410. BD*(   1) C  12 - H  25            0.57    1.24    0.024
  29. BD (   1) C  12 - C  13        /231. RY*(   1) C  11                    0.99    1.86    0.038
  29. BD (   1) C  12 - C  13        /232. RY*(   2) C  11                    1.48    2.16    0.051
  29. BD (   1) C  12 - C  13        /282. RY*(   1) C  14                    0.73    1.85    0.033
  29. BD (   1) C  12 - C  13        /283. RY*(   2) C  14                    1.81    1.94    0.053
  29. BD (   1) C  12 - C  13        /406. BD*(   1) C  11 - C  12            2.53    1.39    0.053
  29. BD (   1) C  12 - C  13        /407. BD*(   1) C  11 - H  24            2.37    1.38    0.051
  29. BD (   1) C  12 - C  13        /410. BD*(   1) C  12 - H  25            1.34    1.39    0.039
  29. BD (   1) C  12 - C  13        /411. BD*(   1) C  13 - C  14            2.57    1.38    0.053
  29. BD (   1) C  12 - C  13        /412. BD*(   1) C  13 - H  26            1.36    1.38    0.039
  29. BD (   1) C  12 - C  13        /413. BD*(   1) C  14 - H  27            2.43    1.38    0.052
  30. BD (   2) C  12 - C  13        /234. RY*(   4) C  11                    0.87    1.79    0.039
  30. BD (   2) C  12 - C  13        /285. RY*(   4) C  14                    1.09    1.67    0.042
  30. BD (   2) C  12 - C  13        /400. BD*(   2) C   8 - C  14           28.36    0.35    0.089
  30. BD (   2) C  12 - C  13        /404. BD*(   2) C  10 - C  11           28.63    0.35    0.090
  31. BD (   1) C  12 - H  25        /231. RY*(   1) C  11                    1.34    1.71    0.043
  31. BD (   1) C  12 - H  25        /265. RY*(   1) C  13                    1.33    1.71    0.043
  31. BD (   1) C  12 - H  25        /403. BD*(   1) C  10 - C  11            3.89    1.24    0.062
  31. BD (   1) C  12 - H  25        /406. BD*(   1) C  11 - C  12            0.95    1.24    0.031
  31. BD (   1) C  12 - H  25        /407. BD*(   1) C  11 - H  24            0.56    1.23    0.024
  31. BD (   1) C  12 - H  25        /408. BD*(   1) C  12 - C  13            0.94    1.24    0.031
  31. BD (   1) C  12 - H  25        /411. BD*(   1) C  13 - C  14            3.77    1.24    0.061
  31. BD (   1) C  12 - H  25        /412. BD*(   1) C  13 - H  26            0.56    1.24    0.024
  32. BD (   1) C  13 - C  14        /180. RY*(   1) C   8                    0.93    2.02    0.039
  32. BD (   1) C  13 - C  14        /181. RY*(   2) C   8                    0.65    1.68    0.030
  32. BD (   1) C  13 - C  14        /182. RY*(   3) C   8                    0.81    1.75    0.034
  32. BD (   1) C  13 - C  14        /248. RY*(   1) C  12                    0.95    1.88    0.038
  32. BD (   1) C  13 - C  14        /249. RY*(   2) C  12                    1.44    2.18    0.050
  32. BD (   1) C  13 - C  14        /395. BD*(   1) C   7 - C   8            3.92    1.26    0.063
  32. BD (   1) C  13 - C  14        /399. BD*(   1) C   8 - C  14            3.51    1.38    0.062
  32. BD (   1) C  13 - C  14        /408. BD*(   1) C  12 - C  13            2.53    1.39    0.053
  32. BD (   1) C  13 - C  14        /410. BD*(   1) C  12 - H  25            2.32    1.38    0.051
  32. BD (   1) C  13 - C  14        /412. BD*(   1) C  13 - H  26            1.33    1.38    0.038
  32. BD (   1) C  13 - C  14        /413. BD*(   1) C  14 - H  27            1.38    1.38    0.039
  33. BD (   1) C  13 - H  26        /248. RY*(   1) C  12                    1.23    1.73    0.041
  33. BD (   1) C  13 - H  26        /282. RY*(   1) C  14                    1.18    1.70    0.040
  33. BD (   1) C  13 - H  26        /399. BD*(   1) C   8 - C  14            4.06    1.23    0.063
  33. BD (   1) C  13 - H  26        /406. BD*(   1) C  11 - C  12            3.69    1.24    0.060
  33. BD (   1) C  13 - H  26        /408. BD*(   1) C  12 - C  13            0.95    1.24    0.031
  33. BD (   1) C  13 - H  26        /410. BD*(   1) C  12 - H  25            0.56    1.24    0.024
  33. BD (   1) C  13 - H  26        /411. BD*(   1) C  13 - C  14            0.98    1.24    0.031
  33. BD (   1) C  13 - H  26        /413. BD*(   1) C  14 - H  27            0.57    1.23    0.024
  34. BD (   1) C  14 - H  27        /180. RY*(   1) C   8                    1.86    1.87    0.053
  34. BD (   1) C  14 - H  27        /265. RY*(   1) C  13                    1.08    1.71    0.039
  34. BD (   1) C  14 - H  27        /398. BD*(   1) C   8 - C  10            4.82    1.23    0.069
  34. BD (   1) C  14 - H  27        /399. BD*(   1) C   8 - C  14            1.33    1.23    0.036
  34. BD (   1) C  14 - H  27        /408. BD*(   1) C  12 - C  13            3.63    1.24    0.060
  34. BD (   1) C  14 - H  27        /411. BD*(   1) C  13 - C  14            1.03    1.24    0.032
  34. BD (   1) C  14 - H  27        /412. BD*(   1) C  13 - H  26            0.56    1.24    0.023
  35. BD (   1) C  15 - O  16        /414. BD*(   1) C  15 - O  16            1.06    0.47    0.022
  36. BD (   2) C  15 - O  16        /198. RY*(   2) N   9                    1.55    1.91    0.049
  36. BD (   2) C  15 - O  16        /299. RY*(   1) C  15                    0.99    2.42    0.044
  36. BD (   2) C  15 - O  16        /396. BD*(   1) C   7 - N   9            2.53    1.51    0.056
  36. BD (   2) C  15 - O  16        /401. BD*(   1) N   9 - C  15            0.64    1.62    0.029
  37. BD (   1) C  15 - H  28        /198. RY*(   2) N   9                    0.77    1.47    0.030
  37. BD (   1) C  15 - H  28        /316. RY*(   1) O  16                    0.89    1.50    0.033
  37. BD (   1) C  15 - H  28        /402. BD*(   1) N   9 - C  29            5.68    1.09    0.070
  38. BD (   1) C  29 - H  30        /197. RY*(   1) N   9                    0.67    1.42    0.027
  38. BD (   1) C  29 - H  30        /396. BD*(   1) C   7 - N   9            2.89    0.99    0.048
  39. BD (   1) C  29 - H  31        /197. RY*(   1) N   9                    0.76    1.42    0.029
  39. BD (   1) C  29 - H  31        /396. BD*(   1) C   7 - N   9            2.91    0.99    0.048
  40. BD (   1) C  29 - H  32        /401. BD*(   1) N   9 - C  15            4.45    1.11    0.064
  41. CR (   1) C   1                / 79. RY*(   2) C   2                    1.26   11.80    0.109
  41. CR (   1) C   1                /147. RY*(   2) C   6                    1.26   11.80    0.109
  41. CR (   1) C   1                /334. RY*(   2) H  17                    0.58   12.28    0.076
  41. CR (   1) C   1                /384. BD*(   1) C   2 - C   3            0.66   11.01    0.076
  41. CR (   1) C   1                /391. BD*(   1) C   5 - C   6            0.65   11.01    0.076
  42. CR (   1) C   2                / 62. RY*(   2) C   1                    1.32   11.81    0.111
  42. CR (   1) C   2                / 96. RY*(   2) C   3                    1.14   11.69    0.103
  42. CR (   1) C   2                /336. RY*(   2) H  18                    0.63   12.35    0.079
  42. CR (   1) C   2                /382. BD*(   1) C   1 - C   6            0.64   11.01    0.075
  42. CR (   1) C   2                /386. BD*(   1) C   3 - C   4            0.82   11.00    0.085
  43. CR (   1) C   3                / 79. RY*(   2) C   2                    1.34   11.80    0.112
  43. CR (   1) C   3                /113. RY*(   2) C   4                    1.81   11.59    0.129
  43. CR (   1) C   3                /337. RY*(   1) H  19                    0.66   11.75    0.079
  43. CR (   1) C   3                /380. BD*(   1) C   1 - C   2            0.65   11.01    0.076
  43. CR (   1) C   3                /389. BD*(   1) C   4 - C   5            0.75   11.00    0.082
  43. CR (   1) C   3                /390. BD*(   1) C   4 - C   7            0.96   10.88    0.092
  44. CR (   1) C   4                / 96. RY*(   2) C   3                    1.18   11.71    0.105
  44. CR (   1) C   4                /130. RY*(   2) C   5                    1.22   11.61    0.106
  44. CR (   1) C   4                /166. RY*(   4) C   7                    0.69   11.49    0.079
  44. CR (   1) C   4                /384. BD*(   1) C   2 - C   3            0.62   11.03    0.074
  44. CR (   1) C   4                /391. BD*(   1) C   5 - C   6            0.63   11.03    0.075
  45. CR (   1) C   5                /112. RY*(   1) C   4                    0.71   11.60    0.081
  45. CR (   1) C   5                /113. RY*(   2) C   4                    1.26   11.59    0.108
  45. CR (   1) C   5                /147. RY*(   2) C   6                    1.34   11.80    0.112
  45. CR (   1) C   5                /339. RY*(   1) H  20                    0.71   12.01    0.083
  45. CR (   1) C   5                /382. BD*(   1) C   1 - C   6            0.65   11.01    0.076
  45. CR (   1) C   5                /386. BD*(   1) C   3 - C   4            0.79   11.00    0.084
  45. CR (   1) C   5                /390. BD*(   1) C   4 - C   7            0.77   10.88    0.083
  46. CR (   1) C   6                / 62. RY*(   2) C   1                    1.32   11.81    0.111
  46. CR (   1) C   6                /130. RY*(   2) C   5                    1.05   11.58    0.098
  46. CR (   1) C   6                /342. RY*(   2) H  21                    0.63   12.34    0.079
  46. CR (   1) C   6                /380. BD*(   1) C   1 - C   2            0.64   11.01    0.075
  46. CR (   1) C   6                /389. BD*(   1) C   4 - C   5            0.80   11.00    0.084
  47. CR (   1) C   7                /112. RY*(   1) C   4                    1.06   11.66    0.099
  47. CR (   1) C   7                /180. RY*(   1) C   8                    1.04   11.70    0.099
  47. CR (   1) C   7                /386. BD*(   1) C   3 - C   4            0.74   11.05    0.081
  47. CR (   1) C   7                /398. BD*(   1) C   8 - C  10            0.70   11.05    0.079
  47. CR (   1) C   7                /399. BD*(   1) C   8 - C  14            0.53   11.06    0.069
  47. CR (   1) C   7                /401. BD*(   1) N   9 - C  15            0.66   10.96    0.077
  47. CR (   1) C   7                /402. BD*(   1) N   9 - C  29            0.99   10.87    0.093
  48. CR (   1) C   8                /164. RY*(   2) C   7                    1.00   11.27    0.095
  48. CR (   1) C   8                /215. RY*(   2) C  10                    1.24   11.58    0.107
  48. CR (   1) C   8                /283. RY*(   2) C  14                    1.28   11.58    0.109
  48. CR (   1) C   8                /403. BD*(   1) C  10 - C  11            0.62   11.03    0.074
  48. CR (   1) C   8                /411. BD*(   1) C  13 - C  14            0.64   11.03    0.075
  49. CR (   1) N   9                /164. RY*(   2) C   7                    0.59   15.48    0.085
  49. CR (   1) N   9                /166. RY*(   4) C   7                    0.61   15.70    0.087
  49. CR (   1) N   9                /301. RY*(   3) C  15                    0.53   16.29    0.083
  49. CR (   1) N   9                /302. RY*(   4) C  15                    0.61   15.84    0.088
  49. CR (   1) N   9                /303. RY*(   5) C  15                    0.65   16.06    0.091
  49. CR (   1) N   9                /359. RY*(   3) C  29                    1.19   15.60    0.122
  50. CR (   1) C  10                /181. RY*(   2) C   8                    1.02   11.31    0.096
  50. CR (   1) C  10                /182. RY*(   3) C   8                    0.99   11.37    0.095
  50. CR (   1) C  10                /232. RY*(   2) C  11                    1.36   11.78    0.113
  50. CR (   1) C  10                /345. RY*(   1) H  23                    0.68   11.81    0.080
  50. CR (   1) C  10                /395. BD*(   1) C   7 - C   8            0.84   10.88    0.086
  50. CR (   1) C  10                /399. BD*(   1) C   8 - C  14            0.75   11.00    0.081
  50. CR (   1) C  10                /406. BD*(   1) C  11 - C  12            0.65   11.01    0.076
  51. CR (   1) C  11                /215. RY*(   2) C  10                    1.02   11.56    0.097
  51. CR (   1) C  11                /218. RY*(   5) C  10                    0.53   11.36    0.069
  51. CR (   1) C  11                /249. RY*(   2) C  12                    1.29   11.81    0.110
  51. CR (   1) C  11                /348. RY*(   2) H  24                    0.59   12.29    0.076
  51. CR (   1) C  11                /398. BD*(   1) C   8 - C  10            0.80   11.00    0.084
  51. CR (   1) C  11                /408. BD*(   1) C  12 - C  13            0.64   11.01    0.075
  52. CR (   1) C  12                /232. RY*(   2) C  11                    1.24   11.78    0.108
  52. CR (   1) C  12                /266. RY*(   2) C  13                    1.28   11.81    0.110
  52. CR (   1) C  12                /350. RY*(   2) H  25                    0.59   12.28    0.076
  52. CR (   1) C  12                /403. BD*(   1) C  10 - C  11            0.68   11.01    0.077
  52. CR (   1) C  12                /411. BD*(   1) C  13 - C  14            0.65   11.01    0.076
  53. CR (   1) C  13                /249. RY*(   2) C  12                    1.33   11.81    0.112
  53. CR (   1) C  13                /283. RY*(   2) C  14                    1.09   11.56    0.100
  53. CR (   1) C  13                /352. RY*(   2) H  26                    0.62   12.32    0.078
  53. CR (   1) C  13                /399. BD*(   1) C   8 - C  14            0.78   11.00    0.083
  53. CR (   1) C  13                /406. BD*(   1) C  11 - C  12            0.64   11.01    0.075
  54. CR (   1) C  14                /180. RY*(   1) C   8                    0.74   11.64    0.083
  54. CR (   1) C  14                /182. RY*(   3) C   8                    0.96   11.37    0.093
  54. CR (   1) C  14                /266. RY*(   2) C  13                    1.31   11.81    0.111
  54. CR (   1) C  14                /353. RY*(   1) H  27                    0.64   11.85    0.078
  54. CR (   1) C  14                /395. BD*(   1) C   7 - C   8            0.86   10.88    0.087
  54. CR (   1) C  14                /398. BD*(   1) C   8 - C  10            0.82   11.00    0.085
  54. CR (   1) C  14                /408. BD*(   1) C  12 - C  13            0.65   11.01    0.076
  55. CR (   1) C  15                /396. BD*(   1) C   7 - N   9            1.26   10.92    0.106
  55. CR (   1) C  15                /402. BD*(   1) N   9 - C  29            1.29   10.93    0.107
  56. CR (   1) O  16                /299. RY*(   1) C  15                    4.30   20.68    0.267
  57. CR (   1) C  29                /378. RY*(   1) H  32                    0.55   11.50    0.071
  57. CR (   1) C  29                /396. BD*(   1) C   7 - N   9            1.12   10.83    0.099
  57. CR (   1) C  29                /401. BD*(   1) N   9 - C  15            0.79   10.94    0.084
  58. LP (   1) N   9                /168. RY*(   6) C   7                    0.83    1.79    0.038
  58. LP (   1) N   9                /300. RY*(   2) C  15                    2.69    1.87    0.069
  58. LP (   1) N   9                /304. RY*(   6) C  15                    1.26    1.08    0.036
  58. LP (   1) N   9                /358. RY*(   2) C  29                    2.78    1.13    0.055
  58. LP (   1) N   9                /387. BD*(   2) C   3 - C   4            0.81    0.36    0.015
  58. LP (   1) N   9                /390. BD*(   1) C   4 - C   7            3.71    0.79    0.053
  58. LP (   1) N   9                /395. BD*(   1) C   7 - C   8            6.59    0.80    0.070
  58. LP (   1) N   9                /397. BD*(   1) C   7 - H  22            0.88    0.75    0.025
  58. LP (   1) N   9                /400. BD*(   2) C   8 - C  14            2.27    0.36    0.026
  58. LP (   1) N   9                /414. BD*(   1) C  15 - O  16           87.12    0.34    0.155
  58. LP (   1) N   9                /417. BD*(   1) C  29 - H  30            6.01    0.77    0.067
  58. LP (   1) N   9                /418. BD*(   1) C  29 - H  31            6.20    0.77    0.068
  59. LP (   1) O  16                /299. RY*(   1) C  15                   10.73    2.13    0.135
  59. LP (   1) O  16                /301. RY*(   3) C  15                    0.65    2.49    0.036
  59. LP (   1) O  16                /402. BD*(   1) N   9 - C  29            0.56    1.24    0.023
  60. LP (   2) O  16                /301. RY*(   3) C  15                    3.05    2.01    0.072
  60. LP (   2) O  16                /396. BD*(   1) C   7 - N   9            0.54    0.75    0.018
  60. LP (   2) O  16                /401. BD*(   1) N   9 - C  15           24.94    0.86    0.132
  60. LP (   2) O  16                /416. BD*(   1) C  15 - H  28           16.82    0.88    0.110
  60. LP (   2) O  16                /419. BD*(   1) C  29 - H  32            0.89    0.80    0.024
 381. BD*(   2) C   1 - C   2        / 63. RY*(   3) C   1                    3.29    0.43    0.084
 381. BD*(   2) C   1 - C   2        / 80. RY*(   3) C   2                    2.03    0.48    0.069
 381. BD*(   2) C   1 - C   2        / 88. RY*(  11) C   2                    0.54    0.44    0.034
 387. BD*(   2) C   3 - C   4        / 80. RY*(   3) C   2                    0.65    0.48    0.038
 387. BD*(   2) C   3 - C   4        / 97. RY*(   3) C   3                    2.91    0.67    0.094
 387. BD*(   2) C   3 - C   4        /116. RY*(   5) C   4                    0.50    1.62    0.061
 387. BD*(   2) C   3 - C   4        /131. RY*(   3) C   5                    0.67    0.79    0.049
 387. BD*(   2) C   3 - C   4        /396. BD*(   1) C   7 - N   9            2.16    0.35    0.055
 387. BD*(   2) C   3 - C   4        /397. BD*(   1) C   7 - H  22            1.13    0.39    0.043
 392. BD*(   2) C   5 - C   6        /132. RY*(   4) C   5                    1.17    1.21    0.085
 392. BD*(   2) C   5 - C   6        /148. RY*(   3) C   6                    2.88    0.55    0.089
 400. BD*(   2) C   8 - C  14        /216. RY*(   3) C  10                    0.70    0.69    0.047
 400. BD*(   2) C   8 - C  14        /267. RY*(   3) C  13                    0.64    0.45    0.036
 400. BD*(   2) C   8 - C  14        /284. RY*(   3) C  14                    2.88    0.68    0.095
 400. BD*(   2) C   8 - C  14        /390. BD*(   1) C   4 - C   7            1.37    0.43    0.050
 400. BD*(   2) C   8 - C  14        /396. BD*(   1) C   7 - N   9            1.80    0.35    0.051
 404. BD*(   2) C  10 - C  11        /216. RY*(   3) C  10                    0.76    0.69    0.051
 404. BD*(   2) C  10 - C  11        /217. RY*(   4) C  10                    1.06    1.31    0.083
 404. BD*(   2) C  10 - C  11        /233. RY*(   3) C  11                    2.64    0.64    0.091
 409. BD*(   2) C  12 - C  13        /250. RY*(   3) C  12                    3.25    0.42    0.082
 409. BD*(   2) C  12 - C  13        /261. RY*(  14) C  12                    0.68    0.38    0.036
 409. BD*(   2) C  12 - C  13        /267. RY*(   3) C  13                    2.34    0.45    0.072
 414. BD*(   1) C  15 - O  16        /300. RY*(   2) C  15                    2.35    1.53    0.138
 414. BD*(   1) C  15 - O  16        /304. RY*(   6) C  15                    2.10    0.74    0.092
 414. BD*(   1) C  15 - O  16        /317. RY*(   2) O  16                    2.22    0.53    0.080


 Natural Bond Orbitals (Summary):

                                                            Principal Delocalizations
           NBO                        Occupancy    Energy   (geminal,vicinal,remote)
 ====================================================================================
 Molecular unit  1  (C15H15NO)
     1. BD (   1) C   1 - C   2          1.98163    -0.77068  384(g),382(g),394(v),388(v)
                                                    147(v),96(v),385(g),383(g)
                                                    95(v),146(v)
     2. BD (   2) C   1 - C   2          1.66479    -0.29612  387(v),392(v),98(v),149(v)
                                                    148(v)
     3. BD (   1) C   1 - C   6          1.98157    -0.77116  391(g),380(g),393(v),385(v)
                                                    130(v),79(v),394(g),383(g)
                                                    78(v),129(v)
     4. BD (   1) C   1 - H  17          1.98168    -0.62169  384(v),391(v),78(v),146(v)
                                                    380(g),382(g),385(v),394(v)
     5. BD (   1) C   2 - C   3          1.97910    -0.76896  390(v),386(g),380(g),383(v)
                                                    388(g),62(v),385(g),112(v)
                                                    61(v),113(v)
     6. BD (   1) C   2 - H  18          1.98146    -0.62245  386(v),382(v),61(v),95(v)
                                                    384(g),380(g),388(v),383(v)
     7. BD (   1) C   3 - C   4          1.97527    -0.77067  389(g),384(g),393(v),390(g)
                                                    385(v),388(g),79(v),78(v)
                                                    164(v),396(v),129(v)
     8. BD (   2) C   3 - C   4          1.66723    -0.29849  381(v),392(v),396(v),397(v)
                                                    80(v),131(v)
     9. BD (   1) C   3 - H  19          1.97939    -0.62147  389(v),380(v),112(v),386(g)
                                                    78(v),384(g),385(v)
    10. BD (   1) C   4 - C   5          1.97309    -0.76774  386(g),391(g),388(v),395(v)
                                                    390(g),394(v),147(v),393(g)
                                                    164(v),146(v),163(v),95(v)
                                                    96(v)
    11. BD (   1) C   4 - C   7          1.96817    -0.73166  395(g),401(v),391(v),386(g)
                                                    384(v),389(g),129(v),400(v)
                                                    399(v),95(v),181(v),397(g)
                                                    396(g)
    12. BD (   1) C   5 - C   6          1.97908    -0.76970  390(v),389(g),382(g),383(v)
                                                    393(g),62(v),394(g),113(v)
                                                    61(v),112(v)
    13. BD (   2) C   5 - C   6          1.66804    -0.29724  387(v),381(v),63(v)
    14. BD (   1) C   5 - H  20          1.98023    -0.62168  386(v),382(v),112(v),389(g)
                                                    146(v),391(g),394(v)
    15. BD (   1) C   6 - H  21          1.98156    -0.62290  389(v),380(v),61(v),129(v)
                                                    391(g),382(g),393(v),383(v)
    16. BD (   1) C   7 - C   8          1.96976    -0.72869  389(v),390(g),403(v),399(g)
                                                    411(v),398(g),282(v),113(v)
                                                    197(v),214(v),396(g),401(v)
                                                    397(g),402(v)
    17. BD (   1) C   7 - N   9          1.97767    -0.84531  415(v),400(v),302(v),386(v)
                                                    399(v),402(g),387(v),401(g)
                                                    395(g),390(g),357(v),182(v)
    18. BD (   1) C   7 - H  22          1.95646    -0.57327  387(v),398(v),402(v),386(v)
                                                    390(g),395(g),114(v)
    19. BD (   1) C   8 - C  10          1.97365    -0.76975  403(g),399(g),413(v),395(g)
                                                    407(v),405(g),232(v),163(v)
                                                    231(v),397(v),282(v),164(v)
                                                    283(v)
    20. BD (   1) C   8 - C  14          1.97452    -0.76977  398(g),411(g),405(v),395(g)
                                                    412(v),413(g),163(v),266(v)
                                                    265(v),390(v),214(v),397(v)
                                                    396(v)
    21. BD (   2) C   8 - C  14          1.66482    -0.29728  409(v),404(v),396(v),390(v)
                                                    216(v),267(v)
    22. BD (   1) N   9 - C  15          1.98748    -0.91251  163(v),396(g),402(g),390(v)
                                                    419(v),357(v),397(v),415(g)
    23. BD (   1) N   9 - C  29          1.98763    -0.85021  416(v),163(v),396(g),401(g)
                                                    299(v),397(v)
    24. BD (   1) C  10 - C  11          1.97935    -0.76956  395(v),398(g),406(g),410(v)
                                                    405(g),180(v),249(v),407(g)
                                                    248(v),182(v)
    25. BD (   2) C  10 - C  11          1.66739    -0.29762  400(v),409(v),250(v)
    26. BD (   1) C  10 - H  23          1.97993    -0.62557  399(v),406(v),180(v),398(g)
                                                    231(v),403(g),407(v)
    27. BD (   1) C  11 - C  12          1.98161    -0.77060  403(g),408(g),405(v),412(v)
                                                    266(v),215(v),407(g),410(g)
                                                    265(v),214(v)
    28. BD (   1) C  11 - H  24          1.98157    -0.62244  398(v),408(v),248(v),214(v)
                                                    403(g),406(g),410(v),405(v)
    29. BD (   1) C  12 - C  13          1.98150    -0.77011  411(g),406(g),413(v),407(v)
                                                    283(v),232(v),412(g),410(g)
                                                    231(v),282(v)
    30. BD (   2) C  12 - C  13          1.66366    -0.29593  404(v),400(v),285(v),234(v)
    31. BD (   1) C  12 - H  25          1.98167    -0.62198  403(v),411(v),231(v),265(v)
                                                    406(g),408(g),407(v),412(v)
    32. BD (   1) C  13 - C  14          1.97938    -0.76934  395(v),399(g),408(g),410(v)
                                                    249(v),413(g),412(g),248(v)
                                                    180(v),182(v),181(v)
    33. BD (   1) C  13 - H  26          1.98148    -0.62294  399(v),406(v),248(v),282(v)
                                                    411(g),408(g),413(v),410(v)
    34. BD (   1) C  14 - H  27          1.98046    -0.62199  398(v),408(v),180(v),399(g)
                                                    265(v),411(g),412(v)
    35. BD (   1) C  15 - O  16          1.99680    -0.44031  414(g)
    36. BD (   2) C  15 - O  16          1.99315    -1.10695  396(v),198(v),299(g),401(g)
    37. BD (   1) C  15 - H  28          1.98673    -0.67092  402(v),316(v),198(v)
    38. BD (   1) C  29 - H  30          1.98656    -0.58704  396(v),197(v)
    39. BD (   1) C  29 - H  31          1.98725    -0.58822  396(v),197(v)
    40. BD (   1) C  29 - H  32          1.98840    -0.59852  401(v)
    41. CR (   1) C   1                  1.99929   -10.39252  147(v),79(v),384(v),391(v)
                                                    334(v)
    42. CR (   1) C   2                  1.99929   -10.39377  62(v),96(v),386(v),382(v)
                                                    336(v)
    43. CR (   1) C   3                  1.99917   -10.39221  113(v),79(v),390(v),389(v)
                                                    337(v),380(v)
    44. CR (   1) C   4                  1.99911   -10.41775  130(v),96(v),166(v),391(v)
                                                    384(v)
    45. CR (   1) C   5                  1.99918   -10.39172  147(v),113(v),386(v),390(v)
                                                    339(v),112(v),382(v)
    46. CR (   1) C   6                  1.99929   -10.39429  62(v),130(v),389(v),380(v)
                                                    342(v)
    47. CR (   1) C   7                  1.99903   -10.44820  112(v),180(v),402(v),386(v)
                                                    398(v),401(v),399(v)
    48. CR (   1) C   8                  1.99912   -10.41416  283(v),215(v),164(v),411(v)
                                                    403(v)
    49. CR (   1) N   9                  1.99937   -14.62154  359(v),303(v),302(v),166(v)
                                                    164(v),301(v)
    50. CR (   1) C  10                  1.99917   -10.39196  232(v),181(v),182(v),395(v)
                                                    399(v),345(v),406(v)
    51. CR (   1) C  11                  1.99929   -10.39485  249(v),215(v),398(v),408(v)
                                                    348(v),218(v)
    52. CR (   1) C  12                  1.99929   -10.39293  266(v),232(v),403(v),411(v)
                                                    350(v)
    53. CR (   1) C  13                  1.99929   -10.39394  249(v),283(v),399(v),406(v)
                                                    352(v)
    54. CR (   1) C  14                  1.99918   -10.39231  266(v),182(v),395(v),398(v)
                                                    180(v),408(v),353(v)
    55. CR (   1) C  15                  1.99939   -10.51342  402(v),396(v)
    56. CR (   1) O  16                  1.99981   -19.36493  299(v)
    57. CR (   1) C  29                  1.99939   -10.42831  396(v),401(v),378(v)
    58. LP (   1) N   9                  1.65777    -0.30902  414(v),395(v),418(v),417(v)
                                                    390(v),358(v),300(v),400(r)
                                                    304(v),397(v),168(v),387(r)
    59. LP (   1) O  16                  1.98751    -0.81764  299(v),301(v),402(r)
    60. LP (   2) O  16                  1.89939    -0.34071  401(v),416(v),301(v),419(r)
                                                    396(r)
    61. RY*(   1) C   1                  0.00551     1.10888   
    62. RY*(   2) C   1                  0.00194     1.41259   
    63. RY*(   3) C   1                  0.00086     0.48515   
    64. RY*(   4) C   1                  0.00054     1.68347   
    65. RY*(   5) C   1                  0.00042     0.91610   
    66. RY*(   6) C   1                  0.00038     1.20757   
    67. RY*(   7) C   1                  0.00018     1.31552   
    68. RY*(   8) C   1                  0.00007     2.68640   
    69. RY*(   9) C   1                  0.00005     1.53095   
    70. RY*(  10) C   1                  0.00002     1.97445   
    71. RY*(  11) C   1                  0.00000    22.58990   
    72. RY*(  12) C   1                  0.00000     2.00731   
    73. RY*(  13) C   1                  0.00000     1.85491   
    74. RY*(  14) C   1                  0.00001     0.53721   
    75. RY*(  15) C   1                  0.00000     2.45144   
    76. RY*(  16) C   1                  0.00000     1.46611   
    77. RY*(  17) C   1                  0.00001     1.99839   
    78. RY*(   1) C   2                  0.00582     1.08865   
    79. RY*(   2) C   2                  0.00200     1.40922   
    80. RY*(   3) C   2                  0.00081     0.52999   
    81. RY*(   4) C   2                  0.00057     1.65621   
    82. RY*(   5) C   2                  0.00045     1.20766   
    83. RY*(   6) C   2                  0.00026     1.07888   
    84. RY*(   7) C   2                  0.00016     1.39544   
    85. RY*(   8) C   2                  0.00008     2.23222   
    86. RY*(   9) C   2                  0.00005     1.91757   
    87. RY*(  10) C   2                  0.00003     1.98401   
    88. RY*(  11) C   2                  0.00001     0.49023   
    89. RY*(  12) C   2                  0.00001     2.42153   
    90. RY*(  13) C   2                  0.00000     2.51732   
    91. RY*(  14) C   2                  0.00000    22.50204   
    92. RY*(  15) C   2                  0.00000     1.62846   
    93. RY*(  16) C   2                  0.00001     1.73550   
    94. RY*(  17) C   2                  0.00000     1.46943   
    95. RY*(   1) C   3                  0.00526     1.08077   
    96. RY*(   2) C   3                  0.00195     1.29314   
    97. RY*(   3) C   3                  0.00123     0.71882   
    98. RY*(   4) C   3                  0.00061     1.41337   
    99. RY*(   5) C   3                  0.00043     1.13605   
   100. RY*(   6) C   3                  0.00029     1.09736   
   101. RY*(   7) C   3                  0.00015     0.72195   
   102. RY*(   8) C   3                  0.00012     2.32605   
   103. RY*(   9) C   3                  0.00008     2.24542   
   104. RY*(  10) C   3                  0.00008     1.35721   
   105. RY*(  11) C   3                  0.00005     1.54344   
   106. RY*(  12) C   3                  0.00004     2.35020   
   107. RY*(  13) C   3                  0.00001     2.47235   
   108. RY*(  14) C   3                  0.00002     1.75757   
   109. RY*(  15) C   3                  0.00001     3.55546   
   110. RY*(  16) C   3                  0.00000    21.18088   
   111. RY*(  17) C   3                  0.00001     2.05618   
   112. RY*(   1) C   4                  0.00669     1.21277   
   113. RY*(   2) C   4                  0.00431     1.20184   
   114. RY*(   3) C   4                  0.00187     0.75077   
   115. RY*(   4) C   4                  0.00091     0.87664   
   116. RY*(   5) C   4                  0.00067     1.67175   
   117. RY*(   6) C   4                  0.00030     1.22667   
   118. RY*(   7) C   4                  0.00027     1.86749   
   119. RY*(   8) C   4                  0.00018     1.18196   
   120. RY*(   9) C   4                  0.00013     1.83022   
   121. RY*(  10) C   4                  0.00010     2.72999   
   122. RY*(  11) C   4                  0.00007     3.09721   
   123. RY*(  12) C   4                  0.00007     2.50539   
   124. RY*(  13) C   4                  0.00006     2.42508   
   125. RY*(  14) C   4                  0.00005     1.56735   
   126. RY*(  15) C   4                  0.00001     2.74001   
   127. RY*(  16) C   4                  0.00001    21.11100   
   128. RY*(  17) C   4                  0.00001     2.25424   
   129. RY*(   1) C   5                  0.00580     1.08986   
   130. RY*(   2) C   5                  0.00204     1.19068   
   131. RY*(   3) C   5                  0.00109     0.83950   
   132. RY*(   4) C   5                  0.00053     1.26665   
   133. RY*(   5) C   5                  0.00044     1.11218   
   134. RY*(   6) C   5                  0.00025     1.26060   
   135. RY*(   7) C   5                  0.00014     2.91755   
   136. RY*(   8) C   5                  0.00012     0.70791   
   137. RY*(   9) C   5                  0.00007     2.95076   
   138. RY*(  10) C   5                  0.00007     1.32862   
   139. RY*(  11) C   5                  0.00005     1.39645   
   140. RY*(  12) C   5                  0.00003     1.62014   
   141. RY*(  13) C   5                  0.00003     1.50937   
   142. RY*(  14) C   5                  0.00000    22.11234   
   143. RY*(  15) C   5                  0.00001     2.29656   
   144. RY*(  16) C   5                  0.00001     2.41706   
   145. RY*(  17) C   5                  0.00001     2.10728   
   146. RY*(   1) C   6                  0.00567     1.08525   
   147. RY*(   2) C   6                  0.00201     1.40606   
   148. RY*(   3) C   6                  0.00081     0.60340   
   149. RY*(   4) C   6                  0.00060     1.57340   
   150. RY*(   5) C   6                  0.00045     1.16265   
   151. RY*(   6) C   6                  0.00026     1.09014   
   152. RY*(   7) C   6                  0.00013     1.73519   
   153. RY*(   8) C   6                  0.00008     1.62364   
   154. RY*(   9) C   6                  0.00006     2.57700   
   155. RY*(  10) C   6                  0.00003     1.87221   
   156. RY*(  11) C   6                  0.00002     0.73489   
   157. RY*(  12) C   6                  0.00000     2.12527   
   158. RY*(  13) C   6                  0.00000     1.38203   
   159. RY*(  14) C   6                  0.00000     1.46447   
   160. RY*(  15) C   6                  0.00001     2.14530   
   161. RY*(  16) C   6                  0.00000    22.26793   
   162. RY*(  17) C   6                  0.00001     2.40278   
   163. RY*(   1) C   7                  0.01155     0.89394   
   164. RY*(   2) C   7                  0.00528     0.85714   
   165. RY*(   3) C   7                  0.00186     1.02247   
   166. RY*(   4) C   7                  0.00143     1.07695   
   167. RY*(   5) C   7                  0.00121     0.94123   
   168. RY*(   6) C   7                  0.00103     1.47985   
   169. RY*(   7) C   7                  0.00082     1.09791   
   170. RY*(   8) C   7                  0.00045     1.42148   
   171. RY*(   9) C   7                  0.00045     1.39818   
   172. RY*(  10) C   7                  0.00024     1.96991   
   173. RY*(  11) C   7                  0.00020     1.95898   
   174. RY*(  12) C   7                  0.00013     2.01790   
   175. RY*(  13) C   7                  0.00010     2.46441   
   176. RY*(  14) C   7                  0.00008     2.98960   
   177. RY*(  15) C   7                  0.00003     3.13566   
   178. RY*(  16) C   7                  0.00003     1.95014   
   179. RY*(  17) C   7                  0.00001    20.75043   
   180. RY*(   1) C   8                  0.00736     1.25256   
   181. RY*(   2) C   8                  0.00355     0.91348   
   182. RY*(   3) C   8                  0.00277     0.98021   
   183. RY*(   4) C   8                  0.00086     1.05317   
   184. RY*(   5) C   8                  0.00066     1.69635   
   185. RY*(   6) C   8                  0.00029     1.92232   
   186. RY*(   7) C   8                  0.00020     1.45052   
   187. RY*(   8) C   8                  0.00019     1.61431   
   188. RY*(   9) C   8                  0.00015     1.31865   
   189. RY*(  10) C   8                  0.00009     2.05341   
   190. RY*(  11) C   8                  0.00008     3.64935   
   191. RY*(  12) C   8                  0.00007     2.58554   
   192. RY*(  13) C   8                  0.00005     0.86095   
   193. RY*(  14) C   8                  0.00003     3.09663   
   194. RY*(  15) C   8                  0.00004     2.92174   
   195. RY*(  16) C   8                  0.00001    20.29344   
   196. RY*(  17) C   8                  0.00001     2.91678   
   197. RY*(   1) N   9                  0.00641     0.83203   
   198. RY*(   2) N   9                  0.00507     0.80126   
   199. RY*(   3) N   9                  0.00160     1.27467   
   200. RY*(   4) N   9                  0.00154     1.25404   
   201. RY*(   5) N   9                  0.00100     1.51674   
   202. RY*(   6) N   9                  0.00070     1.29442   
   203. RY*(   7) N   9                  0.00059     1.45250   
   204. RY*(   8) N   9                  0.00041     1.33325   
   205. RY*(   9) N   9                  0.00021     1.81079   
   206. RY*(  10) N   9                  0.00016     2.22040   
   207. RY*(  11) N   9                  0.00012     2.47692   
   208. RY*(  12) N   9                  0.00010     1.98489   
   209. RY*(  13) N   9                  0.00006     4.18550   
   210. RY*(  14) N   9                  0.00003     2.84245   
   211. RY*(  15) N   9                  0.00000     4.20214   
   212. RY*(  16) N   9                  0.00000    34.94330   
   213. RY*(  17) N   9                  0.00000     4.14389   
   214. RY*(   1) C  10                  0.00545     1.11968   
   215. RY*(   2) C  10                  0.00193     1.16573   
   216. RY*(   3) C  10                  0.00115     0.74342   
   217. RY*(   4) C  10                  0.00061     1.36691   
   218. RY*(   5) C  10                  0.00049     0.96603   
   219. RY*(   6) C  10                  0.00030     0.99931   
   220. RY*(   7) C  10                  0.00015     3.05311   
   221. RY*(   8) C  10                  0.00015     1.20642   
   222. RY*(   9) C  10                  0.00009     1.27424   
   223. RY*(  10) C  10                  0.00006     2.05856   
   224. RY*(  11) C  10                  0.00004     1.43737   
   225. RY*(  12) C  10                  0.00003     1.77225   
   226. RY*(  13) C  10                  0.00004     1.84895   
   227. RY*(  14) C  10                  0.00001     2.33600   
   228. RY*(  15) C  10                  0.00001     1.99938   
   229. RY*(  16) C  10                  0.00001     2.79916   
   230. RY*(  17) C  10                  0.00000    22.26466   
   231. RY*(   1) C  11                  0.00575     1.09020   
   232. RY*(   2) C  11                  0.00202     1.39054   
   233. RY*(   3) C  11                  0.00097     0.68845   
   234. RY*(   4) C  11                  0.00055     1.49676   
   235. RY*(   5) C  11                  0.00044     1.19967   
   236. RY*(   6) C  11                  0.00029     1.04294   
   237. RY*(   7) C  11                  0.00012     2.00185   
   238. RY*(   8) C  11                  0.00008     1.83018   
   239. RY*(   9) C  11                  0.00006     1.98246   
   240. RY*(  10) C  11                  0.00003     0.78435   
   241. RY*(  11) C  11                  0.00003     1.86546   
   242. RY*(  12) C  11                  0.00001     2.53891   
   243. RY*(  13) C  11                  0.00000     2.70059   
   244. RY*(  14) C  11                  0.00000    22.32202   
   245. RY*(  15) C  11                  0.00001     1.47716   
   246. RY*(  16) C  11                  0.00001     1.45930   
   247. RY*(  17) C  11                  0.00000     1.39325   
   248. RY*(   1) C  12                  0.00543     1.10820   
   249. RY*(   2) C  12                  0.00194     1.41564   
   250. RY*(   3) C  12                  0.00089     0.47664   
   251. RY*(   4) C  12                  0.00054     1.68835   
   252. RY*(   5) C  12                  0.00043     0.92447   
   253. RY*(   6) C  12                  0.00038     1.23854   
   254. RY*(   7) C  12                  0.00018     1.38781   
   255. RY*(   8) C  12                  0.00007     2.84497   
   256. RY*(   9) C  12                  0.00004     1.39487   
   257. RY*(  10) C  12                  0.00002     1.79811   
   258. RY*(  11) C  12                  0.00000    22.58540   
   259. RY*(  12) C  12                  0.00000     2.02060   
   260. RY*(  13) C  12                  0.00000     1.57240   
   261. RY*(  14) C  12                  0.00001     0.43550   
   262. RY*(  15) C  12                  0.00000     1.57568   
   263. RY*(  16) C  12                  0.00000     2.52366   
   264. RY*(  17) C  12                  0.00000     2.24121   
   265. RY*(   1) C  13                  0.00567     1.08957   
   266. RY*(   2) C  13                  0.00198     1.41760   
   267. RY*(   3) C  13                  0.00084     0.50049   
   268. RY*(   4) C  13                  0.00058     1.68001   
   269. RY*(   5) C  13                  0.00046     1.14139   
   270. RY*(   6) C  13                  0.00025     1.11349   
   271. RY*(   7) C  13                  0.00015     1.65116   
   272. RY*(   8) C  13                  0.00008     2.38677   
   273. RY*(   9) C  13                  0.00003     1.92764   
   274. RY*(  10) C  13                  0.00004     1.54114   
   275. RY*(  11) C  13                  0.00003     0.94982   
   276. RY*(  12) C  13                  0.00000     2.22635   
   277. RY*(  13) C  13                  0.00000     2.59017   
   278. RY*(  14) C  13                  0.00000     1.35388   
   279. RY*(  15) C  13                  0.00000    21.07434   
   280. RY*(  16) C  13                  0.00000     1.48353   
   281. RY*(  17) C  13                  0.00001     3.12707   
   282. RY*(   1) C  14                  0.00601     1.07833   
   283. RY*(   2) C  14                  0.00211     1.16690   
   284. RY*(   3) C  14                  0.00131     0.73996   
   285. RY*(   4) C  14                  0.00054     1.37838   
   286. RY*(   5) C  14                  0.00043     1.05214   
   287. RY*(   6) C  14                  0.00026     1.26352   
   288. RY*(   7) C  14                  0.00016     2.09340   
   289. RY*(   8) C  14                  0.00008     0.69611   
   290. RY*(   9) C  14                  0.00009     1.43075   
   291. RY*(  10) C  14                  0.00009     3.44652   
   292. RY*(  11) C  14                  0.00005     1.83908   
   293. RY*(  12) C  14                  0.00003     1.29439   
   294. RY*(  13) C  14                  0.00001     2.76734   
   295. RY*(  14) C  14                  0.00000    22.06231   
   296. RY*(  15) C  14                  0.00001     1.89257   
   297. RY*(  16) C  14                  0.00001     1.53355   
   298. RY*(  17) C  14                  0.00001     2.29086   
   299. RY*(   1) C  15                  0.00988     1.31653   
   300. RY*(   2) C  15                  0.00692     1.55833   
   301. RY*(   3) C  15                  0.00652     1.66994   
   302. RY*(   4) C  15                  0.00262     1.21513   
   303. RY*(   5) C  15                  0.00066     1.43493   
   304. RY*(   6) C  15                  0.00042     0.77213   
   305. RY*(   7) C  15                  0.00016     3.68773   
   306. RY*(   8) C  15                  0.00010     2.06237   
   307. RY*(   9) C  15                  0.00008     1.98186   
   308. RY*(  10) C  15                  0.00004     0.99294   
   309. RY*(  11) C  15                  0.00004     1.72066   
   310. RY*(  12) C  15                  0.00002     1.87739   
   311. RY*(  13) C  15                  0.00002     1.97880   
   312. RY*(  14) C  15                  0.00001     1.32261   
   313. RY*(  15) C  15                  0.00001     1.32305   
   314. RY*(  16) C  15                  0.00001     6.84165   
   315. RY*(  17) C  15                  0.00000    14.78574   
   316. RY*(   1) O  16                  0.00204     0.83156   
   317. RY*(   2) O  16                  0.00189     0.55950   
   318. RY*(   3) O  16                  0.00071     0.72342   
   319. RY*(   4) O  16                  0.00016     1.36348   
   320. RY*(   5) O  16                  0.00009     0.91079   
   321. RY*(   6) O  16                  0.00006     1.15030   
   322. RY*(   7) O  16                  0.00003     2.21702   
   323. RY*(   8) O  16                  0.00002     2.16216   
   324. RY*(   9) O  16                  0.00001     4.42694   
   325. RY*(  10) O  16                  0.00001     2.92506   
   326. RY*(  11) O  16                  0.00000     4.98093   
   327. RY*(  12) O  16                  0.00000     5.06147   
   328. RY*(  13) O  16                  0.00000     3.08257   
   329. RY*(  14) O  16                  0.00001     2.75637   
   330. RY*(  15) O  16                  0.00000     3.05260   
   331. RY*(  16) O  16                  0.00000     3.10032   
   332. RY*(  17) O  16                  0.00000    49.73833   
   333. RY*(   1) H  17                  0.00041     0.85856   
   334. RY*(   2) H  17                  0.00021     1.88687   
   335. RY*(   1) H  18                  0.00047     0.80413   
   336. RY*(   2) H  18                  0.00022     1.95411   
   337. RY*(   1) H  19                  0.00064     1.36018   
   338. RY*(   2) H  19                  0.00018     1.46581   
   339. RY*(   1) H  20                  0.00067     1.61776   
   340. RY*(   2) H  20                  0.00014     1.21936   
   341. RY*(   1) H  21                  0.00048     0.80192   
   342. RY*(   2) H  21                  0.00022     1.94769   
   343. RY*(   1) H  22                  0.00170     0.72684   
   344. RY*(   2) H  22                  0.00017     2.33940   
   345. RY*(   1) H  23                  0.00056     1.41429   
   346. RY*(   2) H  23                  0.00016     1.43231   
   347. RY*(   1) H  24                  0.00048     0.87199   
   348. RY*(   2) H  24                  0.00021     1.89706   
   349. RY*(   1) H  25                  0.00040     0.84967   
   350. RY*(   2) H  25                  0.00022     1.89207   
   351. RY*(   1) H  26                  0.00048     0.81657   
   352. RY*(   2) H  26                  0.00023     1.92997   
   353. RY*(   1) H  27                  0.00057     1.46198   
   354. RY*(   2) H  27                  0.00024     1.37843   
   355. RY*(   1) H  28                  0.00085     1.29208   
   356. RY*(   2) H  28                  0.00022     1.56155   
   357. RY*(   1) C  29                  0.00437     0.77221   
   358. RY*(   2) C  29                  0.00301     0.81968   
   359. RY*(   3) C  29                  0.00129     0.98255   
   360. RY*(   4) C  29                  0.00029     1.08785   
   361. RY*(   5) C  29                  0.00026     0.92548   
   362. RY*(   6) C  29                  0.00014     2.53486   
   363. RY*(   7) C  29                  0.00009     0.92628   
   364. RY*(   8) C  29                  0.00009     1.77053   
   365. RY*(   9) C  29                  0.00007     1.83342   
   366. RY*(  10) C  29                  0.00005     0.90706   
   367. RY*(  11) C  29                  0.00003     2.15254   
   368. RY*(  12) C  29                  0.00001     2.59954   
   369. RY*(  13) C  29                  0.00001     2.01023   
   370. RY*(  14) C  29                  0.00001     0.82375   
   371. RY*(  15) C  29                  0.00001     1.76629   
   372. RY*(  16) C  29                  0.00001     1.52565   
   373. RY*(  17) C  29                  0.00000    22.67301   
   374. RY*(   1) H  30                  0.00101     0.72787   
   375. RY*(   2) H  30                  0.00019     2.07448   
   376. RY*(   1) H  31                  0.00093     0.74416   
   377. RY*(   2) H  31                  0.00017     2.04234   
   378. RY*(   1) H  32                  0.00052     1.07581   
   379. RY*(   2) H  32                  0.00014     1.78410   
   380. BD*(   1) C   1 - C   2          0.01565     0.61727   
   381. BD*(   2) C   1 - C   2          0.32147     0.05385  392(v),387(v),63(g),80(g)
                                                    88(g)
   382. BD*(   1) C   1 - C   6          0.01556     0.61696   
   383. BD*(   1) C   1 - H  17          0.01159     0.61405   
   384. BD*(   1) C   2 - C   3          0.01505     0.61535   
   385. BD*(   1) C   2 - H  18          0.01118     0.61288   
   386. BD*(   1) C   3 - C   4          0.02383     0.60456   
   387. BD*(   2) C   3 - C   4          0.35179     0.05214  392(v),381(v),404(r),97(g)
                                                    396(v),400(r),397(v),131(v)
                                                    80(v),116(g)
   388. BD*(   1) C   3 - H  19          0.01219     0.61762   
   389. BD*(   1) C   4 - C   5          0.02231     0.60562   
   390. BD*(   1) C   4 - C   7          0.03550     0.48556   
   391. BD*(   1) C   5 - C   6          0.01489     0.61472   
   392. BD*(   2) C   5 - C   6          0.31522     0.05323  381(v),387(v),148(g),132(g)
   393. BD*(   1) C   5 - H  20          0.01226     0.60904   
   394. BD*(   1) C   6 - H  21          0.01122     0.61269   
   395. BD*(   1) C   7 - C   8          0.03399     0.48756   
   396. BD*(   1) C   7 - N   9          0.04481     0.40527   
   397. BD*(   1) C   7 - H  22          0.02184     0.44129   
   398. BD*(   1) C   8 - C  10          0.02577     0.60379   
   399. BD*(   1) C   8 - C  14          0.02229     0.60799   
   400. BD*(   2) C   8 - C  14          0.34716     0.05509  409(v),404(v),284(g),396(v)
                                                    390(v),387(r),216(v),267(v)
   401. BD*(   1) N   9 - C  15          0.06352     0.51627   
   402. BD*(   1) N   9 - C  29          0.02157     0.42044   
   403. BD*(   1) C  10 - C  11          0.01558     0.61393   
   404. BD*(   2) C  10 - C  11          0.32134     0.05258  409(v),400(v),387(r),233(g)
                                                    217(g),216(g)
   405. BD*(   1) C  10 - H  23          0.01220     0.61608   
   406. BD*(   1) C  11 - C  12          0.01542     0.61594   
   407. BD*(   1) C  11 - H  24          0.01127     0.61116   
   408. BD*(   1) C  12 - C  13          0.01553     0.61600   
   409. BD*(   2) C  12 - C  13          0.32352     0.05332  404(v),400(v),250(g),267(g)
                                                    261(g)
   410. BD*(   1) C  12 - H  25          0.01153     0.61494   
   411. BD*(   1) C  13 - C  14          0.01492     0.61304   
   412. BD*(   1) C  13 - H  26          0.01112     0.61412   
   413. BD*(   1) C  14 - H  27          0.01217     0.60738   
   414. BD*(   1) C  15 - O  16          0.29387     0.02967  300(g),317(g),304(g)
   415. BD*(   2) C  15 - O  16          0.00553     0.61459   
   416. BD*(   1) C  15 - H  28          0.03595     0.53971   
   417. BD*(   1) C  29 - H  30          0.01327     0.46335   
   418. BD*(   1) C  29 - H  31          0.01294     0.46282   
   419. BD*(   1) C  29 - H  32          0.00568     0.46211   
       -------------------------------
              Total Lewis  116.86348  ( 97.3862%)
        Valence non-Lewis    2.90251  (  2.4188%)
        Rydberg non-Lewis    0.23402  (  0.1950%)
       -------------------------------
            Total unit  1  120.00000  (100.0000%)
           Charge unit  1    0.00000
 D1PCM: PCM CHGder 1st derivatives, ID1Alg=3 FixD1E=F DoIter=F DoCFld=F I1PDM=0.
 Calling FoFJK, ICntrl=      2127 FMM=F ISym2X=0 I1Cent= 0 IOpClX= 0 NMat=1 NMatS=1 NMatT=0.
 -------------------------------------------------------------------
 Center     Atomic                   Forces (Hartrees/Bohr)
 Number     Number              X              Y              Z
 -------------------------------------------------------------------
      1        6          -0.041806312   -0.038873416    0.022567590
      2        6           0.015251310   -0.027898443    0.059201283
      3        6           0.052720862    0.006842752    0.035689088
      4        6           0.023234390    0.020279628   -0.021491894
      5        6          -0.011447282    0.027494503   -0.056482821
      6        6          -0.057599025   -0.014559444   -0.029647067
      7        6          -0.012314447    0.007444267    0.010377861
      8        6          -0.028731162    0.000098600   -0.017114582
      9        7          -0.003523554    0.001897195    0.035289777
     10        6          -0.054143841    0.022950736    0.028316017
     11        6           0.003944014    0.033109096    0.057033627
     12        6           0.054529415    0.011873921    0.028708298
     13        6           0.055166025   -0.023625077   -0.029028270
     14        6           0.001269802   -0.032161763   -0.055296841
     15        6           0.057085541   -0.065608467   -0.044501591
     16        8          -0.014267743    0.026837544   -0.008232582
     17        1           0.034978936    0.033561680   -0.021157649
     18        1          -0.011287887    0.023207111   -0.046649692
     19        1          -0.047727240   -0.011154734   -0.025719920
     20        1           0.010432576   -0.024026168    0.047123834
     21        1           0.045181623    0.010067098    0.026111611
     22        1          -0.000864338   -0.006241587    0.003563075
     23        1           0.045640078   -0.018376320   -0.024190487
     24        1          -0.001182313   -0.027127048   -0.045388908
     25        1          -0.046918132   -0.009222060   -0.023494467
     26        1          -0.045048509    0.018408046    0.023067423
     27        1           0.002553591    0.027227292    0.045896134
     28        1          -0.034655812    0.038078012    0.032177365
     29        6           0.009103686   -0.009915460   -0.008550663
     30        1           0.000219351   -0.001984279   -0.000817680
     31        1           0.001646036   -0.001318323   -0.000551399
     32        1          -0.001439639    0.002715109    0.003193530
 -------------------------------------------------------------------
 Cartesian Forces:  Max     0.065608467 RMS     0.030527813

 GradGradGradGradGradGradGradGradGradGradGradGradGradGradGradGradGradGrad
 Berny optimization.
 FormGI is forming the generalized inverse of G from B-inverse, IUseBI=4.
 Internal  Forces:  Max     0.059479878 RMS     0.015195286
 Search for a local minimum.
 Step number   1 out of a maximum of  173
 All quantities printed in internal units (Hartrees-Bohrs-Radians)
 Mixed Optimization -- RFO/linear search
 Second derivative matrix not updated -- first step.
 ITU=  0
     Eigenvalues ---    0.00816   0.00828   0.01076   0.01255   0.01407
     Eigenvalues ---    0.01459   0.01474   0.01914   0.01928   0.01948
     Eigenvalues ---    0.01960   0.01969   0.01973   0.02001   0.02001
     Eigenvalues ---    0.02025   0.02027   0.02028   0.02031   0.02034
     Eigenvalues ---    0.02035   0.02039   0.02045   0.02183   0.02183
     Eigenvalues ---    0.04347   0.06516   0.07017   0.07522   0.07727
     Eigenvalues ---    0.15999   0.16000   0.16000   0.16000   0.16000
     Eigenvalues ---    0.16000   0.16000   0.16000   0.16000   0.16000
     Eigenvalues ---    0.16000   0.16000   0.16000   0.16000   0.19234
     Eigenvalues ---    0.20046   0.21999   0.22000   0.22000   0.22000
     Eigenvalues ---    0.22000   0.23464   0.23468   0.24994   0.24998
     Eigenvalues ---    0.25000   0.25000   0.32778   0.32876   0.34128
     Eigenvalues ---    0.34592   0.34658   0.34849   0.38703   0.40366
     Eigenvalues ---    0.40445   0.40498   0.40534   0.40557   0.43659
     Eigenvalues ---    0.43786   0.44150   0.44184   0.44206   0.44263
     Eigenvalues ---    0.44289   0.44331   0.44332   0.44347   0.44365
     Eigenvalues ---    0.44367   0.44440   0.44616   0.44628   0.44753
     Eigenvalues ---    0.44760   0.44916   0.45024   0.52369   0.82780
 RFO step:  Lambda=-7.42245053D-02 EMin= 8.16109960D-03
 Linear search not attempted -- first point.
 Maximum step size (   0.300) exceeded in Quadratic search.
    -- Step size scaled by   0.775
 Iteration  1 RMS(Cart)=  0.04038938 RMS(Int)=  0.00047863
 Iteration  2 RMS(Cart)=  0.00066589 RMS(Int)=  0.00004672
 Iteration  3 RMS(Cart)=  0.00000054 RMS(Int)=  0.00004672
 Variable       Old X    -DE/DX   Delta X   Delta X   Delta X     New X
                                 (Linear)    (Quad)   (Total)
    R1        2.65165  -0.01117   0.00000  -0.01628  -0.01629   2.63536
    R2        2.65208  -0.00871   0.00000  -0.01262  -0.01263   2.63946
    R3        1.92842   0.05289   0.00000   0.07934   0.07934   2.00776
    R4        2.65648  -0.01007   0.00000  -0.01502  -0.01502   2.64146
    R5        1.92720   0.05331   0.00000   0.07981   0.07981   2.00700
    R6        2.67469  -0.01904   0.00000  -0.02944  -0.02943   2.64526
    R7        1.92410   0.05530   0.00000   0.08237   0.08237   2.00647
    R8        2.67087  -0.01295   0.00000  -0.01994  -0.01993   2.65094
    R9        2.82742   0.01531   0.00000   0.02953   0.02953   2.85696
   R10        2.65458  -0.01341   0.00000  -0.01985  -0.01985   2.63473
   R11        1.92909   0.05390   0.00000   0.08094   0.08094   2.01003
   R12        1.92760   0.05314   0.00000   0.07960   0.07960   2.00720
   R13        2.82570   0.01596   0.00000   0.03071   0.03071   2.85642
   R14        2.73354   0.01618   0.00000   0.02719   0.02719   2.76073
   R15        2.07115   0.00030   0.00000   0.00056   0.00056   2.07171
   R16        2.67190  -0.01307   0.00000  -0.02006  -0.02006   2.65184
   R17        2.66904  -0.01522   0.00000  -0.02325  -0.02325   2.64579
   R18        2.57548  -0.01955   0.00000  -0.02534  -0.02534   2.55013
   R19        2.70804   0.01505   0.00000   0.02432   0.02432   2.73236
   R20        2.65586  -0.01270   0.00000  -0.01887  -0.01887   2.63700
   R21        1.92425   0.05483   0.00000   0.08168   0.08168   2.00593
   R22        2.65321  -0.00976   0.00000  -0.01432  -0.01432   2.63889
   R23        1.92810   0.05289   0.00000   0.07929   0.07929   2.00739
   R24        2.65338  -0.01179   0.00000  -0.01732  -0.01733   2.63605
   R25        1.92760   0.05328   0.00000   0.07981   0.07981   2.00741
   R26        2.65540  -0.01075   0.00000  -0.01597  -0.01597   2.63943
   R27        1.92632   0.05385   0.00000   0.08050   0.08050   2.00681
   R28        1.92935   0.05341   0.00000   0.08023   0.08023   2.00959
   R29        2.36450  -0.03148   0.00000  -0.02706  -0.02706   2.33745
   R30        1.92975   0.05948   0.00000   0.08942   0.08942   2.01917
   R31        2.06343   0.00015   0.00000   0.00028   0.00028   2.06370
   R32        2.06233   0.00060   0.00000   0.00111   0.00111   2.06344
   R33        2.05921  -0.00161   0.00000  -0.00295  -0.00295   2.05625
    A1        2.09159  -0.00160   0.00000  -0.00319  -0.00321   2.08838
    A2        2.09582   0.00080   0.00000   0.00160   0.00161   2.09743
    A3        2.09578   0.00080   0.00000   0.00159   0.00160   2.09738
    A4        2.09592   0.00075   0.00000   0.00249   0.00248   2.09840
    A5        2.09430   0.00037   0.00000   0.00122   0.00122   2.09552
    A6        2.09297  -0.00112   0.00000  -0.00370  -0.00370   2.08927
    A7        2.11101  -0.00199   0.00000  -0.00558  -0.00557   2.10544
    A8        2.06617   0.00325   0.00000   0.01026   0.01026   2.07642
    A9        2.10599  -0.00126   0.00000  -0.00469  -0.00469   2.10130
   A10        2.05925   0.00453   0.00000   0.01022   0.01024   2.06949
   A11        2.16772  -0.00630   0.00000  -0.01476  -0.01477   2.15295
   A12        2.05603   0.00177   0.00000   0.00456   0.00455   2.06058
   A13        2.11577  -0.00182   0.00000  -0.00496  -0.00495   2.11082
   A14        2.08956  -0.00006   0.00000  -0.00075  -0.00075   2.08881
   A15        2.07785   0.00189   0.00000   0.00571   0.00570   2.08355
   A16        2.09276   0.00014   0.00000   0.00105   0.00104   2.09380
   A17        2.09501   0.00066   0.00000   0.00189   0.00190   2.09691
   A18        2.09542  -0.00080   0.00000  -0.00294  -0.00294   2.09248
   A19        2.04367  -0.00783   0.00000  -0.02201  -0.02187   2.02180
   A20        1.96303  -0.00581   0.00000  -0.01746  -0.01736   1.94567
   A21        1.79405   0.00737   0.00000   0.02740   0.02736   1.82142
   A22        1.91590   0.01243   0.00000   0.03289   0.03284   1.94874
   A23        1.85460  -0.00125   0.00000  -0.00074  -0.00052   1.85409
   A24        1.87829  -0.00532   0.00000  -0.02107  -0.02102   1.85728
   A25        2.12845   0.00048   0.00000   0.00132   0.00132   2.12977
   A26        2.09095  -0.00254   0.00000  -0.00590  -0.00590   2.08505
   A27        2.06371   0.00207   0.00000   0.00458   0.00459   2.06830
   A28        2.08958   0.00082   0.00000   0.00196   0.00196   2.09154
   A29        2.12983   0.00028   0.00000   0.00067   0.00067   2.13050
   A30        2.06378  -0.00110   0.00000  -0.00263  -0.00263   2.06115
   A31        2.11009  -0.00116   0.00000  -0.00320  -0.00320   2.10689
   A32        2.09900   0.00074   0.00000   0.00212   0.00212   2.10113
   A33        2.07404   0.00043   0.00000   0.00109   0.00108   2.07513
   A34        2.09497   0.00076   0.00000   0.00235   0.00234   2.09731
   A35        2.09405  -0.00108   0.00000  -0.00348  -0.00348   2.09057
   A36        2.09417   0.00032   0.00000   0.00113   0.00114   2.09530
   A37        2.09172  -0.00134   0.00000  -0.00297  -0.00298   2.08874
   A38        2.09561   0.00069   0.00000   0.00155   0.00155   2.09717
   A39        2.09585   0.00065   0.00000   0.00143   0.00143   2.09728
   A40        2.09340   0.00018   0.00000   0.00077   0.00077   2.09417
   A41        2.09431   0.00054   0.00000   0.00169   0.00170   2.09600
   A42        2.09548  -0.00072   0.00000  -0.00246  -0.00246   2.09302
   A43        2.11247  -0.00051   0.00000  -0.00151  -0.00151   2.11096
   A44        2.09395  -0.00110   0.00000  -0.00371  -0.00371   2.09024
   A45        2.07677   0.00160   0.00000   0.00522   0.00522   2.08199
   A46        2.12297   0.00863   0.00000   0.02274   0.02274   2.14572
   A47        2.09315  -0.01609   0.00000  -0.05034  -0.05034   2.04281
   A48        2.06706   0.00746   0.00000   0.02759   0.02759   2.09465
   A49        1.91450   0.00288   0.00000   0.00946   0.00943   1.92393
   A50        1.91665   0.00349   0.00000   0.01218   0.01217   1.92882
   A51        1.95091  -0.00673   0.00000  -0.02282  -0.02278   1.92813
   A52        1.90173  -0.00246   0.00000  -0.00708  -0.00715   1.89457
   A53        1.88520   0.00109   0.00000   0.00242   0.00245   1.88765
   A54        1.89396   0.00171   0.00000   0.00580   0.00586   1.89982
    D1       -0.00278  -0.00008   0.00000  -0.00066  -0.00066  -0.00344
    D2        3.13619   0.00008   0.00000   0.00065   0.00065   3.13684
    D3        3.14058  -0.00010   0.00000  -0.00080  -0.00080   3.13978
    D4       -0.00363   0.00006   0.00000   0.00051   0.00051  -0.00312
    D5        0.00225  -0.00000   0.00000   0.00005   0.00006   0.00231
    D6       -3.13720  -0.00001   0.00000  -0.00006  -0.00005  -3.13725
    D7       -3.14111   0.00002   0.00000   0.00020   0.00020  -3.14091
    D8        0.00262   0.00001   0.00000   0.00008   0.00009   0.00271
    D9       -0.00514   0.00030   0.00000   0.00237   0.00236  -0.00278
   D10        3.13033   0.00020   0.00000   0.00157   0.00156   3.13189
   D11        3.13907   0.00013   0.00000   0.00105   0.00105   3.14013
   D12       -0.00864   0.00003   0.00000   0.00026   0.00025  -0.00839
   D13        0.01319  -0.00038   0.00000  -0.00328  -0.00328   0.00991
   D14        3.13333  -0.00021   0.00000  -0.00189  -0.00189   3.13144
   D15       -3.12213  -0.00030   0.00000  -0.00252  -0.00252  -3.12466
   D16       -0.00200  -0.00013   0.00000  -0.00113  -0.00113  -0.00313
   D17       -0.01376   0.00030   0.00000   0.00268   0.00269  -0.01107
   D18        3.13233   0.00024   0.00000   0.00230   0.00231   3.13463
   D19       -3.13529   0.00024   0.00000   0.00163   0.00162  -3.13367
   D20        0.01079   0.00019   0.00000   0.00124   0.00124   0.01203
   D21       -0.01817  -0.00161   0.00000   0.00136   0.00121  -0.01696
   D22        2.22500   0.00352   0.00000   0.01169   0.01188   2.23688
   D23       -2.04311  -0.00115   0.00000  -0.00531  -0.00534  -2.04845
   D24        3.10200  -0.00141   0.00000   0.00282   0.00266   3.10466
   D25       -0.93801   0.00372   0.00000   0.01315   0.01333  -0.92467
   D26        1.07707  -0.00095   0.00000  -0.00385  -0.00389   1.07318
   D27        0.00622  -0.00015   0.00000  -0.00118  -0.00118   0.00505
   D28       -3.13751  -0.00013   0.00000  -0.00107  -0.00106  -3.13857
   D29       -3.13983  -0.00010   0.00000  -0.00082  -0.00081  -3.14065
   D30       -0.00038  -0.00008   0.00000  -0.00070  -0.00070  -0.00107
   D31        1.21402  -0.00259   0.00000  -0.01266  -0.01273   1.20129
   D32       -1.94129  -0.00254   0.00000  -0.01224  -0.01231  -1.95359
   D33       -1.05151   0.00076   0.00000   0.00033   0.00045  -1.05106
   D34        2.07637   0.00082   0.00000   0.00075   0.00087   2.07724
   D35       -3.07779   0.00146   0.00000   0.00901   0.00896  -3.06884
   D36        0.05009   0.00152   0.00000   0.00943   0.00938   0.05947
   D37        2.29273   0.00298   0.00000   0.01345   0.01358   2.30631
   D38       -0.84920   0.00296   0.00000   0.01326   0.01339  -0.83580
   D39       -1.68212  -0.00185   0.00000  -0.00291  -0.00289  -1.68501
   D40        1.45914  -0.00188   0.00000  -0.00310  -0.00308   1.45606
   D41        0.32915   0.00022   0.00000   0.00181   0.00166   0.33081
   D42       -2.81278   0.00020   0.00000   0.00162   0.00147  -2.81131
   D43        3.13322  -0.00035   0.00000  -0.00282  -0.00282   3.13040
   D44       -0.01893  -0.00023   0.00000  -0.00185  -0.00184  -0.02078
   D45        0.00513  -0.00038   0.00000  -0.00316  -0.00316   0.00198
   D46        3.13617  -0.00026   0.00000  -0.00218  -0.00218   3.13398
   D47       -3.13452   0.00031   0.00000   0.00264   0.00264  -3.13188
   D48        0.00950   0.00004   0.00000   0.00038   0.00039   0.00988
   D49       -0.00614   0.00036   0.00000   0.00302   0.00302  -0.00311
   D50        3.13788   0.00009   0.00000   0.00076   0.00077   3.13865
   D51       -3.13952  -0.00075   0.00000  -0.00607  -0.00607   3.13759
   D52        0.00501  -0.00054   0.00000  -0.00433  -0.00433   0.00068
   D53        0.00239  -0.00073   0.00000  -0.00589  -0.00589  -0.00350
   D54       -3.13626  -0.00052   0.00000  -0.00415  -0.00415  -3.14041
   D55        2.12272  -0.00017   0.00000   0.00090   0.00086   2.12358
   D56       -2.07092   0.00074   0.00000   0.00558   0.00563  -2.06529
   D57        0.03212   0.00085   0.00000   0.00620   0.00619   0.03831
   D58       -1.01920  -0.00020   0.00000   0.00071   0.00067  -1.01853
   D59        1.07034   0.00072   0.00000   0.00539   0.00544   1.07579
   D60       -3.10980   0.00083   0.00000   0.00602   0.00600  -3.10380
   D61       -0.00246   0.00022   0.00000   0.00185   0.00184  -0.00062
   D62        3.13779   0.00014   0.00000   0.00117   0.00117   3.13895
   D63       -3.13364   0.00010   0.00000   0.00088   0.00088  -3.13276
   D64        0.00661   0.00002   0.00000   0.00020   0.00020   0.00681
   D65        0.00064  -0.00003   0.00000  -0.00029  -0.00030   0.00034
   D66        3.14054  -0.00003   0.00000  -0.00022  -0.00022   3.14032
   D67       -3.13961   0.00005   0.00000   0.00038   0.00038  -3.13923
   D68        0.00029   0.00006   0.00000   0.00046   0.00046   0.00075
   D69       -0.00162   0.00002   0.00000   0.00016   0.00016  -0.00145
   D70       -3.14118   0.00002   0.00000   0.00013   0.00013  -3.14105
   D71       -3.14152   0.00001   0.00000   0.00009   0.00009  -3.14143
   D72        0.00210   0.00001   0.00000   0.00005   0.00006   0.00216
   D73        0.00445  -0.00019   0.00000  -0.00157  -0.00157   0.00288
   D74       -3.13954   0.00007   0.00000   0.00065   0.00066  -3.13888
   D75       -3.13917  -0.00018   0.00000  -0.00153  -0.00153  -3.14070
   D76        0.00002   0.00008   0.00000   0.00069   0.00069   0.00072
         Item               Value     Threshold  Converged?
 Maximum Force            0.059480     0.000450     NO 
 RMS     Force            0.015195     0.000300     NO 
 Maximum Displacement     0.158344     0.001800     NO 
 RMS     Displacement     0.040511     0.001200     NO 
 Predicted change in Energy=-3.863807D-02
 GradGradGradGradGradGradGradGradGradGradGradGradGradGradGradGradGradGrad

                          Input orientation:                          
 ---------------------------------------------------------------------
 Center     Atomic      Atomic             Coordinates (Angstroms)
 Number     Number       Type             X           Y           Z
 ---------------------------------------------------------------------
      1          6           0        3.716553    3.068631   -2.432471
      2          6           0        2.512274    2.787417   -3.077030
      3          6           0        1.598824    1.897516   -2.504724
      4          6           0        1.879347    1.275175   -1.282651
      5          6           0        3.090291    1.573296   -0.640285
      6          6           0        4.004244    2.459408   -1.208967
      7          6           0        0.931486    0.313484   -0.602678
      8          6           0       -0.379092    0.066450   -1.314115
      9          7           0        1.599093   -0.937925   -0.252610
     10          6           0       -0.445778   -0.629945   -2.530590
     11          6           0       -1.672270   -0.854077   -3.157274
     12          6           0       -2.852854   -0.385738   -2.576818
     13          6           0       -2.800133    0.307658   -1.367573
     14          6           0       -1.570713    0.528836   -0.742716
     15          6           0        1.452674   -1.453365    0.985921
     16          8           0        1.987829   -2.510061    1.342269
     17          1           0        4.410945    3.743919   -2.869076
     18          1           0        2.284973    3.250326   -4.005482
     19          1           0        0.684150    1.704743   -3.008294
     20          1           0        3.318524    1.115299    0.292198
     21          1           0        4.917394    2.671027   -0.709398
     22          1           0        0.678358    0.804937    0.344043
     23          1           0        0.439822   -0.987739   -2.993691
     24          1           0       -1.705269   -1.380942   -4.079086
     25          1           0       -3.786332   -0.555423   -3.054580
     26          1           0       -3.693913    0.666316   -0.920044
     27          1           0       -1.543647    1.056584    0.180120
     28          1           0        0.838882   -0.907990    1.669671
     29          6           0        2.423794   -1.658301   -1.196836
     30          1           0        3.435598   -1.774610   -0.802716
     31          1           0        2.009292   -2.650237   -1.388031
     32          1           0        2.486856   -1.116173   -2.138183
 ---------------------------------------------------------------------
                    Distance matrix (angstroms):
                    1          2          3          4          5
     1  C    0.000000
     2  C    1.394570   0.000000
     3  C    2.421055   1.397801   0.000000
     4  C    2.813165   2.430488   1.399809   0.000000
     5  C    2.416642   2.783149   2.409507   1.402817   0.000000
     6  C    1.396740   2.413136   2.789400   2.433727   1.394239
     7  C    4.323837   3.839485   2.563645   1.511836   2.499795
     8  C    5.199819   4.344137   2.946609   2.561747   3.842037
     9  N    5.028710   4.763342   3.621014   2.457099   2.946217
    10  C    5.569029   4.552694   3.251019   3.254694   4.575074
    11  C    6.704654   5.547731   4.324019   4.545537   5.908415
    12  C    7.423652   6.253297   5.003587   5.179500   6.550492
    13  C    7.157106   6.106809   4.813687   4.779208   6.068599
    14  C    6.104180   5.217374   3.876070   3.570919   4.777693
    15  C    6.104015   5.967794   4.840906   3.573989   3.806181
    16  O    6.954060   6.918708   5.863226   4.607600   4.671161
    17  H    1.062459   2.136140   3.383782   3.875620   3.379828
    18  H    2.134666   1.062061   2.133816   3.388151   3.845194
    19  H    3.374497   2.125781   1.061778   2.142632   3.378500
    20  H    3.376055   3.846780   3.375204   2.139378   1.063661
    21  H    2.137543   3.376956   3.851548   3.392161   2.132626
    22  H    4.697230   4.358580   3.186920   2.075965   2.716008
    23  H    5.244623   4.307413   3.147550   3.181300   4.372917
    24  H    7.204595   6.013901   4.913648   5.265404   6.599263
    25  H    8.355481   7.130745   5.942992   6.212144   7.592642
    26  H    7.935588   6.904231   5.660400   5.618133   6.850278
    27  H    6.208354   5.482272   4.217900   3.728856   4.734284
    28  H    6.397036   6.243993   5.086644   3.816409   4.069585
    29  C    5.053900   4.827770   3.877497   2.984806   3.346219
    30  H    5.117814   5.180456   4.444669   3.457375   3.369583
    31  H    6.058964   5.716099   4.700802   3.928975   4.423337
    32  H    4.371653   4.014984   3.163112   2.611426   3.137049
                    6          7          8          9         10
     6  C    0.000000
     7  C    3.796631   0.000000
     8  C    4.995091   1.511550   0.000000
     9  N    4.270976   1.460915   2.459426   0.000000
    10  C    5.576153   2.550247   1.403291   3.076612   0.000000
    11  C    6.855501   3.829975   2.432471   4.375605   1.395440
    12  C    7.548885   4.325202   2.813964   5.052394   2.419875
    13  C    7.138258   3.809210   2.433615   4.706146   2.788315
    14  C    5.918162   2.515351   1.400093   3.526934   2.409305
    15  C    5.161185   2.432497   3.309890   1.349473   4.080196
    16  O    5.938884   3.587630   4.392846   2.272964   4.945333
    17  H    2.138069   5.386193   6.235875   6.055747   6.544693
    18  H    3.376677   4.694256   4.947501   5.665327   4.968783
    19  H    3.850990   2.789940   2.585485   3.926145   2.637367
    20  H    2.128458   2.672388   4.165656   2.732945   5.018364
    21  H    1.062165   4.632154   5.933150   4.923851   6.555667
    22  H    4.026243   1.096304   2.100726   2.059446   3.403834
    23  H    5.270025   2.766199   2.145439   2.976561   1.061492
    24  H    7.455495   4.680702   3.390981   5.075135   2.132640
    25  H    8.555032   5.387452   3.876240   6.082775   3.382222
    26  H    7.909505   4.649681   3.391633   5.570904   3.850264
    27  H    5.888682   2.700233   2.137591   3.747284   3.376040
    28  H    5.444762   2.581501   3.366893   2.067361   4.401119
    29  C    4.410611   2.543215   3.293127   1.445903   3.327290
    30  H    4.291305   3.266608   4.266484   2.091747   4.400100
    31  H    5.488202   3.249937   3.618041   2.095103   3.378518
    32  H    3.993831   2.611679   3.208012   2.091717   2.998456
                   11         12         13         14         15
    11  C    0.000000
    12  C    1.396442   0.000000
    13  C    2.413448   1.394937   0.000000
    14  C    2.784395   2.417491   1.396725   0.000000
    15  C    5.224031   5.689510   5.169769   4.007266   0.000000
    16  O    6.031957   6.580593   6.181211   5.123015   1.236923
    17  H    7.630867   8.360757   8.127856   7.116066   7.115064
    18  H    5.764144   6.454402   6.440199   5.737462   6.908802
    19  H    3.481734   4.131184   4.096833   3.405878   5.149567
    20  H    6.378505   6.969238   6.391017   5.031862   3.249721
    21  H    7.863977   8.556157   8.098082   6.832688   5.647034
    22  H    4.531777   4.734828   3.908557   2.513085   2.472146
    23  H    2.122631   3.373116   3.849627   3.377742   4.132795
    24  H    1.062267   2.136397   3.376743   3.846651   5.969268
    25  H    2.137522   1.062276   2.136232   3.380725   6.676761
    26  H    3.376956   2.135204   1.061961   2.135023   5.883291
    27  H    3.847775   3.375651   2.129554   1.063427   3.990878
    28  H    5.441341   5.651047   4.893371   3.700031   1.068498
    29  C    4.611707   5.600606   5.584225   4.576668   2.397812
    30  H    5.699267   6.679898   6.598428   5.511136   2.689685
    31  H    4.462097   5.493782   5.646249   4.831084   2.716243
    32  H    4.290172   5.407259   5.529321   4.595351   3.308059
                   16         17         18         19         20
    16  O    0.000000
    17  H    7.919544   0.000000
    18  H    7.865672   2.460652   0.000000
    19  H    6.196092   4.250485   2.438411   0.000000
    20  H    4.002079   4.254019   4.908831   4.263874   0.000000
    21  H    6.295662   2.464102   4.257864   4.913144   2.445376
    22  H    3.701403   5.735325   5.242090   3.471001   2.658852
    23  H    4.849158   6.178505   4.731754   2.703585   4.848377
    24  H    6.656198   8.070712   6.113599   4.046896   7.111810
    25  H    7.516238   9.258191   7.228325   5.009561   8.029397
    26  H    6.891272   8.885893   7.207226   4.960499   7.130596
    27  H    5.151978   7.209475   6.081949   3.943244   4.863818
    28  H    1.998475   7.416206   7.182627   5.360380   3.484216
    29  C    2.713414   5.994091   5.657065   4.197357   3.272709
    30  H    2.690331   5.972881   6.068907   4.953881   3.092590
    31  H    2.733981   6.989038   6.460936   4.831884   4.326260
    32  H    3.782260   5.277956   4.753302   3.458961   3.402630
                   21         22         23         24         25
    21  H    0.000000
    22  H    4.749890   0.000000
    23  H    6.217171   3.796190   0.000000
    24  H    8.463623   5.479399   2.436003   0.000000
    25  H    9.574169   5.773619   4.248646   2.462096   0.000000
    26  H    8.844085   4.553447   4.911586   4.257407   2.461185
    27  H    6.718833   2.242209   4.264562   4.910039   4.253409
    28  H    5.924828   2.171906   4.681084   6.304331   6.620835
    29  C    5.019832   3.389454   2.759435   5.043160   6.575198
    30  H    4.687015   3.946073   3.793970   6.108854   7.662479
    31  H    6.101922   4.087750   2.793792   4.759291   6.383956
    32  H    4.721422   3.622537   2.222327   4.627216   6.364520
                   26         27         28         29         30
    26  H    0.000000
    27  H    2.446694   0.000000
    28  H    5.452641   3.428522   0.000000
    29  C    6.550328   5.000720   3.360324   0.000000
    30  H    7.536698   5.811584   3.688720   1.092065   0.000000
    31  H    6.614006   5.368705   3.708750   1.091927   1.773039
    32  H    6.546987   5.132286   4.154384   1.088123   1.765537
                   31         32
    31  H    0.000000
    32  H    1.773174   0.000000
 Symmetry turned off by external request.
 Stoichiometry    C15H15NO
 Framework group  C1[X(C15H15NO)]
 Deg. of freedom    90
 Full point group                 C1      NOp   1
 Rotational constants (GHZ):           0.5868361           0.3915501           0.2725626
 Standard basis: 6-311+G(d) (5D, 7F)
   419 basis functions,   687 primitive gaussians,   436 cartesian basis functions
    60 alpha electrons       60 beta electrons
       nuclear repulsion energy      1138.7462487337 Hartrees.
 NAtoms=   32 NActive=   32 NUniq=   32 SFac= 1.00D+00 NAtFMM=   60 NAOKFM=F Big=F
 Integral buffers will be    131072 words long.
 Raffenetti 2 integral format.
 Two-electron integral symmetry is turned off.
 ------------------------------------------------------------------------------
 Polarizable Continuum Model (PCM)
 =================================
 Model                : PCM.
 Atomic radii         : UFF (Universal Force Field).
 Polarization charges : Total charges.
 Charge compensation  : None.
 Solution method      : On-the-fly selection.
 Cavity type          : Scaled VdW (van der Waals Surface) (Alpha=1.100).
 Cavity algorithm     : GePol (No added spheres)
                        Default sphere list used, NSphG=   32.
                        Lebedev-Laikov grids with approx.  5.0 points / Ang**2.
                        Smoothing algorithm: York/Karplus (Gamma=1.0000).
                        Polarization charges: spherical gaussians, with
                                              point-specific exponents (IZeta= 3).
                        Self-potential: point-specific (ISelfS= 7).
                        Self-field    : sphere-specific E.n sum rule (ISelfD= 2).
 1st derivatives      : Analytical E(r).r(x)/FMM algorithm (CHGder, D1EAlg=3).
                        Cavity 1st derivative terms included.
 Solvent              : DiMethylSulfoxide, Eps=  46.826000 Eps(inf)=   2.007889
 ------------------------------------------------------------------------------
 One-electron integrals computed using PRISM.
 NBasis=   419 RedAO= T EigKep=  1.10D-06  NBF=   419
 NBsUse=   418 1.00D-06 EigRej=  2.69D-07 NBFU=   418
 Initial guess from the checkpoint file:  "BHFA_NMe_Conf07.chk"
 B after Tr=     0.000985   -0.000729    0.004679
         Rot=    1.000000    0.000353   -0.000173    0.000310 Ang=   0.06 deg.
 ExpMin= 4.38D-02 ExpMax= 8.59D+03 ExpMxC= 1.30D+03 IAcc=3 IRadAn=         5 AccDes= 0.00D+00
 Harris functional with IExCor= 1009 and IRadAn=       5 diagonalized for initial guess.
 HarFok:  IExCor= 1009 AccDes= 0.00D+00 IRadAn=         5 IDoV= 1 UseB2=F ITyADJ=14
 ICtDFT=  3500011 ScaDFX=  1.000000  1.000000  1.000000  1.000000
 FoFCou: FMM=F IPFlag=           0 FMFlag=      100000 FMFlg1=           0
         NFxFlg=           0 DoJE=T BraDBF=F KetDBF=T FulRan=T
         wScrn=  0.000000 ICntrl=       500 IOpCl=  0 I1Cent=   200000004 NGrid=           0
         NMat0=    1 NMatS0=      1 NMatT0=    0 NMatD0=    1 NMtDS0=    0 NMtDT0=    0
 Symmetry not used in FoFCou.
 Requested convergence on RMS density matrix=1.00D-08 within 128 cycles.
 Requested convergence on MAX density matrix=1.00D-06.
 Requested convergence on             energy=1.00D-06.
 No special actions if energy rises.
 Inv3:  Mode=1 IEnd=    16553403.
[truncated: 1,834,638 more chars]
