# Supplementary material for: Rotational Barriers in N-Benzhydrylformamides: An NMR and DFT Study
Source: Molecules. 2023 Jan 5;28(2):535. doi: 10.3390/molecules28020535 (PMC9863877; doi:10.3390/molecules28020535)
Supplement: Supplementary file 1 [file molecules-28-00535-s001.zip › Supplementary_Materials/Quantum_chemistry_output_files/Gaussian_output_files/Conformations/BHFA_NMe/BHFA_NMe_Conf8.log]

 Entering Gaussian System, Link 0=g16
 Initial command:
 /home/aikhl/g16/l1.exe "/home/aikhl/works/aikhl/BHFA_NMe/M062X/Gau-325186.inp" -scrdir="/home/aikhl/works/aikhl/BHFA_NMe/M062X/"
 Entering Link 1 = /home/aikhl/g16/l1.exe PID=    325188.
  
 Copyright (c) 1988,1990,1992,1993,1995,1998,2003,2009,2016,
            Gaussian, Inc.  All Rights Reserved.
  
 This is part of the Gaussian(R) 16 program.  It is based on
 the Gaussian(R) 09 system (copyright 2009, Gaussian, Inc.),
 the Gaussian(R) 03 system (copyright 2003, Gaussian, Inc.),
 the Gaussian(R) 98 system (copyright 1998, Gaussian, Inc.),
 the Gaussian(R) 94 system (copyright 1995, Gaussian, Inc.),
 the Gaussian 92(TM) system (copyright 1992, Gaussian, Inc.),
 the Gaussian 90(TM) system (copyright 1990, Gaussian, Inc.),
 the Gaussian 88(TM) system (copyright 1988, Gaussian, Inc.),
 the Gaussian 86(TM) system (copyright 1986, Carnegie Mellon
 University), and the Gaussian 82(TM) system (copyright 1983,
 Carnegie Mellon University). Gaussian is a federally registered
 trademark of Gaussian, Inc.
  
 This software contains proprietary and confidential information,
 including trade secrets, belonging to Gaussian, Inc.
  
 This software is provided under written license and may be
 used, copied, transmitted, or stored only in accord with that
 written license.
  
 The following legend is applicable only to US Government
 contracts under FAR:
  
                    RESTRICTED RIGHTS LEGEND
  
 Use, reproduction and disclosure by the US Government is
 subject to restrictions as set forth in subparagraphs (a)
 and (c) of the Commercial Computer Software - Restricted
 Rights clause in FAR 52.227-19.
  
 Gaussian, Inc.
 340 Quinnipiac St., Bldg. 40, Wallingford CT 06492
  
  
 ---------------------------------------------------------------
 Warning -- This program may not be used in any manner that
 competes with the business of Gaussian, Inc. or will provide
 assistance to any competitor of Gaussian, Inc.  The licensee
 of this program is prohibited from giving any competitor of
 Gaussian, Inc. access to this program.  By using this program,
 the user acknowledges that Gaussian, Inc. is engaged in the
 business of creating and licensing software in the field of
 computational chemistry and represents and warrants to the
 licensee that it is not a competitor of Gaussian, Inc. and that
 it will not use this program in any manner prohibited above.
 ---------------------------------------------------------------
  

 Cite this work as:
 Gaussian 16, Revision A.03,
 M. J. Frisch, G. W. Trucks, H. B. Schlegel, G. E. Scuseria, 
 M. A. Robb, J. R. Cheeseman, G. Scalmani, V. Barone, 
 G. A. Petersson, H. Nakatsuji, X. Li, M. Caricato, A. V. Marenich, 
 J. Bloino, B. G. Janesko, R. Gomperts, B. Mennucci, H. P. Hratchian, 
 J. V. Ortiz, A. F. Izmaylov, J. L. Sonnenberg, D. Williams-Young, 
 F. Ding, F. Lipparini, F. Egidi, J. Goings, B. Peng, A. Petrone, 
 T. Henderson, D. Ranasinghe, V. G. Zakrzewski, J. Gao, N. Rega, 
 G. Zheng, W. Liang, M. Hada, M. Ehara, K. Toyota, R. Fukuda, 
 J. Hasegawa, M. Ishida, T. Nakajima, Y. Honda, O. Kitao, H. Nakai, 
 T. Vreven, K. Throssell, J. A. Montgomery, Jr., J. E. Peralta, 
 F. Ogliaro, M. J. Bearpark, J. J. Heyd, E. N. Brothers, K. N. Kudin, 
 V. N. Staroverov, T. A. Keith, R. Kobayashi, J. Normand, 
 K. Raghavachari, A. P. Rendell, J. C. Burant, S. S. Iyengar, 
 J. Tomasi, M. Cossi, J. M. Millam, M. Klene, C. Adamo, R. Cammi, 
 J. W. Ochterski, R. L. Martin, K. Morokuma, O. Farkas, 
 J. B. Foresman, and D. J. Fox, Gaussian, Inc., Wallingford CT, 2016.
 
 ******************************************
 Gaussian 16:  ES64L-G16RevA.03 25-Dec-2016
                15-Feb-2022 
 ******************************************
 %nprocshared=8
 Will use up to    8 processors via shared memory.
 %mem=5GB
 %chk=BHFA_NMe_Conf08.chk
 ----------------------------------------------------------------------
 # opt freq M062X/6-311+G* nosymm Integral(Grid=SuperFine) scrf=(IEFPCM
 , solvent=dimethylsulfoxide) pop=(nboread,mk,dipole)
 ----------------------------------------------------------------------
 1/18=20,19=15,26=6,38=1/1,3;
 2/9=110,12=2,15=1,17=6,18=5,40=1/2;
 3/5=4,6=6,7=11,11=2,25=1,30=1,70=2201,71=1,72=21,74=-55,75=-7/1,2,3;
 4//1;
 5/5=2,38=5,53=21/2;
 6/7=2,8=2,9=2,10=2,15=24,20=1,28=1,40=2/1,2,7;
 7/30=1/1,2,3,16;
 1/18=20,19=15,26=6/3(2);
 2/9=110,15=1/2;
 99//99;
 2/9=110,15=1/2;
 3/5=4,6=6,7=11,11=2,25=1,30=1,70=2205,71=1,72=21,74=-55,75=-7/1,2,3;
 4/5=5,16=3,69=1/1;
 5/5=2,38=5,53=21/2;
 7/30=1/1,2,3,16;
 1/18=20,19=15,26=6/3(-5);
 2/9=110,15=1/2;
 6/7=2,8=2,9=2,10=2,15=24,19=2,20=1,28=1,40=2/1,2,7;
 99/9=1/99;
 -----------------
 BHFA_M062X_Conf08
 -----------------
 Symbolic Z-matrix:
 Charge =  0 Multiplicity = 1
 C                     3.911     2.7591   -2.7651 
 C                     2.5457    2.8233   -3.0825 
 C                     1.6705    1.8174   -2.6371 
 C                     2.1435    0.7323   -1.8612 
 C                     3.524     0.6827   -1.5619 
 C                     4.4014    1.6864   -2.0047 
 C                     1.28     -0.3814   -1.3583 
 C                    -0.1682   -0.3404   -1.7279 
 N                     1.4157   -0.5858    0.0672 
 C                    -1.0497    0.6274   -1.1937 
 C                    -2.4094    0.6395   -1.5487 
 C                    -2.9107   -0.3199   -2.4431 
 C                    -2.0503   -1.2899   -2.9818 
 C                    -0.6917   -1.2991   -2.6233 
 C                     1.6198   -1.8426    0.5533 
 O                     1.7442   -2.0601    1.7793 
 H                     4.546     3.4899   -3.0876 
 H                     2.1875    3.5994   -3.6388 
 H                     0.6867    1.8846   -2.8908 
 H                     3.895    -0.0925   -1.0111 
 H                     5.394     1.6347   -1.7756 
 H                     1.7002   -1.2601   -1.8609 
 H                    -0.7042    1.3359   -0.549 
 H                    -3.0324    1.3464   -1.1573 
 H                    -3.8973   -0.3111   -2.7019 
 H                    -2.4119   -1.9876   -3.6311 
 H                    -0.0794   -2.0121   -3.0224 
 H                     1.6719   -2.635    -0.0888 
 C                     1.3421    0.4987    1.0009 
 H                     2.2654    0.5475    1.5819 
 H                     0.5028    0.3448    1.6813 
 H                     1.209     1.4565    0.4985 
 

 GradGradGradGradGradGradGradGradGradGradGradGradGradGradGradGradGradGrad
 Berny optimization.
 Initialization pass.
                           ----------------------------
                           !    Initial Parameters    !
                           ! (Angstroms and Degrees)  !
 --------------------------                            --------------------------
 ! Name  Definition              Value          Derivative Info.                !
 --------------------------------------------------------------------------------
 ! R1    R(1,2)                  1.4032         estimate D2E/DX2                !
 ! R2    R(1,6)                  1.4033         estimate D2E/DX2                !
 ! R3    R(1,17)                 1.0204         estimate D2E/DX2                !
 ! R4    R(2,3)                  1.4058         estimate D2E/DX2                !
 ! R5    R(2,18)                 1.0199         estimate D2E/DX2                !
 ! R6    R(3,4)                  1.4153         estimate D2E/DX2                !
 ! R7    R(3,19)                 1.0182         estimate D2E/DX2                !
 ! R8    R(4,5)                  1.4134         estimate D2E/DX2                !
 ! R9    R(4,7)                  1.4963         estimate D2E/DX2                !
 ! R10   R(5,6)                  1.4047         estimate D2E/DX2                !
 ! R11   R(5,20)                 1.0208         estimate D2E/DX2                !
 ! R12   R(6,21)                 1.02           estimate D2E/DX2                !
 ! R13   R(7,8)                  1.4952         estimate D2E/DX2                !
 ! R14   R(7,9)                  1.4465         estimate D2E/DX2                !
 ! R15   R(7,22)                 1.096          estimate D2E/DX2                !
 ! R16   R(8,10)                 1.4139         estimate D2E/DX2                !
 ! R17   R(8,14)                 1.4124         estimate D2E/DX2                !
 ! R18   R(9,15)                 1.3629         estimate D2E/DX2                !
 ! R19   R(9,29)                 1.433          estimate D2E/DX2                !
 ! R20   R(10,11)                1.4053         estimate D2E/DX2                !
 ! R21   R(10,23)                1.0183         estimate D2E/DX2                !
 ! R22   R(11,12)                1.4042         estimate D2E/DX2                !
 ! R23   R(11,24)                1.0203         estimate D2E/DX2                !
 ! R24   R(12,13)                1.4041         estimate D2E/DX2                !
 ! R25   R(12,25)                1.02           estimate D2E/DX2                !
 ! R26   R(13,14)                1.4051         estimate D2E/DX2                !
 ! R27   R(13,26)                1.0194         estimate D2E/DX2                !
 ! R28   R(14,27)                1.0211         estimate D2E/DX2                !
 ! R29   R(15,16)                1.2513         estimate D2E/DX2                !
 ! R30   R(15,28)                1.0212         estimate D2E/DX2                !
 ! R31   R(29,30)                1.092          estimate D2E/DX2                !
 ! R32   R(29,31)                1.0914         estimate D2E/DX2                !
 ! R33   R(29,32)                1.0897         estimate D2E/DX2                !
 ! A1    A(2,1,6)              119.8385         estimate D2E/DX2                !
 ! A2    A(2,1,17)             120.0812         estimate D2E/DX2                !
 ! A3    A(6,1,17)             120.0803         estimate D2E/DX2                !
 ! A4    A(1,2,3)              120.0902         estimate D2E/DX2                !
 ! A5    A(1,2,18)             119.9965         estimate D2E/DX2                !
 ! A6    A(3,2,18)             119.9131         estimate D2E/DX2                !
 ! A7    A(2,3,4)              120.9454         estimate D2E/DX2                !
 ! A8    A(2,3,19)             118.3835         estimate D2E/DX2                !
 ! A9    A(4,3,19)             120.6701         estimate D2E/DX2                !
 ! A10   A(3,4,5)              117.995          estimate D2E/DX2                !
 ! A11   A(3,4,7)              124.1963         estimate D2E/DX2                !
 ! A12   A(5,4,7)              117.7981         estimate D2E/DX2                !
 ! A13   A(4,5,6)              121.2128         estimate D2E/DX2                !
 ! A14   A(4,5,20)             119.7287         estimate D2E/DX2                !
 ! A15   A(6,5,20)             119.0581         estimate D2E/DX2                !
 ! A16   A(1,6,5)              119.9135         estimate D2E/DX2                !
 ! A17   A(1,6,21)             120.0335         estimate D2E/DX2                !
 ! A18   A(5,6,21)             120.0528         estimate D2E/DX2                !
 ! A19   A(4,7,8)              117.0952         estimate D2E/DX2                !
 ! A20   A(4,7,9)              112.4742         estimate D2E/DX2                !
 ! A21   A(4,7,22)             102.7883         estimate D2E/DX2                !
 ! A22   A(8,7,9)              109.7767         estimate D2E/DX2                !
 ! A23   A(8,7,22)             106.2582         estimate D2E/DX2                !
 ! A24   A(9,7,22)             107.6175         estimate D2E/DX2                !
 ! A25   A(7,8,10)             121.9545         estimate D2E/DX2                !
 ! A26   A(7,8,14)             119.8079         estimate D2E/DX2                !
 ! A27   A(10,8,14)            118.2331         estimate D2E/DX2                !
 ! A28   A(7,9,15)             119.7263         estimate D2E/DX2                !
 ! A29   A(7,9,29)             122.0314         estimate D2E/DX2                !
 ! A30   A(15,9,29)            118.2423         estimate D2E/DX2                !
 ! A31   A(8,10,11)            120.9086         estimate D2E/DX2                !
 ! A32   A(8,10,23)            120.2593         estimate D2E/DX2                !
 ! A33   A(11,10,23)           118.8294         estimate D2E/DX2                !
 ! A34   A(10,11,12)           120.0287         estimate D2E/DX2                !
 ! A35   A(10,11,24)           119.9891         estimate D2E/DX2                !
 ! A36   A(12,11,24)           119.9821         estimate D2E/DX2                !
 ! A37   A(11,12,13)           119.8438         estimate D2E/DX2                !
 ! A38   A(11,12,25)           120.068          estimate D2E/DX2                !
 ! A39   A(13,12,25)           120.0882         estimate D2E/DX2                !
 ! A40   A(12,13,14)           119.9428         estimate D2E/DX2                !
 ! A41   A(12,13,26)           119.9904         estimate D2E/DX2                !
 ! A42   A(14,13,26)           120.0667         estimate D2E/DX2                !
 ! A43   A(8,14,13)            121.0422         estimate D2E/DX2                !
 ! A44   A(8,14,27)            119.9675         estimate D2E/DX2                !
 ! A45   A(13,14,27)           118.9902         estimate D2E/DX2                !
 ! A46   A(9,15,16)            121.6422         estimate D2E/DX2                !
 ! A47   A(9,15,28)            119.9279         estimate D2E/DX2                !
 ! A48   A(16,15,28)           118.4298         estimate D2E/DX2                !
 ! A49   A(9,29,30)            109.6991         estimate D2E/DX2                !
 ! A50   A(9,29,31)            109.8163         estimate D2E/DX2                !
 ! A51   A(9,29,32)            111.7818         estimate D2E/DX2                !
 ! A52   A(30,29,31)           108.9558         estimate D2E/DX2                !
 ! A53   A(30,29,32)           108.0165         estimate D2E/DX2                !
 ! A54   A(31,29,32)           108.5084         estimate D2E/DX2                !
 ! D1    D(6,1,2,3)              0.1605         estimate D2E/DX2                !
 ! D2    D(6,1,2,18)          -179.7029         estimate D2E/DX2                !
 ! D3    D(17,1,2,3)          -179.9315         estimate D2E/DX2                !
 ! D4    D(17,1,2,18)            0.2051         estimate D2E/DX2                !
 ! D5    D(2,1,6,5)             -0.1289         estimate D2E/DX2                !
 ! D6    D(2,1,6,21)           179.7414         estimate D2E/DX2                !
 ! D7    D(17,1,6,5)           179.9631         estimate D2E/DX2                !
 ! D8    D(17,1,6,21)           -0.1666         estimate D2E/DX2                !
 ! D9    D(1,2,3,4)              0.2879         estimate D2E/DX2                !
 ! D10   D(1,2,3,19)          -179.3564         estimate D2E/DX2                !
 ! D11   D(18,2,3,4)          -179.8485         estimate D2E/DX2                !
 ! D12   D(18,2,3,19)            0.5072         estimate D2E/DX2                !
 ! D13   D(2,3,4,5)             -0.7462         estimate D2E/DX2                !
 ! D14   D(2,3,4,7)           -179.5272         estimate D2E/DX2                !
 ! D15   D(19,3,4,5)           178.8899         estimate D2E/DX2                !
 ! D16   D(19,3,4,7)             0.1089         estimate D2E/DX2                !
 ! D17   D(3,4,5,6)              0.7802         estimate D2E/DX2                !
 ! D18   D(3,4,5,20)          -179.4642         estimate D2E/DX2                !
 ! D19   D(7,4,5,6)            179.6404         estimate D2E/DX2                !
 ! D20   D(7,4,5,20)            -0.604          estimate D2E/DX2                !
 ! D21   D(3,4,7,8)              1.048          estimate D2E/DX2                !
 ! D22   D(3,4,7,9)           -127.4842         estimate D2E/DX2                !
 ! D23   D(3,4,7,22)           117.063          estimate D2E/DX2                !
 ! D24   D(5,4,7,8)           -177.7352         estimate D2E/DX2                !
 ! D25   D(5,4,7,9)             53.7326         estimate D2E/DX2                !
 ! D26   D(5,4,7,22)           -61.7202         estimate D2E/DX2                !
 ! D27   D(4,5,6,1)             -0.3533         estimate D2E/DX2                !
 ! D28   D(4,5,6,21)           179.7765         estimate D2E/DX2                !
 ! D29   D(20,5,6,1)           179.8895         estimate D2E/DX2                !
 ! D30   D(20,5,6,21)            0.0192         estimate D2E/DX2                !
 ! D31   D(4,7,8,10)           -69.5629         estimate D2E/DX2                !
 ! D32   D(4,7,8,14)           111.2228         estimate D2E/DX2                !
 ! D33   D(9,7,8,10)            60.2487         estimate D2E/DX2                !
 ! D34   D(9,7,8,14)          -118.9656         estimate D2E/DX2                !
 ! D35   D(22,7,8,10)          176.3454         estimate D2E/DX2                !
 ! D36   D(22,7,8,14)           -2.8689         estimate D2E/DX2                !
 ! D37   D(4,7,9,15)          -131.3619         estimate D2E/DX2                !
 ! D38   D(4,7,9,29)            48.6614         estimate D2E/DX2                !
 ! D39   D(8,7,9,15)            96.3742         estimate D2E/DX2                !
 ! D40   D(8,7,9,29)           -83.6025         estimate D2E/DX2                !
 ! D41   D(22,7,9,15)          -18.861          estimate D2E/DX2                !
 ! D42   D(22,7,9,29)          161.1623         estimate D2E/DX2                !
 ! D43   D(7,8,10,11)         -179.5201         estimate D2E/DX2                !
 ! D44   D(7,8,10,23)            1.0826         estimate D2E/DX2                !
 ! D45   D(14,8,10,11)          -0.2939         estimate D2E/DX2                !
 ! D46   D(14,8,10,23)        -179.6912         estimate D2E/DX2                !
 ! D47   D(7,8,14,13)          179.5924         estimate D2E/DX2                !
 ! D48   D(7,8,14,27)           -0.5481         estimate D2E/DX2                !
 ! D49   D(10,8,14,13)           0.349          estimate D2E/DX2                !
 ! D50   D(10,8,14,27)        -179.7915         estimate D2E/DX2                !
 ! D51   D(7,9,15,16)          179.8859         estimate D2E/DX2                !
 ! D52   D(7,9,15,28)           -0.2794         estimate D2E/DX2                !
 ! D53   D(29,9,15,16)          -0.1365         estimate D2E/DX2                !
 ! D54   D(29,9,15,28)         179.6982         estimate D2E/DX2                !
 ! D55   D(7,9,29,30)         -121.6304         estimate D2E/DX2                !
 ! D56   D(7,9,29,31)          118.6494         estimate D2E/DX2                !
 ! D57   D(7,9,29,32)           -1.8388         estimate D2E/DX2                !
 ! D58   D(15,9,29,30)          58.3925         estimate D2E/DX2                !
 ! D59   D(15,9,29,31)         -61.3277         estimate D2E/DX2                !
 ! D60   D(15,9,29,32)         178.1841         estimate D2E/DX2                !
 ! D61   D(8,10,11,12)           0.1422         estimate D2E/DX2                !
 ! D62   D(8,10,11,24)        -179.7823         estimate D2E/DX2                !
 ! D63   D(23,10,11,12)        179.548          estimate D2E/DX2                !
 ! D64   D(23,10,11,24)         -0.3766         estimate D2E/DX2                !
 ! D65   D(10,11,12,13)         -0.037          estimate D2E/DX2                !
 ! D66   D(10,11,12,25)       -179.9389         estimate D2E/DX2                !
 ! D67   D(24,11,12,13)        179.8875         estimate D2E/DX2                !
 ! D68   D(24,11,12,25)         -0.0144         estimate D2E/DX2                !
 ! D69   D(11,12,13,14)          0.0909         estimate D2E/DX2                !
 ! D70   D(11,12,13,26)        179.9831         estimate D2E/DX2                !
 ! D71   D(25,12,13,14)        179.9928         estimate D2E/DX2                !
 ! D72   D(25,12,13,26)         -0.115          estimate D2E/DX2                !
 ! D73   D(12,13,14,8)          -0.2519         estimate D2E/DX2                !
 ! D74   D(12,13,14,27)        179.8872         estimate D2E/DX2                !
 ! D75   D(26,13,14,8)         179.856          estimate D2E/DX2                !
 ! D76   D(26,13,14,27)         -0.0049         estimate D2E/DX2                !
 --------------------------------------------------------------------------------
 Trust Radius=3.00D-01 FncErr=5.00D-06 GrdErr=5.00D-06 EigMax=2.50D+02 EigMin=1.00D-04
 Number of steps in this run=    173 maximum allowed number of steps=    192.
 GradGradGradGradGradGradGradGradGradGradGradGradGradGradGradGradGradGrad

                          Input orientation:                          
 ---------------------------------------------------------------------
 Center     Atomic      Atomic             Coordinates (Angstroms)
 Number     Number       Type             X           Y           Z
 ---------------------------------------------------------------------
      1          6           0        3.911000    2.759100   -2.765100
      2          6           0        2.545700    2.823300   -3.082500
      3          6           0        1.670500    1.817400   -2.637100
      4          6           0        2.143500    0.732300   -1.861200
      5          6           0        3.524000    0.682700   -1.561900
      6          6           0        4.401400    1.686400   -2.004700
      7          6           0        1.280000   -0.381400   -1.358300
      8          6           0       -0.168200   -0.340400   -1.727900
      9          7           0        1.415700   -0.585800    0.067200
     10          6           0       -1.049700    0.627400   -1.193700
     11          6           0       -2.409400    0.639500   -1.548700
     12          6           0       -2.910700   -0.319900   -2.443100
     13          6           0       -2.050300   -1.289900   -2.981800
     14          6           0       -0.691700   -1.299100   -2.623300
     15          6           0        1.619800   -1.842600    0.553300
     16          8           0        1.744200   -2.060100    1.779300
     17          1           0        4.546000    3.489900   -3.087600
     18          1           0        2.187500    3.599400   -3.638800
     19          1           0        0.686700    1.884600   -2.890800
     20          1           0        3.895000   -0.092500   -1.011100
     21          1           0        5.394000    1.634700   -1.775600
     22          1           0        1.700200   -1.260100   -1.860900
     23          1           0       -0.704200    1.335900   -0.549000
     24          1           0       -3.032400    1.346400   -1.157300
     25          1           0       -3.897300   -0.311100   -2.701900
     26          1           0       -2.411900   -1.987600   -3.631100
     27          1           0       -0.079400   -2.012100   -3.022400
     28          1           0        1.671900   -2.635000   -0.088800
     29          6           0        1.342100    0.498700    1.000900
     30          1           0        2.265400    0.547500    1.581900
     31          1           0        0.502800    0.344800    1.681300
     32          1           0        1.209000    1.456500    0.498500
 ---------------------------------------------------------------------
                    Distance matrix (angstroms):
                    1          2          3          4          5
     1  C    0.000000
     2  C    1.403178   0.000000
     3  C    2.433726   1.405771   0.000000
     4  C    2.837078   2.454714   1.415342   0.000000
     5  C    2.430822   2.802046   2.424678   1.413443   0.000000
     6  C    1.403348   2.428542   2.806226   2.455405   1.404748
     7  C    4.331742   3.852916   2.573430   1.496285   2.491846
     8  C    5.227098   4.382829   2.977174   2.551943   3.834922
     9  N    5.043491   4.776973   3.626780   2.446591   2.950930
    10  C    5.623343   4.616973   3.301362   3.263907   4.588830
    11  C    6.776414   5.628014   4.383794   4.564555   5.933572
    12  C    7.491296   6.329363   5.058960   5.195255   6.571688
    13  C    7.209609   6.168612   4.859885   4.788841   6.081125
    14  C    6.137910   5.261730   3.910595   3.570118   4.777680
    15  C    6.118580   5.987233   4.855597   3.568499   3.804890
    16  O    6.969310   6.937370   5.877502   4.605451   4.674854
    17  H    1.020441   2.108455   3.356889   3.857515   3.354492
    18  H    2.107109   1.019857   2.108605   3.373731   3.821895
    19  H    3.343151   2.091360   1.018205   2.123708   3.355713
    20  H    3.347894   3.822721   3.352610   2.114407   1.020763
    21  H    2.107765   3.351652   3.826227   3.374523   2.109235
    22  H    4.675381   4.345266   3.174016   2.041120   2.681440
    23  H    5.313819   4.380962   3.198625   3.193055   4.396625
    24  H    7.265779   6.082995   4.952668   5.259518   6.602316
    25  H    8.390451   7.175066   5.961133   6.187627   7.573832
    26  H    7.953627   6.929900   5.668514   5.593038   6.829861
    27  H    6.225259   5.502350   4.227964   3.717715   4.730698
    28  H    6.424365   6.286398   5.130078   3.834386   4.075222
    29  C    5.088360   4.850420   3.883537   2.981347   3.370829
    30  H    5.147386   5.197544   4.445955   3.450210   3.389075
    31  H    6.100422   5.745450   4.709634   3.923182   4.445242
    32  H    4.432680   4.059368   3.189862   2.639307   3.194251
                    6          7          8          9         10
     6  C    0.000000
     7  C    3.799575   0.000000
     8  C    5.006574   1.495182   0.000000
     9  N    4.286032   1.446459   2.406521   0.000000
    10  C    5.611924   2.544066   1.413877   3.023230   0.000000
    11  C    6.905862   3.832775   2.452610   4.329421   1.405331
    12  C    7.595014   4.329266   2.834297   5.008996   2.433454
    13  C    7.171995   3.814711   2.452777   4.669616   2.806161
    14  C    5.935953   2.515949   1.412409   3.491235   2.425556
    15  C    5.170542   2.429976   3.264571   1.362900   4.034742
    16  O    5.951103   3.588600   4.349149   2.283147   4.885413
    17  H    2.108600   5.352027   6.224441   6.030163   6.564497
    18  H    3.351299   4.676645   4.972211   5.643227   5.028992
    19  H    3.824062   2.799164   2.652134   3.922255   2.734188
    20  H    2.099564   2.653721   4.133382   2.748273   5.000166
    21  H    1.020007   4.600412   5.902657   4.914611   6.547865
    22  H    3.999878   1.096033   2.086733   2.062326   3.401435
    23  H    5.320626   2.746113   2.118274   2.926877   1.018322
    24  H    7.489664   4.649999   3.372613   5.001839   2.109357
    25  H    8.564141   5.349265   3.854312   5.997612   3.356229
    26  H    7.909773   4.623378   3.371888   5.503907   3.825537
    27  H    5.898490   2.697477   2.116175   3.716892   3.354487
    28  H    5.458511   2.616090   3.367166   2.071037   4.389893
    29  C    4.450121   2.518781   3.229775   1.432953   3.248621
    30  H    4.327042   3.237073   4.203041   2.073807   4.324376
    31  H    5.530422   3.220338   3.541523   2.074782   3.279595
    32  H    4.063285   2.613546   3.175277   2.097554   2.941543
                   11         12         13         14         15
    11  C    0.000000
    12  C    1.404173   0.000000
    13  C    2.430085   1.404060   0.000000
    14  C    2.804181   2.432132   1.405134   0.000000
    15  C    5.178192   5.641140   5.125626   3.966007   0.000000
    16  O    5.967899   6.521124   6.136735   5.088774   1.251342
    17  H    7.672717   8.398353   8.146708   7.112215   7.089031
    18  H    5.853291   6.540814   6.503526   5.772030   6.892848
    19  H    3.596852   4.242822   4.192481   3.479582   5.159895
    20  H    6.369482   6.958440   6.376834   5.009280   3.269057
    21  H    7.869877   8.557690   8.088622   6.808930   5.635599
    22  H    4.538145   4.741659   3.914531   2.510769   2.484780
    23  H    2.095729   3.346331   3.824307   3.353521   4.088876
    24  H    1.020309   2.108233   3.353118   3.824487   5.893966
    25  H    2.108876   1.020017   2.108981   3.355323   6.586366
    26  H    3.352320   2.107456   1.019377   2.109213   5.812472
    27  H    3.825137   3.348938   2.099445   1.021059   3.962530
    28  H    5.432372   5.648242   4.902399   3.714152   1.021227
    29  C    4.538065   5.533313   5.528957   4.528052   2.399823
    30  H    5.626977   6.614002   6.544361   5.462424   2.680932
    31  H    4.358974   5.394857   5.561930   4.760128   2.702738
    32  H    4.236902   5.364749   5.502566   4.577295   3.325029
                   16         17         18         19         20
    16  O    0.000000
    17  H    7.895524   0.000000
    18  H    7.847437   2.424528   0.000000
    19  H    6.203934   4.184485   2.398425   0.000000
    20  H    4.035309   4.191568   4.842571   4.211340   0.000000
    21  H    6.293640   2.425328   4.196809   4.844047   2.411365
    22  H    3.727330   5.671496   5.197416   3.460782   2.627279
    23  H    4.790455   6.216816   4.799190   2.778435   4.838027
    24  H    6.560775   8.108810   6.203322   4.138404   7.076770
    25  H    7.413951   9.267453   7.293462   5.086240   7.976624
    26  H    6.822818   8.871909   7.236650   5.014309   7.087510
    27  H    5.136550   7.188225   6.083397   3.973474   4.850366
    28  H    1.955897   7.400517   7.192780   5.408198   3.501017
    29  C    2.704635   5.994004   5.644099   4.182774   3.303780
    30  H    2.666495   5.971858   6.047799   4.927999   3.128713
    31  H    2.708177   6.998680   6.460193   4.827929   4.352846
    32  H    3.780656   5.303810   4.760959   3.455926   3.448607
                   21         22         23         24         25
    21  H    0.000000
    22  H    4.693751   0.000000
    23  H    6.227509   3.773783   0.000000
    24  H    8.453971   5.448523   2.406378   0.000000
    25  H    9.537947   5.739328   4.188493   2.425108   0.000000
    26  H    8.803182   4.535662   4.843680   4.197650   2.424970
    27  H    6.694159   2.254232   4.209179   4.845444   4.191954
    28  H    5.910132   2.243098   4.650342   6.254892   6.576077
    29  C    5.041561   3.378093   2.700081   4.951027   6.466670
    30  H    4.716243   3.929344   3.739095   6.017320   7.554271
    31  H    6.126813   4.068987   2.722750   4.643112   6.245280
    32  H    4.766289   3.631523   2.184522   4.554478   6.280228
                   26         27         28         29         30
    26  H    0.000000
    27  H    2.410741   0.000000
    28  H    5.444671   3.472904   0.000000
    29  C    6.459847   4.950931   3.334110   0.000000
    30  H    7.448439   5.766213   3.643046   1.091982   0.000000
    31  H    6.492855   5.293272   3.657767   1.091354   1.776999
    32  H    6.482772   5.107631   4.159275   1.089726   1.765224
                   31         32
    31  H    0.000000
    32  H    1.770201   0.000000
 Symmetry turned off by external request.
 Stoichiometry    C15H15NO
 Framework group  C1[X(C15H15NO)]
 Deg. of freedom    90
 Full point group                 C1      NOp   1
 Rotational constants (GHZ):           0.5948285           0.3868760           0.2722495
 Standard basis: 6-311+G(d) (5D, 7F)
   419 basis functions,   687 primitive gaussians,   436 cartesian basis functions
    60 alpha electrons       60 beta electrons
       nuclear repulsion energy      1139.4336306350 Hartrees.
 NAtoms=   32 NActive=   32 NUniq=   32 SFac= 1.00D+00 NAtFMM=   60 NAOKFM=F Big=F
 Integral buffers will be    131072 words long.
 Raffenetti 2 integral format.
 Two-electron integral symmetry is turned off.
 ------------------------------------------------------------------------------
 Polarizable Continuum Model (PCM)
 =================================
 Model                : PCM.
 Atomic radii         : UFF (Universal Force Field).
 Polarization charges : Total charges.
 Charge compensation  : None.
 Solution method      : On-the-fly selection.
 Cavity type          : Scaled VdW (van der Waals Surface) (Alpha=1.100).
 Cavity algorithm     : GePol (No added spheres)
                        Default sphere list used, NSphG=   32.
                        Lebedev-Laikov grids with approx.  5.0 points / Ang**2.
                        Smoothing algorithm: York/Karplus (Gamma=1.0000).
                        Polarization charges: spherical gaussians, with
                                              point-specific exponents (IZeta= 3).
                        Self-potential: point-specific (ISelfS= 7).
                        Self-field    : sphere-specific E.n sum rule (ISelfD= 2).
 1st derivatives      : Analytical E(r).r(x)/FMM algorithm (CHGder, D1EAlg=3).
                        Cavity 1st derivative terms included.
 Solvent              : DiMethylSulfoxide, Eps=  46.826000 Eps(inf)=   2.007889
 ------------------------------------------------------------------------------
 One-electron integrals computed using PRISM.
 NBasis=   419 RedAO= T EigKep=  1.15D-06  NBF=   419
 NBsUse=   418 1.00D-06 EigRej=  2.56D-07 NBFU=   418
 ExpMin= 4.38D-02 ExpMax= 8.59D+03 ExpMxC= 1.30D+03 IAcc=3 IRadAn=         7 AccDes= 0.00D+00
 Harris functional with IExCor= 1009 and IRadAn=       7 diagonalized for initial guess.
 HarFok:  IExCor= 1009 AccDes= 0.00D+00 IRadAn=         7 IDoV= 1 UseB2=F ITyADJ=14
 ICtDFT=  3500011 ScaDFX=  1.000000  1.000000  1.000000  1.000000
 FoFCou: FMM=F IPFlag=           0 FMFlag=      100000 FMFlg1=           0
         NFxFlg=           0 DoJE=T BraDBF=F KetDBF=T FulRan=T
         wScrn=  0.000000 ICntrl=       500 IOpCl=  0 I1Cent=   200000004 NGrid=           0
         NMat0=    1 NMatS0=      1 NMatT0=    0 NMatD0=    1 NMtDS0=    0 NMtDT0=    0
 Symmetry not used in FoFCou.
 Requested convergence on RMS density matrix=1.00D-08 within 128 cycles.
 Requested convergence on MAX density matrix=1.00D-06.
 Requested convergence on             energy=1.00D-06.
 No special actions if energy rises.
 Inv3:  Mode=1 IEnd=    16722963.
 Iteration    1 A*A^-1 deviation from unit magnitude is 6.44D-15 for    414.
 Iteration    1 A*A^-1 deviation from orthogonality  is 4.34D-15 for   1431    407.
 Iteration    1 A^-1*A deviation from unit magnitude is 4.77D-15 for   2351.
 Iteration    1 A^-1*A deviation from orthogonality  is 2.66D-12 for   2356   2289.
 Error on total polarization charges =  0.01678
 SCF Done:  E(RM062X) =  -710.445568627     A.U. after   15 cycles
            NFock= 15  Conv=0.85D-08     -V/T= 2.0029

 **********************************************************************

            Population analysis using the SCF density.

 **********************************************************************

 Alpha  occ. eigenvalues --  -19.60297 -14.79356 -10.64573 -10.60219 -10.57036
 Alpha  occ. eigenvalues --  -10.56765 -10.56420 -10.54876 -10.54875 -10.54873
 Alpha  occ. eigenvalues --  -10.54830 -10.54757 -10.54724 -10.54684 -10.54675
 Alpha  occ. eigenvalues --  -10.54535 -10.54515  -1.16150  -1.07124  -0.97331
 Alpha  occ. eigenvalues --   -0.96413  -0.90051  -0.85817  -0.85704  -0.85104
 Alpha  occ. eigenvalues --   -0.82792  -0.78666  -0.71471  -0.71075  -0.69890
 Alpha  occ. eigenvalues --   -0.68656  -0.66815  -0.62483  -0.61992  -0.60008
 Alpha  occ. eigenvalues --   -0.57233  -0.56749  -0.54510  -0.53513  -0.52754
 Alpha  occ. eigenvalues --   -0.52045  -0.50723  -0.50520  -0.50115  -0.48781
 Alpha  occ. eigenvalues --   -0.47641  -0.46419  -0.45105  -0.44091  -0.43800
 Alpha  occ. eigenvalues --   -0.42988  -0.42115  -0.41084  -0.40938  -0.35149
 Alpha  occ. eigenvalues --   -0.32739  -0.31877  -0.31357  -0.31071  -0.29848
 Alpha virt. eigenvalues --   -0.00615   0.00477   0.00553   0.00735   0.01090
 Alpha virt. eigenvalues --    0.01918   0.02322   0.02598   0.03272   0.03659
 Alpha virt. eigenvalues --    0.04070   0.04414   0.04648   0.05395   0.05757
 Alpha virt. eigenvalues --    0.06126   0.06345   0.06850   0.07281   0.07758
 Alpha virt. eigenvalues --    0.08456   0.09080   0.09639   0.09956   0.10348
 Alpha virt. eigenvalues --    0.11072   0.11944   0.12186   0.12657   0.12749
 Alpha virt. eigenvalues --    0.13351   0.13664   0.14407   0.14443   0.14662
 Alpha virt. eigenvalues --    0.15017   0.15688   0.16179   0.16999   0.17171
 Alpha virt. eigenvalues --    0.17533   0.17810   0.18029   0.18338   0.18605
 Alpha virt. eigenvalues --    0.19557   0.20150   0.20414   0.20815   0.20959
 Alpha virt. eigenvalues --    0.21224   0.21437   0.21948   0.22081   0.22454
 Alpha virt. eigenvalues --    0.22683   0.22925   0.23589   0.23842   0.24207
 Alpha virt. eigenvalues --    0.24350   0.24834   0.25138   0.25417   0.25746
 Alpha virt. eigenvalues --    0.26075   0.26612   0.26807   0.26983   0.27157
 Alpha virt. eigenvalues --    0.27907   0.27932   0.28544   0.28739   0.29371
 Alpha virt. eigenvalues --    0.29552   0.30165   0.30575   0.30891   0.31218
 Alpha virt. eigenvalues --    0.31420   0.32005   0.32536   0.32969   0.33419
 Alpha virt. eigenvalues --    0.34153   0.34613   0.35173   0.35819   0.36090
 Alpha virt. eigenvalues --    0.36866   0.37959   0.38212   0.38421   0.39600
 Alpha virt. eigenvalues --    0.40377   0.41230   0.41997   0.42893   0.44215
 Alpha virt. eigenvalues --    0.44930   0.47833   0.48048   0.50635   0.51966
 Alpha virt. eigenvalues --    0.53551   0.54464   0.55757   0.56172   0.57617
 Alpha virt. eigenvalues --    0.57916   0.58568   0.58778   0.59241   0.59918
 Alpha virt. eigenvalues --    0.60044   0.60553   0.61193   0.61941   0.62501
 Alpha virt. eigenvalues --    0.62671   0.64626   0.65100   0.65443   0.66732
 Alpha virt. eigenvalues --    0.67147   0.67658   0.67973   0.68853   0.69020
 Alpha virt. eigenvalues --    0.70847   0.71052   0.72070   0.72574   0.73239
 Alpha virt. eigenvalues --    0.73765   0.75224   0.75369   0.76029   0.76624
 Alpha virt. eigenvalues --    0.76758   0.77262   0.77457   0.78428   0.79076
 Alpha virt. eigenvalues --    0.79323   0.79592   0.80457   0.81091   0.82342
 Alpha virt. eigenvalues --    0.82861   0.83225   0.84099   0.84623   0.85465
 Alpha virt. eigenvalues --    0.86122   0.87035   0.87783   0.88245   0.89298
 Alpha virt. eigenvalues --    0.90268   0.90601   0.91289   0.91674   0.92752
 Alpha virt. eigenvalues --    0.94731   0.95397   0.96063   0.97441   0.98753
 Alpha virt. eigenvalues --    0.99077   1.01983   1.04294   1.06166   1.06326
 Alpha virt. eigenvalues --    1.07690   1.08866   1.09688   1.10551   1.13560
 Alpha virt. eigenvalues --    1.13977   1.15385   1.16998   1.19191   1.20491
 Alpha virt. eigenvalues --    1.21000   1.22453   1.23517   1.24195   1.24309
 Alpha virt. eigenvalues --    1.25195   1.26845   1.27537   1.28614   1.30145
 Alpha virt. eigenvalues --    1.31648   1.32244   1.35014   1.37081   1.38845
 Alpha virt. eigenvalues --    1.41319   1.44593   1.45228   1.48555   1.50852
 Alpha virt. eigenvalues --    1.53810   1.55320   1.56319   1.56493   1.57747
 Alpha virt. eigenvalues --    1.58626   1.60465   1.61366   1.62776   1.63638
 Alpha virt. eigenvalues --    1.65585   1.66960   1.69681   1.71403   1.74973
 Alpha virt. eigenvalues --    1.75895   1.76351   1.77839   1.79689   1.80399
 Alpha virt. eigenvalues --    1.80920   1.81871   1.82115   1.83511   1.85332
 Alpha virt. eigenvalues --    1.87660   1.88769   1.89843   1.91319   1.92645
 Alpha virt. eigenvalues --    1.93660   1.95090   1.95743   1.96839   1.97830
 Alpha virt. eigenvalues --    1.99371   2.01869   2.02822   2.03088   2.03691
 Alpha virt. eigenvalues --    2.04339   2.07659   2.09374   2.13141   2.20084
 Alpha virt. eigenvalues --    2.22068   2.27263   2.28394   2.29662   2.30044
 Alpha virt. eigenvalues --    2.31716   2.32776   2.33998   2.34911   2.35873
 Alpha virt. eigenvalues --    2.38393   2.40285   2.48064   2.48931   2.50885
 Alpha virt. eigenvalues --    2.51742   2.51996   2.53701   2.57867   2.58182
 Alpha virt. eigenvalues --    2.60011   2.62261   2.66591   2.67553   2.68795
 Alpha virt. eigenvalues --    2.72070   2.73899   2.76951   2.77812   2.82659
 Alpha virt. eigenvalues --    2.84060   2.85370   2.86158   2.86639   2.87627
 Alpha virt. eigenvalues --    2.89176   2.91049   2.93119   2.96972   2.97357
 Alpha virt. eigenvalues --    2.98733   2.99100   3.00096   3.00516   3.03169
 Alpha virt. eigenvalues --    3.06282   3.13402   3.14167   3.22053   3.22228
 Alpha virt. eigenvalues --    3.23849   3.29044   3.30769   3.32501   3.37179
 Alpha virt. eigenvalues --    3.38109   3.39570   3.39936   3.40541   3.41037
 Alpha virt. eigenvalues --    3.42697   3.44527   3.45718   3.46006   3.50880
 Alpha virt. eigenvalues --    3.54529   3.56717   3.58274   3.62098   3.66383
 Alpha virt. eigenvalues --    3.70206   3.72303   3.72763   3.74918   3.78035
 Alpha virt. eigenvalues --    3.80050   3.98507   3.99673   4.03792   4.11187
 Alpha virt. eigenvalues --    4.11744   4.13871   4.18241   4.45877   4.78928
 Alpha virt. eigenvalues --    4.79207   4.87066   4.93657   5.18914   5.28341
 Alpha virt. eigenvalues --    5.82489  23.45833  23.51703  23.71901  23.86593
 Alpha virt. eigenvalues --   23.90384  23.91271  23.94931  23.95355  23.97722
 Alpha virt. eigenvalues --   24.06907  24.07891  24.08082  24.09114  24.17460
 Alpha virt. eigenvalues --   24.17816  35.63295  50.08100
          Condensed to atoms (all electrons):
               1          2          3          4          5          6
     1  C    7.156672  -1.968378   2.353468  -2.120679   2.522666  -1.173595
     2  C   -1.968378  16.180689  -7.476948   0.247897  -5.047422   2.742889
     3  C    2.353468  -7.476948  24.342796  -6.115741  -5.205201  -2.191566
     4  C   -2.120679   0.247897  -6.115741  20.802741  -3.411336   2.627365
     5  C    2.522666  -5.047422  -5.205201  -3.411336  25.963705  -5.017487
     6  C   -1.173595   2.742889  -2.191566   2.627365  -5.017487  11.049090
     7  C   -0.655881   1.120315  -2.281054  -1.012852  -0.794265  -1.030456
     8  C   -0.236936   0.547337   2.234643  -5.280161  -3.442286  -0.335152
     9  N    0.031778   0.004735   0.222724  -0.574731   0.332717  -0.054479
    10  C    0.214731   0.341022   0.828305  -1.870741  -0.135759  -0.602422
    11  C   -0.000267   0.205095   0.730526  -1.615341  -0.349159   0.000850
    12  C    0.003642  -0.002765  -0.034778   0.093564   0.007074  -0.007026
    13  C    0.000543   0.121396   0.307258  -0.926611  -0.195446  -0.039284
    14  C   -0.104065  -0.542057  -1.582675   3.794850   0.648823   0.340563
    15  C    0.017532  -0.023939   0.169111  -0.087654   0.021267   0.001278
    16  O   -0.000149   0.000636  -0.001612   0.040811  -0.007275   0.018742
    17  H    0.202069   0.154086  -0.134640   0.078022  -0.117355   0.141163
    18  H    0.072170   0.251962  -0.007759   0.020911   0.031281  -0.039976
    19  H   -0.014085  -0.057242   0.256990   0.053045  -0.012406  -0.008336
    20  H   -0.028590   0.019088  -0.068370   0.046974   0.273227   0.058284
    21  H    0.083850  -0.052233   0.038035  -0.008325   0.046586   0.212247
    22  H   -0.001027   0.004284  -0.071863   0.153119   0.099820   0.039932
    23  H   -0.000981  -0.013396  -0.007873   0.042690   0.017296   0.001339
    24  H   -0.000163  -0.000590  -0.007069   0.010745   0.001073   0.000136
    25  H   -0.000001  -0.000054  -0.000830   0.000467   0.000033  -0.000003
    26  H   -0.000006  -0.000239  -0.001524   0.005418   0.000285   0.000019
    27  H    0.000406  -0.002046  -0.018369   0.029186   0.024467   0.001503
    28  H   -0.000465   0.001411  -0.009776  -0.072614   0.035243   0.009928
    29  C   -0.015038  -0.007450  -0.096681   0.244368  -0.122060   0.120288
    30  H    0.000278  -0.004995   0.007240   0.023986  -0.038364   0.023384
    31  H    0.001680  -0.001329   0.000473   0.022172   0.014618  -0.007644
    32  H   -0.012277   0.014259  -0.082910   0.093860   0.011545   0.034987
               7          8          9         10         11         12
     1  C   -0.655881  -0.236936   0.031778   0.214731  -0.000267   0.003642
     2  C    1.120315   0.547337   0.004735   0.341022   0.205095  -0.002765
     3  C   -2.281054   2.234643   0.222724   0.828305   0.730526  -0.034778
     4  C   -1.012852  -5.280161  -0.574731  -1.870741  -1.615341   0.093564
     5  C   -0.794265  -3.442286   0.332717  -0.135759  -0.349159   0.007074
     6  C   -1.030456  -0.335152  -0.054479  -0.602422   0.000850  -0.007026
     7  C   13.141253  -0.469293  -0.416544  -2.703160   0.169354  -0.471615
     8  C   -0.469293  21.781837  -0.703654  -2.042502   0.236363  -1.685051
     9  N   -0.416544  -0.703654   7.881075   1.074474   0.227005   0.030065
    10  C   -2.703160  -2.042502   1.074474  22.005338  -2.402442   1.069802
    11  C    0.169354   0.236363   0.227005  -2.402442  10.776427  -0.431328
    12  C   -0.471615  -1.685051   0.030065   1.069802  -0.431328   6.721248
    13  C   -0.264932   2.226811  -0.105064  -0.763284   1.360879  -0.475507
    14  C    2.180564  -7.428937  -0.667418  -8.602309  -2.313350   1.026436
    15  C   -0.482071   0.186489   0.107951   0.120568   0.014018   0.000541
    16  O   -0.053981   0.039510  -0.119286  -0.061492  -0.014138   0.000105
    17  H    0.009532   0.001595  -0.000121  -0.000293   0.000032  -0.000007
    18  H    0.000628  -0.001586   0.000335   0.003279   0.000732   0.000149
    19  H    0.046626  -0.000782  -0.003945   0.059002   0.014825   0.003869
    20  H    0.001518  -0.002345   0.023880  -0.011007  -0.000855   0.000152
    21  H    0.008926   0.003439  -0.000400  -0.000239  -0.000001  -0.000002
    22  H    0.488872  -0.388735  -0.105909  -0.231325  -0.029527   0.000318
    23  H    0.049825   0.233512   0.002156   0.034244  -0.057599  -0.039135
    24  H    0.002404   0.011259   0.000051   0.031709   0.226842   0.069727
    25  H    0.002534   0.050880  -0.000057  -0.057173   0.080256   0.250015
    26  H   -0.001758  -0.014474  -0.000016   0.018224  -0.038975   0.090425
    27  H    0.072607  -0.064988   0.010704  -0.021448  -0.005480  -0.012363
    28  H    0.066672   0.051280  -0.221082  -0.051647  -0.007201   0.001021
    29  C    0.028250   0.374324  -0.230493  -0.569610  -0.185672  -0.010055
    30  H   -0.073467  -0.019621  -0.023790   0.045836   0.017122   0.000407
    31  H    0.009312  -0.115468  -0.029744   0.103037  -0.018454   0.001695
    32  H    0.026718   0.205996  -0.104973  -0.268157  -0.030976  -0.006595
              13         14         15         16         17         18
     1  C    0.000543  -0.104065   0.017532  -0.000149   0.202069   0.072170
     2  C    0.121396  -0.542057  -0.023939   0.000636   0.154086   0.251962
     3  C    0.307258  -1.582675   0.169111  -0.001612  -0.134640  -0.007759
     4  C   -0.926611   3.794850  -0.087654   0.040811   0.078022   0.020911
     5  C   -0.195446   0.648823   0.021267  -0.007275  -0.117355   0.031281
     6  C   -0.039284   0.340563   0.001278   0.018742   0.141163  -0.039976
     7  C   -0.264932   2.180564  -0.482071  -0.053981   0.009532   0.000628
     8  C    2.226811  -7.428937   0.186489   0.039510   0.001595  -0.001586
     9  N   -0.105064  -0.667418   0.107951  -0.119286  -0.000121   0.000335
    10  C   -0.763284  -8.602309   0.120568  -0.061492  -0.000293   0.003279
    11  C    1.360879  -2.313350   0.014018  -0.014138   0.000032   0.000732
    12  C   -0.475507   1.026436   0.000541   0.000105  -0.000007   0.000149
    13  C    8.664286  -3.580222  -0.020692   0.004952   0.000034  -0.000080
    14  C   -3.580222  22.137249  -0.151845   0.032916  -0.000005   0.000248
    15  C   -0.020692  -0.151845   5.261452   0.446368  -0.000106   0.000075
    16  O    0.004952   0.032916   0.446368   8.157582   0.000000  -0.000000
    17  H    0.000034  -0.000005  -0.000106   0.000000   0.393197  -0.004354
    18  H   -0.000080   0.000248   0.000075  -0.000000  -0.004354   0.390088
    19  H   -0.004623  -0.014466   0.001097  -0.000030  -0.000308  -0.002989
    20  H   -0.001068   0.010822   0.003962   0.000104  -0.000244   0.000065
    21  H    0.000015  -0.000018   0.000238  -0.000006  -0.004339  -0.000190
    22  H   -0.001041   0.322441   0.007374   0.001878   0.000001   0.000028
    23  H    0.005098   0.064977   0.001894   0.000071   0.000001  -0.000011
    24  H   -0.036212   0.025299  -0.000145   0.000003   0.000000  -0.000000
    25  H    0.113239  -0.103950  -0.000077  -0.000000  -0.000000   0.000000
    26  H    0.250057   0.025562  -0.000084   0.000001   0.000000  -0.000000
    27  H    0.052785   0.260031   0.003375  -0.000033  -0.000000   0.000001
    28  H   -0.001506   0.044604   0.452434  -0.044638   0.000000  -0.000000
    29  C    0.017007   0.266856  -0.178347  -0.000661  -0.000046  -0.000291
    30  H   -0.001587  -0.013891   0.007532  -0.002618   0.000000   0.000000
    31  H    0.000861  -0.021622  -0.009148  -0.006362  -0.000000   0.000001
    32  H    0.001838   0.069078  -0.000439   0.005646  -0.000005  -0.000023
              19         20         21         22         23         24
     1  C   -0.014085  -0.028590   0.083850  -0.001027  -0.000981  -0.000163
     2  C   -0.057242   0.019088  -0.052233   0.004284  -0.013396  -0.000590
     3  C    0.256990  -0.068370   0.038035  -0.071863  -0.007873  -0.007069
     4  C    0.053045   0.046974  -0.008325   0.153119   0.042690   0.010745
     5  C   -0.012406   0.273227   0.046586   0.099820   0.017296   0.001073
     6  C   -0.008336   0.058284   0.212247   0.039932   0.001339   0.000136
     7  C    0.046626   0.001518   0.008926   0.488872   0.049825   0.002404
     8  C   -0.000782  -0.002345   0.003439  -0.388735   0.233512   0.011259
     9  N   -0.003945   0.023880  -0.000400  -0.105909   0.002156   0.000051
    10  C    0.059002  -0.011007  -0.000239  -0.231325   0.034244   0.031709
    11  C    0.014825  -0.000855  -0.000001  -0.029527  -0.057599   0.226842
    12  C    0.003869   0.000152  -0.000002   0.000318  -0.039135   0.069727
    13  C   -0.004623  -0.001068   0.000015  -0.001041   0.005098  -0.036212
    14  C   -0.014466   0.010822  -0.000018   0.322441   0.064977   0.025299
    15  C    0.001097   0.003962   0.000238   0.007374   0.001894  -0.000145
    16  O   -0.000030   0.000104  -0.000006   0.001878   0.000071   0.000003
    17  H   -0.000308  -0.000244  -0.004339   0.000001   0.000001   0.000000
    18  H   -0.002989   0.000065  -0.000190   0.000028  -0.000011  -0.000000
    19  H    0.388868  -0.000202   0.000078  -0.000850  -0.002292  -0.000023
    20  H   -0.000202   0.382091  -0.003022   0.001302   0.000020   0.000000
    21  H    0.000078  -0.003022   0.390534  -0.000022  -0.000001  -0.000000
    22  H   -0.000850   0.001302  -0.000022   0.403691   0.000104   0.000024
    23  H   -0.002292   0.000020  -0.000001   0.000104   0.412719  -0.003441
    24  H   -0.000023   0.000000  -0.000000   0.000024  -0.003441   0.392231
    25  H    0.000005  -0.000000   0.000000  -0.000005  -0.000346  -0.004219
    26  H   -0.000015   0.000000  -0.000000   0.000011   0.000088  -0.000206
    27  H   -0.000125   0.000010  -0.000000   0.006350  -0.000142   0.000074
    28  H   -0.000006   0.000209  -0.000001   0.009289  -0.000013   0.000001
    29  C   -0.003861   0.008940   0.000387  -0.001262   0.006673   0.000505
    30  H    0.000017   0.000390  -0.000007  -0.000157   0.000185  -0.000000
    31  H    0.000005  -0.000071  -0.000000  -0.000181  -0.000473   0.000008
    32  H   -0.000331   0.000458  -0.000020   0.001077   0.001677  -0.000007
              25         26         27         28         29         30
     1  C   -0.000001  -0.000006   0.000406  -0.000465  -0.015038   0.000278
     2  C   -0.000054  -0.000239  -0.002046   0.001411  -0.007450  -0.004995
     3  C   -0.000830  -0.001524  -0.018369  -0.009776  -0.096681   0.007240
     4  C    0.000467   0.005418   0.029186  -0.072614   0.244368   0.023986
     5  C    0.000033   0.000285   0.024467   0.035243  -0.122060  -0.038364
     6  C   -0.000003   0.000019   0.001503   0.009928   0.120288   0.023384
     7  C    0.002534  -0.001758   0.072607   0.066672   0.028250  -0.073467
     8  C    0.050880  -0.014474  -0.064988   0.051280   0.374324  -0.019621
     9  N   -0.000057  -0.000016   0.010704  -0.221082  -0.230493  -0.023790
    10  C   -0.057173   0.018224  -0.021448  -0.051647  -0.569610   0.045836
    11  C    0.080256  -0.038975  -0.005480  -0.007201  -0.185672   0.017122
    12  C    0.250015   0.090425  -0.012363   0.001021  -0.010055   0.000407
    13  C    0.113239   0.250057   0.052785  -0.001506   0.017007  -0.001587
    14  C   -0.103950   0.025562   0.260031   0.044604   0.266856  -0.013891
    15  C   -0.000077  -0.000084   0.003375   0.452434  -0.178347   0.007532
    16  O   -0.000000   0.000001  -0.000033  -0.044638  -0.000661  -0.002618
    17  H   -0.000000   0.000000  -0.000000   0.000000  -0.000046   0.000000
    18  H    0.000000  -0.000000   0.000001  -0.000000  -0.000291   0.000000
    19  H    0.000005  -0.000015  -0.000125  -0.000006  -0.003861   0.000017
    20  H   -0.000000   0.000000   0.000010   0.000209   0.008940   0.000390
    21  H    0.000000  -0.000000  -0.000000  -0.000001   0.000387  -0.000007
    22  H   -0.000005   0.000011   0.006350   0.009289  -0.001262  -0.000157
    23  H   -0.000346   0.000088  -0.000142  -0.000013   0.006673   0.000185
    24  H   -0.004219  -0.000206   0.000074   0.000001   0.000505  -0.000000
    25  H    0.391970  -0.004272  -0.000237  -0.000000  -0.000107  -0.000000
    26  H   -0.004272   0.390415  -0.003279   0.000007  -0.000071   0.000000
    27  H   -0.000237  -0.003279   0.395112  -0.000625   0.000452  -0.000004
    28  H   -0.000000   0.000007  -0.000625   0.483882   0.006013  -0.000648
    29  C   -0.000107  -0.000071   0.000452   0.006013   6.153040   0.385193
    30  H   -0.000000   0.000000  -0.000004  -0.000648   0.385193   0.419783
    31  H    0.000001  -0.000000   0.000022  -0.000608   0.410689  -0.031107
    32  H   -0.000001   0.000000  -0.000005   0.000312   0.365121  -0.015821
              31         32
     1  C    0.001680  -0.012277
     2  C   -0.001329   0.014259
     3  C    0.000473  -0.082910
     4  C    0.022172   0.093860
     5  C    0.014618   0.011545
     6  C   -0.007644   0.034987
     7  C    0.009312   0.026718
     8  C   -0.115468   0.205996
     9  N   -0.029744  -0.104973
    10  C    0.103037  -0.268157
    11  C   -0.018454  -0.030976
    12  C    0.001695  -0.006595
    13  C    0.000861   0.001838
    14  C   -0.021622   0.069078
    15  C   -0.009148  -0.000439
    16  O   -0.006362   0.005646
    17  H   -0.000000  -0.000005
    18  H    0.000001  -0.000023
    19  H    0.000005  -0.000331
    20  H   -0.000071   0.000458
    21  H   -0.000000  -0.000020
    22  H   -0.000181   0.001077
    23  H   -0.000473   0.001677
    24  H    0.000008  -0.000007
    25  H    0.000001  -0.000001
    26  H   -0.000000   0.000000
    27  H    0.000022  -0.000005
    28  H   -0.000608   0.000312
    29  C    0.410689   0.365121
    30  H   -0.031107  -0.015821
    31  H    0.395013  -0.025927
    32  H   -0.025927   0.408900
 Mulliken charges:
               1
     1  C   -0.328902
     2  C   -0.756019
     3  C   -0.094330
     4  C    0.664593
     5  C   -0.155906
     6  C   -0.916559
     7  C   -0.714581
     8  C    0.046693
     9  N    0.412055
    10  C    0.445437
    11  C   -0.559561
    12  C   -0.194029
    13  C   -0.709898
    14  C   -0.124488
    15  C    0.129990
    16  O   -0.437045
    17  H    0.282091
    18  H    0.285305
    19  H    0.302490
    20  H    0.284278
    21  H    0.284490
    22  H    0.291988
    23  H    0.251133
    24  H    0.279984
    25  H    0.281933
    26  H    0.284408
    27  H    0.272059
    28  H    0.248526
    29  C   -0.966402
    30  H    0.294721
    31  H    0.308550
    32  H    0.306995
 Sum of Mulliken charges =  -0.00000
 Mulliken charges with hydrogens summed into heavy atoms:
               1
     1  C   -0.046810
     2  C   -0.470714
     3  C    0.208160
     4  C    0.664593
     5  C    0.128373
     6  C   -0.632068
     7  C   -0.422593
     8  C    0.046693
     9  N    0.412055
    10  C    0.696570
    11  C   -0.279578
    12  C    0.087904
    13  C   -0.425490
    14  C    0.147571
    15  C    0.378516
    16  O   -0.437045
    29  C   -0.056136
 Electronic spatial extent (au):  <R**2>=           5380.6779
 Charge=             -0.0000 electrons
 Dipole moment (field-independent basis, Debye):
    X=             -0.7119    Y=              2.8546    Z=             -4.9178  Tot=              5.7307
 Quadrupole moment (field-independent basis, Debye-Ang):
   XX=            -89.3320   YY=            -97.6988   ZZ=           -106.5507
   XY=              5.3001   XZ=             -5.5580   YZ=             10.3233
 Traceless Quadrupole moment (field-independent basis, Debye-Ang):
   XX=              8.5285   YY=              0.1617   ZZ=             -8.6902
   XY=              5.3001   XZ=             -5.5580   YZ=             10.3233
 Octapole moment (field-independent basis, Debye-Ang**2):
  XXX=           -262.5071  YYY=            -55.8418  ZZZ=            413.0896  XYY=            -91.1818
  XXY=              2.4054  XXZ=            103.0745  XZZ=           -123.3493  YZZ=             -7.5027
  YYZ=             88.3151  XYZ=             -1.4869
 Hexadecapole moment (field-independent basis, Debye-Ang**3):
 XXXX=          -3042.3460 YYYY=          -1405.6432 ZZZZ=          -2701.2026 XXXY=           -362.9994
 XXXZ=            261.6632 YYYX=           -421.4853 YYYZ=            391.6661 ZZZX=            327.2096
 ZZZY=            466.2621 XXYY=           -758.4911 XXZZ=          -1007.7742 YYZZ=           -595.0625
 XXYZ=            116.4672 YYXZ=             -8.5645 ZZXY=            -52.0130
 N-N= 1.139433630635D+03 E-N=-3.930381172605D+03  KE= 7.083907945412D+02
 Merz-Kollman atomic radii used.

 **********************************************************************

            Electrostatic Properties Using The SCF Density

 **********************************************************************

       Atomic Center    1 is at   3.911000  2.759100 -2.765100
       Atomic Center    2 is at   2.545700  2.823300 -3.082500
       Atomic Center    3 is at   1.670500  1.817400 -2.637100
       Atomic Center    4 is at   2.143500  0.732300 -1.861200
       Atomic Center    5 is at   3.524000  0.682700 -1.561900
       Atomic Center    6 is at   4.401400  1.686400 -2.004700
       Atomic Center    7 is at   1.280000 -0.381400 -1.358300
       Atomic Center    8 is at  -0.168200 -0.340400 -1.727900
       Atomic Center    9 is at   1.415700 -0.585800  0.067200
       Atomic Center   10 is at  -1.049700  0.627400 -1.193700
       Atomic Center   11 is at  -2.409400  0.639500 -1.548700
       Atomic Center   12 is at  -2.910700 -0.319900 -2.443100
       Atomic Center   13 is at  -2.050300 -1.289900 -2.981800
       Atomic Center   14 is at  -0.691700 -1.299100 -2.623300
       Atomic Center   15 is at   1.619800 -1.842600  0.553300
       Atomic Center   16 is at   1.744200 -2.060100  1.779300
       Atomic Center   17 is at   4.546000  3.489900 -3.087600
       Atomic Center   18 is at   2.187500  3.599400 -3.638800
       Atomic Center   19 is at   0.686700  1.884600 -2.890800
       Atomic Center   20 is at   3.895000 -0.092500 -1.011100
       Atomic Center   21 is at   5.394000  1.634700 -1.775600
       Atomic Center   22 is at   1.700200 -1.260100 -1.860900
       Atomic Center   23 is at  -0.704200  1.335900 -0.549000
       Atomic Center   24 is at  -3.032400  1.346400 -1.157300
       Atomic Center   25 is at  -3.897300 -0.311100 -2.701900
       Atomic Center   26 is at  -2.411900 -1.987600 -3.631100
       Atomic Center   27 is at  -0.079400 -2.012100 -3.022400
       Atomic Center   28 is at   1.671900 -2.635000 -0.088800
       Atomic Center   29 is at   1.342100  0.498700  1.000900
       Atomic Center   30 is at   2.265400  0.547500  1.581900
       Atomic Center   31 is at   0.502800  0.344800  1.681300
       Atomic Center   32 is at   1.209000  1.456500  0.498500
    1309 points will be used for fitting atomic charges
 Fitting point charges to electrostatic potential
 The dipole moment will be constrained to the correct value
 Charges from ESP fit, RMS=   0.00175 RRMS=   0.08745:
 ESP charges:
               1
     1  C   -0.272187
     2  C   -0.080818
     3  C   -0.455130
     4  C    0.820769
     5  C   -0.445391
     6  C   -0.084625
     7  C   -1.339236
     8  C    0.579240
     9  N    0.328257
    10  C   -0.370323
    11  C   -0.120214
    12  C   -0.199857
    13  C   -0.165622
    14  C   -0.309619
    15  C    0.378448
    16  O   -0.661848
    17  H    0.189111
    18  H    0.164819
    19  H    0.218024
    20  H    0.225068
    21  H    0.165737
    22  H    0.333465
    23  H    0.227177
    24  H    0.168159
    25  H    0.175287
    26  H    0.176426
    27  H    0.202507
    28  H    0.106410
    29  C   -0.405980
    30  H    0.144896
    31  H    0.149900
    32  H    0.157150
 Sum of ESP charges =   0.00000
 ESP charges with hydrogens summed into heavy atoms:
               1
     1  C   -0.083077
     2  C    0.084002
     3  C   -0.237105
     4  C    0.820769
     5  C   -0.220323
     6  C    0.081112
     7  C   -1.005770
     8  C    0.579240
     9  N    0.328257
    10  C   -0.143146
    11  C    0.047946
    12  C   -0.024570
    13  C    0.010804
    14  C   -0.107113
    15  C    0.484858
    16  O   -0.661848
    29  C    0.045966
 Charge=   0.00000 Dipole=    -0.7119     2.8546    -4.9178 Tot=     5.7307
 -----------------------------------------------------------------

              Electrostatic Properties (Atomic Units)

 -----------------------------------------------------------------
    Center     Electric         -------- Electric Field --------
               Potential          X             Y             Z
 -----------------------------------------------------------------
    1 Atom    -14.764670
    2 Atom    -14.763208
    3 Atom    -14.761920
    4 Atom    -14.739587
    5 Atom    -14.760806
    6 Atom    -14.762436
    7 Atom    -14.696085
    8 Atom    -14.744131
    9 Atom    -18.344022
   10 Atom    -14.761587
   11 Atom    -14.762210
   12 Atom    -14.764703
   13 Atom    -14.762661
   14 Atom    -14.759239
   15 Atom    -14.679545
   16 Atom    -22.424949
   17 Atom     -1.093559
   18 Atom     -1.092293
   19 Atom     -1.097174
   20 Atom     -1.090383
   21 Atom     -1.092193
   22 Atom     -1.067789
   23 Atom     -1.090095
   24 Atom     -1.091689
   25 Atom     -1.093878
   26 Atom     -1.091514
   27 Atom     -1.085123
   28 Atom     -1.073148
   29 Atom    -14.739628
   30 Atom     -1.112429
   31 Atom     -1.112163
   32 Atom     -1.088153
 -----------------------------------------------------------------
 ******************************Gaussian NBO Version 3.1******************************
             N A T U R A L   A T O M I C   O R B I T A L   A N D
          N A T U R A L   B O N D   O R B I T A L   A N A L Y S I S
 ******************************Gaussian NBO Version 3.1******************************

       /RESON  / : Allow strongly delocalized NBO set
       /BNDIDX / : Print bond indices based on the NAO density matrix

 Analyzing the SCF density

 Job title: BHFA_M062X_Conf08                                               

 Storage needed:    530206 in NPA,    704547 in NBO ( 671083200 available)
 GSVD:  LWork=       69769 too small for GESVD, short by      139763 words or      139763 for optimal perf.


 NATURAL POPULATIONS:  Natural atomic orbital occupancies 
                                                          
   NAO  Atom  No  lang   Type(AO)    Occupancy      Energy
 ----------------------------------------------------------
     1    C    1  S      Cor( 1S)     1.99929     -10.39221
     2    C    1  S      Val( 2S)     0.95025      -0.17433
     3    C    1  S      Ryd( 3S)     0.00103       0.80179
     4    C    1  S      Ryd( 4S)     0.00015       0.96137
     5    C    1  S      Ryd( 5S)     0.00000      22.92221
     6    C    1  px     Val( 2p)     1.10388      -0.05800
     7    C    1  px     Ryd( 4p)     0.00469       0.93399
     8    C    1  px     Ryd( 3p)     0.00050       0.35563
     9    C    1  px     Ryd( 5p)     0.00012       3.09709
    10    C    1  py     Val( 2p)     1.10230      -0.07080
    11    C    1  py     Ryd( 4p)     0.00435       0.89928
    12    C    1  py     Ryd( 3p)     0.00039       0.32530
    13    C    1  py     Ryd( 5p)     0.00007       3.01360
    14    C    1  pz     Val( 2p)     1.02455      -0.10039
    15    C    1  pz     Ryd( 4p)     0.00250       0.67763
    16    C    1  pz     Ryd( 3p)     0.00032       0.35029
    17    C    1  pz     Ryd( 5p)     0.00005       2.80944
    18    C    1  dxy    Ryd( 3d)     0.00085       2.14673
    19    C    1  dxz    Ryd( 3d)     0.00052       1.86946
    20    C    1  dyz    Ryd( 3d)     0.00042       2.02137
    21    C    1  dx2y2  Ryd( 3d)     0.00043       2.25149
    22    C    1  dz2    Ryd( 3d)     0.00044       1.80276

    23    C    2  S      Cor( 1S)     1.99929     -10.39352
    24    C    2  S      Val( 2S)     0.94739      -0.17348
    25    C    2  S      Ryd( 4S)     0.00105       0.87666
    26    C    2  S      Ryd( 3S)     0.00017       0.74211
    27    C    2  S      Ryd( 5S)     0.00000      23.07610
    28    C    2  px     Val( 2p)     1.07165      -0.06074
    29    C    2  px     Ryd( 4p)     0.00418       0.89188
    30    C    2  px     Ryd( 3p)     0.00039       0.37284
    31    C    2  px     Ryd( 5p)     0.00014       3.09645
    32    C    2  py     Val( 2p)     1.10694      -0.06929
    33    C    2  py     Ryd( 4p)     0.00463       0.91649
    34    C    2  py     Ryd( 3p)     0.00035       0.30418
    35    C    2  py     Ryd( 5p)     0.00006       3.02146
    36    C    2  pz     Val( 2p)     1.04550      -0.09837
    37    C    2  pz     Ryd( 4p)     0.00292       0.73099
    38    C    2  pz     Ryd( 3p)     0.00025       0.29993
    39    C    2  pz     Ryd( 5p)     0.00002       2.85662
    40    C    2  dxy    Ryd( 3d)     0.00062       2.22314
    41    C    2  dxz    Ryd( 3d)     0.00051       1.92675
    42    C    2  dyz    Ryd( 3d)     0.00062       1.94699
    43    C    2  dx2y2  Ryd( 3d)     0.00056       2.24120
    44    C    2  dz2    Ryd( 3d)     0.00035       1.75265

    45    C    3  S      Cor( 1S)     1.99917     -10.39188
    46    C    3  S      Val( 2S)     0.93669      -0.16600
    47    C    3  S      Ryd( 4S)     0.00097       0.93503
    48    C    3  S      Ryd( 3S)     0.00015       0.59728
    49    C    3  S      Ryd( 5S)     0.00001      23.30029
    50    C    3  px     Val( 2p)     1.17411      -0.05798
    51    C    3  px     Ryd( 4p)     0.00540       1.12374
    52    C    3  px     Ryd( 3p)     0.00024       0.51050
    53    C    3  px     Ryd( 5p)     0.00006       3.14755
    54    C    3  py     Val( 2p)     1.04450      -0.07936
    55    C    3  py     Ryd( 4p)     0.00256       0.85087
    56    C    3  py     Ryd( 3p)     0.00037       0.52268
    57    C    3  py     Ryd( 5p)     0.00010       3.09195
    58    C    3  pz     Val( 2p)     1.02849      -0.10287
    59    C    3  pz     Ryd( 4p)     0.00214       0.71266
    60    C    3  pz     Ryd( 3p)     0.00036       0.42006
    61    C    3  pz     Ryd( 5p)     0.00005       2.92322
    62    C    3  dxy    Ryd( 3d)     0.00041       2.26240
    63    C    3  dxz    Ryd( 3d)     0.00046       1.83386
    64    C    3  dyz    Ryd( 3d)     0.00040       2.10463
    65    C    3  dx2y2  Ryd( 3d)     0.00089       2.15176
    66    C    3  dz2    Ryd( 3d)     0.00053       1.83073

    67    C    4  S      Cor( 1S)     1.99912     -10.41782
    68    C    4  S      Val( 2S)     0.88305      -0.15748
    69    C    4  S      Ryd( 4S)     0.00119       0.86152
    70    C    4  S      Ryd( 3S)     0.00016       0.82499
    71    C    4  S      Ryd( 5S)     0.00001      23.38272
    72    C    4  px     Val( 2p)     1.06359      -0.07618
    73    C    4  px     Ryd( 4p)     0.00542       1.06287
    74    C    4  px     Ryd( 3p)     0.00021       0.72356
    75    C    4  px     Ryd( 5p)     0.00013       3.40899
    76    C    4  py     Val( 2p)     1.03719      -0.08315
    77    C    4  py     Ryd( 4p)     0.00413       0.97088
    78    C    4  py     Ryd( 3p)     0.00021       0.65392
    79    C    4  py     Ryd( 5p)     0.00009       3.27127
    80    C    4  pz     Val( 2p)     1.04429      -0.11101
    81    C    4  pz     Ryd( 4p)     0.00322       0.79127
    82    C    4  pz     Ryd( 3p)     0.00017       0.55371
    83    C    4  pz     Ryd( 5p)     0.00007       3.04391
    84    C    4  dxy    Ryd( 3d)     0.00054       2.28366
    85    C    4  dxz    Ryd( 3d)     0.00051       1.97701
    86    C    4  dyz    Ryd( 3d)     0.00042       2.15814
    87    C    4  dx2y2  Ryd( 3d)     0.00065       2.37144
    88    C    4  dz2    Ryd( 3d)     0.00051       1.91826

    89    C    5  S      Cor( 1S)     1.99918     -10.39144
    90    C    5  S      Val( 2S)     0.93561      -0.16667
    91    C    5  S      Ryd( 4S)     0.00092       0.93762
    92    C    5  S      Ryd( 3S)     0.00012       0.56693
    93    C    5  S      Ryd( 5S)     0.00001      23.30680
    94    C    5  px     Val( 2p)     1.07716      -0.06415
    95    C    5  px     Ryd( 4p)     0.00354       0.89868
    96    C    5  px     Ryd( 3p)     0.00039       0.40142
    97    C    5  px     Ryd( 5p)     0.00013       3.24251
    98    C    5  py     Val( 2p)     1.11441      -0.07699
    99    C    5  py     Ryd( 4p)     0.00440       0.98231
   100    C    5  py     Ryd( 3p)     0.00031       0.46465
   101    C    5  py     Ryd( 5p)     0.00006       3.04173
   102    C    5  pz     Val( 2p)     1.04845      -0.10279
   103    C    5  pz     Ryd( 4p)     0.00258       0.78580
   104    C    5  pz     Ryd( 3p)     0.00026       0.44380
   105    C    5  pz     Ryd( 5p)     0.00004       2.88725
   106    C    5  dxy    Ryd( 3d)     0.00060       2.26017
   107    C    5  dxz    Ryd( 3d)     0.00054       1.92533
   108    C    5  dyz    Ryd( 3d)     0.00065       1.94950
   109    C    5  dx2y2  Ryd( 3d)     0.00058       2.25176
   110    C    5  dz2    Ryd( 3d)     0.00034       1.78905

   111    C    6  S      Cor( 1S)     1.99929     -10.39401
   112    C    6  S      Val( 2S)     0.94794      -0.17403
   113    C    6  S      Ryd( 3S)     0.00104       0.85693
   114    C    6  S      Ryd( 4S)     0.00015       0.86848
   115    C    6  S      Ryd( 5S)     0.00000      22.94441
   116    C    6  px     Val( 2p)     1.16813      -0.05284
   117    C    6  px     Ryd( 4p)     0.00607       1.07551
   118    C    6  px     Ryd( 3p)     0.00035       0.29178
   119    C    6  px     Ryd( 5p)     0.00006       3.11833
   120    C    6  py     Val( 2p)     1.03983      -0.07549
   121    C    6  py     Ryd( 4p)     0.00324       0.78916
   122    C    6  py     Ryd( 3p)     0.00040       0.35409
   123    C    6  py     Ryd( 5p)     0.00012       3.01024
   124    C    6  pz     Val( 2p)     1.01568      -0.10136
   125    C    6  pz     Ryd( 4p)     0.00221       0.67578
   126    C    6  pz     Ryd( 3p)     0.00026       0.32789
   127    C    6  pz     Ryd( 5p)     0.00005       2.85008
   128    C    6  dxy    Ryd( 3d)     0.00043       2.23343
   129    C    6  dxz    Ryd( 3d)     0.00047       1.81210
   130    C    6  dyz    Ryd( 3d)     0.00042       2.09772
   131    C    6  dx2y2  Ryd( 3d)     0.00089       2.14779
   132    C    6  dz2    Ryd( 3d)     0.00051       1.81046

   133    C    7  S      Cor( 1S)     1.99903     -10.44802
   134    C    7  S      Val( 2S)     0.89449      -0.18675
   135    C    7  S      Ryd( 4S)     0.00197       1.27166
   136    C    7  S      Ryd( 3S)     0.00010       0.88091
   137    C    7  S      Ryd( 5S)     0.00001      23.42735
   138    C    7  px     Val( 2p)     1.09166      -0.12202
   139    C    7  px     Ryd( 4p)     0.00481       0.79088
   140    C    7  px     Ryd( 3p)     0.00136       0.61584
   141    C    7  px     Ryd( 5p)     0.00011       2.52099
   142    C    7  py     Val( 2p)     1.16857      -0.13679
   143    C    7  py     Ryd( 4p)     0.01031       0.83296
   144    C    7  py     Ryd( 3p)     0.00118       0.78177
   145    C    7  py     Ryd( 5p)     0.00015       2.26875
   146    C    7  pz     Val( 2p)     0.87270      -0.07946
   147    C    7  pz     Ryd( 4p)     0.00400       0.71667
   148    C    7  pz     Ryd( 3p)     0.00081       0.48476
   149    C    7  pz     Ryd( 5p)     0.00026       2.42224
   150    C    7  dxy    Ryd( 3d)     0.00083       2.09913
   151    C    7  dxz    Ryd( 3d)     0.00136       1.92201
   152    C    7  dyz    Ryd( 3d)     0.00078       2.01666
   153    C    7  dx2y2  Ryd( 3d)     0.00077       2.12236
   154    C    7  dz2    Ryd( 3d)     0.00118       2.26973

   155    C    8  S      Cor( 1S)     1.99912     -10.41418
   156    C    8  S      Val( 2S)     0.88186      -0.15552
   157    C    8  S      Ryd( 3S)     0.00122       0.92643
   158    C    8  S      Ryd( 4S)     0.00013       0.99071
   159    C    8  S      Ryd( 5S)     0.00001      23.30265
   160    C    8  px     Val( 2p)     1.04422      -0.06657
   161    C    8  px     Ryd( 4p)     0.00692       1.19029
   162    C    8  px     Ryd( 3p)     0.00016       0.60422
   163    C    8  px     Ryd( 5p)     0.00011       3.47962
   164    C    8  py     Val( 2p)     1.05836      -0.09495
   165    C    8  py     Ryd( 4p)     0.00382       0.87865
   166    C    8  py     Ryd( 3p)     0.00020       0.67572
   167    C    8  py     Ryd( 5p)     0.00013       3.27115
   168    C    8  pz     Val( 2p)     1.03853      -0.10165
   169    C    8  pz     Ryd( 4p)     0.00316       0.79819
   170    C    8  pz     Ryd( 3p)     0.00016       0.61534
   171    C    8  pz     Ryd( 5p)     0.00009       3.13667
   172    C    8  dxy    Ryd( 3d)     0.00062       2.27743
   173    C    8  dxz    Ryd( 3d)     0.00049       2.12508
   174    C    8  dyz    Ryd( 3d)     0.00041       2.17302
   175    C    8  dx2y2  Ryd( 3d)     0.00055       2.24252
   176    C    8  dz2    Ryd( 3d)     0.00058       1.89955

   177    N    9  S      Cor( 1S)     1.99937     -14.62130
   178    N    9  S      Val( 2S)     1.21200      -0.57194
   179    N    9  S      Ryd( 3S)     0.00166       0.84494
   180    N    9  S      Ryd( 4S)     0.00129       1.32347
   181    N    9  S      Ryd( 5S)     0.00000      35.35766
   182    N    9  px     Val( 2p)     1.64955      -0.30852
   183    N    9  px     Ryd( 4p)     0.00597       0.71865
   184    N    9  px     Ryd( 3p)     0.00096       0.66476
   185    N    9  px     Ryd( 5p)     0.00001       3.99226
   186    N    9  py     Val( 2p)     1.32019      -0.29682
   187    N    9  py     Ryd( 4p)     0.00179       1.15839
   188    N    9  py     Ryd( 3p)     0.00136       0.83222
   189    N    9  py     Ryd( 5p)     0.00011       4.41211
   190    N    9  pz     Val( 2p)     1.29727      -0.28289
   191    N    9  pz     Ryd( 4p)     0.00322       1.12852
   192    N    9  pz     Ryd( 3p)     0.00136       0.74494
   193    N    9  pz     Ryd( 5p)     0.00004       4.38744
   194    N    9  dxy    Ryd( 3d)     0.00043       2.31625
   195    N    9  dxz    Ryd( 3d)     0.00043       2.31530
   196    N    9  dyz    Ryd( 3d)     0.00064       2.89090
   197    N    9  dx2y2  Ryd( 3d)     0.00075       2.69366
   198    N    9  dz2    Ryd( 3d)     0.00060       2.79466

   199    C   10  S      Cor( 1S)     1.99917     -10.39163
   200    C   10  S      Val( 2S)     0.93578      -0.16637
   201    C   10  S      Ryd( 4S)     0.00097       0.94568
   202    C   10  S      Ryd( 3S)     0.00015       0.70355
   203    C   10  S      Ryd( 5S)     0.00001      23.24901
   204    C   10  px     Val( 2p)     1.08394      -0.07091
   205    C   10  px     Ryd( 4p)     0.00316       0.99494
   206    C   10  px     Ryd( 3p)     0.00033       0.51876
   207    C   10  px     Ryd( 5p)     0.00012       3.24455
   208    C   10  py     Val( 2p)     1.09454      -0.07916
   209    C   10  py     Ryd( 4p)     0.00386       0.86664
   210    C   10  py     Ryd( 3p)     0.00031       0.39963
   211    C   10  py     Ryd( 5p)     0.00007       3.06651
   212    C   10  pz     Val( 2p)     1.07273      -0.09518
   213    C   10  pz     Ryd( 4p)     0.00316       0.84330
   214    C   10  pz     Ryd( 3p)     0.00030       0.45927
   215    C   10  pz     Ryd( 5p)     0.00004       2.94719
   216    C   10  dxy    Ryd( 3d)     0.00059       2.15031
   217    C   10  dxz    Ryd( 3d)     0.00055       2.00849
   218    C   10  dyz    Ryd( 3d)     0.00064       2.04681
   219    C   10  dx2y2  Ryd( 3d)     0.00054       2.23445
   220    C   10  dz2    Ryd( 3d)     0.00036       1.74402

   221    C   11  S      Cor( 1S)     1.99929     -10.39461
   222    C   11  S      Val( 2S)     0.94772      -0.17430
   223    C   11  S      Ryd( 3S)     0.00103       0.87630
   224    C   11  S      Ryd( 4S)     0.00013       0.88611
   225    C   11  S      Ryd( 5S)     0.00000      22.90592
   226    C   11  px     Val( 2p)     1.09660      -0.05705
   227    C   11  px     Ryd( 4p)     0.00460       0.92969
   228    C   11  px     Ryd( 3p)     0.00044       0.34191
   229    C   11  px     Ryd( 5p)     0.00011       3.11229
   230    C   11  py     Val( 2p)     1.09066      -0.07885
   231    C   11  py     Ryd( 4p)     0.00418       0.87552
   232    C   11  py     Ryd( 3p)     0.00031       0.31217
   233    C   11  py     Ryd( 5p)     0.00006       2.98421
   234    C   11  pz     Val( 2p)     1.03529      -0.09415
   235    C   11  pz     Ryd( 4p)     0.00287       0.73408
   236    C   11  pz     Ryd( 3p)     0.00028       0.32078
   237    C   11  pz     Ryd( 5p)     0.00006       2.89711
   238    C   11  dxy    Ryd( 3d)     0.00080       2.08066
   239    C   11  dxz    Ryd( 3d)     0.00059       1.96160
   240    C   11  dyz    Ryd( 3d)     0.00044       2.09624
   241    C   11  dx2y2  Ryd( 3d)     0.00042       2.17200
   242    C   11  dz2    Ryd( 3d)     0.00045       1.78962

   243    C   12  S      Cor( 1S)     1.99929     -10.39266
   244    C   12  S      Val( 2S)     0.95043      -0.17455
   245    C   12  S      Ryd( 3S)     0.00103       0.79317
   246    C   12  S      Ryd( 4S)     0.00014       1.04817
   247    C   12  S      Ryd( 5S)     0.00000      22.85070
   248    C   12  px     Val( 2p)     1.16677      -0.05347
   249    C   12  px     Ryd( 4p)     0.00563       1.06257
   250    C   12  px     Ryd( 3p)     0.00038       0.28475
   251    C   12  px     Ryd( 5p)     0.00006       3.14146
   252    C   12  py     Val( 2p)     1.03538      -0.08184
   253    C   12  py     Ryd( 4p)     0.00308       0.75065
   254    C   12  py     Ryd( 3p)     0.00047       0.38802
   255    C   12  py     Ryd( 5p)     0.00011       2.92279
   256    C   12  pz     Val( 2p)     1.02926      -0.09413
   257    C   12  pz     Ryd( 4p)     0.00273       0.70337
   258    C   12  pz     Ryd( 3p)     0.00036       0.36395
   259    C   12  pz     Ryd( 5p)     0.00007       2.84480
   260    C   12  dxy    Ryd( 3d)     0.00040       2.13839
   261    C   12  dxz    Ryd( 3d)     0.00049       1.91576
   262    C   12  dyz    Ryd( 3d)     0.00041       2.16100
   263    C   12  dx2y2  Ryd( 3d)     0.00086       2.07493
   264    C   12  dz2    Ryd( 3d)     0.00051       1.80007

   265    C   13  S      Cor( 1S)     1.99929     -10.39366
   266    C   13  S      Val( 2S)     0.94818      -0.17385
   267    C   13  S      Ryd( 3S)     0.00101       0.85119
   268    C   13  S      Ryd( 4S)     0.00014       0.91253
   269    C   13  S      Ryd( 5S)     0.00000      22.92120
   270    C   13  px     Val( 2p)     1.06802      -0.05956
   271    C   13  px     Ryd( 4p)     0.00406       0.87829
   272    C   13  px     Ryd( 3p)     0.00046       0.38162
   273    C   13  px     Ryd( 5p)     0.00014       3.08741
   274    C   13  py     Val( 2p)     1.08975      -0.07840
   275    C   13  py     Ryd( 4p)     0.00413       0.86792
   276    C   13  py     Ryd( 3p)     0.00029       0.31618
   277    C   13  py     Ryd( 5p)     0.00006       2.98073
   278    C   13  pz     Val( 2p)     1.06611      -0.09118
   279    C   13  pz     Ryd( 4p)     0.00341       0.78699
   280    C   13  pz     Ryd( 3p)     0.00026       0.29998
   281    C   13  pz     Ryd( 5p)     0.00003       2.89570
   282    C   13  dxy    Ryd( 3d)     0.00060       2.14577
   283    C   13  dxz    Ryd( 3d)     0.00054       2.00748
   284    C   13  dyz    Ryd( 3d)     0.00065       2.02680
   285    C   13  dx2y2  Ryd( 3d)     0.00052       2.18784
   286    C   13  dz2    Ryd( 3d)     0.00037       1.71919

   287    C   14  S      Cor( 1S)     1.99918     -10.39200
   288    C   14  S      Val( 2S)     0.93761      -0.16768
   289    C   14  S      Ryd( 4S)     0.00089       0.94589
   290    C   14  S      Ryd( 3S)     0.00011       0.61810
   291    C   14  S      Ryd( 5S)     0.00001      23.27097
   292    C   14  px     Val( 2p)     1.10741      -0.06718
   293    C   14  px     Ryd( 4p)     0.00458       1.00429
   294    C   14  px     Ryd( 3p)     0.00026       0.52076
   295    C   14  px     Ryd( 5p)     0.00010       3.16182
   296    C   14  py     Val( 2p)     1.09421      -0.08020
   297    C   14  py     Ryd( 4p)     0.00409       0.85429
   298    C   14  py     Ryd( 3p)     0.00037       0.41652
   299    C   14  py     Ryd( 5p)     0.00006       3.02729
   300    C   14  pz     Val( 2p)     1.03832      -0.09520
   301    C   14  pz     Ryd( 4p)     0.00256       0.73625
   302    C   14  pz     Ryd( 3p)     0.00031       0.39251
   303    C   14  pz     Ryd( 5p)     0.00005       2.94057
   304    C   14  dxy    Ryd( 3d)     0.00080       2.08794
   305    C   14  dxz    Ryd( 3d)     0.00056       1.97541
   306    C   14  dyz    Ryd( 3d)     0.00042       2.08538
   307    C   14  dx2y2  Ryd( 3d)     0.00044       2.19105
   308    C   14  dz2    Ryd( 3d)     0.00050       1.80937

   309    C   15  S      Cor( 1S)     1.99939     -10.51320
   310    C   15  S      Val( 2S)     0.85415      -0.17003
   311    C   15  S      Ryd( 3S)     0.00696       0.78212
   312    C   15  S      Ryd( 4S)     0.00005       8.67619
   313    C   15  S      Ryd( 5S)     0.00003      15.01868
   314    C   15  px     Val( 2p)     0.75298      -0.11781
   315    C   15  px     Ryd( 4p)     0.00172       0.87345
   316    C   15  px     Ryd( 3p)     0.00042       0.31382
   317    C   15  px     Ryd( 5p)     0.00010       2.48985
   318    C   15  py     Val( 2p)     0.92606      -0.02602
   319    C   15  py     Ryd( 4p)     0.00388       1.18461
   320    C   15  py     Ryd( 3p)     0.00028       0.28973
   321    C   15  py     Ryd( 5p)     0.00014       2.55418
   322    C   15  pz     Val( 2p)     0.85729      -0.03294
   323    C   15  pz     Ryd( 4p)     0.01092       1.27773
   324    C   15  pz     Ryd( 3p)     0.00025       0.46202
   325    C   15  pz     Ryd( 5p)     0.00026       2.63589
   326    C   15  dxy    Ryd( 3d)     0.00158       1.61385
   327    C   15  dxz    Ryd( 3d)     0.00387       1.62626
   328    C   15  dyz    Ryd( 3d)     0.00435       2.33873
   329    C   15  dx2y2  Ryd( 3d)     0.00076       2.05057
   330    C   15  dz2    Ryd( 3d)     0.00178       2.40051

   331    O   16  S      Cor( 1S)     1.99982     -19.36408
   332    O   16  S      Val( 2S)     1.72486      -0.98175
   333    O   16  S      Ryd( 3S)     0.00292       1.10587
   334    O   16  S      Ryd( 4S)     0.00015       1.45659
   335    O   16  S      Ryd( 5S)     0.00000      49.82425
   336    O   16  px     Val( 2p)     1.54259      -0.29549
   337    O   16  px     Ryd( 3p)     0.00183       0.65114
   338    O   16  px     Ryd( 4p)     0.00007       1.18418
   339    O   16  px     Ryd( 5p)     0.00002       4.83287
   340    O   16  py     Val( 2p)     1.88038      -0.33901
   341    O   16  py     Ryd( 3p)     0.00218       0.79943
   342    O   16  py     Ryd( 4p)     0.00004       1.18126
   343    O   16  py     Ryd( 5p)     0.00001       4.91203
   344    O   16  pz     Val( 2p)     1.54915      -0.32964
   345    O   16  pz     Ryd( 3p)     0.00101       0.76287
   346    O   16  pz     Ryd( 4p)     0.00011       1.26396
   347    O   16  pz     Ryd( 5p)     0.00006       4.97130
   348    O   16  dxy    Ryd( 3d)     0.00006       2.94306
   349    O   16  dxz    Ryd( 3d)     0.00157       3.16643
   350    O   16  dyz    Ryd( 3d)     0.00124       3.29873
   351    O   16  dx2y2  Ryd( 3d)     0.00007       2.97127
   352    O   16  dz2    Ryd( 3d)     0.00154       3.72424

   353    H   17  S      Val( 1S)     0.79504       0.10960
   354    H   17  S      Ryd( 2S)     0.00041       0.85570
   355    H   17  S      Ryd( 3S)     0.00021       1.89056

   356    H   18  S      Val( 1S)     0.79378       0.10910
   357    H   18  S      Ryd( 2S)     0.00047       0.80174
   358    H   18  S      Ryd( 3S)     0.00022       1.95746

   359    H   19  S      Val( 1S)     0.78859       0.11395
   360    H   19  S      Ryd( 2S)     0.00064       1.35886
   361    H   19  S      Ryd( 3S)     0.00018       1.46823

   362    H   20  S      Val( 1S)     0.79302       0.10772
   363    H   20  S      Ryd( 3S)     0.00066       1.61697
   364    H   20  S      Ryd( 2S)     0.00014       1.22143

   365    H   21  S      Val( 1S)     0.79345       0.10912
   366    H   21  S      Ryd( 2S)     0.00047       0.79964
   367    H   21  S      Ryd( 3S)     0.00022       1.95093

   368    H   22  S      Val( 1S)     0.75922       0.04131
   369    H   22  S      Ryd( 2S)     0.00169       0.72856
   370    H   22  S      Ryd( 3S)     0.00017       2.33924

   371    H   23  S      Val( 1S)     0.79537       0.10853
   372    H   23  S      Ryd( 2S)     0.00056       1.41332
   373    H   23  S      Ryd( 3S)     0.00016       1.43448

   374    H   24  S      Val( 1S)     0.79349       0.10841
   375    H   24  S      Ryd( 2S)     0.00048       0.86945
   376    H   24  S      Ryd( 3S)     0.00021       1.90052

   377    H   25  S      Val( 1S)     0.79498       0.11004
   378    H   25  S      Ryd( 2S)     0.00040       0.84674
   379    H   25  S      Ryd( 3S)     0.00022       1.89586

   380    H   26  S      Val( 1S)     0.79380       0.10947
   381    H   26  S      Ryd( 2S)     0.00048       0.81432
   382    H   26  S      Ryd( 3S)     0.00022       1.93320

   383    H   27  S      Val( 1S)     0.79430       0.10610
   384    H   27  S      Ryd( 3S)     0.00057       1.45883
   385    H   27  S      Ryd( 2S)     0.00024       1.38296

   386    H   28  S      Val( 1S)     0.85170       0.03383
   387    H   28  S      Ryd( 2S)     0.00084       1.30045
   388    H   28  S      Ryd( 3S)     0.00022       1.55556

   389    C   29  S      Cor( 1S)     1.99939     -10.42817
   390    C   29  S      Val( 2S)     1.05706      -0.26241
   391    C   29  S      Ryd( 4S)     0.00143       0.98558
   392    C   29  S      Ryd( 3S)     0.00007       0.65005
   393    C   29  S      Ryd( 5S)     0.00000      23.45206
   394    C   29  px     Val( 2p)     1.22263      -0.12678
   395    C   29  px     Ryd( 4p)     0.00233       0.68453
   396    C   29  px     Ryd( 3p)     0.00049       0.64724
   397    C   29  px     Ryd( 5p)     0.00004       2.56865
   398    C   29  py     Val( 2p)     1.01303      -0.09303
   399    C   29  py     Ryd( 4p)     0.00388       0.64310
   400    C   29  py     Ryd( 3p)     0.00022       0.62311
   401    C   29  py     Ryd( 5p)     0.00007       2.68678
   402    C   29  pz     Val( 2p)     1.06756      -0.10467
   403    C   29  pz     Ryd( 4p)     0.00308       0.62551
   404    C   29  pz     Ryd( 3p)     0.00020       0.59264
   405    C   29  pz     Ryd( 5p)     0.00007       2.63574
   406    C   29  dxy    Ryd( 3d)     0.00063       1.54033
   407    C   29  dxz    Ryd( 3d)     0.00149       1.89267
   408    C   29  dyz    Ryd( 3d)     0.00125       2.14466
   409    C   29  dx2y2  Ryd( 3d)     0.00113       2.00092
   410    C   29  dz2    Ryd( 3d)     0.00027       1.76244

   411    H   30  S      Val( 1S)     0.78554       0.04766
   412    H   30  S      Ryd( 2S)     0.00101       0.72863
   413    H   30  S      Ryd( 3S)     0.00019       2.07494

   414    H   31  S      Val( 1S)     0.78771       0.04619
   415    H   31  S      Ryd( 2S)     0.00093       0.74493
   416    H   31  S      Ryd( 3S)     0.00017       2.04271

   417    H   32  S      Val( 1S)     0.78562       0.03842
   418    H   32  S      Ryd( 2S)     0.00052       1.07603
   419    H   32  S      Ryd( 3S)     0.00014       1.78423

 WARNING:  Population inversion found on atom  C    1
           Population inversion found on atom  C    2
           Population inversion found on atom  C    3
           Population inversion found on atom  C    4
           Population inversion found on atom  C    5
           Population inversion found on atom  C    6
           Population inversion found on atom  C    7
           Population inversion found on atom  C    8
           Population inversion found on atom  N    9
           Population inversion found on atom  C   10
           Population inversion found on atom  C   11
           Population inversion found on atom  C   12
           Population inversion found on atom  C   13
           Population inversion found on atom  C   14
           Population inversion found on atom  C   15
           Population inversion found on atom  H   20
           Population inversion found on atom  H   27
           Population inversion found on atom  C   29


 Summary of Natural Population Analysis:                  
                                                          
                                       Natural Population 
                Natural  -----------------------------------------------
    Atom  No    Charge         Core      Valence    Rydberg      Total
 -----------------------------------------------------------------------
      C    1   -0.19709      1.99929     4.18098    0.01682     6.19709
      C    2   -0.18760      1.99929     4.17148    0.01683     6.18760
      C    3   -0.19809      1.99917     4.18379    0.01512     6.19809
      C    4   -0.04488      1.99912     4.02811    0.01765     6.04488
      C    5   -0.19027      1.99918     4.17562    0.01547     6.19027
      C    6   -0.18751      1.99929     4.17157    0.01665     6.18751
      C    7   -0.05644      1.99903     4.02743    0.02999     6.05644
      C    8   -0.04086      1.99912     4.02297    0.01877     6.04086
      N    9   -0.49900      1.99937     5.47901    0.02062     7.49900
      C   10   -0.20131      1.99917     4.18698    0.01516     6.20131
      C   11   -0.18634      1.99929     4.17027    0.01678     6.18634
      C   12   -0.19786      1.99929     4.18185    0.01672     6.19786
      C   13   -0.18801      1.99929     4.17206    0.01666     6.18801
      C   14   -0.19281      1.99918     4.17754    0.01609     6.19281
      C   15    0.57278      1.99939     3.39049    0.03735     5.42722
      O   16   -0.70968      1.99982     6.69698    0.01289     8.70968
      H   17    0.20434      0.00000     0.79504    0.00062     0.79566
      H   18    0.20553      0.00000     0.79378    0.00069     0.79447
      H   19    0.21059      0.00000     0.78859    0.00082     0.78941
      H   20    0.20618      0.00000     0.79302    0.00080     0.79382
      H   21    0.20586      0.00000     0.79345    0.00069     0.79414
      H   22    0.23891      0.00000     0.75922    0.00186     0.76109
      H   23    0.20391      0.00000     0.79537    0.00072     0.79609
      H   24    0.20581      0.00000     0.79349    0.00069     0.79419
      H   25    0.20440      0.00000     0.79498    0.00062     0.79560
      H   26    0.20549      0.00000     0.79380    0.00070     0.79451
      H   27    0.20490      0.00000     0.79430    0.00080     0.79510
      H   28    0.14724      0.00000     0.85170    0.00106     0.85276
      C   29   -0.37635      1.99939     4.36029    0.01667     6.37635
      H   30    0.21326      0.00000     0.78554    0.00120     0.78674
      H   31    0.21119      0.00000     0.78771    0.00110     0.78881
      H   32    0.21372      0.00000     0.78562    0.00066     0.78628
 =======================================================================
   * Total *   -0.00000     33.98765    85.68304    0.32931   120.00000

                                 Natural Population      
 --------------------------------------------------------
   Core                      33.98765 ( 99.9637% of  34)
   Valence                   85.68304 ( 99.6314% of  86)
   Natural Minimal Basis    119.67069 ( 99.7256% of 120)
   Natural Rydberg Basis      0.32931 (  0.2744% of 120)
 --------------------------------------------------------

    Atom  No          Natural Electron Configuration
 ----------------------------------------------------------------------------
      C    1      [core]2S( 0.95)2p( 3.23)4p( 0.01)
      C    2      [core]2S( 0.95)2p( 3.22)4p( 0.01)
      C    3      [core]2S( 0.94)2p( 3.25)4p( 0.01)
      C    4      [core]2S( 0.88)2p( 3.15)4p( 0.01)
      C    5      [core]2S( 0.94)2p( 3.24)4p( 0.01)
      C    6      [core]2S( 0.95)2p( 3.22)4p( 0.01)
      C    7      [core]2S( 0.89)2p( 3.13)4p( 0.02)
      C    8      [core]2S( 0.88)2p( 3.14)4p( 0.01)
      N    9      [core]2S( 1.21)2p( 4.27)4p( 0.01)
      C   10      [core]2S( 0.94)2p( 3.25)4p( 0.01)
      C   11      [core]2S( 0.95)2p( 3.22)4p( 0.01)
      C   12      [core]2S( 0.95)2p( 3.23)4p( 0.01)
      C   13      [core]2S( 0.95)2p( 3.22)4p( 0.01)
      C   14      [core]2S( 0.94)2p( 3.24)4p( 0.01)
      C   15      [core]2S( 0.85)2p( 2.54)3S( 0.01)3d( 0.01)4p( 0.02)
      O   16      [core]2S( 1.72)2p( 4.97)3p( 0.01)
      H   17            1S( 0.80)
      H   18            1S( 0.79)
      H   19            1S( 0.79)
      H   20            1S( 0.79)
      H   21            1S( 0.79)
      H   22            1S( 0.76)
      H   23            1S( 0.80)
      H   24            1S( 0.79)
      H   25            1S( 0.79)
      H   26            1S( 0.79)
      H   27            1S( 0.79)
      H   28            1S( 0.85)
      C   29      [core]2S( 1.06)2p( 3.30)4p( 0.01)
      H   30            1S( 0.79)
      H   31            1S( 0.79)
      H   32            1S( 0.79)


 Wiberg bond index matrix in the NAO basis:                                    

     Atom    1       2       3       4       5       6       7       8       9
     ---- ------  ------  ------  ------  ------  ------  ------  ------  ------
   1.  C  0.0000  1.4440  0.0113  0.1085  0.0112  1.4249  0.0019  0.0002  0.0030
   2.  C  1.4440  0.0000  1.4253  0.0128  0.1144  0.0115  0.0079  0.0005  0.0005
   3.  C  0.0113  1.4253  0.0000  1.4091  0.0121  0.1091  0.0116  0.0023  0.0102
   4.  C  0.1085  0.0128  1.4091  0.0000  1.3910  0.0126  0.9926  0.0097  0.0159
   5.  C  0.0112  0.1144  0.0121  1.3910  0.0000  1.4480  0.0109  0.0069  0.0062
   6.  C  1.4249  0.0115  0.1091  0.0126  1.4480  0.0000  0.0086  0.0003  0.0011
   7.  C  0.0019  0.0079  0.0116  0.9926  0.0109  0.0086  0.0000  0.9909  0.9295
   8.  C  0.0002  0.0005  0.0023  0.0097  0.0069  0.0003  0.9909  0.0000  0.0200
   9.  N  0.0030  0.0005  0.0102  0.0159  0.0062  0.0011  0.9295  0.0200  0.0000
  10.  C  0.0003  0.0002  0.0023  0.0056  0.0008  0.0004  0.0103  1.3921  0.0062
  11.  C  0.0001  0.0002  0.0008  0.0003  0.0003  0.0002  0.0084  0.0128  0.0007
  12.  C  0.0001  0.0000  0.0003  0.0023  0.0003  0.0001  0.0014  0.1089  0.0040
  13.  C  0.0001  0.0001  0.0003  0.0004  0.0003  0.0002  0.0077  0.0127  0.0005
  14.  C  0.0002  0.0002  0.0008  0.0075  0.0006  0.0003  0.0120  1.4126  0.0118
  15.  C  0.0004  0.0003  0.0007  0.0079  0.0008  0.0002  0.0099  0.0075  1.2234
  16.  O  0.0006  0.0002  0.0013  0.0029  0.0010  0.0002  0.0130  0.0045  0.1689
  17.  H  0.9302  0.0037  0.0077  0.0003  0.0077  0.0037  0.0005  0.0000  0.0000
  18.  H  0.0037  0.9300  0.0037  0.0070  0.0003  0.0075  0.0003  0.0000  0.0002
  19.  H  0.0075  0.0038  0.9250  0.0040  0.0087  0.0004  0.0021  0.0006  0.0002
  20.  H  0.0075  0.0004  0.0088  0.0038  0.9273  0.0037  0.0017  0.0005  0.0008
  21.  H  0.0037  0.0076  0.0003  0.0070  0.0036  0.9299  0.0003  0.0002  0.0001
  22.  H  0.0041  0.0001  0.0132  0.0036  0.0063  0.0003  0.8836  0.0026  0.0022
  23.  H  0.0000  0.0000  0.0002  0.0002  0.0001  0.0000  0.0015  0.0039  0.0002
  24.  H  0.0000  0.0000  0.0000  0.0000  0.0000  0.0000  0.0003  0.0071  0.0001
  25.  H  0.0000  0.0000  0.0000  0.0000  0.0000  0.0000  0.0004  0.0003  0.0000
  26.  H  0.0000  0.0000  0.0000  0.0001  0.0000  0.0000  0.0003  0.0070  0.0001
  27.  H  0.0000  0.0000  0.0000  0.0002  0.0001  0.0000  0.0020  0.0039  0.0003
  28.  H  0.0000  0.0000  0.0000  0.0003  0.0001  0.0000  0.0002  0.0001  0.0031
  29.  C  0.0005  0.0002  0.0014  0.0016  0.0015  0.0002  0.0130  0.0015  0.9459
  30.  H  0.0000  0.0000  0.0000  0.0007  0.0001  0.0000  0.0033  0.0006  0.0078
  31.  H  0.0000  0.0001  0.0001  0.0003  0.0002  0.0000  0.0035  0.0006  0.0079
  32.  H  0.0000  0.0001  0.0002  0.0012  0.0002  0.0001  0.0013  0.0001  0.0012

     Atom   10      11      12      13      14      15      16      17      18
     ---- ------  ------  ------  ------  ------  ------  ------  ------  ------
   1.  C  0.0003  0.0001  0.0001  0.0001  0.0002  0.0004  0.0006  0.9302  0.0037
   2.  C  0.0002  0.0002  0.0000  0.0001  0.0002  0.0003  0.0002  0.0037  0.9300
   3.  C  0.0023  0.0008  0.0003  0.0003  0.0008  0.0007  0.0013  0.0077  0.0037
   4.  C  0.0056  0.0003  0.0023  0.0004  0.0075  0.0079  0.0029  0.0003  0.0070
   5.  C  0.0008  0.0003  0.0003  0.0003  0.0006  0.0008  0.0010  0.0077  0.0003
   6.  C  0.0004  0.0002  0.0001  0.0002  0.0003  0.0002  0.0002  0.0037  0.0075
   7.  C  0.0103  0.0084  0.0014  0.0077  0.0120  0.0099  0.0130  0.0005  0.0003
   8.  C  1.3921  0.0128  0.1089  0.0127  1.4126  0.0075  0.0045  0.0000  0.0000
   9.  N  0.0062  0.0007  0.0040  0.0005  0.0118  1.2234  0.1689  0.0000  0.0002
  10.  C  0.0000  1.4431  0.0112  0.1134  0.0120  0.0011  0.0009  0.0000  0.0000
  11.  C  1.4431  0.0000  1.4281  0.0114  0.1109  0.0002  0.0002  0.0000  0.0000
  12.  C  0.0112  1.4281  0.0000  1.4418  0.0112  0.0004  0.0006  0.0000  0.0000
  13.  C  0.1134  0.0114  1.4418  0.0000  1.4282  0.0003  0.0002  0.0000  0.0000
  14.  C  0.0120  0.1109  0.0112  1.4282  0.0000  0.0009  0.0011  0.0000  0.0000
  15.  C  0.0011  0.0002  0.0004  0.0003  0.0009  0.0000  1.6002  0.0000  0.0000
  16.  O  0.0009  0.0002  0.0006  0.0002  0.0011  1.6002  0.0000  0.0000  0.0000
  17.  H  0.0000  0.0000  0.0000  0.0000  0.0000  0.0000  0.0000  0.0000  0.0026
  18.  H  0.0000  0.0000  0.0000  0.0000  0.0000  0.0000  0.0000  0.0026  0.0000
  19.  H  0.0006  0.0002  0.0000  0.0000  0.0001  0.0001  0.0000  0.0002  0.0026
  20.  H  0.0000  0.0000  0.0000  0.0000  0.0001  0.0002  0.0001  0.0002  0.0004
  21.  H  0.0001  0.0000  0.0000  0.0000  0.0000  0.0000  0.0000  0.0026  0.0002
  22.  H  0.0090  0.0002  0.0002  0.0007  0.0029  0.0021  0.0026  0.0000  0.0001
  23.  H  0.9282  0.0039  0.0075  0.0004  0.0088  0.0001  0.0000  0.0000  0.0000
  24.  H  0.0037  0.9299  0.0037  0.0076  0.0003  0.0000  0.0000  0.0000  0.0000
  25.  H  0.0077  0.0036  0.9302  0.0037  0.0076  0.0000  0.0000  0.0000  0.0000
  26.  H  0.0003  0.0075  0.0037  0.9301  0.0037  0.0000  0.0000  0.0000  0.0000
  27.  H  0.0089  0.0004  0.0076  0.0036  0.9281  0.0001  0.0001  0.0000  0.0000
  28.  H  0.0000  0.0000  0.0000  0.0000  0.0001  0.9271  0.0361  0.0000  0.0000
  29.  C  0.0018  0.0003  0.0002  0.0001  0.0004  0.0166  0.0086  0.0000  0.0000
  30.  H  0.0005  0.0001  0.0001  0.0001  0.0004  0.0070  0.0061  0.0000  0.0000
  31.  H  0.0003  0.0000  0.0000  0.0000  0.0000  0.0069  0.0058  0.0000  0.0000
  32.  H  0.0002  0.0001  0.0000  0.0000  0.0001  0.0077  0.0021  0.0000  0.0000

     Atom   19      20      21      22      23      24      25      26      27
     ---- ------  ------  ------  ------  ------  ------  ------  ------  ------
   1.  C  0.0075  0.0075  0.0037  0.0041  0.0000  0.0000  0.0000  0.0000  0.0000
   2.  C  0.0038  0.0004  0.0076  0.0001  0.0000  0.0000  0.0000  0.0000  0.0000
   3.  C  0.9250  0.0088  0.0003  0.0132  0.0002  0.0000  0.0000  0.0000  0.0000
   4.  C  0.0040  0.0038  0.0070  0.0036  0.0002  0.0000  0.0000  0.0001  0.0002
   5.  C  0.0087  0.9273  0.0036  0.0063  0.0001  0.0000  0.0000  0.0000  0.0001
   6.  C  0.0004  0.0037  0.9299  0.0003  0.0000  0.0000  0.0000  0.0000  0.0000
   7.  C  0.0021  0.0017  0.0003  0.8836  0.0015  0.0003  0.0004  0.0003  0.0020
   8.  C  0.0006  0.0005  0.0002  0.0026  0.0039  0.0071  0.0003  0.0070  0.0039
   9.  N  0.0002  0.0008  0.0001  0.0022  0.0002  0.0001  0.0000  0.0001  0.0003
  10.  C  0.0006  0.0000  0.0001  0.0090  0.9282  0.0037  0.0077  0.0003  0.0089
  11.  C  0.0002  0.0000  0.0000  0.0002  0.0039  0.9299  0.0036  0.0075  0.0004
  12.  C  0.0000  0.0000  0.0000  0.0002  0.0075  0.0037  0.9302  0.0037  0.0076
  13.  C  0.0000  0.0000  0.0000  0.0007  0.0004  0.0076  0.0037  0.9301  0.0036
  14.  C  0.0001  0.0001  0.0000  0.0029  0.0088  0.0003  0.0076  0.0037  0.9281
  15.  C  0.0001  0.0002  0.0000  0.0021  0.0001  0.0000  0.0000  0.0000  0.0001
  16.  O  0.0000  0.0001  0.0000  0.0026  0.0000  0.0000  0.0000  0.0000  0.0001
  17.  H  0.0002  0.0002  0.0026  0.0000  0.0000  0.0000  0.0000  0.0000  0.0000
  18.  H  0.0026  0.0004  0.0002  0.0001  0.0000  0.0000  0.0000  0.0000  0.0000
  19.  H  0.0000  0.0002  0.0004  0.0001  0.0000  0.0000  0.0000  0.0000  0.0000
  20.  H  0.0002  0.0000  0.0026  0.0000  0.0000  0.0000  0.0000  0.0000  0.0000
  21.  H  0.0004  0.0026  0.0000  0.0000  0.0000  0.0000  0.0000  0.0000  0.0000
  22.  H  0.0001  0.0000  0.0000  0.0000  0.0002  0.0003  0.0000  0.0001  0.0004
  23.  H  0.0000  0.0000  0.0000  0.0002  0.0000  0.0026  0.0002  0.0004  0.0002
  24.  H  0.0000  0.0000  0.0000  0.0003  0.0026  0.0000  0.0026  0.0002  0.0004
  25.  H  0.0000  0.0000  0.0000  0.0000  0.0002  0.0026  0.0000  0.0026  0.0002
  26.  H  0.0000  0.0000  0.0000  0.0001  0.0004  0.0002  0.0026  0.0000  0.0026
  27.  H  0.0000  0.0000  0.0000  0.0004  0.0002  0.0004  0.0002  0.0026  0.0000
  28.  H  0.0000  0.0000  0.0000  0.0007  0.0000  0.0000  0.0000  0.0000  0.0000
  29.  C  0.0000  0.0001  0.0000  0.0090  0.0004  0.0000  0.0000  0.0000  0.0000
  30.  H  0.0000  0.0000  0.0000  0.0001  0.0001  0.0000  0.0000  0.0000  0.0000
  31.  H  0.0000  0.0001  0.0000  0.0003  0.0000  0.0000  0.0000  0.0000  0.0000
  32.  H  0.0000  0.0000  0.0000  0.0008  0.0003  0.0000  0.0000  0.0000  0.0000

     Atom   28      29      30      31      32
     ---- ------  ------  ------  ------  ------
   1.  C  0.0000  0.0005  0.0000  0.0000  0.0000
   2.  C  0.0000  0.0002  0.0000  0.0001  0.0001
   3.  C  0.0000  0.0014  0.0000  0.0001  0.0002
   4.  C  0.0003  0.0016  0.0007  0.0003  0.0012
   5.  C  0.0001  0.0015  0.0001  0.0002  0.0002
   6.  C  0.0000  0.0002  0.0000  0.0000  0.0001
   7.  C  0.0002  0.0130  0.0033  0.0035  0.0013
   8.  C  0.0001  0.0015  0.0006  0.0006  0.0001
   9.  N  0.0031  0.9459  0.0078  0.0079  0.0012
  10.  C  0.0000  0.0018  0.0005  0.0003  0.0002
  11.  C  0.0000  0.0003  0.0001  0.0000  0.0001
  12.  C  0.0000  0.0002  0.0001  0.0000  0.0000
  13.  C  0.0000  0.0001  0.0001  0.0000  0.0000
  14.  C  0.0001  0.0004  0.0004  0.0000  0.0001
  15.  C  0.9271  0.0166  0.0070  0.0069  0.0077
  16.  O  0.0361  0.0086  0.0061  0.0058  0.0021
  17.  H  0.0000  0.0000  0.0000  0.0000  0.0000
  18.  H  0.0000  0.0000  0.0000  0.0000  0.0000
  19.  H  0.0000  0.0000  0.0000  0.0000  0.0000
  20.  H  0.0000  0.0001  0.0000  0.0001  0.0000
  21.  H  0.0000  0.0000  0.0000  0.0000  0.0000
  22.  H  0.0007  0.0090  0.0001  0.0003  0.0008
  23.  H  0.0000  0.0004  0.0001  0.0000  0.0003
  24.  H  0.0000  0.0000  0.0000  0.0000  0.0000
  25.  H  0.0000  0.0000  0.0000  0.0000  0.0000
  26.  H  0.0000  0.0000  0.0000  0.0000  0.0000
  27.  H  0.0000  0.0000  0.0000  0.0000  0.0000
  28.  H  0.0000  0.0117  0.0002  0.0001  0.0001
  29.  C  0.0117  0.0000  0.9282  0.9300  0.9386
  30.  H  0.0002  0.9282  0.0000  0.0004  0.0005
  31.  H  0.0001  0.9300  0.0004  0.0000  0.0004
  32.  H  0.0001  0.9386  0.0005  0.0004  0.0000


 Wiberg bond index, Totals by atom:                                            

     Atom    1
     ---- ------
   1.  C  3.9642
   2.  C  3.9641
   3.  C  3.9582
   4.  C  4.0092
   5.  C  3.9608
   6.  C  3.9636
   7.  C  3.9308
   8.  C  4.0110
   9.  N  3.3717
  10.  C  3.9611
  11.  C  3.9639
  12.  C  3.9642
  13.  C  3.9639
  14.  C  3.9629
  15.  C  3.8219
  16.  O  1.8576
  17.  H  0.9592
  18.  H  0.9589
  19.  H  0.9569
  20.  H  0.9588
  21.  H  0.9587
  22.  H  0.9458
  23.  H  0.9596
  24.  H  0.9587
  25.  H  0.9592
  26.  H  0.9589
  27.  H  0.9593
  28.  H  0.9801
  29.  C  3.8121
  30.  H  0.9564
  31.  H  0.9571
  32.  H  0.9554


 Atom-atom overlap-weighted NAO bond order:                                    

     Atom    1       2       3       4       5       6       7       8       9
     ---- ------  ------  ------  ------  ------  ------  ------  ------  ------
   1.  C  0.0000  1.1495  0.0143 -0.0446  0.0148  1.1429  0.0008 -0.0008 -0.0005
   2.  C  1.1495  0.0000  1.1394  0.0240 -0.0407  0.0157  0.0106  0.0012 -0.0013
   3.  C  0.0143  1.1394  0.0000  1.1334  0.0125 -0.0405  0.0163 -0.0109  0.0042
   4.  C -0.0446  0.0240  1.1334  0.0000  1.1203  0.0247  0.8679  0.0122 -0.0062
   5.  C  0.0148 -0.0407  0.0125  1.1203  0.0000  1.1471  0.0211  0.0077 -0.0071
   6.  C  1.1429  0.0157 -0.0405  0.0247  1.1471  0.0000  0.0104 -0.0014  0.0001
   7.  C  0.0008  0.0106  0.0163  0.8679  0.0211  0.0104  0.0000  0.8671  0.7927
   8.  C -0.0008  0.0012 -0.0109  0.0122  0.0077 -0.0014  0.8671  0.0000 -0.0031
   9.  N -0.0005 -0.0013  0.0042 -0.0062 -0.0071  0.0001  0.7927 -0.0031  0.0000
  10.  C -0.0003  0.0007 -0.0029 -0.0069  0.0008 -0.0001  0.0159  1.1249 -0.0091
  11.  C -0.0000 -0.0001 -0.0001 -0.0001  0.0000 -0.0000  0.0104  0.0235 -0.0006
  12.  C  0.0000 -0.0000  0.0002 -0.0005  0.0000  0.0000  0.0002 -0.0450 -0.0001
  13.  C  0.0000 -0.0001  0.0004 -0.0010  0.0000 -0.0000  0.0088  0.0214 -0.0011
  14.  C -0.0000 -0.0000  0.0009  0.0016  0.0002  0.0000  0.0274  1.1314  0.0014
  15.  C -0.0000 -0.0001 -0.0005  0.0060  0.0010  0.0000  0.0131 -0.0035  1.0129
  16.  O  0.0000 -0.0000  0.0001 -0.0011 -0.0005 -0.0000  0.0077 -0.0008 -0.0611
  17.  H  0.8056  0.0179  0.0021  0.0007  0.0019  0.0178 -0.0001  0.0000  0.0000
  18.  H  0.0181  0.8077  0.0167  0.0013 -0.0006  0.0027 -0.0005  0.0001  0.0000
  19.  H  0.0028  0.0180  0.8001  0.0147  0.0030  0.0017 -0.0030  0.0026  0.0001
  20.  H  0.0028  0.0017  0.0031  0.0151  0.7988  0.0164 -0.0017 -0.0002 -0.0010
  21.  H  0.0181  0.0028 -0.0004  0.0015  0.0164  0.8074 -0.0006  0.0000  0.0000
  22.  H -0.0001 -0.0001 -0.0011  0.0189 -0.0045 -0.0002  0.7535  0.0150 -0.0006
  23.  H -0.0001  0.0000 -0.0011  0.0001  0.0002  0.0001 -0.0026  0.0154  0.0010
  24.  H -0.0000  0.0000 -0.0000  0.0000  0.0000  0.0000 -0.0005  0.0014  0.0000
  25.  H -0.0000  0.0000 -0.0000  0.0000  0.0000  0.0000 -0.0001  0.0006  0.0000
  26.  H -0.0000  0.0000  0.0000  0.0000  0.0000 -0.0000 -0.0006  0.0016  0.0000
  27.  H -0.0000 -0.0000  0.0004  0.0009  0.0002  0.0000 -0.0034  0.0166  0.0004
  28.  H  0.0000 -0.0000 -0.0001  0.0007  0.0001 -0.0001 -0.0016  0.0005  0.0015
  29.  C  0.0006 -0.0002  0.0018 -0.0035 -0.0013  0.0011  0.0078 -0.0006  0.8186
  30.  H  0.0001 -0.0000  0.0003 -0.0019 -0.0015 -0.0002  0.0010  0.0002 -0.0045
  31.  H -0.0000 -0.0000 -0.0001  0.0009  0.0007  0.0000  0.0006 -0.0008 -0.0059
  32.  H  0.0003 -0.0002  0.0004  0.0043 -0.0013  0.0002 -0.0020  0.0011  0.0009

     Atom   10      11      12      13      14      15      16      17      18
     ---- ------  ------  ------  ------  ------  ------  ------  ------  ------
   1.  C -0.0003 -0.0000  0.0000  0.0000 -0.0000 -0.0000  0.0000  0.8056  0.0181
   2.  C  0.0007 -0.0001 -0.0000 -0.0001 -0.0000 -0.0001 -0.0000  0.0179  0.8077
   3.  C -0.0029 -0.0001  0.0002  0.0004  0.0009 -0.0005  0.0001  0.0021  0.0167
   4.  C -0.0069 -0.0001 -0.0005 -0.0010  0.0016  0.0060 -0.0011  0.0007  0.0013
   5.  C  0.0008  0.0000  0.0000  0.0000  0.0002  0.0010 -0.0005  0.0019 -0.0006
   6.  C -0.0001 -0.0000  0.0000 -0.0000  0.0000  0.0000 -0.0000  0.0178  0.0027
   7.  C  0.0159  0.0104  0.0002  0.0088  0.0274  0.0131  0.0077 -0.0001 -0.0005
   8.  C  1.1249  0.0235 -0.0450  0.0214  1.1314 -0.0035 -0.0008  0.0000  0.0001
   9.  N -0.0091 -0.0006 -0.0001 -0.0011  0.0014  1.0129 -0.0611  0.0000  0.0000
  10.  C  0.0000  1.1454  0.0153 -0.0432  0.0122  0.0011  0.0002 -0.0000  0.0000
  11.  C  1.1454  0.0000  1.1444  0.0167 -0.0403 -0.0000  0.0001  0.0000  0.0000
  12.  C  0.0153  1.1444  0.0000  1.1485  0.0143 -0.0001 -0.0000 -0.0000 -0.0000
  13.  C -0.0432  0.0167  1.1485  0.0000  1.1400 -0.0002  0.0000 -0.0000 -0.0000
  14.  C  0.0122 -0.0403  0.0143  1.1400  0.0000  0.0024  0.0001  0.0000  0.0000
  15.  C  0.0011 -0.0000 -0.0001 -0.0002  0.0024  0.0000  1.2149 -0.0000  0.0000
  16.  O  0.0002  0.0001 -0.0000  0.0000  0.0001  1.2149  0.0000 -0.0000 -0.0000
  17.  H -0.0000  0.0000 -0.0000 -0.0000  0.0000 -0.0000 -0.0000  0.0000 -0.0033
  18.  H  0.0000  0.0000 -0.0000 -0.0000  0.0000  0.0000 -0.0000 -0.0033  0.0000
  19.  H  0.0014 -0.0001  0.0004  0.0005  0.0002 -0.0001  0.0000  0.0000 -0.0036
  20.  H  0.0000 -0.0000  0.0000 -0.0000  0.0001  0.0005  0.0002  0.0000 -0.0000
  21.  H  0.0000  0.0000 -0.0000 -0.0000  0.0000 -0.0000  0.0000 -0.0033  0.0000
  22.  H  0.0004 -0.0001 -0.0002 -0.0003 -0.0014 -0.0061  0.0005 -0.0000 -0.0000
  23.  H  0.8014  0.0178  0.0028  0.0011  0.0030  0.0002  0.0000 -0.0000 -0.0000
  24.  H  0.0168  0.8070  0.0178  0.0029 -0.0005 -0.0000  0.0000 -0.0000 -0.0000
  25.  H  0.0024  0.0177  0.8058  0.0175  0.0019  0.0000 -0.0000 -0.0000 -0.0000
  26.  H -0.0004  0.0027  0.0183  0.8063  0.0166  0.0000  0.0000  0.0000 -0.0000
  27.  H  0.0026  0.0017  0.0027  0.0164  0.7994  0.0002  0.0000 -0.0000 -0.0000
  28.  H  0.0002  0.0000 -0.0000 -0.0000  0.0006  0.8052 -0.0163 -0.0000 -0.0000
  29.  C  0.0009  0.0019 -0.0003 -0.0003  0.0017  0.0025  0.0126  0.0000  0.0000
  30.  H  0.0002 -0.0001  0.0000  0.0000 -0.0001 -0.0073  0.0005 -0.0000 -0.0000
  31.  H -0.0019 -0.0002 -0.0000 -0.0000  0.0000 -0.0068 -0.0005 -0.0000 -0.0000
  32.  H -0.0009  0.0004 -0.0001  0.0000 -0.0001  0.0046  0.0004 -0.0000 -0.0000

     Atom   19      20      21      22      23      24      25      26      27
     ---- ------  ------  ------  ------  ------  ------  ------  ------  ------
   1.  C  0.0028  0.0028  0.0181 -0.0001 -0.0001 -0.0000 -0.0000 -0.0000 -0.0000
   2.  C  0.0180  0.0017  0.0028 -0.0001  0.0000  0.0000  0.0000  0.0000 -0.0000
   3.  C  0.8001  0.0031 -0.0004 -0.0011 -0.0011 -0.0000 -0.0000  0.0000  0.0004
   4.  C  0.0147  0.0151  0.0015  0.0189  0.0001  0.0000  0.0000  0.0000  0.0009
   5.  C  0.0030  0.7988  0.0164 -0.0045  0.0002  0.0000  0.0000  0.0000  0.0002
   6.  C  0.0017  0.0164  0.8074 -0.0002  0.0001  0.0000  0.0000 -0.0000  0.0000
   7.  C -0.0030 -0.0017 -0.0006  0.7535 -0.0026 -0.0005 -0.0001 -0.0006 -0.0034
   8.  C  0.0026 -0.0002  0.0000  0.0150  0.0154  0.0014  0.0006  0.0016  0.0166
   9.  N  0.0001 -0.0010  0.0000 -0.0006  0.0010  0.0000  0.0000  0.0000  0.0004
  10.  C  0.0014  0.0000  0.0000  0.0004  0.8014  0.0168  0.0024 -0.0004  0.0026
  11.  C -0.0001 -0.0000  0.0000 -0.0001  0.0178  0.8070  0.0177  0.0027  0.0017
  12.  C  0.0004  0.0000 -0.0000 -0.0002  0.0028  0.0178  0.8058  0.0183  0.0027
  13.  C  0.0005 -0.0000 -0.0000 -0.0003  0.0011  0.0029  0.0175  0.8063  0.0164
  14.  C  0.0002  0.0001  0.0000 -0.0014  0.0030 -0.0005  0.0019  0.0166  0.7994
  15.  C -0.0001  0.0005 -0.0000 -0.0061  0.0002 -0.0000  0.0000  0.0000  0.0002
  16.  O  0.0000  0.0002  0.0000  0.0005  0.0000  0.0000 -0.0000  0.0000  0.0000
  17.  H  0.0000  0.0000 -0.0033 -0.0000 -0.0000 -0.0000 -0.0000  0.0000 -0.0000
  18.  H -0.0036 -0.0000  0.0000 -0.0000 -0.0000 -0.0000 -0.0000 -0.0000 -0.0000
  19.  H  0.0000  0.0000 -0.0000 -0.0002 -0.0003 -0.0000 -0.0000 -0.0000 -0.0000
  20.  H  0.0000  0.0000 -0.0033 -0.0004 -0.0000 -0.0000  0.0000 -0.0000 -0.0000
  21.  H -0.0000 -0.0033  0.0000 -0.0000  0.0000 -0.0000  0.0000 -0.0000 -0.0000
  22.  H -0.0002 -0.0004 -0.0000  0.0000 -0.0001 -0.0000 -0.0000  0.0000 -0.0018
  23.  H -0.0003 -0.0000  0.0000 -0.0001  0.0000 -0.0036  0.0000 -0.0000  0.0000
  24.  H -0.0000 -0.0000 -0.0000 -0.0000 -0.0036  0.0000 -0.0033  0.0000 -0.0000
  25.  H -0.0000  0.0000  0.0000 -0.0000  0.0000 -0.0033  0.0000 -0.0033  0.0000
  26.  H -0.0000 -0.0000 -0.0000  0.0000 -0.0000  0.0000 -0.0033  0.0000 -0.0032
  27.  H -0.0000 -0.0000 -0.0000 -0.0018  0.0000 -0.0000  0.0000 -0.0032  0.0000
  28.  H -0.0000 -0.0001 -0.0000 -0.0023 -0.0000  0.0000 -0.0000 -0.0000 -0.0002
  29.  C  0.0003  0.0008  0.0001  0.0036  0.0027 -0.0001 -0.0000  0.0000 -0.0001
  30.  H -0.0000  0.0001 -0.0000  0.0000 -0.0000 -0.0000 -0.0000  0.0000  0.0000
  31.  H -0.0000 -0.0000 -0.0000  0.0001  0.0000 -0.0000  0.0000 -0.0000  0.0000
  32.  H -0.0001 -0.0000 -0.0000 -0.0003 -0.0000  0.0000  0.0000  0.0000  0.0000

     Atom   28      29      30      31      32
     ---- ------  ------  ------  ------  ------
   1.  C  0.0000  0.0006  0.0001 -0.0000  0.0003
   2.  C -0.0000 -0.0002 -0.0000 -0.0000 -0.0002
   3.  C -0.0001  0.0018  0.0003 -0.0001  0.0004
   4.  C  0.0007 -0.0035 -0.0019  0.0009  0.0043
   5.  C  0.0001 -0.0013 -0.0015  0.0007 -0.0013
   6.  C -0.0001  0.0011 -0.0002  0.0000  0.0002
   7.  C -0.0016  0.0078  0.0010  0.0006 -0.0020
   8.  C  0.0005 -0.0006  0.0002 -0.0008  0.0011
   9.  N  0.0015  0.8186 -0.0045 -0.0059  0.0009
  10.  C  0.0002  0.0009  0.0002 -0.0019 -0.0009
  11.  C  0.0000  0.0019 -0.0001 -0.0002  0.0004
  12.  C -0.0000 -0.0003  0.0000 -0.0000 -0.0001
  13.  C -0.0000 -0.0003  0.0000 -0.0000  0.0000
  14.  C  0.0006  0.0017 -0.0001  0.0000 -0.0001
  15.  C  0.8052  0.0025 -0.0073 -0.0068  0.0046
  16.  O -0.0163  0.0126  0.0005 -0.0005  0.0004
  17.  H -0.0000  0.0000 -0.0000 -0.0000 -0.0000
  18.  H -0.0000  0.0000 -0.0000 -0.0000 -0.0000
  19.  H -0.0000  0.0003 -0.0000 -0.0000 -0.0001
  20.  H -0.0001  0.0008  0.0001 -0.0000 -0.0000
  21.  H -0.0000  0.0001 -0.0000 -0.0000 -0.0000
  22.  H -0.0023  0.0036  0.0000  0.0001 -0.0003
  23.  H -0.0000  0.0027 -0.0000  0.0000 -0.0000
  24.  H  0.0000 -0.0001 -0.0000 -0.0000  0.0000
  25.  H -0.0000 -0.0000 -0.0000  0.0000  0.0000
  26.  H -0.0000  0.0000  0.0000 -0.0000  0.0000
  27.  H -0.0002 -0.0001  0.0000  0.0000  0.0000
  28.  H  0.0000  0.0070 -0.0002 -0.0002 -0.0000
  29.  C  0.0070  0.0000  0.7754  0.7763  0.7778
  30.  H -0.0002  0.7754  0.0000  0.0099  0.0084
  31.  H -0.0002  0.7763  0.0099  0.0000  0.0082
  32.  H -0.0000  0.7778  0.0084  0.0082  0.0000


 Atom-atom overlap-weighted NAO bond order, Totals by atom:                    

     Atom    1
     ---- ------
   1.  C  3.1243
   2.  C  3.1463
   3.  C  3.0889
   4.  C  3.1835
   5.  C  3.0894
   6.  C  3.1458
   7.  C  3.4165
   8.  C  3.1776
   9.  N  2.5316
  10.  C  3.0771
  11.  C  3.1479
  12.  C  3.1246
  13.  C  3.1344
  14.  C  3.1131
  15.  C  3.0399
  16.  O  1.1571
  17.  H  0.8393
  18.  H  0.8386
  19.  H  0.8385
  20.  H  0.8328
  21.  H  0.8388
  22.  H  0.7722
  23.  H  0.8381
  24.  H  0.8379
  25.  H  0.8391
  26.  H  0.8380
  27.  H  0.8328
  28.  H  0.7945
  29.  C  3.1873
  30.  H  0.7803
  31.  H  0.7803
  32.  H  0.8020


 MO bond order:                                                                

     Atom    1       2       3       4       5       6       7       8       9
     ---- ------  ------  ------  ------  ------  ------  ------  ------  ------
   1.  C  0.0000  0.6368  0.0016 -0.4792  0.2087  1.3783  0.0243  0.0134  0.0186
   2.  C  0.6368  0.0000  0.6605 -0.1026 -0.5730  0.1840 -0.0278  0.0250 -0.0073
   3.  C  0.0016  0.6605  0.0000  1.1762 -0.1249 -0.5355  0.1081  0.0434 -0.0269
   4.  C -0.4792 -0.1026  1.1762  0.0000  0.4165  0.1241 -0.2675  0.0920  0.0287
   5.  C  0.2087 -0.5730 -0.1249  0.4165  0.0000  0.7585 -0.0015 -0.0951 -0.0190
   6.  C  1.3783  0.1840 -0.5355  0.1241  0.7585  0.0000 -0.1044  0.0015  0.0003
   7.  C  0.0243 -0.0278  0.1081 -0.2675 -0.0015 -0.1044  0.0000 -0.6697  0.0063
   8.  C  0.0134  0.0250  0.0434  0.0920 -0.0951  0.0015 -0.6697  0.0000  0.2048
   9.  N  0.0186 -0.0073 -0.0269  0.0287 -0.0190  0.0003  0.0063  0.2048  0.0000
  10.  C -0.0072 -0.0143  0.0247 -0.0242 -0.0506 -0.0148 -0.0014  0.2653 -0.0039
  11.  C -0.0012  0.0111 -0.0088  0.0188 -0.0125 -0.0066 -0.0662  0.2456  0.0194
  12.  C  0.0044  0.0002 -0.0214 -0.0025 -0.0180  0.0026  0.0180  0.0843  0.0274
  13.  C -0.0085  0.0024 -0.0115  0.0202 -0.0045  0.0052 -0.0903  0.0345  0.0354
  14.  C -0.0073 -0.0082 -0.0019 -0.0040  0.0039 -0.0193  0.1117 -1.4366 -0.0042
  15.  C  0.0213  0.0068 -0.0127  0.0039 -0.0488 -0.0231  0.1455  0.2151  0.7838
  16.  O  0.0030 -0.0020  0.0027 -0.0207 -0.0133  0.0166 -0.0456 -0.1335 -0.5347
  17.  H  1.3632  0.0933  0.1098  0.0313  0.1050 -0.0217  0.0235  0.0031  0.0025
  18.  H -0.0637  0.3891  0.0801  0.0350  0.0047  0.0200 -0.0064 -0.0019  0.0064
  19.  H -0.0380 -0.0170 -0.4189  0.0331 -0.0301  0.0070 -0.0556  0.0195  0.0040
  20.  H  0.0399  0.0174  0.0557  0.0712  0.5682 -0.0723 -0.0354  0.0277  0.0051
  21.  H  0.0105  0.1207  0.0219  0.1151  0.0772  1.4937 -0.0025  0.0204  0.0064
  22.  H -0.0784 -0.0078  0.1579 -0.0645  0.0998 -0.0040 -0.3943  0.0731 -0.0354
  23.  H  0.0015 -0.0137 -0.0013 -0.0236 -0.0056 -0.0001  0.0346  0.0004 -0.0071
  24.  H -0.0000 -0.0000  0.0012 -0.0022  0.0019  0.0014 -0.0089  0.0490 -0.0132
  25.  H -0.0010  0.0029 -0.0011  0.0020  0.0013 -0.0007 -0.0103 -0.0172 -0.0056
  26.  H -0.0008  0.0017 -0.0008 -0.0012  0.0007 -0.0030 -0.0054 -0.0844 -0.0064
  27.  H  0.0049  0.0044  0.0003 -0.0086  0.0029 -0.0008 -0.0034 -0.0974 -0.0077
  28.  H  0.0059  0.0018 -0.0046  0.0062 -0.0094  0.0039 -0.0097  0.0056  0.0043
  29.  C  0.0323  0.0204 -0.0349 -0.0310 -0.0101 -0.0077  0.0344  0.0330 -0.8292
  30.  H  0.0018  0.0116  0.0032 -0.0203  0.0059 -0.0082  0.0156 -0.0156 -0.0259
  31.  H -0.0025 -0.0061 -0.0010  0.0246  0.0064  0.0034  0.1000  0.0263  0.0902
  32.  H  0.0008 -0.0040  0.0046  0.0489 -0.0160 -0.0090 -0.0430  0.0185 -0.0234

     Atom   10      11      12      13      14      15      16      17      18
     ---- ------  ------  ------  ------  ------  ------  ------  ------  ------
   1.  C -0.0072 -0.0012  0.0044 -0.0085 -0.0073  0.0213  0.0030  1.3632 -0.0637
   2.  C -0.0143  0.0111  0.0002  0.0024 -0.0082  0.0068 -0.0020  0.0933  0.3891
   3.  C  0.0247 -0.0088 -0.0214 -0.0115 -0.0019 -0.0127  0.0027  0.1098  0.0801
   4.  C -0.0242  0.0188 -0.0025  0.0202 -0.0040  0.0039 -0.0207  0.0313  0.0350
   5.  C -0.0506 -0.0125 -0.0180 -0.0045  0.0039 -0.0488 -0.0133  0.1050  0.0047
   6.  C -0.0148 -0.0066  0.0026  0.0052 -0.0193 -0.0231  0.0166 -0.0217  0.0200
   7.  C -0.0014 -0.0662  0.0180 -0.0903  0.1117  0.1455 -0.0456  0.0235 -0.0064
   8.  C  0.2653  0.2456  0.0843  0.0345 -1.4366  0.2151 -0.1335  0.0031 -0.0019
   9.  N -0.0039  0.0194  0.0274  0.0354 -0.0042  0.7838 -0.5347  0.0025  0.0064
  10.  C  0.0000 -0.4273  0.2101  0.1443  0.2653 -0.0197  0.0218  0.0007  0.0014
  11.  C -0.4273  0.0000 -1.2501  0.0180 -0.0050  0.0209 -0.0121 -0.0002 -0.0018
  12.  C  0.2101 -1.2501  0.0000  0.1897  0.0005  0.0040 -0.0131  0.0001 -0.0015
  13.  C  0.1443  0.0180  0.1897  0.0000 -0.5120  0.0220 -0.0354  0.0006  0.0017
  14.  C  0.2653 -0.0050  0.0005 -0.5120  0.0000 -0.0284  0.0535  0.0018  0.0000
  15.  C -0.0197  0.0209  0.0040  0.0220 -0.0284  0.0000  1.3651  0.0002  0.0001
  16.  O  0.0218 -0.0121 -0.0131 -0.0354  0.0535  1.3651  0.0000  0.0011 -0.0036
  17.  H  0.0007 -0.0002  0.0001  0.0006  0.0018  0.0002  0.0011  0.0000 -0.0557
  18.  H  0.0014 -0.0018 -0.0015  0.0017  0.0000  0.0001 -0.0036 -0.0557  0.0000
  19.  H -0.0063  0.0159  0.0071  0.0081  0.0075 -0.0020 -0.0007 -0.0093 -0.0552
  20.  H -0.0045  0.0045  0.0017  0.0070 -0.0040  0.0043 -0.0097 -0.0102  0.0102
  21.  H -0.0020  0.0027  0.0018  0.0053 -0.0017 -0.0016  0.0006 -0.0557 -0.0096
  22.  H  0.0306 -0.0073 -0.0027  0.0436 -0.0646 -0.0745  0.0287  0.0020  0.0037
  23.  H  1.8962  0.0827  0.1560  0.0466  0.1654 -0.0063  0.0099  0.0006 -0.0001
  24.  H -0.0973  0.8844  0.1371  0.0850  0.0175 -0.0029  0.0040  0.0004  0.0003
  25.  H -0.0717 -0.0639 -0.4458  0.0978 -0.0322  0.0020  0.0009 -0.0000 -0.0001
  26.  H -0.0135 -0.0545  0.0226 -0.7803 -0.0373 -0.0064  0.0081  0.0001 -0.0001
  27.  H -0.0099  0.0238  0.0274  0.1213  0.0662 -0.0027 -0.0027  0.0003 -0.0000
  28.  H  0.0031  0.0056  0.0022  0.0030  0.0110 -0.4353  0.2100  0.0004 -0.0012
  29.  C -0.0604  0.0064 -0.0189 -0.0140 -0.0311 -0.1487 -0.0917  0.0023 -0.0027
  30.  H  0.0327 -0.0052  0.0114 -0.0039  0.0100 -0.1205  0.0385 -0.0006 -0.0010
  31.  H -0.0063  0.0061 -0.0000  0.0022 -0.0023  0.0625 -0.1094  0.0002  0.0009
  32.  H -0.0086  0.0053 -0.0097  0.0062 -0.0054  0.0841  0.0785 -0.0011 -0.0017

     Atom   19      20      21      22      23      24      25      26      27
     ---- ------  ------  ------  ------  ------  ------  ------  ------  ------
   1.  C -0.0380  0.0399  0.0105 -0.0784  0.0015 -0.0000 -0.0010 -0.0008  0.0049
   2.  C -0.0170  0.0174  0.1207 -0.0078 -0.0137 -0.0000  0.0029  0.0017  0.0044
   3.  C -0.4189  0.0557  0.0219  0.1579 -0.0013  0.0012 -0.0011 -0.0008  0.0003
   4.  C  0.0331  0.0712  0.1151 -0.0645 -0.0236 -0.0022  0.0020 -0.0012 -0.0086
   5.  C -0.0301  0.5682  0.0772  0.0998 -0.0056  0.0019  0.0013  0.0007  0.0029
   6.  C  0.0070 -0.0723  1.4937 -0.0040 -0.0001  0.0014 -0.0007 -0.0030 -0.0008
   7.  C -0.0556 -0.0354 -0.0025 -0.3943  0.0346 -0.0089 -0.0103 -0.0054 -0.0034
   8.  C  0.0195  0.0277  0.0204  0.0731  0.0004  0.0490 -0.0172 -0.0844 -0.0974
   9.  N  0.0040  0.0051  0.0064 -0.0354 -0.0071 -0.0132 -0.0056 -0.0064 -0.0077
  10.  C -0.0063 -0.0045 -0.0020  0.0306  1.8962 -0.0973 -0.0717 -0.0135 -0.0099
  11.  C  0.0159  0.0045  0.0027 -0.0073  0.0827  0.8844 -0.0639 -0.0545  0.0238
  12.  C  0.0071  0.0017  0.0018 -0.0027  0.1560  0.1371 -0.4458  0.0226  0.0274
  13.  C  0.0081  0.0070  0.0053  0.0436  0.0466  0.0850  0.0978 -0.7803  0.1213
  14.  C  0.0075 -0.0040 -0.0017 -0.0646  0.1654  0.0175 -0.0322 -0.0373  0.0662
  15.  C -0.0020  0.0043 -0.0016 -0.0745 -0.0063 -0.0029  0.0020 -0.0064 -0.0027
  16.  O -0.0007 -0.0097  0.0006  0.0287  0.0099  0.0040  0.0009  0.0081 -0.0027
  17.  H -0.0093 -0.0102 -0.0557  0.0020  0.0006  0.0004 -0.0000  0.0001  0.0003
  18.  H -0.0552  0.0102 -0.0096  0.0037 -0.0001  0.0003 -0.0001 -0.0001 -0.0000
  19.  H  0.0000 -0.0146  0.0097  0.0072 -0.0026 -0.0031 -0.0010 -0.0026 -0.0027
  20.  H -0.0146  0.0000 -0.0549 -0.0032 -0.0011 -0.0008  0.0004 -0.0009 -0.0001
  21.  H  0.0097 -0.0549  0.0000 -0.0027 -0.0019 -0.0004 -0.0000 -0.0009 -0.0010
  22.  H  0.0072 -0.0032 -0.0027  0.0000  0.0109  0.0097  0.0013 -0.0044  0.0012
  23.  H -0.0026 -0.0011 -0.0019  0.0109  0.0000 -0.0549 -0.0099  0.0102 -0.0141
  24.  H -0.0031 -0.0008 -0.0004  0.0097 -0.0549  0.0000 -0.0557 -0.0097  0.0102
  25.  H -0.0010  0.0004 -0.0000  0.0013 -0.0099 -0.0557  0.0000 -0.0557 -0.0099
  26.  H -0.0026 -0.0009 -0.0009 -0.0044  0.0102 -0.0097 -0.0557  0.0000 -0.0549
  27.  H -0.0027 -0.0001 -0.0010  0.0012 -0.0141  0.0102 -0.0099 -0.0549  0.0000
  28.  H -0.0004 -0.0037  0.0004  0.0053 -0.0004 -0.0012  0.0001  0.0001 -0.0038
  29.  C -0.0014 -0.0119 -0.0001 -0.0804 -0.0290  0.0026  0.0034 -0.0031  0.0104
  30.  H -0.0008 -0.0009 -0.0024 -0.0067  0.0076 -0.0010 -0.0019  0.0005  0.0006
  31.  H  0.0026  0.0024  0.0009 -0.0093  0.0008 -0.0012  0.0004 -0.0009  0.0015
  32.  H -0.0022 -0.0015 -0.0006  0.0196  0.0131  0.0027  0.0017 -0.0010 -0.0004

     Atom   28      29      30      31      32
     ---- ------  ------  ------  ------  ------
   1.  C  0.0059  0.0323  0.0018 -0.0025  0.0008
   2.  C  0.0018  0.0204  0.0116 -0.0061 -0.0040
   3.  C -0.0046 -0.0349  0.0032 -0.0010  0.0046
   4.  C  0.0062 -0.0310 -0.0203  0.0246  0.0489
   5.  C -0.0094 -0.0101  0.0059  0.0064 -0.0160
   6.  C  0.0039 -0.0077 -0.0082  0.0034 -0.0090
   7.  C -0.0097  0.0344  0.0156  0.1000 -0.0430
   8.  C  0.0056  0.0330 -0.0156  0.0263  0.0185
   9.  N  0.0043 -0.8292 -0.0259  0.0902 -0.0234
  10.  C  0.0031 -0.0604  0.0327 -0.0063 -0.0086
  11.  C  0.0056  0.0064 -0.0052  0.0061  0.0053
  12.  C  0.0022 -0.0189  0.0114 -0.0000 -0.0097
  13.  C  0.0030 -0.0140 -0.0039  0.0022  0.0062
  14.  C  0.0110 -0.0311  0.0100 -0.0023 -0.0054
  15.  C -0.4353 -0.1487 -0.1205  0.0625  0.0841
  16.  O  0.2100 -0.0917  0.0385 -0.1094  0.0785
  17.  H  0.0004  0.0023 -0.0006  0.0002 -0.0011
  18.  H -0.0012 -0.0027 -0.0010  0.0009 -0.0017
  19.  H -0.0004 -0.0014 -0.0008  0.0026 -0.0022
  20.  H -0.0037 -0.0119 -0.0009  0.0024 -0.0015
  21.  H  0.0004 -0.0001 -0.0024  0.0009 -0.0006
  22.  H  0.0053 -0.0804 -0.0067 -0.0093  0.0196
  23.  H -0.0004 -0.0290  0.0076  0.0008  0.0131
  24.  H -0.0012  0.0026 -0.0010 -0.0012  0.0027
  25.  H  0.0001  0.0034 -0.0019  0.0004  0.0017
  26.  H  0.0001 -0.0031  0.0005 -0.0009 -0.0010
  27.  H -0.0038  0.0104  0.0006  0.0015 -0.0004
  28.  H  0.0000 -0.0757  0.0021  0.0020 -0.0107
  29.  C -0.0757  0.0000  1.7061  0.2016  0.6462
  30.  H  0.0021  1.7061  0.0000  0.0214  0.0285
  31.  H  0.0020  0.2016  0.0214  0.0000  0.0255
  32.  H -0.0107  0.6462  0.0285  0.0255  0.0000


 MO atomic valencies:                                                          

     Atom    1
     ---- ------
   1.  C  3.0835
   2.  C  1.4060
   3.  C  1.2459
   4.  C  1.1955
   5.  C  1.2292
   6.  C  3.1692
   7.  C -1.2271
   8.  C -1.0499
   9.  N -0.3064
  10.  C  2.0524
  11.  C -0.5513
  12.  C -0.8753
  13.  C -0.5605
  14.  C -1.4911
  15.  C  1.8077
  16.  O  0.8149
  17.  H  1.5880
  18.  H  0.3471
  19.  H -0.5429
  20.  H  0.5859
  21.  H  1.7493
  22.  H -0.3455
  23.  H  2.2647
  24.  H  0.9549
  25.  H -0.6696
  26.  H -1.0841
  27.  H  0.0553
  28.  H -0.2832
  29.  C  1.2168
  30.  H  1.6826
  31.  H  0.4431
  32.  H  0.8460


 NATURAL BOND ORBITAL ANALYSIS:

                       Occupancies       Lewis Structure    Low   High
           Occ.    -------------------  -----------------   occ   occ
  Cycle   Thresh.   Lewis   Non-Lewis     CR  BD  3C  LP    (L)   (NL)   Dev
 =============================================================================
   1(1)    1.90   112.50602   7.49398     17  35   0   8    11      9    0.45
   2(2)    1.90   112.50602   7.49398     17  35   0   8    11      9    0.45
   3(1)    1.80   112.89525   7.10475     17  34   0   9     7      7    0.45
   4(2)    1.80   112.89525   7.10475     17  34   0   9     7      7    0.45
   5(1)    1.70   112.37252   7.62748     17  35   0   8     7      8    0.45
   6(2)    1.70   112.37252   7.62748     17  35   0   8     7      8    0.45
   7(1)    1.60   116.81843   3.18157     17  40   0   3     0      7    0.45
   8(2)    1.60   116.86367   3.13633     17  40   0   3     0      7    0.43
   9(3)    1.60   116.82928   3.17072     17  40   0   3     0      7    0.44
  10(4)    1.60   116.20616   3.79384     17  39   0   4     1      7    0.44
  11(5)    1.60   116.86367   3.13633     17  40   0   3     0      7    0.43
  12(1)    1.50   116.40610   3.59390     17  39   0   4     0      7    0.60
  13(2)    1.50   116.40610   3.59390     17  39   0   4     0      7    0.60
  14(1)    1.60   116.86367   3.13633     17  40   0   3     0      7    0.43
 -----------------------------------------------------------------------------

 Structure accepted: RESONANCE keyword permits strongly delocalized structure

 --------------------------------------------------------
   Core                     33.98763 ( 99.964% of  34)
   Valence Lewis            82.87604 ( 96.367% of  86)
  ==================       ============================
   Total Lewis             116.86367 ( 97.386% of 120)
  -----------------------------------------------------
   Valence non-Lewis         2.90232 (  2.419% of 120)
   Rydberg non-Lewis         0.23401 (  0.195% of 120)
  ==================       ============================
   Total non-Lewis           3.13633 (  2.614% of 120)
 --------------------------------------------------------


       (Occupancy)   Bond orbital/ Coefficients/ Hybrids
 ---------------------------------------------------------------------------------
     1. (1.98163) BD ( 1) C   1 - C   2  
                ( 49.95%)   0.7068* C   1 s( 34.72%)p 1.88( 65.25%)d 0.00(  0.03%)
                                            0.0000  0.5891 -0.0109  0.0000 -0.0000
                                           -0.7825  0.0112  0.0142 -0.0001  0.0520
                                           -0.0333  0.0028 -0.0001 -0.1885  0.0229
                                            0.0012 -0.0000  0.0009  0.0060 -0.0029
                                            0.0138 -0.0091
                ( 50.05%)   0.7075* C   2 s( 34.66%)p 1.88( 65.31%)d 0.00(  0.03%)
                                            0.0000  0.5886 -0.0133 -0.0030 -0.0006
                                            0.7872 -0.0232 -0.0115  0.0004 -0.0209
                                           -0.0324  0.0047 -0.0005  0.1762  0.0155
                                           -0.0053  0.0003 -0.0019  0.0076 -0.0037
                                            0.0130 -0.0083
     2. (1.66484) BD ( 2) C   1 - C   2  
                ( 50.12%)   0.7080* C   1 s(  0.00%)p 1.00( 99.96%)d 0.00(  0.04%)
                                           -0.0000 -0.0016 -0.0004 -0.0006 -0.0001
                                           -0.1687 -0.0043 -0.0019  0.0003  0.5178
                                            0.0138  0.0065 -0.0002  0.8380  0.0218
                                            0.0105 -0.0006 -0.0077 -0.0151 -0.0061
                                            0.0073  0.0021
                ( 49.88%)   0.7062* C   2 s(  0.00%)p 1.00( 99.96%)d 0.00(  0.04%)
                                           -0.0000  0.0007 -0.0005 -0.0012 -0.0001
                                           -0.1742 -0.0041 -0.0020  0.0002  0.5172
                                            0.0130  0.0064 -0.0006  0.8372  0.0210
                                            0.0101 -0.0015  0.0091  0.0105 -0.0034
                                            0.0026  0.0127
     3. (1.98157) BD ( 1) C   1 - C   6  
                ( 49.92%)   0.7066* C   1 s( 34.68%)p 1.88( 65.29%)d 0.00(  0.03%)
                                            0.0000  0.5888 -0.0113 -0.0003 -0.0001
                                            0.2968 -0.0414 -0.0010 -0.0002 -0.6095
                                           -0.0011  0.0123 -0.0000  0.4374 -0.0077
                                           -0.0079 -0.0000 -0.0056  0.0052 -0.0146
                                           -0.0065 -0.0030
                ( 50.08%)   0.7076* C   6 s( 34.68%)p 1.88( 65.29%)d 0.00(  0.03%)
                                            0.0000  0.5887 -0.0135 -0.0026 -0.0006
                                           -0.2663 -0.0297  0.0088 -0.0006  0.6241
                                           -0.0281 -0.0083  0.0003 -0.4364  0.0115
                                            0.0066 -0.0002 -0.0076  0.0067 -0.0135
                                           -0.0042 -0.0031
     4. (1.98168) BD ( 1) C   1 - H  17  
                ( 60.23%)   0.7761* C   1 s( 30.52%)p 2.27( 69.42%)d 0.00(  0.07%)
                                           -0.0003  0.5521  0.0178  0.0002  0.0002
                                            0.5185  0.0029  0.0053  0.0012  0.5966
                                            0.0032  0.0063  0.0014 -0.2632 -0.0014
                                           -0.0028 -0.0006  0.0204 -0.0098 -0.0087
                                           -0.0034 -0.0081
                ( 39.77%)   0.6306* H  17 s(100.00%)
                                            1.0000  0.0006  0.0012
     5. (1.97910) BD ( 1) C   2 - C   3  
                ( 49.54%)   0.7038* C   2 s( 34.69%)p 1.88( 65.28%)d 0.00(  0.03%)
                                            0.0000  0.5889 -0.0092  0.0016  0.0004
                                           -0.5106  0.0389  0.0053  0.0002 -0.5735
                                           -0.0076  0.0116 -0.0008  0.2475  0.0128
                                           -0.0057  0.0006  0.0119 -0.0042 -0.0099
                                           -0.0026 -0.0072
                ( 50.46%)   0.7104* C   3 s( 34.63%)p 1.89( 65.34%)d 0.00(  0.03%)
                                           -0.0001  0.5883  0.0134 -0.0030 -0.0000
                                            0.5000  0.0212 -0.0084 -0.0001  0.5779
                                           -0.0285 -0.0036  0.0003 -0.2600  0.0215
                                           -0.0001  0.0001  0.0127 -0.0042 -0.0083
                                            0.0007 -0.0077
     6. (1.98147) BD ( 1) C   2 - H  18  
                ( 60.28%)   0.7764* C   2 s( 30.56%)p 2.27( 69.37%)d 0.00(  0.07%)
                                           -0.0003  0.5525  0.0178  0.0013  0.0002
                                           -0.2945 -0.0020 -0.0021 -0.0003  0.6336
                                            0.0031  0.0066  0.0012 -0.4532 -0.0023
                                           -0.0044 -0.0008 -0.0130  0.0085 -0.0177
                                           -0.0109 -0.0002
                ( 39.72%)   0.6302* H  18 s(100.00%)
                                            1.0000  0.0006  0.0012
     7. (1.97528) BD ( 1) C   3 - C   4  
                ( 49.13%)   0.7010* C   3 s( 34.99%)p 1.86( 64.98%)d 0.00(  0.03%)
                                            0.0001  0.5915  0.0067  0.0045  0.0004
                                            0.2540  0.0190 -0.0036  0.0017 -0.6219
                                            0.0138  0.0081 -0.0003  0.4447 -0.0024
                                           -0.0060  0.0006 -0.0066  0.0061 -0.0130
                                           -0.0045 -0.0032
                ( 50.87%)   0.7132* C   4 s( 34.52%)p 1.90( 65.45%)d 0.00(  0.03%)
                                           -0.0000  0.5875  0.0062  0.0014  0.0003
                                           -0.2977  0.0142  0.0003 -0.0024  0.6102
                                           -0.0047 -0.0004  0.0026 -0.4396  0.0044
                                           -0.0007 -0.0014 -0.0059  0.0056 -0.0133
                                           -0.0067 -0.0017
     8. (1.66725) BD ( 2) C   3 - C   4  
                ( 49.04%)   0.7003* C   3 s(  0.00%)p 1.00( 99.96%)d 0.00(  0.04%)
                                           -0.0000  0.0008 -0.0030  0.0001  0.0000
                                           -0.1744 -0.0028 -0.0011 -0.0004  0.5249
                                            0.0056  0.0039 -0.0012  0.8327  0.0108
                                            0.0067 -0.0012  0.0093  0.0112 -0.0031
                                            0.0024  0.0127
                ( 50.96%)   0.7139* C   4 s(  0.01%)p 1.00( 99.96%)d 0.00(  0.03%)
                                            0.0001 -0.0023 -0.0072  0.0035  0.0001
                                           -0.1667 -0.0036 -0.0020  0.0004  0.5229
                                            0.0032  0.0033 -0.0028  0.8356  0.0081
                                            0.0048 -0.0054 -0.0019  0.0029  0.0066
                                           -0.0086 -0.0130
     9. (1.97939) BD ( 1) C   3 - H  19  
                ( 60.53%)   0.7780* C   3 s( 30.29%)p 2.30( 69.65%)d 0.00(  0.07%)
                                            0.0003 -0.5501  0.0159  0.0012  0.0002
                                            0.8085  0.0030  0.0015  0.0011 -0.0491
                                            0.0064 -0.0042 -0.0020  0.2008 -0.0045
                                            0.0030  0.0017  0.0025 -0.0105 -0.0006
                                           -0.0212  0.0103
                ( 39.47%)   0.6282* H  19 s(100.00%)
                                           -1.0000 -0.0013 -0.0007
    10. (1.97309) BD ( 1) C   4 - C   5  
                ( 50.78%)   0.7126* C   4 s( 33.33%)p 2.00( 66.63%)d 0.00(  0.03%)
                                           -0.0000  0.5773  0.0035  0.0014  0.0001
                                            0.7946 -0.0106 -0.0008  0.0039 -0.0362
                                            0.0084  0.0007 -0.0009  0.1827 -0.0032
                                           -0.0008  0.0015 -0.0006  0.0069 -0.0025
                                            0.0146 -0.0089
                ( 49.22%)   0.7015* C   5 s( 35.12%)p 1.85( 64.85%)d 0.00(  0.03%)
                                            0.0001  0.5926  0.0057  0.0048  0.0003
                                           -0.7882  0.0067  0.0109 -0.0012  0.0221
                                            0.0191 -0.0006  0.0015 -0.1614 -0.0078
                                            0.0012 -0.0012 -0.0014  0.0064 -0.0036
                                            0.0126 -0.0084
    11. (1.96816) BD ( 1) C   4 - C   7  
                ( 48.79%)   0.6985* C   4 s( 32.11%)p 2.11( 67.86%)d 0.00(  0.03%)
                                            0.0001  0.5666 -0.0064 -0.0038 -0.0004
                                           -0.5014 -0.0101  0.0035 -0.0015 -0.5936
                                           -0.0086  0.0026 -0.0014  0.2728  0.0137
                                            0.0021  0.0009  0.0119 -0.0064 -0.0086
                                           -0.0020 -0.0051
                ( 51.21%)   0.7156* C   7 s( 29.34%)p 2.41( 70.63%)d 0.00(  0.03%)
                                            0.0001  0.5416  0.0091 -0.0014  0.0002
                                            0.4593 -0.0117  0.0008 -0.0023  0.6568
                                            0.0109 -0.0009  0.0026 -0.2522  0.0086
                                            0.0000  0.0001  0.0128 -0.0047 -0.0044
                                           -0.0049 -0.0060
    12. (1.97908) BD ( 1) C   5 - C   6  
                ( 50.43%)   0.7101* C   5 s( 34.79%)p 1.87( 65.18%)d 0.00(  0.03%)
                                           -0.0001  0.5897  0.0143 -0.0020  0.0000
                                            0.5108 -0.0384 -0.0022  0.0001  0.5710
                                            0.0093 -0.0083  0.0003 -0.2509 -0.0138
                                            0.0045  0.0006  0.0114 -0.0042 -0.0097
                                           -0.0020 -0.0070
                ( 49.57%)   0.7041* C   6 s( 34.67%)p 1.88( 65.30%)d 0.00(  0.03%)
                                            0.0000  0.5888 -0.0088  0.0019  0.0005
                                           -0.4931 -0.0205  0.0110 -0.0013 -0.5832
                                            0.0289  0.0081 -0.0002  0.2605 -0.0214
                                           -0.0017 -0.0002  0.0130 -0.0038 -0.0080
                                            0.0007 -0.0083
    13. (1.66805) BD ( 2) C   5 - C   6  
                ( 50.12%)   0.7079* C   5 s(  0.00%)p 1.00( 99.96%)d 0.00(  0.04%)
                                            0.0000 -0.0029 -0.0017 -0.0003 -0.0000
                                           -0.1600 -0.0037 -0.0024  0.0006  0.5158
                                            0.0093  0.0105 -0.0002  0.8411  0.0162
                                            0.0114 -0.0015 -0.0005  0.0044  0.0087
                                           -0.0092 -0.0134
                ( 49.88%)   0.7063* C   6 s(  0.00%)p 1.00( 99.96%)d 0.00(  0.04%)
                                            0.0000  0.0005 -0.0002 -0.0003 -0.0000
                                           -0.1659 -0.0042 -0.0015 -0.0000  0.5159
                                            0.0123  0.0059 -0.0006  0.8397  0.0199
                                            0.0092 -0.0001 -0.0085 -0.0162 -0.0061
                                            0.0073  0.0016
    14. (1.98023) BD ( 1) C   5 - H  20  
                ( 60.33%)   0.7767* C   5 s( 29.99%)p 2.33( 69.94%)d 0.00(  0.07%)
                                            0.0003 -0.5474  0.0160  0.0025  0.0002
                                           -0.3012  0.0082 -0.0054 -0.0037  0.6372
                                            0.0046  0.0017  0.0002 -0.4500 -0.0017
                                           -0.0003  0.0004  0.0121 -0.0084  0.0184
                                            0.0116  0.0013
                ( 39.67%)   0.6299* H  20 s(100.00%)
                                           -1.0000 -0.0017 -0.0006
    15. (1.98156) BD ( 1) C   6 - H  21  
                ( 60.30%)   0.7765* C   6 s( 30.56%)p 2.27( 69.38%)d 0.00(  0.07%)
                                           -0.0003  0.5525  0.0176  0.0006  0.0002
                                            0.8104  0.0042  0.0081  0.0013 -0.0442
                                           -0.0005  0.0004 -0.0000  0.1869  0.0010
                                            0.0016  0.0002 -0.0028  0.0097  0.0012
                                            0.0215 -0.0102
                ( 39.70%)   0.6301* H  21 s(100.00%)
                                            1.0000  0.0007  0.0011
    16. (1.96976) BD ( 1) C   7 - C   8  
                ( 50.90%)   0.7134* C   7 s( 29.37%)p 2.40( 70.60%)d 0.00(  0.03%)
                                            0.0001  0.5419  0.0081 -0.0003  0.0002
                                           -0.8157 -0.0018  0.0012 -0.0018  0.0484
                                            0.0146 -0.0022  0.0025 -0.1951  0.0024
                                            0.0002  0.0003 -0.0015  0.0044  0.0008
                                            0.0139 -0.0074
                ( 49.10%)   0.7007* C   8 s( 32.17%)p 2.11( 67.81%)d 0.00(  0.03%)
                                            0.0001  0.5671 -0.0091 -0.0030 -0.0004
                                            0.7982  0.0184 -0.0038  0.0021 -0.0014
                                            0.0152  0.0000  0.0002  0.2008  0.0049
                                            0.0029  0.0005 -0.0009  0.0074  0.0012
                                            0.0131 -0.0073
    17. (1.97767) BD ( 1) C   7 - N   9  
                ( 37.47%)   0.6121* C   7 s( 21.61%)p 3.62( 78.30%)d 0.00(  0.09%)
                                           -0.0001  0.4644  0.0204  0.0031 -0.0006
                                            0.0932 -0.0047  0.0008 -0.0012 -0.1131
                                            0.0092 -0.0050  0.0002  0.8720 -0.0307
                                           -0.0007  0.0029 -0.0008  0.0052 -0.0073
                                           -0.0001  0.0294
                ( 62.53%)   0.7908* N   9 s( 34.06%)p 1.94( 65.92%)d 0.00(  0.03%)
                                           -0.0001  0.5836 -0.0015 -0.0035  0.0002
                                           -0.0713 -0.0039  0.0013 -0.0002  0.1273
                                            0.0027 -0.0003  0.0005 -0.7986 -0.0076
                                            0.0049 -0.0016 -0.0014  0.0021 -0.0013
                                           -0.0043  0.0151
    18. (1.95644) BD ( 1) C   7 - H  22  
                ( 61.88%)   0.7867* C   7 s( 19.78%)p 4.05( 80.13%)d 0.00(  0.09%)
                                           -0.0003  0.4439 -0.0281  0.0000  0.0001
                                            0.3380  0.0075  0.0032 -0.0004 -0.7424
                                           -0.0236 -0.0009  0.0020 -0.3678 -0.0092
                                           -0.0001 -0.0037 -0.0168 -0.0091  0.0161
                                           -0.0135 -0.0067
                ( 38.12%)   0.6174* H  22 s(100.00%)
                                            1.0000  0.0032 -0.0002
    19. (1.97364) BD ( 1) C   8 - C  10  
                ( 50.59%)   0.7113* C   8 s( 33.69%)p 1.97( 66.27%)d 0.00(  0.03%)
                                            0.0000  0.5804  0.0058  0.0022  0.0003
                                           -0.4911  0.0032  0.0007 -0.0014  0.5658
                                           -0.0099 -0.0025  0.0041  0.3180 -0.0114
                                           -0.0013  0.0025 -0.0137 -0.0062  0.0088
                                           -0.0002 -0.0058
                ( 49.41%)   0.7029* C  10 s( 35.05%)p 1.85( 64.92%)d 0.00(  0.03%)
                                            0.0001  0.5920  0.0052  0.0030  0.0004
                                            0.5122 -0.0180 -0.0088 -0.0006 -0.5462
                                           -0.0037  0.0060 -0.0015 -0.2965 -0.0093
                                            0.0039 -0.0011 -0.0109 -0.0049  0.0101
                                           -0.0007 -0.0051
    20. (1.97451) BD ( 1) C   8 - C  14  
                ( 50.75%)   0.7124* C   8 s( 34.11%)p 1.93( 65.86%)d 0.00(  0.03%)
                                           -0.0000  0.5840  0.0061  0.0001  0.0001
                                           -0.2864 -0.0081 -0.0005  0.0002 -0.5577
                                            0.0130 -0.0017 -0.0029 -0.5149  0.0103
                                           -0.0007 -0.0023  0.0072  0.0072  0.0139
                                           -0.0039  0.0009
                ( 49.25%)   0.7018* C  14 s( 35.32%)p 1.83( 64.66%)d 0.00(  0.03%)
                                            0.0001  0.5942  0.0062  0.0044  0.0004
                                            0.3074 -0.0253 -0.0038 -0.0012  0.5411
                                            0.0068 -0.0083  0.0011  0.5084 -0.0014
                                           -0.0076  0.0006  0.0045  0.0059  0.0139
                                           -0.0036  0.0001
    21. (1.66484) BD ( 2) C   8 - C  14  
                ( 50.80%)   0.7127* C   8 s(  0.00%)p 1.00( 99.96%)d 0.00(  0.04%)
                                            0.0000  0.0030  0.0040  0.0007 -0.0001
                                           -0.1967 -0.0024  0.0006  0.0014 -0.6066
                                           -0.0068 -0.0033  0.0035  0.7699  0.0064
                                            0.0046 -0.0044  0.0101 -0.0084 -0.0008
                                           -0.0026 -0.0134
                ( 49.20%)   0.7014* C  14 s(  0.00%)p 1.00( 99.96%)d 0.00(  0.04%)
                                            0.0000  0.0012 -0.0000  0.0008  0.0000
                                           -0.2044 -0.0038 -0.0007  0.0001 -0.6067
                                           -0.0076 -0.0041  0.0009  0.7678  0.0087
                                            0.0053 -0.0014 -0.0015 -0.0043  0.0051
                                            0.0102  0.0157
    22. (1.98747) BD ( 1) N   9 - C  15  
                ( 63.91%)   0.7995* N   9 s( 33.02%)p 2.03( 66.94%)d 0.00(  0.05%)
                                            0.0000 -0.5746 -0.0038 -0.0032  0.0002
                                           -0.1205  0.0033 -0.0008 -0.0003  0.7557
                                           -0.0097  0.0087  0.0016 -0.2889  0.0069
                                           -0.0085 -0.0004  0.0051 -0.0022  0.0108
                                            0.0170  0.0044
                ( 36.09%)   0.6007* C  15 s( 32.76%)p 2.05( 67.16%)d 0.00(  0.08%)
                                           -0.0002 -0.5722  0.0107  0.0018  0.0007
                                            0.1250 -0.0036 -0.0009 -0.0005 -0.7650
                                            0.0226  0.0054  0.0028  0.2645 -0.0163
                                           -0.0033 -0.0031  0.0067 -0.0025  0.0160
                                            0.0191  0.0110
    23. (1.98763) BD ( 1) N   9 - C  29  
                ( 63.87%)   0.7992* N   9 s( 32.85%)p 2.04( 67.12%)d 0.00(  0.03%)
                                           -0.0001  0.5731  0.0008  0.0058  0.0001
                                           -0.0454  0.0014  0.0012 -0.0004  0.6286
                                           -0.0085 -0.0049  0.0011  0.5233 -0.0072
                                            0.0037 -0.0005 -0.0025 -0.0000  0.0117
                                           -0.0107  0.0053
                ( 36.13%)   0.6011* C  29 s( 24.34%)p 3.10( 75.56%)d 0.00(  0.10%)
                                            0.0001  0.4926  0.0281 -0.0018 -0.0002
                                            0.0427 -0.0018 -0.0003  0.0006 -0.6525
                                            0.0360  0.0027 -0.0010 -0.5705  0.0343
                                            0.0014 -0.0011 -0.0023 -0.0013  0.0274
                                           -0.0156  0.0054
    24. (1.97935) BD ( 1) C  10 - C  11  
                ( 50.47%)   0.7104* C  10 s( 34.69%)p 1.88( 65.28%)d 0.00(  0.03%)
                                           -0.0000  0.5888  0.0143 -0.0022 -0.0001
                                           -0.7829  0.0188  0.0056 -0.0004  0.0098
                                           -0.0311  0.0029  0.0000 -0.1949 -0.0195
                                            0.0053  0.0007  0.0002  0.0086  0.0036
                                            0.0129 -0.0072
                ( 49.53%)   0.7038* C  11 s( 34.76%)p 1.88( 65.21%)d 0.00(  0.03%)
                                            0.0000  0.5895 -0.0094  0.0017  0.0005
                                            0.7772 -0.0076 -0.0136  0.0008  0.0013
                                           -0.0308  0.0028 -0.0006  0.2149 -0.0265
                                           -0.0013 -0.0004 -0.0027  0.0064  0.0029
                                            0.0136 -0.0082
    25. (1.66748) BD ( 2) C  10 - C  11  
                ( 50.43%)   0.7101* C  10 s(  0.00%)p 1.00( 99.96%)d 0.00(  0.03%)
                                           -0.0001  0.0008 -0.0015 -0.0014  0.0000
                                            0.1997  0.0059  0.0041  0.0004  0.6059
                                            0.0112  0.0082 -0.0015 -0.7695 -0.0141
                                           -0.0095  0.0018 -0.0104  0.0091 -0.0003
                                            0.0011  0.0125
                ( 49.57%)   0.7041* C  11 s(  0.00%)p 1.00( 99.96%)d 0.00(  0.04%)
                                            0.0000  0.0024  0.0001 -0.0001  0.0001
                                            0.2092  0.0045  0.0020 -0.0002  0.6062
                                            0.0127  0.0064 -0.0003 -0.7667 -0.0166
                                           -0.0078  0.0004  0.0096 -0.0146  0.0054
                                            0.0088  0.0020
    26. (1.97992) BD ( 1) C  10 - H  23  
                ( 60.20%)   0.7759* C  10 s( 30.17%)p 2.31( 69.76%)d 0.00(  0.07%)
                                           -0.0003  0.5490 -0.0154 -0.0008 -0.0002
                                            0.2883  0.0106 -0.0022 -0.0014  0.5774
                                           -0.0033  0.0057  0.0031  0.5301  0.0004
                                            0.0023  0.0010  0.0122  0.0099  0.0187
                                           -0.0084  0.0032
                ( 39.80%)   0.6309* H  23 s(100.00%)
                                            1.0000  0.0013  0.0007
    27. (1.98161) BD ( 1) C  11 - C  12  
                ( 50.10%)   0.7078* C  11 s( 34.66%)p 1.88( 65.31%)d 0.00(  0.03%)
                                            0.0000  0.5886 -0.0128 -0.0031 -0.0006
                                           -0.3036  0.0417  0.0003  0.0001 -0.5449
                                           -0.0040  0.0107 -0.0005 -0.5118  0.0080
                                            0.0082 -0.0004  0.0048  0.0062  0.0152
                                           -0.0045  0.0003
                ( 49.90%)   0.7064* C  12 s( 34.67%)p 1.88( 65.30%)d 0.00(  0.03%)
                                            0.0000  0.5887 -0.0107  0.0002 -0.0000
                                            0.2732  0.0280 -0.0089  0.0000  0.5571
                                           -0.0273 -0.0079 -0.0001  0.5158 -0.0142
                                           -0.0088 -0.0000  0.0065  0.0082  0.0143
                                           -0.0024  0.0000
    28. (1.98158) BD ( 1) C  11 - H  24  
                ( 60.30%)   0.7765* C  11 s( 30.49%)p 2.28( 69.45%)d 0.00(  0.07%)
                                            0.0003 -0.5519 -0.0176 -0.0013 -0.0002
                                            0.5078  0.0029  0.0058  0.0012 -0.5779
                                           -0.0032 -0.0055 -0.0009 -0.3201 -0.0017
                                           -0.0029 -0.0004  0.0191  0.0116 -0.0107
                                            0.0035  0.0066
                ( 39.70%)   0.6301* H  24 s(100.00%)
                                           -1.0000 -0.0007 -0.0011
    29. (1.98150) BD ( 1) C  12 - C  13  
                ( 49.94%)   0.7067* C  12 s( 34.69%)p 1.88( 65.28%)d 0.00(  0.03%)
                                            0.0000  0.5888 -0.0117 -0.0006 -0.0002
                                            0.4820  0.0183 -0.0116 -0.0001 -0.5634
                                            0.0270  0.0081  0.0001 -0.3179  0.0263
                                            0.0032  0.0001 -0.0127 -0.0051  0.0093
                                            0.0011 -0.0064
                ( 50.06%)   0.7075* C  13 s( 34.66%)p 1.88( 65.31%)d 0.00(  0.03%)
                                            0.0000  0.5885 -0.0131 -0.0025 -0.0005
                                           -0.5070  0.0405 -0.0043  0.0000  0.5512
                                            0.0030  0.0106  0.0004  0.3004  0.0132
                                            0.0073  0.0004 -0.0116 -0.0052  0.0111
                                           -0.0015 -0.0051
    30. (1.66375) BD ( 2) C  12 - C  13  
                ( 50.21%)   0.7086* C  12 s(  0.00%)p 1.00( 99.96%)d 0.00(  0.04%)
                                           -0.0000 -0.0003  0.0000  0.0002 -0.0000
                                            0.2062  0.0055  0.0028 -0.0002  0.6082
                                            0.0158  0.0079 -0.0004 -0.7658 -0.0203
                                           -0.0095  0.0005  0.0094 -0.0140  0.0050
                                            0.0082  0.0012
                ( 49.79%)   0.7056* C  13 s(  0.00%)p 1.00( 99.96%)d 0.00(  0.04%)
                                           -0.0000  0.0010 -0.0004 -0.0001 -0.0001
                                            0.2073  0.0052 -0.0025 -0.0003  0.6072
                                            0.0153 -0.0075 -0.0011 -0.7662 -0.0193
                                            0.0093  0.0012  0.0017  0.0040 -0.0046
                                           -0.0098 -0.0154
    31. (1.98167) BD ( 1) C  12 - H  25  
                ( 60.23%)   0.7761* C  12 s( 30.56%)p 2.27( 69.37%)d 0.00(  0.07%)
                                            0.0003 -0.5525 -0.0179 -0.0003 -0.0002
                                            0.8055  0.0040  0.0082  0.0019 -0.0072
                                           -0.0000  0.0000  0.0000  0.2114  0.0011
                                            0.0022  0.0005 -0.0001 -0.0108  0.0020
                                           -0.0211  0.0100
                ( 39.77%)   0.6306* H  25 s(100.00%)
                                           -1.0000 -0.0006 -0.0012
    32. (1.97938) BD ( 1) C  13 - C  14  
                ( 49.60%)   0.7043* C  13 s( 34.69%)p 1.88( 65.28%)d 0.00(  0.03%)
                                            0.0000  0.5889 -0.0089  0.0012  0.0003
                                            0.7818 -0.0203  0.0126  0.0004 -0.0173
                                            0.0309  0.0028  0.0005  0.1986  0.0190
                                            0.0056  0.0005  0.0004  0.0088  0.0036
                                            0.0132 -0.0071
                ( 50.40%)   0.7099* C  14 s( 34.57%)p 1.89( 65.40%)d 0.00(  0.03%)
                                           -0.0000  0.5878  0.0135 -0.0026 -0.0000
                                           -0.7792  0.0071  0.0087 -0.0007 -0.0042
                                            0.0320 -0.0042 -0.0002 -0.2117  0.0270
                                           -0.0012 -0.0003 -0.0025  0.0068  0.0029
                                            0.0137 -0.0083
    33. (1.98148) BD ( 1) C  13 - H  26  
                ( 60.28%)   0.7764* C  13 s( 30.56%)p 2.27( 69.37%)d 0.00(  0.07%)
                                            0.0003 -0.5526 -0.0174 -0.0011 -0.0002
                                            0.2938  0.0012 -0.0039  0.0006  0.5705
                                            0.0031 -0.0055  0.0011  0.5309  0.0027
                                           -0.0052  0.0011 -0.0118 -0.0098 -0.0186
                                            0.0088 -0.0038
                ( 39.72%)   0.6303* H  26 s(100.00%)
                                           -1.0000 -0.0007 -0.0012
    34. (1.98046) BD ( 1) C  14 - H  27  
                ( 60.26%)   0.7763* C  14 s( 30.01%)p 2.33( 69.92%)d 0.00(  0.07%)
                                            0.0004 -0.5476  0.0156  0.0016  0.0002
                                           -0.5048 -0.0081 -0.0005  0.0002  0.5814
                                           -0.0017  0.0043  0.0018  0.3259 -0.0036
                                            0.0032  0.0015  0.0192  0.0113 -0.0111
                                            0.0029  0.0068
                ( 39.74%)   0.6304* H  27 s(100.00%)
                                           -1.0000 -0.0016 -0.0007
    35. (1.99680) BD ( 1) C  15 - O  16  
                ( 26.89%)   0.5185* C  15 s(  0.01%)p99.99( 99.40%)d43.36(  0.58%)
                                            0.0000 -0.0116  0.0009 -0.0000 -0.0002
                                            0.9820  0.0405  0.0191  0.0030  0.1365
                                            0.0052  0.0037  0.0003 -0.0946 -0.0016
                                            0.0001  0.0003 -0.0121  0.0733  0.0116
                                            0.0094 -0.0105
                ( 73.11%)   0.8551* O  16 s(  0.02%)p99.99( 99.87%)d 6.48(  0.11%)
                                           -0.0000 -0.0129  0.0014  0.0005  0.0000
                                            0.9886  0.0002 -0.0027 -0.0025  0.1341
                                            0.0004  0.0000 -0.0004 -0.0588 -0.0006
                                            0.0002  0.0002  0.0052 -0.0319 -0.0047
                                           -0.0041  0.0036
    36. (1.99315) BD ( 2) C  15 - O  16  
                ( 35.93%)   0.5994* C  15 s( 32.02%)p 2.12( 67.83%)d 0.00(  0.16%)
                                           -0.0001  0.5627 -0.0590 -0.0013 -0.0005
                                            0.1015 -0.0077  0.0007 -0.0004 -0.1243
                                            0.0360 -0.0048  0.0021  0.8052 -0.0531
                                           -0.0036 -0.0049 -0.0014  0.0078 -0.0078
                                           -0.0017  0.0382
                ( 64.07%)   0.8004* O  16 s( 37.19%)p 1.69( 62.70%)d 0.00(  0.11%)
                                            0.0001  0.6087 -0.0365  0.0014 -0.0000
                                           -0.0570  0.0018 -0.0000 -0.0002  0.1382
                                           -0.0000 -0.0016  0.0007 -0.7772  0.0232
                                           -0.0024  0.0001 -0.0006  0.0050 -0.0109
                                            0.0006  0.0309
    37. (1.98673) BD ( 1) C  15 - H  28  
                ( 58.18%)   0.7628* C  15 s( 35.48%)p 1.82( 64.43%)d 0.00(  0.09%)
                                            0.0003 -0.5945 -0.0375 -0.0015 -0.0006
                                           -0.0428  0.0013 -0.0011  0.0003  0.6142
                                            0.0034  0.0027  0.0012  0.5143  0.0250
                                           -0.0055  0.0042  0.0002  0.0029 -0.0279
                                            0.0097 -0.0018
                ( 41.82%)   0.6467* H  28 s(100.00%)
                                           -1.0000 -0.0041  0.0007
    38. (1.98656) BD ( 1) C  29 - H  30  
                ( 60.86%)   0.7802* C  29 s( 25.02%)p 2.99( 74.91%)d 0.00(  0.07%)
                                           -0.0001  0.5002 -0.0044  0.0009  0.0001
                                            0.7351  0.0166  0.0046 -0.0002  0.0258
                                           -0.0101  0.0062 -0.0018  0.4557 -0.0032
                                            0.0012 -0.0007 -0.0001  0.0201 -0.0010
                                            0.0170 -0.0042
                ( 39.14%)   0.6256* H  30 s(100.00%)
                                            1.0000  0.0024  0.0001
    39. (1.98725) BD ( 1) C  29 - H  31  
                ( 60.76%)   0.7795* C  29 s( 25.07%)p 2.99( 74.85%)d 0.00(  0.07%)
                                            0.0001 -0.5007  0.0059 -0.0007 -0.0001
                                            0.6668  0.0136  0.0048  0.0001  0.1344
                                            0.0126 -0.0042  0.0012 -0.5342  0.0033
                                           -0.0010  0.0018 -0.0069  0.0216  0.0063
                                           -0.0131  0.0002
                ( 39.24%)   0.6264* H  31 s(100.00%)
                                           -1.0000 -0.0022 -0.0001
    40. (1.98840) BD ( 1) C  29 - H  32  
                ( 60.66%)   0.7789* C  29 s( 25.63%)p 2.90( 74.29%)d 0.00(  0.07%)
                                           -0.0001  0.5063 -0.0048 -0.0005 -0.0000
                                           -0.1083 -0.0034  0.0009 -0.0003  0.7429
                                           -0.0016  0.0001  0.0009 -0.4228 -0.0210
                                            0.0093 -0.0006 -0.0053  0.0036 -0.0218
                                           -0.0152 -0.0010
                ( 39.34%)   0.6272* H  32 s(100.00%)
                                            1.0000  0.0005 -0.0001
    41. (1.99929) CR ( 1) C   1           s(100.00%)p 0.00(  0.00%)
                                            1.0000  0.0002  0.0000  0.0000  0.0000
                                            0.0002  0.0000  0.0000  0.0000  0.0002
                                            0.0000  0.0000  0.0000 -0.0001 -0.0000
                                           -0.0000 -0.0000  0.0000 -0.0000 -0.0000
                                           -0.0000 -0.0000
    42. (1.99929) CR ( 1) C   2           s(100.00%)p 0.00(  0.00%)
                                            1.0000  0.0001  0.0000  0.0000  0.0000
                                           -0.0001 -0.0000 -0.0000 -0.0000  0.0002
                                            0.0000  0.0000  0.0000 -0.0002 -0.0000
                                           -0.0000 -0.0000 -0.0000  0.0000 -0.0000
                                           -0.0000  0.0000
    43. (1.99917) CR ( 1) C   3           s(100.00%)p 0.00(  0.00%)
                                            1.0000  0.0002 -0.0000 -0.0000 -0.0000
                                           -0.0003 -0.0000 -0.0000 -0.0000  0.0001
                                           -0.0000  0.0000  0.0000 -0.0001  0.0000
                                           -0.0000 -0.0000  0.0000  0.0000  0.0000
                                            0.0000 -0.0000
    44. (1.99911) CR ( 1) C   4           s(100.00%)
                                            1.0000 -0.0001  0.0000  0.0000  0.0000
                                            0.0001  0.0000 -0.0000  0.0000  0.0001
                                            0.0000 -0.0000  0.0000 -0.0001 -0.0000
                                           -0.0000  0.0000 -0.0000  0.0000  0.0000
                                            0.0000  0.0000
    45. (1.99918) CR ( 1) C   5           s(100.00%)p 0.00(  0.00%)
                                            1.0000  0.0001 -0.0000 -0.0000 -0.0000
                                            0.0002 -0.0000  0.0000  0.0000 -0.0002
                                           -0.0000 -0.0000 -0.0000  0.0001  0.0000
                                           -0.0000  0.0000 -0.0000  0.0000 -0.0000
                                           -0.0000  0.0000
    46. (1.99929) CR ( 1) C   6           s(100.00%)p 0.00(  0.00%)
                                            1.0000  0.0001  0.0000  0.0000  0.0000
                                            0.0003  0.0000  0.0000  0.0000 -0.0000
                                           -0.0000 -0.0000  0.0000  0.0001  0.0000
                                            0.0000  0.0000 -0.0000  0.0000  0.0000
                                            0.0000 -0.0000
    47. (1.99903) CR ( 1) C   7           s(100.00%)p 0.00(  0.00%)
                                            1.0000  0.0001 -0.0000  0.0000 -0.0000
                                            0.0002  0.0000  0.0000  0.0000 -0.0003
                                           -0.0000 -0.0000  0.0000  0.0000 -0.0000
                                           -0.0000 -0.0000 -0.0000 -0.0000  0.0000
                                           -0.0000  0.0000
    48. (1.99912) CR ( 1) C   8           s(100.00%)
                                            1.0000 -0.0001  0.0000  0.0000  0.0000
                                           -0.0001 -0.0000  0.0000 -0.0000 -0.0000
                                           -0.0000  0.0000 -0.0000 -0.0000 -0.0000
                                           -0.0000 -0.0000  0.0000 -0.0000  0.0000
                                           -0.0000  0.0000
    49. (1.99937) CR ( 1) N   9           s(100.00%)
                                            1.0000  0.0001 -0.0000  0.0000  0.0000
                                            0.0000  0.0000  0.0000 -0.0000  0.0000
                                           -0.0000 -0.0000  0.0000 -0.0000 -0.0000
                                            0.0000 -0.0000 -0.0000  0.0000  0.0000
                                           -0.0000  0.0000
    50. (1.99917) CR ( 1) C  10           s(100.00%)p 0.00(  0.00%)
                                            1.0000  0.0002 -0.0000 -0.0000 -0.0000
                                            0.0000  0.0000  0.0000 -0.0000  0.0003
                                           -0.0000  0.0000  0.0000  0.0002 -0.0000
                                           -0.0000  0.0000  0.0000  0.0000  0.0000
                                           -0.0000  0.0000
    51. (1.99929) CR ( 1) C  11           s(100.00%)p 0.00(  0.00%)
                                            1.0000  0.0001  0.0000  0.0000  0.0000
                                           -0.0002 -0.0000 -0.0000 -0.0000  0.0002
                                            0.0000  0.0000  0.0000  0.0001  0.0000
                                            0.0000  0.0000 -0.0000 -0.0000  0.0000
                                           -0.0000 -0.0000
    52. (1.99929) CR ( 1) C  12           s(100.00%)p 0.00(  0.00%)
                                            1.0000  0.0002  0.0000  0.0000  0.0000
                                           -0.0003 -0.0000 -0.0000 -0.0000  0.0000
                                            0.0000  0.0000 -0.0000 -0.0001 -0.0000
                                           -0.0000 -0.0000  0.0000  0.0000 -0.0000
                                            0.0000 -0.0000
    53. (1.99929) CR ( 1) C  13           s(100.00%)p 0.00(  0.00%)
                                            1.0000  0.0001  0.0000  0.0000  0.0000
                                           -0.0001 -0.0000  0.0000 -0.0000 -0.0002
                                           -0.0000  0.0000 -0.0000 -0.0002 -0.0000
                                            0.0000 -0.0000  0.0000  0.0000  0.0000
                                           -0.0000  0.0000
    54. (1.99918) CR ( 1) C  14           s(100.00%)p 0.00(  0.00%)
                                            1.0000  0.0002 -0.0000 -0.0000 -0.0000
                                            0.0001  0.0000  0.0000  0.0000 -0.0003
                                            0.0000 -0.0000 -0.0000 -0.0002  0.0000
                                           -0.0000 -0.0000 -0.0000 -0.0000  0.0000
                                           -0.0000 -0.0000
    55. (1.99939) CR ( 1) C  15           s(100.00%)p 0.00(  0.00%)
                                            1.0000  0.0001  0.0000  0.0000  0.0000
                                            0.0000 -0.0000  0.0000 -0.0000 -0.0003
                                            0.0000 -0.0000  0.0000 -0.0001 -0.0000
                                            0.0000 -0.0000  0.0000 -0.0000  0.0000
                                           -0.0000  0.0000
    56. (1.99981) CR ( 1) O  16           s(100.00%)p 0.00(  0.00%)
                                            1.0000  0.0002  0.0000  0.0000  0.0000
                                            0.0000 -0.0000  0.0000  0.0000 -0.0001
                                           -0.0000 -0.0000 -0.0000  0.0002 -0.0000
                                            0.0000  0.0000  0.0000 -0.0000  0.0000
                                            0.0000 -0.0000
    57. (1.99939) CR ( 1) C  29           s(100.00%)p 0.00(  0.00%)
                                            1.0000  0.0000 -0.0000  0.0000  0.0000
                                           -0.0000  0.0000  0.0000 -0.0000  0.0001
                                           -0.0000  0.0000 -0.0000  0.0001 -0.0000
                                            0.0000 -0.0000  0.0000  0.0000 -0.0000
                                            0.0000 -0.0000
    58. (1.65770) LP ( 1) N   9           s(  0.00%)p 1.00( 99.98%)d 0.00(  0.01%)
                                            0.0000  0.0016  0.0047 -0.0024  0.0000
                                           -0.9889 -0.0124  0.0016  0.0016 -0.1301
                                           -0.0010  0.0024 -0.0001  0.0688 -0.0030
                                           -0.0030 -0.0000  0.0104 -0.0027 -0.0012
                                           -0.0037  0.0004
    59. (1.98752) LP ( 1) O  16           s( 62.93%)p 0.59( 37.07%)d 0.00(  0.01%)
                                           -0.0003  0.7931  0.0178 -0.0007  0.0000
                                            0.0597 -0.0003  0.0004  0.0005 -0.1023
                                           -0.0021 -0.0018 -0.0009  0.5971 -0.0077
                                            0.0016  0.0049  0.0006 -0.0016  0.0027
                                            0.0013 -0.0087
    60. (1.89942) LP ( 2) O  16           s(  0.00%)p 1.00( 99.93%)d 0.00(  0.06%)
                                           -0.0001  0.0015  0.0011  0.0053  0.0000
                                            0.1216  0.0015 -0.0000 -0.0003 -0.9755
                                           -0.0100  0.0011  0.0014 -0.1814 -0.0017
                                           -0.0020 -0.0003  0.0031 -0.0026  0.0231
                                            0.0042  0.0076
    61. (0.00551) RY*( 1) C   1           s(  1.02%)p91.81( 93.62%)d 5.25(  5.36%)
                                            0.0000 -0.0244  0.0967  0.0003  0.0156
                                            0.0153 -0.6000  0.0701 -0.0346  0.0182
                                           -0.6855  0.0770 -0.0398 -0.0077  0.3002
                                           -0.0397  0.0166 -0.1889  0.1161  0.0225
                                            0.0527  0.0338
    62. (0.00194) RY*( 2) C   1           s(  0.01%)p 1.00( 98.08%)d 0.02(  1.91%)
                                           -0.0000 -0.0000  0.0025  0.0091  0.0010
                                            0.0317  0.7227 -0.1139 -0.1819 -0.0195
                                           -0.4478  0.0667  0.1114  0.0187  0.4217
                                           -0.0631 -0.1068 -0.0338 -0.0016 -0.0655
                                           -0.1114  0.0362
    63. (0.00086) RY*( 3) C   1           s(  0.13%)p99.99( 91.19%)d64.26(  8.67%)
                                           -0.0000  0.0004  0.0085  0.0357  0.0022
                                           -0.0046  0.1534 -0.0025  0.0193  0.0113
                                           -0.4724 -0.0946 -0.0644  0.0172 -0.7797
                                           -0.1857 -0.0949 -0.1010 -0.2090 -0.1123
                                            0.1171  0.0808
    64. (0.00054) RY*( 4) C   1           s(  0.32%)p 3.30(  1.04%)d99.99( 98.64%)
                                            0.0000  0.0002  0.0494  0.0267  0.0016
                                           -0.0017  0.0202  0.0472 -0.0076  0.0041
                                           -0.0381 -0.0238 -0.0024  0.0099 -0.0688
                                            0.0264 -0.0134  0.4650  0.5521 -0.1733
                                            0.1351  0.6458
    65. (0.00042) RY*( 5) C   1           s(  5.85%)p15.25( 89.19%)d 0.85(  4.97%)
                                            0.0000  0.0011  0.2413 -0.0125 -0.0111
                                            0.0127  0.0967  0.6904 -0.1765 -0.0142
                                           -0.0430 -0.4145  0.1639  0.0112  0.0101
                                            0.3921 -0.1408  0.0027 -0.0251  0.0902
                                            0.1748 -0.1015
    66. (0.00038) RY*( 6) C   1           s( 84.31%)p 0.15( 12.92%)d 0.03(  2.76%)
                                            0.0000  0.0031  0.9166  0.0278 -0.0471
                                           -0.0177  0.0447 -0.1328  0.1958 -0.0133
                                            0.1017  0.1700  0.1271  0.0040 -0.0329
                                           -0.1129 -0.0393 -0.1051  0.0670 -0.0959
                                           -0.0066 -0.0535
    67. (0.00018) RY*( 7) C   1           s( 79.65%)p 0.04(  2.92%)d 0.22( 17.43%)
                                            0.0000 -0.0051 -0.1342  0.8823 -0.0054
                                            0.0046  0.0058  0.0328  0.0884  0.0055
                                            0.0424  0.0030  0.1245 -0.0030  0.0107
                                            0.0060 -0.0528 -0.1608  0.2062 -0.2515
                                            0.1086 -0.1756
    68. (0.00007) RY*( 8) C   1           s(  0.55%)p45.02( 24.97%)d99.99( 74.48%)
    69. (0.00005) RY*( 9) C   1           s(  5.83%)p11.39( 66.36%)d 4.77( 27.81%)
    70. (0.00002) RY*(10) C   1           s( 10.79%)p 1.40( 15.12%)d 6.87( 74.09%)
    71. (0.00001) RY*(11) C   1           s(  1.18%)p81.09( 95.58%)d 2.75(  3.24%)
    72. (0.00000) RY*(12) C   1           s(  0.41%)p99.99( 96.64%)d 7.27(  2.96%)
    73. (0.00001) RY*(13) C   1           s(  1.38%)p59.34( 81.87%)d12.14( 16.75%)
    74. (0.00001) RY*(14) C   1           s(  1.48%)p60.82( 90.14%)d 5.65(  8.38%)
    75. (0.00000) RY*(15) C   1           s(  7.38%)p 3.68( 27.18%)d 8.87( 65.44%)
    76. (0.00000) RY*(16) C   1           s( 98.45%)p 0.01(  1.10%)d 0.00(  0.45%)
    77. (0.00000) RY*(17) C   1           s(  1.35%)p 9.02( 12.16%)d64.18( 86.49%)
    78. (0.00583) RY*( 1) C   2           s(  0.45%)p99.99( 94.78%)d10.49(  4.77%)
                                            0.0000 -0.0261  0.0469 -0.0401  0.0078
                                           -0.0068  0.3671  0.0174  0.0061  0.0217
                                           -0.7227  0.0759 -0.0467 -0.0151  0.5284
                                           -0.0416  0.0286  0.1317 -0.0547  0.1074
                                            0.1187 -0.0412
    79. (0.00200) RY*( 2) C   2           s(  0.21%)p99.99( 97.78%)d 9.71(  2.01%)
                                           -0.0000 -0.0020  0.0380 -0.0247 -0.0030
                                           -0.0374 -0.8647  0.1492  0.2072 -0.0152
                                           -0.3894  0.0594  0.0762  0.0022  0.0473
                                           -0.0081 -0.0080  0.0877 -0.0767 -0.0280
                                           -0.0754  0.0075
    80. (0.00081) RY*( 3) C   2           s(  0.51%)p99.99( 87.67%)d23.24( 11.82%)
                                           -0.0000  0.0003  0.0579  0.0414  0.0039
                                           -0.0026  0.1686  0.0254  0.0087  0.0107
                                           -0.4635 -0.1246 -0.0435  0.0192 -0.7530
                                           -0.2088 -0.0648  0.0243 -0.0847 -0.1562
                                            0.1609  0.2453
    81. (0.00057) RY*( 4) C   2           s(  0.23%)p16.37(  3.80%)d99.99( 95.97%)
                                            0.0000 -0.0001 -0.0111  0.0467  0.0042
                                           -0.0023 -0.0319 -0.0653 -0.0048  0.0028
                                            0.0730 -0.0061  0.0405  0.0049  0.1378
                                            0.0232  0.0784 -0.4279 -0.7759 -0.2582
                                            0.3276  0.0235
    82. (0.00045) RY*( 5) C   2           s( 85.07%)p 0.14( 12.28%)d 0.03(  2.65%)
                                           -0.0000  0.0031  0.9192 -0.0693 -0.0324
                                            0.0158  0.0163  0.1753 -0.1570 -0.0126
                                            0.1141  0.1811  0.0995  0.0104 -0.0106
                                           -0.0517 -0.0903  0.1078 -0.0616 -0.0165
                                            0.0593 -0.0852
    83. (0.00026) RY*( 6) C   2           s( 17.73%)p 4.23( 74.95%)d 0.41(  7.33%)
                                            0.0000 -0.0018 -0.2333  0.3500  0.0187
                                            0.0150  0.0552  0.7340 -0.3136  0.0113
                                            0.0445  0.2775 -0.1631 -0.0032 -0.0171
                                           -0.0210  0.0505  0.1597 -0.1355 -0.1267
                                           -0.1083 -0.0401
    84. (0.00016) RY*( 7) C   2           s( 68.57%)p 0.23( 15.62%)d 0.23( 15.81%)
                                            0.0000 -0.0044  0.0547  0.8250 -0.0458
                                           -0.0038 -0.0366 -0.3145  0.0698  0.0011
                                           -0.0042 -0.0497  0.1983 -0.0024  0.0229
                                            0.0179 -0.0919  0.2410  0.0553 -0.0964
                                            0.1922 -0.2252
    85. (0.00008) RY*( 8) C   2           s(  4.34%)p 8.56( 37.19%)d13.46( 58.47%)
    86. (0.00005) RY*( 9) C   2           s(  7.96%)p 6.83( 54.36%)d 4.74( 37.68%)
    87. (0.00003) RY*(10) C   2           s(  8.81%)p 1.81( 15.97%)d 8.54( 75.22%)
    88. (0.00001) RY*(11) C   2           s(  1.26%)p77.40( 97.67%)d 0.85(  1.07%)
    89. (0.00000) RY*(12) C   2           s(  0.44%)p99.99( 98.27%)d 2.95(  1.29%)
    90. (0.00001) RY*(13) C   2           s(  2.86%)p27.43( 78.52%)d 6.50( 18.62%)
    91. (0.00001) RY*(14) C   2           s(  0.61%)p99.99( 93.83%)d 9.05(  5.55%)
    92. (0.00000) RY*(15) C   2           s(  2.11%)p 8.68( 18.30%)d37.73( 79.59%)
    93. (0.00000) RY*(16) C   2           s( 97.88%)p 0.01(  0.79%)d 0.01(  1.33%)
    94. (0.00000) RY*(17) C   2           s(  1.04%)p17.51( 18.28%)d77.27( 80.67%)
    95. (0.00526) RY*( 1) C   3           s(  0.15%)p99.99( 94.41%)d36.49(  5.44%)
                                            0.0000 -0.0228  0.0232 -0.0200  0.0058
                                           -0.0243  0.9471 -0.0249  0.0433 -0.0027
                                           -0.0445  0.0678  0.0004 -0.0022  0.1898
                                           -0.0347  0.0160  0.0324 -0.0758 -0.0762
                                           -0.1950  0.0614
    96. (0.00195) RY*( 2) C   3           s(  0.74%)p99.99( 96.55%)d 3.66(  2.71%)
                                            0.0000  0.0139  0.0835 -0.0004 -0.0152
                                            0.0013  0.1613 -0.0163 -0.0397  0.0248
                                            0.7443 -0.1158 -0.1226 -0.0126 -0.5856
                                            0.0769  0.0751  0.1462 -0.0612  0.0084
                                            0.0317 -0.0295
    97. (0.00123) RY*( 3) C   3           s(  0.74%)p99.99( 81.45%)d24.15( 17.82%)
                                           -0.0000 -0.0008  0.0850 -0.0114 -0.0052
                                           -0.0028  0.1135  0.0533  0.0099 -0.0015
                                           -0.5380 -0.1583  0.0134  0.0077 -0.6499
                                           -0.2386 -0.0679  0.0814  0.0680 -0.1569
                                            0.1824  0.3302
    98. (0.00061) RY*( 4) C   3           s( 15.23%)p 1.37( 20.83%)d 4.20( 63.94%)
                                            0.0000 -0.0014  0.3792 -0.0915 -0.0071
                                           -0.0092  0.0494 -0.0359  0.0657  0.0008
                                           -0.2525  0.0455  0.0470  0.0098 -0.2685
                                            0.2338 -0.0728 -0.0118  0.2495  0.3903
                                           -0.3461 -0.5522
    99. (0.00043) RY*( 5) C   3           s( 73.60%)p 0.18( 13.40%)d 0.18( 13.00%)
                                            0.0000 -0.0044  0.8566 -0.0447  0.0132
                                           -0.0174 -0.0396 -0.1345  0.1264 -0.0076
                                            0.0679 -0.1664  0.0514  0.0001  0.2425
                                           -0.0314  0.0573  0.0109 -0.1643 -0.0290
                                            0.2677  0.1742
   100. (0.00029) RY*( 6) C   3           s( 29.33%)p 2.30( 67.50%)d 0.11(  3.17%)
                                            0.0000 -0.0061  0.1955  0.5026 -0.0500
                                           -0.0026 -0.0445 -0.1579 -0.1070  0.0109
                                            0.0129  0.6032 -0.2999 -0.0058 -0.0733
                                           -0.3878  0.1633 -0.0814  0.0945 -0.0883
                                           -0.0666 -0.0628
   101. (0.00015) RY*( 7) C   3           s(  2.89%)p33.01( 95.53%)d 0.54(  1.58%)
                                            0.0000  0.0082  0.1645 -0.0275  0.0326
                                           -0.0009 -0.0228  0.9438  0.1276  0.0052
                                            0.0429  0.1633 -0.1097 -0.0038  0.0195
                                            0.0224  0.0797 -0.0462  0.0078 -0.0478
                                           -0.0833  0.0658
   102. (0.00012) RY*( 8) C   3           s(  3.80%)p16.12( 61.17%)d 9.23( 35.04%)
                                            0.0000  0.0056 -0.1040  0.1224  0.1101
                                           -0.0037 -0.0311  0.0299  0.2266 -0.0072
                                           -0.0800 -0.3953 -0.4637  0.0088  0.1094
                                           -0.3718  0.1743  0.3278 -0.1976  0.4326
                                           -0.1158 -0.0577
   103. (0.00009) RY*( 9) C   3           s(  4.69%)p 6.85( 32.11%)d13.49( 63.21%)
   104. (0.00008) RY*(10) C   3           s( 26.69%)p 1.61( 42.90%)d 1.14( 30.41%)
   105. (0.00005) RY*(11) C   3           s( 42.19%)p 0.62( 25.96%)d 0.76( 31.86%)
   106. (0.00004) RY*(12) C   3           s(  0.99%)p31.00( 30.56%)d69.44( 68.45%)
   107. (0.00002) RY*(13) C   3           s(  1.53%)p39.88( 60.84%)d24.66( 37.63%)
   108. (0.00002) RY*(14) C   3           s(  8.01%)p 7.17( 57.43%)d 4.31( 34.56%)
   109. (0.00002) RY*(15) C   3           s(  0.36%)p42.10( 15.04%)d99.99( 84.60%)
   110. (0.00000) RY*(16) C   3           s(  0.40%)p99.99( 94.07%)d13.72(  5.52%)
   111. (0.00000) RY*(17) C   3           s( 88.77%)p 0.12( 10.33%)d 0.01(  0.90%)
   112. (0.00669) RY*( 1) C   4           s(  1.31%)p72.27( 94.72%)d 3.02(  3.96%)
                                            0.0000 -0.0072  0.1056 -0.0436  0.0004
                                            0.0086 -0.6749  0.0106 -0.0296  0.0134
                                           -0.6325 -0.0034 -0.0317 -0.0093  0.2986
                                            0.0030  0.0091  0.1488 -0.1060 -0.0140
                                           -0.0730 -0.0275
   113. (0.00431) RY*( 2) C   4           s(  0.77%)p99.99( 95.89%)d 4.32(  3.34%)
                                            0.0000 -0.0045  0.0876  0.0051 -0.0024
                                            0.0140  0.6694 -0.0237 -0.0068 -0.0053
                                           -0.4250  0.0286  0.0353  0.0061  0.5705
                                           -0.0368 -0.0204  0.0965  0.0055  0.0506
                                            0.1326 -0.0627
   114. (0.00187) RY*( 3) C   4           s( 10.63%)p 7.49( 79.62%)d 0.92(  9.75%)
                                           -0.0000  0.0037  0.3252  0.0215  0.0024
                                           -0.0044  0.2094  0.0360  0.0049  0.0010
                                           -0.4931 -0.1574  0.0451  0.0181 -0.6890
                                           -0.0768 -0.0068  0.0754 -0.0818 -0.1381
                                            0.1968  0.1654
   115. (0.00091) RY*( 4) C   4           s( 79.26%)p 0.25( 19.59%)d 0.01(  1.15%)
                                           -0.0000 -0.0010  0.8902 -0.0136 -0.0052
                                           -0.0060 -0.0646 -0.1939  0.0589 -0.0048
                                            0.3024 -0.1272  0.0940  0.0050  0.1742
                                            0.0189 -0.0583  0.0007 -0.0183  0.0512
                                           -0.0924  0.0032
   116. (0.00067) RY*( 5) C   4           s(  0.53%)p10.71(  5.65%)d99.99( 93.82%)
                                           -0.0000  0.0018  0.0123  0.0708 -0.0103
                                            0.0020  0.0662 -0.0696 -0.0149 -0.0064
                                           -0.1111 -0.0064  0.0336 -0.0074 -0.1386
                                            0.1185 -0.0144 -0.4168 -0.5043  0.2045
                                           -0.1632 -0.6646
   117. (0.00030) RY*( 6) C   4           s(  8.80%)p 5.47( 48.15%)d 4.89( 43.05%)
                                           -0.0000  0.0020  0.1267  0.2682  0.0059
                                           -0.0024  0.0243  0.1745  0.1306 -0.0040
                                           -0.0945  0.3989 -0.0453 -0.0080 -0.1707
                                            0.4836  0.0131  0.2691  0.4044  0.3797
                                           -0.1288 -0.1838
   118. (0.00027) RY*( 7) C   4           s(  0.79%)p72.72( 57.65%)d52.42( 41.56%)
                                            0.0000 -0.0058  0.0753  0.0461  0.0094
                                           -0.0095 -0.0765  0.5281  0.3413  0.0100
                                            0.1748 -0.1849 -0.2152 -0.0038  0.0922
                                            0.0228  0.2345  0.1977 -0.2072 -0.0519
                                            0.5251 -0.2348
   119. (0.00018) RY*( 8) C   4           s( 40.40%)p 1.29( 52.28%)d 0.18(  7.32%)
                                           -0.0000 -0.0010  0.0614  0.6317  0.0343
                                            0.0002 -0.0489  0.2186  0.1289 -0.0021
                                            0.0207  0.4215  0.2671  0.0027  0.0535
                                           -0.4340 -0.1238 -0.1240 -0.1576 -0.1294
                                           -0.0332  0.1231
   120. (0.00013) RY*( 9) C   4           s(  4.13%)p 9.22( 38.08%)d13.99( 57.79%)
                                           -0.0000  0.0052 -0.0801  0.1864  0.0100
                                           -0.0140 -0.1329 -0.5834 -0.0326  0.0058
                                            0.0352  0.1284  0.0275 -0.0048 -0.0202
                                           -0.0252  0.0441  0.0381 -0.0902  0.4005
                                            0.6346  0.0719
   121. (0.00010) RY*(10) C   4           s(  1.77%)p46.21( 81.69%)d 9.36( 16.55%)
   122. (0.00008) RY*(11) C   4           s(  7.24%)p 0.95(  6.90%)d11.85( 85.85%)
   123. (0.00006) RY*(12) C   4           s( 35.36%)p 1.01( 35.78%)d 0.82( 28.86%)
   124. (0.00006) RY*(13) C   4           s(  2.62%)p16.62( 43.49%)d20.59( 53.89%)
   125. (0.00006) RY*(14) C   4           s(  9.22%)p 9.12( 84.12%)d 0.72(  6.66%)
   126. (0.00002) RY*(15) C   4           s(  7.97%)p 6.95( 55.39%)d 4.60( 36.64%)
   127. (0.00000) RY*(16) C   4           s(  0.05%)p99.99( 99.24%)d15.80(  0.71%)
   128. (0.00000) RY*(17) C   4           s( 89.17%)p 0.02(  1.86%)d 0.10(  8.97%)
   129. (0.00580) RY*( 1) C   5           s(  0.28%)p99.99( 94.97%)d17.17(  4.76%)
                                            0.0000 -0.0213  0.0481  0.0005  0.0016
                                            0.0056 -0.2208  0.0380 -0.0216 -0.0204
                                            0.7924  0.0300  0.0337  0.0125 -0.5142
                                            0.0636 -0.0055  0.1371 -0.0527  0.1026
                                            0.1155 -0.0461
   130. (0.00204) RY*( 2) C   5           s(  0.54%)p99.99( 96.35%)d 5.73(  3.11%)
                                            0.0000  0.0174  0.0667 -0.0179 -0.0186
                                            0.0248  0.9149 -0.1548 -0.1005  0.0094
                                            0.2829 -0.0116 -0.0688 -0.0025  0.0396
                                            0.0656  0.0293  0.1126 -0.0236 -0.0655
                                           -0.1142 -0.0224
   131. (0.00109) RY*( 3) C   5           s(  0.26%)p99.99( 72.49%)d99.99( 27.25%)
                                           -0.0000 -0.0014  0.0366 -0.0357 -0.0035
                                            0.0040 -0.1744  0.0337  0.0261 -0.0111
                                            0.3626  0.1809  0.0090 -0.0185  0.6841
                                            0.2397  0.0497  0.2356  0.4422  0.0804
                                           -0.0960  0.0756
   132. (0.00053) RY*( 4) C   5           s( 10.07%)p 3.79( 38.16%)d 5.14( 51.77%)
                                            0.0000 -0.0005  0.3064 -0.0826 -0.0002
                                           -0.0045  0.0166 -0.1641  0.0894 -0.0083
                                           -0.2926  0.0925  0.0411 -0.0012 -0.4198
                                            0.2628 -0.0718  0.1754  0.5107  0.2632
                                           -0.3528 -0.1800
   133. (0.00044) RY*( 5) C   5           s( 64.77%)p 0.35( 22.80%)d 0.19( 12.43%)
                                            0.0000 -0.0041  0.7792 -0.2008  0.0140
                                           -0.0084 -0.1197 -0.2908  0.1164 -0.0154
                                            0.0616 -0.2361  0.1675  0.0114  0.1597
                                            0.0423 -0.0151 -0.0894 -0.2764 -0.1678
                                            0.0093  0.1081
   134. (0.00025) RY*( 6) C   5           s( 31.19%)p 2.10( 65.52%)d 0.11(  3.29%)
                                            0.0000 -0.0049  0.4801  0.2805 -0.0522
                                            0.0107  0.0566  0.6861 -0.3692 -0.0056
                                           -0.0785  0.0097 -0.1934  0.0090  0.0072
                                           -0.0166  0.0275  0.0831  0.0312  0.0064
                                            0.1094 -0.1139
   135. (0.00014) RY*( 7) C   5           s(  2.11%)p19.61( 41.34%)d26.83( 56.56%)
                                            0.0000  0.0087 -0.0480  0.0780  0.1123
                                           -0.0116 -0.1292 -0.1684 -0.5067 -0.0080
                                           -0.0531 -0.0044  0.0975  0.0038  0.0423
                                           -0.2127 -0.2281  0.4760 -0.2935  0.1827
                                           -0.4001  0.2436
   136. (0.00012) RY*( 8) C   5           s(  2.57%)p33.33( 85.62%)d 4.60( 11.81%)
                                            0.0000  0.0088  0.1075  0.1184  0.0066
                                            0.0054  0.0169 -0.1306 -0.1117 -0.0043
                                           -0.0677  0.8588  0.1723 -0.0065 -0.0143
                                            0.2187  0.0801 -0.1828 -0.2733  0.0335
                                            0.0920  0.0207
   137. (0.00008) RY*( 9) C   5           s(  9.88%)p 3.72( 36.76%)d 5.40( 53.36%)
   138. (0.00006) RY*(10) C   5           s( 35.72%)p 0.77( 27.45%)d 1.03( 36.83%)
   139. (0.00004) RY*(11) C   5           s( 25.79%)p 2.46( 63.46%)d 0.42( 10.76%)
   140. (0.00004) RY*(12) C   5           s( 11.32%)p 1.00( 11.32%)d 6.84( 77.36%)
   141. (0.00002) RY*(13) C   5           s(  0.23%)p93.07( 21.56%)d99.99( 78.21%)
   142. (0.00001) RY*(14) C   5           s(  1.83%)p45.71( 83.79%)d 7.84( 14.38%)
   143. (0.00001) RY*(15) C   5           s(  1.56%)p31.01( 48.48%)d31.95( 49.95%)
   144. (0.00001) RY*(16) C   5           s(  6.81%)p12.83( 87.31%)d 0.86(  5.89%)
   145. (0.00000) RY*(17) C   5           s( 95.16%)p 0.03(  2.70%)d 0.02(  2.14%)
   146. (0.00567) RY*( 1) C   6           s(  0.38%)p99.99( 94.76%)d12.72(  4.86%)
                                           -0.0000  0.0259 -0.0374  0.0413 -0.0062
                                           -0.0270  0.9377 -0.0865  0.0550 -0.0007
                                           -0.0732 -0.0384  0.0062 -0.0044  0.2236
                                            0.0123  0.0070 -0.0362  0.0729  0.0692
                                            0.1851 -0.0538
   147. (0.00201) RY*( 2) C   6           s(  0.19%)p99.99( 97.84%)d10.37(  1.97%)
                                           -0.0000 -0.0016  0.0369 -0.0227 -0.0044
                                           -0.0061 -0.1592  0.0184  0.0269 -0.0341
                                           -0.8210  0.1409  0.1884  0.0203  0.4503
                                           -0.0760 -0.1120  0.1157 -0.0690  0.0267
                                            0.0156 -0.0236
   148. (0.00081) RY*( 3) C   6           s(  0.04%)p99.99( 82.04%)d99.99( 17.92%)
                                           -0.0000 -0.0003  0.0181 -0.0084  0.0013
                                            0.0022 -0.1419 -0.0486 -0.0166 -0.0077
                                            0.4338  0.1527  0.0363 -0.0129  0.7304
                                            0.2198  0.0524  0.1257  0.2904  0.1669
                                           -0.1815 -0.1351
   149. (0.00060) RY*( 4) C   6           s(  0.23%)p47.40( 10.84%)d99.99( 88.93%)
                                            0.0000  0.0001 -0.0294  0.0377  0.0000
                                            0.0032 -0.0527 -0.0013 -0.0226 -0.0089
                                            0.1483  0.0080  0.0318 -0.0128  0.2676
                                            0.0031  0.1007  0.0922 -0.1492 -0.4229
                                            0.4303  0.7033
   150. (0.00045) RY*( 5) C   6           s( 87.00%)p 0.12( 10.03%)d 0.03(  2.97%)
                                           -0.0000  0.0032  0.9323  0.0085 -0.0274
                                           -0.0186  0.0847  0.1118  0.1547  0.0093
                                            0.0371  0.1917 -0.0846 -0.0095 -0.0296
                                           -0.0565  0.0828  0.0967 -0.0540 -0.1138
                                           -0.0665 -0.0084
   151. (0.00026) RY*( 6) C   6           s( 18.11%)p 4.03( 72.91%)d 0.50(  8.99%)
                                            0.0000 -0.0018 -0.2403  0.3499  0.0300
                                            0.0080  0.0415  0.0881 -0.0926  0.0159
                                            0.0480  0.6684 -0.3073 -0.0078 -0.0445
                                           -0.3710  0.1660  0.2499 -0.1000 -0.0222
                                            0.0338 -0.1255
   152. (0.00013) RY*( 7) C   6           s( 64.05%)p 0.29( 18.35%)d 0.27( 17.60%)
                                            0.0000 -0.0057 -0.0263  0.7972 -0.0648
                                            0.0047 -0.0275  0.0651  0.2453 -0.0070
                                           -0.0384 -0.3132  0.0662  0.0051  0.0712
                                            0.0950  0.0145 -0.0486  0.0308 -0.3423
                                           -0.1946 -0.1327
   153. (0.00008) RY*( 8) C   6           s( 11.07%)p 4.30( 47.56%)d 3.74( 41.38%)
   154. (0.00006) RY*( 9) C   6           s(  4.20%)p10.57( 44.35%)d12.26( 51.45%)
   155. (0.00003) RY*(10) C   6           s(  4.55%)p 5.25( 23.84%)d15.75( 71.61%)
   156. (0.00002) RY*(11) C   6           s(  3.43%)p26.33( 90.45%)d 1.78(  6.11%)
   157. (0.00000) RY*(12) C   6           s(  1.34%)p70.73( 94.61%)d 3.03(  4.05%)
   158. (0.00001) RY*(13) C   6           s(  2.80%)p30.86( 86.26%)d 3.91( 10.94%)
   159. (0.00000) RY*(14) C   6           s(  0.09%)p99.99( 23.09%)d99.99( 76.82%)
   160. (0.00000) RY*(15) C   6           s( 97.56%)p 0.01(  1.19%)d 0.01(  1.25%)
   161. (0.00001) RY*(16) C   6           s(  1.97%)p13.65( 26.82%)d36.24( 71.22%)
   162. (0.00000) RY*(17) C   6           s(  3.11%)p24.14( 75.12%)d 6.99( 21.76%)
   163. (0.01155) RY*( 1) C   7           s(  2.67%)p35.75( 95.60%)d 0.65(  1.73%)
                                            0.0000 -0.0071  0.1633 -0.0045  0.0002
                                            0.0158 -0.3066 -0.0157 -0.0197 -0.0367
                                            0.9025 -0.0420  0.0070 -0.0118  0.2069
                                            0.0071  0.0201  0.0792  0.0489 -0.0844
                                            0.0384  0.0057
   164. (0.00528) RY*( 2) C   7           s(  0.09%)p99.99( 95.52%)d51.65(  4.39%)
                                           -0.0000 -0.0107 -0.0015  0.0270 -0.0022
                                           -0.0047 -0.7774 -0.0623  0.0289  0.0023
                                           -0.1246  0.0186  0.0112 -0.0132 -0.5714
                                           -0.0580  0.0084 -0.0082 -0.1680  0.0204
                                            0.1060 -0.0632
   165. (0.00186) RY*( 3) C   7           s(  0.09%)p99.99( 77.01%)d99.99( 22.90%)
                                            0.0000  0.0052  0.0236  0.0168 -0.0032
                                           -0.0057 -0.1293 -0.6803 -0.0563 -0.0080
                                           -0.1476 -0.0576  0.0763  0.0072  0.3938
                                           -0.3176  0.0192  0.1612 -0.4060 -0.0530
                                           -0.0783  0.1710
   166. (0.00143) RY*( 4) C   7           s(  0.32%)p99.99( 81.39%)d57.03( 18.29%)
                                           -0.0000 -0.0080  0.0451 -0.0333 -0.0007
                                            0.0005  0.4311 -0.2141 -0.0031  0.0076
                                            0.2481 -0.3653 -0.0648 -0.0241 -0.5811
                                           -0.1711  0.1243 -0.1587 -0.2156 -0.3080
                                           -0.0575  0.1142
   167. (0.00121) RY*( 5) C   7           s(  0.93%)p86.16( 80.23%)d20.23( 18.84%)
                                           -0.0000 -0.0004  0.0931  0.0188 -0.0171
                                           -0.0000  0.1429  0.1981  0.0093 -0.0009
                                            0.1032  0.7965  0.0320 -0.0109 -0.1100
                                           -0.2893  0.0216 -0.0378 -0.2979 -0.1018
                                            0.0938  0.2812
   168. (0.00103) RY*( 6) C   7           s(  0.28%)p99.99( 37.42%)d99.99( 62.30%)
                                            0.0000 -0.0009  0.0508 -0.0152  0.0000
                                           -0.0067 -0.0078  0.4031 -0.0001 -0.0049
                                           -0.0325 -0.1887  0.0123  0.0095  0.1310
                                            0.3929 -0.0554  0.1768 -0.7423 -0.1649
                                           -0.0780 -0.0868
   169. (0.00082) RY*( 7) C   7           s(  8.92%)p 6.47( 57.69%)d 3.75( 33.40%)
                                           -0.0000 -0.0026  0.2808 -0.1015  0.0017
                                            0.0053 -0.1686  0.3953  0.0007 -0.0084
                                           -0.1962 -0.3489  0.0805 -0.0187  0.2107
                                           -0.3250  0.2739 -0.1562  0.1122 -0.2067
                                            0.2487  0.4387
   170. (0.00045) RY*( 8) C   7           s( 53.31%)p 0.57( 30.27%)d 0.31( 16.43%)
                                            0.0000 -0.0030  0.7266 -0.0672  0.0248
                                            0.0133  0.1229 -0.2561 -0.1452 -0.0191
                                           -0.1044  0.1053  0.1598 -0.0172 -0.0995
                                            0.3702  0.0750  0.1297  0.0603  0.0261
                                            0.3683 -0.0865
   171. (0.00045) RY*( 9) C   7           s(  0.73%)p71.45( 51.81%)d65.45( 47.46%)
                                            0.0000 -0.0016  0.0840  0.0125  0.0063
                                            0.0055  0.1574  0.2023  0.0066 -0.0047
                                            0.0533 -0.1735  0.2311  0.0122 -0.0669
                                           -0.5597 -0.2191  0.3527 -0.0986  0.3251
                                            0.2523 -0.4137
   172. (0.00024) RY*(10) C   7           s( 24.52%)p 1.57( 38.39%)d 1.51( 37.09%)
                                           -0.0000 -0.0041  0.4420  0.2214  0.0267
                                           -0.0040 -0.0663  0.0490  0.0452  0.0008
                                           -0.0514 -0.0285  0.1355 -0.0053  0.0288
                                           -0.1201 -0.5814 -0.3950  0.0305 -0.0978
                                           -0.4491 -0.0520
   173. (0.00020) RY*(11) C   7           s(  4.49%)p 5.58( 25.04%)d15.70( 70.47%)
                                           -0.0000 -0.0059 -0.1437  0.1504  0.0396
                                           -0.0012  0.0587 -0.0257 -0.0536  0.0141
                                            0.1189 -0.1497  0.2795 -0.0111 -0.1024
                                            0.2083 -0.2731 -0.0898 -0.1093  0.5552
                                            0.1724  0.5889
   174. (0.00013) RY*(12) C   7           s( 12.70%)p 2.69( 34.15%)d 4.18( 53.15%)
                                           -0.0000 -0.0043  0.2858 -0.2123 -0.0165
                                           -0.0085 -0.0202  0.1081 -0.3070 -0.0022
                                           -0.0070 -0.0240 -0.4407 -0.0110 -0.1118
                                           -0.0952  0.1361  0.2902  0.0097  0.4071
                                           -0.4943  0.1925
   175. (0.00009) RY*(13) C   7           s(  7.31%)p 9.23( 67.50%)d 3.44( 25.19%)
   176. (0.00008) RY*(14) C   7           s( 35.29%)p 1.66( 58.43%)d 0.18(  6.28%)
   177. (0.00003) RY*(15) C   7           s( 33.74%)p 0.20(  6.87%)d 1.76( 59.39%)
   178. (0.00003) RY*(16) C   7           s( 26.05%)p 2.09( 54.35%)d 0.75( 19.60%)
   179. (0.00001) RY*(17) C   7           s( 88.47%)p 0.10(  8.66%)d 0.03(  2.86%)
   180. (0.00736) RY*( 1) C   8           s(  0.83%)p99.99( 95.77%)d 4.11(  3.40%)
                                            0.0000 -0.0104  0.0756 -0.0492  0.0051
                                           -0.0206  0.9334 -0.0118  0.0345 -0.0023
                                            0.1753 -0.0216  0.0037 -0.0048  0.2309
                                           -0.0103  0.0127 -0.0145  0.0543 -0.0608
                                            0.1510 -0.0659
   181. (0.00355) RY*( 2) C   8           s(  8.52%)p10.27( 87.51%)d 0.46(  3.96%)
                                           -0.0000  0.0081  0.2916 -0.0108 -0.0067
                                            0.0132  0.0736  0.0422 -0.0125 -0.0006
                                           -0.8984 -0.0203  0.0153 -0.0114  0.2431
                                            0.0114  0.0205  0.1838  0.0134 -0.0181
                                            0.0556 -0.0475
   182. (0.00277) RY*( 3) C   8           s(  0.23%)p99.99( 94.89%)d21.57(  4.88%)
                                           -0.0000  0.0028 -0.0184  0.0433  0.0066
                                            0.0026  0.2725  0.0580 -0.0137 -0.0181
                                           -0.2199  0.0234  0.0428 -0.0037 -0.9053
                                           -0.0158  0.0133  0.0536  0.1741 -0.0027
                                           -0.0182  0.1238
   183. (0.00086) RY*( 4) C   8           s( 80.79%)p 0.15( 12.38%)d 0.08(  6.84%)
                                           -0.0000 -0.0006  0.8988 -0.0069 -0.0013
                                            0.0103 -0.0860  0.1983 -0.0951  0.0006
                                            0.2310  0.0349 -0.0439  0.0040 -0.0808
                                            0.0429 -0.0548 -0.1760  0.0469 -0.1574
                                           -0.0858  0.0554
   184. (0.00066) RY*( 5) C   8           s(  0.30%)p14.01(  4.22%)d99.99( 95.48%)
                                           -0.0000  0.0003  0.0469  0.0279  0.0061
                                           -0.0008 -0.0175 -0.0182  0.0306 -0.0065
                                           -0.0169 -0.0437 -0.0101  0.0098  0.0579
                                           -0.1847 -0.0271 -0.1156 -0.1664  0.2260
                                            0.4857  0.7916
   185. (0.00029) RY*( 6) C   8           s(  0.46%)p99.99( 59.62%)d87.22( 39.93%)
                                           -0.0000  0.0000  0.0219  0.0587 -0.0257
                                            0.0051  0.0665 -0.3216 -0.1584 -0.0144
                                           -0.1209  0.4749  0.3880 -0.0073 -0.0386
                                            0.0813  0.2533 -0.5106 -0.3575  0.0376
                                           -0.0784 -0.0562
   186. (0.00020) RY*( 7) C   8           s(  4.02%)p10.77( 43.33%)d13.08( 52.64%)
                                           -0.0000  0.0044 -0.1288  0.1536  0.0065
                                           -0.0048 -0.0057  0.0170  0.1279 -0.0032
                                           -0.0880  0.4612 -0.1851  0.0105  0.1592
                                           -0.3397 -0.1450 -0.2692  0.5603 -0.2471
                                           -0.2020  0.1955
   187. (0.00019) RY*( 8) C   8           s( 27.32%)p 2.07( 56.57%)d 0.59( 16.10%)
                                           -0.0000  0.0005  0.0803  0.5116  0.0711
                                            0.0019 -0.0038 -0.3291 -0.3537  0.0009
                                            0.0329 -0.0699 -0.1078 -0.0038 -0.0658
                                           -0.5055 -0.2342  0.1530 -0.1927 -0.1283
                                            0.1745 -0.2315
   188. (0.00015) RY*( 9) C   8           s(  4.10%)p15.97( 65.41%)d 7.44( 30.49%)
                                           -0.0000  0.0034  0.0270  0.1982  0.0305
                                           -0.0012  0.0664 -0.0569 -0.0398  0.0101
                                            0.0719  0.5580 -0.2808  0.0024  0.0132
                                            0.4455 -0.2252  0.4668 -0.1989  0.0926
                                           -0.0929  0.1739
   189. (0.00008) RY*(10) C   8           s( 10.27%)p 2.73( 28.07%)d 6.00( 61.65%)
   190. (0.00009) RY*(11) C   8           s( 12.05%)p 3.59( 43.27%)d 3.71( 44.68%)
   191. (0.00007) RY*(12) C   8           s(  0.89%)p61.78( 55.18%)d49.19( 43.93%)
   192. (0.00005) RY*(13) C   8           s(  3.78%)p20.11( 75.97%)d 5.36( 20.25%)
   193. (0.00004) RY*(14) C   8           s( 34.84%)p 0.79( 27.64%)d 1.08( 37.52%)
   194. (0.00004) RY*(15) C   8           s( 20.11%)p 2.52( 50.64%)d 1.46( 29.26%)
   195. (0.00001) RY*(16) C   8           s(  0.79%)p99.99( 97.42%)d 2.28(  1.79%)
   196. (0.00001) RY*(17) C   8           s( 90.74%)p 0.02(  2.20%)d 0.08(  7.05%)
   197. (0.00641) RY*( 1) N   9           s(  0.61%)p99.99( 97.98%)d 2.30(  1.41%)
                                           -0.0000  0.0031  0.0128  0.0771 -0.0007
                                           -0.0146  0.9207 -0.2064  0.0127 -0.0028
                                            0.0694 -0.1920  0.0053 -0.0032  0.1823
                                            0.1190 -0.0044 -0.0913  0.0498  0.0305
                                            0.0430 -0.0220
   198. (0.00506) RY*( 2) N   9           s( 12.17%)p 7.13( 86.76%)d 0.09(  1.07%)
                                           -0.0000  0.0027  0.3488  0.0041 -0.0002
                                            0.0010 -0.1909  0.1397  0.0009  0.0003
                                           -0.3465 -0.3645 -0.0197 -0.0051  0.7065
                                            0.2432 -0.0100  0.0277 -0.0193  0.0143
                                           -0.0571 -0.0780
   199. (0.00160) RY*( 3) N   9           s( 55.53%)p 0.72( 39.89%)d 0.08(  4.59%)
                                           -0.0000  0.0009  0.6198  0.4136  0.0044
                                            0.0023  0.0437  0.2198  0.0055  0.0000
                                            0.2559 -0.0566 -0.1305 -0.0040 -0.0689
                                           -0.5075  0.0239  0.0121  0.0901  0.1890
                                            0.0386  0.0201
   200. (0.00153) RY*( 4) N   9           s( 51.40%)p 0.83( 42.50%)d 0.12(  6.10%)
                                           -0.0000 -0.0002 -0.2822  0.6590  0.0019
                                           -0.0009 -0.0227 -0.2126  0.0284 -0.0043
                                           -0.5461 -0.1036 -0.1083 -0.0055 -0.0750
                                           -0.2249  0.0400  0.0035 -0.0402 -0.2399
                                           -0.0425 -0.0025
   201. (0.00100) RY*( 5) N   9           s( 27.39%)p 1.86( 50.87%)d 0.79( 21.74%)
                                           -0.0000 -0.0054 -0.2810  0.4415  0.0041
                                           -0.0019 -0.2053 -0.0863  0.0051  0.0000
                                            0.5127 -0.2414 -0.0653  0.0028  0.1460
                                            0.3330 -0.0377  0.0782 -0.1349  0.2349
                                            0.1575  0.3364
   202. (0.00070) RY*( 6) N   9           s(  5.93%)p10.18( 60.42%)d 5.67( 33.65%)
                                            0.0000  0.0044  0.2284 -0.0846 -0.0028
                                            0.0031 -0.1114 -0.7067  0.0192  0.0021
                                            0.1175  0.1290  0.0344 -0.0017  0.1507
                                           -0.1893 -0.0415 -0.0271 -0.5504  0.0429
                                           -0.1560 -0.0815
   203. (0.00059) RY*( 7) N   9           s( 21.89%)p 2.43( 53.30%)d 1.13( 24.81%)
                                           -0.0000 -0.0088  0.4654 -0.0467  0.0094
                                            0.0033  0.0086 -0.1459  0.0326 -0.0023
                                           -0.2462 -0.1796 -0.0553  0.0032 -0.4974
                                            0.4089  0.0053  0.1003 -0.1349 -0.1362
                                            0.2784  0.3517
   204. (0.00041) RY*( 8) N   9           s( 12.81%)p 5.91( 75.68%)d 0.90( 11.51%)
                                            0.0000  0.0038  0.1965  0.2975 -0.0309
                                            0.0010  0.0201 -0.1335 -0.0269 -0.0035
                                           -0.0701  0.7524  0.1182  0.0018  0.1874
                                            0.3236 -0.1142  0.1252  0.3051  0.0478
                                            0.0104  0.0628
   205. (0.00021) RY*( 9) N   9           s(  2.19%)p13.78( 30.19%)d30.88( 67.62%)
                                           -0.0000 -0.0030 -0.0042  0.1475 -0.0105
                                           -0.0043  0.1069  0.4263 -0.0063 -0.0061
                                           -0.1411  0.2463  0.0801 -0.0021 -0.0370
                                            0.1413 -0.0178 -0.5578 -0.5760  0.1704
                                           -0.0345  0.0551
   206. (0.00016) RY*(10) N   9           s(  4.80%)p 5.86( 28.13%)d13.96( 67.06%)
                                           -0.0000 -0.0106  0.1289  0.1765 -0.0122
                                           -0.0010  0.0065  0.1289  0.0025  0.0205
                                            0.3432 -0.0025 -0.1781 -0.0045 -0.0876
                                            0.3019  0.1260  0.0197 -0.0990 -0.6199
                                           -0.4287 -0.3039
   207. (0.00011) RY*(11) N   9           s(  0.44%)p51.26( 22.47%)d99.99( 77.09%)
                                            0.0000 -0.0017  0.0637 -0.0002  0.0178
                                           -0.0082 -0.1994 -0.2913  0.1220  0.0044
                                            0.0708 -0.0570 -0.2190 -0.0007 -0.0269
                                            0.1041  0.1317 -0.7433  0.3889  0.0030
                                            0.1905 -0.1755
   208. (0.00011) RY*(12) N   9           s(  1.73%)p15.71( 27.14%)d41.18( 71.13%)
                                           -0.0000 -0.0136  0.0365  0.1238 -0.0209
                                            0.0009 -0.0348 -0.0914 -0.0448 -0.0030
                                           -0.1129 -0.1952  0.1703 -0.0116 -0.3392
                                            0.2543 -0.0097  0.0656  0.1112  0.5769
                                           -0.4767 -0.3668
   209. (0.00006) RY*(13) N   9           s(  1.88%)p42.84( 80.68%)d 9.26( 17.44%)
   210. (0.00003) RY*(14) N   9           s(  1.50%)p 5.86(  8.81%)d59.71( 89.69%)
   211. (0.00001) RY*(15) N   9           s(  0.87%)p99.99( 96.33%)d 3.23(  2.80%)
   212. (0.00000) RY*(16) N   9           s(  0.04%)p99.99( 98.22%)d38.95(  1.73%)
   213. (0.00000) RY*(17) N   9           s( 98.88%)p 0.01(  0.68%)d 0.00(  0.44%)
   214. (0.00545) RY*( 1) C  10           s(  0.44%)p99.99( 94.37%)d11.80(  5.19%)
                                            0.0000 -0.0208  0.0555  0.0292  0.0054
                                            0.0138 -0.4046 -0.0444 -0.0139  0.0152
                                           -0.6358  0.0329 -0.0358  0.0136 -0.6062
                                            0.0543 -0.0163 -0.1362 -0.0745 -0.1087
                                            0.1062 -0.0685
   215. (0.00193) RY*( 2) C  10           s(  1.64%)p58.38( 95.99%)d 1.44(  2.37%)
                                            0.0000  0.0163  0.1173  0.0466 -0.0152
                                           -0.0228 -0.8680  0.0830  0.1211  0.0159
                                            0.3741 -0.0633 -0.0371  0.0014  0.1898
                                            0.0452  0.0281  0.0466  0.1102 -0.0140
                                            0.0923 -0.0251
   216. (0.00115) RY*( 3) C  10           s(  0.08%)p99.99( 80.43%)d99.99( 19.50%)
                                            0.0000  0.0009  0.0053  0.0270  0.0003
                                           -0.0067  0.0954  0.0900  0.0459 -0.0105
                                            0.5454  0.2284  0.0210  0.0166 -0.6338
                                           -0.1763 -0.0405 -0.1385  0.2543 -0.1514
                                           -0.2187 -0.2011
   217. (0.00061) RY*( 4) C  10           s(  1.24%)p26.76( 33.19%)d52.88( 65.57%)
                                           -0.0000 -0.0005  0.1106  0.0128  0.0039
                                            0.0016 -0.0566  0.0738 -0.0630 -0.0039
                                           -0.3119  0.1699 -0.0091  0.0043  0.3380
                                           -0.2792  0.0280 -0.3971  0.5800 -0.1791
                                           -0.3571  0.0464
   218. (0.00049) RY*( 5) C  10           s( 83.97%)p 0.18( 14.88%)d 0.01(  1.15%)
                                           -0.0000 -0.0069  0.9093 -0.1133 -0.0016
                                            0.0170  0.1299  0.1727 -0.1498  0.0076
                                            0.0171 -0.0119 -0.0237  0.0078 -0.0459
                                            0.2758 -0.0077  0.0672  0.0330  0.0746
                                           -0.0181  0.0070
   219. (0.00030) RY*( 6) C  10           s( 18.53%)p 4.07( 75.44%)d 0.33(  6.03%)
                                            0.0000 -0.0070  0.1787  0.3877 -0.0542
                                           -0.0094  0.0105 -0.6426  0.2791  0.0080
                                            0.0376  0.4754 -0.0433  0.0017  0.0893
                                            0.1563  0.0405 -0.1514 -0.1011  0.1525
                                           -0.0344 -0.0526
   220. (0.00016) RY*( 7) C  10           s( 34.31%)p 1.25( 42.98%)d 0.66( 22.71%)
                                           -0.0000  0.0052  0.1319  0.5660  0.0735
                                           -0.0011 -0.0457  0.3487 -0.0887  0.0013
                                           -0.0759  0.2047  0.0381 -0.0013  0.0544
                                           -0.4557 -0.1963  0.2799 -0.3516 -0.0293
                                           -0.1505  0.0404
   221. (0.00015) RY*( 8) C  10           s(  6.23%)p 9.34( 58.17%)d 5.72( 35.60%)
                                            0.0000 -0.0053 -0.1197  0.2047 -0.0774
                                           -0.0124 -0.1132  0.0446 -0.5030  0.0025
                                            0.0595 -0.1005  0.4181 -0.0044 -0.0376
                                            0.2202  0.2745 -0.2751 -0.1355  0.3846
                                           -0.3287 -0.0775
   222. (0.00009) RY*( 9) C  10           s(  4.68%)p18.00( 84.15%)d 2.39( 11.17%)
   223. (0.00006) RY*(10) C  10           s( 11.04%)p 1.95( 21.48%)d 6.11( 67.47%)
   224. (0.00004) RY*(11) C  10           s( 33.24%)p 1.21( 40.32%)d 0.80( 26.45%)
   225. (0.00004) RY*(12) C  10           s(  0.10%)p99.99( 21.28%)d99.99( 78.62%)
   226. (0.00003) RY*(13) C  10           s(  0.25%)p64.72( 16.09%)d99.99( 83.66%)
   227. (0.00001) RY*(14) C  10           s(  2.35%)p30.82( 72.54%)d10.67( 25.11%)
   228. (0.00001) RY*(15) C  10           s(  4.59%)p11.87( 54.53%)d 8.90( 40.88%)
   229. (0.00001) RY*(16) C  10           s(  1.34%)p68.42( 91.96%)d 4.98(  6.70%)
   230. (0.00000) RY*(17) C  10           s( 96.06%)p 0.02(  2.28%)d 0.02(  1.66%)
   231. (0.00575) RY*( 1) C  11           s(  0.38%)p99.99( 94.81%)d12.85(  4.82%)
                                            0.0000 -0.0262  0.0485 -0.0252  0.0091
                                           -0.0192  0.5662 -0.0742  0.0437  0.0178
                                           -0.6799  0.0364 -0.0339  0.0092 -0.3928
                                            0.0120 -0.0126  0.1613  0.1311 -0.0377
                                            0.0494  0.0334
   232. (0.00202) RY*( 2) C  11           s(  0.35%)p99.99( 97.53%)d 6.08(  2.12%)
                                           -0.0000 -0.0021  0.0424 -0.0409 -0.0043
                                            0.0297  0.7338 -0.1251 -0.1609  0.0163
                                            0.3411 -0.0637 -0.0936  0.0205  0.4928
                                           -0.0899 -0.1168 -0.0274  0.0087 -0.0766
                                            0.1109 -0.0467
   233. (0.00097) RY*( 3) C  11           s(  0.08%)p99.99( 76.99%)d99.99( 22.93%)
                                           -0.0000  0.0004  0.0166  0.0224 -0.0007
                                           -0.0010  0.1875  0.0897  0.0074 -0.0069
                                            0.5167  0.1622  0.0171  0.0099 -0.6271
                                           -0.1934 -0.0469 -0.2767  0.3301 -0.0807
                                           -0.1128  0.1567
   234. (0.00055) RY*( 4) C  11           s(  0.12%)p99.99( 16.98%)d99.99( 82.90%)
                                            0.0000  0.0003 -0.0211  0.0278 -0.0024
                                            0.0026 -0.0836  0.0065 -0.0247  0.0095
                                           -0.2430 -0.0214 -0.0766 -0.0116  0.2979
                                           -0.0097  0.0877 -0.4593  0.3618  0.0336
                                            0.1430  0.6823
   235. (0.00044) RY*( 5) C  11           s( 88.68%)p 0.10(  8.87%)d 0.03(  2.46%)
                                            0.0000  0.0031  0.9382 -0.0727 -0.0342
                                            0.0070 -0.1058 -0.1851 -0.0741 -0.0175
                                            0.0176  0.0398  0.1440 -0.0122  0.0156
                                           -0.0651  0.1003  0.0561  0.1135  0.0238
                                            0.0868 -0.0208
   236. (0.00029) RY*( 6) C  11           s( 10.33%)p 7.96( 82.19%)d 0.72(  7.48%)
                                            0.0000 -0.0016 -0.1657  0.2750  0.0120
                                           -0.0174 -0.0698 -0.6228  0.2757 -0.0052
                                            0.0165 -0.3655  0.1495 -0.0085 -0.0649
                                           -0.4061  0.1656 -0.0656  0.0653 -0.0528
                                            0.2221 -0.1191
   237. (0.00012) RY*( 7) C  11           s( 57.65%)p 0.32( 18.61%)d 0.41( 23.75%)
                                           -0.0000 -0.0081 -0.0407  0.7547 -0.0720
                                            0.0001  0.0238  0.0375 -0.2876  0.0057
                                            0.0295  0.2291  0.1032  0.0047  0.0404
                                            0.1818  0.0514  0.1699  0.2718  0.3334
                                            0.1145 -0.1026
   238. (0.00008) RY*( 8) C  11           s( 12.18%)p 3.33( 40.55%)d 3.88( 47.27%)
   239. (0.00006) RY*( 9) C  11           s( 11.84%)p 3.87( 45.82%)d 3.57( 42.33%)
   240. (0.00003) RY*(10) C  11           s(  0.73%)p99.99( 88.96%)d14.14( 10.31%)
   241. (0.00003) RY*(11) C  11           s( 11.62%)p 1.49( 17.27%)d 6.12( 71.11%)
   242. (0.00000) RY*(12) C  11           s(  3.62%)p24.69( 89.33%)d 1.95(  7.05%)
   243. (0.00000) RY*(13) C  11           s(  1.31%)p73.61( 96.20%)d 1.91(  2.49%)
   244. (0.00000) RY*(14) C  11           s(  0.23%)p87.63( 19.74%)d99.99( 80.03%)
   245. (0.00001) RY*(15) C  11           s(  2.57%)p11.28( 29.03%)d26.58( 68.39%)
   246. (0.00000) RY*(16) C  11           s( 98.12%)p 0.01(  1.18%)d 0.01(  0.70%)
   247. (0.00001) RY*(17) C  11           s(  0.31%)p99.99( 76.00%)d77.53( 23.69%)
   248. (0.00543) RY*( 1) C  12           s(  1.03%)p91.15( 93.52%)d 5.31(  5.45%)
                                            0.0000 -0.0243  0.0971 -0.0006  0.0155
                                           -0.0239  0.9266 -0.1124  0.0541  0.0005
                                           -0.0016  0.0020 -0.0010 -0.0060  0.2439
                                           -0.0277  0.0115 -0.0187 -0.0843  0.0879
                                           -0.1867  0.0671
   249. (0.00194) RY*( 2) C  12           s(  0.02%)p99.99( 98.01%)d93.71(  1.97%)
                                           -0.0000 -0.0001  0.0143 -0.0021  0.0004
                                            0.0062  0.1443 -0.0285 -0.0356 -0.0331
                                           -0.7489  0.1210  0.1900 -0.0240 -0.5635
                                            0.0847  0.1386 -0.1092 -0.0750 -0.0247
                                            0.0171 -0.0352
   250. (0.00089) RY*( 3) C  12           s(  0.22%)p99.99( 91.64%)d37.25(  8.14%)
                                           -0.0000  0.0002  0.0462 -0.0069 -0.0003
                                           -0.0032  0.1827  0.0439  0.0220 -0.0131
                                            0.5667  0.1241  0.0674  0.0169 -0.7079
                                           -0.1725 -0.0908 -0.1561  0.2087 -0.0602
                                           -0.0892  0.0440
   251. (0.00054) RY*( 4) C  12           s(  0.16%)p 5.41(  0.88%)d99.99( 98.95%)
                                           -0.0000  0.0001  0.0379 -0.0137 -0.0030
                                           -0.0014  0.0076 -0.0074 -0.0045 -0.0049
                                            0.0453  0.0589 -0.0134  0.0092 -0.0399
                                            0.0350 -0.0080 -0.0985 -0.2265  0.2466
                                            0.5110  0.7789
   252. (0.00043) RY*( 5) C  12           s(  0.19%)p99.99( 94.29%)d29.43(  5.53%)
                                            0.0000  0.0002  0.0388 -0.0179 -0.0072
                                           -0.0022 -0.0230 -0.1433  0.0214  0.0179
                                            0.0847  0.7378 -0.2267  0.0131  0.0622
                                            0.5336 -0.1715 -0.1669 -0.1014 -0.0613
                                           -0.0098 -0.1152
   253. (0.00038) RY*( 6) C  12           s( 89.28%)p 0.09(  8.28%)d 0.03(  2.45%)
                                           -0.0000  0.0031  0.9430  0.0291 -0.0509
                                            0.0222 -0.1209 -0.0730 -0.2369 -0.0002
                                           -0.0175 -0.0398  0.0114  0.0042  0.0112
                                           -0.0403 -0.0494 -0.0181 -0.0085  0.1319
                                           -0.0713 -0.0401
   254. (0.00018) RY*( 7) C  12           s( 77.97%)p 0.05(  3.54%)d 0.24( 18.49%)
                                            0.0000 -0.0061 -0.1452  0.8710 -0.0018
                                           -0.0076 -0.0260 -0.0506 -0.1674 -0.0007
                                            0.0014  0.0153 -0.0239 -0.0019 -0.0197
                                           -0.0136 -0.0521 -0.1087  0.0195  0.4025
                                           -0.0815 -0.0634
   255. (0.00007) RY*( 8) C  12           s(  0.03%)p99.99( 21.64%)d99.99( 78.33%)
   256. (0.00004) RY*( 9) C  12           s(  4.41%)p13.19( 58.12%)d 8.51( 37.47%)
   257. (0.00001) RY*(10) C  12           s( 21.33%)p 0.20(  4.20%)d 3.49( 74.47%)
   258. (0.00001) RY*(11) C  12           s(  0.01%)p99.99( 99.65%)d27.81(  0.33%)
   259. (0.00000) RY*(12) C  12           s(  0.43%)p99.99( 94.52%)d11.68(  5.05%)
   260. (0.00001) RY*(13) C  12           s(  3.68%)p23.62( 86.89%)d 2.56(  9.43%)
   261. (0.00000) RY*(14) C  12           s(  1.00%)p19.95( 19.92%)d79.19( 79.08%)
   262. (0.00000) RY*(15) C  12           s(  0.48%)p99.99( 85.19%)d29.57( 14.33%)
   263. (0.00001) RY*(16) C  12           s(  0.56%)p69.94( 39.37%)d99.99( 60.06%)
   264. (0.00000) RY*(17) C  12           s( 99.29%)p 0.00(  0.42%)d 0.00(  0.29%)
   265. (0.00567) RY*( 1) C  13           s(  0.42%)p99.99( 94.63%)d11.71(  4.95%)
                                            0.0000 -0.0259  0.0437 -0.0398  0.0079
                                           -0.0116  0.3291  0.0808  0.0314 -0.0176
                                            0.6676  0.0356  0.0341 -0.0170  0.6147
                                            0.0514  0.0335 -0.1287 -0.0699 -0.1120
                                            0.1052 -0.0667
   266. (0.00198) RY*( 2) C  13           s(  0.13%)p99.99( 97.92%)d15.53(  1.96%)
                                            0.0000  0.0016 -0.0242  0.0256  0.0040
                                           -0.0370 -0.8663 -0.1403  0.2040  0.0166
                                            0.3845  0.0588 -0.0984  0.0034  0.0644
                                            0.0107 -0.0227 -0.0603 -0.0752  0.0497
                                           -0.0871  0.0150
   267. (0.00084) RY*( 3) C  13           s(  0.03%)p99.99( 90.03%)d99.99(  9.95%)
                                           -0.0000 -0.0001  0.0166  0.0022  0.0031
                                            0.0040 -0.1960  0.0656 -0.0172  0.0140
                                           -0.5512  0.1437 -0.0549 -0.0165  0.7013
                                           -0.1812  0.0681  0.1638 -0.1298 -0.0024
                                           -0.0383 -0.2330
   268. (0.00058) RY*( 4) C  13           s(  0.10%)p22.19(  2.25%)d99.99( 97.65%)
                                           -0.0000 -0.0003  0.0277  0.0158 -0.0000
                                           -0.0009 -0.0234 -0.0141 -0.0134 -0.0040
                                           -0.0760  0.0257 -0.0555  0.0055  0.0881
                                            0.0209  0.0617 -0.4589  0.6948 -0.2637
                                           -0.4402 -0.1408
   269. (0.00046) RY*( 5) C  13           s( 80.60%)p 0.20( 16.47%)d 0.04(  2.93%)
                                           -0.0000  0.0028  0.8969 -0.0280 -0.0289
                                           -0.0024 -0.0779  0.3136  0.0448  0.0180
                                           -0.0294 -0.0767 -0.1679  0.0134 -0.0622
                                            0.0550 -0.1261 -0.0626  0.0100 -0.0019
                                            0.1453 -0.0647
   270. (0.00025) RY*( 6) C  13           s( 18.95%)p 3.89( 73.78%)d 0.38(  7.27%)
                                           -0.0000  0.0021  0.3204 -0.2929 -0.0327
                                            0.0183  0.0606 -0.6952 -0.3494 -0.0025
                                           -0.0150  0.3314  0.0992  0.0022  0.0177
                                            0.0879 -0.0203 -0.0989 -0.1823  0.0243
                                           -0.1624  0.0525
   271. (0.00015) RY*( 7) C  13           s( 65.37%)p 0.23( 14.91%)d 0.30( 19.72%)
                                            0.0000 -0.0071 -0.0055  0.8073 -0.0435
                                            0.0015  0.0308 -0.1559 -0.1793 -0.0048
                                           -0.0187  0.2267 -0.0966 -0.0038 -0.0143
                                            0.1268 -0.1193 -0.2511 -0.0293  0.1724
                                            0.2351 -0.2199
   272. (0.00008) RY*( 8) C  13           s(  3.94%)p 7.30( 28.74%)d17.09( 67.32%)
   273. (0.00004) RY*( 9) C  13           s( 11.47%)p 5.25( 60.22%)d 2.47( 28.31%)
   274. (0.00003) RY*(10) C  13           s( 12.93%)p 1.51( 19.56%)d 5.22( 67.51%)
   275. (0.00002) RY*(11) C  13           s(  0.66%)p99.99( 94.05%)d 8.03(  5.29%)
   276. (0.00000) RY*(12) C  13           s(  0.64%)p99.99( 97.62%)d 2.71(  1.74%)
   277. (0.00001) RY*(13) C  13           s(  6.87%)p 7.37( 50.61%)d 6.19( 42.52%)
   278. (0.00000) RY*(14) C  13           s( 94.65%)p 0.04(  3.98%)d 0.01(  1.37%)
   279. (0.00001) RY*(15) C  13           s(  0.66%)p60.67( 40.31%)d88.85( 59.03%)
   280. (0.00001) RY*(16) C  13           s(  1.90%)p50.96( 96.59%)d 0.80(  1.52%)
   281. (0.00000) RY*(17) C  13           s(  0.78%)p23.67( 18.42%)d99.99( 80.80%)
   282. (0.00601) RY*( 1) C  14           s(  0.27%)p99.99( 94.86%)d17.99(  4.87%)
                                            0.0000 -0.0224  0.0437 -0.0171  0.0026
                                            0.0159 -0.7078 -0.0163 -0.0215 -0.0178
                                            0.6132 -0.0343  0.0229 -0.0104  0.2596
                                           -0.0294  0.0128  0.1572  0.1341 -0.0337
                                            0.0626  0.0317
   283. (0.00211) RY*( 2) C  14           s(  0.21%)p99.99( 97.37%)d11.57(  2.42%)
                                            0.0000  0.0167  0.0401 -0.0028 -0.0141
                                           -0.0233 -0.6108  0.1234  0.1282 -0.0102
                                           -0.4310  0.0820  0.0209 -0.0153 -0.6059
                                            0.0715  0.0537 -0.0768  0.0056 -0.0375
                                            0.1237 -0.0399
   284. (0.00131) RY*( 3) C  14           s(  0.20%)p99.99( 77.21%)d99.99( 22.59%)
                                            0.0000 -0.0002  0.0364  0.0242 -0.0108
                                            0.0000 -0.2335  0.0149  0.0178  0.0010
                                           -0.5180 -0.2547 -0.0334 -0.0052  0.5827
                                            0.2046  0.0361  0.2081 -0.1256 -0.0507
                                           -0.1151 -0.3885
   285. (0.00055) RY*( 4) C  14           s(  0.25%)p99.99( 30.00%)d99.99( 69.75%)
                                            0.0000 -0.0006  0.0487 -0.0109 -0.0017
                                            0.0032 -0.1136  0.0773 -0.0283  0.0056
                                           -0.3050  0.1054 -0.0458 -0.0085  0.3771
                                           -0.1730  0.0435 -0.4782  0.4766 -0.0488
                                            0.0032  0.4892
   286. (0.00043) RY*( 5) C  14           s( 85.23%)p 0.14( 11.58%)d 0.04(  3.19%)
                                            0.0000 -0.0042  0.9143 -0.1277  0.0025
                                            0.0207  0.0832  0.2308 -0.1553 -0.0067
                                            0.0637  0.0878  0.0255  0.0012  0.0097
                                            0.1313 -0.0358 -0.0909 -0.0674 -0.0510
                                            0.0971 -0.0838
   287. (0.00026) RY*( 6) C  14           s( 24.71%)p 2.91( 71.98%)d 0.13(  3.31%)
                                            0.0000 -0.0057  0.3441  0.3557 -0.0459
                                           -0.0024  0.0166 -0.4416  0.3473 -0.0098
                                           -0.0413 -0.4169  0.1360 -0.0088 -0.0771
                                           -0.4136  0.1809  0.0482  0.0888  0.1489
                                            0.0209  0.0165
   288. (0.00016) RY*( 7) C  14           s(  1.47%)p42.64( 62.85%)d24.21( 35.68%)
                                           -0.0000 -0.0102  0.0183  0.1103 -0.0463
                                           -0.0101 -0.0937  0.3821 -0.1851  0.0004
                                            0.0192 -0.4409 -0.3564 -0.0061 -0.0980
                                           -0.1360 -0.2989 -0.0378 -0.1595  0.4185
                                           -0.3403  0.1976
   289. (0.00010) RY*( 8) C  14           s( 16.70%)p 3.05( 50.95%)d 1.94( 32.35%)
                                           -0.0000  0.0019 -0.0904  0.3793  0.1223
                                            0.0049  0.0405  0.5121  0.0843  0.0063
                                            0.0811 -0.2101  0.3371  0.0023  0.0488
                                           -0.0358  0.2655 -0.0877 -0.3163 -0.4227
                                            0.0553  0.1845
   290. (0.00007) RY*( 9) C  14           s(  3.70%)p17.20( 63.68%)d 8.81( 32.62%)
   291. (0.00008) RY*(10) C  14           s(  2.82%)p16.81( 47.36%)d17.68( 49.82%)
   292. (0.00003) RY*(11) C  14           s( 58.54%)p 0.56( 32.53%)d 0.15(  8.94%)
   293. (0.00004) RY*(12) C  14           s(  1.16%)p23.18( 26.90%)d62.01( 71.94%)
   294. (0.00001) RY*(13) C  14           s(  1.05%)p18.22( 19.09%)d76.21( 79.86%)
   295. (0.00001) RY*(14) C  14           s(  3.19%)p22.70( 72.48%)d 7.62( 24.33%)
   296. (0.00001) RY*(15) C  14           s(  2.36%)p32.49( 76.77%)d 8.83( 20.87%)
   297. (0.00000) RY*(16) C  14           s( 95.06%)p 0.02(  1.51%)d 0.04(  3.43%)
   298. (0.00001) RY*(17) C  14           s(  3.17%)p19.84( 62.96%)d10.67( 33.87%)
   299. (0.00988) RY*( 1) C  15           s(  9.58%)p 8.87( 84.97%)d 0.57(  5.45%)
                                            0.0000  0.0395  0.3042 -0.0362 -0.0204
                                            0.0144  0.0951 -0.0220 -0.0065 -0.0342
                                           -0.2123 -0.0183  0.0405  0.0560  0.8855
                                           -0.0296 -0.0600  0.0224 -0.0315 -0.2257
                                           -0.0115 -0.0441
   300. (0.00692) RY*( 2) C  15           s(  0.43%)p19.43(  8.43%)d99.99( 91.14%)
                                           -0.0000 -0.0014  0.0644  0.0137  0.0027
                                            0.0712 -0.0716 -0.2546  0.0418  0.0194
                                            0.0523 -0.0226  0.0010 -0.0055 -0.0500
                                           -0.0350 -0.0123  0.5239 -0.7664 -0.0166
                                           -0.1741  0.1377
   301. (0.00651) RY*( 3) C  15           s( 25.26%)p 0.69( 17.45%)d 2.27( 57.29%)
                                           -0.0000  0.0086  0.5022 -0.0047  0.0174
                                           -0.0158 -0.0215  0.0131 -0.0104  0.0388
                                            0.3282  0.1501 -0.0556  0.0259  0.0956
                                           -0.1345 -0.1037  0.0105  0.0497  0.6974
                                            0.1809  0.2264
   302. (0.00262) RY*( 4) C  15           s(  9.29%)p 8.04( 74.65%)d 1.73( 16.06%)
                                           -0.0000  0.0022  0.3019  0.0055 -0.0411
                                            0.0037  0.0811 -0.0053 -0.0084  0.0045
                                           -0.8010  0.0380 -0.0297  0.0556 -0.2574
                                            0.0670 -0.1483 -0.0020 -0.0553  0.2872
                                           -0.0866 -0.2600
   303. (0.00066) RY*( 5) C  15           s( 42.67%)p 0.84( 35.74%)d 0.51( 21.59%)
                                           -0.0000  0.0008  0.6531  0.0025 -0.0132
                                            0.0128 -0.3936  0.0294 -0.0487  0.0151
                                            0.2320 -0.2577 -0.0070  0.0265 -0.2223
                                            0.1448  0.0865 -0.0721  0.0555 -0.3523
                                           -0.1410 -0.2522
   304. (0.00042) RY*( 6) C  15           s(  5.06%)p17.56( 88.89%)d 1.20(  6.05%)
                                           -0.0000  0.0006  0.2242  0.0148 -0.0126
                                           -0.0282  0.8482  0.1176  0.2667  0.0008
                                            0.2173 -0.0937 -0.0051  0.0137 -0.1446
                                            0.0607  0.0537 -0.1091 -0.1404 -0.1133
                                           -0.0667 -0.1078
   305. (0.00016) RY*( 7) C  15           s( 13.30%)p 5.06( 67.37%)d 1.45( 19.33%)
                                            0.0000  0.0099  0.0316  0.3585  0.0584
                                           -0.0039  0.0510 -0.1638 -0.0569  0.0035
                                           -0.0816 -0.2976  0.6230  0.0044 -0.0107
                                           -0.0600  0.3924  0.1141  0.0275  0.0957
                                            0.4066 -0.0711
   306. (0.00010) RY*( 8) C  15           s(  0.90%)p69.59( 62.51%)d40.73( 36.59%)
                                           -0.0000 -0.0041  0.0596  0.0279  0.0681
                                            0.0159 -0.1900  0.4969  0.3672  0.0093
                                           -0.1255  0.0477  0.3030 -0.0120 -0.0555
                                            0.1610 -0.2607 -0.2357 -0.2716 -0.1491
                                            0.2444  0.3932
   307. (0.00008) RY*( 9) C  15           s(  7.13%)p 6.90( 49.19%)d 6.13( 43.69%)
   308. (0.00004) RY*(10) C  15           s( 35.58%)p 1.56( 55.53%)d 0.25(  8.89%)
   309. (0.00002) RY*(11) C  15           s( 13.98%)p 5.61( 78.47%)d 0.54(  7.56%)
   310. (0.00003) RY*(12) C  15           s(  1.48%)p33.45( 49.52%)d33.09( 49.00%)
   311. (0.00003) RY*(13) C  15           s(  0.79%)p99.99( 86.02%)d16.64( 13.19%)
   312. (0.00001) RY*(14) C  15           s( 64.90%)p 0.32( 20.84%)d 0.22( 14.27%)
   313. (0.00001) RY*(15) C  15           s(  2.66%)p21.89( 58.29%)d14.66( 39.05%)
   314. (0.00001) RY*(16) C  15           s(  0.98%)p34.93( 34.26%)d66.02( 64.76%)
   315. (0.00000) RY*(17) C  15           s( 65.74%)p 0.44( 29.07%)d 0.08(  5.19%)
   316. (0.00204) RY*( 1) O  16           s(  0.37%)p99.99( 98.23%)d 3.81(  1.41%)
                                            0.0000  0.0011  0.0514  0.0319 -0.0043
                                            0.0012  0.0348  0.0180  0.0036 -0.0070
                                            0.9832 -0.0338  0.0326  0.0001  0.0838
                                            0.0665  0.0190  0.0040  0.0061  0.1073
                                            0.0082  0.0492
   317. (0.00189) RY*( 2) O  16           s(  1.00%)p98.46( 98.19%)d 0.82(  0.82%)
                                           -0.0000  0.0007  0.0992  0.0117 -0.0001
                                            0.0021  0.9798  0.0939  0.0302  0.0027
                                           -0.0309  0.0306 -0.0045 -0.0045 -0.1009
                                            0.0011 -0.0028 -0.0372  0.0792 -0.0103
                                            0.0137 -0.0147
   318. (0.00071) RY*( 3) O  16           s( 87.83%)p 0.14( 11.92%)d 0.00(  0.25%)
                                           -0.0000  0.0055  0.9290  0.1233 -0.0033
                                           -0.0041 -0.0713 -0.0024  0.0028  0.0061
                                           -0.0825 -0.0401  0.0160 -0.0317  0.2502
                                            0.2018  0.0320  0.0087 -0.0069 -0.0337
                                            0.0183 -0.0301
   319. (0.00016) RY*( 4) O  16           s( 29.39%)p 2.31( 67.82%)d 0.09(  2.79%)
                                            0.0000 -0.0097 -0.1847  0.5095  0.0065
                                            0.0030  0.0851 -0.0316 -0.0022 -0.0041
                                           -0.0419  0.0880  0.0068  0.0305  0.7340
                                           -0.3451  0.0399 -0.0061  0.0322 -0.1020
                                            0.0498  0.1180
   320. (0.00009) RY*( 5) O  16           s( 23.88%)p 2.76( 65.90%)d 0.43( 10.22%)
   321. (0.00006) RY*( 6) O  16           s(  5.22%)p17.63( 91.99%)d 0.53(  2.79%)
   322. (0.00003) RY*( 7) O  16           s( 31.77%)p 1.94( 61.78%)d 0.20(  6.45%)
   323. (0.00003) RY*( 8) O  16           s(  7.74%)p 3.98( 30.81%)d 7.94( 61.45%)
   324. (0.00002) RY*( 9) O  16           s(  6.71%)p13.25( 88.84%)d 0.66(  4.46%)
   325. (0.00000) RY*(10) O  16           s( 99.85%)p 0.00(  0.08%)d 0.00(  0.07%)
   326. (0.00000) RY*(11) O  16           s(  0.09%)p99.99( 99.71%)d 2.34(  0.20%)
   327. (0.00000) RY*(12) O  16           s(  0.80%)p90.06( 71.86%)d34.26( 27.34%)
   328. (0.00000) RY*(13) O  16           s(  0.09%)p28.72(  2.50%)d99.99( 97.41%)
   329. (0.00000) RY*(14) O  16           s(  0.03%)p56.17(  1.79%)d99.99( 98.18%)
   330. (0.00000) RY*(15) O  16           s(  0.18%)p24.52(  4.35%)d99.99( 95.47%)
   331. (0.00000) RY*(16) O  16           s(  4.36%)p 1.31(  5.72%)d20.62( 89.92%)
   332. (0.00000) RY*(17) O  16           s(  0.57%)p99.99( 98.93%)d 0.88(  0.50%)
   333. (0.00041) RY*( 1) H  17           s(100.00%)
                                           -0.0006  1.0000  0.0027
   334. (0.00021) RY*( 2) H  17           s(100.00%)
                                           -0.0012 -0.0027  1.0000
   335. (0.00047) RY*( 1) H  18           s(100.00%)
                                           -0.0006  1.0000  0.0022
   336. (0.00022) RY*( 2) H  18           s(100.00%)
                                           -0.0012 -0.0022  1.0000
   337. (0.00064) RY*( 1) H  19           s(100.00%)
                                           -0.0013  1.0000  0.0016
   338. (0.00018) RY*( 2) H  19           s(100.00%)
                                           -0.0007 -0.0016  1.0000
   339. (0.00067) RY*( 1) H  20           s(100.00%)
                                           -0.0017  1.0000  0.0015
   340. (0.00014) RY*( 2) H  20           s(100.00%)
                                           -0.0006 -0.0015  1.0000
   341. (0.00048) RY*( 1) H  21           s(100.00%)
                                           -0.0007  1.0000  0.0024
   342. (0.00022) RY*( 2) H  21           s(100.00%)
                                           -0.0011 -0.0024  1.0000
   343. (0.00170) RY*( 1) H  22           s(100.00%)
                                           -0.0032  1.0000 -0.0002
   344. (0.00017) RY*( 2) H  22           s(100.00%)
                                            0.0002  0.0002  1.0000
   345. (0.00056) RY*( 1) H  23           s(100.00%)
                                           -0.0013  1.0000  0.0017
   346. (0.00016) RY*( 2) H  23           s(100.00%)
                                           -0.0007 -0.0017  1.0000
   347. (0.00048) RY*( 1) H  24           s(100.00%)
                                           -0.0007  1.0000  0.0025
   348. (0.00021) RY*( 2) H  24           s(100.00%)
                                           -0.0011 -0.0025  1.0000
   349. (0.00040) RY*( 1) H  25           s(100.00%)
                                           -0.0006  1.0000  0.0028
   350. (0.00022) RY*( 2) H  25           s(100.00%)
                                           -0.0012 -0.0028  1.0000
   351. (0.00048) RY*( 1) H  26           s(100.00%)
                                           -0.0007  1.0000  0.0024
   352. (0.00023) RY*( 2) H  26           s(100.00%)
                                           -0.0012 -0.0024  1.0000
   353. (0.00057) RY*( 1) H  27           s(100.00%)
                                           -0.0016  1.0000  0.0026
   354. (0.00024) RY*( 2) H  27           s(100.00%)
                                           -0.0007 -0.0026  1.0000
   355. (0.00085) RY*( 1) H  28           s(100.00%)
                                           -0.0041  1.0000 -0.0038
   356. (0.00022) RY*( 2) H  28           s(100.00%)
                                            0.0007  0.0038  1.0000
   357. (0.00437) RY*( 1) C  29           s(  6.56%)p13.51( 88.58%)d 0.74(  4.87%)
                                            0.0000 -0.0040  0.2547 -0.0258  0.0048
                                            0.0050 -0.2065 -0.0124 -0.0078  0.0044
                                            0.7777 -0.1130  0.0114  0.0258 -0.4735
                                           -0.0102  0.0090 -0.0589 -0.0479 -0.0140
                                           -0.0975 -0.1822
   358. (0.00301) RY*( 2) C  29           s(  0.03%)p99.99( 68.33%)d99.99( 31.64%)
                                            0.0000 -0.0000  0.0079  0.0155 -0.0016
                                           -0.0277  0.7338  0.3182  0.0288 -0.0028
                                            0.1611  0.0402 -0.0023  0.0026 -0.1175
                                           -0.0071  0.0238  0.3857  0.3946  0.0219
                                           -0.0888 -0.0593
   359. (0.00129) RY*( 3) C  29           s( 35.09%)p 1.81( 63.37%)d 0.04(  1.53%)
                                            0.0000 -0.0058  0.5884  0.0647  0.0231
                                           -0.0057  0.0164  0.0357  0.0113  0.0445
                                            0.2606 -0.1337 -0.0913  0.0274  0.7192
                                           -0.1243 -0.0497  0.0354  0.0386 -0.0625
                                            0.0481  0.0798
   360. (0.00029) RY*( 4) C  29           s( 34.24%)p 1.33( 45.44%)d 0.59( 20.32%)
                                           -0.0000 -0.0008  0.5450  0.2049 -0.0589
                                            0.0023 -0.0662  0.1299  0.0146 -0.0263
                                           -0.4412 -0.2210  0.1619 -0.0022 -0.2920
                                            0.2779 -0.0004 -0.0338  0.1122 -0.3655
                                           -0.2269 -0.0661
   361. (0.00026) RY*( 5) C  29           s(  1.07%)p80.84( 86.52%)d11.59( 12.41%)
                                            0.0000  0.0013  0.0999 -0.0269  0.0007
                                           -0.0036  0.5576 -0.6906 -0.0131  0.0010
                                            0.0112 -0.2342  0.1011  0.0025 -0.0594
                                            0.0827 -0.0398 -0.3039 -0.1701  0.0312
                                            0.0116  0.0407
   362. (0.00014) RY*( 6) C  29           s( 13.24%)p 3.84( 50.84%)d 2.71( 35.92%)
                                            0.0000 -0.0005  0.3223 -0.1492 -0.0790
                                           -0.0015 -0.0577 -0.0784  0.0206  0.0157
                                           -0.0641  0.1815  0.2013  0.0022 -0.1406
                                            0.0312  0.6324  0.1551  0.0210  0.3977
                                            0.1768  0.3811
   363. (0.00009) RY*( 7) C  29           s(  0.50%)p99.99( 53.59%)d91.19( 45.91%)
   364. (0.00009) RY*( 8) C  29           s( 15.44%)p 3.95( 60.95%)d 1.53( 23.61%)
   365. (0.00007) RY*( 9) C  29           s(  4.96%)p 7.24( 35.89%)d11.93( 59.15%)
   366. (0.00005) RY*(10) C  29           s( 51.08%)p 0.79( 40.41%)d 0.17(  8.50%)
   367. (0.00003) RY*(11) C  29           s(  2.26%)p21.32( 48.13%)d21.98( 49.61%)
   368. (0.00001) RY*(12) C  29           s(  8.16%)p 7.71( 62.92%)d 3.54( 28.92%)
   369. (0.00001) RY*(13) C  29           s(  0.88%)p58.84( 51.70%)d53.97( 47.42%)
   370. (0.00002) RY*(14) C  29           s( 28.44%)p 1.20( 34.22%)d 1.31( 37.35%)
   371. (0.00000) RY*(15) C  29           s( 97.16%)p 0.02(  1.62%)d 0.01(  1.22%)
   372. (0.00001) RY*(16) C  29           s(  0.50%)p99.99( 57.38%)d83.57( 42.11%)
   373. (0.00001) RY*(17) C  29           s(  0.31%)p99.99( 50.50%)d99.99( 49.19%)
   374. (0.00101) RY*( 1) H  30           s(100.00%)
                                           -0.0024  1.0000  0.0002
   375. (0.00019) RY*( 2) H  30           s(100.00%)
                                           -0.0001 -0.0002  1.0000
   376. (0.00093) RY*( 1) H  31           s(100.00%)
                                           -0.0022  1.0000  0.0003
   377. (0.00017) RY*( 2) H  31           s(100.00%)
                                           -0.0001 -0.0003  1.0000
   378. (0.00052) RY*( 1) H  32           s(100.00%)
                                           -0.0005  1.0000 -0.0001
   379. (0.00014) RY*( 2) H  32           s(100.00%)
                                            0.0001  0.0001  1.0000
   380. (0.01566) BD*( 1) C   1 - C   2  
                ( 50.05%)   0.7075* C   1 s( 34.72%)p 1.88( 65.25%)d 0.00(  0.03%)
                                            0.0000  0.5891 -0.0109  0.0000 -0.0000
                                           -0.7825  0.0112  0.0142 -0.0001  0.0520
                                           -0.0333  0.0028 -0.0001 -0.1885  0.0229
                                            0.0012 -0.0000  0.0009  0.0060 -0.0029
                                            0.0138 -0.0091
                ( 49.95%)  -0.7068* C   2 s( 34.66%)p 1.88( 65.31%)d 0.00(  0.03%)
                                            0.0000  0.5886 -0.0133 -0.0030 -0.0006
                                            0.7872 -0.0232 -0.0115  0.0004 -0.0209
                                           -0.0324  0.0047 -0.0005  0.1762  0.0155
                                           -0.0053  0.0003 -0.0019  0.0076 -0.0037
                                            0.0130 -0.0083
   381. (0.32150) BD*( 2) C   1 - C   2  
                ( 49.88%)   0.7062* C   1 s(  0.00%)p 1.00( 99.96%)d 0.00(  0.04%)
                                            0.0000  0.0016  0.0004  0.0006  0.0001
                                            0.1687  0.0043  0.0019 -0.0003 -0.5178
                                           -0.0138 -0.0065  0.0002 -0.8380 -0.0218
                                           -0.0105  0.0006  0.0077  0.0151  0.0061
                                           -0.0073 -0.0021
                ( 50.12%)  -0.7080* C   2 s(  0.00%)p 1.00( 99.96%)d 0.00(  0.04%)
                                            0.0000 -0.0007  0.0005  0.0012  0.0001
                                            0.1742  0.0041  0.0020 -0.0002 -0.5172
                                           -0.0130 -0.0064  0.0006 -0.8372 -0.0210
                                           -0.0101  0.0015 -0.0091 -0.0105  0.0034
                                           -0.0026 -0.0127
   382. (0.01556) BD*( 1) C   1 - C   6  
                ( 50.08%)   0.7076* C   1 s( 34.68%)p 1.88( 65.29%)d 0.00(  0.03%)
                                            0.0000  0.5888 -0.0113 -0.0003 -0.0001
                                            0.2968 -0.0414 -0.0010 -0.0002 -0.6095
                                           -0.0011  0.0123 -0.0000  0.4374 -0.0077
                                           -0.0079 -0.0000 -0.0056  0.0052 -0.0146
                                           -0.0065 -0.0030
                ( 49.92%)  -0.7066* C   6 s( 34.68%)p 1.88( 65.29%)d 0.00(  0.03%)
                                            0.0000  0.5887 -0.0135 -0.0026 -0.0006
                                           -0.2663 -0.0297  0.0088 -0.0006  0.6241
                                           -0.0281 -0.0083  0.0003 -0.4364  0.0115
                                            0.0066 -0.0002 -0.0076  0.0067 -0.0135
                                           -0.0042 -0.0031
   383. (0.01159) BD*( 1) C   1 - H  17  
                ( 39.77%)   0.6306* C   1 s( 30.52%)p 2.27( 69.42%)d 0.00(  0.07%)
                                            0.0003 -0.5521 -0.0178 -0.0002 -0.0002
                                           -0.5185 -0.0029 -0.0053 -0.0012 -0.5966
                                           -0.0032 -0.0063 -0.0014  0.2632  0.0014
                                            0.0028  0.0006 -0.0204  0.0098  0.0087
                                            0.0034  0.0081
                ( 60.23%)  -0.7761* H  17 s(100.00%)
                                           -1.0000 -0.0006 -0.0012
   384. (0.01505) BD*( 1) C   2 - C   3  
                ( 50.46%)   0.7104* C   2 s( 34.69%)p 1.88( 65.28%)d 0.00(  0.03%)
                                            0.0000  0.5889 -0.0092  0.0016  0.0004
                                           -0.5106  0.0389  0.0053  0.0002 -0.5735
                                           -0.0076  0.0116 -0.0008  0.2475  0.0128
                                           -0.0057  0.0006  0.0119 -0.0042 -0.0099
                                           -0.0026 -0.0072
                ( 49.54%)  -0.7038* C   3 s( 34.63%)p 1.89( 65.34%)d 0.00(  0.03%)
                                           -0.0001  0.5883  0.0134 -0.0030 -0.0000
                                            0.5000  0.0212 -0.0084 -0.0001  0.5779
                                           -0.0285 -0.0036  0.0003 -0.2600  0.0215
                                           -0.0001  0.0001  0.0127 -0.0042 -0.0083
                                            0.0007 -0.0077
   385. (0.01118) BD*( 1) C   2 - H  18  
                ( 39.72%)   0.6302* C   2 s( 30.56%)p 2.27( 69.37%)d 0.00(  0.07%)
                                            0.0003 -0.5525 -0.0178 -0.0013 -0.0002
                                            0.2945  0.0020  0.0021  0.0003 -0.6336
                                           -0.0031 -0.0066 -0.0012  0.4532  0.0023
                                            0.0044  0.0008  0.0130 -0.0085  0.0177
                                            0.0109  0.0002
                ( 60.28%)  -0.7764* H  18 s(100.00%)
                                           -1.0000 -0.0006 -0.0012
   386. (0.02382) BD*( 1) C   3 - C   4  
                ( 50.87%)   0.7132* C   3 s( 34.99%)p 1.86( 64.98%)d 0.00(  0.03%)
                                            0.0001  0.5915  0.0067  0.0045  0.0004
                                            0.2540  0.0190 -0.0036  0.0017 -0.6219
                                            0.0138  0.0081 -0.0003  0.4447 -0.0024
                                           -0.0060  0.0006 -0.0066  0.0061 -0.0130
                                           -0.0045 -0.0032
                ( 49.13%)  -0.7010* C   4 s( 34.52%)p 1.90( 65.45%)d 0.00(  0.03%)
                                           -0.0000  0.5875  0.0062  0.0014  0.0003
                                           -0.2977  0.0142  0.0003 -0.0024  0.6102
                                           -0.0047 -0.0004  0.0026 -0.4396  0.0044
                                           -0.0007 -0.0014 -0.0059  0.0056 -0.0133
                                           -0.0067 -0.0017
   387. (0.35171) BD*( 2) C   3 - C   4  
                ( 50.96%)   0.7139* C   3 s(  0.00%)p 1.00( 99.96%)d 0.00(  0.04%)
                                           -0.0000  0.0008 -0.0030  0.0001  0.0000
                                           -0.1744 -0.0028 -0.0011 -0.0004  0.5249
                                            0.0056  0.0039 -0.0012  0.8327  0.0108
                                            0.0067 -0.0012  0.0093  0.0112 -0.0031
                                            0.0024  0.0127
                ( 49.04%)  -0.7003* C   4 s(  0.01%)p 1.00( 99.96%)d 0.00(  0.03%)
                                            0.0001 -0.0023 -0.0072  0.0035  0.0001
                                           -0.1667 -0.0036 -0.0020  0.0004  0.5229
                                            0.0032  0.0033 -0.0028  0.8356  0.0081
                                            0.0048 -0.0054 -0.0019  0.0029  0.0066
                                           -0.0086 -0.0130
   388. (0.01219) BD*( 1) C   3 - H  19  
                ( 39.47%)   0.6282* C   3 s( 30.29%)p 2.30( 69.65%)d 0.00(  0.07%)
                                           -0.0003  0.5501 -0.0159 -0.0012 -0.0002
                                           -0.8085 -0.0030 -0.0015 -0.0011  0.0491
                                           -0.0064  0.0042  0.0020 -0.2008  0.0045
                                           -0.0030 -0.0017 -0.0025  0.0105  0.0006
                                            0.0212 -0.0103
                ( 60.53%)  -0.7780* H  19 s(100.00%)
                                            1.0000  0.0013  0.0007
   389. (0.02231) BD*( 1) C   4 - C   5  
                ( 49.22%)   0.7015* C   4 s( 33.33%)p 2.00( 66.63%)d 0.00(  0.03%)
                                            0.0000 -0.5773 -0.0035 -0.0014 -0.0001
                                           -0.7946  0.0106  0.0008 -0.0039  0.0362
                                           -0.0084 -0.0007  0.0009 -0.1827  0.0032
                                            0.0008 -0.0015  0.0006 -0.0069  0.0025
                                           -0.0146  0.0089
                ( 50.78%)  -0.7126* C   5 s( 35.12%)p 1.85( 64.85%)d 0.00(  0.03%)
                                           -0.0001 -0.5926 -0.0057 -0.0048 -0.0003
                                            0.7882 -0.0067 -0.0109  0.0012 -0.0221
                                           -0.0191  0.0006 -0.0015  0.1614  0.0078
                                           -0.0012  0.0012  0.0014 -0.0064  0.0036
                                           -0.0126  0.0084
   390. (0.03551) BD*( 1) C   4 - C   7  
                ( 51.21%)   0.7156* C   4 s( 32.11%)p 2.11( 67.86%)d 0.00(  0.03%)
                                            0.0001  0.5666 -0.0064 -0.0038 -0.0004
                                           -0.5014 -0.0101  0.0035 -0.0015 -0.5936
                                           -0.0086  0.0026 -0.0014  0.2728  0.0137
                                            0.0021  0.0009  0.0119 -0.0064 -0.0086
                                           -0.0020 -0.0051
                ( 48.79%)  -0.6985* C   7 s( 29.34%)p 2.41( 70.63%)d 0.00(  0.03%)
                                            0.0001  0.5416  0.0091 -0.0014  0.0002
                                            0.4593 -0.0117  0.0008 -0.0023  0.6568
                                            0.0109 -0.0009  0.0026 -0.2522  0.0086
                                            0.0000  0.0001  0.0128 -0.0047 -0.0044
                                           -0.0049 -0.0060
   391. (0.01489) BD*( 1) C   5 - C   6  
                ( 49.57%)   0.7041* C   5 s( 34.79%)p 1.87( 65.18%)d 0.00(  0.03%)
                                            0.0001 -0.5897 -0.0143  0.0020 -0.0000
                                           -0.5108  0.0384  0.0022 -0.0001 -0.5710
                                           -0.0093  0.0083 -0.0003  0.2509  0.0138
                                           -0.0045 -0.0006 -0.0114  0.0042  0.0097
                                            0.0020  0.0070
                ( 50.43%)  -0.7101* C   6 s( 34.67%)p 1.88( 65.30%)d 0.00(  0.03%)
                                           -0.0000 -0.5888  0.0088 -0.0019 -0.0005
                                            0.4931  0.0205 -0.0110  0.0013  0.5832
                                           -0.0289 -0.0081  0.0002 -0.2605  0.0214
                                            0.0017  0.0002 -0.0130  0.0038  0.0080
                                           -0.0007  0.0083
   392. (0.31521) BD*( 2) C   5 - C   6  
                ( 49.88%)   0.7063* C   5 s(  0.00%)p 1.00( 99.96%)d 0.00(  0.04%)
                                           -0.0000  0.0029  0.0017  0.0003  0.0000
                                            0.1600  0.0037  0.0024 -0.0006 -0.5158
                                           -0.0093 -0.0105  0.0002 -0.8411 -0.0162
                                           -0.0114  0.0015  0.0005 -0.0044 -0.0087
                                            0.0092  0.0134
                ( 50.12%)  -0.7079* C   6 s(  0.00%)p 1.00( 99.96%)d 0.00(  0.04%)
                                           -0.0000 -0.0005  0.0002  0.0003  0.0000
                                            0.1659  0.0042  0.0015  0.0000 -0.5159
                                           -0.0123 -0.0059  0.0006 -0.8397 -0.0199
                                           -0.0092  0.0001  0.0085  0.0162  0.0061
                                           -0.0073 -0.0016
   393. (0.01225) BD*( 1) C   5 - H  20  
                ( 39.67%)   0.6299* C   5 s( 29.99%)p 2.33( 69.94%)d 0.00(  0.07%)
                                           -0.0003  0.5474 -0.0160 -0.0025 -0.0002
                                            0.3012 -0.0082  0.0054  0.0037 -0.6372
                                           -0.0046 -0.0017 -0.0002  0.4500  0.0017
                                            0.0003 -0.0004 -0.0121  0.0084 -0.0184
                                           -0.0116 -0.0013
                ( 60.33%)  -0.7767* H  20 s(100.00%)
                                            1.0000  0.0017  0.0006
   394. (0.01123) BD*( 1) C   6 - H  21  
                ( 39.70%)   0.6301* C   6 s( 30.56%)p 2.27( 69.38%)d 0.00(  0.07%)
                                            0.0003 -0.5525 -0.0176 -0.0006 -0.0002
                                           -0.8104 -0.0042 -0.0081 -0.0013  0.0442
                                            0.0005 -0.0004  0.0000 -0.1869 -0.0010
                                           -0.0016 -0.0002  0.0028 -0.0097 -0.0012
                                           -0.0215  0.0102
                ( 60.30%)  -0.7765* H  21 s(100.00%)
                                           -1.0000 -0.0007 -0.0011
   395. (0.03398) BD*( 1) C   7 - C   8  
                ( 49.10%)   0.7007* C   7 s( 29.37%)p 2.40( 70.60%)d 0.00(  0.03%)
                                           -0.0001 -0.5419 -0.0081  0.0003 -0.0002
                                            0.8157  0.0018 -0.0012  0.0018 -0.0484
                                           -0.0146  0.0022 -0.0025  0.1951 -0.0024
                                           -0.0002 -0.0003  0.0015 -0.0044 -0.0008
                                           -0.0139  0.0074
                ( 50.90%)  -0.7134* C   8 s( 32.17%)p 2.11( 67.81%)d 0.00(  0.03%)
                                           -0.0001 -0.5671  0.0091  0.0030  0.0004
                                           -0.7982 -0.0184  0.0038 -0.0021  0.0014
                                           -0.0152 -0.0000 -0.0002 -0.2008 -0.0049
                                           -0.0029 -0.0005  0.0009 -0.0074 -0.0012
                                           -0.0131  0.0073
   396. (0.04480) BD*( 1) C   7 - N   9  
                ( 62.53%)   0.7908* C   7 s( 21.61%)p 3.62( 78.30%)d 0.00(  0.09%)
                                           -0.0001  0.4644  0.0204  0.0031 -0.0006
                                            0.0932 -0.0047  0.0008 -0.0012 -0.1131
                                            0.0092 -0.0050  0.0002  0.8720 -0.0307
                                           -0.0007  0.0029 -0.0008  0.0052 -0.0073
                                           -0.0001  0.0294
                ( 37.47%)  -0.6121* N   9 s( 34.06%)p 1.94( 65.92%)d 0.00(  0.03%)
                                           -0.0001  0.5836 -0.0015 -0.0035  0.0002
                                           -0.0713 -0.0039  0.0013 -0.0002  0.1273
                                            0.0027 -0.0003  0.0005 -0.7986 -0.0076
                                            0.0049 -0.0016 -0.0014  0.0021 -0.0013
                                           -0.0043  0.0151
   397. (0.02184) BD*( 1) C   7 - H  22  
                ( 38.12%)   0.6174* C   7 s( 19.78%)p 4.05( 80.13%)d 0.00(  0.09%)
                                            0.0003 -0.4439  0.0281 -0.0000 -0.0001
                                           -0.3380 -0.0075 -0.0032  0.0004  0.7424
                                            0.0236  0.0009 -0.0020  0.3678  0.0092
                                            0.0001  0.0037  0.0168  0.0091 -0.0161
                                            0.0135  0.0067
                ( 61.88%)  -0.7867* H  22 s(100.00%)
                                           -1.0000 -0.0032  0.0002
   398. (0.02578) BD*( 1) C   8 - C  10  
                ( 49.41%)   0.7029* C   8 s( 33.69%)p 1.97( 66.27%)d 0.00(  0.03%)
                                           -0.0000 -0.5804 -0.0058 -0.0022 -0.0003
                                            0.4911 -0.0032 -0.0007  0.0014 -0.5658
                                            0.0099  0.0025 -0.0041 -0.3180  0.0114
                                            0.0013 -0.0025  0.0137  0.0062 -0.0088
                                            0.0002  0.0058
                ( 50.59%)  -0.7113* C  10 s( 35.05%)p 1.85( 64.92%)d 0.00(  0.03%)
                                           -0.0001 -0.5920 -0.0052 -0.0030 -0.0004
                                           -0.5122  0.0180  0.0088  0.0006  0.5462
                                            0.0037 -0.0060  0.0015  0.2965  0.0093
                                           -0.0039  0.0011  0.0109  0.0049 -0.0101
                                            0.0007  0.0051
   399. (0.02230) BD*( 1) C   8 - C  14  
                ( 49.25%)   0.7018* C   8 s( 34.11%)p 1.93( 65.86%)d 0.00(  0.03%)
                                            0.0000 -0.5840 -0.0061 -0.0001 -0.0001
                                            0.2864  0.0081  0.0005 -0.0002  0.5577
                                           -0.0130  0.0017  0.0029  0.5149 -0.0103
                                            0.0007  0.0023 -0.0072 -0.0072 -0.0139
                                            0.0039 -0.0009
                ( 50.75%)  -0.7124* C  14 s( 35.32%)p 1.83( 64.66%)d 0.00(  0.03%)
                                           -0.0001 -0.5942 -0.0062 -0.0044 -0.0004
                                           -0.3074  0.0253  0.0038  0.0012 -0.5411
                                           -0.0068  0.0083 -0.0011 -0.5084  0.0014
                                            0.0076 -0.0006 -0.0045 -0.0059 -0.0139
                                            0.0036 -0.0001
   400. (0.34712) BD*( 2) C   8 - C  14  
                ( 49.20%)   0.7014* C   8 s(  0.00%)p 1.00( 99.96%)d 0.00(  0.04%)
                                           -0.0000 -0.0030 -0.0040 -0.0007  0.0001
                                            0.1967  0.0024 -0.0006 -0.0014  0.6066
                                            0.0068  0.0033 -0.0035 -0.7699 -0.0064
                                           -0.0046  0.0044 -0.0101  0.0084  0.0008
                                            0.0026  0.0134
                ( 50.80%)  -0.7127* C  14 s(  0.00%)p 1.00( 99.96%)d 0.00(  0.04%)
                                           -0.0000 -0.0012  0.0000 -0.0008 -0.0000
                                            0.2044  0.0038  0.0007 -0.0001  0.6067
                                            0.0076  0.0041 -0.0009 -0.7678 -0.0087
                                           -0.0053  0.0014  0.0015  0.0043 -0.0051
                                           -0.0102 -0.0157
   401. (0.06351) BD*( 1) N   9 - C  15  
                ( 36.09%)   0.6007* N   9 s( 33.02%)p 2.03( 66.94%)d 0.00(  0.05%)
                                           -0.0000  0.5746  0.0038  0.0032 -0.0002
                                            0.1205 -0.0033  0.0008  0.0003 -0.7557
                                            0.0097 -0.0087 -0.0016  0.2889 -0.0069
                                            0.0085  0.0004 -0.0051  0.0022 -0.0108
                                           -0.0170 -0.0044
                ( 63.91%)  -0.7995* C  15 s( 32.76%)p 2.05( 67.16%)d 0.00(  0.08%)
                                            0.0002  0.5722 -0.0107 -0.0018 -0.0007
                                           -0.1250  0.0036  0.0009  0.0005  0.7650
                                           -0.0226 -0.0054 -0.0028 -0.2645  0.0163
                                            0.0033  0.0031 -0.0067  0.0025 -0.0160
                                           -0.0191 -0.0110
   402. (0.02157) BD*( 1) N   9 - C  29  
                ( 36.13%)   0.6011* N   9 s( 32.85%)p 2.04( 67.12%)d 0.00(  0.03%)
                                            0.0001 -0.5731 -0.0008 -0.0058 -0.0001
                                            0.0454 -0.0014 -0.0012  0.0004 -0.6286
                                            0.0085  0.0049 -0.0011 -0.5233  0.0072
                                           -0.0037  0.0005  0.0025  0.0000 -0.0117
                                            0.0107 -0.0053
                ( 63.87%)  -0.7992* C  29 s( 24.34%)p 3.10( 75.56%)d 0.00(  0.10%)
                                           -0.0001 -0.4926 -0.0281  0.0018  0.0002
                                           -0.0427  0.0018  0.0003 -0.0006  0.6525
                                           -0.0360 -0.0027  0.0010  0.5705 -0.0343
                                           -0.0014  0.0011  0.0023  0.0013 -0.0274
                                            0.0156 -0.0054
   403. (0.01558) BD*( 1) C  10 - C  11  
                ( 49.53%)   0.7038* C  10 s( 34.69%)p 1.88( 65.28%)d 0.00(  0.03%)
                                            0.0000 -0.5888 -0.0143  0.0022  0.0001
                                            0.7829 -0.0188 -0.0056  0.0004 -0.0098
                                            0.0311 -0.0029 -0.0000  0.1949  0.0195
                                           -0.0053 -0.0007 -0.0002 -0.0086 -0.0036
                                           -0.0129  0.0072
                ( 50.47%)  -0.7104* C  11 s( 34.76%)p 1.88( 65.21%)d 0.00(  0.03%)
                                           -0.0000 -0.5895  0.0094 -0.0017 -0.0005
                                           -0.7772  0.0076  0.0136 -0.0008 -0.0013
                                            0.0308 -0.0028  0.0006 -0.2149  0.0265
                                            0.0013  0.0004  0.0027 -0.0064 -0.0029
                                           -0.0136  0.0082
   404. (0.32124) BD*( 2) C  10 - C  11  
                ( 49.57%)   0.7041* C  10 s(  0.00%)p 1.00( 99.96%)d 0.00(  0.03%)
                                            0.0001 -0.0008  0.0015  0.0014 -0.0000
                                           -0.1997 -0.0059 -0.0041 -0.0004 -0.6059
                                           -0.0112 -0.0082  0.0015  0.7695  0.0141
                                            0.0095 -0.0018  0.0104 -0.0091  0.0003
                                           -0.0011 -0.0125
                ( 50.43%)  -0.7101* C  11 s(  0.00%)p 1.00( 99.96%)d 0.00(  0.04%)
                                           -0.0000 -0.0024 -0.0001  0.0001 -0.0001
                                           -0.2092 -0.0045 -0.0020  0.0002 -0.6062
                                           -0.0127 -0.0064  0.0003  0.7667  0.0166
                                            0.0078 -0.0004 -0.0096  0.0146 -0.0054
                                           -0.0088 -0.0020
   405. (0.01221) BD*( 1) C  10 - H  23  
                ( 39.80%)   0.6309* C  10 s( 30.17%)p 2.31( 69.76%)d 0.00(  0.07%)
                                            0.0003 -0.5490  0.0154  0.0008  0.0002
                                           -0.2883 -0.0106  0.0022  0.0014 -0.5774
                                            0.0033 -0.0057 -0.0031 -0.5301 -0.0004
                                           -0.0023 -0.0010 -0.0122 -0.0099 -0.0187
                                            0.0084 -0.0032
                ( 60.20%)  -0.7759* H  23 s(100.00%)
                                           -1.0000 -0.0013 -0.0007
   406. (0.01542) BD*( 1) C  11 - C  12  
                ( 49.90%)   0.7064* C  11 s( 34.66%)p 1.88( 65.31%)d 0.00(  0.03%)
                                           -0.0000 -0.5886  0.0128  0.0031  0.0006
                                            0.3036 -0.0417 -0.0003 -0.0001  0.5449
                                            0.0040 -0.0107  0.0005  0.5118 -0.0080
                                           -0.0082  0.0004 -0.0048 -0.0062 -0.0152
                                            0.0045 -0.0003
                ( 50.10%)  -0.7078* C  12 s( 34.67%)p 1.88( 65.30%)d 0.00(  0.03%)
                                           -0.0000 -0.5887  0.0107 -0.0002  0.0000
                                           -0.2732 -0.0280  0.0089 -0.0000 -0.5571
                                            0.0273  0.0079  0.0001 -0.5158  0.0142
                                            0.0088  0.0000 -0.0065 -0.0082 -0.0143
                                            0.0024 -0.0000
   407. (0.01126) BD*( 1) C  11 - H  24  
                ( 39.70%)   0.6301* C  11 s( 30.49%)p 2.28( 69.45%)d 0.00(  0.07%)
                                           -0.0003  0.5519  0.0176  0.0013  0.0002
                                           -0.5078 -0.0029 -0.0058 -0.0012  0.5779
                                            0.0032  0.0055  0.0009  0.3201  0.0017
                                            0.0029  0.0004 -0.0191 -0.0116  0.0107
                                           -0.0035 -0.0066
                ( 60.30%)  -0.7765* H  24 s(100.00%)
                                            1.0000  0.0007  0.0011
   408. (0.01553) BD*( 1) C  12 - C  13  
                ( 50.06%)   0.7075* C  12 s( 34.69%)p 1.88( 65.28%)d 0.00(  0.03%)
                                            0.0000  0.5888 -0.0117 -0.0006 -0.0002
                                            0.4820  0.0183 -0.0116 -0.0001 -0.5634
                                            0.0270  0.0081  0.0001 -0.3179  0.0263
                                            0.0032  0.0001 -0.0127 -0.0051  0.0093
                                            0.0011 -0.0064
                ( 49.94%)  -0.7067* C  13 s( 34.66%)p 1.88( 65.31%)d 0.00(  0.03%)
                                            0.0000  0.5885 -0.0131 -0.0025 -0.0005
                                           -0.5070  0.0405 -0.0043  0.0000  0.5512
                                            0.0030  0.0106  0.0004  0.3004  0.0132
                                            0.0073  0.0004 -0.0116 -0.0052  0.0111
                                           -0.0015 -0.0051
   409. (0.32347) BD*( 2) C  12 - C  13  
                ( 49.79%)   0.7056* C  12 s(  0.00%)p 1.00( 99.96%)d 0.00(  0.04%)
                                            0.0000  0.0003 -0.0000 -0.0002  0.0000
                                           -0.2062 -0.0055 -0.0028  0.0002 -0.6082
                                           -0.0158 -0.0079  0.0004  0.7658  0.0203
                                            0.0095 -0.0005 -0.0094  0.0140 -0.0050
                                           -0.0082 -0.0012
                ( 50.21%)  -0.7086* C  13 s(  0.00%)p 1.00( 99.96%)d 0.00(  0.04%)
                                            0.0000 -0.0010  0.0004  0.0001  0.0001
                                           -0.2073 -0.0052  0.0025  0.0003 -0.6072
                                           -0.0153  0.0075  0.0011  0.7662  0.0193
                                           -0.0093 -0.0012 -0.0017 -0.0040  0.0046
                                            0.0098  0.0154
   410. (0.01153) BD*( 1) C  12 - H  25  
                ( 39.77%)   0.6306* C  12 s( 30.56%)p 2.27( 69.37%)d 0.00(  0.07%)
                                           -0.0003  0.5525  0.0179  0.0003  0.0002
                                           -0.8055 -0.0040 -0.0082 -0.0019  0.0072
                                            0.0000 -0.0000 -0.0000 -0.2114 -0.0011
                                           -0.0022 -0.0005  0.0001  0.0108 -0.0020
                                            0.0211 -0.0100
                ( 60.23%)  -0.7761* H  25 s(100.00%)
                                            1.0000  0.0006  0.0012
   411. (0.01492) BD*( 1) C  13 - C  14  
                ( 50.40%)   0.7099* C  13 s( 34.69%)p 1.88( 65.28%)d 0.00(  0.03%)
                                            0.0000  0.5889 -0.0089  0.0012  0.0003
                                            0.7818 -0.0203  0.0126  0.0004 -0.0173
                                            0.0309  0.0028  0.0005  0.1986  0.0190
                                            0.0056  0.0005  0.0004  0.0088  0.0036
                                            0.0132 -0.0071
                ( 49.60%)  -0.7043* C  14 s( 34.57%)p 1.89( 65.40%)d 0.00(  0.03%)
                                           -0.0000  0.5878  0.0135 -0.0026 -0.0000
                                           -0.7792  0.0071  0.0087 -0.0007 -0.0042
                                            0.0320 -0.0042 -0.0002 -0.2117  0.0270
                                           -0.0012 -0.0003 -0.0025  0.0068  0.0029
                                            0.0137 -0.0083
   412. (0.01113) BD*( 1) C  13 - H  26  
                ( 39.72%)   0.6303* C  13 s( 30.56%)p 2.27( 69.37%)d 0.00(  0.07%)
                                           -0.0003  0.5526  0.0174  0.0011  0.0002
                                           -0.2938 -0.0012  0.0039 -0.0006 -0.5705
                                           -0.0031  0.0055 -0.0011 -0.5309 -0.0027
                                            0.0052 -0.0011  0.0118  0.0098  0.0186
                                           -0.0088  0.0038
                ( 60.28%)  -0.7764* H  26 s(100.00%)
                                            1.0000  0.0007  0.0012
   413. (0.01217) BD*( 1) C  14 - H  27  
                ( 39.74%)   0.6304* C  14 s( 30.01%)p 2.33( 69.92%)d 0.00(  0.07%)
                                           -0.0004  0.5476 -0.0156 -0.0016 -0.0002
                                            0.5048  0.0081  0.0005 -0.0002 -0.5814
                                            0.0017 -0.0043 -0.0018 -0.3259  0.0036
                                           -0.0032 -0.0015 -0.0192 -0.0113  0.0111
                                           -0.0029 -0.0068
                ( 60.26%)  -0.7763* H  27 s(100.00%)
                                            1.0000  0.0016  0.0007
   414. (0.29393) BD*( 1) C  15 - O  16  
                ( 73.11%)   0.8551* C  15 s(  0.01%)p99.99( 99.40%)d43.36(  0.58%)
                                            0.0000 -0.0116  0.0009 -0.0000 -0.0002
                                            0.9820  0.0405  0.0191  0.0030  0.1365
                                            0.0052  0.0037  0.0003 -0.0946 -0.0016
                                            0.0001  0.0003 -0.0121  0.0733  0.0116
                                            0.0094 -0.0105
                ( 26.89%)  -0.5185* O  16 s(  0.02%)p99.99( 99.87%)d 6.48(  0.11%)
                                           -0.0000 -0.0129  0.0014  0.0005  0.0000
                                            0.9886  0.0002 -0.0027 -0.0025  0.1341
                                            0.0004  0.0000 -0.0004 -0.0588 -0.0006
                                            0.0002  0.0002  0.0052 -0.0319 -0.0047
                                           -0.0041  0.0036
   415. (0.00554) BD*( 2) C  15 - O  16  
                ( 64.07%)   0.8004* C  15 s( 32.02%)p 2.12( 67.83%)d 0.00(  0.16%)
                                           -0.0001  0.5627 -0.0590 -0.0013 -0.0005
                                            0.1015 -0.0077  0.0007 -0.0004 -0.1243
                                            0.0360 -0.0048  0.0021  0.8052 -0.0531
                                           -0.0036 -0.0049 -0.0014  0.0078 -0.0078
                                           -0.0017  0.0382
                ( 35.93%)  -0.5994* O  16 s( 37.19%)p 1.69( 62.70%)d 0.00(  0.11%)
                                            0.0001  0.6087 -0.0365  0.0014 -0.0000
                                           -0.0570  0.0018 -0.0000 -0.0002  0.1382
                                           -0.0000 -0.0016  0.0007 -0.7772  0.0232
                                           -0.0024  0.0001 -0.0006  0.0050 -0.0109
                                            0.0006  0.0309
   416. (0.03595) BD*( 1) C  15 - H  28  
                ( 41.82%)   0.6467* C  15 s( 35.48%)p 1.82( 64.43%)d 0.00(  0.09%)
                                           -0.0003  0.5945  0.0375  0.0015  0.0006
                                            0.0428 -0.0013  0.0011 -0.0003 -0.6142
                                           -0.0034 -0.0027 -0.0012 -0.5143 -0.0250
                                            0.0055 -0.0042 -0.0002 -0.0029  0.0279
                                           -0.0097  0.0018
                ( 58.18%)  -0.7628* H  28 s(100.00%)
                                            1.0000  0.0041 -0.0007
   417. (0.01327) BD*( 1) C  29 - H  30  
                ( 39.14%)   0.6256* C  29 s( 25.02%)p 2.99( 74.91%)d 0.00(  0.07%)
                                            0.0001 -0.5002  0.0044 -0.0009 -0.0001
                                           -0.7351 -0.0166 -0.0046  0.0002 -0.0258
                                            0.0101 -0.0062  0.0018 -0.4557  0.0032
                                           -0.0012  0.0007  0.0001 -0.0201  0.0010
                                           -0.0170  0.0042
                ( 60.86%)  -0.7802* H  30 s(100.00%)
                                           -1.0000 -0.0024 -0.0001
   418. (0.01294) BD*( 1) C  29 - H  31  
                ( 39.24%)   0.6264* C  29 s( 25.07%)p 2.99( 74.85%)d 0.00(  0.07%)
                                           -0.0001  0.5007 -0.0059  0.0007  0.0001
                                           -0.6668 -0.0136 -0.0048 -0.0001 -0.1344
                                           -0.0126  0.0042 -0.0012  0.5342 -0.0033
                                            0.0010 -0.0018  0.0069 -0.0216 -0.0063
                                            0.0131 -0.0002
                ( 60.76%)  -0.7795* H  31 s(100.00%)
                                            1.0000  0.0022  0.0001
   419. (0.00568) BD*( 1) C  29 - H  32  
                ( 39.34%)   0.6272* C  29 s( 25.63%)p 2.90( 74.29%)d 0.00(  0.07%)
                                            0.0001 -0.5063  0.0048  0.0005  0.0000
                                            0.1083  0.0034 -0.0009  0.0003 -0.7429
                                            0.0016 -0.0001 -0.0009  0.4228  0.0210
                                           -0.0093  0.0006  0.0053 -0.0036  0.0218
                                            0.0152  0.0010
                ( 60.66%)  -0.7789* H  32 s(100.00%)
                                           -1.0000 -0.0005  0.0001


 NHO Directionality and "Bond Bending" (deviations from line of nuclear centers)

         [Thresholds for printing:  angular deviation  >  1.0 degree]
                                    hybrid p-character > 25.0%
                                    orbital occupancy  >  0.10e

                                Line of Centers        Hybrid 1              Hybrid 2
                                ---------------  -------------------   ------------------
                NBO               Theta   Phi    Theta   Phi    Dev    Theta   Phi    Dev
 ========================================================================================
     1. BD (   1) C   1 - C   2   103.1  177.3   102.3  178.4   1.3     76.1  356.3   1.3
     2. BD (   2) C   1 - C   2   103.1  177.3   147.0  288.0  89.9    146.9  288.6  89.8
     3. BD (   1) C   1 - C   6    57.2  294.6    57.0  293.0   1.3    122.6  116.1   1.3
     5. BD (   1) C   2 - C   3    71.5  229.0    70.9  230.7   1.8    107.7   46.8   2.2
     7. BD (   1) C   3 - C   4    56.8  293.6     --     --    --     123.1  115.2   1.4
     8. BD (   2) C   3 - C   4    56.8  293.6   146.5  288.5  89.8    146.7  288.1  89.9
    10. BD (   1) C   4 - C   5    77.8  357.9     --     --    --     102.4  176.9   1.1
    11. BD (   1) C   4 - C   7    70.4  232.2    69.8  229.7   2.4    106.8   56.3   4.8
    12. BD (   1) C   5 - C   6   108.4   48.8   109.3   50.6   1.9     72.3  227.3   1.6
    13. BD (   2) C   5 - C   6   108.4   48.8   147.1  287.2  90.3     32.8  107.8  90.0
    16. BD (   1) C   7 - C   8   104.3  178.4   103.2  175.6   2.9     75.6    1.0   2.5
    17. BD (   1) C   7 - N   9     9.8  303.6     --     --    --     169.4  119.7   1.1
    18. BD (   1) C   7 - H  22   117.3  295.6   114.4  294.5   3.1      --     --    --
    19. BD (   1) C   8 - C  10    67.8  132.3    67.4  131.2   1.1      --     --    --
    20. BD (   1) C   8 - C  14   129.3  241.4     --     --    --      50.5   62.9   1.2
    21. BD (   2) C   8 - C  14   129.3  241.4    39.7  252.2  90.2     39.9  251.3  90.1
    22. BD (   1) N   9 - C  15    69.1  279.2     --     --    --     108.0   99.3   2.9
    24. BD (   1) C  10 - C  11   104.6  179.5   105.3  181.4   2.0     76.1  357.9   1.7
    25. BD (   2) C  10 - C  11   104.6  179.5    39.8  251.4  90.1    140.1   71.0  89.8
    27. BD (   1) C  11 - C  12   129.6  242.4   129.6  244.1   1.3     50.5   60.7   1.3
    29. BD (   1) C  12 - C  13   112.6  311.6   111.8  312.8   1.3     66.4  129.8   1.9
    30. BD (   2) C  12 - C  13   112.6  311.6    40.0  251.3  90.0    140.1   71.1  90.1
    32. BD (   1) C  13 - C  14    75.2  359.6    73.9    1.2   2.1    103.7  178.3   1.7
    35. BD (   1) C  15 - O  16    11.6  299.8    84.8  187.9  89.2     86.6  187.8  89.0
    36. BD (   2) C  15 - O  16    11.6  299.8    10.0  316.0   3.4    168.9  112.0   1.6
    37. BD (   1) C  15 - H  28   129.0  273.8   130.8  273.9   1.9      --     --    --
    38. BD (   1) C  29 - H  30    57.9    3.0    59.1    1.5   1.8      --     --    --
    39. BD (   1) C  29 - H  31    51.4  190.4    52.9  191.9   1.9      --     --    --
    40. BD (   1) C  29 - H  32   117.5   97.9   120.1   98.5   2.7      --     --    --
    58. LP (   1) N   9             --     --     86.4  187.4   --       --     --    --
    59. LP (   1) O  16             --     --     11.7  299.4   --       --     --    --
    60. LP (   2) O  16             --     --    100.6  277.1   --       --     --    --
   381. BD*(   2) C   1 - C   2   103.1  177.3   147.0  288.0  89.9    146.9  288.6  89.8
   387. BD*(   2) C   3 - C   4    56.8  293.6   146.5  288.5  89.8    146.7  288.1  89.9
   392. BD*(   2) C   5 - C   6   108.4   48.8   147.1  287.2  90.3     32.8  107.8  90.0
   400. BD*(   2) C   8 - C  14   129.3  241.4    39.7  252.2  90.2     39.9  251.3  90.1
   404. BD*(   2) C  10 - C  11   104.6  179.5    39.8  251.4  90.1    140.1   71.0  89.8
   409. BD*(   2) C  12 - C  13   112.6  311.6    40.0  251.3  90.0    140.1   71.1  90.1
   414. BD*(   1) C  15 - O  16    11.6  299.8    84.8  187.9  89.2     86.6  187.8  89.0


 Second Order Perturbation Theory Analysis of Fock Matrix in NBO Basis

     Threshold for printing:   0.50 kcal/mol
                                                                              E(2)  E(j)-E(i) F(i,j)
         Donor NBO (i)                     Acceptor NBO (j)                 kcal/mol   a.u.    a.u. 
 ===================================================================================================

 within unit  1
   1. BD (   1) C   1 - C   2        / 95. RY*(   1) C   3                    1.06    1.85    0.040
   1. BD (   1) C   1 - C   2        / 96. RY*(   2) C   3                    1.37    2.06    0.048
   1. BD (   1) C   1 - C   2        /146. RY*(   1) C   6                    1.03    1.86    0.039
   1. BD (   1) C   1 - C   2        /147. RY*(   2) C   6                    1.45    2.18    0.050
   1. BD (   1) C   1 - C   2        /382. BD*(   1) C   1 - C   6            2.55    1.39    0.053
   1. BD (   1) C   1 - C   2        /383. BD*(   1) C   1 - H  17            1.35    1.38    0.039
   1. BD (   1) C   1 - C   2        /384. BD*(   1) C   2 - C   3            2.58    1.39    0.053
   1. BD (   1) C   1 - C   2        /385. BD*(   1) C   2 - H  18            1.36    1.38    0.039
   1. BD (   1) C   1 - C   2        /388. BD*(   1) C   3 - H  19            2.36    1.39    0.051
   1. BD (   1) C   1 - C   2        /394. BD*(   1) C   6 - H  21            2.39    1.38    0.051
   2. BD (   2) C   1 - C   2        / 98. RY*(   4) C   3                    0.80    1.71    0.036
   2. BD (   2) C   1 - C   2        /148. RY*(   3) C   6                    0.65    0.90    0.024
   2. BD (   2) C   1 - C   2        /149. RY*(   4) C   6                    0.71    1.87    0.036
   2. BD (   2) C   1 - C   2        /387. BD*(   2) C   3 - C   4           28.65    0.35    0.090
   2. BD (   2) C   1 - C   2        /392. BD*(   2) C   5 - C   6           28.29    0.35    0.089
   3. BD (   1) C   1 - C   6        / 78. RY*(   1) C   2                    1.03    1.86    0.039
   3. BD (   1) C   1 - C   6        / 79. RY*(   2) C   2                    1.48    2.18    0.051
   3. BD (   1) C   1 - C   6        /129. RY*(   1) C   5                    0.80    1.86    0.035
   3. BD (   1) C   1 - C   6        /130. RY*(   2) C   5                    1.64    1.96    0.051
   3. BD (   1) C   1 - C   6        /380. BD*(   1) C   1 - C   2            2.55    1.39    0.053
   3. BD (   1) C   1 - C   6        /383. BD*(   1) C   1 - H  17            1.34    1.39    0.038
   3. BD (   1) C   1 - C   6        /385. BD*(   1) C   2 - H  18            2.37    1.38    0.051
   3. BD (   1) C   1 - C   6        /391. BD*(   1) C   5 - C   6            2.61    1.39    0.054
   3. BD (   1) C   1 - C   6        /393. BD*(   1) C   5 - H  20            2.44    1.38    0.052
   3. BD (   1) C   1 - C   6        /394. BD*(   1) C   6 - H  21            1.36    1.38    0.039
   4. BD (   1) C   1 - H  17        / 78. RY*(   1) C   2                    1.34    1.71    0.043
   4. BD (   1) C   1 - H  17        /146. RY*(   1) C   6                    1.33    1.71    0.043
   4. BD (   1) C   1 - H  17        /380. BD*(   1) C   1 - C   2            0.96    1.24    0.031
   4. BD (   1) C   1 - H  17        /382. BD*(   1) C   1 - C   6            0.94    1.24    0.031
   4. BD (   1) C   1 - H  17        /384. BD*(   1) C   2 - C   3            3.82    1.24    0.061
   4. BD (   1) C   1 - H  17        /385. BD*(   1) C   2 - H  18            0.56    1.23    0.024
   4. BD (   1) C   1 - H  17        /391. BD*(   1) C   5 - C   6            3.80    1.24    0.061
   4. BD (   1) C   1 - H  17        /394. BD*(   1) C   6 - H  21            0.56    1.23    0.024
   5. BD (   1) C   2 - C   3        / 61. RY*(   1) C   1                    0.97    1.88    0.038
   5. BD (   1) C   2 - C   3        / 62. RY*(   2) C   1                    1.43    2.18    0.050
   5. BD (   1) C   2 - C   3        /112. RY*(   1) C   4                    1.21    1.98    0.044
   5. BD (   1) C   2 - C   3        /113. RY*(   2) C   4                    0.95    1.97    0.039
   5. BD (   1) C   2 - C   3        /380. BD*(   1) C   1 - C   2            2.57    1.39    0.053
   5. BD (   1) C   2 - C   3        /383. BD*(   1) C   1 - H  17            2.33    1.38    0.051
   5. BD (   1) C   2 - C   3        /385. BD*(   1) C   2 - H  18            1.32    1.38    0.038
   5. BD (   1) C   2 - C   3        /386. BD*(   1) C   3 - C   4            3.63    1.37    0.063
   5. BD (   1) C   2 - C   3        /388. BD*(   1) C   3 - H  19            1.47    1.39    0.040
   5. BD (   1) C   2 - C   3        /390. BD*(   1) C   4 - C   7            4.31    1.25    0.066
   6. BD (   1) C   2 - H  18        / 61. RY*(   1) C   1                    1.24    1.73    0.041
   6. BD (   1) C   2 - H  18        / 95. RY*(   1) C   3                    1.18    1.70    0.040
   6. BD (   1) C   2 - H  18        /380. BD*(   1) C   1 - C   2            0.95    1.24    0.031
   6. BD (   1) C   2 - H  18        /382. BD*(   1) C   1 - C   6            3.70    1.24    0.060
   6. BD (   1) C   2 - H  18        /383. BD*(   1) C   1 - H  17            0.56    1.24    0.024
   6. BD (   1) C   2 - H  18        /384. BD*(   1) C   2 - C   3            1.00    1.24    0.031
   6. BD (   1) C   2 - H  18        /386. BD*(   1) C   3 - C   4            4.18    1.23    0.064
   6. BD (   1) C   2 - H  18        /388. BD*(   1) C   3 - H  19            0.57    1.24    0.024
   7. BD (   1) C   3 - C   4        / 78. RY*(   1) C   2                    1.21    1.86    0.043
   7. BD (   1) C   3 - C   4        / 79. RY*(   2) C   2                    1.54    2.18    0.052
   7. BD (   1) C   3 - C   4        /129. RY*(   1) C   5                    0.77    1.86    0.034
   7. BD (   1) C   3 - C   4        /164. RY*(   2) C   7                    1.17    1.63    0.039
   7. BD (   1) C   3 - C   4        /384. BD*(   1) C   2 - C   3            3.16    1.39    0.059
   7. BD (   1) C   3 - C   4        /385. BD*(   1) C   2 - H  18            1.91    1.38    0.046
   7. BD (   1) C   3 - C   4        /388. BD*(   1) C   3 - H  19            1.71    1.39    0.044
   7. BD (   1) C   3 - C   4        /389. BD*(   1) C   4 - C   5            3.46    1.38    0.062
   7. BD (   1) C   3 - C   4        /390. BD*(   1) C   4 - C   7            2.20    1.26    0.047
   7. BD (   1) C   3 - C   4        /393. BD*(   1) C   5 - H  20            2.43    1.38    0.052
   7. BD (   1) C   3 - C   4        /396. BD*(   1) C   7 - N   9            0.83    1.18    0.028
   8. BD (   2) C   3 - C   4        / 80. RY*(   3) C   2                    1.91    0.83    0.039
   8. BD (   2) C   3 - C   4        /131. RY*(   3) C   5                    1.89    1.14    0.045
   8. BD (   2) C   3 - C   4        /381. BD*(   2) C   1 - C   2           27.54    0.35    0.088
   8. BD (   2) C   3 - C   4        /392. BD*(   2) C   5 - C   6           27.10    0.35    0.088
   8. BD (   2) C   3 - C   4        /396. BD*(   1) C   7 - N   9            4.66    0.70    0.055
   8. BD (   2) C   3 - C   4        /397. BD*(   1) C   7 - H  22            3.10    0.74    0.047
   9. BD (   1) C   3 - H  19        / 78. RY*(   1) C   2                    1.12    1.71    0.039
   9. BD (   1) C   3 - H  19        /112. RY*(   1) C   4                    1.71    1.83    0.050
   9. BD (   1) C   3 - H  19        /380. BD*(   1) C   1 - C   2            3.73    1.24    0.061
   9. BD (   1) C   3 - H  19        /384. BD*(   1) C   2 - C   3            1.07    1.24    0.032
   9. BD (   1) C   3 - H  19        /385. BD*(   1) C   2 - H  18            0.58    1.23    0.024
   9. BD (   1) C   3 - H  19        /386. BD*(   1) C   3 - C   4            1.37    1.23    0.037
   9. BD (   1) C   3 - H  19        /389. BD*(   1) C   4 - C   5            4.58    1.23    0.067
  10. BD (   1) C   4 - C   5        / 95. RY*(   1) C   3                    0.78    1.85    0.034
  10. BD (   1) C   4 - C   5        / 96. RY*(   2) C   3                    0.73    2.06    0.035
  10. BD (   1) C   4 - C   5        /146. RY*(   1) C   6                    1.15    1.85    0.041
  10. BD (   1) C   4 - C   5        /147. RY*(   2) C   6                    1.59    2.17    0.053
  10. BD (   1) C   4 - C   5        /163. RY*(   1) C   7                    0.87    1.66    0.034
  10. BD (   1) C   4 - C   5        /164. RY*(   2) C   7                    1.40    1.63    0.043
  10. BD (   1) C   4 - C   5        /386. BD*(   1) C   3 - C   4            3.26    1.37    0.060
  10. BD (   1) C   4 - C   5        /388. BD*(   1) C   3 - H  19            2.67    1.39    0.055
  10. BD (   1) C   4 - C   5        /390. BD*(   1) C   4 - C   7            2.02    1.25    0.045
  10. BD (   1) C   4 - C   5        /391. BD*(   1) C   5 - C   6            3.10    1.38    0.059
  10. BD (   1) C   4 - C   5        /393. BD*(   1) C   5 - H  20            1.56    1.38    0.042
  10. BD (   1) C   4 - C   5        /394. BD*(   1) C   6 - H  21            1.96    1.38    0.047
  10. BD (   1) C   4 - C   5        /395. BD*(   1) C   7 - C   8            2.23    1.26    0.047
  11. BD (   1) C   4 - C   7        / 95. RY*(   1) C   3                    1.28    1.81    0.043
  11. BD (   1) C   4 - C   7        /129. RY*(   1) C   5                    1.61    1.82    0.049
  11. BD (   1) C   4 - C   7        /181. RY*(   2) C   8                    1.22    1.64    0.040
  11. BD (   1) C   4 - C   7        /384. BD*(   1) C   2 - C   3            2.04    1.35    0.047
  11. BD (   1) C   4 - C   7        /386. BD*(   1) C   3 - C   4            2.16    1.34    0.048
  11. BD (   1) C   4 - C   7        /389. BD*(   1) C   4 - C   5            1.87    1.34    0.045
  11. BD (   1) C   4 - C   7        /391. BD*(   1) C   5 - C   6            2.24    1.35    0.049
  11. BD (   1) C   4 - C   7        /395. BD*(   1) C   7 - C   8            2.41    1.22    0.048
  11. BD (   1) C   4 - C   7        /396. BD*(   1) C   7 - N   9            0.86    1.14    0.028
  11. BD (   1) C   4 - C   7        /397. BD*(   1) C   7 - H  22            1.00    1.17    0.031
  11. BD (   1) C   4 - C   7        /399. BD*(   1) C   8 - C  14            1.39    1.34    0.039
  11. BD (   1) C   4 - C   7        /400. BD*(   2) C   8 - C  14            1.35    0.79    0.032
  11. BD (   1) C   4 - C   7        /401. BD*(   1) N   9 - C  15            2.37    1.25    0.049
  12. BD (   1) C   5 - C   6        / 61. RY*(   1) C   1                    0.98    1.88    0.038
  12. BD (   1) C   5 - C   6        / 62. RY*(   2) C   1                    1.42    2.18    0.050
  12. BD (   1) C   5 - C   6        /112. RY*(   1) C   4                    0.89    1.98    0.038
  12. BD (   1) C   5 - C   6        /113. RY*(   2) C   4                    1.21    1.97    0.044
  12. BD (   1) C   5 - C   6        /382. BD*(   1) C   1 - C   6            2.55    1.39    0.053
  12. BD (   1) C   5 - C   6        /383. BD*(   1) C   1 - H  17            2.33    1.38    0.051
  12. BD (   1) C   5 - C   6        /389. BD*(   1) C   4 - C   5            3.62    1.38    0.063
  12. BD (   1) C   5 - C   6        /390. BD*(   1) C   4 - C   7            3.67    1.26    0.061
  12. BD (   1) C   5 - C   6        /393. BD*(   1) C   5 - H  20            1.45    1.38    0.040
  12. BD (   1) C   5 - C   6        /394. BD*(   1) C   6 - H  21            1.32    1.38    0.038
  13. BD (   2) C   5 - C   6        / 63. RY*(   3) C   1                    1.36    0.78    0.032
  13. BD (   2) C   5 - C   6        /381. BD*(   2) C   1 - C   2           28.07    0.35    0.089
  13. BD (   2) C   5 - C   6        /387. BD*(   2) C   3 - C   4           28.55    0.35    0.090
  14. BD (   1) C   5 - H  20        /112. RY*(   1) C   4                    1.82    1.83    0.052
  14. BD (   1) C   5 - H  20        /146. RY*(   1) C   6                    1.09    1.71    0.039
  14. BD (   1) C   5 - H  20        /382. BD*(   1) C   1 - C   6            3.63    1.24    0.060
  14. BD (   1) C   5 - H  20        /386. BD*(   1) C   3 - C   4            4.76    1.23    0.068
  14. BD (   1) C   5 - H  20        /389. BD*(   1) C   4 - C   5            1.30    1.23    0.036
  14. BD (   1) C   5 - H  20        /391. BD*(   1) C   5 - C   6            1.08    1.24    0.033
  14. BD (   1) C   5 - H  20        /394. BD*(   1) C   6 - H  21            0.56    1.23    0.024
  15. BD (   1) C   6 - H  21        / 61. RY*(   1) C   1                    1.23    1.73    0.041
  15. BD (   1) C   6 - H  21        /129. RY*(   1) C   5                    1.15    1.71    0.040
  15. BD (   1) C   6 - H  21        /380. BD*(   1) C   1 - C   2            3.69    1.24    0.060
  15. BD (   1) C   6 - H  21        /382. BD*(   1) C   1 - C   6            0.95    1.24    0.031
  15. BD (   1) C   6 - H  21        /383. BD*(   1) C   1 - H  17            0.56    1.24    0.024
  15. BD (   1) C   6 - H  21        /389. BD*(   1) C   4 - C   5            4.04    1.23    0.063
  15. BD (   1) C   6 - H  21        /391. BD*(   1) C   5 - C   6            0.99    1.24    0.031
  15. BD (   1) C   6 - H  21        /393. BD*(   1) C   5 - H  20            0.57    1.23    0.024
  16. BD (   1) C   7 - C   8        /113. RY*(   2) C   4                    1.68    1.93    0.051
  16. BD (   1) C   7 - C   8        /197. RY*(   1) N   9                    1.49    1.56    0.043
  16. BD (   1) C   7 - C   8        /214. RY*(   1) C  10                    1.44    1.85    0.046
  16. BD (   1) C   7 - C   8        /282. RY*(   1) C  14                    1.95    1.81    0.053
  16. BD (   1) C   7 - C   8        /389. BD*(   1) C   4 - C   5            2.79    1.33    0.055
  16. BD (   1) C   7 - C   8        /390. BD*(   1) C   4 - C   7            2.64    1.21    0.051
  16. BD (   1) C   7 - C   8        /396. BD*(   1) C   7 - N   9            0.94    1.13    0.029
  16. BD (   1) C   7 - C   8        /397. BD*(   1) C   7 - H  22            0.86    1.17    0.028
  16. BD (   1) C   7 - C   8        /398. BD*(   1) C   8 - C  10            2.14    1.33    0.048
  16. BD (   1) C   7 - C   8        /399. BD*(   1) C   8 - C  14            2.20    1.34    0.048
  16. BD (   1) C   7 - C   8        /401. BD*(   1) N   9 - C  15            0.89    1.24    0.030
  16. BD (   1) C   7 - C   8        /402. BD*(   1) N   9 - C  29            0.79    1.15    0.027
  16. BD (   1) C   7 - C   8        /403. BD*(   1) C  10 - C  11            2.32    1.34    0.050
  16. BD (   1) C   7 - C   8        /411. BD*(   1) C  13 - C  14            2.18    1.34    0.048
  17. BD (   1) C   7 - N   9        /182. RY*(   3) C   8                    0.78    1.83    0.034
  17. BD (   1) C   7 - N   9        /302. RY*(   4) C  15                    1.68    2.06    0.053
  17. BD (   1) C   7 - N   9        /357. RY*(   1) C  29                    0.84    1.62    0.033
  17. BD (   1) C   7 - N   9        /386. BD*(   1) C   3 - C   4            1.64    1.45    0.044
  17. BD (   1) C   7 - N   9        /387. BD*(   2) C   3 - C   4            0.95    0.90    0.029
  17. BD (   1) C   7 - N   9        /390. BD*(   1) C   4 - C   7            0.88    1.33    0.031
  17. BD (   1) C   7 - N   9        /395. BD*(   1) C   7 - C   8            0.93    1.33    0.032
  17. BD (   1) C   7 - N   9        /399. BD*(   1) C   8 - C  14            1.22    1.45    0.038
  17. BD (   1) C   7 - N   9        /400. BD*(   2) C   8 - C  14            1.53    0.90    0.036
  17. BD (   1) C   7 - N   9        /401. BD*(   1) N   9 - C  15            0.95    1.36    0.032
  17. BD (   1) C   7 - N   9        /402. BD*(   1) N   9 - C  29            1.19    1.27    0.035
  17. BD (   1) C   7 - N   9        /415. BD*(   2) C  15 - O  16            2.04    1.46    0.049
  18. BD (   1) C   7 - H  22        /114. RY*(   3) C   4                    0.56    1.32    0.025
  18. BD (   1) C   7 - H  22        /386. BD*(   1) C   3 - C   4            2.70    1.18    0.051
  18. BD (   1) C   7 - H  22        /387. BD*(   2) C   3 - C   4            5.28    0.63    0.056
  18. BD (   1) C   7 - H  22        /390. BD*(   1) C   4 - C   7            0.94    1.06    0.028
  18. BD (   1) C   7 - H  22        /395. BD*(   1) C   7 - C   8            0.73    1.06    0.025
  18. BD (   1) C   7 - H  22        /398. BD*(   1) C   8 - C  10            5.84    1.18    0.074
  18. BD (   1) C   7 - H  22        /402. BD*(   1) N   9 - C  29            5.63    0.99    0.067
  19. BD (   1) C   8 - C  10        /163. RY*(   1) C   7                    1.36    1.66    0.043
  19. BD (   1) C   8 - C  10        /164. RY*(   2) C   7                    0.81    1.63    0.033
  19. BD (   1) C   8 - C  10        /231. RY*(   1) C  11                    1.20    1.86    0.042
  19. BD (   1) C   8 - C  10        /232. RY*(   2) C  11                    1.54    2.16    0.052
  19. BD (   1) C   8 - C  10        /282. RY*(   1) C  14                    0.90    1.85    0.037
  19. BD (   1) C   8 - C  10        /283. RY*(   2) C  14                    0.52    1.94    0.028
  19. BD (   1) C   8 - C  10        /395. BD*(   1) C   7 - C   8            2.05    1.26    0.045
  19. BD (   1) C   8 - C  10        /397. BD*(   1) C   7 - H  22            1.08    1.21    0.032
  19. BD (   1) C   8 - C  10        /399. BD*(   1) C   8 - C  14            3.24    1.38    0.060
  19. BD (   1) C   8 - C  10        /403. BD*(   1) C  10 - C  11            3.24    1.38    0.060
  19. BD (   1) C   8 - C  10        /405. BD*(   1) C  10 - H  23            1.60    1.39    0.042
  19. BD (   1) C   8 - C  10        /407. BD*(   1) C  11 - H  24            1.98    1.38    0.047
  19. BD (   1) C   8 - C  10        /413. BD*(   1) C  14 - H  27            2.46    1.38    0.052
  20. BD (   1) C   8 - C  14        /163. RY*(   1) C   7                    1.56    1.66    0.046
  20. BD (   1) C   8 - C  14        /214. RY*(   1) C  10                    0.74    1.89    0.034
  20. BD (   1) C   8 - C  14        /265. RY*(   1) C  13                    1.14    1.86    0.041
  20. BD (   1) C   8 - C  14        /266. RY*(   2) C  13                    1.54    2.19    0.052
  20. BD (   1) C   8 - C  14        /390. BD*(   1) C   4 - C   7            0.84    1.26    0.029
  20. BD (   1) C   8 - C  14        /395. BD*(   1) C   7 - C   8            2.22    1.26    0.047
  20. BD (   1) C   8 - C  14        /396. BD*(   1) C   7 - N   9            0.61    1.18    0.024
  20. BD (   1) C   8 - C  14        /397. BD*(   1) C   7 - H  22            0.64    1.21    0.025
  20. BD (   1) C   8 - C  14        /398. BD*(   1) C   8 - C  10            3.39    1.37    0.061
  20. BD (   1) C   8 - C  14        /405. BD*(   1) C  10 - H  23            2.59    1.39    0.054
  20. BD (   1) C   8 - C  14        /411. BD*(   1) C  13 - C  14            3.14    1.38    0.059
  20. BD (   1) C   8 - C  14        /412. BD*(   1) C  13 - H  26            1.94    1.38    0.046
  20. BD (   1) C   8 - C  14        /413. BD*(   1) C  14 - H  27            1.61    1.38    0.042
  21. BD (   2) C   8 - C  14        /216. RY*(   3) C  10                    2.03    1.04    0.045
  21. BD (   2) C   8 - C  14        /267. RY*(   3) C  13                    1.87    0.80    0.038
  21. BD (   2) C   8 - C  14        /390. BD*(   1) C   4 - C   7            3.57    0.78    0.051
  21. BD (   2) C   8 - C  14        /396. BD*(   1) C   7 - N   9            4.94    0.70    0.057
  21. BD (   2) C   8 - C  14        /404. BD*(   2) C  10 - C  11           27.26    0.35    0.087
  21. BD (   2) C   8 - C  14        /409. BD*(   2) C  12 - C  13           27.99    0.35    0.089
  22. BD (   1) N   9 - C  15        /163. RY*(   1) C   7                    2.78    1.81    0.063
  22. BD (   1) N   9 - C  15        /357. RY*(   1) C  29                    0.70    1.68    0.031
  22. BD (   1) N   9 - C  15        /390. BD*(   1) C   4 - C   7            1.03    1.40    0.034
  22. BD (   1) N   9 - C  15        /396. BD*(   1) C   7 - N   9            1.69    1.32    0.043
  22. BD (   1) N   9 - C  15        /397. BD*(   1) C   7 - H  22            0.63    1.35    0.026
  22. BD (   1) N   9 - C  15        /402. BD*(   1) N   9 - C  29            1.41    1.33    0.039
  22. BD (   1) N   9 - C  15        /415. BD*(   2) C  15 - O  16            0.58    1.53    0.027
  22. BD (   1) N   9 - C  15        /419. BD*(   1) C  29 - H  32            0.97    1.37    0.033
  23. BD (   1) N   9 - C  29        /163. RY*(   1) C   7                    1.64    1.74    0.048
  23. BD (   1) N   9 - C  29        /299. RY*(   1) C  15                    1.35    2.17    0.048
  23. BD (   1) N   9 - C  29        /396. BD*(   1) C   7 - N   9            1.50    1.26    0.039
  23. BD (   1) N   9 - C  29        /397. BD*(   1) C   7 - H  22            0.89    1.29    0.030
  23. BD (   1) N   9 - C  29        /401. BD*(   1) N   9 - C  15            1.44    1.37    0.040
  23. BD (   1) N   9 - C  29        /416. BD*(   1) C  15 - H  28            1.64    1.39    0.043
  24. BD (   1) C  10 - C  11        /180. RY*(   1) C   8                    1.42    2.02    0.048
  24. BD (   1) C  10 - C  11        /182. RY*(   3) C   8                    0.74    1.75    0.032
  24. BD (   1) C  10 - C  11        /248. RY*(   1) C  12                    0.93    1.88    0.038
  24. BD (   1) C  10 - C  11        /249. RY*(   2) C  12                    1.41    2.19    0.050
  24. BD (   1) C  10 - C  11        /395. BD*(   1) C   7 - C   8            4.02    1.26    0.064
  24. BD (   1) C  10 - C  11        /398. BD*(   1) C   8 - C  10            3.63    1.37    0.063
  24. BD (   1) C  10 - C  11        /405. BD*(   1) C  10 - H  23            1.56    1.39    0.042
  24. BD (   1) C  10 - C  11        /406. BD*(   1) C  11 - C  12            2.57    1.39    0.053
  24. BD (   1) C  10 - C  11        /407. BD*(   1) C  11 - H  24            1.33    1.38    0.038
  24. BD (   1) C  10 - C  11        /410. BD*(   1) C  12 - H  25            2.30    1.38    0.051
  25. BD (   2) C  10 - C  11        /250. RY*(   3) C  12                    1.40    0.77    0.032
  25. BD (   2) C  10 - C  11        /400. BD*(   2) C   8 - C  14           28.99    0.35    0.091
  25. BD (   2) C  10 - C  11        /409. BD*(   2) C  12 - C  13           27.78    0.35    0.088
  26. BD (   1) C  10 - H  23        /180. RY*(   1) C   8                    1.77    1.88    0.052
  26. BD (   1) C  10 - H  23        /231. RY*(   1) C  11                    1.17    1.72    0.040
  26. BD (   1) C  10 - H  23        /398. BD*(   1) C   8 - C  10            1.33    1.23    0.036
  26. BD (   1) C  10 - H  23        /399. BD*(   1) C   8 - C  14            4.71    1.23    0.068
  26. BD (   1) C  10 - H  23        /403. BD*(   1) C  10 - C  11            1.14    1.24    0.034
  26. BD (   1) C  10 - H  23        /406. BD*(   1) C  11 - C  12            3.62    1.24    0.060
  26. BD (   1) C  10 - H  23        /407. BD*(   1) C  11 - H  24            0.56    1.24    0.023
  27. BD (   1) C  11 - C  12        /214. RY*(   1) C  10                    0.99    1.89    0.039
  27. BD (   1) C  11 - C  12        /215. RY*(   2) C  10                    1.39    1.94    0.046
  27. BD (   1) C  11 - C  12        /265. RY*(   1) C  13                    1.03    1.86    0.039
  27. BD (   1) C  11 - C  12        /266. RY*(   2) C  13                    1.44    2.19    0.050
  27. BD (   1) C  11 - C  12        /403. BD*(   1) C  10 - C  11            2.65    1.38    0.054
  27. BD (   1) C  11 - C  12        /405. BD*(   1) C  10 - H  23            2.47    1.39    0.052
  27. BD (   1) C  11 - C  12        /407. BD*(   1) C  11 - H  24            1.34    1.38    0.038
  27. BD (   1) C  11 - C  12        /408. BD*(   1) C  12 - C  13            2.52    1.39    0.053
  27. BD (   1) C  11 - C  12        /410. BD*(   1) C  12 - H  25            1.33    1.39    0.038
  27. BD (   1) C  11 - C  12        /412. BD*(   1) C  13 - H  26            2.36    1.38    0.051
  28. BD (   1) C  11 - H  24        /214. RY*(   1) C  10                    1.16    1.74    0.040
  28. BD (   1) C  11 - H  24        /248. RY*(   1) C  12                    1.23    1.73    0.041
  28. BD (   1) C  11 - H  24        /398. BD*(   1) C   8 - C  10            4.09    1.23    0.063
  28. BD (   1) C  11 - H  24        /403. BD*(   1) C  10 - C  11            0.99    1.24    0.031
  28. BD (   1) C  11 - H  24        /405. BD*(   1) C  10 - H  23            0.55    1.24    0.023
  28. BD (   1) C  11 - H  24        /406. BD*(   1) C  11 - C  12            0.94    1.24    0.030
  28. BD (   1) C  11 - H  24        /408. BD*(   1) C  12 - C  13            3.70    1.24    0.060
  28. BD (   1) C  11 - H  24        /410. BD*(   1) C  12 - H  25            0.57    1.24    0.024
  29. BD (   1) C  12 - C  13        /231. RY*(   1) C  11                    0.99    1.86    0.038
  29. BD (   1) C  12 - C  13        /232. RY*(   2) C  11                    1.48    2.16    0.051
  29. BD (   1) C  12 - C  13        /282. RY*(   1) C  14                    0.73    1.85    0.033
  29. BD (   1) C  12 - C  13        /283. RY*(   2) C  14                    1.81    1.94    0.053
  29. BD (   1) C  12 - C  13        /406. BD*(   1) C  11 - C  12            2.53    1.39    0.053
  29. BD (   1) C  12 - C  13        /407. BD*(   1) C  11 - H  24            2.37    1.38    0.051
  29. BD (   1) C  12 - C  13        /410. BD*(   1) C  12 - H  25            1.34    1.39    0.039
  29. BD (   1) C  12 - C  13        /411. BD*(   1) C  13 - C  14            2.57    1.38    0.053
  29. BD (   1) C  12 - C  13        /412. BD*(   1) C  13 - H  26            1.36    1.38    0.039
  29. BD (   1) C  12 - C  13        /413. BD*(   1) C  14 - H  27            2.43    1.38    0.052
  30. BD (   2) C  12 - C  13        /234. RY*(   4) C  11                    0.87    1.79    0.039
  30. BD (   2) C  12 - C  13        /285. RY*(   4) C  14                    1.09    1.67    0.042
  30. BD (   2) C  12 - C  13        /400. BD*(   2) C   8 - C  14           28.37    0.35    0.089
  30. BD (   2) C  12 - C  13        /404. BD*(   2) C  10 - C  11           28.61    0.35    0.089
  31. BD (   1) C  12 - H  25        /231. RY*(   1) C  11                    1.34    1.71    0.043
  31. BD (   1) C  12 - H  25        /265. RY*(   1) C  13                    1.33    1.71    0.043
  31. BD (   1) C  12 - H  25        /403. BD*(   1) C  10 - C  11            3.89    1.24    0.062
  31. BD (   1) C  12 - H  25        /406. BD*(   1) C  11 - C  12            0.95    1.24    0.031
  31. BD (   1) C  12 - H  25        /407. BD*(   1) C  11 - H  24            0.56    1.23    0.024
  31. BD (   1) C  12 - H  25        /408. BD*(   1) C  12 - C  13            0.94    1.24    0.031
  31. BD (   1) C  12 - H  25        /411. BD*(   1) C  13 - C  14            3.77    1.24    0.061
  31. BD (   1) C  12 - H  25        /412. BD*(   1) C  13 - H  26            0.56    1.24    0.024
  32. BD (   1) C  13 - C  14        /180. RY*(   1) C   8                    0.93    2.02    0.039
  32. BD (   1) C  13 - C  14        /181. RY*(   2) C   8                    0.65    1.68    0.030
  32. BD (   1) C  13 - C  14        /182. RY*(   3) C   8                    0.81    1.75    0.034
  32. BD (   1) C  13 - C  14        /248. RY*(   1) C  12                    0.95    1.88    0.038
  32. BD (   1) C  13 - C  14        /249. RY*(   2) C  12                    1.44    2.18    0.050
  32. BD (   1) C  13 - C  14        /395. BD*(   1) C   7 - C   8            3.92    1.26    0.063
  32. BD (   1) C  13 - C  14        /399. BD*(   1) C   8 - C  14            3.51    1.38    0.062
  32. BD (   1) C  13 - C  14        /408. BD*(   1) C  12 - C  13            2.53    1.39    0.053
  32. BD (   1) C  13 - C  14        /410. BD*(   1) C  12 - H  25            2.32    1.38    0.051
  32. BD (   1) C  13 - C  14        /412. BD*(   1) C  13 - H  26            1.33    1.38    0.038
  32. BD (   1) C  13 - C  14        /413. BD*(   1) C  14 - H  27            1.38    1.38    0.039
  33. BD (   1) C  13 - H  26        /248. RY*(   1) C  12                    1.23    1.73    0.041
  33. BD (   1) C  13 - H  26        /282. RY*(   1) C  14                    1.18    1.70    0.040
  33. BD (   1) C  13 - H  26        /399. BD*(   1) C   8 - C  14            4.06    1.23    0.063
  33. BD (   1) C  13 - H  26        /406. BD*(   1) C  11 - C  12            3.69    1.24    0.060
  33. BD (   1) C  13 - H  26        /408. BD*(   1) C  12 - C  13            0.95    1.24    0.031
  33. BD (   1) C  13 - H  26        /410. BD*(   1) C  12 - H  25            0.56    1.24    0.024
  33. BD (   1) C  13 - H  26        /411. BD*(   1) C  13 - C  14            0.99    1.24    0.031
  33. BD (   1) C  13 - H  26        /413. BD*(   1) C  14 - H  27            0.57    1.23    0.024
  34. BD (   1) C  14 - H  27        /180. RY*(   1) C   8                    1.86    1.87    0.053
  34. BD (   1) C  14 - H  27        /265. RY*(   1) C  13                    1.08    1.71    0.039
  34. BD (   1) C  14 - H  27        /398. BD*(   1) C   8 - C  10            4.82    1.23    0.069
  34. BD (   1) C  14 - H  27        /399. BD*(   1) C   8 - C  14            1.33    1.23    0.036
  34. BD (   1) C  14 - H  27        /408. BD*(   1) C  12 - C  13            3.63    1.24    0.060
  34. BD (   1) C  14 - H  27        /411. BD*(   1) C  13 - C  14            1.02    1.24    0.032
  34. BD (   1) C  14 - H  27        /412. BD*(   1) C  13 - H  26            0.56    1.24    0.023
  35. BD (   1) C  15 - O  16        /414. BD*(   1) C  15 - O  16            1.06    0.47    0.022
  36. BD (   2) C  15 - O  16        /198. RY*(   2) N   9                    1.55    1.91    0.049
  36. BD (   2) C  15 - O  16        /299. RY*(   1) C  15                    0.99    2.42    0.044
  36. BD (   2) C  15 - O  16        /396. BD*(   1) C   7 - N   9            2.52    1.51    0.056
  36. BD (   2) C  15 - O  16        /401. BD*(   1) N   9 - C  15            0.64    1.62    0.029
  37. BD (   1) C  15 - H  28        /198. RY*(   2) N   9                    0.77    1.47    0.030
  37. BD (   1) C  15 - H  28        /316. RY*(   1) O  16                    0.89    1.50    0.033
  37. BD (   1) C  15 - H  28        /402. BD*(   1) N   9 - C  29            5.68    1.09    0.070
  38. BD (   1) C  29 - H  30        /197. RY*(   1) N   9                    0.67    1.42    0.027
  38. BD (   1) C  29 - H  30        /396. BD*(   1) C   7 - N   9            2.89    0.99    0.048
  39. BD (   1) C  29 - H  31        /197. RY*(   1) N   9                    0.76    1.42    0.029
  39. BD (   1) C  29 - H  31        /396. BD*(   1) C   7 - N   9            2.91    0.99    0.048
  40. BD (   1) C  29 - H  32        /401. BD*(   1) N   9 - C  15            4.45    1.11    0.064
  41. CR (   1) C   1                / 79. RY*(   2) C   2                    1.26   11.80    0.109
  41. CR (   1) C   1                /147. RY*(   2) C   6                    1.26   11.80    0.109
  41. CR (   1) C   1                /334. RY*(   2) H  17                    0.58   12.28    0.076
  41. CR (   1) C   1                /384. BD*(   1) C   2 - C   3            0.66   11.01    0.076
  41. CR (   1) C   1                /391. BD*(   1) C   5 - C   6            0.66   11.01    0.076
  42. CR (   1) C   2                / 62. RY*(   2) C   1                    1.31   11.81    0.111
  42. CR (   1) C   2                / 96. RY*(   2) C   3                    1.14   11.69    0.103
  42. CR (   1) C   2                /336. RY*(   2) H  18                    0.63   12.35    0.079
  42. CR (   1) C   2                /382. BD*(   1) C   1 - C   6            0.64   11.01    0.075
  42. CR (   1) C   2                /386. BD*(   1) C   3 - C   4            0.82   11.00    0.085
  43. CR (   1) C   3                / 79. RY*(   2) C   2                    1.34   11.80    0.112
  43. CR (   1) C   3                /113. RY*(   2) C   4                    1.81   11.59    0.129
  43. CR (   1) C   3                /337. RY*(   1) H  19                    0.66   11.75    0.079
  43. CR (   1) C   3                /380. BD*(   1) C   1 - C   2            0.65   11.01    0.076
  43. CR (   1) C   3                /389. BD*(   1) C   4 - C   5            0.75   11.00    0.082
  43. CR (   1) C   3                /390. BD*(   1) C   4 - C   7            0.96   10.88    0.092
  44. CR (   1) C   4                / 96. RY*(   2) C   3                    1.18   11.71    0.105
  44. CR (   1) C   4                /130. RY*(   2) C   5                    1.22   11.61    0.106
  44. CR (   1) C   4                /166. RY*(   4) C   7                    0.69   11.50    0.079
  44. CR (   1) C   4                /384. BD*(   1) C   2 - C   3            0.62   11.03    0.074
  44. CR (   1) C   4                /391. BD*(   1) C   5 - C   6            0.63   11.03    0.075
  45. CR (   1) C   5                /112. RY*(   1) C   4                    0.71   11.60    0.081
  45. CR (   1) C   5                /113. RY*(   2) C   4                    1.26   11.59    0.108
  45. CR (   1) C   5                /147. RY*(   2) C   6                    1.34   11.80    0.112
  45. CR (   1) C   5                /339. RY*(   1) H  20                    0.71   12.01    0.083
  45. CR (   1) C   5                /382. BD*(   1) C   1 - C   6            0.65   11.01    0.076
  45. CR (   1) C   5                /386. BD*(   1) C   3 - C   4            0.79   11.00    0.084
  45. CR (   1) C   5                /390. BD*(   1) C   4 - C   7            0.77   10.88    0.083
  46. CR (   1) C   6                / 62. RY*(   2) C   1                    1.32   11.81    0.111
  46. CR (   1) C   6                /130. RY*(   2) C   5                    1.05   11.58    0.098
  46. CR (   1) C   6                /342. RY*(   2) H  21                    0.63   12.34    0.079
  46. CR (   1) C   6                /380. BD*(   1) C   1 - C   2            0.64   11.01    0.075
  46. CR (   1) C   6                /389. BD*(   1) C   4 - C   5            0.80   11.00    0.084
  47. CR (   1) C   7                /112. RY*(   1) C   4                    1.06   11.66    0.099
  47. CR (   1) C   7                /180. RY*(   1) C   8                    1.04   11.70    0.099
  47. CR (   1) C   7                /386. BD*(   1) C   3 - C   4            0.74   11.05    0.081
  47. CR (   1) C   7                /398. BD*(   1) C   8 - C  10            0.70   11.05    0.079
  47. CR (   1) C   7                /399. BD*(   1) C   8 - C  14            0.53   11.06    0.069
  47. CR (   1) C   7                /401. BD*(   1) N   9 - C  15            0.66   10.96    0.077
  47. CR (   1) C   7                /402. BD*(   1) N   9 - C  29            0.99   10.87    0.093
  48. CR (   1) C   8                /164. RY*(   2) C   7                    1.00   11.27    0.095
  48. CR (   1) C   8                /215. RY*(   2) C  10                    1.24   11.58    0.107
  48. CR (   1) C   8                /283. RY*(   2) C  14                    1.28   11.58    0.109
  48. CR (   1) C   8                /403. BD*(   1) C  10 - C  11            0.62   11.03    0.074
  48. CR (   1) C   8                /411. BD*(   1) C  13 - C  14            0.64   11.03    0.075
  49. CR (   1) N   9                /164. RY*(   2) C   7                    0.59   15.48    0.086
  49. CR (   1) N   9                /166. RY*(   4) C   7                    0.61   15.70    0.087
  49. CR (   1) N   9                /301. RY*(   3) C  15                    0.53   16.29    0.083
  49. CR (   1) N   9                /302. RY*(   4) C  15                    0.61   15.84    0.088
  49. CR (   1) N   9                /303. RY*(   5) C  15                    0.65   16.06    0.091
  49. CR (   1) N   9                /359. RY*(   3) C  29                    1.19   15.60    0.122
  50. CR (   1) C  10                /181. RY*(   2) C   8                    1.02   11.31    0.096
  50. CR (   1) C  10                /182. RY*(   3) C   8                    0.99   11.37    0.095
  50. CR (   1) C  10                /232. RY*(   2) C  11                    1.36   11.78    0.113
  50. CR (   1) C  10                /345. RY*(   1) H  23                    0.68   11.81    0.080
  50. CR (   1) C  10                /395. BD*(   1) C   7 - C   8            0.84   10.88    0.086
  50. CR (   1) C  10                /399. BD*(   1) C   8 - C  14            0.75   11.00    0.081
  50. CR (   1) C  10                /406. BD*(   1) C  11 - C  12            0.65   11.01    0.076
  51. CR (   1) C  11                /215. RY*(   2) C  10                    1.02   11.56    0.097
  51. CR (   1) C  11                /218. RY*(   5) C  10                    0.53   11.36    0.069
  51. CR (   1) C  11                /249. RY*(   2) C  12                    1.29   11.81    0.110
  51. CR (   1) C  11                /348. RY*(   2) H  24                    0.59   12.29    0.076
  51. CR (   1) C  11                /398. BD*(   1) C   8 - C  10            0.80   11.00    0.084
  51. CR (   1) C  11                /408. BD*(   1) C  12 - C  13            0.64   11.01    0.075
  52. CR (   1) C  12                /232. RY*(   2) C  11                    1.24   11.78    0.108
  52. CR (   1) C  12                /266. RY*(   2) C  13                    1.28   11.81    0.110
  52. CR (   1) C  12                /350. RY*(   2) H  25                    0.59   12.28    0.076
  52. CR (   1) C  12                /403. BD*(   1) C  10 - C  11            0.68   11.01    0.077
  52. CR (   1) C  12                /411. BD*(   1) C  13 - C  14            0.65   11.01    0.076
  53. CR (   1) C  13                /249. RY*(   2) C  12                    1.33   11.81    0.112
  53. CR (   1) C  13                /283. RY*(   2) C  14                    1.09   11.56    0.100
  53. CR (   1) C  13                /352. RY*(   2) H  26                    0.62   12.32    0.078
  53. CR (   1) C  13                /399. BD*(   1) C   8 - C  14            0.78   11.00    0.083
  53. CR (   1) C  13                /406. BD*(   1) C  11 - C  12            0.64   11.01    0.075
  54. CR (   1) C  14                /180. RY*(   1) C   8                    0.74   11.65    0.083
  54. CR (   1) C  14                /182. RY*(   3) C   8                    0.96   11.37    0.093
  54. CR (   1) C  14                /266. RY*(   2) C  13                    1.31   11.81    0.111
  54. CR (   1) C  14                /353. RY*(   1) H  27                    0.64   11.85    0.078
  54. CR (   1) C  14                /395. BD*(   1) C   7 - C   8            0.86   10.88    0.087
  54. CR (   1) C  14                /398. BD*(   1) C   8 - C  10            0.82   11.00    0.085
  54. CR (   1) C  14                /408. BD*(   1) C  12 - C  13            0.65   11.01    0.076
  55. CR (   1) C  15                /396. BD*(   1) C   7 - N   9            1.26   10.92    0.106
  55. CR (   1) C  15                /402. BD*(   1) N   9 - C  29            1.29   10.93    0.107
  56. CR (   1) O  16                /299. RY*(   1) C  15                    4.30   20.68    0.267
  57. CR (   1) C  29                /378. RY*(   1) H  32                    0.55   11.50    0.071
  57. CR (   1) C  29                /396. BD*(   1) C   7 - N   9            1.12   10.83    0.099
  57. CR (   1) C  29                /401. BD*(   1) N   9 - C  15            0.79   10.94    0.084
  58. LP (   1) N   9                /168. RY*(   6) C   7                    0.83    1.79    0.038
  58. LP (   1) N   9                /300. RY*(   2) C  15                    2.69    1.87    0.069
  58. LP (   1) N   9                /304. RY*(   6) C  15                    1.26    1.08    0.036
  58. LP (   1) N   9                /358. RY*(   2) C  29                    2.78    1.13    0.055
  58. LP (   1) N   9                /387. BD*(   2) C   3 - C   4            0.81    0.36    0.015
  58. LP (   1) N   9                /390. BD*(   1) C   4 - C   7            3.71    0.79    0.053
  58. LP (   1) N   9                /395. BD*(   1) C   7 - C   8            6.59    0.80    0.070
  58. LP (   1) N   9                /397. BD*(   1) C   7 - H  22            0.88    0.75    0.025
  58. LP (   1) N   9                /400. BD*(   2) C   8 - C  14            2.27    0.36    0.026
  58. LP (   1) N   9                /414. BD*(   1) C  15 - O  16           87.13    0.34    0.155
  58. LP (   1) N   9                /417. BD*(   1) C  29 - H  30            6.01    0.77    0.067
  58. LP (   1) N   9                /418. BD*(   1) C  29 - H  31            6.20    0.77    0.068
  59. LP (   1) O  16                /299. RY*(   1) C  15                   10.73    2.13    0.135
  59. LP (   1) O  16                /301. RY*(   3) C  15                    0.65    2.49    0.036
  59. LP (   1) O  16                /402. BD*(   1) N   9 - C  29            0.56    1.24    0.023
  60. LP (   2) O  16                /301. RY*(   3) C  15                    3.05    2.01    0.072
  60. LP (   2) O  16                /396. BD*(   1) C   7 - N   9            0.54    0.75    0.018
  60. LP (   2) O  16                /401. BD*(   1) N   9 - C  15           24.93    0.86    0.132
  60. LP (   2) O  16                /416. BD*(   1) C  15 - H  28           16.81    0.88    0.110
  60. LP (   2) O  16                /419. BD*(   1) C  29 - H  32            0.89    0.80    0.024
 381. BD*(   2) C   1 - C   2        / 63. RY*(   3) C   1                    3.29    0.43    0.084
 381. BD*(   2) C   1 - C   2        / 71. RY*(  11) C   1                    0.51    0.44    0.033
 381. BD*(   2) C   1 - C   2        / 80. RY*(   3) C   2                    2.03    0.48    0.069
 381. BD*(   2) C   1 - C   2        / 88. RY*(  11) C   2                    0.52    0.46    0.034
 387. BD*(   2) C   3 - C   4        / 80. RY*(   3) C   2                    0.65    0.48    0.038
 387. BD*(   2) C   3 - C   4        / 97. RY*(   3) C   3                    2.91    0.67    0.094
 387. BD*(   2) C   3 - C   4        /116. RY*(   5) C   4                    0.50    1.62    0.061
 387. BD*(   2) C   3 - C   4        /131. RY*(   3) C   5                    0.67    0.79    0.049
 387. BD*(   2) C   3 - C   4        /396. BD*(   1) C   7 - N   9            2.16    0.35    0.055
 387. BD*(   2) C   3 - C   4        /397. BD*(   1) C   7 - H  22            1.13    0.39    0.043
 392. BD*(   2) C   5 - C   6        /132. RY*(   4) C   5                    1.17    1.21    0.085
 392. BD*(   2) C   5 - C   6        /148. RY*(   3) C   6                    2.89    0.55    0.089
 392. BD*(   2) C   5 - C   6        /156. RY*(  11) C   6                    0.51    0.53    0.037
 400. BD*(   2) C   8 - C  14        /216. RY*(   3) C  10                    0.70    0.69    0.047
 400. BD*(   2) C   8 - C  14        /267. RY*(   3) C  13                    0.64    0.45    0.036
 400. BD*(   2) C   8 - C  14        /284. RY*(   3) C  14                    2.88    0.68    0.095
 400. BD*(   2) C   8 - C  14        /390. BD*(   1) C   4 - C   7            1.37    0.43    0.050
 400. BD*(   2) C   8 - C  14        /396. BD*(   1) C   7 - N   9            1.80    0.35    0.051
 404. BD*(   2) C  10 - C  11        /216. RY*(   3) C  10                    0.76    0.69    0.051
 404. BD*(   2) C  10 - C  11        /217. RY*(   4) C  10                    1.06    1.31    0.083
 404. BD*(   2) C  10 - C  11        /233. RY*(   3) C  11                    2.64    0.64    0.091
 409. BD*(   2) C  12 - C  13        /250. RY*(   3) C  12                    3.25    0.42    0.082
 409. BD*(   2) C  12 - C  13        /258. RY*(  11) C  12                    0.63    0.38    0.034
 409. BD*(   2) C  12 - C  13        /267. RY*(   3) C  13                    2.34    0.45    0.072
 414. BD*(   1) C  15 - O  16        /300. RY*(   2) C  15                    2.35    1.53    0.138
 414. BD*(   1) C  15 - O  16        /304. RY*(   6) C  15                    2.10    0.74    0.092
 414. BD*(   1) C  15 - O  16        /317. RY*(   2) O  16                    2.22    0.53    0.080
 414. BD*(   1) C  15 - O  16        /329. RY*(  14) O  16                    0.55    3.11    0.096


 Natural Bond Orbitals (Summary):

                                                            Principal Delocalizations
           NBO                        Occupancy    Energy   (geminal,vicinal,remote)
 ====================================================================================
 Molecular unit  1  (C15H15NO)
     1. BD (   1) C   1 - C   2          1.98163    -0.77066  384(g),382(g),394(v),388(v)
                                                    147(v),96(v),385(g),383(g)
                                                    95(v),146(v)
     2. BD (   2) C   1 - C   2          1.66484    -0.29611  387(v),392(v),98(v),149(v)
                                                    148(v)
     3. BD (   1) C   1 - C   6          1.98157    -0.77119  391(g),380(g),393(v),385(v)
                                                    130(v),79(v),394(g),383(g)
                                                    78(v),129(v)
     4. BD (   1) C   1 - H  17          1.98168    -0.62169  384(v),391(v),78(v),146(v)
                                                    380(g),382(g),385(v),394(v)
     5. BD (   1) C   2 - C   3          1.97910    -0.76891  390(v),386(g),380(g),383(v)
                                                    388(g),62(v),385(g),112(v)
                                                    61(v),113(v)
     6. BD (   1) C   2 - H  18          1.98147    -0.62240  386(v),382(v),61(v),95(v)
                                                    384(g),380(g),388(v),383(v)
     7. BD (   1) C   3 - C   4          1.97528    -0.77068  389(g),384(g),393(v),390(g)
                                                    385(v),388(g),79(v),78(v)
                                                    164(v),396(v),129(v)
     8. BD (   2) C   3 - C   4          1.66725    -0.29846  381(v),392(v),396(v),397(v)
                                                    80(v),131(v)
     9. BD (   1) C   3 - H  19          1.97939    -0.62143  389(v),380(v),112(v),386(g)
                                                    78(v),384(g),385(v)
    10. BD (   1) C   4 - C   5          1.97309    -0.76764  386(g),391(g),388(v),395(v)
                                                    390(g),394(v),147(v),393(g)
                                                    164(v),146(v),163(v),95(v)
                                                    96(v)
    11. BD (   1) C   4 - C   7          1.96816    -0.73152  395(g),401(v),391(v),386(g)
                                                    384(v),389(g),129(v),400(v)
                                                    399(v),95(v),181(v),397(g)
                                                    396(g)
    12. BD (   1) C   5 - C   6          1.97908    -0.76965  390(v),389(g),382(g),383(v)
                                                    393(g),62(v),394(g),113(v)
                                                    61(v),112(v)
    13. BD (   2) C   5 - C   6          1.66805    -0.29721  387(v),381(v),63(v)
    14. BD (   1) C   5 - H  20          1.98023    -0.62167  386(v),382(v),112(v),389(g)
                                                    146(v),391(g),394(v)
    15. BD (   1) C   6 - H  21          1.98156    -0.62288  389(v),380(v),61(v),129(v)
                                                    391(g),382(g),393(v),383(v)
    16. BD (   1) C   7 - C   8          1.96976    -0.72870  389(v),390(g),403(v),399(g)
                                                    411(v),398(g),282(v),113(v)
                                                    197(v),214(v),396(g),401(v)
                                                    397(g),402(v)
    17. BD (   1) C   7 - N   9          1.97767    -0.84529  415(v),400(v),302(v),386(v)
                                                    399(v),402(g),387(v),401(g)
                                                    395(g),390(g),357(v),182(v)
    18. BD (   1) C   7 - H  22          1.95644    -0.57310  387(v),398(v),402(v),386(v)
                                                    390(g),395(g),114(v)
    19. BD (   1) C   8 - C  10          1.97364    -0.76972  403(g),399(g),413(v),395(g)
                                                    407(v),405(g),232(v),163(v)
                                                    231(v),397(v),282(v),164(v)
                                                    283(v)
    20. BD (   1) C   8 - C  14          1.97451    -0.76971  398(g),411(g),405(v),395(g)
                                                    412(v),413(g),163(v),266(v)
                                                    265(v),390(v),214(v),397(v)
                                                    396(v)
    21. BD (   2) C   8 - C  14          1.66484    -0.29724  409(v),404(v),396(v),390(v)
                                                    216(v),267(v)
    22. BD (   1) N   9 - C  15          1.98747    -0.91243  163(v),396(g),402(g),390(v)
                                                    419(v),357(v),397(v),415(g)
    23. BD (   1) N   9 - C  29          1.98763    -0.85021  416(v),163(v),396(g),401(g)
                                                    299(v),397(v)
    24. BD (   1) C  10 - C  11          1.97935    -0.76960  395(v),398(g),406(g),410(v)
                                                    405(g),180(v),249(v),407(g)
                                                    248(v),182(v)
    25. BD (   2) C  10 - C  11          1.66748    -0.29761  400(v),409(v),250(v)
    26. BD (   1) C  10 - H  23          1.97992    -0.62545  399(v),406(v),180(v),398(g)
                                                    231(v),403(g),407(v)
    27. BD (   1) C  11 - C  12          1.98161    -0.77045  403(g),408(g),405(v),412(v)
                                                    266(v),215(v),407(g),410(g)
                                                    265(v),214(v)
    28. BD (   1) C  11 - H  24          1.98158    -0.62243  398(v),408(v),248(v),214(v)
                                                    403(g),406(g),410(v),405(v)
    29. BD (   1) C  12 - C  13          1.98150    -0.77012  411(g),406(g),413(v),407(v)
                                                    283(v),232(v),412(g),410(g)
                                                    231(v),282(v)
    30. BD (   2) C  12 - C  13          1.66375    -0.29593  404(v),400(v),285(v),234(v)
    31. BD (   1) C  12 - H  25          1.98167    -0.62198  403(v),411(v),231(v),265(v)
                                                    406(g),408(g),407(v),412(v)
    32. BD (   1) C  13 - C  14          1.97938    -0.76935  395(v),399(g),408(g),410(v)
                                                    249(v),413(g),412(g),248(v)
                                                    180(v),182(v),181(v)
    33. BD (   1) C  13 - H  26          1.98148    -0.62290  399(v),406(v),248(v),282(v)
                                                    411(g),408(g),413(v),410(v)
    34. BD (   1) C  14 - H  27          1.98046    -0.62189  398(v),408(v),180(v),399(g)
                                                    265(v),411(g),412(v)
    35. BD (   1) C  15 - O  16          1.99680    -0.44026  414(g)
    36. BD (   2) C  15 - O  16          1.99315    -1.10676  396(v),198(v),299(g),401(g)
    37. BD (   1) C  15 - H  28          1.98673    -0.67085  402(v),316(v),198(v)
    38. BD (   1) C  29 - H  30          1.98656    -0.58695  396(v),197(v)
    39. BD (   1) C  29 - H  31          1.98725    -0.58812  396(v),197(v)
    40. BD (   1) C  29 - H  32          1.98840    -0.59842  401(v)
    41. CR (   1) C   1                  1.99929   -10.39247  147(v),79(v),384(v),391(v)
                                                    334(v)
    42. CR (   1) C   2                  1.99929   -10.39375  62(v),96(v),386(v),382(v)
                                                    336(v)
    43. CR (   1) C   3                  1.99917   -10.39217  113(v),79(v),390(v),389(v)
                                                    337(v),380(v)
    44. CR (   1) C   4                  1.99911   -10.41773  130(v),96(v),166(v),391(v)
                                                    384(v)
    45. CR (   1) C   5                  1.99918   -10.39168  147(v),113(v),386(v),390(v)
                                                    339(v),112(v),382(v)
    46. CR (   1) C   6                  1.99929   -10.39423  62(v),130(v),389(v),380(v)
                                                    342(v)
    47. CR (   1) C   7                  1.99903   -10.44811  112(v),180(v),402(v),386(v)
                                                    398(v),401(v),399(v)
    48. CR (   1) C   8                  1.99912   -10.41409  283(v),215(v),164(v),411(v)
                                                    403(v)
    49. CR (   1) N   9                  1.99937   -14.62148  359(v),303(v),302(v),166(v)
                                                    164(v),301(v)
    50. CR (   1) C  10                  1.99917   -10.39189  232(v),181(v),182(v),395(v)
                                                    399(v),345(v),406(v)
    51. CR (   1) C  11                  1.99929   -10.39483  249(v),215(v),398(v),408(v)
                                                    348(v),218(v)
    52. CR (   1) C  12                  1.99929   -10.39291  266(v),232(v),403(v),411(v)
                                                    350(v)
    53. CR (   1) C  13                  1.99929   -10.39389  249(v),283(v),399(v),406(v)
                                                    352(v)
    54. CR (   1) C  14                  1.99918   -10.39229  266(v),182(v),395(v),398(v)
                                                    180(v),408(v),353(v)
    55. CR (   1) C  15                  1.99939   -10.51342  402(v),396(v)
    56. CR (   1) O  16                  1.99981   -19.36494  299(v)
    57. CR (   1) C  29                  1.99939   -10.42824  396(v),401(v),378(v)
    58. LP (   1) N   9                  1.65770    -0.30896  414(v),395(v),418(v),417(v)
                                                    390(v),358(v),300(v),400(r)
                                                    304(v),397(v),168(v),387(r)
    59. LP (   1) O  16                  1.98752    -0.81763  299(v),301(v),402(r)
    60. LP (   2) O  16                  1.89942    -0.34067  401(v),416(v),301(v),419(r)
                                                    396(r)
    61. RY*(   1) C   1                  0.00551     1.10892   
    62. RY*(   2) C   1                  0.00194     1.41291   
    63. RY*(   3) C   1                  0.00086     0.48505   
    64. RY*(   4) C   1                  0.00054     1.68358   
    65. RY*(   5) C   1                  0.00042     0.91600   
    66. RY*(   6) C   1                  0.00038     1.20757   
    67. RY*(   7) C   1                  0.00018     1.31631   
    68. RY*(   8) C   1                  0.00007     2.68662   
    69. RY*(   9) C   1                  0.00005     1.53113   
    70. RY*(  10) C   1                  0.00002     1.97400   
    71. RY*(  11) C   1                  0.00001     0.49324   
    72. RY*(  12) C   1                  0.00000     2.54717   
    73. RY*(  13) C   1                  0.00001     2.15158   
    74. RY*(  14) C   1                  0.00001     2.36712   
    75. RY*(  15) C   1                  0.00000     1.40761   
    76. RY*(  16) C   1                  0.00000    22.52493   
    77. RY*(  17) C   1                  0.00000     1.41319   
    78. RY*(   1) C   2                  0.00583     1.08871   
    79. RY*(   2) C   2                  0.00200     1.40925   
    80. RY*(   3) C   2                  0.00081     0.52979   
    81. RY*(   4) C   2                  0.00057     1.65654   
    82. RY*(   5) C   2                  0.00045     1.20735   
    83. RY*(   6) C   2                  0.00026     1.07872   
    84. RY*(   7) C   2                  0.00016     1.39596   
    85. RY*(   8) C   2                  0.00008     2.23251   
    86. RY*(   9) C   2                  0.00005     1.91701   
    87. RY*(  10) C   2                  0.00003     1.98355   
    88. RY*(  11) C   2                  0.00001     0.51316   
    89. RY*(  12) C   2                  0.00000     2.69716   
    90. RY*(  13) C   2                  0.00001     1.67529   
    91. RY*(  14) C   2                  0.00001     2.35235   
    92. RY*(  15) C   2                  0.00000     1.60143   
    93. RY*(  16) C   2                  0.00000    22.48784   
    94. RY*(  17) C   2                  0.00000     1.43807   
    95. RY*(   1) C   3                  0.00526     1.08077   
    96. RY*(   2) C   3                  0.00195     1.29312   
    97. RY*(   3) C   3                  0.00123     0.71868   
    98. RY*(   4) C   3                  0.00061     1.41310   
    99. RY*(   5) C   3                  0.00043     1.13622   
   100. RY*(   6) C   3                  0.00029     1.09732   
   101. RY*(   7) C   3                  0.00015     0.72197   
   102. RY*(   8) C   3                  0.00012     2.32263   
   103. RY*(   9) C   3                  0.00009     1.99077   
   104. RY*(  10) C   3                  0.00008     1.61732   
   105. RY*(  11) C   3                  0.00005     1.45881   
   106. RY*(  12) C   3                  0.00004     2.43490   
   107. RY*(  13) C   3                  0.00002     1.91775   
   108. RY*(  14) C   3                  0.00002     3.82388   
   109. RY*(  15) C   3                  0.00002     1.66233   
   110. RY*(  16) C   3                  0.00000     2.78339   
   111. RY*(  17) C   3                  0.00000    20.83393   
   112. RY*(   1) C   4                  0.00669     1.21268   
   113. RY*(   2) C   4                  0.00431     1.20184   
   114. RY*(   3) C   4                  0.00187     0.75075   
   115. RY*(   4) C   4                  0.00091     0.87674   
   116. RY*(   5) C   4                  0.00067     1.67177   
   117. RY*(   6) C   4                  0.00030     1.22641   
   118. RY*(   7) C   4                  0.00027     1.86796   
   119. RY*(   8) C   4                  0.00018     1.18173   
   120. RY*(   9) C   4                  0.00013     1.82864   
   121. RY*(  10) C   4                  0.00010     2.73212   
   122. RY*(  11) C   4                  0.00008     3.55830   
   123. RY*(  12) C   4                  0.00006     2.54163   
   124. RY*(  13) C   4                  0.00006     1.64372   
   125. RY*(  14) C   4                  0.00006     1.84929   
   126. RY*(  15) C   4                  0.00002     2.80870   
   127. RY*(  16) C   4                  0.00000     2.86812   
   128. RY*(  17) C   4                  0.00000    20.43035   
   129. RY*(   1) C   5                  0.00580     1.08989   
   130. RY*(   2) C   5                  0.00204     1.19066   
   131. RY*(   3) C   5                  0.00109     0.83908   
   132. RY*(   4) C   5                  0.00053     1.26693   
   133. RY*(   5) C   5                  0.00044     1.11229   
   134. RY*(   6) C   5                  0.00025     1.26071   
   135. RY*(   7) C   5                  0.00014     2.91649   
   136. RY*(   8) C   5                  0.00012     0.70917   
   137. RY*(   9) C   5                  0.00008     2.51917   
   138. RY*(  10) C   5                  0.00006     1.76119   
   139. RY*(  11) C   5                  0.00004     0.99758   
   140. RY*(  12) C   5                  0.00004     1.99602   
   141. RY*(  13) C   5                  0.00002     1.53144   
   142. RY*(  14) C   5                  0.00001     2.56618   
   143. RY*(  15) C   5                  0.00001     1.79013   
   144. RY*(  16) C   5                  0.00001     2.56644   
   145. RY*(  17) C   5                  0.00000    22.01086   
   146. RY*(   1) C   6                  0.00567     1.08530   
   147. RY*(   2) C   6                  0.00201     1.40638   
   148. RY*(   3) C   6                  0.00081     0.60299   
   149. RY*(   4) C   6                  0.00060     1.57388   
   150. RY*(   5) C   6                  0.00045     1.16237   
   151. RY*(   6) C   6                  0.00026     1.09009   
   152. RY*(   7) C   6                  0.00013     1.73687   
   153. RY*(   8) C   6                  0.00008     1.62528   
   154. RY*(   9) C   6                  0.00006     2.57410   
   155. RY*(  10) C   6                  0.00003     1.87196   
   156. RY*(  11) C   6                  0.00002     0.58521   
   157. RY*(  12) C   6                  0.00000     2.57244   
   158. RY*(  13) C   6                  0.00001     2.49704   
   159. RY*(  14) C   6                  0.00000     1.37939   
   160. RY*(  15) C   6                  0.00000    22.30757   
   161. RY*(  16) C   6                  0.00001     1.46182   
   162. RY*(  17) C   6                  0.00000     1.71958   
   163. RY*(   1) C   7                  0.01155     0.89403   
   164. RY*(   2) C   7                  0.00528     0.85743   
   165. RY*(   3) C   7                  0.00186     1.02291   
   166. RY*(   4) C   7                  0.00143     1.07758   
   167. RY*(   5) C   7                  0.00121     0.93988   
   168. RY*(   6) C   7                  0.00103     1.48077   
   169. RY*(   7) C   7                  0.00082     1.09812   
   170. RY*(   8) C   7                  0.00045     1.40880   
   171. RY*(   9) C   7                  0.00045     1.41028   
   172. RY*(  10) C   7                  0.00024     1.96993   
   173. RY*(  11) C   7                  0.00020     1.95928   
   174. RY*(  12) C   7                  0.00013     2.01846   
   175. RY*(  13) C   7                  0.00009     3.26918   
   176. RY*(  14) C   7                  0.00008     2.18326   
   177. RY*(  15) C   7                  0.00003     2.00194   
   178. RY*(  16) C   7                  0.00003     3.08083   
   179. RY*(  17) C   7                  0.00001    20.75422   
   180. RY*(   1) C   8                  0.00736     1.25285   
   181. RY*(   2) C   8                  0.00355     0.91331   
   182. RY*(   3) C   8                  0.00277     0.98061   
   183. RY*(   4) C   8                  0.00086     1.05336   
   184. RY*(   5) C   8                  0.00066     1.69632   
   185. RY*(   6) C   8                  0.00029     1.92227   
   186. RY*(   7) C   8                  0.00020     1.44981   
   187. RY*(   8) C   8                  0.00019     1.61562   
   188. RY*(   9) C   8                  0.00015     1.31819   
   189. RY*(  10) C   8                  0.00008     2.91434   
   190. RY*(  11) C   8                  0.00009     2.07479   
   191. RY*(  12) C   8                  0.00007     3.30107   
   192. RY*(  13) C   8                  0.00005     1.36195   
   193. RY*(  14) C   8                  0.00004     2.80625   
   194. RY*(  15) C   8                  0.00004     2.71128   
   195. RY*(  16) C   8                  0.00001     2.91933   
   196. RY*(  17) C   8                  0.00001    20.28941   
   197. RY*(   1) N   9                  0.00641     0.83211   
   198. RY*(   2) N   9                  0.00506     0.80132   
   199. RY*(   3) N   9                  0.00160     1.27474   
   200. RY*(   4) N   9                  0.00153     1.25432   
   201. RY*(   5) N   9                  0.00100     1.51715   
   202. RY*(   6) N   9                  0.00070     1.29374   
   203. RY*(   7) N   9                  0.00059     1.45357   
   204. RY*(   8) N   9                  0.00041     1.33324   
   205. RY*(   9) N   9                  0.00021     1.81030   
   206. RY*(  10) N   9                  0.00016     2.22053   
   207. RY*(  11) N   9                  0.00011     2.16159   
   208. RY*(  12) N   9                  0.00011     2.29921   
   209. RY*(  13) N   9                  0.00006     4.18623   
   210. RY*(  14) N   9                  0.00003     2.84316   
   211. RY*(  15) N   9                  0.00001     4.37671   
   212. RY*(  16) N   9                  0.00000     3.97191   
   213. RY*(  17) N   9                  0.00000    34.94084   
   214. RY*(   1) C  10                  0.00545     1.11982   
   215. RY*(   2) C  10                  0.00193     1.16601   
   216. RY*(   3) C  10                  0.00115     0.74362   
   217. RY*(   4) C  10                  0.00061     1.36673   
   218. RY*(   5) C  10                  0.00049     0.96617   
   219. RY*(   6) C  10                  0.00030     0.99946   
   220. RY*(   7) C  10                  0.00016     1.13873   
   221. RY*(   8) C  10                  0.00015     3.12197   
   222. RY*(   9) C  10                  0.00009     1.27207   
   223. RY*(  10) C  10                  0.00006     2.06129   
   224. RY*(  11) C  10                  0.00004     1.39074   
   225. RY*(  12) C  10                  0.00004     2.17446   
   226. RY*(  13) C  10                  0.00003     1.49245   
   227. RY*(  14) C  10                  0.00001     2.58376   
   228. RY*(  15) C  10                  0.00001     1.81568   
   229. RY*(  16) C  10                  0.00001     2.75743   
   230. RY*(  17) C  10                  0.00000    22.24183   
   231. RY*(   1) C  11                  0.00575     1.09023   
   232. RY*(   2) C  11                  0.00202     1.39052   
   233. RY*(   3) C  11                  0.00097     0.68843   
   234. RY*(   4) C  11                  0.00055     1.49670   
   235. RY*(   5) C  11                  0.00044     1.19955   
   236. RY*(   6) C  11                  0.00029     1.04269   
   237. RY*(   7) C  11                  0.00012     2.00216   
   238. RY*(   8) C  11                  0.00008     1.82985   
   239. RY*(   9) C  11                  0.00006     1.98293   
   240. RY*(  10) C  11                  0.00003     0.80089   
   241. RY*(  11) C  11                  0.00003     1.84878   
   242. RY*(  12) C  11                  0.00000     2.51663   
   243. RY*(  13) C  11                  0.00000     2.42219   
   244. RY*(  14) C  11                  0.00000     1.41346   
   245. RY*(  15) C  11                  0.00001     1.55622   
   246. RY*(  16) C  11                  0.00000    22.30263   
   247. RY*(  17) C  11                  0.00001     1.68051   
   248. RY*(   1) C  12                  0.00543     1.10820   
   249. RY*(   2) C  12                  0.00194     1.41545   
   250. RY*(   3) C  12                  0.00089     0.47671   
   251. RY*(   4) C  12                  0.00054     1.68821   
   252. RY*(   5) C  12                  0.00043     0.92434   
   253. RY*(   6) C  12                  0.00038     1.23844   
   254. RY*(   7) C  12                  0.00018     1.38788   
   255. RY*(   8) C  12                  0.00007     2.84469   
   256. RY*(   9) C  12                  0.00004     1.39515   
   257. RY*(  10) C  12                  0.00001     1.95147   
   258. RY*(  11) C  12                  0.00001     0.43224   
   259. RY*(  12) C  12                  0.00000     2.43586   
   260. RY*(  13) C  12                  0.00001     2.54305   
   261. RY*(  14) C  12                  0.00000     1.56384   
   262. RY*(  15) C  12                  0.00000     1.91859   
   263. RY*(  16) C  12                  0.00001     1.30582   
   264. RY*(  17) C  12                  0.00000    22.60214   
   265. RY*(   1) C  13                  0.00567     1.08956   
   266. RY*(   2) C  13                  0.00198     1.41762   
   267. RY*(   3) C  13                  0.00084     0.50060   
   268. RY*(   4) C  13                  0.00058     1.67997   
   269. RY*(   5) C  13                  0.00046     1.14128   
   270. RY*(   6) C  13                  0.00025     1.11420   
   271. RY*(   7) C  13                  0.00015     1.65150   
   272. RY*(   8) C  13                  0.00008     2.38705   
   273. RY*(   9) C  13                  0.00004     1.69446   
   274. RY*(  10) C  13                  0.00003     1.96966   
   275. RY*(  11) C  13                  0.00002     0.56128   
   276. RY*(  12) C  13                  0.00000     2.53841   
   277. RY*(  13) C  13                  0.00001     2.24397   
   278. RY*(  14) C  13                  0.00000    21.67651   
   279. RY*(  15) C  13                  0.00001     1.59867   
   280. RY*(  16) C  13                  0.00001     2.46737   
   281. RY*(  17) C  13                  0.00000     1.52289   
   282. RY*(   1) C  14                  0.00601     1.07853   
   283. RY*(   2) C  14                  0.00211     1.16696   
   284. RY*(   3) C  14                  0.00131     0.73987   
   285. RY*(   4) C  14                  0.00055     1.37859   
   286. RY*(   5) C  14                  0.00043     1.05214   
   287. RY*(   6) C  14                  0.00026     1.26328   
   288. RY*(   7) C  14                  0.00016     2.09313   
   289. RY*(   8) C  14                  0.00010     2.03982   
   290. RY*(   9) C  14                  0.00007     1.69669   
   291. RY*(  10) C  14                  0.00008     1.83717   
   292. RY*(  11) C  14                  0.00003     0.75578   
   293. RY*(  12) C  14                  0.00004     2.37820   
   294. RY*(  13) C  14                  0.00001     1.62980   
   295. RY*(  14) C  14                  0.00001     2.29861   
   296. RY*(  15) C  14                  0.00001     2.43802   
   297. RY*(  16) C  14                  0.00000    21.95931   
   298. RY*(  17) C  14                  0.00001     2.22082   
   299. RY*(   1) C  15                  0.00988     1.31640   
   300. RY*(   2) C  15                  0.00692     1.55828   
   301. RY*(   3) C  15                  0.00651     1.66982   
   302. RY*(   4) C  15                  0.00262     1.21518   
   303. RY*(   5) C  15                  0.00066     1.43466   
   304. RY*(   6) C  15                  0.00042     0.77192   
   305. RY*(   7) C  15                  0.00016     3.68810   
   306. RY*(   8) C  15                  0.00010     2.06241   
   307. RY*(   9) C  15                  0.00008     1.98242   
   308. RY*(  10) C  15                  0.00004     1.57023   
   309. RY*(  11) C  15                  0.00002     2.29231   
   310. RY*(  12) C  15                  0.00003     1.23270   
   311. RY*(  13) C  15                  0.00003     1.52345   
   312. RY*(  14) C  15                  0.00001     9.06633   
   313. RY*(  15) C  15                  0.00001     1.13928   
   314. RY*(  16) C  15                  0.00001     1.62387   
   315. RY*(  17) C  15                  0.00000    12.39488   
   316. RY*(   1) O  16                  0.00204     0.83143   
   317. RY*(   2) O  16                  0.00189     0.55953   
   318. RY*(   3) O  16                  0.00071     0.72324   
   319. RY*(   4) O  16                  0.00016     1.36352   
   320. RY*(   5) O  16                  0.00009     0.91082   
   321. RY*(   6) O  16                  0.00006     1.15040   
   322. RY*(   7) O  16                  0.00003     1.56582   
   323. RY*(   8) O  16                  0.00003     4.00782   
   324. RY*(   9) O  16                  0.00002     1.09398   
   325. RY*(  10) O  16                  0.00000    49.76584   
   326. RY*(  11) O  16                  0.00000     5.03539   
   327. RY*(  12) O  16                  0.00000     4.53831   
   328. RY*(  13) O  16                  0.00000     2.91208   
   329. RY*(  14) O  16                  0.00000     3.13633   
   330. RY*(  15) O  16                  0.00000     3.21034   
   331. RY*(  16) O  16                  0.00000     3.09235   
   332. RY*(  17) O  16                  0.00000     5.14554   
   333. RY*(   1) H  17                  0.00041     0.85863   
   334. RY*(   2) H  17                  0.00021     1.88680   
   335. RY*(   1) H  18                  0.00047     0.80387   
   336. RY*(   2) H  18                  0.00022     1.95444   
   337. RY*(   1) H  19                  0.00064     1.36021   
   338. RY*(   2) H  19                  0.00018     1.46581   
   339. RY*(   1) H  20                  0.00067     1.61791   
   340. RY*(   2) H  20                  0.00014     1.21918   
   341. RY*(   1) H  21                  0.00048     0.80193   
   342. RY*(   2) H  21                  0.00022     1.94773   
   343. RY*(   1) H  22                  0.00170     0.72692   
   344. RY*(   2) H  22                  0.00017     2.33955   
   345. RY*(   1) H  23                  0.00056     1.41499   
   346. RY*(   2) H  23                  0.00016     1.43176   
   347. RY*(   1) H  24                  0.00048     0.87213   
   348. RY*(   2) H  24                  0.00021     1.89691   
   349. RY*(   1) H  25                  0.00040     0.84985   
   350. RY*(   2) H  25                  0.00022     1.89191   
   351. RY*(   1) H  26                  0.00048     0.81675   
   352. RY*(   2) H  26                  0.00023     1.92985   
   353. RY*(   1) H  27                  0.00057     1.46155   
   354. RY*(   2) H  27                  0.00024     1.37899   
   355. RY*(   1) H  28                  0.00085     1.29177   
   356. RY*(   2) H  28                  0.00022     1.56193   
   357. RY*(   1) C  29                  0.00437     0.77244   
   358. RY*(   2) C  29                  0.00301     0.81975   
   359. RY*(   3) C  29                  0.00129     0.98253   
   360. RY*(   4) C  29                  0.00029     1.08726   
   361. RY*(   5) C  29                  0.00026     0.92625   
   362. RY*(   6) C  29                  0.00014     2.53533   
   363. RY*(   7) C  29                  0.00009     1.78078   
   364. RY*(   8) C  29                  0.00009     0.91594   
   365. RY*(   9) C  29                  0.00007     1.83372   
   366. RY*(  10) C  29                  0.00005     0.90681   
   367. RY*(  11) C  29                  0.00003     2.15177   
   368. RY*(  12) C  29                  0.00001     1.57035   
   369. RY*(  13) C  29                  0.00001     2.31467   
   370. RY*(  14) C  29                  0.00002     1.30737   
   371. RY*(  15) C  29                  0.00000    22.59091   
   372. RY*(  16) C  29                  0.00001     2.22575   
   373. RY*(  17) C  29                  0.00001     1.39042   
   374. RY*(   1) H  30                  0.00101     0.72783   
   375. RY*(   2) H  30                  0.00019     2.07467   
   376. RY*(   1) H  31                  0.00093     0.74425   
   377. RY*(   2) H  31                  0.00017     2.04239   
   378. RY*(   1) H  32                  0.00052     1.07566   
   379. RY*(   2) H  32                  0.00014     1.78439   
   380. BD*(   1) C   1 - C   2          0.01566     0.61731   
   381. BD*(   2) C   1 - C   2          0.32150     0.05388  392(v),387(v),63(g),80(g)
                                                    88(g),71(g)
   382. BD*(   1) C   1 - C   6          0.01556     0.61708   
   383. BD*(   1) C   1 - H  17          0.01159     0.61410   
   384. BD*(   1) C   2 - C   3          0.01505     0.61535   
   385. BD*(   1) C   2 - H  18          0.01118     0.61286   
   386. BD*(   1) C   3 - C   4          0.02382     0.60466   
   387. BD*(   2) C   3 - C   4          0.35171     0.05220  392(v),381(v),404(r),97(g)
                                                    396(v),400(r),397(v),131(v)
                                                    80(v),116(g)
   388. BD*(   1) C   3 - H  19          0.01219     0.61761   
   389. BD*(   1) C   4 - C   5          0.02231     0.60555   
   390. BD*(   1) C   4 - C   7          0.03551     0.48554   
   391. BD*(   1) C   5 - C   6          0.01489     0.61475   
   392. BD*(   2) C   5 - C   6          0.31521     0.05326  381(v),387(v),148(g),132(g)
                                                    156(g)
   393. BD*(   1) C   5 - H  20          0.01225     0.60924   
   394. BD*(   1) C   6 - H  21          0.01123     0.61277   
   395. BD*(   1) C   7 - C   8          0.03398     0.48776   
   396. BD*(   1) C   7 - N   9          0.04480     0.40543   
   397. BD*(   1) C   7 - H  22          0.02184     0.44137   
   398. BD*(   1) C   8 - C  10          0.02578     0.60388   
   399. BD*(   1) C   8 - C  14          0.02230     0.60802   
   400. BD*(   2) C   8 - C  14          0.34712     0.05513  409(v),404(v),284(g),396(v)
                                                    390(v),387(r),216(v),267(v)
   401. BD*(   1) N   9 - C  15          0.06351     0.51628   
   402. BD*(   1) N   9 - C  29          0.02157     0.42059   
   403. BD*(   1) C  10 - C  11          0.01558     0.61409   
   404. BD*(   2) C  10 - C  11          0.32124     0.05265  409(v),400(v),387(r),233(g)
                                                    217(g),216(g)
   405. BD*(   1) C  10 - H  23          0.01221     0.61609   
   406. BD*(   1) C  11 - C  12          0.01542     0.61575   
   407. BD*(   1) C  11 - H  24          0.01126     0.61118   
   408. BD*(   1) C  12 - C  13          0.01553     0.61609   
   409. BD*(   2) C  12 - C  13          0.32347     0.05336  404(v),400(v),250(g),267(g)
                                                    258(g)
   410. BD*(   1) C  12 - H  25          0.01153     0.61502   
   411. BD*(   1) C  13 - C  14          0.01492     0.61314   
   412. BD*(   1) C  13 - H  26          0.01113     0.61411   
   413. BD*(   1) C  14 - H  27          0.01217     0.60727   
   414. BD*(   1) C  15 - O  16          0.29393     0.02968  300(g),317(g),304(g),329(g)
   415. BD*(   2) C  15 - O  16          0.00554     0.61445   
   416. BD*(   1) C  15 - H  28          0.03595     0.53967   
   417. BD*(   1) C  29 - H  30          0.01327     0.46332   
   418. BD*(   1) C  29 - H  31          0.01294     0.46289   
   419. BD*(   1) C  29 - H  32          0.00568     0.46216   
       -------------------------------
              Total Lewis  116.86367  ( 97.3864%)
        Valence non-Lewis    2.90232  (  2.4186%)
        Rydberg non-Lewis    0.23401  (  0.1950%)
       -------------------------------
            Total unit  1  120.00000  (100.0000%)
           Charge unit  1    0.00000
 D1PCM: PCM CHGder 1st derivatives, ID1Alg=3 FixD1E=F DoIter=F DoCFld=F I1PDM=0.
 Calling FoFJK, ICntrl=      2127 FMM=F ISym2X=0 I1Cent= 0 IOpClX= 0 NMat=1 NMatS=1 NMatT=0.
 -------------------------------------------------------------------
 Center     Atomic                   Forces (Hartrees/Bohr)
 Number     Number              X              Y              Z
 -------------------------------------------------------------------
      1        6          -0.040052059   -0.042639126    0.018599480
      2        6           0.025990529   -0.050475115    0.035860434
      3        6           0.060461903   -0.009300361    0.019030526
      4        6           0.017840739    0.031519766   -0.009715511
      5        6          -0.022077184    0.049665722   -0.033772181
      6        6          -0.064935031    0.000778252   -0.013727450
      7        6          -0.002237868   -0.013569792   -0.011305035
      8        6          -0.030412026    0.003449748   -0.013690294
      9        7           0.013143441   -0.033057347   -0.000662501
     10        6          -0.021617375   -0.044998648   -0.041818030
     11        6           0.041384123   -0.045548122   -0.024145557
     12        6           0.060999776   -0.001556878    0.014855678
     13        6           0.021864914    0.046076581    0.042869343
     14        6          -0.036023973    0.046110357    0.025536012
     15        6          -0.000654456    0.055469231    0.080393836
     16        8          -0.003786422    0.004927442   -0.031007380
     17        1           0.032924280    0.037916058   -0.016699168
     18        1          -0.019420365    0.040233606   -0.029039399
     19        1          -0.053926239    0.001854236   -0.012294941
     20        1           0.018623168   -0.041229242    0.029516320
     21        1           0.051650331   -0.003401460    0.012220103
     22        1          -0.001756195   -0.004319029    0.005560938
     23        1           0.018509720    0.038396757    0.034405665
     24        1          -0.031745305    0.036902861    0.020683442
     25        1          -0.051550887    0.000431559   -0.013523740
     26        1          -0.018507531   -0.037154379   -0.034276774
     27        1           0.033028662   -0.036678250   -0.020123843
     28        1           0.001927582   -0.038513895   -0.046865179
     29        6          -0.000521530    0.010257389    0.012301099
     30        1          -0.001019607    0.000577997    0.001793092
     31        1           0.000531812    0.001023812    0.001881953
     32        1           0.001363075   -0.003149730   -0.002840938
 -------------------------------------------------------------------
 Cartesian Forces:  Max     0.080393836 RMS     0.030525720

 GradGradGradGradGradGradGradGradGradGradGradGradGradGradGradGradGradGrad
 Berny optimization.
 FormGI is forming the generalized inverse of G from B-inverse, IUseBI=4.
 Internal  Forces:  Max     0.059450383 RMS     0.015197237
 Search for a local minimum.
 Step number   1 out of a maximum of  173
 All quantities printed in internal units (Hartrees-Bohrs-Radians)
 Mixed Optimization -- RFO/linear search
 Second derivative matrix not updated -- first step.
 ITU=  0
     Eigenvalues ---    0.00815   0.00830   0.01077   0.01256   0.01408
     Eigenvalues ---    0.01458   0.01475   0.01914   0.01928   0.01948
     Eigenvalues ---    0.01960   0.01969   0.01973   0.02000   0.02002
     Eigenvalues ---    0.02025   0.02028   0.02028   0.02030   0.02034
     Eigenvalues ---    0.02035   0.02039   0.02046   0.02183   0.02183
     Eigenvalues ---    0.04347   0.06516   0.07018   0.07522   0.07727
     Eigenvalues ---    0.15999   0.16000   0.16000   0.16000   0.16000
     Eigenvalues ---    0.16000   0.16000   0.16000   0.16000   0.16000
     Eigenvalues ---    0.16000   0.16000   0.16000   0.16000   0.19236
     Eigenvalues ---    0.20047   0.21999   0.22000   0.22000   0.22000
     Eigenvalues ---    0.22000   0.23465   0.23468   0.24994   0.24998
     Eigenvalues ---    0.25000   0.25000   0.32770   0.32888   0.34125
     Eigenvalues ---    0.34585   0.34657   0.34844   0.38713   0.40370
     Eigenvalues ---    0.40450   0.40493   0.40532   0.40568   0.43657
     Eigenvalues ---    0.43790   0.44143   0.44170   0.44217   0.44268
     Eigenvalues ---    0.44289   0.44335   0.44337   0.44341   0.44361
     Eigenvalues ---    0.44370   0.44438   0.44607   0.44626   0.44758
     Eigenvalues ---    0.44764   0.44911   0.45029   0.52366   0.82743
 RFO step:  Lambda=-7.42420611D-02 EMin= 8.15091848D-03
 Linear search not attempted -- first point.
 Maximum step size (   0.300) exceeded in Quadratic search.
    -- Step size scaled by   0.775
 Iteration  1 RMS(Cart)=  0.04065927 RMS(Int)=  0.00048183
 Iteration  2 RMS(Cart)=  0.00067317 RMS(Int)=  0.00004731
 Iteration  3 RMS(Cart)=  0.00000055 RMS(Int)=  0.00004731
 Variable       Old X    -DE/DX   Delta X   Delta X   Delta X     New X
                                 (Linear)    (Quad)   (Total)
    R1        2.65162  -0.01118   0.00000  -0.01628  -0.01629   2.63533
    R2        2.65194  -0.00861   0.00000  -0.01247  -0.01248   2.63947
    R3        1.92835   0.05292   0.00000   0.07936   0.07936   2.00771
    R4        2.65652  -0.01010   0.00000  -0.01507  -0.01507   2.64145
    R5        1.92725   0.05328   0.00000   0.07975   0.07975   2.00700
    R6        2.67461  -0.01905   0.00000  -0.02945  -0.02944   2.64516
    R7        1.92413   0.05529   0.00000   0.08234   0.08234   2.00647
    R8        2.67102  -0.01300   0.00000  -0.02003  -0.02002   2.65100
    R9        2.82757   0.01520   0.00000   0.02931   0.02931   2.85688
   R10        2.65459  -0.01339   0.00000  -0.01982  -0.01982   2.63477
   R11        1.92896   0.05401   0.00000   0.08107   0.08107   2.01003
   R12        1.92753   0.05318   0.00000   0.07964   0.07964   2.00717
   R13        2.82548   0.01606   0.00000   0.03088   0.03088   2.85637
   R14        2.73341   0.01615   0.00000   0.02714   0.02714   2.76055
   R15        2.07120   0.00024   0.00000   0.00045   0.00045   2.07165
   R16        2.67184  -0.01301   0.00000  -0.01997  -0.01996   2.65188
   R17        2.66907  -0.01523   0.00000  -0.02325  -0.02325   2.64582
   R18        2.57551  -0.01965   0.00000  -0.02548  -0.02548   2.55003
   R19        2.70789   0.01513   0.00000   0.02444   0.02444   2.73232
   R20        2.65569  -0.01263   0.00000  -0.01876  -0.01876   2.63693
   R21        1.92435   0.05478   0.00000   0.08161   0.08161   2.00596
   R22        2.65350  -0.00984   0.00000  -0.01444  -0.01444   2.63906
   R23        1.92810   0.05289   0.00000   0.07927   0.07927   2.00738
   R24        2.65329  -0.01177   0.00000  -0.01730  -0.01731   2.63598
   R25        1.92755   0.05330   0.00000   0.07982   0.07982   2.00737
   R26        2.65532  -0.01073   0.00000  -0.01593  -0.01593   2.63938
   R27        1.92634   0.05383   0.00000   0.08045   0.08045   2.00680
   R28        1.92952   0.05328   0.00000   0.08005   0.08005   2.00958
   R29        2.36469  -0.03161   0.00000  -0.02718  -0.02718   2.33752
   R30        1.92984   0.05945   0.00000   0.08937   0.08937   2.01920
   R31        2.06355   0.00012   0.00000   0.00022   0.00022   2.06376
   R32        2.06236   0.00062   0.00000   0.00114   0.00114   2.06350
   R33        2.05928  -0.00163   0.00000  -0.00298  -0.00298   2.05630
    A1        2.09158  -0.00160   0.00000  -0.00318  -0.00320   2.08838
    A2        2.09581   0.00080   0.00000   0.00159   0.00160   2.09741
    A3        2.09580   0.00080   0.00000   0.00159   0.00160   2.09740
    A4        2.09597   0.00073   0.00000   0.00244   0.00243   2.09840
    A5        2.09433   0.00038   0.00000   0.00124   0.00125   2.09558
    A6        2.09288  -0.00111   0.00000  -0.00368  -0.00367   2.08920
    A7        2.11090  -0.00196   0.00000  -0.00552  -0.00551   2.10539
    A8        2.06618   0.00324   0.00000   0.01023   0.01023   2.07641
    A9        2.10609  -0.00128   0.00000  -0.00472  -0.00472   2.10137
   A10        2.05940   0.00455   0.00000   0.01024   0.01026   2.06966
   A11        2.16763  -0.00633   0.00000  -0.01481  -0.01482   2.15282
   A12        2.05596   0.00178   0.00000   0.00459   0.00458   2.06054
   A13        2.11556  -0.00183   0.00000  -0.00496  -0.00495   2.11061
   A14        2.08966  -0.00008   0.00000  -0.00081  -0.00081   2.08885
   A15        2.07796   0.00191   0.00000   0.00577   0.00577   2.08372
   A16        2.09289   0.00012   0.00000   0.00101   0.00100   2.09389
   A17        2.09498   0.00067   0.00000   0.00191   0.00191   2.09689
   A18        2.09532  -0.00079   0.00000  -0.00292  -0.00291   2.09240
   A19        2.04370  -0.00789   0.00000  -0.02213  -0.02200   2.02170
   A20        1.96305  -0.00585   0.00000  -0.01755  -0.01746   1.94559
   A21        1.79399   0.00737   0.00000   0.02727   0.02723   1.82122
   A22        1.91596   0.01254   0.00000   0.03324   0.03319   1.94915
   A23        1.85455  -0.00123   0.00000  -0.00059  -0.00036   1.85419
   A24        1.87828  -0.00537   0.00000  -0.02126  -0.02120   1.85708
   A25        2.12851   0.00050   0.00000   0.00137   0.00137   2.12988
   A26        2.09104  -0.00256   0.00000  -0.00595  -0.00595   2.08509
   A27        2.06356   0.00206   0.00000   0.00459   0.00459   2.06815
   A28        2.08962   0.00068   0.00000   0.00162   0.00162   2.09124
   A29        2.12985   0.00035   0.00000   0.00083   0.00083   2.13067
   A30        2.06372  -0.00102   0.00000  -0.00244  -0.00244   2.06127
   A31        2.11025  -0.00120   0.00000  -0.00328  -0.00327   2.10698
   A32        2.09892   0.00075   0.00000   0.00216   0.00216   2.10108
   A33        2.07396   0.00044   0.00000   0.00113   0.00113   2.07509
   A34        2.09490   0.00079   0.00000   0.00241   0.00241   2.09730
   A35        2.09420  -0.00109   0.00000  -0.00352  -0.00351   2.09069
   A36        2.09408   0.00030   0.00000   0.00110   0.00110   2.09519
   A37        2.09167  -0.00133   0.00000  -0.00297  -0.00298   2.08869
   A38        2.09558   0.00069   0.00000   0.00156   0.00156   2.09714
   A39        2.09593   0.00065   0.00000   0.00142   0.00142   2.09735
   A40        2.09340   0.00019   0.00000   0.00078   0.00077   2.09417
   A41        2.09423   0.00054   0.00000   0.00171   0.00172   2.09594
   A42        2.09556  -0.00073   0.00000  -0.00249  -0.00249   2.09307
   A43        2.11258  -0.00051   0.00000  -0.00151  -0.00150   2.11108
   A44        2.09383  -0.00109   0.00000  -0.00368  -0.00368   2.09014
   A45        2.07677   0.00159   0.00000   0.00519   0.00519   2.08196
   A46        2.12306   0.00862   0.00000   0.02270   0.02270   2.14575
   A47        2.09314  -0.01608   0.00000  -0.05030  -0.05030   2.04284
   A48        2.06699   0.00746   0.00000   0.02760   0.02760   2.09459
   A49        1.91461   0.00288   0.00000   0.00943   0.00940   1.92401
   A50        1.91666   0.00354   0.00000   0.01234   0.01234   1.92899
   A51        1.95096  -0.00676   0.00000  -0.02293  -0.02288   1.92808
   A52        1.90164  -0.00247   0.00000  -0.00709  -0.00716   1.89447
   A53        1.88524   0.00109   0.00000   0.00239   0.00241   1.88766
   A54        1.89383   0.00171   0.00000   0.00581   0.00588   1.89970
    D1        0.00280   0.00008   0.00000   0.00065   0.00066   0.00346
    D2       -3.13641  -0.00008   0.00000  -0.00059  -0.00059  -3.13699
    D3       -3.14040   0.00010   0.00000   0.00076   0.00076  -3.13964
    D4        0.00358  -0.00006   0.00000  -0.00049  -0.00048   0.00309
    D5       -0.00225   0.00000   0.00000  -0.00005  -0.00005  -0.00230
    D6        3.13708   0.00002   0.00000   0.00010   0.00009   3.13717
    D7        3.14095  -0.00001   0.00000  -0.00016  -0.00015   3.14079
    D8       -0.00291  -0.00000   0.00000  -0.00001  -0.00001  -0.00292
    D9        0.00502  -0.00030   0.00000  -0.00236  -0.00236   0.00267
   D10       -3.13036  -0.00019   0.00000  -0.00150  -0.00149  -3.13185
   D11       -3.13895  -0.00014   0.00000  -0.00111  -0.00111  -3.14006
   D12        0.00885  -0.00003   0.00000  -0.00025  -0.00024   0.00861
   D13       -0.01302   0.00038   0.00000   0.00327   0.00327  -0.00975
   D14       -3.13334   0.00023   0.00000   0.00201   0.00201  -3.13133
   D15        3.12222   0.00029   0.00000   0.00244   0.00245   3.12466
   D16        0.00190   0.00013   0.00000   0.00118   0.00118   0.00309
   D17        0.01362  -0.00029   0.00000  -0.00266  -0.00267   0.01095
   D18       -3.13224  -0.00024   0.00000  -0.00230  -0.00231  -3.13455
   D19        3.13532  -0.00026   0.00000  -0.00173  -0.00172   3.13359
   D20       -0.01054  -0.00020   0.00000  -0.00137  -0.00136  -0.01190
   D21        0.01829   0.00162   0.00000  -0.00139  -0.00124   0.01706
   D22       -2.22502  -0.00358   0.00000  -0.01201  -0.01220  -2.23722
   D23        2.04313   0.00116   0.00000   0.00532   0.00536   2.04849
   D24       -3.10206   0.00144   0.00000  -0.00271  -0.00256  -3.10462
   D25        0.93781  -0.00376   0.00000  -0.01334  -0.01352   0.92429
   D26       -1.07722   0.00098   0.00000   0.00400   0.00404  -1.07318
   D27       -0.00617   0.00014   0.00000   0.00117   0.00116  -0.00500
   D28        3.13769   0.00013   0.00000   0.00102   0.00101   3.13870
   D29        3.13966   0.00010   0.00000   0.00082   0.00082   3.14048
   D30        0.00034   0.00008   0.00000   0.00067   0.00067   0.00100
   D31       -1.21410   0.00259   0.00000   0.01260   0.01267  -1.20143
   D32        1.94120   0.00251   0.00000   0.01200   0.01207   1.95328
   D33        1.05154  -0.00076   0.00000  -0.00030  -0.00043   1.05111
   D34       -2.07634  -0.00084   0.00000  -0.00090  -0.00102  -2.07737
   D35        3.07781  -0.00145   0.00000  -0.00895  -0.00889   3.06892
   D36       -0.05007  -0.00153   0.00000  -0.00954  -0.00949  -0.05956
   D37       -2.29270  -0.00292   0.00000  -0.01287  -0.01301  -2.30571
   D38        0.84930  -0.00293   0.00000  -0.01291  -0.01305   0.83625
   D39        1.68205   0.00193   0.00000   0.00343   0.00341   1.68546
   D40       -1.45914   0.00192   0.00000   0.00339   0.00337  -1.45577
   D41       -0.32919  -0.00021   0.00000  -0.00155  -0.00140  -0.33058
   D42        2.81281  -0.00022   0.00000  -0.00159  -0.00143   2.81138
   D43       -3.13322   0.00034   0.00000   0.00268   0.00268  -3.13054
   D44        0.01890   0.00022   0.00000   0.00175   0.00174   0.02064
   D45       -0.00513   0.00038   0.00000   0.00319   0.00319  -0.00194
   D46       -3.13620   0.00026   0.00000   0.00225   0.00225  -3.13395
   D47        3.13448  -0.00030   0.00000  -0.00250  -0.00250   3.13198
   D48       -0.00957  -0.00004   0.00000  -0.00034  -0.00035  -0.00991
   D49        0.00609  -0.00036   0.00000  -0.00305  -0.00305   0.00304
   D50       -3.13795  -0.00010   0.00000  -0.00089  -0.00090  -3.13885
   D51        3.13960   0.00072   0.00000   0.00582   0.00582  -3.13777
   D52       -0.00488   0.00053   0.00000   0.00429   0.00429  -0.00059
   D53       -0.00238   0.00072   0.00000   0.00586   0.00586   0.00347
   D54        3.13633   0.00054   0.00000   0.00433   0.00433   3.14065
   D55       -2.12285   0.00021   0.00000  -0.00068  -0.00064  -2.12349
   D56        2.07082  -0.00072   0.00000  -0.00543  -0.00549   2.06533
   D57       -0.03209  -0.00085   0.00000  -0.00612  -0.00610  -0.03820
   D58        1.01914   0.00020   0.00000  -0.00072  -0.00068   1.01846
   D59       -1.07037  -0.00073   0.00000  -0.00547  -0.00553  -1.07590
   D60        3.10990  -0.00086   0.00000  -0.00616  -0.00614   3.10376
   D61        0.00248  -0.00022   0.00000  -0.00183  -0.00183   0.00065
   D62       -3.13779  -0.00014   0.00000  -0.00115  -0.00115  -3.13894
   D63        3.13370  -0.00011   0.00000  -0.00090  -0.00090   3.13280
   D64       -0.00657  -0.00003   0.00000  -0.00022  -0.00022  -0.00679
   D65       -0.00065   0.00003   0.00000   0.00023   0.00023  -0.00041
   D66       -3.14053   0.00002   0.00000   0.00020   0.00020  -3.14033
   D67        3.13963  -0.00005   0.00000  -0.00045  -0.00045   3.13918
   D68       -0.00025  -0.00006   0.00000  -0.00048  -0.00049  -0.00074
   D69        0.00159  -0.00001   0.00000  -0.00009  -0.00009   0.00149
   D70        3.14130  -0.00001   0.00000  -0.00007  -0.00007   3.14123
   D71        3.14147  -0.00001   0.00000  -0.00006  -0.00006   3.14141
   D72       -0.00201  -0.00000   0.00000  -0.00003  -0.00003  -0.00204
   D73       -0.00440   0.00019   0.00000   0.00155   0.00155  -0.00285
   D74        3.13962  -0.00007   0.00000  -0.00057  -0.00058   3.13904
   D75        3.13908   0.00018   0.00000   0.00152   0.00152   3.14060
   D76       -0.00009  -0.00007   0.00000  -0.00060  -0.00061  -0.00069
         Item               Value     Threshold  Converged?
 Maximum Force            0.059450     0.000450     NO 
 RMS     Force            0.015197     0.000300     NO 
 Maximum Displacement     0.128641     0.001800     NO 
 RMS     Displacement     0.040781     0.001200     NO 
 Predicted change in Energy=-3.864435D-02
 GradGradGradGradGradGradGradGradGradGradGradGradGradGradGradGradGradGrad

                          Input orientation:                          
 ---------------------------------------------------------------------
 Center     Atomic      Atomic             Coordinates (Angstroms)
 Number     Number       Type             X           Y           Z
 ---------------------------------------------------------------------
      1          6           0        3.866811    2.752920   -2.758153
      2          6           0        2.507837    2.795731   -3.068231
      3          6           0        1.651306    1.786744   -2.618637
      4          6           0        2.142125    0.724222   -1.850866
      5          6           0        3.512547    0.688205   -1.553155
      6          6           0        4.369379    1.693748   -1.998889
      7          6           0        1.274342   -0.405158   -1.343933
      8          6           0       -0.184227   -0.341899   -1.735442
      9          7           0        1.439001   -0.602026    0.094166
     10          6           0       -1.050439    0.636531   -1.223936
     11          6           0       -2.395638    0.661502   -1.594027
     12          6           0       -2.897086   -0.292826   -2.481779
     13          6           0       -2.046468   -1.270889   -2.997138
     14          6           0       -0.700930   -1.293282   -2.623239
     15          6           0        1.639850   -1.843725    0.582802
     16          8           0        1.782352   -2.076943    1.789191
     17          1           0        4.516723    3.521239   -3.098841
     18          1           0        2.119426    3.595853   -3.648671
     19          1           0        0.621783    1.834518   -2.873926
     20          1           0        3.905338   -0.114604   -0.976450
     21          1           0        5.403819    1.651302   -1.761619
     22          1           0        1.683047   -1.300002   -1.827690
     23          1           0       -0.688925    1.376454   -0.554147
     24          1           0       -3.037644    1.410309   -1.199682
     25          1           0       -3.920887   -0.272985   -2.764306
     26          1           0       -2.420858   -1.999982   -3.672414
     27          1           0       -0.062899   -2.045293   -3.021061
     28          1           0        1.669162   -2.644950   -0.123532
     29          6           0        1.394080    0.499171    1.030074
     30          1           0        2.325866    0.551114    1.597306
     31          1           0        0.567047    0.371837    1.731627
     32          1           0        1.265362    1.442068    0.502397
 ---------------------------------------------------------------------
                    Distance matrix (angstroms):
                    1          2          3          4          5
     1  C    0.000000
     2  C    1.394558   0.000000
     3  C    2.421038   1.397797   0.000000
     4  C    2.813064   2.430406   1.399760   0.000000
     5  C    2.416727   2.783265   2.409618   1.402850   0.000000
     6  C    1.396746   2.413130   2.789383   2.433629   1.394258
     7  C    4.323698   3.839323   2.563475   1.511796   2.499756
     8  C    5.199495   4.343760   2.946241   2.561611   3.841937
     9  N    5.028483   4.763183   3.620856   2.456922   2.945837
    10  C    5.568867   4.552461   3.250786   3.254719   4.575140
    11  C    6.704289   5.547276   4.323627   4.545458   5.908387
    12  C    7.423156   6.252703   5.003119   5.179390   6.550432
    13  C    7.156468   6.106075   4.813099   4.778988   6.068426
    14  C    6.103623   5.216726   3.875512   3.570692   4.777527
    15  C    6.103317   5.967244   4.840419   3.573426   3.805257
    16  O    6.953480   6.918369   5.862952   4.607166   4.670214
    17  H    1.062435   2.136099   3.383738   3.875495   3.379880
    18  H    2.134693   1.062059   2.133771   3.388050   3.845307
    19  H    3.374474   2.125767   1.061778   2.142626   3.378607
    20  H    3.376187   3.846896   3.375287   2.139428   1.063662
    21  H    2.137529   3.376931   3.851516   3.392063   2.132585
    22  H    4.696889   4.358239   3.186629   2.075758   2.715770
    23  H    5.244715   4.307465   3.147561   3.181467   4.373108
    24  H    7.204369   6.013587   4.913389   5.265431   6.599347
    25  H    8.354902   7.130069   5.942477   6.211997   7.592544
    26  H    7.934781   6.903328   5.659705   5.617841   6.850030
    27  H    6.207624   5.481462   4.217221   3.728499   4.733982
    28  H    6.395927   6.243047   5.085841   3.815586   4.068392
    29  C    5.054151   4.828121   3.877771   2.984969   3.346149
    30  H    5.117859   5.180604   4.444772   3.457401   3.369334
    31  H    6.059383   5.716692   4.701317   3.929288   4.423331
    32  H    4.372305   4.015661   3.163639   2.611870   3.137426
                    6          7          8          9         10
     6  C    0.000000
     7  C    3.796528   0.000000
     8  C    4.994856   1.511524   0.000000
     9  N    4.270664   1.460821   2.459675   0.000000
    10  C    5.576082   2.550318   1.403313   3.077130   0.000000
    11  C    6.855282   3.830021   2.432519   4.376180   1.395403
    12  C    7.548587   4.325289   2.814077   5.052993   2.419912
    13  C    7.137834   3.809247   2.433689   4.706595   2.788292
    14  C    5.917787   2.515371   1.400106   3.527241   2.409229
    15  C    5.160347   2.432156   3.310135   1.349416   4.080886
    16  O    5.938044   3.587396   4.393273   2.272967   4.946371
    17  H    2.138066   5.386030   6.235512   6.055491   6.544471
    18  H    3.376695   4.694046   4.947034   5.665156   4.968397
    19  H    3.850971   2.789777   2.585070   3.926087   2.637037
    20  H    2.128580   2.672378   4.165606   2.732511   5.018484
    21  H    1.062151   4.632069   5.932941   4.923536   6.555632
    22  H    4.025944   1.096269   2.100758   2.059189   3.403914
    23  H    5.270141   2.766283   2.145441   2.977039   1.061507
    24  H    7.455404   4.680807   3.391056   5.075814   2.132675
    25  H    8.554672   5.387517   3.876331   6.083382   3.382223
    26  H    7.908960   4.649709   3.391699   5.571348   3.850233
    27  H    5.888154   2.700188   2.137543   3.747448   3.375956
    28  H    5.443569   2.581072   3.367098   2.067343   4.401731
    29  C    4.410673   2.543238   3.293408   1.445883   3.327928
    30  H    4.291174   3.266657   4.266761   2.091816   4.400698
    31  H    5.488345   3.250086   3.618619   2.095231   3.379598
    32  H    3.994333   2.611754   3.208079   2.091679   2.998675
                   11         12         13         14         15
    11  C    0.000000
    12  C    1.396529   0.000000
    13  C    2.413457   1.394903   0.000000
    14  C    2.784330   2.417442   1.396701   0.000000
    15  C    5.224931   5.690407   5.170402   4.007610   0.000000
    16  O    6.033311   6.581899   6.182114   5.123510   1.236961
    17  H    7.630418   8.360168   8.127134   7.115456   7.114333
    18  H    5.763486   6.453592   6.439282   5.736685   6.908282
    19  H    3.481226   4.130594   4.096133   3.405224   5.149262
    20  H    6.378561   6.969272   6.390945   5.031790   3.248625
    21  H    7.863797   8.555891   8.097684   6.832344   5.646148
    22  H    4.531861   4.734961   3.908676   2.513224   2.471431
    23  H    2.122587   3.373164   3.849618   3.377689   4.133449
    24  H    1.062259   2.136398   3.376701   3.846577   5.970338
    25  H    2.137570   1.062255   2.136228   3.380685   6.677736
    26  H    3.376955   2.135132   1.061952   2.135028   5.883930
    27  H    3.847705   3.375586   2.129512   1.063422   3.990967
    28  H    5.442203   5.651941   4.894034   3.700389   1.068517
    29  C    4.612398   5.601292   5.584705   4.576971   2.397837
    30  H    5.699947   6.680598   6.598934   5.511470   2.689813
    31  H    4.463338   5.494978   5.647144   4.831692   2.716509
    32  H    4.290361   5.407507   5.529476   4.595438   3.308042
                   16         17         18         19         20
    16  O    0.000000
    17  H    7.918919   0.000000
    18  H    7.865403   2.460673   0.000000
    19  H    6.196056   4.250432   2.438332   0.000000
    20  H    4.000827   4.254138   4.908944   4.263945   0.000000
    21  H    6.294687   2.464095   4.257872   4.913111   2.445477
    22  H    3.700720   5.734972   5.241736   3.470750   2.658638
    23  H    4.850195   6.178538   4.731664   2.703544   4.848592
    24  H    6.657826   8.070395   6.113061   4.046536   7.111975
    25  H    7.517682   9.257500   7.227405   5.008936   8.029403
    26  H    6.892172   8.884982   7.206116   4.959702   7.130472
    27  H    5.152134   7.208694   6.081033   3.942509   4.863631
    28  H    1.998488   7.415049   7.181710   5.359786   3.482902
    29  C    2.713555   5.994308   5.657404   4.197715   3.272503
    30  H    2.690522   5.972880   6.069047   4.954083   3.092270
    31  H    2.734374   6.989427   6.461561   4.832551   4.326025
    32  H    3.782401   5.278561   4.753901   3.459446   3.402894
                   21         22         23         24         25
    21  H    0.000000
    22  H    4.749600   0.000000
    23  H    6.217319   3.796259   0.000000
    24  H    8.463577   5.479517   2.436051   0.000000
    25  H    9.573840   5.773742   4.248651   2.462042   0.000000
    26  H    8.843562   4.553573   4.911569   4.257337   2.461152
    27  H    6.718335   2.242303   4.264497   4.909961   4.253360
    28  H    5.923578   2.170998   4.681634   6.305335   6.621824
    29  C    5.019857   3.389299   2.760125   5.044022   6.575897
    30  H    4.686852   3.945940   3.794588   6.109714   7.663206
    31  H    6.101980   4.087694   2.794903   4.760756   6.385199
    32  H    4.721903   3.622528   2.222572   4.627520   6.364742
                   26         27         28         29         30
    26  H    0.000000
    27  H    2.446689   0.000000
    28  H    5.453330   3.428600   0.000000
    29  C    6.550795   5.000879   3.360354   0.000000
    30  H    7.537204   5.811785   3.688817   1.092097   0.000000
    31  H    6.614890   5.369115   3.709080   1.091959   1.773028
    32  H    6.547135   5.132321   4.154342   1.088148   1.765586
                   31         32
    31  H    0.000000
    32  H    1.773146   0.000000
 Symmetry turned off by external request.
 Stoichiometry    C15H15NO
 Framework group  C1[X(C15H15NO)]
 Deg. of freedom    90
 Full point group                 C1      NOp   1
 Rotational constants (GHZ):           0.5867497           0.3915993           0.2725671
 Standard basis: 6-311+G(d) (5D, 7F)
   419 basis functions,   687 primitive gaussians,   436 cartesian basis functions
    60 alpha electrons       60 beta electrons
       nuclear repulsion energy      1138.7510108468 Hartrees.
 NAtoms=   32 NActive=   32 NUniq=   32 SFac= 1.00D+00 NAtFMM=   60 NAOKFM=F Big=F
 Integral buffers will be    131072 words long.
 Raffenetti 2 integral format.
 Two-electron integral symmetry is turned off.
 ------------------------------------------------------------------------------
 Polarizable Continuum Model (PCM)
 =================================
 Model                : PCM.
 Atomic radii         : UFF (Universal Force Field).
 Polarization charges : Total charges.
 Charge compensation  : None.
 Solution method      : On-the-fly selection.
 Cavity type          : Scaled VdW (van der Waals Surface) (Alpha=1.100).
 Cavity algorithm     : GePol (No added spheres)
                        Default sphere list used, NSphG=   32.
                        Lebedev-Laikov grids with approx.  5.0 points / Ang**2.
                        Smoothing algorithm: York/Karplus (Gamma=1.0000).
                        Polarization charges: spherical gaussians, with
                                              point-specific exponents (IZeta= 3).
                        Self-potential: point-specific (ISelfS= 7).
                        Self-field    : sphere-specific E.n sum rule (ISelfD= 2).
 1st derivatives      : Analytical E(r).r(x)/FMM algorithm (CHGder, D1EAlg=3).
                        Cavity 1st derivative terms included.
 Solvent              : DiMethylSulfoxide, Eps=  46.826000 Eps(inf)=   2.007889
 ------------------------------------------------------------------------------
 One-electron integrals computed using PRISM.
 NBasis=   419 RedAO= T EigKep=  1.10D-06  NBF=   419
 NBsUse=   418 1.00D-06 EigRej=  2.69D-07 NBFU=   418
 Initial guess from the checkpoint file:  "BHFA_NMe_Conf08.chk"
 B after Tr=     0.000127   -0.006664    0.002870
         Rot=    1.000000   -0.000358    0.000136   -0.000333 Ang=  -0.06 deg.
 ExpMin= 4.38D-02 ExpMax= 8.59D+03 ExpMxC= 1.30D+03 IAcc=3 IRadAn=         5 AccDes= 0.00D+00
[truncated: 1,675,516 more chars]
