# Supplementary material for: Rotational Barriers in N-Benzhydrylformamides: An NMR and DFT Study
Source: Molecules. 2023 Jan 5;28(2):535. doi: 10.3390/molecules28020535 (PMC9863877; doi:10.3390/molecules28020535)
Supplement: Supplementary file 1 [file molecules-28-00535-s001.zip › Supplementary_Materials/Quantum_chemistry_output_files/Gaussian_output_files/Conformations/BHFA_NMe/BHFA_NMe_Conf9.log]

 Entering Gaussian System, Link 0=g16
 Initial command:
 /home/aikhl/g16/l1.exe "/home/aikhl/works/aikhl/BHFA_NMe/M062X/Gau-327900.inp" -scrdir="/home/aikhl/works/aikhl/BHFA_NMe/M062X/"
 Entering Link 1 = /home/aikhl/g16/l1.exe PID=    327902.
  
 Copyright (c) 1988,1990,1992,1993,1995,1998,2003,2009,2016,
            Gaussian, Inc.  All Rights Reserved.
  
 This is part of the Gaussian(R) 16 program.  It is based on
 the Gaussian(R) 09 system (copyright 2009, Gaussian, Inc.),
 the Gaussian(R) 03 system (copyright 2003, Gaussian, Inc.),
 the Gaussian(R) 98 system (copyright 1998, Gaussian, Inc.),
 the Gaussian(R) 94 system (copyright 1995, Gaussian, Inc.),
 the Gaussian 92(TM) system (copyright 1992, Gaussian, Inc.),
 the Gaussian 90(TM) system (copyright 1990, Gaussian, Inc.),
 the Gaussian 88(TM) system (copyright 1988, Gaussian, Inc.),
 the Gaussian 86(TM) system (copyright 1986, Carnegie Mellon
 University), and the Gaussian 82(TM) system (copyright 1983,
 Carnegie Mellon University). Gaussian is a federally registered
 trademark of Gaussian, Inc.
  
 This software contains proprietary and confidential information,
 including trade secrets, belonging to Gaussian, Inc.
  
 This software is provided under written license and may be
 used, copied, transmitted, or stored only in accord with that
 written license.
  
 The following legend is applicable only to US Government
 contracts under FAR:
  
                    RESTRICTED RIGHTS LEGEND
  
 Use, reproduction and disclosure by the US Government is
 subject to restrictions as set forth in subparagraphs (a)
 and (c) of the Commercial Computer Software - Restricted
 Rights clause in FAR 52.227-19.
  
 Gaussian, Inc.
 340 Quinnipiac St., Bldg. 40, Wallingford CT 06492
  
  
 ---------------------------------------------------------------
 Warning -- This program may not be used in any manner that
 competes with the business of Gaussian, Inc. or will provide
 assistance to any competitor of Gaussian, Inc.  The licensee
 of this program is prohibited from giving any competitor of
 Gaussian, Inc. access to this program.  By using this program,
 the user acknowledges that Gaussian, Inc. is engaged in the
 business of creating and licensing software in the field of
 computational chemistry and represents and warrants to the
 licensee that it is not a competitor of Gaussian, Inc. and that
 it will not use this program in any manner prohibited above.
 ---------------------------------------------------------------
  

 Cite this work as:
 Gaussian 16, Revision A.03,
 M. J. Frisch, G. W. Trucks, H. B. Schlegel, G. E. Scuseria, 
 M. A. Robb, J. R. Cheeseman, G. Scalmani, V. Barone, 
 G. A. Petersson, H. Nakatsuji, X. Li, M. Caricato, A. V. Marenich, 
 J. Bloino, B. G. Janesko, R. Gomperts, B. Mennucci, H. P. Hratchian, 
 J. V. Ortiz, A. F. Izmaylov, J. L. Sonnenberg, D. Williams-Young, 
 F. Ding, F. Lipparini, F. Egidi, J. Goings, B. Peng, A. Petrone, 
 T. Henderson, D. Ranasinghe, V. G. Zakrzewski, J. Gao, N. Rega, 
 G. Zheng, W. Liang, M. Hada, M. Ehara, K. Toyota, R. Fukuda, 
 J. Hasegawa, M. Ishida, T. Nakajima, Y. Honda, O. Kitao, H. Nakai, 
 T. Vreven, K. Throssell, J. A. Montgomery, Jr., J. E. Peralta, 
 F. Ogliaro, M. J. Bearpark, J. J. Heyd, E. N. Brothers, K. N. Kudin, 
 V. N. Staroverov, T. A. Keith, R. Kobayashi, J. Normand, 
 K. Raghavachari, A. P. Rendell, J. C. Burant, S. S. Iyengar, 
 J. Tomasi, M. Cossi, J. M. Millam, M. Klene, C. Adamo, R. Cammi, 
 J. W. Ochterski, R. L. Martin, K. Morokuma, O. Farkas, 
 J. B. Foresman, and D. J. Fox, Gaussian, Inc., Wallingford CT, 2016.
 
 ******************************************
 Gaussian 16:  ES64L-G16RevA.03 25-Dec-2016
                15-Feb-2022 
 ******************************************
 %nprocshared=8
 Will use up to    8 processors via shared memory.
 %mem=5GB
 %chk=BHFA_NMe_Conf09.chk
 ----------------------------------------------------------------------
 # opt freq M062X/6-311+G* nosymm Integral(Grid=SuperFine) scrf=(IEFPCM
 , solvent=dimethylsulfoxide) pop=(nboread,mk,dipole)
 ----------------------------------------------------------------------
 1/18=20,19=15,26=6,38=1/1,3;
 2/9=110,12=2,15=1,17=6,18=5,40=1/2;
 3/5=4,6=6,7=11,11=2,25=1,30=1,70=2201,71=1,72=21,74=-55,75=-7/1,2,3;
 4//1;
 5/5=2,38=5,53=21/2;
 6/7=2,8=2,9=2,10=2,15=24,20=1,28=1,40=2/1,2,7;
 7/30=1/1,2,3,16;
 1/18=20,19=15,26=6/3(2);
 2/9=110,15=1/2;
 99//99;
 2/9=110,15=1/2;
 3/5=4,6=6,7=11,11=2,25=1,30=1,70=2205,71=1,72=21,74=-55,75=-7/1,2,3;
 4/5=5,16=3,69=1/1;
 5/5=2,38=5,53=21/2;
 7/30=1/1,2,3,16;
 1/18=20,19=15,26=6/3(-5);
 2/9=110,15=1/2;
 6/7=2,8=2,9=2,10=2,15=24,19=2,20=1,28=1,40=2/1,2,7;
 99/9=1/99;
 -----------------
 BHFA_M062X_Conf09
 -----------------
 Symbolic Z-matrix:
 Charge =  0 Multiplicity = 1
 C                     3.5575    3.1768   -2.3041 
 C                     3.4739    2.9791   -0.9175 
 C                     2.6911    1.9314   -0.4034 
 C                     1.9804    1.0622   -1.2618 
 C                     2.0764    1.2799   -2.6567 
 C                     2.8575    2.3259   -3.1747 
 C                     1.1604   -0.0454   -0.678 
 C                    -0.2693    0.0859   -1.0827 
 N                     1.6726   -1.3887   -0.8786 
 C                    -0.7492   -0.4836   -2.2836 
 C                    -2.0997   -0.3551   -2.6504 
 C                    -2.9893    0.3424   -1.8182 
 C                    -2.529     0.9108   -0.6196 
 C                    -1.1776    0.7813   -0.2548 
 C                     1.2029   -2.4185   -0.1128 
 O                     0.3383   -2.2382    0.7731 
 H                     4.1261    3.9366   -2.6785 
 H                     3.9815    3.5953   -0.2819 
 H                     2.6419    1.7999    0.6072 
 H                     1.5761    0.6725   -3.3045 
 H                     2.9179    2.4677   -4.1836 
 H                     1.1934    0.1004    0.4057 
 H                    -0.1132   -0.9964   -2.8933 
 H                    -2.4338   -0.7709   -3.5202 
 H                    -3.9702    0.4363   -2.0832 
 H                    -3.1749    1.4164   -0.013 
 H                    -0.853     1.1973    0.6187 
 H                     1.5647   -3.3628   -0.2486 
 C                     2.6945   -1.6825   -1.8407 
 H                     2.3303   -1.4527   -2.8414 
 H                     3.5805   -1.0813   -1.6328 
 H                     2.9922   -2.7333   -1.8279 
 

 GradGradGradGradGradGradGradGradGradGradGradGradGradGradGradGradGradGrad
 Berny optimization.
 Initialization pass.
                           ----------------------------
                           !    Initial Parameters    !
                           ! (Angstroms and Degrees)  !
 --------------------------                            --------------------------
 ! Name  Definition              Value          Derivative Info.                !
 --------------------------------------------------------------------------------
 ! R1    R(1,2)                  1.4031         estimate D2E/DX2                !
 ! R2    R(1,6)                  1.4043         estimate D2E/DX2                !
 ! R3    R(1,17)                 1.0202         estimate D2E/DX2                !
 ! R4    R(2,3)                  1.4053         estimate D2E/DX2                !
 ! R5    R(2,18)                 1.0205         estimate D2E/DX2                !
 ! R6    R(3,4)                  1.4133         estimate D2E/DX2                !
 ! R7    R(3,19)                 1.0203         estimate D2E/DX2                !
 ! R8    R(4,5)                  1.415          estimate D2E/DX2                !
 ! R9    R(4,7)                  1.4967         estimate D2E/DX2                !
 ! R10   R(5,6)                  1.4045         estimate D2E/DX2                !
 ! R11   R(5,20)                 1.0193         estimate D2E/DX2                !
 ! R12   R(6,21)                 1.0206         estimate D2E/DX2                !
 ! R13   R(7,8)                  1.4917         estimate D2E/DX2                !
 ! R14   R(7,9)                  1.4516         estimate D2E/DX2                !
 ! R15   R(7,22)                 1.094          estimate D2E/DX2                !
 ! R16   R(8,10)                 1.4131         estimate D2E/DX2                !
 ! R17   R(8,14)                 1.4121         estimate D2E/DX2                !
 ! R18   R(9,15)                 1.3666         estimate D2E/DX2                !
 ! R19   R(9,29)                 1.434          estimate D2E/DX2                !
 ! R20   R(10,11)                1.4053         estimate D2E/DX2                !
 ! R21   R(10,23)                1.0194         estimate D2E/DX2                !
 ! R22   R(11,12)                1.4037         estimate D2E/DX2                !
 ! R23   R(11,24)                1.0203         estimate D2E/DX2                !
 ! R24   R(12,13)                1.4041         estimate D2E/DX2                !
 ! R25   R(12,25)                1.0204         estimate D2E/DX2                !
 ! R26   R(13,14)                1.4057         estimate D2E/DX2                !
 ! R27   R(13,26)                1.0202         estimate D2E/DX2                !
 ! R28   R(14,27)                1.0205         estimate D2E/DX2                !
 ! R29   R(15,16)                1.2509         estimate D2E/DX2                !
 ! R30   R(15,28)                1.0203         estimate D2E/DX2                !
 ! R31   R(29,30)                1.0894         estimate D2E/DX2                !
 ! R32   R(29,31)                1.0907         estimate D2E/DX2                !
 ! R33   R(29,32)                1.0922         estimate D2E/DX2                !
 ! A1    A(2,1,6)              119.8408         estimate D2E/DX2                !
 ! A2    A(2,1,17)             120.0542         estimate D2E/DX2                !
 ! A3    A(6,1,17)             120.105          estimate D2E/DX2                !
 ! A4    A(1,2,3)              119.985          estimate D2E/DX2                !
 ! A5    A(1,2,18)             120.0532         estimate D2E/DX2                !
 ! A6    A(3,2,18)             119.9618         estimate D2E/DX2                !
 ! A7    A(2,3,4)              121.094          estimate D2E/DX2                !
 ! A8    A(2,3,19)             119.0328         estimate D2E/DX2                !
 ! A9    A(4,3,19)             119.8728         estimate D2E/DX2                !
 ! A10   A(3,4,5)              118.0335         estimate D2E/DX2                !
 ! A11   A(3,4,7)              119.5861         estimate D2E/DX2                !
 ! A12   A(5,4,7)              122.3804         estimate D2E/DX2                !
 ! A13   A(4,5,6)              121.0562         estimate D2E/DX2                !
 ! A14   A(4,5,20)             120.1014         estimate D2E/DX2                !
 ! A15   A(6,5,20)             118.8422         estimate D2E/DX2                !
 ! A16   A(1,6,5)              119.9902         estimate D2E/DX2                !
 ! A17   A(1,6,21)             119.945          estimate D2E/DX2                !
 ! A18   A(5,6,21)             120.0648         estimate D2E/DX2                !
 ! A19   A(4,7,8)              110.7418         estimate D2E/DX2                !
 ! A20   A(4,7,9)              115.9519         estimate D2E/DX2                !
 ! A21   A(4,7,22)             105.7387         estimate D2E/DX2                !
 ! A22   A(8,7,9)              112.4679         estimate D2E/DX2                !
 ! A23   A(8,7,22)             106.6153         estimate D2E/DX2                !
 ! A24   A(9,7,22)             104.4533         estimate D2E/DX2                !
 ! A25   A(7,8,10)             121.3725         estimate D2E/DX2                !
 ! A26   A(7,8,14)             120.0523         estimate D2E/DX2                !
 ! A27   A(10,8,14)            118.5732         estimate D2E/DX2                !
 ! A28   A(7,9,15)             119.9095         estimate D2E/DX2                !
 ! A29   A(7,9,29)             122.2619         estimate D2E/DX2                !
 ! A30   A(15,9,29)            117.8087         estimate D2E/DX2                !
 ! A31   A(8,10,11)            120.7526         estimate D2E/DX2                !
 ! A32   A(8,10,23)            119.943          estimate D2E/DX2                !
 ! A33   A(11,10,23)           119.3042         estimate D2E/DX2                !
 ! A34   A(10,11,12)           119.9814         estimate D2E/DX2                !
 ! A35   A(10,11,24)           119.9943         estimate D2E/DX2                !
 ! A36   A(12,11,24)           120.0242         estimate D2E/DX2                !
 ! A37   A(11,12,13)           119.9644         estimate D2E/DX2                !
 ! A38   A(11,12,25)           120.0643         estimate D2E/DX2                !
 ! A39   A(13,12,25)           119.9713         estimate D2E/DX2                !
 ! A40   A(12,13,14)           119.9584         estimate D2E/DX2                !
 ! A41   A(12,13,26)           120.0418         estimate D2E/DX2                !
 ! A42   A(14,13,26)           119.9997         estimate D2E/DX2                !
 ! A43   A(8,14,13)            120.7692         estimate D2E/DX2                !
 ! A44   A(8,14,27)            119.867          estimate D2E/DX2                !
 ! A45   A(13,14,27)           119.3638         estimate D2E/DX2                !
 ! A46   A(9,15,16)            121.7215         estimate D2E/DX2                !
 ! A47   A(9,15,28)            120.0633         estimate D2E/DX2                !
 ! A48   A(16,15,28)           118.2118         estimate D2E/DX2                !
 ! A49   A(9,29,30)            109.5627         estimate D2E/DX2                !
 ! A50   A(9,29,31)            109.7592         estimate D2E/DX2                !
 ! A51   A(9,29,32)            112.5501         estimate D2E/DX2                !
 ! A52   A(30,29,31)           109.2916         estimate D2E/DX2                !
 ! A53   A(30,29,32)           107.7472         estimate D2E/DX2                !
 ! A54   A(31,29,32)           107.8575         estimate D2E/DX2                !
 ! D1    D(6,1,2,3)              0.0074         estimate D2E/DX2                !
 ! D2    D(6,1,2,18)           179.9783         estimate D2E/DX2                !
 ! D3    D(17,1,2,3)          -179.9494         estimate D2E/DX2                !
 ! D4    D(17,1,2,18)            0.0215         estimate D2E/DX2                !
 ! D5    D(2,1,6,5)             -0.0147         estimate D2E/DX2                !
 ! D6    D(2,1,6,21)          -179.9409         estimate D2E/DX2                !
 ! D7    D(17,1,6,5)           179.9422         estimate D2E/DX2                !
 ! D8    D(17,1,6,21)            0.0159         estimate D2E/DX2                !
 ! D9    D(1,2,3,4)              0.0979         estimate D2E/DX2                !
 ! D10   D(1,2,3,19)           179.8975         estimate D2E/DX2                !
 ! D11   D(18,2,3,4)          -179.873          estimate D2E/DX2                !
 ! D12   D(18,2,3,19)           -0.0734         estimate D2E/DX2                !
 ! D13   D(2,3,4,5)             -0.1902         estimate D2E/DX2                !
 ! D14   D(2,3,4,7)            179.8037         estimate D2E/DX2                !
 ! D15   D(19,3,4,5)          -179.9882         estimate D2E/DX2                !
 ! D16   D(19,3,4,7)             0.0057         estimate D2E/DX2                !
 ! D17   D(3,4,5,6)              0.1828         estimate D2E/DX2                !
 ! D18   D(3,4,5,20)          -179.9373         estimate D2E/DX2                !
 ! D19   D(7,4,5,6)           -179.8109         estimate D2E/DX2                !
 ! D20   D(7,4,5,20)             0.069          estimate D2E/DX2                !
 ! D21   D(3,4,7,8)            120.9102         estimate D2E/DX2                !
 ! D22   D(3,4,7,9)           -109.3879         estimate D2E/DX2                !
 ! D23   D(3,4,7,22)             5.7978         estimate D2E/DX2                !
 ! D24   D(5,4,7,8)            -59.0962         estimate D2E/DX2                !
 ! D25   D(5,4,7,9)             70.6057         estimate D2E/DX2                !
 ! D26   D(5,4,7,22)          -174.2086         estimate D2E/DX2                !
 ! D27   D(4,5,6,1)             -0.0831         estimate D2E/DX2                !
 ! D28   D(4,5,6,21)           179.8431         estimate D2E/DX2                !
 ! D29   D(20,5,6,1)          -179.9645         estimate D2E/DX2                !
 ! D30   D(20,5,6,21)           -0.0383         estimate D2E/DX2                !
 ! D31   D(4,7,8,10)            87.7355         estimate D2E/DX2                !
 ! D32   D(4,7,8,14)           -92.7834         estimate D2E/DX2                !
 ! D33   D(9,7,8,10)           -43.7935         estimate D2E/DX2                !
 ! D34   D(9,7,8,14)           135.6876         estimate D2E/DX2                !
 ! D35   D(22,7,8,10)         -157.7014         estimate D2E/DX2                !
 ! D36   D(22,7,8,14)           21.7796         estimate D2E/DX2                !
 ! D37   D(4,7,9,15)           163.2538         estimate D2E/DX2                !
 ! D38   D(4,7,9,29)           -15.0899         estimate D2E/DX2                !
 ! D39   D(8,7,9,15)           -67.8799         estimate D2E/DX2                !
 ! D40   D(8,7,9,29)           113.7763         estimate D2E/DX2                !
 ! D41   D(22,7,9,15)           47.3428         estimate D2E/DX2                !
 ! D42   D(22,7,9,29)         -131.0009         estimate D2E/DX2                !
 ! D43   D(7,8,10,11)          179.8216         estimate D2E/DX2                !
 ! D44   D(7,8,10,23)           -0.0311         estimate D2E/DX2                !
 ! D45   D(14,8,10,11)           0.333          estimate D2E/DX2                !
 ! D46   D(14,8,10,23)        -179.5197         estimate D2E/DX2                !
 ! D47   D(7,8,14,13)         -179.8138         estimate D2E/DX2                !
 ! D48   D(7,8,14,27)            0.2727         estimate D2E/DX2                !
 ! D49   D(10,8,14,13)          -0.3183         estimate D2E/DX2                !
 ! D50   D(10,8,14,27)         179.7682         estimate D2E/DX2                !
 ! D51   D(7,9,15,16)           -0.3742         estimate D2E/DX2                !
 ! D52   D(7,9,15,28)         -179.691          estimate D2E/DX2                !
 ! D53   D(29,9,15,16)         178.0424         estimate D2E/DX2                !
 ! D54   D(29,9,15,28)          -1.2744         estimate D2E/DX2                !
 ! D55   D(7,9,29,30)          -62.74           estimate D2E/DX2                !
 ! D56   D(7,9,29,31)           57.2732         estimate D2E/DX2                !
 ! D57   D(7,9,29,32)          177.4036         estimate D2E/DX2                !
 ! D58   D(15,9,29,30)         118.8831         estimate D2E/DX2                !
 ! D59   D(15,9,29,31)        -121.1037         estimate D2E/DX2                !
 ! D60   D(15,9,29,32)          -0.9733         estimate D2E/DX2                !
 ! D61   D(8,10,11,12)          -0.1669         estimate D2E/DX2                !
 ! D62   D(8,10,11,24)         179.9961         estimate D2E/DX2                !
 ! D63   D(23,10,11,12)        179.6867         estimate D2E/DX2                !
 ! D64   D(23,10,11,24)         -0.1503         estimate D2E/DX2                !
 ! D65   D(10,11,12,13)         -0.0209         estimate D2E/DX2                !
 ! D66   D(10,11,12,25)       -179.9868         estimate D2E/DX2                !
 ! D67   D(24,11,12,13)        179.8161         estimate D2E/DX2                !
 ! D68   D(24,11,12,25)         -0.1498         estimate D2E/DX2                !
 ! D69   D(11,12,13,14)          0.0355         estimate D2E/DX2                !
 ! D70   D(11,12,13,26)       -179.88           estimate D2E/DX2                !
 ! D71   D(25,12,13,14)       -179.9986         estimate D2E/DX2                !
 ! D72   D(25,12,13,26)          0.086          estimate D2E/DX2                !
 ! D73   D(12,13,14,8)           0.1376         estimate D2E/DX2                !
 ! D74   D(12,13,14,27)       -179.9485         estimate D2E/DX2                !
 ! D75   D(26,13,14,8)        -179.9469         estimate D2E/DX2                !
 ! D76   D(26,13,14,27)         -0.0331         estimate D2E/DX2                !
 --------------------------------------------------------------------------------
 Trust Radius=3.00D-01 FncErr=5.00D-06 GrdErr=5.00D-06 EigMax=2.50D+02 EigMin=1.00D-04
 Number of steps in this run=    173 maximum allowed number of steps=    192.
 GradGradGradGradGradGradGradGradGradGradGradGradGradGradGradGradGradGrad

                          Input orientation:                          
 ---------------------------------------------------------------------
 Center     Atomic      Atomic             Coordinates (Angstroms)
 Number     Number       Type             X           Y           Z
 ---------------------------------------------------------------------
      1          6           0        3.557500    3.176800   -2.304100
      2          6           0        3.473900    2.979100   -0.917500
      3          6           0        2.691100    1.931400   -0.403400
      4          6           0        1.980400    1.062200   -1.261800
      5          6           0        2.076400    1.279900   -2.656700
      6          6           0        2.857500    2.325900   -3.174700
      7          6           0        1.160400   -0.045400   -0.678000
      8          6           0       -0.269300    0.085900   -1.082700
      9          7           0        1.672600   -1.388700   -0.878600
     10          6           0       -0.749200   -0.483600   -2.283600
     11          6           0       -2.099700   -0.355100   -2.650400
     12          6           0       -2.989300    0.342400   -1.818200
     13          6           0       -2.529000    0.910800   -0.619600
     14          6           0       -1.177600    0.781300   -0.254800
     15          6           0        1.202900   -2.418500   -0.112800
     16          8           0        0.338300   -2.238200    0.773100
     17          1           0        4.126100    3.936600   -2.678500
     18          1           0        3.981500    3.595300   -0.281900
     19          1           0        2.641900    1.799900    0.607200
     20          1           0        1.576100    0.672500   -3.304500
     21          1           0        2.917900    2.467700   -4.183600
     22          1           0        1.193400    0.100400    0.405700
     23          1           0       -0.113200   -0.996400   -2.893300
     24          1           0       -2.433800   -0.770900   -3.520200
     25          1           0       -3.970200    0.436300   -2.083200
     26          1           0       -3.174900    1.416400   -0.013000
     27          1           0       -0.853000    1.197300    0.618700
     28          1           0        1.564700   -3.362800   -0.248600
     29          6           0        2.694500   -1.682500   -1.840700
     30          1           0        2.330300   -1.452700   -2.841400
     31          1           0        3.580500   -1.081300   -1.632800
     32          1           0        2.992200   -2.733300   -1.827900
 ---------------------------------------------------------------------
                    Distance matrix (angstroms):
                    1          2          3          4          5
     1  C    0.000000
     2  C    1.403116   0.000000
     3  C    2.431940   1.405258   0.000000
     4  C    2.836400   2.454300   1.413313   0.000000
     5  C    2.432327   2.804479   2.424803   1.415046   0.000000
     6  C    1.404270   2.429315   2.804180   2.454675   1.404478
     7  C    4.332766   3.815395   2.515191   1.496663   2.551613
     8  C    5.068518   4.733861   3.554052   2.458941   3.066826
     9  N    5.140884   4.724814   3.505171   2.499699   3.232046
    10  C    5.652134   5.629484   4.604676   3.299135   3.351589
    11  C    6.678185   6.721968   5.764448   4.536978   4.484760
    12  C    7.150560   7.038210   6.065767   5.052288   5.219512
    13  C    6.709529   6.356211   5.323327   4.557415   5.049329
    14  C    5.688517   5.187094   4.038769   3.326547   4.075076
    15  C    6.453938   5.910928   4.606606   3.746996   4.573029
    16  O    7.011037   6.317463   4.930049   4.210695   5.211674
    17  H    1.020185   2.107912   3.355016   3.856584   3.355563
    18  H    2.108130   1.020464   2.109137   3.373604   3.824939
    19  H    3.348111   2.099392   1.020306   2.115406   3.353093
    20  H    3.346381   3.823587   3.353272   2.118478   1.019254
    21  H    2.108182   3.352324   3.824783   3.375093   2.109601
    22  H    4.732465   3.903646   2.500062   2.079660   3.398412
    23  H    5.588989   5.707510   4.757700   3.358986   3.167313
    24  H    7.277287   7.465753   6.578865   5.286378   5.029246
    25  H    8.014075   7.952315   7.030645   6.039544   6.132042
    26  H    7.326210   6.889608   5.901491   5.316209   5.880811
    27  H    5.649220   4.925118   3.760882   3.403335   4.395049
    28  H    7.138816   6.656739   5.414914   4.558509   5.255040
    29  C    4.957046   4.815628   3.889231   2.894554   3.134281
    30  H    4.819438   4.964883   4.186425   2.990366   2.750578
    31  H    4.310753   4.124302   3.373250   2.700473   2.980932
    32  H    5.956141   5.804513   4.886644   3.968631   4.198973
                    6          7          8          9         10
     6  C    0.000000
     7  C    3.838844   0.000000
     8  C    4.378463   1.491665   0.000000
     9  N    4.524855   1.451566   2.446851   0.000000
    10  C    4.657857   2.533090   1.413080   2.942507   0.000000
    11  C    5.660078   3.822895   2.450006   4.293932   1.405313
    12  C    6.321348   4.320932   2.829338   5.060916   2.432472
    13  C    6.127432   3.811745   2.449728   4.796689   2.807300
    14  C    5.214752   2.515706   1.412094   3.636161   2.428894
    15  C    5.884069   2.439849   3.062695   1.366585   3.502414
    16  O    6.539304   2.754979   3.035558   2.286945   3.688454
    17  H    2.109482   5.352915   6.057558   6.133361   6.592622
    18  H    3.353065   4.622791   5.570141   5.525154   6.559249
    19  H    3.824386   2.692901   3.777386   3.648878   5.007061
    20  H    2.095845   2.754395   2.947201   3.184784   2.790309
    21  H    1.020605   4.657651   5.044482   5.229304   5.076199
    22  H    4.532256   1.093962   2.086872   2.023976   3.368543
    23  H    4.465638   2.726538   2.115186   2.720661   1.019409
    24  H    6.140635   4.639259   3.370545   4.921610   2.109407
    25  H    7.167946   5.341318   3.849733   6.051684   3.355774
    26  H    6.871200   4.623193   3.370015   5.667107   3.827485
    27  H    5.425074   2.698057   2.114398   3.912539   3.355524
    28  H    6.526462   3.369419   3.994097   2.074997   4.217244
    29  C    4.227694   2.526941   3.533541   1.433958   3.673226
    30  H    3.829732   2.833630   3.495459   2.071050   3.276220
    31  H    3.809094   2.800289   4.060286   2.074463   4.418946
    32  H    5.237129   3.450010   4.374996   2.109612   4.389406
                   11         12         13         14         15
    11  C    0.000000
    12  C    1.403728   0.000000
    13  C    2.431245   1.404136   0.000000
    14  C    2.807236   2.432922   1.405749   0.000000
    15  C    4.648032   5.301462   5.026745   3.990697   0.000000
    16  O    4.605460   4.944416   4.480761   3.531559   1.250944
    17  H    7.561750   8.017937   7.595057   6.630194   7.450853
    18  H    7.628660   7.844337   7.050333   5.876703   6.626840
    19  H    6.143188   6.302165   5.388297   4.045883   4.514867
    20  H    3.872378   4.812580   4.910939   4.110398   4.458756
    21  H    5.957786   6.708728   6.692888   5.920518   6.586926
    22  H    4.515721   4.743340   3.945155   2.553728   2.571729
    23  H    2.101535   3.349653   3.826645   3.354824   3.389051
    24  H    1.020326   2.108274   3.354200   3.827558   5.248862
    25  H    2.108744   1.020396   2.108159   3.355695   6.228429
    26  H    3.354124   2.108713   1.020187   2.109746   5.820786
    27  H    3.827691   3.351584   2.103437   1.020502   4.223248
    28  H    5.314389   6.077094   5.929560   4.969287   1.020315
    29  C    5.040036   6.033764   5.958292   4.855775   2.398375
    30  H    4.567943   5.706791   5.842544   4.897613   3.106293
    31  H    5.816145   6.724847   6.505461   5.292228   3.122737
    32  H    5.679770   6.725947   6.724812   5.675763   2.498452
                   16         17         18         19         20
    16  O    0.000000
    17  H    8.024284   0.000000
    18  H    6.958136   2.425095   0.000000
    19  H    4.651919   4.190962   2.410081   0.000000
    20  H    5.160537   4.189120   4.844050   4.208130   0.000000
    21  H    7.305389   2.425436   4.198332   4.844987   2.407486
    22  H    2.516988   5.729699   4.523342   2.242109   3.773505
    23  H    3.897231   6.507864   6.683539   5.259598   2.409989
    24  H    5.316948   8.117962   8.408708   7.029024   4.267227
    25  H    5.820187   8.840620   8.743769   7.267567   5.684084
    26  H    5.129974   8.170734   7.485584   5.862327   5.827466
    27  H    3.639464   6.570139   5.471186   3.546489   4.644076
    28  H    1.952602   8.108417   7.365948   5.342867   5.061848
    29  C    3.562644   5.858812   5.651672   4.257005   2.989909
    30  H    4.201153   5.682956   5.895745   4.750720   2.302120
    31  H    4.199837   5.154657   4.884293   3.768273   3.144521
    32  H    3.748801   6.818857   6.589386   5.157744   3.973054
                   21         22         23         24         25
    21  H    0.000000
    22  H    5.444234   0.000000
    23  H    4.780422   3.713970   0.000000
    24  H    6.290415   5.415573   2.414340   0.000000
    25  H    7.482258   5.741970   4.193488   2.425454   0.000000
    26  H    7.457972   4.581398   4.846828   4.199281   2.424629
    27  H    6.236641   2.331590   4.206396   4.848013   4.194797
    28  H    7.163107   3.543970   3.925511   5.780079   6.959457
    29  C    4.771085   3.237027   3.076017   5.472769   6.997596
    30  H    4.185249   3.774695   2.486281   4.860275   6.621140
    31  H    4.420523   3.354123   3.903779   6.311136   7.714858
    32  H    5.710100   4.031688   3.714217   6.013017   7.654186
                   26         27         28         29         30
    26  H    0.000000
    27  H    2.416251   0.000000
    28  H    6.734988   5.233736   0.000000
    29  C    6.884296   5.189090   2.575779   0.000000
    30  H    6.821936   5.397054   3.310172   1.089427   0.000000
    31  H    7.382255   5.469661   3.344354   1.090715   1.778103
    32  H    7.651601   6.018391   2.219958   1.092232   1.762166
                   31         32
    31  H    0.000000
    32  H    1.764445   0.000000
 Symmetry turned off by external request.
 Stoichiometry    C15H15NO
 Framework group  C1[X(C15H15NO)]
 Deg. of freedom    90
 Full point group                 C1      NOp   1
 Rotational constants (GHZ):           0.6519462           0.3782993           0.3024725
 Standard basis: 6-311+G(d) (5D, 7F)
   419 basis functions,   687 primitive gaussians,   436 cartesian basis functions
    60 alpha electrons       60 beta electrons
       nuclear repulsion energy      1151.0005347056 Hartrees.
 NAtoms=   32 NActive=   32 NUniq=   32 SFac= 1.00D+00 NAtFMM=   60 NAOKFM=F Big=F
 Integral buffers will be    131072 words long.
 Raffenetti 2 integral format.
 Two-electron integral symmetry is turned off.
 ------------------------------------------------------------------------------
 Polarizable Continuum Model (PCM)
 =================================
 Model                : PCM.
 Atomic radii         : UFF (Universal Force Field).
 Polarization charges : Total charges.
 Charge compensation  : None.
 Solution method      : On-the-fly selection.
 Cavity type          : Scaled VdW (van der Waals Surface) (Alpha=1.100).
 Cavity algorithm     : GePol (No added spheres)
                        Default sphere list used, NSphG=   32.
                        Lebedev-Laikov grids with approx.  5.0 points / Ang**2.
                        Smoothing algorithm: York/Karplus (Gamma=1.0000).
                        Polarization charges: spherical gaussians, with
                                              point-specific exponents (IZeta= 3).
                        Self-potential: point-specific (ISelfS= 7).
                        Self-field    : sphere-specific E.n sum rule (ISelfD= 2).
 1st derivatives      : Analytical E(r).r(x)/FMM algorithm (CHGder, D1EAlg=3).
                        Cavity 1st derivative terms included.
 Solvent              : DiMethylSulfoxide, Eps=  46.826000 Eps(inf)=   2.007889
 ------------------------------------------------------------------------------
 One-electron integrals computed using PRISM.
 NBasis=   419 RedAO= T EigKep=  1.49D-06  NBF=   419
 NBsUse=   417 1.00D-06 EigRej=  8.54D-07 NBFU=   417
 ExpMin= 4.38D-02 ExpMax= 8.59D+03 ExpMxC= 1.30D+03 IAcc=3 IRadAn=         7 AccDes= 0.00D+00
 Harris functional with IExCor= 1009 and IRadAn=       7 diagonalized for initial guess.
 HarFok:  IExCor= 1009 AccDes= 0.00D+00 IRadAn=         7 IDoV= 1 UseB2=F ITyADJ=14
 ICtDFT=  3500011 ScaDFX=  1.000000  1.000000  1.000000  1.000000
 FoFCou: FMM=F IPFlag=           0 FMFlag=      100000 FMFlg1=           0
         NFxFlg=           0 DoJE=T BraDBF=F KetDBF=T FulRan=T
         wScrn=  0.000000 ICntrl=       500 IOpCl=  0 I1Cent=   200000004 NGrid=           0
         NMat0=    1 NMatS0=      1 NMatT0=    0 NMatD0=    1 NMtDS0=    0 NMtDT0=    0
 Symmetry not used in FoFCou.
 Requested convergence on RMS density matrix=1.00D-08 within 128 cycles.
 Requested convergence on MAX density matrix=1.00D-06.
 Requested convergence on             energy=1.00D-06.
 No special actions if energy rises.
 Inv3:  Mode=1 IEnd=    16286700.
 Iteration    1 A*A^-1 deviation from unit magnitude is 7.55D-15 for    151.
 Iteration    1 A*A^-1 deviation from orthogonality  is 4.80D-15 for   1787    766.
 Iteration    1 A^-1*A deviation from unit magnitude is 6.66D-15 for    151.
 Iteration    1 A^-1*A deviation from orthogonality  is 1.67D-15 for    769    740.
 Error on total polarization charges =  0.01614
 SCF Done:  E(RM062X) =  -710.443493536     A.U. after   15 cycles
            NFock= 15  Conv=0.71D-08     -V/T= 2.0029

 **********************************************************************

            Population analysis using the SCF density.

 **********************************************************************

 Alpha  occ. eigenvalues --  -19.60116 -14.79333 -10.64510 -10.59790 -10.57239
 Alpha  occ. eigenvalues --  -10.56863 -10.56214 -10.55049 -10.55028 -10.54837
 Alpha  occ. eigenvalues --  -10.54764 -10.54677 -10.54588 -10.54512 -10.54501
 Alpha  occ. eigenvalues --  -10.54437 -10.54211  -1.15985  -1.06688  -0.97524
 Alpha  occ. eigenvalues --   -0.96256  -0.90374  -0.85827  -0.85305  -0.85164
 Alpha  occ. eigenvalues --   -0.81469  -0.78892  -0.71937  -0.70957  -0.70167
 Alpha  occ. eigenvalues --   -0.69747  -0.65615  -0.61874  -0.60464  -0.60422
 Alpha  occ. eigenvalues --   -0.57224  -0.56935  -0.55200  -0.53790  -0.52193
 Alpha  occ. eigenvalues --   -0.51680  -0.50828  -0.50446  -0.50193  -0.48742
 Alpha  occ. eigenvalues --   -0.47031  -0.46640  -0.45435  -0.44414  -0.43624
 Alpha  occ. eigenvalues --   -0.42815  -0.41740  -0.40982  -0.40838  -0.35217
 Alpha  occ. eigenvalues --   -0.32352  -0.31713  -0.31387  -0.30893  -0.29519
 Alpha virt. eigenvalues --   -0.00798   0.00196   0.00825   0.01249   0.01714
 Alpha virt. eigenvalues --    0.01901   0.02178   0.02421   0.03451   0.03786
 Alpha virt. eigenvalues --    0.03991   0.04177   0.05034   0.05346   0.05926
 Alpha virt. eigenvalues --    0.06051   0.06310   0.07061   0.07169   0.07958
 Alpha virt. eigenvalues --    0.08635   0.09283   0.09805   0.10301   0.10443
 Alpha virt. eigenvalues --    0.10688   0.11195   0.11836   0.12417   0.13372
 Alpha virt. eigenvalues --    0.13646   0.13852   0.14467   0.14698   0.14759
 Alpha virt. eigenvalues --    0.15570   0.15834   0.16039   0.16656   0.17099
 Alpha virt. eigenvalues --    0.17531   0.17863   0.18404   0.18604   0.19369
 Alpha virt. eigenvalues --    0.19746   0.19990   0.20329   0.20688   0.21140
 Alpha virt. eigenvalues --    0.21442   0.21604   0.22020   0.22111   0.22356
 Alpha virt. eigenvalues --    0.22636   0.22857   0.23022   0.23409   0.24058
 Alpha virt. eigenvalues --    0.24339   0.24656   0.25332   0.25367   0.25836
 Alpha virt. eigenvalues --    0.26111   0.26610   0.26711   0.27354   0.27423
 Alpha virt. eigenvalues --    0.27972   0.28206   0.28685   0.28812   0.29709
 Alpha virt. eigenvalues --    0.30117   0.30471   0.30989   0.31600   0.31768
 Alpha virt. eigenvalues --    0.32049   0.32725   0.33091   0.33359   0.34168
 Alpha virt. eigenvalues --    0.34559   0.35454   0.36000   0.36521   0.36961
 Alpha virt. eigenvalues --    0.37223   0.37754   0.38459   0.39363   0.40495
 Alpha virt. eigenvalues --    0.40574   0.41775   0.42415   0.44776   0.46796
 Alpha virt. eigenvalues --    0.48776   0.48931   0.49664   0.51165   0.52728
 Alpha virt. eigenvalues --    0.54705   0.55224   0.55959   0.56533   0.57565
 Alpha virt. eigenvalues --    0.58081   0.59024   0.59322   0.59514   0.60117
 Alpha virt. eigenvalues --    0.60353   0.60996   0.61200   0.62218   0.63317
 Alpha virt. eigenvalues --    0.63644   0.64277   0.65823   0.66182   0.66940
 Alpha virt. eigenvalues --    0.67398   0.68066   0.68529   0.69758   0.70763
 Alpha virt. eigenvalues --    0.71297   0.71892   0.72276   0.73513   0.74087
 Alpha virt. eigenvalues --    0.74604   0.75588   0.76141   0.76603   0.76787
 Alpha virt. eigenvalues --    0.77335   0.77614   0.77811   0.78114   0.78853
 Alpha virt. eigenvalues --    0.79348   0.80499   0.80793   0.81082   0.82017
 Alpha virt. eigenvalues --    0.82409   0.83955   0.85421   0.86155   0.86543
 Alpha virt. eigenvalues --    0.86826   0.87145   0.87792   0.88621   0.89732
 Alpha virt. eigenvalues --    0.90416   0.91086   0.92040   0.93097   0.94514
 Alpha virt. eigenvalues --    0.95126   0.95399   0.96901   0.99508   1.00707
 Alpha virt. eigenvalues --    1.01136   1.02905   1.04065   1.05575   1.07101
 Alpha virt. eigenvalues --    1.08209   1.09173   1.10712   1.12068   1.14633
 Alpha virt. eigenvalues --    1.15396   1.17431   1.18528   1.18751   1.21346
 Alpha virt. eigenvalues --    1.22218   1.23288   1.24308   1.25429   1.26497
 Alpha virt. eigenvalues --    1.27464   1.28938   1.29953   1.31579   1.34035
 Alpha virt. eigenvalues --    1.36160   1.37822   1.38030   1.40678   1.41585
 Alpha virt. eigenvalues --    1.43084   1.47848   1.48957   1.49716   1.51604
 Alpha virt. eigenvalues --    1.55201   1.55523   1.57267   1.58680   1.59010
 Alpha virt. eigenvalues --    1.60523   1.61073   1.63893   1.64330   1.66563
 Alpha virt. eigenvalues --    1.68937   1.70442   1.71545   1.73128   1.73753
 Alpha virt. eigenvalues --    1.76464   1.77544   1.78405   1.80936   1.81967
 Alpha virt. eigenvalues --    1.82671   1.84953   1.85366   1.86404   1.87749
 Alpha virt. eigenvalues --    1.89005   1.89479   1.90752   1.92537   1.93080
 Alpha virt. eigenvalues --    1.95743   1.96000   1.97393   1.98253   1.99696
 Alpha virt. eigenvalues --    2.01226   2.02817   2.03460   2.03487   2.05474
 Alpha virt. eigenvalues --    2.06543   2.07443   2.16342   2.20999   2.24278
 Alpha virt. eigenvalues --    2.26989   2.29987   2.30214   2.30898   2.31503
 Alpha virt. eigenvalues --    2.32985   2.33696   2.34983   2.36709   2.37999
 Alpha virt. eigenvalues --    2.39086   2.44197   2.48176   2.49977   2.51812
 Alpha virt. eigenvalues --    2.52295   2.52888   2.53502   2.56641   2.59701
 Alpha virt. eigenvalues --    2.64308   2.65890   2.67296   2.67990   2.69295
 Alpha virt. eigenvalues --    2.75435   2.77650   2.80082   2.82909   2.84649
 Alpha virt. eigenvalues --    2.84937   2.86493   2.86944   2.87637   2.89732
 Alpha virt. eigenvalues --    2.92356   2.93202   2.97182   2.98506   2.99653
 Alpha virt. eigenvalues --    2.99968   3.00330   3.00760   3.03287   3.06631
 Alpha virt. eigenvalues --    3.13338   3.16213   3.23022   3.23680   3.24143
 Alpha virt. eigenvalues --    3.28786   3.31202   3.35086   3.37217   3.37449
 Alpha virt. eigenvalues --    3.39429   3.39873   3.40617   3.42511   3.43479
 Alpha virt. eigenvalues --    3.45433   3.46000   3.46617   3.50110   3.51925
 Alpha virt. eigenvalues --    3.55312   3.57890   3.65242   3.68165   3.70605
 Alpha virt. eigenvalues --    3.72125   3.73227   3.74763   3.78373   3.81152
 Alpha virt. eigenvalues --    3.99178   4.01437   4.04808   4.09693   4.11380
 Alpha virt. eigenvalues --    4.12657   4.24031   4.32312   4.78833   4.79572
 Alpha virt. eigenvalues --    4.86756   4.95669   5.19092   5.33379   5.84120
 Alpha virt. eigenvalues --   23.46157  23.49695  23.70734  23.87558  23.90455
 Alpha virt. eigenvalues --   23.91550  23.92670  23.96645  23.96842  24.07599
 Alpha virt. eigenvalues --   24.08062  24.08904  24.09748  24.17605  24.18117
 Alpha virt. eigenvalues --   35.63701  50.08497
          Condensed to atoms (all electrons):
               1          2          3          4          5          6
     1  C    7.081850  -0.603633   1.278610  -2.044242   1.579653  -1.023526
     2  C   -0.603633  11.128054  -4.634939   2.607826  -1.926148   1.803158
     3  C    1.278610  -4.634939  17.880799  -4.406958  -1.943379  -2.872314
     4  C   -2.044242   2.607826  -4.406958  23.025904  -4.999966  -0.012781
     5  C    1.579653  -1.926148  -1.943379  -4.999966  17.407609  -4.443377
     6  C   -1.023526   1.803158  -2.872314  -0.012781  -4.443377  12.560422
     7  C   -0.485270  -1.027434   0.291105  -0.478895  -1.170378   0.307141
     8  C    0.030594  -0.943761  -0.257142  -7.393126   0.939247   0.173696
     9  N    0.067728  -0.121260   0.067976  -2.222016   0.750232   0.150071
    10  C   -0.046167   0.023084  -2.755461  -2.285094   3.259525   1.019742
    11  C    0.004760   0.001240   0.385183  -0.152498  -0.267113  -0.344566
    12  C   -0.000466  -0.009959  -0.031629   0.235104  -0.005636   0.041438
    13  C   -0.007435   0.029495   0.041077  -0.034886  -0.112573  -0.028286
    14  C    0.072541  -0.030708   2.811546   3.623986  -3.125291  -0.632207
    15  C    0.001453  -0.059131   0.065063  -0.387423  -0.037472  -0.002563
    16  O   -0.000296  -0.015400  -0.013263   0.188028  -0.029469  -0.002312
    17  H    0.240964   0.099737  -0.090267   0.054207  -0.065463   0.092471
    18  H    0.094581   0.244834   0.027646  -0.011821   0.025835  -0.046226
    19  H   -0.022234   0.030128   0.307818  -0.049149  -0.078266   0.001823
    20  H   -0.037694   0.022345  -0.005755   0.196771   0.079408   0.043558
    21  H    0.080466  -0.036644   0.020743  -0.003703   0.018786   0.248672
    22  H   -0.004282  -0.004331   0.034109  -0.255751  -0.019513   0.009665
    23  H   -0.000378   0.001126   0.019484  -0.030398  -0.012380   0.011160
    24  H    0.000005  -0.000057  -0.000229   0.000450   0.001498   0.000035
    25  H    0.000008  -0.000013  -0.000624  -0.002165   0.001481   0.000057
    26  H   -0.000055  -0.000006  -0.000537   0.001423  -0.000256   0.000431
    27  H    0.000913   0.001157   0.004099   0.015331  -0.005500  -0.004278
    28  H    0.000029  -0.000512   0.004083   0.033195  -0.017591  -0.002535
    29  C   -0.012055   0.035640  -0.133141   0.275810  -0.047881   0.044866
    30  H   -0.005740   0.011440   0.107578   0.100667  -0.095357  -0.085356
    31  H   -0.007549  -0.027539  -0.154870  -0.068809   0.073490   0.071089
    32  H    0.000151   0.001750  -0.007458   0.053790   0.011864  -0.003813
               7          8          9         10         11         12
     1  C   -0.485270   0.030594   0.067728  -0.046167   0.004760  -0.000466
     2  C   -1.027434  -0.943761  -0.121260   0.023084   0.001240  -0.009959
     3  C    0.291105  -0.257142   0.067976  -2.755461   0.385183  -0.031629
     4  C   -0.478895  -7.393126  -2.222016  -2.285094  -0.152498   0.235104
     5  C   -1.170378   0.939247   0.750232   3.259525  -0.267113  -0.005636
     6  C    0.307141   0.173696   0.150071   1.019742  -0.344566   0.041438
     7  C   16.100759  -1.875183  -1.572014  -2.869459   1.575536  -0.993516
     8  C   -1.875183  20.363210   1.054427  -0.539959   0.753150  -1.736040
     9  N   -1.572014   1.054427   8.624629   1.248654  -0.180839   0.040128
    10  C   -2.869459  -0.539959   1.248654  17.777604  -4.844147   1.495153
    11  C    1.575536   0.753150  -0.180839  -4.844147   9.689887  -1.006693
    12  C   -0.993516  -1.736040   0.040128   1.495153  -1.006693   7.029702
    13  C    1.069975   0.457111  -0.120922  -1.417163   1.120255  -0.848357
    14  C   -2.512290  -6.807793  -0.609035  -3.483753  -0.804198   1.985074
    15  C   -0.323422   0.467661   0.170083  -0.082211   0.115572  -0.009844
    16  O    0.265469  -0.253896  -0.243579  -0.131796  -0.004838   0.012459
    17  H    0.003060  -0.000207  -0.000031   0.001421   0.000035   0.000011
    18  H   -0.002564  -0.001729   0.000272  -0.000946   0.000120  -0.000039
    19  H    0.088317   0.017982   0.002893   0.004138  -0.000904   0.000893
    20  H    0.093255   0.004842  -0.002317  -0.075246   0.003457  -0.008948
    21  H   -0.000645   0.004095   0.000879  -0.001352   0.000198  -0.000064
    22  H    0.493732   0.082532  -0.038081  -0.012542  -0.002939  -0.001131
    23  H    0.037304   0.111434   0.021976   0.185367   0.037679  -0.027111
    24  H   -0.007919   0.019387   0.000380  -0.007835   0.279473   0.061890
    25  H    0.010479   0.061015  -0.000063  -0.062181   0.088997   0.233659
    26  H   -0.008614   0.019561   0.000437   0.020214  -0.029414   0.076248
    27  H    0.083482  -0.035000  -0.002096  -0.051403   0.011548  -0.021186
    28  H    0.038921  -0.005787  -0.201262  -0.024413   0.003819  -0.000336
    29  C   -0.036072  -0.198731  -0.119516   0.022020  -0.009409   0.010195
    30  H    0.003112   0.074574  -0.105260  -0.106818   0.035217   0.000519
    31  H    0.116250  -0.023054  -0.048526   0.047163   0.000119   0.000024
    32  H    0.024344  -0.039855  -0.119427   0.002288  -0.002360  -0.000138
              13         14         15         16         17         18
     1  C   -0.007435   0.072541   0.001453  -0.000296   0.240964   0.094581
     2  C    0.029495  -0.030708  -0.059131  -0.015400   0.099737   0.244834
     3  C    0.041077   2.811546   0.065063  -0.013263  -0.090267   0.027646
     4  C   -0.034886   3.623986  -0.387423   0.188028   0.054207  -0.011821
     5  C   -0.112573  -3.125291  -0.037472  -0.029469  -0.065463   0.025835
     6  C   -0.028286  -0.632207  -0.002563  -0.002312   0.092471  -0.046226
     7  C    1.069975  -2.512290  -0.323422   0.265469   0.003060  -0.002564
     8  C    0.457111  -6.807793   0.467661  -0.253896  -0.000207  -0.001729
     9  N   -0.120922  -0.609035   0.170083  -0.243579  -0.000031   0.000272
    10  C   -1.417163  -3.483753  -0.082211  -0.131796   0.001421  -0.000946
    11  C    1.120255  -0.804198   0.115572  -0.004838   0.000035   0.000120
    12  C   -0.848357   1.985074  -0.009844   0.012459   0.000011  -0.000039
    13  C    7.664708  -1.821354  -0.017046   0.002126  -0.000046   0.000190
    14  C   -1.821354  17.656147  -0.046531   0.207386  -0.001137   0.001562
    15  C   -0.017046  -0.046531   5.344461   0.435130  -0.000016   0.000012
    16  O    0.002126   0.207386   0.435130   8.046890   0.000000  -0.000001
    17  H   -0.000046  -0.001137  -0.000016   0.000000   0.390656  -0.004268
    18  H    0.000190   0.001562   0.000012  -0.000001  -0.004268   0.389516
    19  H    0.001689   0.024141   0.001048   0.000306  -0.000220  -0.003381
    20  H    0.007564   0.009649   0.003022  -0.000115  -0.000323   0.000092
    21  H   -0.000026   0.000044   0.000121   0.000000  -0.004126  -0.000200
    22  H    0.007687  -0.005562   0.030911   0.005485  -0.000004  -0.000017
    23  H    0.007730  -0.035645   0.017140  -0.000156  -0.000000  -0.000000
    24  H   -0.020585   0.006836   0.000231  -0.000018   0.000000  -0.000000
    25  H    0.101840  -0.098230  -0.000128  -0.000020  -0.000000   0.000000
    26  H    0.266353  -0.013471   0.000164  -0.000029   0.000000  -0.000000
    27  H    0.085200   0.251864   0.000534  -0.000872   0.000000   0.000003
    28  H    0.001136   0.019873   0.464592  -0.037296   0.000000   0.000000
    29  C   -0.017194   0.024111  -0.145652  -0.001967  -0.000199   0.000052
    30  H   -0.000122   0.026552   0.000548  -0.000159  -0.000001   0.000004
    31  H   -0.000452  -0.026010  -0.006014   0.000606  -0.000000  -0.000019
    32  H    0.000388   0.002724  -0.005680   0.000822  -0.000000   0.000000
              19         20         21         22         23         24
     1  C   -0.022234  -0.037694   0.080466  -0.004282  -0.000378   0.000005
     2  C    0.030128   0.022345  -0.036644  -0.004331   0.001126  -0.000057
     3  C    0.307818  -0.005755   0.020743   0.034109   0.019484  -0.000229
     4  C   -0.049149   0.196771  -0.003703  -0.255751  -0.030398   0.000450
     5  C   -0.078266   0.079408   0.018786  -0.019513  -0.012380   0.001498
     6  C    0.001823   0.043558   0.248672   0.009665   0.011160   0.000035
     7  C    0.088317   0.093255  -0.000645   0.493732   0.037304  -0.007919
     8  C    0.017982   0.004842   0.004095   0.082532   0.111434   0.019387
     9  N    0.002893  -0.002317   0.000879  -0.038081   0.021976   0.000380
    10  C    0.004138  -0.075246  -0.001352  -0.012542   0.185367  -0.007835
    11  C   -0.000904   0.003457   0.000198  -0.002939   0.037679   0.279473
    12  C    0.000893  -0.008948  -0.000064  -0.001131  -0.027111   0.061890
    13  C    0.001689   0.007564  -0.000026   0.007687   0.007730  -0.020585
    14  C    0.024141   0.009649   0.000044  -0.005562  -0.035645   0.006836
    15  C    0.001048   0.003022   0.000121   0.030911   0.017140   0.000231
    16  O    0.000306  -0.000115   0.000000   0.005485  -0.000156  -0.000018
    17  H   -0.000220  -0.000323  -0.004126  -0.000004  -0.000000   0.000000
    18  H   -0.003381   0.000092  -0.000200  -0.000017  -0.000000  -0.000000
    19  H    0.395662  -0.000134   0.000070   0.005912  -0.000002  -0.000000
    20  H   -0.000134   0.407364  -0.003275   0.000004  -0.001045  -0.000038
    21  H    0.000070  -0.003275   0.390116   0.000020   0.000007  -0.000000
    22  H    0.005912   0.000004   0.000020   0.389588   0.000074   0.000028
    23  H   -0.000002  -0.001045   0.000007   0.000074   0.401260  -0.002799
    24  H   -0.000000  -0.000038  -0.000000   0.000028  -0.002799   0.392724
    25  H    0.000000   0.000005   0.000000  -0.000008  -0.000302  -0.004351
    26  H    0.000001   0.000001  -0.000000   0.000027   0.000096  -0.000217
    27  H   -0.000335   0.000031   0.000000   0.001993  -0.000226   0.000075
    28  H    0.000009   0.000015   0.000000   0.000478  -0.000107  -0.000002
    29  C    0.000382  -0.001498   0.000900  -0.002348  -0.001330   0.000063
    30  H   -0.000034  -0.004685   0.000005  -0.000374  -0.003315  -0.000011
    31  H    0.000194   0.000862  -0.000039   0.000265  -0.000006   0.000000
    32  H   -0.000006  -0.000098  -0.000001  -0.000413   0.000338  -0.000000
              25         26         27         28         29         30
     1  C    0.000008  -0.000055   0.000913   0.000029  -0.012055  -0.005740
     2  C   -0.000013  -0.000006   0.001157  -0.000512   0.035640   0.011440
     3  C   -0.000624  -0.000537   0.004099   0.004083  -0.133141   0.107578
     4  C   -0.002165   0.001423   0.015331   0.033195   0.275810   0.100667
     5  C    0.001481  -0.000256  -0.005500  -0.017591  -0.047881  -0.095357
     6  C    0.000057   0.000431  -0.004278  -0.002535   0.044866  -0.085356
     7  C    0.010479  -0.008614   0.083482   0.038921  -0.036072   0.003112
     8  C    0.061015   0.019561  -0.035000  -0.005787  -0.198731   0.074574
     9  N   -0.000063   0.000437  -0.002096  -0.201262  -0.119516  -0.105260
    10  C   -0.062181   0.020214  -0.051403  -0.024413   0.022020  -0.106818
    11  C    0.088997  -0.029414   0.011548   0.003819  -0.009409   0.035217
    12  C    0.233659   0.076248  -0.021186  -0.000336   0.010195   0.000519
    13  C    0.101840   0.266353   0.085200   0.001136  -0.017194  -0.000122
    14  C   -0.098230  -0.013471   0.251864   0.019873   0.024111   0.026552
    15  C   -0.000128   0.000164   0.000534   0.464592  -0.145652   0.000548
    16  O   -0.000020  -0.000029  -0.000872  -0.037296  -0.001967  -0.000159
    17  H   -0.000000   0.000000   0.000000   0.000000  -0.000199  -0.000001
    18  H    0.000000  -0.000000   0.000003   0.000000   0.000052   0.000004
    19  H    0.000000   0.000001  -0.000335   0.000009   0.000382  -0.000034
    20  H    0.000005   0.000001   0.000031   0.000015  -0.001498  -0.004685
    21  H    0.000000  -0.000000   0.000000   0.000000   0.000900   0.000005
    22  H   -0.000008   0.000027   0.001993   0.000478  -0.002348  -0.000374
    23  H   -0.000302   0.000096  -0.000226  -0.000107  -0.001330  -0.003315
    24  H   -0.004351  -0.000217   0.000075  -0.000002   0.000063  -0.000011
    25  H    0.394917  -0.004184  -0.000261  -0.000000  -0.000096  -0.000000
    26  H   -0.004184   0.392725  -0.003315   0.000000   0.000030  -0.000000
    27  H   -0.000261  -0.003315   0.395127  -0.000013   0.000240   0.000008
    28  H   -0.000000   0.000000  -0.000013   0.471836  -0.004516   0.000748
    29  C   -0.000096   0.000030   0.000240  -0.004516   5.933198   0.375270
    30  H   -0.000000  -0.000000   0.000008   0.000748   0.375270   0.443477
    31  H    0.000000   0.000000  -0.000006  -0.000186   0.407568  -0.040654
    32  H    0.000000   0.000000  -0.000001   0.003825   0.432320  -0.016804
              31         32
     1  C   -0.007549   0.000151
     2  C   -0.027539   0.001750
     3  C   -0.154870  -0.007458
     4  C   -0.068809   0.053790
     5  C    0.073490   0.011864
     6  C    0.071089  -0.003813
     7  C    0.116250   0.024344
     8  C   -0.023054  -0.039855
     9  N   -0.048526  -0.119427
    10  C    0.047163   0.002288
    11  C    0.000119  -0.002360
    12  C    0.000024  -0.000138
    13  C   -0.000452   0.000388
    14  C   -0.026010   0.002724
    15  C   -0.006014  -0.005680
    16  O    0.000606   0.000822
    17  H   -0.000000  -0.000000
    18  H   -0.000019   0.000000
    19  H    0.000194  -0.000006
    20  H    0.000862  -0.000098
    21  H   -0.000039  -0.000001
    22  H    0.000265  -0.000413
    23  H   -0.000006   0.000338
    24  H    0.000000  -0.000000
    25  H    0.000000   0.000000
    26  H    0.000000   0.000000
    27  H   -0.000006  -0.000001
    28  H   -0.000186   0.003825
    29  C    0.407568   0.432320
    30  H   -0.040654  -0.016804
    31  H    0.417371  -0.018703
    32  H   -0.018703   0.412337
 Mulliken charges:
               1
     1  C   -0.233284
     2  C   -0.599540
     3  C   -0.038953
     4  C    0.427192
     5  C    0.254382
     6  C   -1.075352
     7  C   -1.238566
     8  C    1.476745
     9  N    0.505480
    10  C   -0.308424
    11  C   -0.456329
    12  C   -0.521402
    13  C   -0.418074
    14  C   -0.670820
    15  C    0.005386
    16  O   -0.429224
    17  H    0.283746
    18  H    0.286495
    19  H    0.271260
    20  H    0.268926
    21  H    0.284953
    22  H    0.284786
    23  H    0.263026
    24  H    0.280988
    25  H    0.280166
    26  H    0.282387
    27  H    0.272887
    28  H    0.251998
    29  C   -0.831060
    30  H    0.284972
    31  H    0.287435
    32  H    0.267817
 Sum of Mulliken charges =  -0.00000
 Mulliken charges with hydrogens summed into heavy atoms:
               1
     1  C    0.050462
     2  C   -0.313045
     3  C    0.232307
     4  C    0.427192
     5  C    0.523308
     6  C   -0.790399
     7  C   -0.953780
     8  C    1.476745
     9  N    0.505480
    10  C   -0.045397
    11  C   -0.175341
    12  C   -0.241236
    13  C   -0.135687
    14  C   -0.397933
    15  C    0.257384
    16  O   -0.429224
    29  C    0.009164
 Electronic spatial extent (au):  <R**2>=           5010.1472
 Charge=              0.0000 electrons
 Dipole moment (field-independent basis, Debye):
    X=              3.9017    Y=              1.2609    Z=             -4.0557  Tot=              5.7673
 Quadrupole moment (field-independent basis, Debye-Ang):
   XX=            -85.2681   YY=            -96.6616   ZZ=            -89.8633
   XY=             -2.7990   XZ=             -4.3007   YZ=             10.4925
 Traceless Quadrupole moment (field-independent basis, Debye-Ang):
   XX=              5.3296   YY=             -6.0639   ZZ=              0.7343
   XY=             -2.7990   XZ=             -4.3007   YZ=             10.4925
 Octapole moment (field-independent basis, Debye-Ang**2):
  XXX=           -252.3953  YYY=           -108.2023  ZZZ=            343.8557  XYY=            -28.5211
  XXY=            -15.9436  XXZ=            109.5121  XZZ=            -67.4156  YZZ=            -30.9672
  YYZ=            110.8959  XYZ=             -7.1504
 Hexadecapole moment (field-independent basis, Debye-Ang**3):
 XXXX=          -3052.4602 YYYY=          -1797.2049 ZZZZ=          -1705.3188 XXXY=           -375.2465
 XXXZ=            422.7617 YYYX=           -371.2264 YYYZ=            347.4710 ZZZX=            333.3535
 ZZZY=            305.4066 XXYY=           -658.3485 XXZZ=           -754.3304 YYZZ=           -599.8205
 XXYZ=             86.0001 YYXZ=             47.6432 ZZXY=            -74.0332
 N-N= 1.151000534706D+03 E-N=-3.954413236441D+03  KE= 7.083800105044D+02
 Merz-Kollman atomic radii used.

 **********************************************************************

            Electrostatic Properties Using The SCF Density

 **********************************************************************

       Atomic Center    1 is at   3.557500  3.176800 -2.304100
       Atomic Center    2 is at   3.473900  2.979100 -0.917500
       Atomic Center    3 is at   2.691100  1.931400 -0.403400
       Atomic Center    4 is at   1.980400  1.062200 -1.261800
       Atomic Center    5 is at   2.076400  1.279900 -2.656700
       Atomic Center    6 is at   2.857500  2.325900 -3.174700
       Atomic Center    7 is at   1.160400 -0.045400 -0.678000
       Atomic Center    8 is at  -0.269300  0.085900 -1.082700
       Atomic Center    9 is at   1.672600 -1.388700 -0.878600
       Atomic Center   10 is at  -0.749200 -0.483600 -2.283600
       Atomic Center   11 is at  -2.099700 -0.355100 -2.650400
       Atomic Center   12 is at  -2.989300  0.342400 -1.818200
       Atomic Center   13 is at  -2.529000  0.910800 -0.619600
       Atomic Center   14 is at  -1.177600  0.781300 -0.254800
       Atomic Center   15 is at   1.202900 -2.418500 -0.112800
       Atomic Center   16 is at   0.338300 -2.238200  0.773100
       Atomic Center   17 is at   4.126100  3.936600 -2.678500
       Atomic Center   18 is at   3.981500  3.595300 -0.281900
       Atomic Center   19 is at   2.641900  1.799900  0.607200
       Atomic Center   20 is at   1.576100  0.672500 -3.304500
       Atomic Center   21 is at   2.917900  2.467700 -4.183600
       Atomic Center   22 is at   1.193400  0.100400  0.405700
       Atomic Center   23 is at  -0.113200 -0.996400 -2.893300
       Atomic Center   24 is at  -2.433800 -0.770900 -3.520200
       Atomic Center   25 is at  -3.970200  0.436300 -2.083200
       Atomic Center   26 is at  -3.174900  1.416400 -0.013000
       Atomic Center   27 is at  -0.853000  1.197300  0.618700
       Atomic Center   28 is at   1.564700 -3.362800 -0.248600
       Atomic Center   29 is at   2.694500 -1.682500 -1.840700
       Atomic Center   30 is at   2.330300 -1.452700 -2.841400
       Atomic Center   31 is at   3.580500 -1.081300 -1.632800
       Atomic Center   32 is at   2.992200 -2.733300 -1.827900
    1316 points will be used for fitting atomic charges
 Fitting point charges to electrostatic potential
 The dipole moment will be constrained to the correct value
 Charges from ESP fit, RMS=   0.00159 RRMS=   0.06975:
 ESP charges:
               1
     1  C   -0.177202
     2  C   -0.181815
     3  C   -0.149293
     4  C    0.045254
     5  C   -0.219315
     6  C   -0.139814
     7  C   -0.168769
     8  C    0.164020
     9  N    0.121670
    10  C   -0.190732
    11  C   -0.173169
    12  C   -0.194125
    13  C   -0.172465
    14  C   -0.195842
    15  C    0.326713
    16  O   -0.645178
    17  H    0.173773
    18  H    0.176836
    19  H    0.153457
    20  H    0.178382
    21  H    0.168825
    22  H    0.162609
    23  H    0.156513
    24  H    0.171718
    25  H    0.171949
    26  H    0.174159
    27  H    0.148107
    28  H    0.122351
    29  C   -0.640386
    30  H    0.203995
    31  H    0.223575
    32  H    0.204201
 Sum of ESP charges =   0.00000
 ESP charges with hydrogens summed into heavy atoms:
               1
     1  C   -0.003429
     2  C   -0.004979
     3  C    0.004164
     4  C    0.045254
     5  C   -0.040933
     6  C    0.029011
     7  C   -0.006160
     8  C    0.164020
     9  N    0.121670
    10  C   -0.034219
    11  C   -0.001452
    12  C   -0.022177
    13  C    0.001694
    14  C   -0.047735
    15  C    0.449064
    16  O   -0.645178
    29  C   -0.008616
 Charge=   0.00000 Dipole=     3.9017     1.2609    -4.0557 Tot=     5.7673
 -----------------------------------------------------------------

              Electrostatic Properties (Atomic Units)

 -----------------------------------------------------------------
    Center     Electric         -------- Electric Field --------
               Potential          X             Y             Z
 -----------------------------------------------------------------
    1 Atom    -14.763540
    2 Atom    -14.763686
    3 Atom    -14.763080
    4 Atom    -14.744957
    5 Atom    -14.762228
    6 Atom    -14.761937
    7 Atom    -14.714691
    8 Atom    -14.768068
    9 Atom    -18.341608
   10 Atom    -14.778362
   11 Atom    -14.779343
   12 Atom    -14.785263
   13 Atom    -14.786558
   14 Atom    -14.789972
   15 Atom    -14.680285
   16 Atom    -22.429329
   17 Atom     -1.092122
   18 Atom     -1.092002
   19 Atom     -1.092986
   20 Atom     -1.090249
   21 Atom     -1.090163
   22 Atom     -1.108745
   23 Atom     -1.096970
   24 Atom     -1.104104
   25 Atom     -1.110632
   26 Atom     -1.112777
   27 Atom     -1.116919
   28 Atom     -1.072499
   29 Atom    -14.718489
   30 Atom     -1.085923
   31 Atom     -1.091468
   32 Atom     -1.065846
 -----------------------------------------------------------------
 ******************************Gaussian NBO Version 3.1******************************
             N A T U R A L   A T O M I C   O R B I T A L   A N D
          N A T U R A L   B O N D   O R B I T A L   A N A L Y S I S
 ******************************Gaussian NBO Version 3.1******************************

       /RESON  / : Allow strongly delocalized NBO set
       /BNDIDX / : Print bond indices based on the NAO density matrix

 Analyzing the SCF density

 Job title: BHFA_M062X_Conf09                                               

 Storage needed:    530206 in NPA,    704547 in NBO ( 671083200 available)
 GSVD:  LWork=       69769 too small for GESVD, short by      139763 words or      139763 for optimal perf.


 NATURAL POPULATIONS:  Natural atomic orbital occupancies 
                                                          
   NAO  Atom  No  lang   Type(AO)    Occupancy      Energy
 ----------------------------------------------------------
     1    C    1  S      Cor( 1S)     1.99929     -10.39403
     2    C    1  S      Val( 2S)     0.95075      -0.17599
     3    C    1  S      Ryd( 3S)     0.00100       0.80321
     4    C    1  S      Ryd( 4S)     0.00016       0.94817
     5    C    1  S      Ryd( 5S)     0.00000      22.93805
     6    C    1  px     Val( 2p)     1.05141      -0.09460
     7    C    1  px     Ryd( 4p)     0.00307       0.75113
     8    C    1  px     Ryd( 3p)     0.00029       0.33328
     9    C    1  px     Ryd( 5p)     0.00004       2.85255
    10    C    1  py     Val( 2p)     1.09864      -0.07748
    11    C    1  py     Ryd( 4p)     0.00417       0.87932
    12    C    1  py     Ryd( 3p)     0.00035       0.31406
    13    C    1  py     Ryd( 5p)     0.00005       2.97367
    14    C    1  pz     Val( 2p)     1.07518      -0.05966
    15    C    1  pz     Ryd( 4p)     0.00415       0.88712
    16    C    1  pz     Ryd( 3p)     0.00057       0.38922
    17    C    1  pz     Ryd( 5p)     0.00014       3.07582
    18    C    1  dxy    Ryd( 3d)     0.00060       2.03004
    19    C    1  dxz    Ryd( 3d)     0.00055       1.95624
    20    C    1  dyz    Ryd( 3d)     0.00061       2.14881
    21    C    1  dx2y2  Ryd( 3d)     0.00038       1.56545
    22    C    1  dz2    Ryd( 3d)     0.00054       2.38360

    23    C    2  S      Cor( 1S)     1.99928     -10.39443
    24    C    2  S      Val( 2S)     0.94841      -0.17509
    25    C    2  S      Ryd( 4S)     0.00101       0.84427
    26    C    2  S      Ryd( 3S)     0.00016       0.82073
    27    C    2  S      Ryd( 5S)     0.00000      23.02030
    28    C    2  px     Val( 2p)     1.04454      -0.09496
    29    C    2  px     Ryd( 4p)     0.00291       0.73973
    30    C    2  px     Ryd( 3p)     0.00030       0.32921
    31    C    2  px     Ryd( 5p)     0.00004       2.86913
    32    C    2  py     Val( 2p)     1.07519      -0.07850
    33    C    2  py     Ryd( 4p)     0.00386       0.83868
    34    C    2  py     Ryd( 3p)     0.00037       0.32420
    35    C    2  py     Ryd( 5p)     0.00006       2.97089
    36    C    2  pz     Val( 2p)     1.10637      -0.05911
    37    C    2  pz     Ryd( 4p)     0.00482       0.95972
    38    C    2  pz     Ryd( 3p)     0.00038       0.35559
    39    C    2  pz     Ryd( 5p)     0.00012       3.10702
    40    C    2  dxy    Ryd( 3d)     0.00047       2.08356
    41    C    2  dxz    Ryd( 3d)     0.00063       1.89863
    42    C    2  dyz    Ryd( 3d)     0.00074       2.08490
    43    C    2  dx2y2  Ryd( 3d)     0.00041       1.61905
    44    C    2  dz2    Ryd( 3d)     0.00042       2.39810

    45    C    3  S      Cor( 1S)     1.99917     -10.39337
    46    C    3  S      Val( 2S)     0.93821      -0.16928
    47    C    3  S      Ryd( 4S)     0.00092       0.93533
    48    C    3  S      Ryd( 3S)     0.00014       0.59967
    49    C    3  S      Ryd( 5S)     0.00001      23.25942
    50    C    3  px     Val( 2p)     1.01349      -0.09990
    51    C    3  px     Ryd( 4p)     0.00219       0.71730
    52    C    3  px     Ryd( 3p)     0.00038       0.47357
    53    C    3  px     Ryd( 5p)     0.00007       2.94314
    54    C    3  py     Val( 2p)     1.04234      -0.08677
    55    C    3  py     Ryd( 4p)     0.00269       0.80237
    56    C    3  py     Ryd( 3p)     0.00035       0.42879
    57    C    3  py     Ryd( 5p)     0.00010       3.05810
    58    C    3  pz     Val( 2p)     1.17580      -0.05738
    59    C    3  pz     Ryd( 4p)     0.00642       1.06669
    60    C    3  pz     Ryd( 3p)     0.00032       0.43376
    61    C    3  pz     Ryd( 5p)     0.00006       3.16678
    62    C    3  dxy    Ryd( 3d)     0.00041       2.17952
    63    C    3  dxz    Ryd( 3d)     0.00036       1.88932
    64    C    3  dyz    Ryd( 3d)     0.00043       2.12656
    65    C    3  dx2y2  Ryd( 3d)     0.00052       1.74260
    66    C    3  dz2    Ryd( 3d)     0.00100       2.19683

    67    C    4  S      Cor( 1S)     1.99911     -10.41940
    68    C    4  S      Val( 2S)     0.88013      -0.15847
    69    C    4  S      Ryd( 4S)     0.00118       0.92183
    70    C    4  S      Ryd( 3S)     0.00025       0.85746
    71    C    4  S      Ryd( 5S)     0.00001      23.46483
    72    C    4  px     Val( 2p)     1.02299      -0.10201
    73    C    4  px     Ryd( 4p)     0.00441       0.83660
    74    C    4  px     Ryd( 3p)     0.00022       0.63310
    75    C    4  px     Ryd( 5p)     0.00008       3.09347
    76    C    4  py     Val( 2p)     1.04626      -0.09181
    77    C    4  py     Ryd( 4p)     0.00530       0.97501
    78    C    4  py     Ryd( 3p)     0.00014       0.68369
    79    C    4  py     Ryd( 5p)     0.00008       3.21699
    80    C    4  pz     Val( 2p)     1.07607      -0.07855
    81    C    4  pz     Ryd( 4p)     0.00344       0.99039
    82    C    4  pz     Ryd( 3p)     0.00022       0.82930
    83    C    4  pz     Ryd( 5p)     0.00015       3.40667
    84    C    4  dxy    Ryd( 3d)     0.00047       2.21176
    85    C    4  dxz    Ryd( 3d)     0.00054       2.03438
    86    C    4  dyz    Ryd( 3d)     0.00058       2.26666
    87    C    4  dx2y2  Ryd( 3d)     0.00053       1.80399
    88    C    4  dz2    Ryd( 3d)     0.00063       2.39985

    89    C    5  S      Cor( 1S)     1.99916     -10.39339
    90    C    5  S      Val( 2S)     0.93622      -0.16826
    91    C    5  S      Ryd( 4S)     0.00094       0.95321
    92    C    5  S      Ryd( 3S)     0.00016       0.68621
    93    C    5  S      Ryd( 5S)     0.00001      23.29600
    94    C    5  px     Val( 2p)     1.04721      -0.10014
    95    C    5  px     Ryd( 4p)     0.00249       0.81373
    96    C    5  px     Ryd( 3p)     0.00034       0.54499
    97    C    5  px     Ryd( 5p)     0.00005       2.92719
    98    C    5  py     Val( 2p)     1.08098      -0.08694
    99    C    5  py     Ryd( 4p)     0.00306       0.95875
   100    C    5  py     Ryd( 3p)     0.00030       0.46219
   101    C    5  py     Ryd( 5p)     0.00006       3.08153
   102    C    5  pz     Val( 2p)     1.11119      -0.05928
   103    C    5  pz     Ryd( 4p)     0.00452       0.90297
   104    C    5  pz     Ryd( 3p)     0.00040       0.43261
   105    C    5  pz     Ryd( 5p)     0.00011       3.24806
   106    C    5  dxy    Ryd( 3d)     0.00049       2.10888
   107    C    5  dxz    Ryd( 3d)     0.00066       1.92165
   108    C    5  dyz    Ryd( 3d)     0.00077       2.10285
   109    C    5  dx2y2  Ryd( 3d)     0.00040       1.65575
   110    C    5  dz2    Ryd( 3d)     0.00038       2.39767

   111    C    6  S      Cor( 1S)     1.99929     -10.39525
   112    C    6  S      Val( 2S)     0.94758      -0.17520
   113    C    6  S      Ryd( 4S)     0.00103       0.87022
   114    C    6  S      Ryd( 3S)     0.00015       0.73525
   115    C    6  S      Ryd( 5S)     0.00000      23.06228
   116    C    6  px     Val( 2p)     1.01600      -0.09743
   117    C    6  px     Ryd( 4p)     0.00234       0.68701
   118    C    6  px     Ryd( 3p)     0.00033       0.33344
   119    C    6  px     Ryd( 5p)     0.00007       2.87962
   120    C    6  py     Val( 2p)     1.03395      -0.08211
   121    C    6  py     Ryd( 4p)     0.00296       0.76074
   122    C    6  py     Ryd( 3p)     0.00038       0.34587
   123    C    6  py     Ryd( 5p)     0.00010       2.97518
   124    C    6  pz     Val( 2p)     1.17583      -0.05421
   125    C    6  pz     Ryd( 4p)     0.00640       1.09029
   126    C    6  pz     Ryd( 3p)     0.00034       0.29117
   127    C    6  pz     Ryd( 5p)     0.00006       3.13555
   128    C    6  dxy    Ryd( 3d)     0.00040       2.16435
   129    C    6  dxz    Ryd( 3d)     0.00038       1.88529
   130    C    6  dyz    Ryd( 3d)     0.00044       2.12382
   131    C    6  dx2y2  Ryd( 3d)     0.00050       1.73367
   132    C    6  dz2    Ryd( 3d)     0.00097       2.19005

   133    C    7  S      Cor( 1S)     1.99900     -10.44384
   134    C    7  S      Val( 2S)     0.89258      -0.18124
   135    C    7  S      Ryd( 4S)     0.00231       1.22158
   136    C    7  S      Ryd( 3S)     0.00012       0.93001
   137    C    7  S      Ryd( 5S)     0.00001      23.45196
   138    C    7  px     Val( 2p)     1.04998      -0.11039
   139    C    7  px     Ryd( 3p)     0.00399       0.68505
   140    C    7  px     Ryd( 4p)     0.00121       0.82251
   141    C    7  px     Ryd( 5p)     0.00022       2.12963
   142    C    7  py     Val( 2p)     0.89070      -0.07646
   143    C    7  py     Ryd( 4p)     0.00541       0.73191
   144    C    7  py     Ryd( 3p)     0.00137       0.66278
   145    C    7  py     Ryd( 5p)     0.00024       2.17768
   146    C    7  pz     Val( 2p)     1.19715      -0.13619
   147    C    7  pz     Ryd( 4p)     0.01224       0.90669
   148    C    7  pz     Ryd( 3p)     0.00091       0.90018
   149    C    7  pz     Ryd( 5p)     0.00013       2.09545
   150    C    7  dxy    Ryd( 3d)     0.00107       2.18235
   151    C    7  dxz    Ryd( 3d)     0.00050       1.98952
   152    C    7  dyz    Ryd( 3d)     0.00079       1.92929
   153    C    7  dx2y2  Ryd( 3d)     0.00107       2.27431
   154    C    7  dz2    Ryd( 3d)     0.00134       2.10046

   155    C    8  S      Cor( 1S)     1.99911     -10.41174
   156    C    8  S      Val( 2S)     0.88286      -0.15219
   157    C    8  S      Ryd( 4S)     0.00157       0.90835
   158    C    8  S      Ryd( 3S)     0.00018       0.76181
   159    C    8  S      Ryd( 5S)     0.00001      23.45640
   160    C    8  px     Val( 2p)     1.03479      -0.06597
   161    C    8  px     Ryd( 4p)     0.00725       1.12215
   162    C    8  px     Ryd( 3p)     0.00014       0.72124
   163    C    8  px     Ryd( 5p)     0.00011       3.46666
   164    C    8  py     Val( 2p)     1.02567      -0.10296
   165    C    8  py     Ryd( 4p)     0.00318       0.74945
   166    C    8  py     Ryd( 3p)     0.00024       0.57362
   167    C    8  py     Ryd( 5p)     0.00009       3.09210
   168    C    8  pz     Val( 2p)     1.05711      -0.08125
   169    C    8  pz     Ryd( 4p)     0.00373       0.92775
   170    C    8  pz     Ryd( 3p)     0.00020       0.75884
   171    C    8  pz     Ryd( 5p)     0.00014       3.35441
   172    C    8  dxy    Ryd( 3d)     0.00054       2.07295
   173    C    8  dxz    Ryd( 3d)     0.00060       2.37261
   174    C    8  dyz    Ryd( 3d)     0.00046       2.07486
   175    C    8  dx2y2  Ryd( 3d)     0.00054       2.16404
   176    C    8  dz2    Ryd( 3d)     0.00060       2.08695

   177    N    9  S      Cor( 1S)     1.99937     -14.62224
   178    N    9  S      Val( 2S)     1.21193      -0.57049
   179    N    9  S      Ryd( 3S)     0.00216       0.62195
   180    N    9  S      Ryd( 4S)     0.00114       1.50296
   181    N    9  S      Ryd( 5S)     0.00000      35.37561
   182    N    9  px     Val( 2p)     1.48282      -0.29770
   183    N    9  px     Ryd( 4p)     0.00529       1.02417
   184    N    9  px     Ryd( 3p)     0.00062       0.70674
   185    N    9  px     Ryd( 5p)     0.00003       4.19416
   186    N    9  py     Val( 2p)     1.31357      -0.28708
   187    N    9  py     Ryd( 4p)     0.00128       1.13055
   188    N    9  py     Ryd( 3p)     0.00138       0.70293
   189    N    9  py     Ryd( 5p)     0.00009       4.40450
   190    N    9  pz     Val( 2p)     1.47332      -0.29844
   191    N    9  pz     Ryd( 4p)     0.00475       0.96572
   192    N    9  pz     Ryd( 3p)     0.00065       0.73683
   193    N    9  pz     Ryd( 5p)     0.00006       4.19064
   194    N    9  dxy    Ryd( 3d)     0.00066       2.60489
   195    N    9  dxz    Ryd( 3d)     0.00053       2.70717
   196    N    9  dyz    Ryd( 3d)     0.00070       2.64097
   197    N    9  dx2y2  Ryd( 3d)     0.00053       2.67701
   198    N    9  dz2    Ryd( 3d)     0.00044       2.39074

   199    C   10  S      Cor( 1S)     1.99915     -10.38868
   200    C   10  S      Val( 2S)     0.93439      -0.16330
   201    C   10  S      Ryd( 4S)     0.00093       0.96960
   202    C   10  S      Ryd( 3S)     0.00015       0.63714
   203    C   10  S      Ryd( 5S)     0.00001      23.28500
   204    C   10  px     Val( 2p)     1.11410      -0.06656
   205    C   10  px     Ryd( 4p)     0.00381       1.08495
   206    C   10  px     Ryd( 3p)     0.00027       0.51156
   207    C   10  px     Ryd( 5p)     0.00010       3.22803
   208    C   10  py     Val( 2p)     1.05359      -0.10111
   209    C   10  py     Ryd( 4p)     0.00244       0.75327
   210    C   10  py     Ryd( 3p)     0.00035       0.45161
   211    C   10  py     Ryd( 5p)     0.00004       2.88281
   212    C   10  pz     Val( 2p)     1.09112      -0.07199
   213    C   10  pz     Ryd( 4p)     0.00386       0.86276
   214    C   10  pz     Ryd( 3p)     0.00036       0.40559
   215    C   10  pz     Ryd( 5p)     0.00010       3.15073
   216    C   10  dxy    Ryd( 3d)     0.00062       1.86438
   217    C   10  dxz    Ryd( 3d)     0.00077       2.19409
   218    C   10  dyz    Ryd( 3d)     0.00048       2.01711
   219    C   10  dx2y2  Ryd( 3d)     0.00039       2.09085
   220    C   10  dz2    Ryd( 3d)     0.00043       2.03580

   221    C   11  S      Cor( 1S)     1.99929     -10.39193
   222    C   11  S      Val( 2S)     0.94681      -0.17145
   223    C   11  S      Ryd( 4S)     0.00101       0.87304
   224    C   11  S      Ryd( 3S)     0.00014       0.74889
   225    C   11  S      Ryd( 5S)     0.00000      23.06999
   226    C   11  px     Val( 2p)     1.06585      -0.05782
   227    C   11  px     Ryd( 4p)     0.00396       0.87174
   228    C   11  px     Ryd( 3p)     0.00044       0.35816
   229    C   11  px     Ryd( 5p)     0.00014       3.11177
   230    C   11  py     Val( 2p)     1.02984      -0.09929
   231    C   11  py     Ryd( 4p)     0.00260       0.69932
   232    C   11  py     Ryd( 3p)     0.00026       0.31026
   233    C   11  py     Ryd( 5p)     0.00004       2.85545
   234    C   11  pz     Val( 2p)     1.12885      -0.06604
   235    C   11  pz     Ryd( 4p)     0.00512       0.96834
   236    C   11  pz     Ryd( 3p)     0.00033       0.30309
   237    C   11  pz     Ryd( 5p)     0.00005       3.03972
   238    C   11  dxy    Ryd( 3d)     0.00056       1.92668
   239    C   11  dxz    Ryd( 3d)     0.00059       2.25158
   240    C   11  dyz    Ryd( 3d)     0.00053       1.93673
   241    C   11  dx2y2  Ryd( 3d)     0.00044       2.10430
   242    C   11  dz2    Ryd( 3d)     0.00061       1.89144

   243    C   12  S      Cor( 1S)     1.99929     -10.38932
   244    C   12  S      Val( 2S)     0.94921      -0.17134
   245    C   12  S      Ryd( 3S)     0.00103       0.80108
   246    C   12  S      Ryd( 4S)     0.00016       0.94519
   247    C   12  S      Ryd( 5S)     0.00000      22.95540
   248    C   12  px     Val( 2p)     1.16520      -0.05131
   249    C   12  px     Ryd( 4p)     0.00560       1.05714
   250    C   12  px     Ryd( 3p)     0.00040       0.29367
   251    C   12  px     Ryd( 5p)     0.00006       3.14209
   252    C   12  py     Val( 2p)     1.02057      -0.10063
   253    C   12  py     Ryd( 4p)     0.00241       0.65049
   254    C   12  py     Ryd( 3p)     0.00034       0.36005
   255    C   12  py     Ryd( 5p)     0.00005       2.79941
   256    C   12  pz     Val( 2p)     1.05449      -0.07120
   257    C   12  pz     Ryd( 4p)     0.00358       0.80220
   258    C   12  pz     Ryd( 3p)     0.00050       0.38296
   259    C   12  pz     Ryd( 5p)     0.00012       2.99371
   260    C   12  dxy    Ryd( 3d)     0.00036       1.82710
   261    C   12  dxz    Ryd( 3d)     0.00054       2.22987
   262    C   12  dyz    Ryd( 3d)     0.00042       2.06058
   263    C   12  dx2y2  Ryd( 3d)     0.00074       1.96072
   264    C   12  dz2    Ryd( 3d)     0.00058       2.02398

   265    C   13  S      Cor( 1S)     1.99929     -10.39161
   266    C   13  S      Val( 2S)     0.94811      -0.17199
   267    C   13  S      Ryd( 4S)     0.00098       0.86619
   268    C   13  S      Ryd( 3S)     0.00018       0.79055
   269    C   13  S      Ryd( 5S)     0.00000      23.04681
   270    C   13  px     Val( 2p)     1.09999      -0.05426
   271    C   13  px     Ryd( 4p)     0.00468       0.94253
   272    C   13  px     Ryd( 3p)     0.00047       0.35431
   273    C   13  px     Ryd( 5p)     0.00011       3.10527
   274    C   13  py     Val( 2p)     1.03896      -0.09842
   275    C   13  py     Ryd( 4p)     0.00266       0.71426
   276    C   13  py     Ryd( 3p)     0.00027       0.31791
   277    C   13  py     Ryd( 5p)     0.00003       2.83885
   278    C   13  pz     Val( 2p)     1.08587      -0.06942
   279    C   13  pz     Ryd( 4p)     0.00413       0.88372
   280    C   13  pz     Ryd( 3p)     0.00033       0.34178
   281    C   13  pz     Ryd( 5p)     0.00009       3.02760
   282    C   13  dxy    Ryd( 3d)     0.00064       1.85114
   283    C   13  dxz    Ryd( 3d)     0.00077       2.18334
   284    C   13  dyz    Ryd( 3d)     0.00050       1.99488
   285    C   13  dx2y2  Ryd( 3d)     0.00038       2.04981
   286    C   13  dz2    Ryd( 3d)     0.00042       2.01793

   287    C   14  S      Cor( 1S)     1.99917     -10.38806
   288    C   14  S      Val( 2S)     0.93573      -0.16303
   289    C   14  S      Ryd( 4S)     0.00098       0.94722
   290    C   14  S      Ryd( 3S)     0.00016       0.62913
   291    C   14  S      Ryd( 5S)     0.00001      23.25685
   292    C   14  px     Val( 2p)     1.07660      -0.06477
   293    C   14  px     Ryd( 4p)     0.00374       0.93446
   294    C   14  px     Ryd( 3p)     0.00033       0.48284
   295    C   14  px     Ryd( 5p)     0.00013       3.21489
   296    C   14  py     Val( 2p)     1.03333      -0.09920
   297    C   14  py     Ryd( 4p)     0.00240       0.70339
   298    C   14  py     Ryd( 3p)     0.00034       0.39948
   299    C   14  py     Ryd( 5p)     0.00004       2.89829
   300    C   14  pz     Val( 2p)     1.13131      -0.06809
   301    C   14  pz     Ryd( 4p)     0.00512       0.95345
   302    C   14  pz     Ryd( 3p)     0.00032       0.44889
   303    C   14  pz     Ryd( 5p)     0.00005       3.08714
   304    C   14  dxy    Ryd( 3d)     0.00050       1.92308
   305    C   14  dxz    Ryd( 3d)     0.00060       2.25049
   306    C   14  dyz    Ryd( 3d)     0.00053       1.93599
   307    C   14  dx2y2  Ryd( 3d)     0.00046       2.13601
   308    C   14  dz2    Ryd( 3d)     0.00060       1.92157

   309    C   15  S      Cor( 1S)     1.99940     -10.51281
   310    C   15  S      Val( 2S)     0.85701      -0.17201
   311    C   15  S      Ryd( 3S)     0.00728       0.76674
   312    C   15  S      Ryd( 4S)     0.00008       0.84951
   313    C   15  S      Ryd( 5S)     0.00004      22.85045
   314    C   15  px     Val( 2p)     0.78625      -0.07389
   315    C   15  px     Ryd( 4p)     0.00651       1.03858
   316    C   15  px     Ryd( 3p)     0.00034       0.52237
   317    C   15  px     Ryd( 5p)     0.00012       2.38281
   318    C   15  py     Val( 2p)     0.98991      -0.04128
   319    C   15  py     Ryd( 4p)     0.00260       1.28459
   320    C   15  py     Ryd( 3p)     0.00015       0.56950
   321    C   15  py     Ryd( 5p)     0.00012       2.25841
   322    C   15  pz     Val( 2p)     0.75622      -0.05750
   323    C   15  pz     Ryd( 4p)     0.00747       1.01237
   324    C   15  pz     Ryd( 3p)     0.00053       0.52211
   325    C   15  pz     Ryd( 5p)     0.00013       2.40791
   326    C   15  dxy    Ryd( 3d)     0.00278       1.91713
   327    C   15  dxz    Ryd( 3d)     0.00110       2.20123
   328    C   15  dyz    Ryd( 3d)     0.00229       2.02845
   329    C   15  dx2y2  Ryd( 3d)     0.00181       2.03073
   330    C   15  dz2    Ryd( 3d)     0.00424       1.82827

   331    O   16  S      Cor( 1S)     1.99981     -19.36195
   332    O   16  S      Val( 2S)     1.72410      -0.98004
   333    O   16  S      Ryd( 3S)     0.00316       1.05603
   334    O   16  S      Ryd( 4S)     0.00012       1.53120
   335    O   16  S      Ryd( 5S)     0.00000      49.81547
   336    O   16  px     Val( 2p)     1.53990      -0.31012
   337    O   16  px     Ryd( 3p)     0.00134       0.71497
   338    O   16  px     Ryd( 4p)     0.00010       1.01835
   339    O   16  px     Ryd( 5p)     0.00005       5.16432
   340    O   16  py     Val( 2p)     1.87791      -0.33639
   341    O   16  py     Ryd( 3p)     0.00228       0.76704
   342    O   16  py     Ryd( 4p)     0.00010       1.03666
   343    O   16  py     Ryd( 5p)     0.00002       5.15187
   344    O   16  pz     Val( 2p)     1.55465      -0.31336
   345    O   16  pz     Ryd( 3p)     0.00130       0.73209
   346    O   16  pz     Ryd( 4p)     0.00009       0.99388
   347    O   16  pz     Ryd( 5p)     0.00005       5.14769
   348    O   16  dxy    Ryd( 3d)     0.00060       3.10701
   349    O   16  dxz    Ryd( 3d)     0.00117       3.57117
   350    O   16  dyz    Ryd( 3d)     0.00065       3.11063
   351    O   16  dx2y2  Ryd( 3d)     0.00075       3.16419
   352    O   16  dz2    Ryd( 3d)     0.00128       3.17581

   353    H   17  S      Val( 1S)     0.79447       0.10936
   354    H   17  S      Ryd( 2S)     0.00040       0.86902
   355    H   17  S      Ryd( 3S)     0.00022       1.87512

   356    H   18  S      Val( 1S)     0.79276       0.10840
   357    H   18  S      Ryd( 2S)     0.00049       0.80635
   358    H   18  S      Ryd( 3S)     0.00022       1.94113

   359    H   19  S      Val( 1S)     0.79351       0.10710
   360    H   19  S      Ryd( 2S)     0.00052       1.40143
   361    H   19  S      Ryd( 3S)     0.00026       1.46001

   362    H   20  S      Val( 1S)     0.79560       0.10631
   363    H   20  S      Ryd( 2S)     0.00074       1.27859
   364    H   20  S      Ryd( 3S)     0.00016       1.58815

   365    H   21  S      Val( 1S)     0.79255       0.10766
   366    H   21  S      Ryd( 2S)     0.00048       0.86560
   367    H   21  S      Ryd( 3S)     0.00021       1.90378

   368    H   22  S      Val( 1S)     0.76250       0.05474
   369    H   22  S      Ryd( 2S)     0.00207       0.69860
   370    H   22  S      Ryd( 3S)     0.00013       2.43128

   371    H   23  S      Val( 1S)     0.79807       0.10622
   372    H   23  S      Ryd( 3S)     0.00061       1.68427
   373    H   23  S      Ryd( 2S)     0.00014       1.19010

   374    H   24  S      Val( 1S)     0.79469       0.10957
   375    H   24  S      Ryd( 2S)     0.00049       0.82462
   376    H   24  S      Ryd( 3S)     0.00022       1.94335

   377    H   25  S      Val( 1S)     0.79603       0.11109
   378    H   25  S      Ryd( 2S)     0.00042       0.84040
   379    H   25  S      Ryd( 3S)     0.00021       1.90722

   380    H   26  S      Val( 1S)     0.79483       0.11018
   381    H   26  S      Ryd( 2S)     0.00048       0.80286
   382    H   26  S      Ryd( 3S)     0.00022       1.94818

   383    H   27  S      Val( 1S)     0.79474       0.10830
   384    H   27  S      Ryd( 3S)     0.00061       1.48680
   385    H   27  S      Ryd( 2S)     0.00024       1.39480

   386    H   28  S      Val( 1S)     0.84995       0.03590
   387    H   28  S      Ryd( 2S)     0.00094       1.09646
   388    H   28  S      Ryd( 3S)     0.00020       1.67429

   389    C   29  S      Cor( 1S)     1.99940     -10.43038
   390    C   29  S      Val( 2S)     1.05470      -0.26448
   391    C   29  S      Ryd( 4S)     0.00109       0.98397
   392    C   29  S      Ryd( 3S)     0.00005       0.59451
   393    C   29  S      Ryd( 5S)     0.00000      23.43901
   394    C   29  px     Val( 2p)     1.02909      -0.09938
   395    C   29  px     Ryd( 3p)     0.00161       0.62620
   396    C   29  px     Ryd( 4p)     0.00026       0.97162
   397    C   29  px     Ryd( 5p)     0.00006       2.22802
   398    C   29  py     Val( 2p)     1.21488      -0.12843
   399    C   29  py     Ryd( 3p)     0.00316       0.81470
   400    C   29  py     Ryd( 4p)     0.00012       1.03823
   401    C   29  py     Ryd( 5p)     0.00005       2.22749
   402    C   29  pz     Val( 2p)     1.04209      -0.10238
   403    C   29  pz     Ryd( 3p)     0.00180       0.62087
   404    C   29  pz     Ryd( 4p)     0.00021       0.97280
   405    C   29  pz     Ryd( 5p)     0.00006       2.26554
   406    C   29  dxy    Ryd( 3d)     0.00086       1.86833
   407    C   29  dxz    Ryd( 3d)     0.00109       2.06857
   408    C   29  dyz    Ryd( 3d)     0.00038       1.71614
   409    C   29  dx2y2  Ryd( 3d)     0.00101       1.82861
   410    C   29  dz2    Ryd( 3d)     0.00151       1.86212

   411    H   30  S      Val( 1S)     0.80653       0.03347
   412    H   30  S      Ryd( 2S)     0.00099       0.67235
   413    H   30  S      Ryd( 3S)     0.00018       2.14983

   414    H   31  S      Val( 1S)     0.79526       0.03980
   415    H   31  S      Ryd( 2S)     0.00088       0.61982
   416    H   31  S      Ryd( 3S)     0.00016       2.18875

   417    H   32  S      Val( 1S)     0.78099       0.03723
   418    H   32  S      Ryd( 2S)     0.00056       1.15317
   419    H   32  S      Ryd( 3S)     0.00016       1.57218

 WARNING:  Population inversion found on atom  C    1
           Population inversion found on atom  C    2
           Population inversion found on atom  C    3
           Population inversion found on atom  C    4
           Population inversion found on atom  C    5
           Population inversion found on atom  C    6
           Population inversion found on atom  C    7
           Population inversion found on atom  C    8
           Population inversion found on atom  N    9
           Population inversion found on atom  C   10
           Population inversion found on atom  C   11
           Population inversion found on atom  C   12
           Population inversion found on atom  C   13
           Population inversion found on atom  C   14
           Population inversion found on atom  C   15
           Population inversion found on atom  H   23
           Population inversion found on atom  H   27
           Population inversion found on atom  C   29


 Summary of Natural Population Analysis:                  
                                                          
                                       Natural Population 
                Natural  -----------------------------------------------
    Atom  No    Charge         Core      Valence    Rydberg      Total
 -----------------------------------------------------------------------
      C    1   -0.19193      1.99929     4.17597    0.01667     6.19193
      C    2   -0.19051      1.99928     4.17451    0.01672     6.19051
      C    3   -0.18538      1.99917     4.16984    0.01636     6.18538
      C    4   -0.04277      1.99911     4.02546    0.01821     6.04277
      C    5   -0.18991      1.99916     4.17560    0.01514     6.18991
      C    6   -0.18949      1.99929     4.17335    0.01685     6.18949
      C    7   -0.06237      1.99900     4.03042    0.03294     6.06237
      C    8   -0.01911      1.99911     4.00043    0.01958     6.01911
      N    9   -0.50130      1.99937     5.48163    0.02030     7.50130
      C   10   -0.20745      1.99915     4.19320    0.01509     6.20745
      C   11   -0.18746      1.99929     4.17135    0.01682     6.18746
      C   12   -0.20566      1.99929     4.18947    0.01691     6.20566
      C   13   -0.18887      1.99929     4.17294    0.01664     6.18887
      C   14   -0.19243      1.99917     4.17697    0.01630     6.19243
      C   15    0.57361      1.99940     3.38939    0.03759     5.42639
      O   16   -0.70944      1.99981     6.69656    0.01307     8.70944
      H   17    0.20492      0.00000     0.79447    0.00061     0.79508
      H   18    0.20653      0.00000     0.79276    0.00071     0.79347
      H   19    0.20572      0.00000     0.79351    0.00078     0.79428
      H   20    0.20350      0.00000     0.79560    0.00090     0.79650
      H   21    0.20676      0.00000     0.79255    0.00069     0.79324
      H   22    0.23530      0.00000     0.76250    0.00220     0.76470
      H   23    0.20117      0.00000     0.79807    0.00075     0.79883
      H   24    0.20461      0.00000     0.79469    0.00070     0.79539
      H   25    0.20334      0.00000     0.79603    0.00063     0.79666
      H   26    0.20447      0.00000     0.79483    0.00070     0.79553
      H   27    0.20441      0.00000     0.79474    0.00085     0.79559
      H   28    0.14892      0.00000     0.84995    0.00114     0.85108
      C   29   -0.35347      1.99940     4.34077    0.01331     6.35347
      H   30    0.19229      0.00000     0.80653    0.00117     0.80771
      H   31    0.20370      0.00000     0.79526    0.00104     0.79630
      H   32    0.21829      0.00000     0.78099    0.00072     0.78171
 =======================================================================
   * Total *   -0.00000     33.98758    85.68033    0.33209   120.00000

                                 Natural Population      
 --------------------------------------------------------
   Core                      33.98758 ( 99.9635% of  34)
   Valence                   85.68033 ( 99.6283% of  86)
   Natural Minimal Basis    119.66791 ( 99.7233% of 120)
   Natural Rydberg Basis      0.33209 (  0.2767% of 120)
 --------------------------------------------------------

    Atom  No          Natural Electron Configuration
 ----------------------------------------------------------------------------
      C    1      [core]2S( 0.95)2p( 3.23)4p( 0.01)
      C    2      [core]2S( 0.95)2p( 3.23)4p( 0.01)
      C    3      [core]2S( 0.94)2p( 3.23)4p( 0.01)
      C    4      [core]2S( 0.88)2p( 3.15)4p( 0.01)
      C    5      [core]2S( 0.94)2p( 3.24)4p( 0.01)
      C    6      [core]2S( 0.95)2p( 3.23)4p( 0.01)
      C    7      [core]2S( 0.89)2p( 3.14)3p( 0.01)4p( 0.02)
      C    8      [core]2S( 0.88)2p( 3.12)4p( 0.01)
      N    9      [core]2S( 1.21)2p( 4.27)4p( 0.01)
      C   10      [core]2S( 0.93)2p( 3.26)4p( 0.01)
      C   11      [core]2S( 0.95)2p( 3.22)4p( 0.01)
      C   12      [core]2S( 0.95)2p( 3.24)4p( 0.01)
      C   13      [core]2S( 0.95)2p( 3.22)4p( 0.01)
      C   14      [core]2S( 0.94)2p( 3.24)4p( 0.01)
      C   15      [core]2S( 0.86)2p( 2.53)3S( 0.01)3d( 0.01)4p( 0.02)
      O   16      [core]2S( 1.72)2p( 4.97)
      H   17            1S( 0.79)
      H   18            1S( 0.79)
      H   19            1S( 0.79)
      H   20            1S( 0.80)
      H   21            1S( 0.79)
      H   22            1S( 0.76)
      H   23            1S( 0.80)
      H   24            1S( 0.79)
      H   25            1S( 0.80)
      H   26            1S( 0.79)
      H   27            1S( 0.79)
      H   28            1S( 0.85)
      C   29      [core]2S( 1.05)2p( 3.29)3p( 0.01)
      H   30            1S( 0.81)
      H   31            1S( 0.80)
      H   32            1S( 0.78)


 Wiberg bond index matrix in the NAO basis:                                    

     Atom    1       2       3       4       5       6       7       8       9
     ---- ------  ------  ------  ------  ------  ------  ------  ------  ------
   1.  C  0.0000  1.4434  0.0113  0.1089  0.0113  1.4249  0.0017  0.0023  0.0034
   2.  C  1.4434  0.0000  1.4271  0.0127  0.1127  0.0114  0.0078  0.0003  0.0004
   3.  C  0.0113  1.4271  0.0000  1.4110  0.0122  0.1102  0.0127  0.0091  0.0088
   4.  C  0.1089  0.0127  1.4110  0.0000  1.3880  0.0130  0.9922  0.0166  0.0083
   5.  C  0.0113  0.1127  0.0122  1.3880  0.0000  1.4466  0.0108  0.0054  0.0070
   6.  C  1.4249  0.0114  0.1102  0.0130  1.4466  0.0000  0.0085  0.0006  0.0004
   7.  C  0.0017  0.0078  0.0127  0.9922  0.0108  0.0085  0.0000  0.9856  0.9262
   8.  C  0.0023  0.0003  0.0091  0.0166  0.0054  0.0006  0.9856  0.0000  0.0157
   9.  N  0.0034  0.0004  0.0088  0.0083  0.0070  0.0004  0.9262  0.0157  0.0000
  10.  C  0.0009  0.0004  0.0023  0.0081  0.0015  0.0004  0.0100  1.3984  0.0039
  11.  C  0.0001  0.0001  0.0003  0.0005  0.0006  0.0001  0.0081  0.0131  0.0013
  12.  C  0.0008  0.0002  0.0011  0.0031  0.0008  0.0001  0.0012  0.1087  0.0016
  13.  C  0.0001  0.0000  0.0002  0.0003  0.0004  0.0002  0.0079  0.0129  0.0007
  14.  C  0.0010  0.0003  0.0014  0.0076  0.0020  0.0003  0.0116  1.4026  0.0087
  15.  C  0.0003  0.0002  0.0006  0.0072  0.0007  0.0002  0.0143  0.0065  1.2213
  16.  O  0.0002  0.0001  0.0006  0.0018  0.0005  0.0001  0.0080  0.0065  0.1687
  17.  H  0.9300  0.0037  0.0076  0.0003  0.0076  0.0036  0.0004  0.0000  0.0000
  18.  H  0.0038  0.9296  0.0037  0.0070  0.0003  0.0076  0.0003  0.0001  0.0001
  19.  H  0.0075  0.0036  0.9282  0.0038  0.0087  0.0004  0.0019  0.0002  0.0002
  20.  H  0.0076  0.0005  0.0088  0.0038  0.9278  0.0039  0.0018  0.0001  0.0001
  21.  H  0.0037  0.0076  0.0003  0.0071  0.0037  0.9294  0.0003  0.0000  0.0000
  22.  H  0.0001  0.0008  0.0032  0.0032  0.0089  0.0002  0.8873  0.0024  0.0062
  23.  H  0.0000  0.0000  0.0001  0.0001  0.0001  0.0000  0.0017  0.0039  0.0005
  24.  H  0.0000  0.0000  0.0000  0.0000  0.0000  0.0000  0.0003  0.0070  0.0001
  25.  H  0.0000  0.0000  0.0000  0.0000  0.0000  0.0000  0.0004  0.0003  0.0000
  26.  H  0.0000  0.0000  0.0000  0.0000  0.0000  0.0000  0.0003  0.0069  0.0002
  27.  H  0.0000  0.0000  0.0002  0.0001  0.0001  0.0000  0.0020  0.0040  0.0004
  28.  H  0.0002  0.0000  0.0005  0.0002  0.0003  0.0000  0.0097  0.0003  0.0030
  29.  C  0.0003  0.0003  0.0012  0.0028  0.0024  0.0008  0.0115  0.0034  0.9552
  30.  H  0.0000  0.0001  0.0002  0.0002  0.0006  0.0002  0.0003  0.0004  0.0108
  31.  H  0.0001  0.0001  0.0001  0.0007  0.0001  0.0002  0.0006  0.0001  0.0096
  32.  H  0.0000  0.0002  0.0001  0.0003  0.0001  0.0002  0.0085  0.0001  0.0014

     Atom   10      11      12      13      14      15      16      17      18
     ---- ------  ------  ------  ------  ------  ------  ------  ------  ------
   1.  C  0.0009  0.0001  0.0008  0.0001  0.0010  0.0003  0.0002  0.9300  0.0038
   2.  C  0.0004  0.0001  0.0002  0.0000  0.0003  0.0002  0.0001  0.0037  0.9296
   3.  C  0.0023  0.0003  0.0011  0.0002  0.0014  0.0006  0.0006  0.0076  0.0037
   4.  C  0.0081  0.0005  0.0031  0.0003  0.0076  0.0072  0.0018  0.0003  0.0070
   5.  C  0.0015  0.0006  0.0008  0.0004  0.0020  0.0007  0.0005  0.0076  0.0003
   6.  C  0.0004  0.0001  0.0001  0.0002  0.0003  0.0002  0.0001  0.0036  0.0076
   7.  C  0.0100  0.0081  0.0012  0.0079  0.0116  0.0143  0.0080  0.0004  0.0003
   8.  C  1.3984  0.0131  0.1087  0.0129  1.4026  0.0065  0.0065  0.0000  0.0001
   9.  N  0.0039  0.0013  0.0016  0.0007  0.0087  1.2213  0.1687  0.0000  0.0001
  10.  C  0.0000  1.4357  0.0112  0.1114  0.0118  0.0007  0.0021  0.0000  0.0001
  11.  C  1.4357  0.0000  1.4338  0.0114  0.1121  0.0002  0.0002  0.0000  0.0000
  12.  C  0.0112  1.4338  0.0000  1.4348  0.0112  0.0005  0.0007  0.0000  0.0000
  13.  C  0.1114  0.0114  1.4348  0.0000  1.4363  0.0002  0.0006  0.0000  0.0000
  14.  C  0.0118  0.1121  0.0112  1.4363  0.0000  0.0016  0.0012  0.0000  0.0000
  15.  C  0.0007  0.0002  0.0005  0.0002  0.0016  0.0000  1.6003  0.0000  0.0000
  16.  O  0.0021  0.0002  0.0007  0.0006  0.0012  1.6003  0.0000  0.0000  0.0000
  17.  H  0.0000  0.0000  0.0000  0.0000  0.0000  0.0000  0.0000  0.0000  0.0026
  18.  H  0.0001  0.0000  0.0000  0.0000  0.0000  0.0000  0.0000  0.0026  0.0000
  19.  H  0.0001  0.0000  0.0000  0.0000  0.0001  0.0001  0.0001  0.0002  0.0027
  20.  H  0.0009  0.0002  0.0000  0.0001  0.0001  0.0001  0.0001  0.0002  0.0004
  21.  H  0.0000  0.0000  0.0000  0.0000  0.0000  0.0000  0.0000  0.0026  0.0002
  22.  H  0.0103  0.0002  0.0011  0.0005  0.0034  0.0055  0.0064  0.0000  0.0001
  23.  H  0.9290  0.0038  0.0075  0.0004  0.0089  0.0001  0.0001  0.0000  0.0000
  24.  H  0.0036  0.9303  0.0037  0.0076  0.0003  0.0000  0.0000  0.0000  0.0000
  25.  H  0.0077  0.0037  0.9305  0.0037  0.0077  0.0000  0.0000  0.0000  0.0000
  26.  H  0.0003  0.0076  0.0037  0.9306  0.0036  0.0000  0.0000  0.0000  0.0000
  27.  H  0.0090  0.0004  0.0075  0.0037  0.9281  0.0000  0.0001  0.0000  0.0000
  28.  H  0.0003  0.0000  0.0001  0.0001  0.0003  0.9275  0.0357  0.0000  0.0000
  29.  C  0.0007  0.0001  0.0001  0.0002  0.0002  0.0122  0.0125  0.0000  0.0000
  30.  H  0.0001  0.0000  0.0001  0.0000  0.0001  0.0099  0.0054  0.0000  0.0000
  31.  H  0.0001  0.0000  0.0000  0.0000  0.0001  0.0097  0.0053  0.0000  0.0000
  32.  H  0.0002  0.0000  0.0001  0.0000  0.0003  0.0017  0.0015  0.0000  0.0000

     Atom   19      20      21      22      23      24      25      26      27
     ---- ------  ------  ------  ------  ------  ------  ------  ------  ------
   1.  C  0.0075  0.0076  0.0037  0.0001  0.0000  0.0000  0.0000  0.0000  0.0000
   2.  C  0.0036  0.0005  0.0076  0.0008  0.0000  0.0000  0.0000  0.0000  0.0000
   3.  C  0.9282  0.0088  0.0003  0.0032  0.0001  0.0000  0.0000  0.0000  0.0002
   4.  C  0.0038  0.0038  0.0071  0.0032  0.0001  0.0000  0.0000  0.0000  0.0001
   5.  C  0.0087  0.9278  0.0037  0.0089  0.0001  0.0000  0.0000  0.0000  0.0001
   6.  C  0.0004  0.0039  0.9294  0.0002  0.0000  0.0000  0.0000  0.0000  0.0000
   7.  C  0.0019  0.0018  0.0003  0.8873  0.0017  0.0003  0.0004  0.0003  0.0020
   8.  C  0.0002  0.0001  0.0000  0.0024  0.0039  0.0070  0.0003  0.0069  0.0040
   9.  N  0.0002  0.0001  0.0000  0.0062  0.0005  0.0001  0.0000  0.0002  0.0004
  10.  C  0.0001  0.0009  0.0000  0.0103  0.9290  0.0036  0.0077  0.0003  0.0090
  11.  C  0.0000  0.0002  0.0000  0.0002  0.0038  0.9303  0.0037  0.0076  0.0004
  12.  C  0.0000  0.0000  0.0000  0.0011  0.0075  0.0037  0.9305  0.0037  0.0075
  13.  C  0.0000  0.0001  0.0000  0.0005  0.0004  0.0076  0.0037  0.9306  0.0037
  14.  C  0.0001  0.0001  0.0000  0.0034  0.0089  0.0003  0.0077  0.0036  0.9281
  15.  C  0.0001  0.0001  0.0000  0.0055  0.0001  0.0000  0.0000  0.0000  0.0000
  16.  O  0.0001  0.0001  0.0000  0.0064  0.0001  0.0000  0.0000  0.0000  0.0001
  17.  H  0.0002  0.0002  0.0026  0.0000  0.0000  0.0000  0.0000  0.0000  0.0000
  18.  H  0.0027  0.0004  0.0002  0.0001  0.0000  0.0000  0.0000  0.0000  0.0000
  19.  H  0.0000  0.0002  0.0004  0.0004  0.0000  0.0000  0.0000  0.0000  0.0000
  20.  H  0.0002  0.0000  0.0026  0.0002  0.0001  0.0000  0.0000  0.0000  0.0000
  21.  H  0.0004  0.0026  0.0000  0.0003  0.0000  0.0000  0.0000  0.0000  0.0000
  22.  H  0.0004  0.0002  0.0003  0.0000  0.0003  0.0003  0.0000  0.0000  0.0004
  23.  H  0.0000  0.0001  0.0000  0.0003  0.0000  0.0026  0.0002  0.0004  0.0002
  24.  H  0.0000  0.0000  0.0000  0.0003  0.0026  0.0000  0.0026  0.0002  0.0004
  25.  H  0.0000  0.0000  0.0000  0.0000  0.0002  0.0026  0.0000  0.0026  0.0002
  26.  H  0.0000  0.0000  0.0000  0.0000  0.0004  0.0002  0.0026  0.0000  0.0026
  27.  H  0.0000  0.0000  0.0000  0.0004  0.0002  0.0004  0.0002  0.0026  0.0000
  28.  H  0.0000  0.0000  0.0000  0.0006  0.0000  0.0000  0.0000  0.0000  0.0000
  29.  C  0.0000  0.0002  0.0000  0.0048  0.0002  0.0000  0.0000  0.0000  0.0000
  30.  H  0.0000  0.0003  0.0000  0.0001  0.0003  0.0000  0.0000  0.0000  0.0000
  31.  H  0.0000  0.0000  0.0000  0.0005  0.0000  0.0000  0.0000  0.0000  0.0000
  32.  H  0.0000  0.0000  0.0000  0.0002  0.0000  0.0000  0.0000  0.0000  0.0000

     Atom   28      29      30      31      32
     ---- ------  ------  ------  ------  ------
   1.  C  0.0002  0.0003  0.0000  0.0001  0.0000
   2.  C  0.0000  0.0003  0.0001  0.0001  0.0002
   3.  C  0.0005  0.0012  0.0002  0.0001  0.0001
   4.  C  0.0002  0.0028  0.0002  0.0007  0.0003
   5.  C  0.0003  0.0024  0.0006  0.0001  0.0001
   6.  C  0.0000  0.0008  0.0002  0.0002  0.0002
   7.  C  0.0097  0.0115  0.0003  0.0006  0.0085
   8.  C  0.0003  0.0034  0.0004  0.0001  0.0001
   9.  N  0.0030  0.9552  0.0108  0.0096  0.0014
  10.  C  0.0003  0.0007  0.0001  0.0001  0.0002
  11.  C  0.0000  0.0001  0.0000  0.0000  0.0000
  12.  C  0.0001  0.0001  0.0001  0.0000  0.0001
  13.  C  0.0001  0.0002  0.0000  0.0000  0.0000
  14.  C  0.0003  0.0002  0.0001  0.0001  0.0003
  15.  C  0.9275  0.0122  0.0099  0.0097  0.0017
  16.  O  0.0357  0.0125  0.0054  0.0053  0.0015
  17.  H  0.0000  0.0000  0.0000  0.0000  0.0000
  18.  H  0.0000  0.0000  0.0000  0.0000  0.0000
  19.  H  0.0000  0.0000  0.0000  0.0000  0.0000
  20.  H  0.0000  0.0002  0.0003  0.0000  0.0000
  21.  H  0.0000  0.0000  0.0000  0.0000  0.0000
  22.  H  0.0006  0.0048  0.0001  0.0005  0.0002
  23.  H  0.0000  0.0002  0.0003  0.0000  0.0000
  24.  H  0.0000  0.0000  0.0000  0.0000  0.0000
  25.  H  0.0000  0.0000  0.0000  0.0000  0.0000
  26.  H  0.0000  0.0000  0.0000  0.0000  0.0000
  27.  H  0.0000  0.0000  0.0000  0.0000  0.0000
  28.  H  0.0000  0.0002  0.0001  0.0001  0.0005
  29.  C  0.0002  0.0000  0.9347  0.9317  0.9371
  30.  H  0.0001  0.9347  0.0000  0.0005  0.0005
  31.  H  0.0001  0.9317  0.0005  0.0000  0.0005
  32.  H  0.0005  0.9371  0.0005  0.0005  0.0000


 Wiberg bond index, Totals by atom:                                            

     Atom    1
     ---- ------
   1.  C  3.9639
   2.  C  3.9637
   3.  C  3.9631
   4.  C  4.0091
   5.  C  3.9614
   6.  C  3.9635
   7.  C  3.9340
   8.  C  4.0138
   9.  N  3.3644
  10.  C  3.9614
  11.  C  3.9642
  12.  C  3.9645
  13.  C  3.9643
  14.  C  3.9629
  15.  C  3.8216
  16.  O  1.8588
  17.  H  0.9590
  18.  H  0.9585
  19.  H  0.9589
  20.  H  0.9600
  21.  H  0.9583
  22.  H  0.9480
  23.  H  0.9607
  24.  H  0.9593
  25.  H  0.9597
  26.  H  0.9593
  27.  H  0.9596
  28.  H  0.9798
  29.  C  3.8130
  30.  H  0.9649
  31.  H  0.9602
  32.  H  0.9535


 Atom-atom overlap-weighted NAO bond order:                                    

     Atom    1       2       3       4       5       6       7       8       9
     ---- ------  ------  ------  ------  ------  ------  ------  ------  ------
   1.  C  0.0000  1.1498  0.0151 -0.0450  0.0164  1.1429  0.0000 -0.0003 -0.0001
   2.  C  1.1498  0.0000  1.1397  0.0211 -0.0432  0.0167  0.0090 -0.0007 -0.0003
   3.  C  0.0151  1.1397  0.0000  1.1307  0.0113 -0.0402  0.0272  0.0007  0.0033
   4.  C -0.0450  0.0211  1.1307  0.0000  1.1239  0.0236  0.8715  0.0317 -0.0032
   5.  C  0.0164 -0.0432  0.0113  1.1239  0.0000  1.1478  0.0168 -0.0109 -0.0007
   6.  C  1.1429  0.0167 -0.0402  0.0236  1.1478  0.0000  0.0100  0.0001 -0.0003
   7.  C  0.0000  0.0090  0.0272  0.8715  0.0168  0.0100  0.0000  0.8664  0.7756
   8.  C -0.0003 -0.0007  0.0007  0.0317 -0.0109  0.0001  0.8664  0.0000 -0.0127
   9.  N -0.0001 -0.0003  0.0033 -0.0032 -0.0007 -0.0003  0.7756 -0.0127  0.0000
  10.  C -0.0000 -0.0000  0.0013 -0.0066 -0.0027  0.0008  0.0156  1.1285 -0.0063
  11.  C -0.0000 -0.0000 -0.0001 -0.0005  0.0004 -0.0001  0.0107  0.0257 -0.0005
  12.  C -0.0000 -0.0000 -0.0000 -0.0003  0.0003  0.0001  0.0005 -0.0458 -0.0003
  13.  C -0.0000 -0.0000  0.0001 -0.0004  0.0000  0.0000  0.0083  0.0240 -0.0014
  14.  C  0.0001  0.0003  0.0007 -0.0045  0.0013 -0.0001  0.0240  1.1277  0.0050
  15.  C  0.0000 -0.0000 -0.0000  0.0099 -0.0008  0.0001  0.0022 -0.0131  1.0154
  16.  O -0.0000  0.0000 -0.0001 -0.0009 -0.0000 -0.0000  0.0009  0.0017 -0.0701
  17.  H  0.8054  0.0175  0.0018  0.0006  0.0024  0.0175 -0.0002  0.0000  0.0000
  18.  H  0.0183  0.8057  0.0166  0.0016 -0.0004  0.0028 -0.0006  0.0000  0.0000
  19.  H  0.0028  0.0164  0.7999  0.0163  0.0028  0.0016 -0.0035  0.0006  0.0008
  20.  H  0.0029  0.0012  0.0031  0.0157  0.8018  0.0182 -0.0021  0.0001  0.0010
  21.  H  0.0177  0.0030 -0.0006  0.0014  0.0171  0.8067 -0.0006  0.0000  0.0000
  22.  H -0.0002 -0.0003 -0.0008  0.0187  0.0003 -0.0002  0.7563  0.0143 -0.0092
  23.  H -0.0000 -0.0000  0.0000  0.0006 -0.0009  0.0003 -0.0031  0.0150  0.0016
  24.  H -0.0000 -0.0000  0.0000  0.0000  0.0000  0.0000 -0.0006  0.0015  0.0000
  25.  H  0.0000  0.0000  0.0000  0.0000 -0.0000 -0.0000 -0.0001  0.0007  0.0000
  26.  H -0.0000 -0.0000  0.0000  0.0000  0.0000 -0.0000 -0.0006  0.0016  0.0000
  27.  H -0.0000 -0.0001  0.0002 -0.0001  0.0001  0.0000 -0.0025  0.0170  0.0002
  28.  H  0.0000  0.0000 -0.0000  0.0001  0.0001 -0.0000  0.0065  0.0014  0.0008
  29.  C  0.0006  0.0004  0.0021 -0.0050  0.0013  0.0011  0.0071  0.0069  0.8171
  30.  H -0.0001 -0.0000  0.0002 -0.0003  0.0006 -0.0002  0.0001  0.0000 -0.0092
  31.  H  0.0008  0.0010  0.0000  0.0023 -0.0025  0.0003 -0.0022  0.0005 -0.0096
  32.  H -0.0000  0.0000 -0.0001  0.0008  0.0004  0.0000  0.0027  0.0001 -0.0025

     Atom   10      11      12      13      14      15      16      17      18
     ---- ------  ------  ------  ------  ------  ------  ------  ------  ------
   1.  C -0.0000 -0.0000 -0.0000 -0.0000  0.0001  0.0000 -0.0000  0.8054  0.0183
   2.  C -0.0000 -0.0000 -0.0000 -0.0000  0.0003 -0.0000  0.0000  0.0175  0.8057
   3.  C  0.0013 -0.0001 -0.0000  0.0001  0.0007 -0.0000 -0.0001  0.0018  0.0166
   4.  C -0.0066 -0.0005 -0.0003 -0.0004 -0.0045  0.0099 -0.0009  0.0006  0.0016
   5.  C -0.0027  0.0004  0.0003  0.0000  0.0013 -0.0008 -0.0000  0.0024 -0.0004
   6.  C  0.0008 -0.0001  0.0001  0.0000 -0.0001  0.0001 -0.0000  0.0175  0.0028
   7.  C  0.0156  0.0107  0.0005  0.0083  0.0240  0.0022  0.0009 -0.0002 -0.0006
   8.  C  1.1285  0.0257 -0.0458  0.0240  1.1277 -0.0131  0.0017  0.0000  0.0000
   9.  N -0.0063 -0.0005 -0.0003 -0.0014  0.0050  1.0154 -0.0701  0.0000  0.0000
  10.  C  0.0000  1.1430  0.0144 -0.0424  0.0137 -0.0029 -0.0013 -0.0000  0.0000
  11.  C  1.1430  0.0000  1.1470  0.0161 -0.0400 -0.0002  0.0001  0.0000 -0.0000
  12.  C  0.0144  1.1470  0.0000  1.1469  0.0136  0.0001  0.0006  0.0000  0.0000
  13.  C -0.0424  0.0161  1.1469  0.0000  1.1427 -0.0005  0.0011  0.0000 -0.0000
  14.  C  0.0137 -0.0400  0.0136  1.1427  0.0000  0.0016  0.0000  0.0000  0.0000
  15.  C -0.0029 -0.0002  0.0001 -0.0005  0.0016  0.0000  1.1997  0.0000  0.0000
  16.  O -0.0013  0.0001  0.0006  0.0011  0.0000  1.1997  0.0000  0.0000  0.0000
  17.  H -0.0000  0.0000  0.0000  0.0000  0.0000  0.0000  0.0000  0.0000 -0.0033
  18.  H  0.0000 -0.0000  0.0000 -0.0000  0.0000  0.0000  0.0000 -0.0033  0.0000
  19.  H -0.0001 -0.0000  0.0000 -0.0000  0.0003  0.0000 -0.0000  0.0000 -0.0032
  20.  H  0.0003 -0.0002 -0.0000  0.0001  0.0001 -0.0001 -0.0000  0.0000 -0.0000
  21.  H -0.0000  0.0000 -0.0000 -0.0000  0.0000 -0.0000  0.0000 -0.0033  0.0000
  22.  H  0.0004 -0.0002 -0.0002 -0.0002 -0.0012 -0.0083  0.0027 -0.0000  0.0000
  23.  H  0.8007  0.0172  0.0028  0.0010  0.0030  0.0003  0.0003  0.0000  0.0000
  24.  H  0.0167  0.8074  0.0181  0.0030 -0.0006 -0.0000  0.0000  0.0000 -0.0000
  25.  H  0.0023  0.0180  0.8060  0.0176  0.0018 -0.0000  0.0000 -0.0000  0.0000
  26.  H -0.0005  0.0027  0.0183  0.8063  0.0162  0.0000  0.0000  0.0000 -0.0000
  27.  H  0.0026  0.0016  0.0027  0.0168  0.7999  0.0001  0.0000 -0.0000 -0.0000
  28.  H  0.0000 -0.0000  0.0000  0.0000  0.0001  0.8068 -0.0226 -0.0000 -0.0000
  29.  C  0.0002  0.0006 -0.0000 -0.0000 -0.0005  0.0084  0.0097 -0.0000  0.0000
  30.  H -0.0008  0.0002 -0.0000  0.0000 -0.0000 -0.0014  0.0000  0.0000  0.0000
  31.  H  0.0002 -0.0001  0.0000  0.0000  0.0000  0.0003 -0.0001  0.0000  0.0000
  32.  H -0.0002 -0.0001  0.0000  0.0000 -0.0001 -0.0031  0.0001 -0.0000 -0.0000

     Atom   19      20      21      22      23      24      25      26      27
     ---- ------  ------  ------  ------  ------  ------  ------  ------  ------
   1.  C  0.0028  0.0029  0.0177 -0.0002 -0.0000 -0.0000  0.0000 -0.0000 -0.0000
   2.  C  0.0164  0.0012  0.0030 -0.0003 -0.0000 -0.0000  0.0000 -0.0000 -0.0001
   3.  C  0.7999  0.0031 -0.0006 -0.0008  0.0000  0.0000  0.0000  0.0000  0.0002
   4.  C  0.0163  0.0157  0.0014  0.0187  0.0006  0.0000  0.0000  0.0000 -0.0001
   5.  C  0.0028  0.8018  0.0171  0.0003 -0.0009  0.0000 -0.0000  0.0000  0.0001
   6.  C  0.0016  0.0182  0.8067 -0.0002  0.0003  0.0000 -0.0000 -0.0000  0.0000
   7.  C -0.0035 -0.0021 -0.0006  0.7563 -0.0031 -0.0006 -0.0001 -0.0006 -0.0025
   8.  C  0.0006  0.0001  0.0000  0.0143  0.0150  0.0015  0.0007  0.0016  0.0170
   9.  N  0.0008  0.0010  0.0000 -0.0092  0.0016  0.0000  0.0000  0.0000  0.0002
  10.  C -0.0001  0.0003 -0.0000  0.0004  0.8007  0.0167  0.0023 -0.0005  0.0026
  11.  C -0.0000 -0.0002  0.0000 -0.0002  0.0172  0.8074  0.0180  0.0027  0.0016
  12.  C  0.0000 -0.0000 -0.0000 -0.0002  0.0028  0.0181  0.8060  0.0183  0.0027
  13.  C -0.0000  0.0001 -0.0000 -0.0002  0.0010  0.0030  0.0176  0.8063  0.0168
  14.  C  0.0003  0.0001  0.0000 -0.0012  0.0030 -0.0006  0.0018  0.0162  0.7999
  15.  C  0.0000 -0.0001 -0.0000 -0.0083  0.0003 -0.0000 -0.0000  0.0000  0.0001
  16.  O -0.0000 -0.0000  0.0000  0.0027  0.0003  0.0000  0.0000  0.0000  0.0000
  17.  H  0.0000  0.0000 -0.0033 -0.0000  0.0000  0.0000 -0.0000  0.0000 -0.0000
  18.  H -0.0032 -0.0000  0.0000  0.0000  0.0000 -0.0000  0.0000 -0.0000 -0.0000
  19.  H  0.0000  0.0000 -0.0000 -0.0018  0.0000 -0.0000 -0.0000 -0.0000 -0.0002
  20.  H  0.0000  0.0000 -0.0036 -0.0001 -0.0010 -0.0000 -0.0000  0.0000  0.0000
  21.  H -0.0000 -0.0036  0.0000 -0.0000  0.0000 -0.0000 -0.0000 -0.0000 -0.0000
  22.  H -0.0018 -0.0001 -0.0000  0.0000 -0.0001 -0.0000 -0.0000  0.0000 -0.0019
  23.  H  0.0000 -0.0010  0.0000 -0.0001  0.0000 -0.0034  0.0000 -0.0000  0.0000
  24.  H -0.0000 -0.0000 -0.0000 -0.0000 -0.0034  0.0000 -0.0033  0.0000 -0.0000
  25.  H -0.0000 -0.0000 -0.0000 -0.0000  0.0000 -0.0033  0.0000 -0.0034  0.0000
  26.  H -0.0000  0.0000 -0.0000  0.0000 -0.0000  0.0000 -0.0034  0.0000 -0.0033
  27.  H -0.0002  0.0000 -0.0000 -0.0019  0.0000 -0.0000  0.0000 -0.0033  0.0000
  28.  H -0.0000 -0.0000 -0.0000 -0.0005 -0.0001 -0.0000 -0.0000 -0.0000 -0.0000
  29.  C  0.0001 -0.0011  0.0000  0.0027  0.0003 -0.0000 -0.0000  0.0000 -0.0000
  30.  H  0.0000 -0.0016  0.0000  0.0000 -0.0010  0.0000  0.0000  0.0000  0.0000
  31.  H  0.0000  0.0002  0.0000  0.0003 -0.0001 -0.0000 -0.0000 -0.0000 -0.0000
  32.  H -0.0000 -0.0000 -0.0000  0.0000  0.0001 -0.0000 -0.0000 -0.0000  0.0000

     Atom   28      29      30      31      32
     ---- ------  ------  ------  ------  ------
   1.  C  0.0000  0.0006 -0.0001  0.0008 -0.0000
   2.  C  0.0000  0.0004 -0.0000  0.0010  0.0000
   3.  C -0.0000  0.0021  0.0002  0.0000 -0.0001
   4.  C  0.0001 -0.0050 -0.0003  0.0023  0.0008
   5.  C  0.0001  0.0013  0.0006 -0.0025  0.0004
   6.  C -0.0000  0.0011 -0.0002  0.0003  0.0000
   7.  C  0.0065  0.0071  0.0001 -0.0022  0.0027
   8.  C  0.0014  0.0069  0.0000  0.0005  0.0001
   9.  N  0.0008  0.8171 -0.0092 -0.0096 -0.0025
  10.  C  0.0000  0.0002 -0.0008  0.0002 -0.0002
  11.  C -0.0000  0.0006  0.0002 -0.0001 -0.0001
  12.  C  0.0000 -0.0000 -0.0000  0.0000  0.0000
  13.  C  0.0000 -0.0000  0.0000  0.0000  0.0000
  14.  C  0.0001 -0.0005 -0.0000  0.0000 -0.0001
  15.  C  0.8068  0.0084 -0.0014  0.0003 -0.0031
  16.  O -0.0226  0.0097  0.0000 -0.0001  0.0001
  17.  H -0.0000 -0.0000  0.0000  0.0000 -0.0000
  18.  H -0.0000  0.0000  0.0000  0.0000 -0.0000
  19.  H -0.0000  0.0001  0.0000  0.0000 -0.0000
  20.  H -0.0000 -0.0011 -0.0016  0.0002 -0.0000
  21.  H -0.0000  0.0000  0.0000  0.0000 -0.0000
  22.  H -0.0005  0.0027  0.0000  0.0003  0.0000
  23.  H -0.0001  0.0003 -0.0010 -0.0001  0.0001
  24.  H -0.0000 -0.0000  0.0000 -0.0000 -0.0000
  25.  H -0.0000 -0.0000  0.0000 -0.0000 -0.0000
  26.  H -0.0000  0.0000  0.0000 -0.0000 -0.0000
  27.  H -0.0000 -0.0000  0.0000 -0.0000  0.0000
  28.  H  0.0000 -0.0009 -0.0002  0.0002 -0.0016
  29.  C -0.0009  0.0000  0.7789  0.7675  0.7757
  30.  H -0.0002  0.7789  0.0000 -0.0006  0.0084
  31.  H  0.0002  0.7675 -0.0006  0.0000  0.0035
  32.  H -0.0016  0.7757  0.0084  0.0035  0.0000


 Atom-atom overlap-weighted NAO bond order, Totals by atom:                    

     Atom    1
     ---- ------
   1.  C  3.1269
   2.  C  3.1370
   3.  C  3.1123
   4.  C  3.2037
   5.  C  3.0829
   6.  C  3.1495
   7.  C  3.3953
   8.  C  3.1829
   9.  N  2.4942
  10.  C  3.0770
  11.  C  3.1487
  12.  C  3.1246
  13.  C  3.1391
  14.  C  3.1052
  15.  C  3.0145
  16.  O  1.1219
  17.  H  0.8385
  18.  H  0.8374
  19.  H  0.8328
  20.  H  0.8348
  21.  H  0.8378
  22.  H  0.7704
  23.  H  0.8337
  24.  H  0.8388
  25.  H  0.8397
  26.  H  0.8375
  27.  H  0.8333
  28.  H  0.7902
  29.  C  3.1731
  30.  H  0.7731
  31.  H  0.7621
  32.  H  0.7842


 MO bond order:                                                                

     Atom    1       2       3       4       5       6       7       8       9
     ---- ------  ------  ------  ------  ------  ------  ------  ------  ------
   1.  C  0.0000  0.1006  0.2972  0.0563  0.0598 -1.2813  0.0332  0.0007  0.0408
   2.  C  0.1006  0.0000 -0.1562  0.3060  0.1070  0.3097 -0.0505 -0.0013  0.0316
   3.  C  0.2972 -0.1562  0.0000 -1.3656  0.0383  0.0497 -0.0354  0.0095 -0.0022
   4.  C  0.0563  0.3060 -1.3656  0.0000 -0.0222  0.0000 -0.3847  0.0022  0.0035
   5.  C  0.0598  0.1070  0.0383 -0.0222  0.0000 -0.1860  0.2889  0.0454 -0.0310
   6.  C -1.2813  0.3097  0.0497  0.0000 -0.1860  0.0000 -0.0346  0.0002 -0.0057
   7.  C  0.0332 -0.0505 -0.0354 -0.3847  0.2889 -0.0346  0.0000 -0.5888 -0.0908
   8.  C  0.0007 -0.0013  0.0095  0.0022  0.0454  0.0002 -0.5888  0.0000  0.3663
   9.  N  0.0408  0.0316 -0.0022  0.0035 -0.0310 -0.0057 -0.0908  0.3663  0.0000
  10.  C -0.0122  0.0067 -0.0463  0.0716  0.0207 -0.0020  0.1458 -1.0177  0.0926
  11.  C -0.0013  0.0089  0.0023  0.0015 -0.0271  0.0032 -0.0908  0.0000 -0.0577
  12.  C  0.0078 -0.0008  0.0062 -0.0127  0.0014 -0.0038 -0.0120 -0.0560  0.0200
  13.  C -0.0045  0.0049 -0.0038  0.0312  0.0027 -0.0026 -0.0611  0.2429  0.0280
  14.  C -0.0053 -0.0036 -0.0374  0.0225  0.0087 -0.0044  0.0043  0.4592  0.0747
  15.  C  0.0015 -0.0026  0.0025 -0.0241 -0.0245  0.0051 -0.1684  0.1612  1.5301
  16.  O -0.0077  0.0012 -0.0254 -0.0376 -0.0005  0.0088 -0.0307 -0.1274 -1.1559
  17.  H  1.2804 -0.0829  0.0856  0.0291  0.1143  0.1289  0.0258  0.0068  0.0080
  18.  H  0.0640  1.9642  0.0541  0.1531  0.0325  0.1548  0.0001  0.0087  0.0114
  19.  H  0.0874 -0.0925  1.1681  0.1218  0.0975  0.0237 -0.0383  0.0215  0.0268
  20.  H -0.0651  0.0012 -0.0833  0.0122 -0.8769  0.0058 -0.0482 -0.0077  0.0137
  21.  H -0.0765 -0.0272 -0.0062  0.0014  0.0883 -0.1026  0.0064  0.0056  0.0144
  22.  H -0.0074 -0.0262  0.0120 -0.0708  0.0804 -0.0002  1.4491  0.0589 -0.1088
  23.  H  0.0046 -0.0046  0.0070 -0.0280 -0.0069 -0.0005  0.0209 -0.0763  0.0108
  24.  H  0.0005 -0.0007 -0.0031 -0.0016  0.0014  0.0001  0.0044 -0.0731  0.0033
  25.  H -0.0005  0.0002  0.0008 -0.0014 -0.0013  0.0007 -0.0084 -0.0173  0.0027
  26.  H  0.0007 -0.0005  0.0014 -0.0054 -0.0020  0.0003 -0.0018  0.0487  0.0059
  27.  H -0.0014 -0.0021 -0.0115 -0.0047 -0.0042 -0.0024  0.0227  0.0099  0.0199
  28.  H  0.0014  0.0069 -0.0120 -0.0029 -0.0057  0.0019 -0.0630  0.0025 -0.0348
  29.  C -0.0128  0.0015 -0.0444  0.0760  0.0211  0.0164 -0.0060  0.0583  0.5407
  30.  H  0.0027  0.0036  0.0034 -0.0185 -0.0167  0.0019 -0.0073  0.0125  0.1429
  31.  H  0.0001  0.0006 -0.0087  0.0114  0.0249  0.0025  0.0282 -0.0131 -0.2194
  32.  H -0.0009  0.0011 -0.0009 -0.0013 -0.0032  0.0030 -0.0208 -0.0117 -0.0505

     Atom   10      11      12      13      14      15      16      17      18
     ---- ------  ------  ------  ------  ------  ------  ------  ------  ------
   1.  C -0.0122 -0.0013  0.0078 -0.0045 -0.0053  0.0015 -0.0077  1.2804  0.0640
   2.  C  0.0067  0.0089 -0.0008  0.0049 -0.0036 -0.0026  0.0012 -0.0829  1.9642
   3.  C -0.0463  0.0023  0.0062 -0.0038 -0.0374  0.0025 -0.0254  0.0856  0.0541
   4.  C  0.0716  0.0015 -0.0127  0.0312  0.0225 -0.0241 -0.0376  0.0291  0.1531
   5.  C  0.0207 -0.0271  0.0014  0.0027  0.0087 -0.0245 -0.0005  0.1143  0.0325
   6.  C -0.0020  0.0032 -0.0038 -0.0026 -0.0044  0.0051  0.0088  0.1289  0.1548
   7.  C  0.1458 -0.0908 -0.0120 -0.0611  0.0043 -0.1684 -0.0307  0.0258  0.0001
   8.  C -1.0177  0.0000 -0.0560  0.2429  0.4592  0.1612 -0.1274  0.0068  0.0087
   9.  N  0.0926 -0.0577  0.0200  0.0280  0.0747  1.5301 -1.1559  0.0080  0.0114
  10.  C  0.0000 -0.1581 -0.0235 -0.1317  0.2499 -0.0305  0.0666  0.0014  0.0066
  11.  C -0.1581  0.0000  0.4600 -0.0169 -0.0166  0.0015 -0.0094  0.0002  0.0026
  12.  C -0.0235  0.4600  0.0000 -0.9299  0.1821  0.0346 -0.0340  0.0014 -0.0012
  13.  C -0.1317 -0.0169 -0.9299  0.0000 -0.1206  0.0208 -0.0168 -0.0016  0.0023
  14.  C  0.2499 -0.0166  0.1821 -0.1206  0.0000 -0.0266  0.0317  0.0006  0.0025
  15.  C -0.0305  0.0015  0.0346  0.0208 -0.0266  0.0000  2.4773 -0.0000  0.0001
  16.  O  0.0666 -0.0094 -0.0340 -0.0168  0.0317  2.4773  0.0000  0.0023  0.0006
  17.  H  0.0014  0.0002  0.0014 -0.0016  0.0006 -0.0000  0.0023  0.0000 -0.0558
  18.  H  0.0066  0.0026 -0.0012  0.0023  0.0025  0.0001  0.0006 -0.0558  0.0000
  19.  H -0.0055  0.0098 -0.0008  0.0052 -0.0114  0.0036 -0.0193 -0.0098 -0.0550
  20.  H  0.0266  0.0097 -0.0035  0.0056  0.0038 -0.0036 -0.0023 -0.0097  0.0097
  21.  H  0.0032 -0.0031 -0.0016  0.0006  0.0013 -0.0029 -0.0038 -0.0557 -0.0098
  22.  H  0.1526 -0.0030 -0.0190  0.0173  0.0067 -0.1517  0.1058  0.0012 -0.0049
  23.  H  0.0855  0.1135  0.0301  0.0214 -0.0114  0.0179  0.0081  0.0013 -0.0013
  24.  H -0.0312 -0.7234  0.0264 -0.0520 -0.0097 -0.0062  0.0024  0.0001 -0.0002
  25.  H -0.0250  0.0718 -0.3825 -0.0359 -0.0621 -0.0013 -0.0029 -0.0003 -0.0001
  26.  H  0.0163  0.0855  0.1388  0.8841 -0.0909 -0.0061  0.0059 -0.0002 -0.0006
  27.  H  0.1538  0.0408  0.1558  0.0519  1.8348 -0.0019 -0.0044 -0.0001 -0.0006
  28.  H  0.0075  0.0064 -0.0037  0.0041  0.0063  0.0299  0.1278 -0.0002  0.0012
  29.  C -0.0118  0.0082  0.0117  0.0168 -0.0088 -0.1175  0.0422 -0.0023  0.0029
  30.  H  0.0109 -0.0035  0.0054  0.0049 -0.0050  0.2048 -0.1090  0.0009  0.0003
  31.  H  0.0019  0.0054 -0.0043 -0.0019  0.0039 -0.1078  0.1374  0.0018  0.0008
  32.  H -0.0060  0.0018  0.0005 -0.0044  0.0069 -0.0611  0.0116 -0.0009 -0.0003

     Atom   19      20      21      22      23      24      25      26      27
     ---- ------  ------  ------  ------  ------  ------  ------  ------  ------
   1.  C  0.0874 -0.0651 -0.0765 -0.0074  0.0046  0.0005 -0.0005  0.0007 -0.0014
   2.  C -0.0925  0.0012 -0.0272 -0.0262 -0.0046 -0.0007  0.0002 -0.0005 -0.0021
   3.  C  1.1681 -0.0833 -0.0062  0.0120  0.0070 -0.0031  0.0008  0.0014 -0.0115
   4.  C  0.1218  0.0122  0.0014 -0.0708 -0.0280 -0.0016 -0.0014 -0.0054 -0.0047
   5.  C  0.0975 -0.8769  0.0883  0.0804 -0.0069  0.0014 -0.0013 -0.0020 -0.0042
   6.  C  0.0237  0.0058 -0.1026 -0.0002 -0.0005  0.0001  0.0007  0.0003 -0.0024
   7.  C -0.0383 -0.0482  0.0064  1.4491  0.0209  0.0044 -0.0084 -0.0018  0.0227
   8.  C  0.0215 -0.0077  0.0056  0.0589 -0.0763 -0.0731 -0.0173  0.0487  0.0099
   9.  N  0.0268  0.0137  0.0144 -0.1088  0.0108  0.0033  0.0027  0.0059  0.0199
  10.  C -0.0055  0.0266  0.0032  0.1526  0.0855 -0.0312 -0.0250  0.0163  0.1538
  11.  C  0.0098  0.0097 -0.0031 -0.0030  0.1135 -0.7234  0.0718  0.0855  0.0408
  12.  C -0.0008 -0.0035 -0.0016 -0.0190  0.0301  0.0264 -0.3825  0.1388  0.1558
  13.  C  0.0052  0.0056  0.0006  0.0173  0.0214 -0.0520 -0.0359  0.8841  0.0519
  14.  C -0.0114  0.0038  0.0013  0.0067 -0.0114 -0.0097 -0.0621 -0.0909  1.8348
  15.  C  0.0036 -0.0036 -0.0029 -0.1517  0.0179 -0.0062 -0.0013 -0.0061 -0.0019
  16.  O -0.0193 -0.0023 -0.0038  0.1058  0.0081  0.0024 -0.0029  0.0059 -0.0044
  17.  H -0.0098 -0.0097 -0.0557  0.0012  0.0013  0.0001 -0.0003 -0.0002 -0.0001
  18.  H -0.0550  0.0097 -0.0098 -0.0049 -0.0013 -0.0002 -0.0001 -0.0006 -0.0006
  19.  H  0.0000 -0.0131  0.0102 -0.0009 -0.0003 -0.0016  0.0006  0.0002 -0.0052
  20.  H -0.0131  0.0000 -0.0552  0.0123  0.0042 -0.0018  0.0003 -0.0010  0.0005
  21.  H  0.0102 -0.0552  0.0000  0.0089  0.0012 -0.0000 -0.0004 -0.0002 -0.0012
  22.  H -0.0009  0.0123  0.0089  0.0000  0.0125  0.0089  0.0016 -0.0034 -0.0017
  23.  H -0.0003  0.0042  0.0012  0.0125  0.0000 -0.0541 -0.0102  0.0108 -0.0144
  24.  H -0.0016 -0.0018 -0.0000  0.0089 -0.0541  0.0000 -0.0558 -0.0095  0.0104
  25.  H  0.0006  0.0003 -0.0004  0.0016 -0.0102 -0.0558  0.0000 -0.0557 -0.0098
  26.  H  0.0002 -0.0010 -0.0002 -0.0034  0.0108 -0.0095 -0.0557  0.0000 -0.0548
  27.  H -0.0052  0.0005 -0.0012 -0.0017 -0.0144  0.0104 -0.0098 -0.0548  0.0000
  28.  H  0.0008  0.0006  0.0001  0.0052 -0.0010 -0.0006  0.0002  0.0006 -0.0014
  29.  C -0.0015  0.0095 -0.0007  0.0166 -0.0153 -0.0014  0.0008 -0.0038 -0.0031
  30.  H  0.0025  0.0036  0.0003 -0.0029  0.0033  0.0019  0.0008 -0.0018 -0.0003
  31.  H -0.0018 -0.0022  0.0009  0.0238 -0.0055  0.0008  0.0005  0.0007 -0.0004
  32.  H  0.0018  0.0048  0.0001 -0.0102  0.0051 -0.0004 -0.0006  0.0017  0.0027

     Atom   28      29      30      31      32
     ---- ------  ------  ------  ------  ------
   1.  C  0.0014 -0.0128  0.0027  0.0001 -0.0009
   2.  C  0.0069  0.0015  0.0036  0.0006  0.0011
   3.  C -0.0120 -0.0444  0.0034 -0.0087 -0.0009
   4.  C -0.0029  0.0760 -0.0185  0.0114 -0.0013
   5.  C -0.0057  0.0211 -0.0167  0.0249 -0.0032
   6.  C  0.0019  0.0164  0.0019  0.0025  0.0030
   7.  C -0.0630 -0.0060 -0.0073  0.0282 -0.0208
   8.  C  0.0025  0.0583  0.0125 -0.0131 -0.0117
   9.  N -0.0348  0.5407  0.1429 -0.2194 -0.0505
  10.  C  0.0075 -0.0118  0.0109  0.0019 -0.0060
  11.  C  0.0064  0.0082 -0.0035  0.0054  0.0018
  12.  C -0.0037  0.0117  0.0054 -0.0043  0.0005
  13.  C  0.0041  0.0168  0.0049 -0.0019 -0.0044
  14.  C  0.0063 -0.0088 -0.0050  0.0039  0.0069
  15.  C  0.0299 -0.1175  0.2048 -0.1078 -0.0611
  16.  O  0.1278  0.0422 -0.1090  0.1374  0.0116
  17.  H -0.0002 -0.0023  0.0009  0.0018 -0.0009
  18.  H  0.0012  0.0029  0.0003  0.0008 -0.0003
  19.  H  0.0008 -0.0015  0.0025 -0.0018  0.0018
  20.  H  0.0006  0.0095  0.0036 -0.0022  0.0048
  21.  H  0.0001 -0.0007  0.0003  0.0009  0.0001
  22.  H  0.0052  0.0166 -0.0029  0.0238 -0.0102
  23.  H -0.0010 -0.0153  0.0033 -0.0055  0.0051
  24.  H -0.0006 -0.0014  0.0019  0.0008 -0.0004
  25.  H  0.0002  0.0008  0.0008  0.0005 -0.0006
  26.  H  0.0006 -0.0038 -0.0018  0.0007  0.0017
  27.  H -0.0014 -0.0031 -0.0003 -0.0004  0.0027
  28.  H  0.0000 -0.0025  0.0071  0.0124  0.0013
  29.  C -0.0025  0.0000 -0.3708  1.8378 -0.1524
  30.  H  0.0071 -0.3708  0.0000 -0.0131  0.0291
  31.  H  0.0124  1.8378 -0.0131  0.0000  0.0147
  32.  H  0.0013 -0.1524  0.0291  0.0147  0.0000


 MO atomic valencies:                                                          

     Atom    1
     ---- ------
   1.  C  0.5627
   2.  C  2.4041
   3.  C -0.1044
   4.  C -1.0819
   5.  C -0.1750
   6.  C -0.9095
   7.  C  0.2880
   8.  C -0.4693
   9.  N  1.2314
  10.  C -0.3813
  11.  C -0.2780
  12.  C -0.4068
  13.  C -0.0391
  14.  C  2.4861
  15.  C  3.7541
  16.  O  1.4427
  17.  H  1.4705
  18.  H  2.3427
  19.  H  1.3244
  20.  H -1.0495
  21.  H -0.2042
  22.  H  1.5626
  23.  H  0.1282
  24.  H -0.9658
  25.  H -0.5906
  26.  H  0.9637
  27.  H  2.1777
  28.  H  0.0966
  29.  C  1.9053
  30.  H -0.1059
  31.  H  1.7321
  32.  H -0.2391


 NATURAL BOND ORBITAL ANALYSIS:

                       Occupancies       Lewis Structure    Low   High
           Occ.    -------------------  -----------------   occ   occ
  Cycle   Thresh.   Lewis   Non-Lewis     CR  BD  3C  LP    (L)   (NL)   Dev
 =============================================================================
   1(1)    1.90   112.51827   7.48173     17  35   0   8    11      9    0.45
   2(2)    1.90   112.51827   7.48173     17  35   0   8    11      9    0.45
   3(1)    1.80   112.90051   7.09949     17  34   0   9     7      7    0.45
   4(2)    1.80   112.90051   7.09949     17  34   0   9     7      7    0.45
   5(1)    1.70   112.36397   7.63603     17  35   0   8     7      8    0.45
   6(2)    1.70   112.36397   7.63603     17  35   0   8     7      8    0.45
   7(1)    1.60   116.80329   3.19671     17  40   0   3     0      7    0.45
   8(2)    1.60   116.84669   3.15331     17  40   0   3     0      7    0.44
   9(3)    1.60   116.84544   3.15456     17  40   0   3     0      7    0.44
  10(4)    1.60   116.20072   3.79928     17  39   0   4     1      7    0.43
  11(5)    1.60   116.84669   3.15331     17  40   0   3     0      7    0.44
  12(6)    1.60   116.20072   3.79928     17  39   0   4     1      7    0.43
  13(7)    1.60   116.84669   3.15331     17  40   0   3     0      7    0.44
  14(8)    1.60   116.20072   3.79928     17  39   0   4     1      7    0.43
  15(9)    1.60   116.84669   3.15331     17  40   0   3     0      7    0.44
  16(1)    1.50   116.38752   3.61248     17  39   0   4     0      7    0.60
  17(2)    1.50   116.38752   3.61248     17  39   0   4     0      7    0.60
  18(1)    1.60   116.84669   3.15331     17  40   0   3     0      7    0.44
 -----------------------------------------------------------------------------

 Structure accepted: RESONANCE keyword permits strongly delocalized structure

 --------------------------------------------------------
   Core                     33.98757 ( 99.963% of  34)
   Valence Lewis            82.85912 ( 96.348% of  86)
  ==================       ============================
   Total Lewis             116.84669 ( 97.372% of 120)
  -----------------------------------------------------
   Valence non-Lewis         2.91812 (  2.432% of 120)
   Rydberg non-Lewis         0.23519 (  0.196% of 120)
  ==================       ============================
   Total non-Lewis           3.15331 (  2.628% of 120)
 --------------------------------------------------------


       (Occupancy)   Bond orbital/ Coefficients/ Hybrids
 ---------------------------------------------------------------------------------
     1. (1.98156) BD ( 1) C   1 - C   2  
                ( 49.94%)   0.7067* C   1 s( 34.70%)p 1.88( 65.27%)d 0.00(  0.03%)
                                            0.0000  0.5890 -0.0117 -0.0007 -0.0002
                                           -0.0382 -0.0222  0.0034 -0.0001 -0.1011
                                           -0.0274  0.0052 -0.0001  0.7994 -0.0229
                                           -0.0132 -0.0001  0.0037 -0.0025 -0.0052
                                           -0.0012  0.0164
                ( 50.06%)   0.7075* C   2 s( 34.70%)p 1.88( 65.27%)d 0.00(  0.03%)
                                            0.0000  0.5889 -0.0134 -0.0020 -0.0005
                                            0.0584 -0.0247 -0.0022 -0.0002  0.1268
                                           -0.0329 -0.0018 -0.0002 -0.7945  0.0117
                                           -0.0133 -0.0004  0.0033 -0.0003 -0.0026
                                           -0.0009  0.0172
     2. (1.66253) BD ( 2) C   1 - C   2  
                ( 49.92%)   0.7066* C   1 s(  0.00%)p 1.00( 99.96%)d 0.00(  0.04%)
                                           -0.0000 -0.0002  0.0001 -0.0002  0.0000
                                            0.7899  0.0206  0.0097 -0.0006 -0.6109
                                           -0.0158 -0.0079  0.0004 -0.0394 -0.0010
                                           -0.0006 -0.0001 -0.0038  0.0121 -0.0088
                                           -0.0124 -0.0010
                ( 50.08%)   0.7077* C   2 s(  0.00%)p 1.00( 99.96%)d 0.00(  0.04%)
                                           -0.0000  0.0023 -0.0002 -0.0004 -0.0001
                                            0.7882  0.0197 -0.0095 -0.0011 -0.6133
                                           -0.0154  0.0073  0.0009 -0.0382 -0.0012
                                            0.0010  0.0002 -0.0013 -0.0138  0.0110
                                           -0.0080  0.0012
     3. (1.98153) BD ( 1) C   1 - C   6  
                ( 49.90%)   0.7064* C   1 s( 34.66%)p 1.88( 65.31%)d 0.00(  0.03%)
                                            0.0000  0.5886 -0.0103  0.0003  0.0000
                                           -0.3969 -0.0046  0.0086 -0.0000 -0.4803
                                           -0.0087  0.0108 -0.0000 -0.5129  0.0404
                                            0.0053  0.0001  0.0122  0.0082  0.0097
                                           -0.0026  0.0016
                ( 50.10%)   0.7078* C   6 s( 34.61%)p 1.89( 65.36%)d 0.00(  0.03%)
                                            0.0000  0.5882 -0.0127 -0.0027 -0.0004
                                            0.4082 -0.0224 -0.0045  0.0001  0.4979
                                           -0.0305 -0.0053  0.0000  0.4868  0.0201
                                           -0.0119  0.0007  0.0106  0.0088  0.0101
                                           -0.0022  0.0045
     4. (1.98164) BD ( 1) C   1 - H  17  
                ( 60.26%)   0.7763* C   1 s( 30.55%)p 2.27( 69.38%)d 0.00(  0.07%)
                                           -0.0003  0.5525  0.0177  0.0003  0.0002
                                            0.4643  0.0025  0.0049  0.0011  0.6200
                                            0.0033  0.0064  0.0015 -0.3061 -0.0016
                                           -0.0031 -0.0007  0.0173 -0.0097 -0.0127
                                           -0.0052 -0.0092
                ( 39.74%)   0.6304* H  17 s(100.00%)
                                            1.0000  0.0006  0.0011
     5. (1.97907) BD ( 1) C   2 - C   3  
                ( 49.61%)   0.7043* C   2 s( 34.66%)p 1.88( 65.31%)d 0.00(  0.03%)
                                            0.0000  0.5887 -0.0088  0.0012  0.0003
                                           -0.4498 -0.0014 -0.0084 -0.0003 -0.5950
                                            0.0009 -0.0112 -0.0005  0.3079 -0.0414
                                            0.0013 -0.0004  0.0152 -0.0044 -0.0062
                                           -0.0041 -0.0038
                ( 50.39%)   0.7099* C   3 s( 34.56%)p 1.89( 65.41%)d 0.00(  0.03%)
                                           -0.0001  0.5877  0.0135 -0.0025  0.0000
                                            0.4481 -0.0179 -0.0037  0.0006  0.6081
                                           -0.0207 -0.0052  0.0008 -0.2856 -0.0328
                                            0.0080 -0.0004  0.0137 -0.0060 -0.0086
                                           -0.0042 -0.0015
     6. (1.98134) BD ( 1) C   2 - H  18  
                ( 60.33%)   0.7767* C   2 s( 30.55%)p 2.27( 69.38%)d 0.00(  0.07%)
                                           -0.0003  0.5524  0.0176  0.0008  0.0002
                                            0.4142  0.0021 -0.0047  0.0009  0.5020
                                            0.0024 -0.0055  0.0010  0.5197  0.0031
                                           -0.0046  0.0010  0.0120  0.0144  0.0176
                                           -0.0022  0.0013
                ( 39.67%)   0.6299* H  18 s(100.00%)
                                            1.0000  0.0007  0.0012
     7. (1.97423) BD ( 1) C   3 - C   4  
                ( 49.18%)   0.7013* C   3 s( 35.30%)p 1.83( 64.67%)d 0.00(  0.03%)
                                            0.0001  0.5941  0.0063  0.0050  0.0003
                                           -0.4075  0.0129  0.0061  0.0001 -0.4995
                                            0.0162  0.0073  0.0000 -0.4798 -0.0174
                                            0.0075 -0.0019  0.0100  0.0080  0.0090
                                           -0.0020  0.0038
                ( 50.82%)   0.7129* C   4 s( 34.18%)p 1.93( 65.79%)d 0.00(  0.03%)
                                           -0.0000  0.5846  0.0063  0.0010  0.0002
                                            0.4010 -0.0021 -0.0001  0.0013  0.4897
                                           -0.0012  0.0011  0.0014  0.5069 -0.0190
                                            0.0007  0.0032  0.0110  0.0088  0.0105
                                           -0.0023  0.0018
     8. (1.66651) BD ( 2) C   3 - C   4  
                ( 48.51%)   0.6965* C   3 s(  0.00%)p 1.00( 99.96%)d 0.00(  0.04%)
                                           -0.0000  0.0007 -0.0002  0.0005 -0.0000
                                            0.7940  0.0084  0.0061 -0.0017 -0.6059
                                           -0.0067 -0.0045  0.0010 -0.0428 -0.0005
                                            0.0002  0.0003 -0.0014 -0.0143  0.0113
                                           -0.0074  0.0016
                ( 51.49%)   0.7175* C   4 s(  0.01%)p99.99( 99.96%)d 2.94(  0.03%)
                                           -0.0000 -0.0101 -0.0010  0.0013  0.0001
                                            0.8011  0.0084  0.0027 -0.0045 -0.5963
                                           -0.0051 -0.0025  0.0040 -0.0461 -0.0026
                                            0.0006  0.0001  0.0048  0.0032 -0.0029
                                            0.0162 -0.0004
     9. (1.98065) BD ( 1) C   3 - H  19  
                ( 60.30%)   0.7765* C   3 s( 30.03%)p 2.33( 69.90%)d 0.00(  0.07%)
                                           -0.0004  0.5478 -0.0156 -0.0023 -0.0002
                                           -0.0405 -0.0049  0.0021  0.0012 -0.1109
                                           -0.0069  0.0011  0.0010  0.8276  0.0015
                                            0.0052  0.0018 -0.0010 -0.0026 -0.0063
                                            0.0001  0.0250
                ( 39.70%)   0.6301* H  19 s(100.00%)
                                            1.0000  0.0015  0.0007
    10. (1.97405) BD ( 1) C   4 - C   5  
                ( 50.63%)   0.7116* C   4 s( 33.75%)p 1.96( 66.22%)d 0.00(  0.03%)
                                            0.0000  0.5809  0.0060  0.0023  0.0001
                                            0.0409  0.0046  0.0006 -0.0009  0.1073
                                            0.0022  0.0011 -0.0010 -0.8054  0.0141
                                            0.0019 -0.0050  0.0020 -0.0025 -0.0048
                                           -0.0009  0.0174
                ( 49.37%)   0.7026* C   5 s( 35.07%)p 1.85( 64.90%)d 0.00(  0.03%)
                                            0.0001  0.5922  0.0054  0.0039  0.0003
                                           -0.0629  0.0137  0.0009  0.0008 -0.1338
                                            0.0157  0.0034  0.0016  0.7916 -0.0021
                                           -0.0105  0.0010  0.0033 -0.0006 -0.0032
                                           -0.0010  0.0156
    11. (1.96435) BD ( 1) C   4 - C   7  
                ( 48.76%)   0.6983* C   4 s( 32.03%)p 2.12( 67.93%)d 0.00(  0.03%)
                                            0.0002  0.5659 -0.0108 -0.0042 -0.0004
                                           -0.4418 -0.0162  0.0027 -0.0016 -0.6264
                                           -0.0191 -0.0002 -0.0014  0.3019 -0.0057
                                           -0.0004  0.0003  0.0130 -0.0056 -0.0090
                                           -0.0065 -0.0045
                ( 51.24%)   0.7158* C   7 s( 29.20%)p 2.42( 70.77%)d 0.00(  0.03%)
                                            0.0001  0.5403  0.0082 -0.0011  0.0001
                                            0.4944 -0.0089  0.0030 -0.0018  0.5793
                                            0.0027 -0.0010  0.0008 -0.3569 -0.0150
                                            0.0034 -0.0025  0.0100 -0.0083 -0.0095
                                           -0.0019 -0.0026
    12. (1.97914) BD ( 1) C   5 - C   6  
                ( 50.46%)   0.7103* C   5 s( 34.77%)p 1.88( 65.20%)d 0.00(  0.03%)
                                            0.0000 -0.5895 -0.0141  0.0016  0.0000
                                           -0.4460 -0.0027  0.0052 -0.0003 -0.5989
                                           -0.0010  0.0060 -0.0002  0.3044 -0.0414
                                            0.0015  0.0005 -0.0148  0.0043  0.0061
                                            0.0044  0.0036
                ( 49.54%)   0.7039* C   6 s( 34.80%)p 1.87( 65.17%)d 0.00(  0.03%)
                                           -0.0000 -0.5898  0.0096 -0.0017 -0.0003
                                            0.4520 -0.0177 -0.0068  0.0003  0.6038
                                           -0.0206 -0.0090  0.0003 -0.2845 -0.0310
                                            0.0086 -0.0009 -0.0136  0.0062  0.0085
                                            0.0038  0.0011
    13. (1.66575) BD ( 2) C   5 - C   6  
                ( 49.96%)   0.7068* C   5 s(  0.00%)p 1.00( 99.96%)d 0.00(  0.04%)
                                           -0.0000 -0.0007 -0.0017 -0.0012 -0.0000
                                            0.7918  0.0135  0.0112 -0.0022 -0.6088
                                           -0.0130 -0.0085  0.0007 -0.0394 -0.0011
                                           -0.0007  0.0005  0.0047  0.0015 -0.0020
                                            0.0185 -0.0003
                ( 50.04%)   0.7074* C   6 s(  0.00%)p 1.00( 99.96%)d 0.00(  0.04%)
                                           -0.0000 -0.0003  0.0005  0.0003  0.0002
                                            0.7906  0.0171  0.0088 -0.0004 -0.6103
                                           -0.0131 -0.0067  0.0002 -0.0385 -0.0006
                                           -0.0008  0.0000 -0.0038  0.0129 -0.0095
                                           -0.0118 -0.0011
    14. (1.97966) BD ( 1) C   5 - H  20  
                ( 60.19%)   0.7758* C   5 s( 30.07%)p 2.32( 69.86%)d 0.00(  0.07%)
                                            0.0003 -0.5482  0.0152  0.0021  0.0002
                                            0.4113  0.0041  0.0003  0.0006  0.5013
                                            0.0085  0.0011  0.0007  0.5272 -0.0071
                                            0.0054  0.0028 -0.0124 -0.0142 -0.0179
                                            0.0027 -0.0013
                ( 39.81%)   0.6310* H  20 s(100.00%)
                                           -1.0000 -0.0014 -0.0007
    15. (1.98152) BD ( 1) C   6 - H  21  
                ( 60.35%)   0.7768* C   6 s( 30.50%)p 2.28( 69.44%)d 0.00(  0.07%)
                                            0.0003 -0.5520 -0.0177 -0.0009 -0.0002
                                           -0.0484 -0.0005 -0.0011 -0.0003 -0.1144
                                           -0.0006 -0.0015 -0.0005  0.8239  0.0047
                                            0.0081  0.0014  0.0016  0.0026  0.0060
                                           -0.0001 -0.0249
                ( 39.65%)   0.6297* H  21 s(100.00%)
                                           -1.0000 -0.0007 -0.0012
    16. (1.96391) BD ( 1) C   7 - C   8  
                ( 51.03%)   0.7143* C   7 s( 28.94%)p 2.45( 71.03%)d 0.00(  0.03%)
                                           -0.0001 -0.5379 -0.0054  0.0010 -0.0002
                                            0.8062 -0.0054  0.0008  0.0018 -0.0368
                                           -0.0024  0.0014 -0.0022  0.2424  0.0133
                                           -0.0015  0.0034  0.0006 -0.0097  0.0008
                                           -0.0121  0.0057
                ( 48.97%)   0.6998* C   8 s( 32.15%)p 2.11( 67.82%)d 0.00(  0.03%)
                                           -0.0002 -0.5669  0.0108  0.0048  0.0004
                                           -0.7902 -0.0243  0.0031 -0.0024  0.0829
                                           -0.0005  0.0033 -0.0002 -0.2152  0.0073
                                            0.0010 -0.0006  0.0037 -0.0076 -0.0001
                                           -0.0142  0.0064
    17. (1.97878) BD ( 1) C   7 - N   9  
                ( 37.41%)   0.6116* C   7 s( 21.83%)p 3.58( 78.08%)d 0.00(  0.09%)
                                           -0.0001  0.4665  0.0249  0.0035 -0.0004
                                            0.3217 -0.0213  0.0007  0.0013 -0.8071
                                            0.0251  0.0003 -0.0030 -0.1570 -0.0090
                                            0.0014  0.0006 -0.0169 -0.0037  0.0090
                                           -0.0189 -0.0132
                ( 62.59%)   0.7911* N   9 s( 34.39%)p 1.91( 65.59%)d 0.00(  0.03%)
                                           -0.0000  0.5864  0.0039 -0.0022  0.0002
                                           -0.2728 -0.0060  0.0060 -0.0003  0.7560
                                            0.0003 -0.0124  0.0017  0.0987  0.0005
                                            0.0030 -0.0004 -0.0087 -0.0058  0.0013
                                           -0.0101 -0.0069
    18. (1.96355) BD ( 1) C   7 - H  22  
                ( 61.94%)   0.7870* C   7 s( 20.09%)p 3.97( 79.83%)d 0.00(  0.08%)
                                           -0.0004  0.4475 -0.0260 -0.0001  0.0001
                                            0.0358 -0.0039  0.0014 -0.0003  0.0995
                                            0.0135 -0.0006  0.0011  0.8867  0.0254
                                            0.0025 -0.0018  0.0009  0.0024  0.0062
                                           -0.0011  0.0276
                ( 38.06%)   0.6170* H  22 s(100.00%)
                                            1.0000  0.0044 -0.0000
    19. (1.97342) BD ( 1) C   8 - C  10  
                ( 50.56%)   0.7110* C   8 s( 33.62%)p 1.97( 66.35%)d 0.00(  0.03%)
                                           -0.0000  0.5798  0.0071  0.0031  0.0002
                                           -0.2601 -0.0033 -0.0005  0.0001 -0.3295
                                            0.0100  0.0011 -0.0020 -0.6979  0.0124
                                            0.0018 -0.0043  0.0030  0.0093  0.0110
                                            0.0013  0.0106
                ( 49.44%)   0.7032* C  10 s( 35.10%)p 1.85( 64.88%)d 0.00(  0.03%)
                                            0.0001  0.5924  0.0049  0.0037  0.0004
                                            0.2857 -0.0208 -0.0057 -0.0013  0.3214
                                            0.0063 -0.0046  0.0009  0.6806 -0.0004
                                           -0.0083  0.0017  0.0018  0.0068  0.0117
                                            0.0013  0.0090
    20. (1.97391) BD ( 1) C   8 - C  14  
                ( 50.74%)   0.7123* C   8 s( 34.21%)p 1.92( 65.76%)d 0.00(  0.03%)
                                           -0.0000  0.5848  0.0067  0.0008  0.0002
                                           -0.5074 -0.0018 -0.0007 -0.0016  0.4110
                                           -0.0062 -0.0001  0.0023  0.4806 -0.0163
                                           -0.0002  0.0033 -0.0099 -0.0103  0.0107
                                            0.0034 -0.0006
                ( 49.26%)   0.7018* C  14 s( 35.21%)p 1.84( 64.77%)d 0.00(  0.03%)
                                            0.0001  0.5933  0.0057  0.0045  0.0003
                                            0.5276 -0.0217 -0.0077 -0.0006 -0.3864
                                           -0.0016  0.0053 -0.0009 -0.4681 -0.0136
                                            0.0068 -0.0016 -0.0080 -0.0088  0.0105
                                            0.0043  0.0019
    21. (1.64971) BD ( 2) C   8 - C  14  
                ( 50.17%)   0.7083* C   8 s(  0.00%)p 1.00( 99.96%)d 0.00(  0.03%)
                                            0.0001 -0.0029 -0.0060 -0.0016 -0.0001
                                            0.2225  0.0051  0.0001 -0.0011  0.8457
                                            0.0078  0.0059 -0.0059 -0.4846 -0.0015
                                           -0.0019  0.0032 -0.0119  0.0089  0.0003
                                           -0.0097 -0.0034
                ( 49.83%)   0.7059* C  14 s(  0.01%)p 1.00( 99.95%)d 0.00(  0.04%)
                                           -0.0000 -0.0090 -0.0020 -0.0024  0.0000
                                            0.2122  0.0059 -0.0007 -0.0010  0.8528
                                            0.0085  0.0063 -0.0014 -0.4764 -0.0049
                                           -0.0037  0.0006  0.0003 -0.0046 -0.0100
                                            0.0090  0.0134
    22. (1.98767) BD ( 1) N   9 - C  15  
                ( 63.95%)   0.7997* N   9 s( 33.16%)p 2.01( 66.79%)d 0.00(  0.05%)
                                           -0.0000  0.5758  0.0048  0.0030 -0.0001
                                           -0.2861  0.0013 -0.0016 -0.0008 -0.6103
                                            0.0159 -0.0017 -0.0017  0.4618 -0.0054
                                            0.0046  0.0012  0.0078 -0.0095 -0.0148
                                           -0.0091 -0.0015
                ( 36.05%)   0.6004* C  15 s( 32.77%)p 2.05( 67.15%)d 0.00(  0.08%)
                                            0.0002  0.5724 -0.0108 -0.0013 -0.0016
                                            0.2582 -0.0217 -0.0025 -0.0010  0.6369
                                           -0.0103 -0.0056 -0.0024 -0.4449  0.0240
                                            0.0053  0.0017  0.0134 -0.0064 -0.0211
                                           -0.0116 -0.0014
    23. (1.98816) BD ( 1) N   9 - C  29  
                ( 63.70%)   0.7981* N   9 s( 32.38%)p 2.09( 67.59%)d 0.00(  0.03%)
                                           -0.0001  0.5689 -0.0109  0.0047  0.0000
                                            0.5851 -0.0047  0.0008  0.0002 -0.1578
                                            0.0037  0.0002  0.0005 -0.5554  0.0082
                                            0.0013 -0.0005 -0.0063 -0.0154  0.0036
                                            0.0035  0.0008
                ( 36.30%)   0.6025* C  29 s( 24.55%)p 3.07( 75.34%)d 0.00(  0.10%)
                                            0.0001  0.4946  0.0302 -0.0015 -0.0003
                                           -0.6172  0.0324  0.0027 -0.0013  0.1703
                                           -0.0050 -0.0021 -0.0003  0.5842 -0.0340
                                           -0.0026  0.0015 -0.0080 -0.0270  0.0066
                                            0.0125  0.0052
    24. (1.97899) BD ( 1) C  10 - C  11  
                ( 50.48%)   0.7105* C  10 s( 34.74%)p 1.88( 65.23%)d 0.00(  0.03%)
                                           -0.0001  0.5892  0.0144 -0.0009 -0.0001
                                           -0.7724  0.0052  0.0072 -0.0003  0.0694
                                            0.0189 -0.0040 -0.0007 -0.2214  0.0365
                                           -0.0007 -0.0001 -0.0047  0.0060  0.0023
                                            0.0143 -0.0059
                ( 49.52%)   0.7037* C  11 s( 34.73%)p 1.88( 65.24%)d 0.00(  0.03%)
                                            0.0000  0.5892 -0.0091  0.0017  0.0004
                                            0.7779 -0.0206 -0.0123  0.0007 -0.0802
                                            0.0218 -0.0012  0.0005  0.1973  0.0287
                                           -0.0065  0.0011 -0.0025  0.0087  0.0025
                                            0.0143 -0.0048
    25. (1.66768) BD ( 2) C  10 - C  11  
                ( 50.63%)   0.7116* C  10 s(  0.00%)p 1.00( 99.97%)d 0.00(  0.03%)
                                            0.0000 -0.0019 -0.0015 -0.0004 -0.0001
                                            0.2143  0.0064  0.0021  0.0005  0.8458
                                            0.0146  0.0123 -0.0021 -0.4876 -0.0091
                                           -0.0070  0.0012 -0.0131  0.0088 -0.0007
                                           -0.0091 -0.0024
                ( 49.37%)   0.7026* C  11 s(  0.00%)p 1.00( 99.96%)d 0.00(  0.04%)
                                           -0.0000 -0.0008  0.0005 -0.0005  0.0001
                                            0.2113  0.0050  0.0028 -0.0003  0.8472
                                            0.0189  0.0092 -0.0003 -0.4863 -0.0106
                                           -0.0053  0.0004  0.0140 -0.0048  0.0092
                                            0.0002 -0.0110
    26. (1.98012) BD ( 1) C  10 - H  23  
                ( 60.07%)   0.7751* C  10 s( 30.07%)p 2.32( 69.86%)d 0.00(  0.07%)
                                           -0.0004  0.5481 -0.0154 -0.0027 -0.0001
                                            0.5236  0.0095 -0.0006 -0.0008 -0.4190
                                            0.0031 -0.0013 -0.0005 -0.4987  0.0056
                                           -0.0051 -0.0033 -0.0138 -0.0181  0.0123
                                            0.0036  0.0002
                ( 39.93%)   0.6319* H  23 s(100.00%)
                                            1.0000  0.0016  0.0005
    27. (1.98137) BD ( 1) C  11 - C  12  
                ( 50.10%)   0.7078* C  11 s( 34.73%)p 1.88( 65.24%)d 0.00(  0.03%)
                                            0.0000  0.5892 -0.0132 -0.0029 -0.0006
                                           -0.5231  0.0401  0.0044 -0.0001  0.3988
                                           -0.0015 -0.0069  0.0004  0.4665  0.0146
                                           -0.0109  0.0007 -0.0092 -0.0091  0.0113
                                            0.0034  0.0022
                ( 49.90%)   0.7064* C  12 s( 34.72%)p 1.88( 65.25%)d 0.00(  0.03%)
                                            0.0000  0.5891 -0.0109 -0.0000 -0.0000
                                            0.4996  0.0165 -0.0123  0.0000 -0.4027
                                            0.0159  0.0063  0.0000 -0.4886  0.0350
                                            0.0054  0.0000 -0.0102 -0.0094  0.0100
                                            0.0055 -0.0001
    28. (1.98158) BD ( 1) C  11 - H  24  
                ( 60.24%)   0.7761* C  11 s( 30.44%)p 2.28( 69.49%)d 0.00(  0.07%)
                                            0.0003 -0.5515 -0.0177 -0.0011 -0.0002
                                            0.2722  0.0012  0.0032  0.0007  0.3397
                                            0.0018  0.0031  0.0005  0.7109  0.0039
                                            0.0067  0.0010 -0.0069 -0.0124 -0.0147
                                            0.0029 -0.0157
                ( 39.76%)   0.6306* H  24 s(100.00%)
                                           -1.0000 -0.0007 -0.0011
    29. (1.98142) BD ( 1) C  12 - C  13  
                ( 49.94%)   0.7067* C  12 s( 34.70%)p 1.88( 65.27%)d 0.00(  0.03%)
                                            0.0000  0.5890 -0.0115 -0.0004 -0.0001
                                            0.2505  0.0289 -0.0085  0.0001  0.3333
                                           -0.0202 -0.0043 -0.0001  0.6906 -0.0230
                                           -0.0112 -0.0001  0.0027  0.0095  0.0115
                                            0.0024  0.0092
                ( 50.06%)   0.7075* C  13 s( 34.74%)p 1.88( 65.23%)d 0.00(  0.03%)
                                            0.0000  0.5892 -0.0135 -0.0023 -0.0006
                                           -0.2791  0.0416  0.0002  0.0002 -0.3190
                                           -0.0060 -0.0067 -0.0003 -0.6860  0.0076
                                           -0.0118 -0.0004  0.0018  0.0069  0.0126
                                            0.0008  0.0101
    30. (1.66395) BD ( 2) C  12 - C  13  
                ( 50.48%)   0.7105* C  12 s(  0.00%)p 1.00( 99.96%)d 0.00(  0.04%)
                                           -0.0000 -0.0011  0.0003  0.0003  0.0001
                                            0.2107  0.0056  0.0027 -0.0001  0.8481
                                            0.0227  0.0108 -0.0004 -0.4848 -0.0128
                                           -0.0061  0.0005  0.0132 -0.0047  0.0086
                                            0.0005 -0.0099
                ( 49.52%)   0.7037* C  13 s(  0.00%)p 1.00( 99.96%)d 0.00(  0.04%)
                                           -0.0000 -0.0031  0.0001 -0.0004  0.0000
                                            0.2083  0.0053 -0.0025 -0.0002  0.8500
                                            0.0211 -0.0109 -0.0014 -0.4827 -0.0117
                                            0.0059  0.0008  0.0011 -0.0051 -0.0087
                                            0.0094  0.0134
    31. (1.98159) BD ( 1) C  12 - H  25  
                ( 60.18%)   0.7758* C  12 s( 30.50%)p 2.28( 69.44%)d 0.00(  0.07%)
                                            0.0003 -0.5519 -0.0180 -0.0003 -0.0002
                                            0.8010  0.0039  0.0081  0.0018 -0.0759
                                           -0.0004 -0.0008 -0.0002  0.2165  0.0009
                                            0.0021  0.0004  0.0034 -0.0112  0.0027
                                           -0.0200  0.0110
                ( 39.82%)   0.6310* H  25 s(100.00%)
                                           -1.0000 -0.0006 -0.0012
    32. (1.97899) BD ( 1) C  13 - C  14  
                ( 49.61%)   0.7044* C  13 s( 34.66%)p 1.88( 65.31%)d 0.00(  0.03%)
                                            0.0000  0.5887 -0.0082  0.0011  0.0004
                                            0.7740 -0.0073  0.0141  0.0007 -0.0629
                                           -0.0183 -0.0033 -0.0004  0.2195 -0.0362
                                            0.0004 -0.0005 -0.0045  0.0058  0.0022
                                            0.0148 -0.0062
                ( 50.39%)   0.7099* C  14 s( 34.60%)p 1.89( 65.36%)d 0.00(  0.03%)
                                           -0.0001  0.5881  0.0137 -0.0013 -0.0001
                                           -0.7769  0.0198  0.0074 -0.0009  0.0868
                                           -0.0223  0.0022  0.0003 -0.2017 -0.0302
                                            0.0065  0.0001 -0.0030  0.0090  0.0023
                                            0.0140 -0.0046
    33. (1.98163) BD ( 1) C  13 - H  26  
                ( 60.23%)   0.7761* C  13 s( 30.51%)p 2.28( 69.43%)d 0.00(  0.07%)
                                            0.0003 -0.5521 -0.0173 -0.0011 -0.0003
                                            0.5268  0.0024 -0.0060  0.0010 -0.4129
                                           -0.0019  0.0040 -0.0007 -0.4961 -0.0025
                                            0.0045 -0.0009  0.0140  0.0180 -0.0122
                                           -0.0022 -0.0006
                ( 39.77%)   0.6306* H  26 s(100.00%)
                                           -1.0000 -0.0007 -0.0011
    34. (1.98030) BD ( 1) C  14 - H  27  
                ( 60.24%)   0.7762* C  14 s( 30.08%)p 2.32( 69.85%)d 0.00(  0.07%)
                                           -0.0004  0.5482 -0.0155 -0.0028 -0.0001
                                            0.2671  0.0085 -0.0010 -0.0013  0.3391
                                           -0.0015  0.0016  0.0010  0.7156  0.0003
                                            0.0051  0.0018  0.0070  0.0126  0.0150
                                           -0.0021  0.0154
                ( 39.76%)   0.6305* H  27 s(100.00%)
                                            1.0000  0.0016  0.0007
    35. (1.99641) BD ( 1) C  15 - O  16  
                ( 26.98%)   0.5194* C  15 s(  0.02%)p99.99( 99.41%)d25.35(  0.56%)
                                           -0.0000  0.0148 -0.0013  0.0013 -0.0001
                                            0.7006  0.0300  0.0103  0.0021  0.1811
                                            0.0076  0.0045  0.0008  0.6846  0.0253
                                            0.0129  0.0010 -0.0010  0.0030  0.0170
                                           -0.0387  0.0620
                ( 73.02%)   0.8545* O  16 s(  0.04%)p99.99( 99.85%)d 2.81(  0.11%)
                                           -0.0000  0.0196  0.0008  0.0009 -0.0000
                                            0.7363 -0.0003 -0.0010 -0.0025  0.1759
                                            0.0015  0.0014 -0.0008  0.6522  0.0010
                                           -0.0002 -0.0024  0.0003 -0.0022 -0.0073
                                            0.0178 -0.0267
    36. (1.99317) BD ( 2) C  15 - O  16  
                ( 35.83%)   0.5986* C  15 s( 31.88%)p 2.13( 67.97%)d 0.00(  0.16%)
                                            0.0000 -0.5615  0.0590  0.0012  0.0010
                                            0.5899 -0.0381 -0.0021 -0.0012 -0.1271
                                           -0.0195  0.0057 -0.0022 -0.5579  0.0493
                                            0.0014  0.0019  0.0094  0.0335 -0.0085
                                           -0.0155 -0.0071
                ( 64.17%)   0.8011* O  16 s( 37.42%)p 1.67( 62.47%)d 0.00(  0.11%)
                                           -0.0001 -0.6105 -0.0383 -0.0008 -0.0000
                                           -0.5247  0.0165 -0.0010 -0.0007  0.1228
                                           -0.0099  0.0024 -0.0007  0.5777 -0.0147
                                            0.0009  0.0008  0.0050  0.0276 -0.0060
                                           -0.0137 -0.0098
    37. (1.98658) BD ( 1) C  15 - H  28  
                ( 58.24%)   0.7632* C  15 s( 35.64%)p 1.80( 64.27%)d 0.00(  0.09%)
                                            0.0004 -0.5959 -0.0370 -0.0014 -0.0012
                                           -0.2939 -0.0156  0.0029 -0.0030  0.7359
                                            0.0112  0.0021  0.0001  0.1190  0.0134
                                           -0.0025  0.0045  0.0184 -0.0014 -0.0095
                                            0.0163  0.0137
                ( 41.76%)   0.6462* H  28 s(100.00%)
                                           -1.0000 -0.0046  0.0004
    38. (1.98766) BD ( 1) C  29 - H  30  
                ( 59.90%)   0.7739* C  29 s( 24.93%)p 3.01( 75.00%)d 0.00(  0.07%)
                                            0.0000 -0.4992  0.0078  0.0014 -0.0000
                                            0.2973  0.0157 -0.0010  0.0013 -0.1910
                                           -0.0147  0.0040 -0.0016  0.7904 -0.0011
                                            0.0029  0.0004  0.0052 -0.0175  0.0091
                                           -0.0017 -0.0178
                ( 40.10%)   0.6333* H  30 s(100.00%)
                                           -1.0000 -0.0027  0.0001
    39. (1.98789) BD ( 1) C  29 - H  31  
                ( 60.44%)   0.7774* C  29 s( 25.05%)p 2.99( 74.87%)d 0.00(  0.07%)
                                           -0.0000  0.5005 -0.0081  0.0008  0.0000
                                            0.6956 -0.0036  0.0054 -0.0008  0.4846
                                            0.0178 -0.0022  0.0019  0.1719  0.0095
                                            0.0013  0.0002  0.0208  0.0099  0.0066
                                            0.0051 -0.0119
                ( 39.56%)   0.6290* H  31 s(100.00%)
                                            1.0000 -0.0024 -0.0000
    40. (1.98791) BD ( 1) C  29 - H  32  
                ( 60.87%)   0.7802* C  29 s( 25.55%)p 2.91( 74.38%)d 0.00(  0.07%)
                                            0.0001 -0.5055  0.0015 -0.0016 -0.0001
                                           -0.2093  0.0085 -0.0013  0.0026  0.8355
                                            0.0154 -0.0004 -0.0019 -0.0384 -0.0122
                                            0.0035 -0.0019  0.0092 -0.0005  0.0040
                                            0.0209  0.0127
                ( 39.13%)   0.6256* H  32 s(100.00%)
                                           -1.0000 -0.0008 -0.0004
    41. (1.99929) CR ( 1) C   1           s(100.00%)p 0.00(  0.00%)
                                            1.0000  0.0002  0.0000  0.0000  0.0000
                                            0.0002  0.0000  0.0000  0.0000  0.0002
                                            0.0000  0.0000  0.0000 -0.0001 -0.0000
                                           -0.0000 -0.0000  0.0000 -0.0000 -0.0000
                                           -0.0000 -0.0000
    42. (1.99928) CR ( 1) C   2           s(100.00%)p 0.00(  0.00%)
                                            1.0000  0.0001  0.0000  0.0000  0.0000
                                            0.0002  0.0000 -0.0000  0.0000  0.0002
                                            0.0000 -0.0000  0.0000  0.0002  0.0000
                                           -0.0000  0.0000  0.0000  0.0000  0.0000
                                           -0.0000 -0.0000
    43. (1.99917) CR ( 1) C   3           s(100.00%)p 0.00(  0.00%)
                                            1.0000  0.0002 -0.0000 -0.0000 -0.0000
                                            0.0001 -0.0000  0.0000  0.0000  0.0000
                                           -0.0000 -0.0000  0.0000  0.0003  0.0000
                                            0.0000  0.0000 -0.0000 -0.0000 -0.0000
                                           -0.0000  0.0000
    44. (1.99910) CR ( 1) C   4           s(100.00%)p 0.00(  0.00%)
                                            1.0000 -0.0001  0.0000  0.0000  0.0000
                                            0.0001  0.0000 -0.0000  0.0000  0.0001
                                            0.0000 -0.0000  0.0000 -0.0000  0.0000
                                            0.0000  0.0000 -0.0000  0.0000  0.0000
                                            0.0000  0.0000
    45. (1.99916) CR ( 1) C   5           s(100.00%)p 0.00(  0.00%)
                                            1.0000  0.0002 -0.0000 -0.0000 -0.0000
                                           -0.0001 -0.0000 -0.0000 -0.0000 -0.0001
                                           -0.0000 -0.0000 -0.0000 -0.0003  0.0000
                                           -0.0000 -0.0000  0.0000  0.0000  0.0000
                                           -0.0000 -0.0000
    46. (1.99929) CR ( 1) C   6           s(100.00%)p 0.00(  0.00%)
                                            1.0000  0.0001  0.0000  0.0000  0.0000
                                            0.0000  0.0000  0.0000  0.0000  0.0000
                                            0.0000  0.0000  0.0000 -0.0003 -0.0000
                                           -0.0000 -0.0000 -0.0000 -0.0000 -0.0000
                                            0.0000  0.0000
    47. (1.99900) CR ( 1) C   7           s(100.00%)p 0.00(  0.00%)
                                            1.0000  0.0001 -0.0000  0.0000 -0.0000
                                            0.0001 -0.0000  0.0000  0.0000 -0.0001
                                            0.0000  0.0000 -0.0000  0.0004  0.0000
                                            0.0000  0.0000 -0.0000  0.0000  0.0000
                                           -0.0000  0.0000
    48. (1.99910) CR ( 1) C   8           s(100.00%)p 0.00(  0.00%)
                                            1.0000 -0.0001  0.0000  0.0000  0.0000
                                           -0.0002 -0.0000  0.0000 -0.0000 -0.0000
                                           -0.0000  0.0000  0.0000  0.0000  0.0000
                                            0.0000 -0.0000  0.0000 -0.0000  0.0000
                                           -0.0000  0.0000
    49. (1.99937) CR ( 1) N   9           s(100.00%)
                                            1.0000  0.0001 -0.0000  0.0000  0.0000
                                            0.0001  0.0000  0.0000 -0.0000 -0.0000
                                            0.0000 -0.0000  0.0000  0.0000  0.0000
                                            0.0000 -0.0000 -0.0000 -0.0000 -0.0000
                                           -0.0000  0.0000
    50. (1.99915) CR ( 1) C  10           s(100.00%)p 0.00(  0.00%)
                                            1.0000  0.0002 -0.0000 -0.0000 -0.0000
                                            0.0001  0.0000  0.0000 -0.0000 -0.0002
                                            0.0000 -0.0000 -0.0000 -0.0003  0.0000
                                           -0.0000 -0.0000 -0.0000 -0.0000  0.0000
                                            0.0000 -0.0000
    51. (1.99929) CR ( 1) C  11           s(100.00%)p 0.00(  0.00%)
                                            1.0000  0.0001  0.0000  0.0000  0.0000
                                           -0.0001 -0.0000 -0.0000 -0.0000 -0.0001
                                           -0.0000 -0.0000 -0.0000 -0.0003 -0.0000
                                           -0.0000 -0.0000  0.0000  0.0000  0.0000
                                           -0.0000  0.0000
    52. (1.99929) CR ( 1) C  12           s(100.00%)p 0.00(  0.00%)
                                            1.0000  0.0002  0.0000  0.0000  0.0000
                                           -0.0003 -0.0000 -0.0000 -0.0000  0.0000
                                            0.0000  0.0000  0.0000 -0.0001 -0.0000
                                           -0.0000 -0.0000 -0.0000  0.0000 -0.0000
                                            0.0000 -0.0000
    53. (1.99929) CR ( 1) C  13           s(100.00%)p 0.00(  0.00%)
                                            1.0000  0.0001  0.0000  0.0000  0.0000
                                           -0.0002 -0.0000  0.0000 -0.0000  0.0002
                                            0.0000 -0.0000  0.0000  0.0002  0.0000
                                           -0.0000  0.0000 -0.0000 -0.0000  0.0000
                                            0.0000  0.0000
    54. (1.99916) CR ( 1) C  14           s(100.00%)p 0.00(  0.00%)
                                            1.0000  0.0002 -0.0000 -0.0000 -0.0000
                                            0.0000  0.0000  0.0000 -0.0000  0.0002
                                           -0.0000  0.0000  0.0000  0.0003 -0.0000
                                            0.0000  0.0000  0.0000  0.0000  0.0000
                                            0.0000  0.0000
    55. (1.99940) CR ( 1) C  15           s(100.00%)p 0.00(  0.00%)
                                            1.0000  0.0001  0.0000  0.0000  0.0000
                                            0.0001  0.0000 -0.0000  0.0000 -0.0004
                                           -0.0000 -0.0000  0.0000  0.0001 -0.0000
                                            0.0000 -0.0000 -0.0000  0.0000  0.0000
                                           -0.0000 -0.0000
    56. (1.99981) CR ( 1) O  16           s(100.00%)p 0.00(  0.00%)
                                            1.0000  0.0002 -0.0000  0.0000  0.0000
                                           -0.0002  0.0000 -0.0000 -0.0000 -0.0001
                                           -0.0000 -0.0000  0.0000  0.0002 -0.0000
                                            0.0000  0.0000 -0.0000  0.0000  0.0000
                                           -0.0000 -0.0000
    57. (1.99940) CR ( 1) C  29           s(100.00%)p 0.00(  0.00%)
                                            1.0000  0.0000 -0.0000  0.0000  0.0000
                                            0.0001 -0.0000  0.0000 -0.0000 -0.0001
                                            0.0000  0.0000  0.0000 -0.0001  0.0000
                                           -0.0000 -0.0000  0.0000  0.0000 -0.0000
                                           -0.0000 -0.0000
    58. (1.66271) LP ( 1) N   9           s(  0.01%)p99.99( 99.97%)d 0.94(  0.01%)
                                            0.0000  0.0115 -0.0011 -0.0039  0.0001
                                           -0.7076 -0.0122 -0.0031  0.0013 -0.1751
                                           -0.0012 -0.0036  0.0004 -0.6841 -0.0120
                                           -0.0049  0.0012  0.0076 -0.0025  0.0059
                                           -0.0000 -0.0065
    59. (1.98761) LP ( 1) O  16           s( 62.69%)p 0.59( 37.30%)d 0.00(  0.01%)
                                           -0.0003  0.7916 -0.0189 -0.0003 -0.0000
                                           -0.4236  0.0055 -0.0003 -0.0037  0.0857
                                           -0.0057 -0.0017  0.0005  0.4314 -0.0036
                                            0.0018  0.0038  0.0017  0.0085 -0.0010
                                           -0.0030 -0.0019
    60. (1.89890) LP ( 2) O  16           s(  0.01%)p 1.00( 99.93%)d 0.00(  0.06%)
                                           -0.0001 -0.0039 -0.0020  0.0056  0.0000
                                            0.0296 -0.0006 -0.0002  0.0009 -0.9725
                                           -0.0101  0.0016  0.0010  0.2291  0.0027
                                           -0.0006 -0.0011 -0.0168  0.0036  0.0162
                                           -0.0029 -0.0069
    61. (0.00541) RY*( 1) C   1           s(  0.97%)p96.46( 93.55%)d 5.65(  5.48%)
                                            0.0000 -0.0244  0.0939  0.0069  0.0152
                                            0.0139 -0.5342  0.0636 -0.0306  0.0186
                                           -0.7174  0.0799 -0.0407 -0.0097  0.3458
                                           -0.0424  0.0212 -0.1032  0.1013  0.1232
                                            0.0342  0.1323
    62. (0.00193) RY*( 2) C   1           s(  0.04%)p99.99( 98.02%)d53.14(  1.95%)
                                           -0.0000 -0.0000  0.0189  0.0030  0.0008
                                            0.0102  0.2398 -0.0330 -0.0583  0.0109
                                            0.2517 -0.0339 -0.0626  0.0386  0.8831
                                           -0.1383 -0.2216 -0.0476 -0.0551 -0.0825
                                            0.0098  0.0853
    63. (0.00086) RY*( 3) C   1           s(  0.35%)p99.99( 91.41%)d23.55(  8.24%)
                                           -0.0000  0.0004  0.0521 -0.0280 -0.0010
                                           -0.0176  0.7335  0.1558  0.0924  0.0117
                                           -0.5623 -0.1423 -0.0628  0.0008 -0.0437
                                           -0.0232 -0.0057  0.0648 -0.1371  0.0877
                                            0.2270  0.0138
    64. (0.00055) RY*( 4) C   1           s(  0.03%)p12.86(  0.44%)d99.99( 99.53%)
                                           -0.0000  0.0000  0.0174 -0.0061  0.0005
                                           -0.0084  0.0511 -0.0055 -0.0014  0.0060
                                           -0.0375  0.0070  0.0019  0.0007 -0.0046
                                            0.0110  0.0018  0.0677  0.7174 -0.5704
                                            0.3836 -0.0598
    65. (0.00043) RY*( 5) C   1           s(  0.49%)p99.99( 94.58%)d10.09(  4.93%)
                                           -0.0000  0.0004  0.0699 -0.0006  0.0014
                                            0.0047  0.0424  0.2248 -0.0671  0.0047
                                            0.0208  0.2477 -0.0768  0.0210  0.0931
                                            0.8630 -0.2595  0.0759  0.0863  0.1431
                                           -0.0121 -0.1245
    66. (0.00036) RY*( 6) C   1           s( 88.38%)p 0.10(  8.95%)d 0.03(  2.67%)
                                           -0.0000  0.0029  0.9386  0.0034 -0.0536
                                           -0.0120  0.0145  0.0407  0.1346 -0.0174
                                            0.1076  0.0463  0.1919  0.0064 -0.0670
                                           -0.0872 -0.0797  0.0324  0.0447  0.0472
                                           -0.0292  0.1435
    67. (0.00019) RY*( 7) C   1           s( 81.10%)p 0.03(  2.38%)d 0.20( 16.52%)
                                            0.0000 -0.0037 -0.1094  0.8938 -0.0070
                                            0.0038  0.0444 -0.0074  0.0869  0.0058
                                            0.0118 -0.0147  0.1109 -0.0016 -0.0096
                                            0.0142 -0.0353  0.1863  0.1317  0.1257
                                           -0.0299  0.3105
    68. (0.00006) RY*( 8) C   1           s(  4.99%)p13.86( 69.11%)d 5.19( 25.90%)
    69. (0.00007) RY*( 9) C   1           s(  0.29%)p81.57( 23.67%)d99.99( 76.04%)
    70. (0.00001) RY*(10) C   1           s( 14.03%)p 1.08( 15.15%)d 5.05( 70.82%)
    71. (0.00000) RY*(11) C   1           s( 99.14%)p 0.01(  0.57%)d 0.00(  0.29%)
    72. (0.00001) RY*(12) C   1           s(  3.85%)p18.66( 71.80%)d 6.33( 24.35%)
    73. (0.00001) RY*(13) C   1           s(  1.42%)p24.98( 35.35%)d44.69( 63.24%)
    74. (0.00001) RY*(14) C   1           s(  0.07%)p99.99( 99.42%)d 6.78(  0.51%)
    75. (0.00000) RY*(15) C   1           s(  1.75%)p53.54( 93.51%)d 2.71(  4.74%)
    76. (0.00000) RY*(16) C   1           s(  0.31%)p28.57(  8.85%)d99.99( 90.84%)
    77. (0.00000) RY*(17) C   1           s(  2.88%)p32.36( 93.34%)d 1.31(  3.78%)
    78. (0.00566) RY*( 1) C   2           s(  0.38%)p99.99( 94.72%)d12.97(  4.90%)
                                           -0.0000  0.0259 -0.0354  0.0425 -0.0073
                                           -0.0140  0.4678  0.0650  0.0310 -0.0178
                                            0.5808  0.0758  0.0380 -0.0153  0.6141
                                            0.0109  0.0259  0.0469  0.1326  0.1686
                                           -0.0075 -0.0281
    79. (0.00197) RY*( 2) C   2           s(  0.09%)p99.99( 97.96%)d21.94(  1.95%)
                                            0.0000  0.0018 -0.0120  0.0268  0.0050
                                            0.0144  0.3394  0.0541 -0.0766  0.0204
                                            0.4907  0.0752 -0.1121 -0.0322 -0.7394
                                           -0.1181  0.1850 -0.0620  0.0301  0.0297
                                            0.0164  0.1167
    80. (0.00084) RY*( 3) C   2           s(  0.09%)p99.99( 90.44%)d99.99(  9.47%)
                                           -0.0000  0.0009  0.0290 -0.0040 -0.0032
                                           -0.0176  0.7275 -0.1777  0.0716  0.0129
                                           -0.5512  0.1695 -0.0559  0.0003 -0.0307
                                            0.0365  0.0045  0.0643  0.0578 -0.0631
                                            0.2885  0.0018
    81. (0.00057) RY*( 4) C   2           s(  0.09%)p22.51(  2.02%)d99.99( 97.89%)
                                            0.0000 -0.0005 -0.0151  0.0256  0.0037
                                            0.0055  0.0812  0.0065  0.0638 -0.0045
                                           -0.0719  0.0056 -0.0504  0.0005 -0.0041
                                           -0.0386 -0.0140 -0.1700  0.6477 -0.4695
                                           -0.5539 -0.0572
    82. (0.00045) RY*( 5) C   2           s( 79.50%)p 0.21( 17.07%)d 0.04(  3.42%)
                                           -0.0000  0.0026  0.8910 -0.0179 -0.0274
                                           -0.0055  0.0374 -0.1596  0.0495 -0.0069
                                            0.0842 -0.2158  0.0574 -0.0207  0.0134
                                            0.2020  0.2073  0.0884 -0.0755 -0.1321
                                           -0.0572 -0.0003
    83. (0.00027) RY*( 6) C   2           s( 12.49%)p 6.56( 81.96%)d 0.44(  5.55%)
                                           -0.0000  0.0011  0.3425 -0.0835 -0.0245
                                           -0.0088 -0.0536  0.2470  0.1680 -0.0131
                                           -0.0401  0.3992  0.2357  0.0097  0.0416
                                           -0.6801 -0.2153 -0.1285  0.0083  0.0067
                                            0.0656  0.1860
    84. (0.00017) RY*( 7) C   2           s( 80.90%)p 0.06(  4.89%)d 0.18( 14.21%)
                                            0.0000 -0.0065 -0.0526  0.8977 -0.0156
                                            0.0036 -0.0205 -0.0530  0.0811  0.0034
                                           -0.0057 -0.0023  0.0889  0.0024  0.0170
                                           -0.1585  0.0756  0.2755 -0.1313 -0.1946
                                           -0.0333  0.0997
    85. (0.00008) RY*( 8) C   2           s(  4.07%)p 8.59( 34.96%)d14.97( 60.97%)
    86. (0.00003) RY*( 9) C   2           s( 10.52%)p 2.22( 23.38%)d 6.28( 66.10%)
    87. (0.00004) RY*(10) C   2           s(  5.09%)p10.78( 54.86%)d 7.87( 40.05%)
    88. (0.00002) RY*(11) C   2           s(  0.29%)p99.99( 97.91%)d 6.30(  1.80%)
    89. (0.00000) RY*(12) C   2           s(  5.08%)p15.74( 79.88%)d 2.96( 15.04%)
    90. (0.00001) RY*(13) C   2           s(  2.52%)p10.30( 25.93%)d28.43( 71.55%)
    91. (0.00001) RY*(14) C   2           s(  0.88%)p99.99( 89.36%)d11.05(  9.75%)
    92. (0.00000) RY*(15) C   2           s( 97.68%)p 0.01(  0.55%)d 0.02(  1.77%)
    93. (0.00000) RY*(16) C   2           s(  0.03%)p99.99(  9.34%)d99.99( 90.64%)
    94. (0.00000) RY*(17) C   2           s(  0.42%)p99.99( 94.82%)d11.38(  4.76%)
    95. (0.00601) RY*( 1) C   3           s(  0.25%)p99.99( 94.96%)d19.45(  4.79%)
                                            0.0000 -0.0232  0.0382 -0.0212  0.0039
                                           -0.0015  0.1415  0.0333  0.0030 -0.0041
                                            0.2558  0.0178  0.0037  0.0262 -0.9271
                                            0.0330 -0.0369  0.0860  0.0288  0.0470
                                           -0.0170 -0.1928
    96. (0.00207) RY*( 2) C   3           s(  0.14%)p99.99( 97.57%)d15.90(  2.28%)
                                            0.0000  0.0155  0.0274 -0.0166 -0.0131
                                            0.0181  0.6033 -0.0684 -0.0771  0.0239
                                            0.6985 -0.1540 -0.1097  0.0029  0.2759
                                            0.0004  0.0203  0.0449 -0.0768 -0.1220
                                            0.0003 -0.0068
    97. (0.00138) RY*( 3) C   3           s(  0.26%)p99.99( 77.62%)d84.34( 22.12%)
                                            0.0000  0.0015  0.0479 -0.0171 -0.0058
                                            0.0030 -0.6355 -0.2126 -0.0210 -0.0024
                                            0.5479  0.1541  0.0112  0.0008  0.0506
                                           -0.0045 -0.0022 -0.0849 -0.1821  0.1321
                                           -0.4041  0.0084
    98. (0.00057) RY*( 4) C   3           s( 15.92%)p 1.83( 29.07%)d 3.46( 55.01%)
                                            0.0000  0.0003  0.3899 -0.0848 -0.0024
                                            0.0023 -0.3498  0.1905  0.0000 -0.0102
                                            0.2247 -0.2041  0.0974  0.0059  0.0303
                                           -0.1632 -0.0521  0.2232 -0.0827 -0.0871
                                            0.6969 -0.0147
    99. (0.00045) RY*( 5) C   3           s( 70.36%)p 0.20( 13.88%)d 0.22( 15.75%)
                                            0.0000 -0.0036  0.8246 -0.1535  0.0053
                                           -0.0116  0.1382 -0.1748  0.0886 -0.0094
                                           -0.2014 -0.1695  0.0730  0.0137 -0.0175
                                           -0.0093 -0.0770 -0.0950 -0.0605 -0.1287
                                           -0.3576  0.0203
   100. (0.00027) RY*( 6) C   3           s( 27.03%)p 2.58( 69.63%)d 0.12(  3.33%)
                                            0.0000 -0.0030  0.3344  0.3946 -0.0531
                                            0.0047  0.0385  0.4959 -0.2487  0.0090
                                            0.0210  0.4969 -0.3383  0.0113  0.0751
                                            0.1290 -0.0525  0.1302  0.0208  0.0947
                                           -0.0746 -0.0375
   101. (0.00021) RY*( 7) C   3           s(  2.58%)p29.95( 77.15%)d 7.87( 20.27%)
                                           -0.0000 -0.0125  0.1175  0.1035 -0.0331
                                            0.0036 -0.0166 -0.1206  0.0930  0.0035
                                            0.0714 -0.1002  0.1255 -0.0000 -0.0146
                                            0.8171  0.2218 -0.0264  0.1457  0.2541
                                            0.1737  0.2933
   102. (0.00013) RY*( 8) C   3           s(  2.61%)p28.14( 73.42%)d 9.18( 23.97%)
                                            0.0000  0.0023  0.0177  0.1432  0.0727
                                           -0.0013 -0.0223 -0.6176 -0.3546 -0.0122
                                           -0.1133  0.1920 -0.2643  0.0013 -0.0343
                                            0.1907 -0.2633 -0.1136 -0.1835 -0.2545
                                            0.3001 -0.1957
   103. (0.00008) RY*( 9) C   3           s(  2.28%)p22.43( 51.21%)d20.37( 46.51%)
   104. (0.00008) RY*(10) C   3           s( 25.57%)p 1.32( 33.66%)d 1.59( 40.77%)
   105. (0.00005) RY*(11) C   3           s( 49.64%)p 0.45( 22.25%)d 0.57( 28.11%)
   106. (0.00003) RY*(12) C   3           s(  0.19%)p99.99( 25.48%)d99.99( 74.33%)
   107. (0.00002) RY*(13) C   3           s(  2.20%)p 8.67( 19.05%)d35.82( 78.75%)
   108. (0.00002) RY*(14) C   3           s(  2.41%)p29.74( 71.67%)d10.75( 25.92%)
   109. (0.00001) RY*(15) C   3           s(  2.50%)p20.99( 52.49%)d18.00( 45.01%)
   110. (0.00000) RY*(16) C   3           s(  1.22%)p73.54( 89.39%)d 7.73(  9.39%)
   111. (0.00000) RY*(17) C   3           s( 94.94%)p 0.02(  1.53%)d 0.04(  3.53%)
   112. (0.00729) RY*( 1) C   4           s(  1.32%)p72.48( 95.34%)d 2.54(  3.34%)
                                            0.0000 -0.0113  0.0883 -0.0723  0.0018
                                            0.0140 -0.5695  0.0083 -0.0237  0.0159
                                           -0.7431  0.0096 -0.0282 -0.0060  0.2730
                                            0.0110  0.0115  0.0705 -0.0877 -0.1090
                                           -0.0399 -0.0855
   113. (0.00325) RY*( 2) C   4           s(  6.00%)p14.58( 87.51%)d 1.08(  6.49%)
                                           -0.0000  0.0066  0.2446  0.0109 -0.0047
                                           -0.0083  0.6575  0.0260  0.0241  0.0011
                                           -0.2465 -0.0219  0.0050  0.0170  0.6149
                                            0.0103 -0.0404  0.1158  0.0366  0.0632
                                            0.1602 -0.1432
   114. (0.00235) RY*( 3) C   4           s(  0.17%)p99.99( 96.19%)d21.93(  3.65%)
                                            0.0000 -0.0068  0.0349 -0.0199 -0.0003
                                           -0.0095  0.4109  0.0612  0.0276  0.0054
                                           -0.5640  0.0374  0.0113 -0.0135 -0.6818
                                            0.0113  0.0599 -0.0080 -0.0646 -0.0437
                                            0.1432  0.0991
   115. (0.00087) RY*( 4) C   4           s( 84.18%)p 0.14( 11.83%)d 0.05(  3.99%)
                                           -0.0000  0.0005  0.9170 -0.0289 -0.0030
                                           -0.0068 -0.1514 -0.1181  0.0717 -0.0103
                                            0.1761 -0.0992  0.0939  0.0019 -0.1588
                                            0.0335 -0.0110 -0.0342 -0.1069 -0.0732
                                            0.1460 -0.0249
   116. (0.00065) RY*( 5) C   4           s(  1.35%)p 2.27(  3.07%)d70.64( 95.58%)
                                           -0.0000 -0.0002 -0.0437  0.1077  0.0049
                                           -0.0081 -0.0728  0.0066  0.0397  0.0061
                                            0.0283  0.0074 -0.0115 -0.0031 -0.0389
                                            0.1344  0.0560  0.1243  0.7101 -0.5219
                                            0.3795 -0.1402
   117. (0.00037) RY*( 6) C   4           s(  0.32%)p99.99( 46.01%)d99.99( 53.67%)
                                            0.0000 -0.0006 -0.0334  0.0265  0.0373
                                           -0.0012 -0.0362 -0.0872  0.0946 -0.0015
                                            0.0216 -0.0165  0.0129 -0.0174 -0.1328
                                            0.5739  0.3066  0.2984 -0.0008  0.3751
                                           -0.0735 -0.5492
   118. (0.00027) RY*( 7) C   4           s( 27.89%)p 2.01( 55.94%)d 0.58( 16.17%)
                                           -0.0000 -0.0007 -0.0061  0.5280  0.0077
                                           -0.0052 -0.1214  0.6914  0.0436  0.0040
                                            0.0501 -0.1318  0.1282 -0.0013 -0.0039
                                           -0.1503  0.0760  0.1477 -0.1940  0.1079
                                            0.2954 -0.0579
   119. (0.00024) RY*( 8) C   4           s( 35.90%)p 0.86( 30.96%)d 0.92( 33.13%)
                                           -0.0000  0.0004  0.1268  0.5851  0.0236
                                            0.0051  0.0681 -0.0613  0.1822 -0.0073
                                           -0.0757  0.4787  0.1725  0.0022  0.0128
                                            0.0547 -0.0106 -0.2249  0.1024 -0.1370
                                           -0.4984 -0.0558
   120. (0.00013) RY*( 9) C   4           s(  1.03%)p60.17( 61.95%)d35.95( 37.02%)
                                           -0.0000  0.0051 -0.0034  0.0954  0.0341
                                           -0.0045 -0.0693 -0.3163  0.1017 -0.0047
                                           -0.0784 -0.0369  0.0853 -0.0120 -0.0707
                                           -0.6746  0.1714 -0.0893  0.2925  0.4211
                                            0.1230 -0.2901
   121. (0.00012) RY*(10) C   4           s(  7.70%)p 6.45( 49.66%)d 5.54( 42.63%)
                                           -0.0000 -0.0016 -0.1278  0.2186 -0.1135
                                           -0.0041 -0.0984 -0.4000  0.2361  0.0015
                                            0.0218  0.3982 -0.0461  0.0045  0.0269
                                            0.1109 -0.3114  0.2130 -0.2458  0.1295
                                            0.5212  0.1792
   122. (0.00007) RY*(11) C   4           s( 23.73%)p 3.00( 71.19%)d 0.21(  5.08%)
   123. (0.00007) RY*(12) C   4           s(  2.34%)p 5.74( 13.46%)d35.92( 84.20%)
   124. (0.00008) RY*(13) C   4           s(  2.06%)p38.95( 80.19%)d 8.62( 17.75%)
   125. (0.00008) RY*(14) C   4           s(  7.03%)p 5.92( 41.59%)d 7.31( 51.38%)
   126. (0.00003) RY*(15) C   4           s(  4.52%)p12.44( 56.27%)d 8.67( 39.21%)
   127. (0.00001) RY*(16) C   4           s(  1.28%)p75.41( 96.50%)d 1.74(  2.23%)
   128. (0.00001) RY*(17) C   4           s( 93.21%)p 0.03(  2.44%)d 0.05(  4.36%)
   129. (0.00552) RY*( 1) C   5           s(  0.15%)p99.99( 94.84%)d33.60(  5.01%)
                                            0.0000 -0.0211  0.0317 -0.0034  0.0052
                                           -0.0135  0.5119  0.0353  0.0261 -0.0188
                                            0.5980 -0.0123  0.0202 -0.0102  0.5649
                                           -0.0775  0.0235 -0.0511 -0.1366 -0.1658
                                           -0.0005  0.0364
   130. (0.00187) RY*( 2) C   5           s(  1.12%)p86.16( 96.13%)d 2.47(  2.75%)
                                            0.0000  0.0156  0.1023 -0.0148 -0.0153
                                            0.0057  0.3934  0.0278 -0.0484  0.0129
                                            0.3989 -0.1179 -0.1010 -0.0236 -0.7808
                                            0.0467  0.0872  0.1048 -0.0712 -0.0016
                                           -0.0080 -0.1068
   131. (0.00110) RY*( 3) C   5           s(  0.22%)p99.99( 68.20%)d99.99( 31.58%)
                                            0.0000  0.0031 -0.0229  0.0409 -0.0056
                                            0.0169 -0.5267 -0.2666 -0.0491 -0.0129
                                            0.5308  0.2044  0.0111 -0.0048 -0.0625
                                            0.0424  0.0355 -0.0581  0.3883 -0.3378
                                           -0.2101 -0.0579
   132. (0.00054) RY*( 4) C   5           s(  0.05%)p99.99( 53.24%)d99.99( 46.71%)
                                            0.0000  0.0017  0.0213  0.0013 -0.0071
                                           -0.0030 -0.4963  0.3132 -0.0286  0.0012
                                            0.3746 -0.2133  0.0269  0.0002  0.0234
                                           -0.0007 -0.0078  0.1414 -0.3446  0.2316
                                            0.5223  0.0448
   133. (0.00050) RY*( 5) C   5           s( 83.92%)p 0.17( 14.31%)d 0.02(  1.77%)
                                            0.0000 -0.0068  0.9077 -0.1229 -0.0033
                                           -0.0105 -0.0780 -0.1087  0.1144 -0.0170
                                           -0.0429 -0.2837  0.0996 -0.0011  0.0700
                                           -0.1138 -0.0403  0.0164  0.0907  0.0058
                                           -0.0756 -0.0589
   134. (0.00031) RY*( 6) C   5           s( 19.00%)p 4.12( 78.34%)d 0.14(  2.66%)
                                            0.0000 -0.0058  0.0608  0.4277 -0.0579
                                            0.0016 -0.0356 -0.0030 -0.1670  0.0029
                                           -0.0507  0.1071 -0.2025 -0.0097 -0.0582
                                           -0.8001  0.2356 -0.0056 -0.0573 -0.0625
                                            0.0299  0.1360
   135. (0.00017) RY*( 7) C   5           s(  8.92%)p 8.79( 78.43%)d 1.42( 12.65%)
                                            0.0000  0.0035  0.1993  0.2209  0.0265
                                            0.0016 -0.0249  0.8020  0.1518  0.0020
                                            0.0211  0.3008 -0.0061 -0.0080 -0.0369
                                            0.1566  0.0214 -0.0963  0.1378 -0.0411
                                           -0.2722  0.1500
   136. (0.00016) RY*( 8) C   5           s(  8.47%)p 7.92( 67.06%)d 2.89( 24.47%)
                                            0.0000  0.0046  0.2561  0.1084  0.0858
                                           -0.0081  0.0612 -0.1418 -0.0794 -0.0062
                                           -0.0954  0.5577  0.0125 -0.0002  0.0586
                                            0.2798  0.4882  0.1167 -0.1188 -0.0507
                                            0.3666 -0.2828
   137. (0.00011) RY*( 9) C   5           s(  7.60%)p 5.20( 39.54%)d 6.95( 52.86%)
                                            0.0000  0.0061 -0.1348  0.2237  0.0882
                                           -0.0031 -0.1195  0.1215  0.0636 -0.0087
                                           -0.0466 -0.4446 -0.0685  0.0106  0.1004
                                            0.0639  0.3786 -0.1302 -0.1798 -0.0832
                                           -0.3143 -0.6112
   138. (0.00009) RY*(10) C   5           s( 43.92%)p 0.48( 20.88%)d 0.80( 35.20%)
   139. (0.00006) RY*(11) C   5           s( 20.90%)p 1.28( 26.74%)d 2.51( 52.36%)
   140. (0.00005) RY*(12) C   5           s(  6.75%)p 2.30( 15.53%)d11.52( 77.73%)
   141. (0.00001) RY*(13) C   5           s(  1.05%)p86.50( 90.68%)d 7.89(  8.27%)
   142. (0.00002) RY*(14) C   5           s(  0.46%)p45.04( 20.57%)d99.99( 78.97%)
   143. (0.00001) RY*(15) C   5           s(  1.38%)p65.89( 90.65%)d 5.80(  7.98%)
   144. (0.00000) RY*(16) C   5           s( 95.68%)p 0.02(  2.02%)d 0.02(  2.30%)
   145. (0.00001) RY*(17) C   5           s(  0.51%)p84.73( 42.93%)d99.99( 56.56%)
   146. (0.00579) RY*( 1) C   6           s(  0.36%)p99.99( 94.88%)d13.09(  4.75%)
                                            0.0000 -0.0263  0.0434 -0.0312  0.0092
                                            0.0032 -0.0289  0.0337 -0.0133  0.0064
                                           -0.1094  0.0430 -0.0163 -0.0270  0.9616
                                           -0.0664  0.0517  0.0792  0.0292  0.0578
                                           -0.0155 -0.1919
   147. (0.00201) RY*( 2) C   6           s(  0.30%)p99.99( 97.58%)d 7.16(  2.12%)
                                           -0.0000 -0.0021  0.0409 -0.0357 -0.0031
                                           -0.0237 -0.5833  0.1067  0.1349 -0.0307
                                           -0.7365  0.1335  0.1694 -0.0069 -0.1129
                                            0.0313  0.0431  0.0231 -0.0825 -0.1053
                                           -0.0081 -0.0519
   148. (0.00097) RY*( 3) C   6           s(  0.30%)p99.99( 80.30%)d64.51( 19.40%)
                                           -0.0000  0.0007  0.0524  0.0161 -0.0018
                                           -0.0107  0.6738  0.2007  0.0367  0.0078
                                           -0.5259 -0.1656 -0.0319  0.0018 -0.0430
                                            0.0190  0.0011  0.1049 -0.1587  0.1166
                                            0.3797  0.0070
   149. (0.00055) RY*( 4) C   6           s(  0.78%)p16.60( 12.98%)d99.99( 86.23%)
                                           -0.0000 -0.0001  0.0860  0.0199  0.0047
                                           -0.0112  0.2661  0.0240  0.0900  0.0090
                                           -0.2058  0.0043 -0.0801  0.0027 -0.0201
                                           -0.0249 -0.0187 -0.2079 -0.1821  0.1729
                                           -0.8695  0.0108
   150. (0.00044) RY*( 5) C   6           s( 87.93%)p 0.10(  8.63%)d 0.04(  3.44%)
                                           -0.0000  0.0032  0.9362 -0.0423 -0.0311
                                            0.0045 -0.0085  0.0944 -0.0282  0.0025
                                            0.1042  0.1411  0.0015  0.0217 -0.0642
                                           -0.0654 -0.1920  0.1548  0.0226 -0.0355
                                            0.0221 -0.0902
   151. (0.00027) RY*( 6) C   6           s(  8.25%)p10.31( 84.99%)d 0.82(  6.76%)
                                            0.0000 -0.0016 -0.1821  0.2220 -0.0032
                                            0.0122  0.0600  0.4968 -0.2238  0.0157
                                            0.0647  0.6567 -0.3069 -0.0013 -0.0253
                                            0.1290 -0.0449  0.1239 -0.1353 -0.1753
                                           -0.0267 -0.0501
   152. (0.00015) RY*( 7) C   6           s( 76.33%)p 0.12(  8.88%)d 0.19( 14.79%)
                                            0.0000 -0.0041 -0.0098  0.8733 -0.0224
                                           -0.0009 -0.0336 -0.1391  0.0898 -0.0004
                                           -0.0239 -0.1754  0.1090 -0.0048 -0.0001
                                           -0.0318 -0.1265  0.3655  0.0523 -0.0025
                                           -0.0872 -0.0630
   153. (0.00009) RY*( 8) C   6           s(  4.83%)p10.14( 49.00%)d 9.55( 46.17%)
   154. (0.00005) RY*( 9) C   6           s(  5.06%)p 9.34( 47.23%)d 9.43( 47.71%)
   155. (0.00003) RY*(10) C   6           s(  6.89%)p 2.68( 18.46%)d10.84( 74.65%)
   156. (0.00002) RY*(11) C   6           s(  1.09%)p82.93( 90.57%)d 7.63(  8.34%)
   157. (0.00001) RY*(12) C   6           s(  3.04%)p30.89( 93.82%)d 1.04(  3.15%)
   158. (0.00001) RY*(13) C   6           s(  1.16%)p76.62( 88.62%)d 8.84( 10.22%)
   159. (0.00000) RY*(14) C   6           s(  0.59%)p16.20(  9.61%)d99.99( 89.79%)
   160. (0.00000) RY*(15) C   6           s( 98.19%)p 0.01(  0.87%)d 0.01(  0.94%)
   161. (0.00000) RY*(16) C   6           s(  1.25%)p68.48( 85.49%)d10.63( 13.27%)
   162. (0.00001) RY*(17) C   6           s(  3.75%)p 7.51( 28.15%)d18.16( 68.10%)
   163. (0.01272) RY*( 1) C   7           s(  2.78%)p34.32( 95.29%)d 0.70(  1.93%)
                                           -0.0000 -0.0033  0.1662 -0.0111  0.0023
                                            0.0035  0.1102 -0.0140  0.0031  0.0001
                                           -0.1914 -0.0423  0.0121  0.0412 -0.9487
                                           -0.0073 -0.0145 -0.0232 -0.0002 -0.0494
                                            0.0039 -0.1278
   164. (0.00605) RY*( 2) C   7           s(  0.93%)p99.99( 97.16%)d 2.05(  1.91%)
                                            0.0000 -0.0098  0.0840 -0.0465  0.0008
                                            0.0013  0.5825  0.0646 -0.0071  0.0064
                                            0.7871 -0.0434 -0.0066 -0.0014 -0.0777
                                            0.0213  0.0113  0.0585  0.0204 -0.0901
                                           -0.0750  0.0387
   165. (0.00239) RY*( 3) C   7           s(  9.93%)p 8.70( 86.37%)d 0.37(  3.70%)
                                           -0.0000 -0.0208  0.3143  0.0074 -0.0002
                                           -0.0139 -0.6698  0.2827  0.0643  0.0226
                                            0.4516  0.2337  0.0434  0.0130 -0.1139
                                           -0.2357 -0.0352 -0.0678  0.1618 -0.0383
                                            0.0428 -0.0535
   166. (0.00151) RY*( 4) C   7           s(  0.04%)p99.99( 74.29%)d99.99( 25.66%)
                                           -0.0000  0.0020 -0.0054  0.0191 -0.0057
                                           -0.0030  0.1487  0.1869 -0.0345 -0.0006
                                           -0.0846  0.7969  0.0252 -0.0035 -0.0415
                                            0.1868 -0.0718  0.2120 -0.1167  0.3695
                                           -0.2351  0.0792
   167. (0.00128) RY*( 5) C   7           s(  1.87%)p40.36( 75.68%)d11.97( 22.45%)
                                            0.0000  0.0078  0.1228 -0.0596  0.0066
                                            0.0086  0.2372  0.7354 -0.0720 -0.0133
                                           -0.1971 -0.1354  0.1737  0.0018  0.0853
                                           -0.2403 -0.0440  0.0790 -0.1718  0.0614
                                            0.4300  0.0049
   168. (0.00113) RY*( 6) C   7           s(  0.92%)p37.58( 34.69%)d69.74( 64.38%)
                                           -0.0000  0.0077  0.0806  0.0517 -0.0011
                                            0.0048  0.2658 -0.0214  0.0659  0.0077
                                           -0.1496  0.3748 -0.0405  0.0030  0.0991
                                           -0.3115  0.0105 -0.7239  0.0741 -0.3355
                                           -0.0308 -0.0284
   169. (0.00078) RY*( 7) C   7           s( 14.72%)p 4.18( 61.58%)d 1.61( 23.70%)
                                           -0.0000  0.0031  0.3712  0.0971  0.0024
                                            0.0030  0.0837 -0.5475 -0.0266 -0.0034
                                            0.0024  0.1444  0.2600  0.0099  0.0776
                                           -0.4245 -0.1829  0.2791 -0.2535  0.0554
                                            0.3027 -0.0108
   170. (0.00069) RY*( 8) C   7           s(  9.78%)p 5.88( 57.48%)d 3.35( 32.75%)
                                           -0.0000 -0.0040  0.3106  0.0354 -0.0060
                                            0.0036 -0.0352 -0.0532 -0.1048 -0.0024
                                            0.0194  0.1416  0.0181  0.0114  0.0633
                                            0.7251 -0.0949 -0.1121 -0.0585 -0.2855
                                            0.4766 -0.0526
   171. (0.00050) RY*( 9) C   7           s( 50.89%)p 0.33( 16.86%)d 0.63( 32.25%)
                                           -0.0000 -0.0031  0.6908 -0.1780  0.0089
                                           -0.0135  0.0484  0.0790  0.1342  0.0179
                                           -0.1596 -0.2472  0.0331  0.0179  0.1751
                                            0.1265 -0.0827 -0.0517 -0.1259  0.0592
                                           -0.5461 -0.0477
   172. (0.00023) RY*(10) C   7           s(  6.19%)p11.96( 74.05%)d 3.19( 19.76%)
                                            0.0000 -0.0003  0.1102  0.2229 -0.0097
                                            0.0019  0.0155  0.0204 -0.7563 -0.0021
                                           -0.0716 -0.0146  0.3533  0.0001  0.0225
                                           -0.0210  0.1917  0.0721  0.3448 -0.1415
                                           -0.2038  0.1093
   173. (0.00019) RY*(11) C   7           s(  4.65%)p 2.82( 13.10%)d17.69( 82.25%)
                                           -0.0000  0.0048 -0.0912  0.1952 -0.0081
                                           -0.0033  0.0107  0.1459  0.1931 -0.0162
                                           -0.1126  0.1136 -0.0645  0.0062  0.0476
                                           -0.0604 -0.1906  0.4845 -0.0083 -0.7205
                                           -0.2107 -0.1554
   174. (0.00015) RY*(12) C   7           s(  7.91%)p 9.99( 79.03%)d 1.65( 13.05%)
                                           -0.0000  0.0039  0.2091 -0.1880 -0.0045
                                            0.0030  0.0645 -0.0308 -0.3394  0.0016
                                           -0.0638  0.0716 -0.7879  0.0113  0.0712
                                           -0.1561  0.1027  0.1779  0.1625  0.0411
                                            0.1242 -0.2353
   175. (0.00014) RY*(13) C   7           s(  4.25%)p 5.79( 24.61%)d16.75( 71.14%)
                                           -0.0000 -0.0064 -0.0938  0.1833 -0.0043
                                           -0.0163 -0.1699  0.0515 -0.3738  0.0041
                                            0.1243 -0.0592 -0.2184 -0.0015 -0.0754
                                           -0.0336 -0.0332 -0.1608 -0.7903 -0.1192
                                           -0.1557  0.1500
   176. (0.00010) RY*(14) C   7           s( 16.15%)p 1.76( 28.49%)d 3.43( 55.36%)
                                            0.0000 -0.0024  0.1200  0.3184  0.2139
                                            0.0037  0.0310  0.0312  0.0637 -0.0061
                                           -0.0557 -0.0934 -0.2837 -0.0153 -0.0578
                                           -0.0168 -0.4274 -0.0048  0.2414  0.0518
                                            0.0466  0.7003
   177. (0.00004) RY*(15) C   7           s( 21.29%)p 3.29( 70.12%)d 0.40(  8.59%)
   178. (0.00002) RY*(16) C   7           s( 54.01%)p 0.14(  7.49%)d 0.71( 38.49%)
   179. (0.00001) RY*(17) C   7           s( 93.62%)p 0.04(  3.99%)d 0.03(  2.40%)
   180. (0.00728) RY*( 1) C   8           s(  1.54%)p61.57( 95.07%)d 2.20(  3.39%)
                                            0.0000 -0.0103  0.1056 -0.0646  0.0012
                                           -0.0229  0.9629 -0.0038  0.0349 -0.0005
                                           -0.0682  0.0064 -0.0024 -0.0030  0.1303
                                           -0.0042  0.0075 -0.0198  0.1044 -0.0689
                                            0.1088 -0.0777
   181. (0.00350) RY*( 2) C   8           s(  5.80%)p15.48( 89.84%)d 0.75(  4.35%)
                                           -0.0000  0.0082  0.2387  0.0311 -0.0049
                                            0.0086 -0.1652  0.0114 -0.0194  0.0127
                                           -0.1865 -0.0068 -0.0361  0.0112  0.9124
                                            0.0237 -0.0319  0.0502 -0.1318 -0.0226
                                            0.0810 -0.1288
   182. (0.00324) RY*( 3) C   8           s(  1.34%)p69.98( 93.82%)d 3.61(  4.84%)
                                           -0.0000  0.0014  0.1155 -0.0030 -0.0075
                                            0.0050 -0.0476 -0.0415 -0.0252  0.0021
                                           -0.9331  0.0051  0.0054 -0.0161 -0.2395
                                            0.0656  0.0287  0.2108  0.0233  0.0085
                                            0.0534  0.0218
   183. (0.00113) RY*( 4) C   8           s( 88.70%)p 0.12( 10.71%)d 0.01(  0.59%)
                                           -0.0000 -0.0018  0.9400 -0.0585 -0.0007
                                            0.0152 -0.0616  0.1113 -0.0436  0.0010
                                            0.1774  0.1065  0.0041  0.0015 -0.2089
                                           -0.0469  0.0119  0.0473  0.0325 -0.0134
                                           -0.0351  0.0346
   184. (0.00065) RY*( 5) C   8           s(  0.06%)p66.22(  4.03%)d99.99( 95.91%)
                                            0.0000  0.0001 -0.0017  0.0246 -0.0015
                                            0.0011  0.0028  0.0479 -0.0124  0.0110
                                            0.0465 -0.1749 -0.0166 -0.0037  0.0020
                                           -0.0265 -0.0631  0.0918 -0.2576 -0.4461
                                            0.4931  0.6649
   185. (0.00035) RY*( 6) C   8           s(  8.45%)p 3.73( 31.54%)d 7.10( 60.01%)
                                           -0.0000  0.0020 -0.0033  0.2900 -0.0200
                                            0.0018 -0.0039 -0.0811 -0.0847 -0.0064
                                           -0.1405  0.4474  0.0033  0.0123  0.1238
                                           -0.2415 -0.0887 -0.4315  0.3762 -0.1634
                                           -0.2820  0.4076
   186. (0.00028) RY*( 7) C   8           s(  0.07%)p99.99( 60.35%)d99.99( 39.58%)
                                            0.0000  0.0006  0.0098  0.0206 -0.0121
                                           -0.0027 -0.0070 -0.0993  0.0255  0.0093
                                            0.0467 -0.4242 -0.2487  0.0113  0.0561
                                           -0.3806 -0.4481  0.4173  0.4245  0.1011
                                           -0.1407  0.1069
   187. (0.00020) RY*( 8) C   8           s( 35.55%)p 1.38( 49.09%)d 0.43( 15.36%)
                                            0.0000  0.0009  0.0465  0.5930  0.0408
                                            0.0000  0.0329 -0.5623 -0.3596  0.0035
                                            0.1226  0.0736  0.0530 -0.0016 -0.0665
                                            0.1284  0.0125  0.2657 -0.0443 -0.1571
                                            0.1100 -0.2103
   188. (0.00014) RY*( 9) C   8           s(  0.30%)p99.99( 83.90%)d53.00( 15.80%)
                                            0.0000 -0.0022  0.0404 -0.0142 -0.0338
                                            0.0000 -0.0250 -0.0279  0.1059  0.0044
                                            0.0503 -0.0473 -0.1170  0.0098  0.0427
                                            0.8644 -0.2424 -0.0351  0.3509  0.0351
                                           -0.0230  0.1784
   189. (0.00011) RY*(10) C   8           s(  1.68%)p37.67( 63.37%)d20.78( 34.95%)
                                           -0.0000  0.0099 -0.0301  0.0501  0.1154
                                           -0.0009  0.0250  0.4437 -0.5244 -0.0032
                                           -0.0513 -0.3489  0.1411 -0.0019 -0.0139
                                            0.1045 -0.0762 -0.0845 -0.0021 -0.4380
                                           -0.3586 -0.1482
   190. (0.00008) RY*(11) C   8           s(  4.86%)p 4.37( 21.24%)d15.21( 73.90%)
   191. (0.00008) RY*(12) C   8           s(  0.88%)p85.31( 75.04%)d27.38( 24.08%)
   192. (0.00009) RY*(13) C   8           s(  5.09%)p 9.65( 49.12%)d 8.99( 45.79%)
   193. (0.00005) RY*(14) C   8           s(  7.99%)p 3.27( 26.14%)d 8.24( 65.87%)
   194. (0.00002) RY*(15) C   8           s( 45.42%)p 0.95( 43.26%)d 0.25( 11.32%)
   195. (0.00001) RY*(16) C   8           s( 92.19%)p 0.06(  5.21%)d 0.03(  2.60%)
   196. (0.00000) RY*(17) C   8           s(  0.10%)p99.99( 98.37%)d15.42(  1.53%)
   197. (0.00682) RY*( 1) N   9           s(  0.99%)p98.65( 97.39%)d 1.64(  1.62%)
                                           -0.0000  0.0016 -0.0697  0.0708 -0.0006
                                           -0.0160  0.7583 -0.0696  0.0014  0.0010
                                            0.1582  0.0034  0.0037 -0.0097  0.6035
                                           -0.0665 -0.0049 -0.1015  0.0136 -0.0559
                                            0.0218  0.0464
   198. (0.00406) RY*( 2) N   9           s( 22.83%)p 3.26( 74.54%)d 0.11(  2.62%)
                                           -0.0000 -0.0056  0.4439  0.1768  0.0013
                                           -0.0002 -0.4776 -0.1359 -0.0080 -0.0052
                                           -0.0509 -0.2302 -0.0372 -0.0019  0.6532
                                            0.1224  0.0115  0.0558  0.0644 -0.0633
                                           -0.1138 -0.0449
   199. (0.00233) RY*( 3) N   9           s( 48.39%)p 0.97( 46.75%)d 0.10(  4.86%)
                                            0.0000  0.0072  0.5894 -0.3695 -0.0041
                                            0.0047  0.1146 -0.2988  0.0647  0.0085
                                            0.1008  0.5752  0.0673 -0.0080 -0.0802
                                            0.0264 -0.0896  0.1786 -0.0265 -0.1024
                                            0.0259  0.0696
   200. (0.00110) RY*( 4) N   9           s( 65.61%)p 0.36( 23.33%)d 0.17( 11.07%)
                                            0.0000  0.0030  0.4793  0.6530  0.0039
                                            0.0016  0.2058  0.0089 -0.0827  0.0024
                                           -0.0674 -0.0914 -0.0935 -0.0012 -0.2735
                                           -0.2779  0.1015  0.0525 -0.1239  0.2000
                                            0.2145  0.0811
   201. (0.00096) RY*( 5) N   9           s(  3.72%)p21.03( 78.28%)d 4.84( 18.00%)
                                           -0.0000 -0.0098  0.1485 -0.1226  0.0059
                                            0.0047 -0.0424 -0.1347  0.0284 -0.0004
                                            0.7884 -0.3224  0.0581 -0.0013 -0.1428
                                            0.1086 -0.0311 -0.2846  0.0413  0.3097
                                            0.0236 -0.0293
   202. (0.00052) RY*( 6) N   9           s( 12.58%)p 5.54( 69.70%)d 1.41( 17.72%)
                                           -0.0000 -0.0047  0.0013  0.3546 -0.0086
                                           -0.0054  0.0522  0.1552 -0.0397  0.0033
                                            0.0877  0.2599  0.0239 -0.0056 -0.0549
                                            0.7673 -0.0317 -0.1194 -0.0069 -0.1888
                                            0.2364 -0.2671
   203. (0.00043) RY*( 7) N   9           s( 11.36%)p 3.74( 42.50%)d 4.06( 46.14%)
                                           -0.0000  0.0009 -0.2174  0.2575 -0.0067
                                           -0.0022  0.0400 -0.5257  0.0088  0.0035
                                           -0.0946  0.0619  0.1271  0.0013 -0.0662
                                            0.3371 -0.0044  0.1506 -0.0191  0.3250
                                           -0.4093  0.4065
   204. (0.00025) RY*( 8) N   9           s(  0.11%)p99.99( 48.25%)d99.99( 51.64%)
                                           -0.0000 -0.0028  0.0100  0.0286  0.0150
                                           -0.0084 -0.1439  0.5455 -0.0303  0.0032
                                            0.2440  0.2385 -0.1492 -0.0029  0.1329
                                            0.0510  0.0655 -0.0027 -0.1087  0.0132
                                           -0.0304  0.7095
   205. (0.00023) RY*( 9) N   9           s( 18.12%)p 2.98( 53.92%)d 1.54( 27.96%)
                                           -0.0000 -0.0063 -0.2456  0.3469 -0.0234
                                            0.0011 -0.1911  0.0391  0.0610  0.0096
                                            0.4201  0.4190  0.1078  0.0028  0.1162
                                           -0.3391 -0.0713  0.3063 -0.0950  0.0304
                                           -0.2258 -0.3534
   206. (0.00016) RY*(10) N   9           s(  2.06%)p18.31( 37.70%)d29.26( 60.24%)
                                            0.0000  0.0041  0.1351  0.0394 -0.0276
                                           -0.0060 -0.0285  0.2264  0.1172 -0.0151
                                           -0.2604  0.2730  0.3345  0.0048  0.0739
                                           -0.0922 -0.2066 -0.6056  0.1163  0.4011
                                           -0.2264 -0.0994
   207. (0.00013) RY*(11) N   9           s(  5.51%)p 4.44( 24.49%)d12.69( 69.99%)
                                            0.0000 -0.0078  0.1985  0.1221 -0.0276
                                            0.0100  0.1618  0.1784 -0.0008  0.0015
                                            0.0899 -0.2273  0.2356 -0.0164 -0.2395
                                           -0.0045 -0.1178 -0.0123  0.1686 -0.5610
                                           -0.5951  0.0504
   208. (0.00006) RY*(12) N   9           s(  7.19%)p 4.46( 32.04%)d 8.45( 60.77%)
   209. (0.00003) RY*(13) N   9           s(  1.76%)p 6.56( 11.54%)d49.30( 86.70%)
   210. (0.00004) RY*(14) N   9           s(  0.46%)p99.99( 69.59%)d65.08( 29.95%)
   211. (0.00000) RY*(15) N   9           s(  0.25%)p99.99( 96.09%)d14.66(  3.66%)
   212. (0.00000) RY*(16) N   9           s(  0.58%)p99.99( 93.49%)d10.19(  5.92%)
   213. (0.00000) RY*(17) N   9           s( 98.52%)p 0.00(  0.46%)d 0.01(  1.02%)
   214. (0.00549) RY*( 1) C  10           s(  0.31%)p99.99( 94.48%)d16.60(  5.21%)
                                            0.0000 -0.0222  0.0508  0.0060  0.0056
                                            0.0200 -0.6612 -0.0120 -0.0265 -0.0086
                                            0.4655 -0.0604  0.0114 -0.0122  0.5323
                                           -0.0382  0.0312  0.1175  0.1867 -0.0521
                                            0.0247  0.0091
   215. (0.00187) RY*( 2) C  10           s(  0.51%)p99.99( 96.51%)d 5.81(  2.98%)
                                            0.0000  0.0166  0.0683 -0.0024 -0.0138
                                           -0.0177 -0.6765  0.0751  0.1147 -0.0055
                                           -0.2081 -0.0031 -0.0062 -0.0205 -0.6577
                                            0.0815  0.0728 -0.0737  0.0217 -0.0692
                                            0.1209 -0.0672
   216. (0.00102) RY*( 3) C  10           s(  0.14%)p99.99( 76.19%)d99.99( 23.67%)
                                            0.0000 -0.0013  0.0205  0.0315  0.0017
                                           -0.0046  0.1757  0.1218  0.0193 -0.0172
                                            0.6867  0.2803  0.0462  0.0106 -0.3650
                                           -0.1729 -0.0032 -0.2095  0.0360 -0.2640
                                            0.1034  0.3333
   217. (0.00063) RY*( 4) C  10           s(  1.12%)p33.21( 37.20%)d55.07( 61.68%)
                                            0.0000 -0.0001  0.0537  0.0911 -0.0045
                                           -0.0002 -0.1104 -0.0366 -0.0401 -0.0049
                                           -0.4283  0.2634 -0.0589  0.0016  0.2701
                                           -0.1660 -0.0000 -0.5911  0.2254 -0.2855
                                           -0.1071  0.3516
   218. (0.00048) RY*( 5) C  10           s( 83.23%)p 0.19( 15.77%)d 0.01(  1.00%)
                                           -0.0000 -0.0053  0.8740 -0.2616  0.0067
                                            0.0200  0.0802  0.3114 -0.1350 -0.0027
                                           -0.0110 -0.1742 -0.0348 -0.0023  0.0433
                                            0.0404 -0.0216 -0.0652 -0.0552 -0.0123
                                            0.0502  0.0047
   219. (0.00030) RY*( 6) C  10           s( 17.38%)p 4.48( 77.89%)d 0.27(  4.74%)
                                            0.0000 -0.0062  0.3033  0.2797 -0.0590
                                           -0.0026  0.0334 -0.4626  0.3224 -0.0053
                                           -0.0184 -0.1965  0.0143 -0.0107 -0.0748
                                           -0.6246  0.1574  0.1021  0.0558  0.1658
                                            0.0561  0.0568
   220. (0.00014) RY*( 7) C  10           s( 26.90%)p 2.51( 67.44%)d 0.21(  5.65%)
                                           -0.0000  0.0075  0.2837  0.4200  0.1100
                                            0.0057  0.0485 -0.4469 -0.1383 -0.0026
                                            0.0820  0.1871  0.1409 -0.0032 -0.0101
                                            0.5305  0.3317 -0.0149 -0.0666 -0.1815
                                           -0.0817 -0.1108
   221. (0.00015) RY*( 8) C  10           s(  1.06%)p55.71( 59.00%)d37.71( 39.94%)
                                            0.0000 -0.0034 -0.0369  0.0767 -0.0578
                                           -0.0078 -0.0285 -0.2324 -0.1608  0.0032
                                            0.0775 -0.4887 -0.3221 -0.0096 -0.1173
                                            0.3123 -0.2219 -0.0725  0.0631  0.2256
                                           -0.0652  0.5788
   222. (0.00011) RY*( 9) C  10           s( 16.66%)p 2.69( 44.88%)d 2.31( 38.46%)
                                            0.0000  0.0006  0.1512  0.3791 -0.0031
                                           -0.0078 -0.1556  0.1720 -0.1569  0.0002
                                           -0.0797  0.4779  0.0013 -0.0064 -0.0012
                                           -0.0999 -0.3543  0.3028 -0.3040  0.3225
                                           -0.2070  0.2315
   223. (0.00008) RY*(10) C  10           s(  5.04%)p 7.52( 37.91%)d11.32( 57.05%)
   224. (0.00004) RY*(11) C  10           s( 38.26%)p 0.98( 37.49%)d 0.63( 24.25%)
   225. (0.00005) RY*(12) C  10           s(  0.23%)p74.49( 17.03%)d99.99( 82.75%)
   226. (0.00001) RY*(13) C  10           s(  0.93%)p36.84( 34.24%)d69.76( 64.83%)
   227. (0.00002) RY*(14) C  10           s(  8.80%)p 4.57( 40.17%)d 5.80( 51.03%)
   228. (0.00000) RY*(15) C  10           s( 96.29%)p 0.03(  3.04%)d 0.01(  0.67%)
   229. (0.00001) RY*(16) C  10           s(  0.24%)p99.99( 93.28%)d26.80(  6.48%)
   230. (0.00001) RY*(17) C  10           s(  2.99%)p22.61( 67.55%)d 9.86( 29.46%)
   231. (0.00571) RY*( 1) C  11           s(  0.34%)p99.99( 94.83%)d14.14(  4.83%)
                                            0.0000 -0.0262  0.0408 -0.0315  0.0081
                                           -0.0120  0.2856 -0.0705  0.0290 -0.0103
                                            0.4037 -0.0156  0.0164 -0.0226  0.8316
                                           -0.0555  0.0444 -0.0898 -0.1045 -0.0825
                                            0.0692 -0.1331
   232. (0.00202) RY*( 2) C  11           s(  0.22%)p99.99( 97.80%)d 9.08(  1.98%)
                                           -0.0000 -0.0020  0.0366 -0.0286 -0.0041
                                            0.0366  0.8733 -0.1558 -0.1997 -0.0138
                                           -0.3356  0.0667  0.0778 -0.0084 -0.1500
                                            0.0390  0.0491  0.0396  0.0897 -0.0556
                                            0.0676 -0.0504
   233. (0.00098) RY*( 3) C  11           s(  0.15%)p99.99( 76.48%)d99.99( 23.37%)
                                           -0.0000  0.0008  0.0365 -0.0118 -0.0002
                                            0.0009 -0.2070 -0.0798 -0.0002  0.0118
                                           -0.6952 -0.2036 -0.0452 -0.0048  0.4069
                                            0.1514  0.0139  0.3854 -0.1940  0.1331
                                            0.1233 -0.1208
   234. (0.00058) RY*( 4) C  11           s(  0.49%)p34.63( 16.94%)d99.99( 82.58%)
                                           -0.0000  0.0000  0.0691  0.0078  0.0077
                                           -0.0034  0.0825  0.0101  0.0254 -0.0131
                                            0.3313  0.0265  0.1026  0.0096 -0.1904
                                           -0.0197 -0.0626  0.5986 -0.4303 -0.0606
                                            0.4761  0.2280
   235. (0.00042) RY*( 5) C  11           s( 85.49%)p 0.13( 10.79%)d 0.04(  3.72%)
                                           -0.0000  0.0027  0.9225 -0.0491 -0.0375
                                           -0.0013 -0.0838 -0.2171 -0.0044  0.0116
                                           -0.0086  0.0370 -0.1021  0.0189 -0.0593
                                           -0.0781 -0.1782 -0.1332  0.0268 -0.0057
                                            0.0987 -0.0948
   236. (0.00026) RY*( 6) C  11           s( 18.55%)p 3.92( 72.70%)d 0.47(  8.75%)
                                            0.0000 -0.0015 -0.2008  0.3808  0.0121
                                           -0.0188 -0.0717 -0.6945  0.3448  0.0046
                                            0.0403  0.2559 -0.1038 -0.0005 -0.0290
                                            0.1962 -0.0558  0.0102  0.1904 -0.0278
                                            0.2026 -0.0966
   237. (0.00012) RY*( 7) C  11           s( 62.35%)p 0.35( 22.02%)d 0.25( 15.63%)
                                            0.0000 -0.0048  0.0033  0.7874 -0.0587
                                            0.0032  0.0348  0.3095 -0.2538 -0.0029
                                           -0.0566 -0.0662 -0.0786 -0.0051  0.0235
                                           -0.1467 -0.1513 -0.2124 -0.0941  0.1482
                                            0.2716 -0.0811
   238. (0.00008) RY*( 8) C  11           s(  8.13%)p 5.73( 46.54%)d 5.58( 45.33%)
   239. (0.00006) RY*( 9) C  11           s(  5.91%)p 7.56( 44.66%)d 8.36( 49.43%)
   240. (0.00003) RY*(10) C  11           s(  8.32%)p 2.21( 18.34%)d 8.82( 73.34%)
   241. (0.00002) RY*(11) C  11           s(  1.34%)p71.15( 95.47%)d 2.38(  3.19%)
   242. (0.00001) RY*(12) C  11           s(  3.33%)p27.94( 92.98%)d 1.11(  3.69%)
   243. (0.00000) RY*(13) C  11           s( 97.92%)p 0.01(  0.91%)d 0.01(  1.17%)
   244. (0.00000) RY*(14) C  11           s(  2.75%)p34.34( 94.60%)d 0.96(  2.65%)
   245. (0.00000) RY*(15) C  11           s(  1.71%)p20.12( 34.32%)d37.50( 63.97%)
   246. (0.00001) RY*(16) C  11           s(  2.99%)p20.81( 62.23%)d11.63( 34.78%)
   247. (0.00001) RY*(17) C  11           s(  0.12%)p99.99( 18.47%)d99.99( 81.41%)
   248. (0.00541) RY*( 1) C  12           s(  0.84%)p99.99( 93.78%)d 6.41(  5.38%)
                                            0.0000 -0.0243  0.0871 -0.0017  0.0149
                                           -0.0235  0.9236 -0.1164  0.0509  0.0019
                                           -0.0871  0.0120 -0.0034 -0.0065  0.2432
                                           -0.0312  0.0138  0.0060 -0.0968  0.0871
                                           -0.1481  0.1221
   249. (0.00194) RY*( 2) C  12           s(  0.02%)p99.99( 98.07%)d99.99(  1.91%)
                                           -0.0000 -0.0001  0.0124  0.0006  0.0006
                                           -0.0071 -0.1641  0.0206  0.0401  0.0217
                                            0.4933 -0.0753 -0.1238  0.0352  0.7934
                                           -0.1293 -0.1987  0.0711  0.1046  0.0099
                                           -0.0171  0.0522
   250. (0.00096) RY*( 3) C  12           s(  0.19%)p99.99( 91.46%)d43.04(  8.34%)
                                            0.0000  0.0001 -0.0027  0.0437  0.0042
                                           -0.0049  0.1902  0.0392  0.0287 -0.0182
                                            0.7890  0.1847  0.0987  0.0111 -0.4467
                                           -0.0817 -0.0544 -0.2179  0.0826 -0.1110
                                           -0.0343  0.1250
   251. (0.00054) RY*( 4) C  12           s(  0.11%)p 9.52(  1.00%)d99.99( 98.89%)
                                           -0.0000 -0.0002  0.0281 -0.0161  0.0006
                                           -0.0017  0.0136 -0.0214  0.0035 -0.0088
                                            0.0785  0.0262  0.0042  0.0063 -0.0401
                                            0.0259 -0.0091 -0.0652  0.2629  0.4529
                                           -0.4773 -0.6947
   252. (0.00042) RY*( 5) C  12           s(  0.27%)p99.99( 94.87%)d17.98(  4.86%)
                                            0.0000 -0.0002  0.0475 -0.0199 -0.0069
                                            0.0048  0.0174  0.1438 -0.0730 -0.0123
                                           -0.0354 -0.4682  0.1534 -0.0177 -0.0997
                                           -0.7814  0.2395  0.1016  0.1781  0.0316
                                           -0.0445  0.0597
   253. (0.00039) RY*( 6) C  12           s( 89.59%)p 0.09(  8.00%)d 0.03(  2.41%)
                                           -0.0000  0.0029  0.9453  0.0120 -0.0476
                                            0.0215 -0.1016 -0.0962 -0.2266 -0.0012
                                            0.0052  0.0196  0.0186  0.0064 -0.0338
                                            0.0287 -0.0765 -0.0392 -0.0389  0.1073
                                            0.0072  0.0972
   254. (0.00019) RY*( 7) C  12           s( 82.66%)p 0.03(  2.28%)d 0.18( 15.06%)
                                            0.0000 -0.0034 -0.1023  0.9034 -0.0040
                                           -0.0066 -0.0328  0.0482 -0.1343  0.0012
                                           -0.0242 -0.0171  0.0136 -0.0014  0.0163
                                            0.0005 -0.0049 -0.0948 -0.0540  0.3381
                                            0.0362  0.1519
   255. (0.00007) RY*( 8) C  12           s(  0.51%)p50.22( 25.37%)d99.99( 74.12%)
   256. (0.00006) RY*( 9) C  12           s(  5.34%)p12.24( 65.37%)d 5.48( 29.29%)
   257. (0.00002) RY*(10) C  12           s(  7.42%)p 1.86( 13.76%)d10.63( 78.82%)
   258. (0.00001) RY*(11) C  12           s(  1.65%)p57.54( 94.93%)d 2.07(  3.42%)
   259. (0.00000) RY*(12) C  12           s(  0.18%)p99.99( 91.56%)d45.46(  8.26%)
   260. (0.00000) RY*(13) C  12           s(  1.15%)p 8.36(  9.65%)d77.28( 89.20%)
   261. (0.00000) RY*(14) C  12           s( 98.48%)p 0.01(  1.22%)d 0.00(  0.30%)
   262. (0.00000) RY*(15) C  12           s(  7.00%)p 4.09( 28.60%)d 9.20( 64.40%)
   263. (0.00000) RY*(16) C  12           s(  0.06%)p99.99( 95.44%)d77.60(  4.50%)
   264. (0.00001) RY*(17) C  12           s(  4.62%)p18.34( 84.72%)d 2.31( 10.67%)
   265. (0.00560) RY*( 1) C  13           s(  0.41%)p99.99( 94.62%)d12.27(  4.98%)
                                            0.0000 -0.0261  0.0424 -0.0390  0.0079
                                           -0.0184  0.6056  0.0933  0.0431  0.0129
                                           -0.4793 -0.0288 -0.0235  0.0147 -0.5796
                                           -0.0206 -0.0268  0.1112  0.1824 -0.0585
                                            0.0259  0.0045
   266. (0.00197) RY*( 2) C  13           s(  0.09%)p99.99( 98.00%)d20.96(  1.91%)
                                            0.0000  0.0016 -0.0166  0.0246  0.0052
                                           -0.0298 -0.7026 -0.1093  0.1661 -0.0078
                                           -0.1575 -0.0305  0.0465 -0.0263 -0.6191
                                           -0.1055  0.1514  0.0356 -0.0036  0.0656
                                           -0.0765  0.0876
   267. (0.00081) RY*( 3) C  13           s(  0.11%)p99.99( 90.57%)d83.60(  9.32%)
                                           -0.0000  0.0008  0.0329  0.0052 -0.0018
                                            0.0045 -0.2061  0.0471 -0.0284  0.0172
                                           -0.7765  0.2284 -0.0789 -0.0112  0.4301
                                           -0.1034  0.0517  0.1712 -0.1397 -0.0581
                                            0.1606  0.1232
   268. (0.00063) RY*( 4) C  13           s(  0.05%)p33.18(  1.80%)d99.99( 98.15%)
                                           -0.0000  0.0008  0.0225 -0.0059 -0.0009
                                            0.0019  0.0164  0.0093  0.0154  0.0066
                                            0.0628  0.0768  0.0693 -0.0046 -0.0309
                                            0.0110 -0.0398  0.6670 -0.2360  0.4464
                                           -0.0012 -0.5307
   269. (0.00044) RY*( 5) C  13           s( 75.06%)p 0.29( 21.76%)d 0.04(  3.17%)
                                           -0.0000  0.0024  0.8622 -0.0786 -0.0320
                                            0.0026 -0.0962  0.3379 -0.0238 -0.0123
                                            0.0462 -0.0079  0.1136 -0.0189  0.0048
                                            0.2048  0.1900 -0.0173  0.1342 -0.0069
                                            0.1090 -0.0388
   270. (0.00026) RY*( 6) C  13           s( 17.27%)p 4.45( 76.91%)d 0.34(  5.82%)
                                           -0.0000  0.0028  0.3980 -0.1153 -0.0327
                                            0.0172  0.0654 -0.5779 -0.3279 -0.0006
                                            0.0157 -0.1160 -0.0088  0.0061  0.0240
                                           -0.5292 -0.1692  0.0959  0.0353  0.0613
                                           -0.1546  0.1416
   271. (0.00018) RY*( 7) C  13           s( 84.90%)p 0.05(  4.05%)d 0.13( 11.05%)
                                            0.0000 -0.0022  0.0514  0.9197 -0.0204
                                           -0.0032  0.0234 -0.0782 -0.1074  0.0012
                                            0.0303  0.0769  0.0527 -0.0002 -0.0119
                                           -0.0971  0.0557  0.0033  0.2165  0.0673
                                            0.2410 -0.0318
   272. (0.00009) RY*( 8) C  13           s(  4.47%)p 9.43( 42.19%)d11.92( 53.34%)
   273. (0.00005) RY*( 9) C  13           s(  4.41%)p10.72( 47.30%)d10.95( 48.28%)
   274. (0.00003) RY*(10) C  13           s(  3.21%)p 7.13( 22.85%)d23.07( 73.95%)
   275. (0.00001) RY*(11) C  13           s(  1.46%)p28.63( 41.67%)d39.07( 56.88%)
   276. (0.00000) RY*(12) C  13           s(  2.49%)p35.72( 88.78%)d 3.51(  8.73%)
   277. (0.00001) RY*(13) C  13           s(  1.94%)p49.42( 95.69%)d 1.23(  2.37%)
   278. (0.00000) RY*(14) C  13           s(  1.06%)p91.51( 97.17%)d 1.66(  1.76%)
   279. (0.00001) RY*(15) C  13           s(  0.32%)p99.99( 46.76%)d99.99( 52.92%)
   280. (0.00001) RY*(16) C  13           s(  4.66%)p 6.22( 28.97%)d14.25( 66.37%)
   281. (0.00000) RY*(17) C  13           s( 98.19%)p 0.01(  0.99%)d 0.01(  0.82%)
   282. (0.00604) RY*( 1) C  14           s(  0.39%)p99.99( 94.84%)d12.19(  4.77%)
                                            0.0000 -0.0225  0.0504 -0.0292  0.0036
                                            0.0093 -0.4615 -0.0351 -0.0129  0.0113
                                           -0.3340  0.0271 -0.0089  0.0216 -0.7867
                                            0.0365 -0.0261 -0.0891 -0.0980 -0.0774
                                            0.0766 -0.1352
   283. (0.00212) RY*( 2) C  14           s(  0.33%)p99.99( 97.31%)d 7.15(  2.36%)
                                            0.0000  0.0162  0.0494 -0.0203 -0.0136
                                           -0.0265 -0.8228  0.1465  0.1232  0.0127
                                            0.4070 -0.0597 -0.0265  0.0024  0.2970
                                           -0.0146  0.0146  0.0213  0.1327 -0.0143
                                            0.0614 -0.0400
   284. (0.00134) RY*( 3) C  14           s(  1.31%)p61.31( 80.27%)d14.07( 18.42%)
                                            0.0000 -0.0008  0.1137 -0.0125 -0.0024
                                            0.0014  0.2132  0.0349  0.0115 -0.0038
                                            0.7028  0.2459  0.0370  0.0042 -0.4142
                                           -0.1662 -0.0314 -0.2355  0.2005  0.0876
                                           -0.2228 -0.1768
   285. (0.00054) RY*( 4) C  14           s( 31.04%)p 0.52( 16.20%)d 1.70( 52.76%)
                                            0.0000 -0.0030  0.5417 -0.1299  0.0041
                                            0.0065  0.1060 -0.0066 -0.0610 -0.0035
                                            0.2661 -0.1770  0.0676  0.0098 -0.1443
                                            0.1136 -0.0801  0.5701 -0.2678  0.0405
                                            0.3540  0.0625
   286. (0.00047) RY*( 5) C  14           s( 59.93%)p 0.31( 18.70%)d 0.36( 21.37%)
                                            0.0000 -0.0030  0.7618 -0.1370  0.0082
                                            0.0156 -0.0053  0.1871 -0.1400  0.0064
                                           -0.3029  0.0812 -0.0183  0.0070  0.1623
                                           -0.0830 -0.0134 -0.3084  0.3025 -0.0615
                                           -0.1482  0.0366
   287. (0.00026) RY*( 6) C  14           s( 18.94%)p 4.08( 77.32%)d 0.20(  3.74%)
                                            0.0000 -0.0036  0.2691  0.3375 -0.0557
                                           -0.0080 -0.0421 -0.6521  0.4208  0.0085
                                            0.0041  0.2745 -0.1352  0.0086  0.0990
                                            0.2522 -0.0430 -0.1376 -0.0873  0.0923
                                            0.0439 -0.0189
   288. (0.00018) RY*( 7) C  14           s(  3.73%)p16.73( 62.45%)d 9.06( 33.81%)
                                           -0.0000 -0.0100  0.0406  0.1839 -0.0418
                                           -0.0078 -0.0760  0.1871 -0.2683  0.0063
                                            0.0634 -0.0256  0.1442 -0.0050 -0.0514
                                            0.6465  0.2560 -0.0616 -0.1586  0.3615
                                           -0.3704  0.2034
   289. (0.00012) RY*( 8) C  14           s(  0.50%)p99.99( 89.90%)d19.04(  9.60%)
                                            0.0000  0.0040  0.0598  0.0131  0.0357
                                           -0.0015  0.0054 -0.3824 -0.0894  0.0073
                                            0.0729 -0.8392 -0.1466 -0.0043 -0.0604
                                           -0.0938  0.0348 -0.1500  0.1204  0.0980
                                           -0.2096 -0.0737
   290. (0.00013) RY*( 9) C  14           s( 31.76%)p 1.49( 47.17%)d 0.66( 21.07%)
                                            0.0000  0.0027  0.0469  0.5478  0.1238
                                            0.0093  0.0795  0.3873  0.2467  0.0007
                                           -0.0321 -0.1396 -0.3366 -0.0016 -0.0937
                                            0.1283 -0.3088  0.2565  0.1645 -0.2514
                                           -0.2275 -0.0536
   291. (0.00007) RY*(10) C  14           s( 10.33%)p 3.84( 39.67%)d 4.84( 50.00%)
   292. (0.00005) RY*(11) C  14           s( 38.07%)p 0.54( 20.43%)d 1.09( 41.49%)
   293. (0.00003) RY*(12) C  14           s(  0.84%)p71.79( 60.29%)d46.29( 38.87%)
   294. (0.00002) RY*(13) C  14           s(  5.72%)p 8.25( 47.23%)d 8.22( 47.05%)
   295. (0.00002) RY*(14) C  14           s(  0.74%)p 8.67(  6.43%)d99.99( 92.83%)
   296. (0.00001) RY*(15) C  14           s(  1.41%)p38.72( 54.66%)d31.12( 43.93%)
   297. (0.00000) RY*(16) C  14           s( 93.35%)p 0.02(  2.08%)d 0.05(  4.57%)
   298. (0.00000) RY*(17) C  14           s(  1.69%)p50.29( 85.11%)d 7.80( 13.20%)
   299. (0.00992) RY*( 1) C  15           s(  5.33%)p16.32( 86.89%)d 1.46(  7.78%)
                                            0.0000  0.0321  0.2242  0.0039 -0.0442
                                           -0.0454 -0.6316  0.0093  0.0481 -0.0249
                                            0.0041 -0.0031  0.0022  0.0533  0.6784
                                            0.0019 -0.0414  0.1904 -0.0209 -0.1672
                                            0.0524  0.1022
   300. (0.00699) RY*( 2) C  15           s( 25.15%)p 0.44( 11.16%)d 2.53( 63.69%)
                                           -0.0000  0.0087  0.5010 -0.0154  0.0125
                                           -0.0475 -0.0383  0.1932  0.0107  0.0292
                                            0.2460  0.0553 -0.0501 -0.0203 -0.0024
                                           -0.0381 -0.0410 -0.5427  0.1527  0.3240
                                           -0.2936  0.3576
   301. (0.00652) RY*( 3) C  15           s( 11.77%)p 0.73(  8.59%)d 6.77( 79.64%)
                                           -0.0000  0.0070  0.3411 -0.0356  0.0020
                                            0.0274 -0.0837 -0.0089  0.0378  0.0369
                                            0.1152 -0.0038 -0.0532  0.0468  0.0060
                                           -0.2386  0.0010 -0.0704 -0.0161  0.3330
                                            0.2574 -0.7836
   302. (0.00259) RY*( 4) C  15           s( 17.20%)p 3.97( 68.26%)d 0.84( 14.53%)
                                           -0.0000  0.0049  0.4133  0.0307 -0.0149
                                           -0.0400  0.1885 -0.0922  0.1191  0.0259
                                           -0.7672 -0.0214 -0.0849  0.0323  0.0254
                                            0.1234 -0.0949  0.0454  0.2439 -0.1204
                                           -0.2366 -0.1154
   303. (0.00085) RY*( 5) C  15           s( 23.43%)p 2.12( 49.71%)d 1.15( 26.86%)
                                           -0.0000  0.0014  0.4836 -0.0205 -0.0016
                                            0.0020 -0.1197 -0.1331 -0.0271  0.0127
                                            0.3829 -0.1898 -0.0257  0.0176 -0.4576
                                            0.2666  0.0071  0.3759  0.0251 -0.3506
                                           -0.0618 -0.0031
   304. (0.00042) RY*( 6) C  15           s(  2.86%)p32.68( 93.57%)d 1.25(  3.57%)
                                           -0.0000  0.0025  0.1681  0.0135 -0.0137
                                           -0.0247  0.6910 -0.0020  0.1812 -0.0009
                                            0.3228 -0.0110 -0.0149 -0.0201  0.5200
                                            0.1423  0.1709  0.0900  0.0134 -0.1428
                                            0.0790 -0.0283
   305. (0.00016) RY*( 7) C  15           s( 27.62%)p 1.40( 38.56%)d 1.22( 33.82%)
                                            0.0000  0.0068 -0.2032  0.4637  0.1412
                                           -0.0108 -0.1304  0.0253 -0.0594 -0.0025
                                            0.0852 -0.1874  0.1812  0.0038  0.0780
                                            0.5053  0.1663  0.0164  0.4550  0.2746
                                           -0.1388 -0.1902
   306. (0.00011) RY*( 8) C  15           s(  5.09%)p11.46( 58.34%)d 7.18( 36.57%)
                                           -0.0000  0.0101  0.1160  0.0001  0.1932
                                            0.0091  0.0051 -0.3272  0.2107  0.0104
                                           -0.0149  0.4232  0.3731 -0.0023 -0.0790
                                            0.1671 -0.2811 -0.0324  0.1838  0.1008
                                            0.5299  0.1997
   307. (0.00007) RY*( 9) C  15           s(  4.18%)p18.05( 75.51%)d 4.86( 20.31%)
   308. (0.00005) RY*(10) C  15           s( 38.01%)p 1.26( 48.04%)d 0.37( 13.95%)
   309. (0.00003) RY*(11) C  15           s( 12.13%)p 6.62( 80.30%)d 0.62(  7.57%)
   310. (0.00002) RY*(12) C  15           s(  0.68%)p37.04( 25.07%)d99.99( 74.25%)
   311. (0.00001) RY*(13) C  15           s(  2.57%)p36.25( 93.18%)d 1.65(  4.25%)
   312. (0.00001) RY*(14) C  15           s( 19.28%)p 2.11( 40.60%)d 2.08( 40.12%)
   313. (0.00000) RY*(15) C  15           s( 81.03%)p 0.16( 13.15%)d 0.07(  5.82%)
   314. (0.00001) RY*(16) C  15           s( 19.37%)p 2.75( 53.35%)d 1.41( 27.28%)
   315. (0.00001) RY*(17) C  15           s(  3.99%)p14.28( 56.93%)d 9.80( 39.08%)
   316. (0.00202) RY*( 1) O  16           s(  0.13%)p99.99( 98.34%)d11.83(  1.53%)
                                           -0.0000 -0.0001  0.0034  0.0355 -0.0045
                                           -0.0048  0.1362 -0.0263 -0.0192 -0.0061
                                            0.9631 -0.0474  0.0545  0.0061 -0.1711
                                            0.0372  0.0193 -0.0902 -0.0029  0.0776
                                           -0.0279 -0.0186
   317. (0.00166) RY*( 2) O  16           s(  0.19%)p99.99( 98.75%)d 5.57(  1.06%)
                                            0.0000  0.0000  0.0424 -0.0104 -0.0008
                                           -0.0042 -0.6869 -0.0692 -0.0336 -0.0010
                                           -0.0285 -0.0092 -0.0045  0.0007 -0.7103
                                           -0.0595 -0.0282  0.0186 -0.0153  0.0136
                                            0.0471 -0.0873
   318. (0.00073) RY*( 3) O  16           s( 79.16%)p 0.26( 20.34%)d 0.01(  0.51%)
                                            0.0000 -0.0056  0.8877 -0.0601  0.0001
                                           -0.0215  0.2493  0.2275  0.0071  0.0037
                                           -0.0638 -0.0708 -0.0034  0.0238 -0.1876
                                           -0.2100 -0.0057 -0.0254 -0.0364  0.0477
                                            0.0240  0.0152
   319. (0.00015) RY*( 4) O  16           s( 14.64%)p 5.68( 83.13%)d 0.15(  2.22%)
                                            0.0000 -0.0117  0.2940  0.2446  0.0071
                                           -0.0277 -0.6289  0.0841  0.0355  0.0052
                                            0.2011  0.0169 -0.0464  0.0263  0.6144
                                           -0.0598 -0.0462 -0.0098 -0.1080 -0.0181
                                            0.0931  0.0387
   320. (0.00011) RY*( 5) O  16           s(  4.64%)p19.30( 89.55%)d 1.25(  5.81%)
                                            0.0000 -0.0019  0.1806 -0.1156 -0.0200
                                           -0.0094  0.0413 -0.4997 -0.0227  0.0019
                                            0.0189  0.7712 -0.1560  0.0064  0.0029
                                            0.0998  0.1183 -0.0892 -0.0822  0.0495
                                            0.1869  0.0774
   321. (0.00006) RY*( 6) O  16           s( 65.93%)p 0.47( 30.96%)d 0.05(  3.11%)
   322. (0.00003) RY*( 7) O  16           s( 10.48%)p 8.15( 85.44%)d 0.39(  4.08%)
   323. (0.00004) RY*( 8) O  16           s(  7.09%)p11.51( 81.57%)d 1.60( 11.34%)
   324. (0.00000) RY*( 9) O  16           s(  0.28%)p99.99( 99.64%)d 0.31(  0.09%)
   325. (0.00000) RY*(10) O  16           s( 99.89%)p 0.00(  0.09%)d 0.00(  0.01%)
   326. (0.00000) RY*(11) O  16           s(  4.12%)p23.19( 95.66%)d 0.05(  0.21%)
   327. (0.00001) RY*(12) O  16           s(  3.51%)p27.46( 96.48%)d 0.00(  0.01%)
   328. (0.00000) RY*(13) O  16           s(  1.34%)p 3.10(  4.16%)d70.39( 94.50%)
   329. (0.00001) RY*(14) O  16           s(  3.99%)p 0.75(  2.99%)d23.33( 93.03%)
   330. (0.00000) RY*(15) O  16           s(  0.48%)p 2.70(  1.29%)d99.99( 98.23%)
   331. (0.00000) RY*(16) O  16           s(  3.05%)p 3.07(  9.38%)d28.68( 87.57%)
   332. (0.00000) RY*(17) O  16           s(  0.91%)p 2.93(  2.67%)d99.99( 96.41%)
   333. (0.00040) RY*( 1) H  17           s(100.00%)
                                           -0.0006  1.0000  0.0030
   334. (0.00022) RY*( 2) H  17           s(100.00%)
                                           -0.0011 -0.0030  1.0000
   335. (0.00049) RY*( 1) H  18           s(100.00%)
                                           -0.0007  1.0000  0.0023
   336. (0.00022) RY*( 2) H  18           s(100.00%)
                                           -0.0012 -0.0023  1.0000
   337. (0.00052) RY*( 1) H  19           s(100.00%)
                                           -0.0015  1.0000  0.0033
   338. (0.00026) RY*( 2) H  19           s(100.00%)
                                           -0.0007 -0.0033  1.0000
   339. (0.00074) RY*( 1) H  20           s(100.00%)
                                           -0.0014  1.0000  0.0015
   340. (0.00016) RY*( 2) H  20           s(100.00%)
                                           -0.0007 -0.0015  1.0000
   341. (0.00048) RY*( 1) H  21           s(100.00%)
                                           -0.0007  1.0000  0.0025
   342. (0.00021) RY*( 2) H  21           s(100.00%)
                                           -0.0012 -0.0025  1.0000
   343. (0.00208) RY*( 1) H  22           s(100.00%)
                                           -0.0044  1.0000 -0.0001
   344. (0.00013) RY*( 2) H  22           s(100.00%)
                                            0.0000  0.0001  1.0000
   345. (0.00061) RY*( 1) H  23           s(100.00%)
                                           -0.0016  1.0000  0.0014
   346. (0.00014) RY*( 2) H  23           s(100.00%)
                                           -0.0005 -0.0014  1.0000
   347. (0.00049) RY*( 1) H  24           s(100.00%)
                                           -0.0007  1.0000  0.0024
   348. (0.00022) RY*( 2) H  24           s(100.00%)
                                           -0.0011 -0.0024  1.0000
   349. (0.00042) RY*( 1) H  25           s(100.00%)
                                           -0.0006  1.0000  0.0026
   350. (0.00022) RY*( 2) H  25           s(100.00%)
                                           -0.0012 -0.0026  1.0000
   351. (0.00048) RY*( 1) H  26           s(100.00%)
                                           -0.0007  1.0000  0.0024
   352. (0.00022) RY*( 2) H  26           s(100.00%)
                                           -0.0011 -0.0024  1.0000
   353. (0.00061) RY*( 1) H  27           s(100.00%)
                                           -0.0016  1.0000  0.0024
   354. (0.00024) RY*( 2) H  27           s(100.00%)
                                           -0.0007 -0.0024  1.0000
   355. (0.00095) RY*( 1) H  28           s(100.00%)
                                           -0.0046  1.0000 -0.0018
   356. (0.00020) RY*( 2) H  28           s(100.00%)
                                            0.0003  0.0018  1.0000
   357. (0.00276) RY*( 1) C  29           s(  0.19%)p99.99( 90.53%)d50.04(  9.28%)
                                            0.0000 -0.0073  0.0400  0.0141  0.0004
                                            0.0055  0.0615 -0.0020  0.0002 -0.0294
                                            0.8882 -0.0314  0.0015  0.0030 -0.3328
                                           -0.0014 -0.0013  0.2050 -0.0614 -0.1717
                                            0.0507  0.1224
   358. (0.00180) RY*( 2) C  29           s(  0.60%)p60.01( 35.78%)d99.99( 63.63%)
                                            0.0000 -0.0004  0.0765 -0.0108  0.0000
                                            0.0193 -0.2652 -0.3028 -0.0085  0.0060
                                           -0.1361 -0.0842 -0.0094  0.0101 -0.3287
                                           -0.2456 -0.0330 -0.0872  0.0124  0.1257
                                           -0.4039  0.6705
   359. (0.00084) RY*( 3) C  29           s( 23.44%)p 3.17( 74.31%)d 0.10(  2.25%)
                                            0.0000 -0.0047  0.4763  0.0802  0.0321
                                            0.0353  0.6186 -0.0780 -0.1392 -0.0036
                                           -0.2642  0.0760 -0.0428 -0.0404 -0.4753
                                            0.1119  0.1271  0.0777  0.0489 -0.0973
                                           -0.0243 -0.0634
   360. (0.00018) RY*( 4) C  29           s(  0.74%)p99.99( 88.45%)d14.61( 10.81%)
                                            0.0000  0.0011  0.0852 -0.0008 -0.0119
                                           -0.0006  0.5749 -0.1815  0.1634  0.0013
                                            0.1468 -0.0562 -0.0306 -0.0039  0.6176
                                           -0.2920 -0.0440  0.0290 -0.1052 -0.0034
                                           -0.1862  0.2479
   361. (0.00019) RY*( 5) C  29           s( 35.42%)p 1.04( 36.74%)d 0.79( 27.84%)
                                           -0.0000  0.0010  0.5862  0.0962 -0.0356
                                           -0.0093 -0.3924 -0.0571  0.0957  0.0085
                                           -0.0288  0.3233  0.0101  0.0051  0.2409
                                            0.0478 -0.1874  0.3117 -0.0496 -0.3815
                                           -0.1675 -0.0716
   362. (0.00012) RY*( 6) C  29           s( 14.16%)p 5.54( 78.44%)d 0.52(  7.40%)
                                            0.0000 -0.0026 -0.1170  0.3529 -0.0582
                                            0.0084  0.0257  0.5319  0.0385  0.0032
                                           -0.0846  0.2830 -0.2359 -0.0085 -0.1501
                                           -0.5771  0.0256 -0.0219 -0.2456 -0.1123
                                            0.0004  0.0240
   363. (0.00009) RY*( 7) C  29           s(  8.88%)p 9.20( 81.71%)d 1.06(  9.41%)
   364. (0.00003) RY*( 8) C  29           s(  5.07%)p17.61( 89.26%)d 1.12(  5.68%)
   365. (0.00004) RY*( 9) C  29           s( 10.50%)p 3.17( 33.27%)d 5.35( 56.22%)
   366. (0.00004) RY*(10) C  29           s( 18.70%)p 1.59( 29.70%)d 2.76( 51.60%)
   367. (0.00004) RY*(11) C  29           s( 14.74%)p 1.45( 21.42%)d 4.33( 63.84%)
   368. (0.00003) RY*(12) C  29           s( 43.01%)p 0.72( 31.18%)d 0.60( 25.81%)
   369. (0.00001) RY*(13) C  29           s(  0.88%)p81.61( 71.81%)d31.03( 27.31%)
   370. (0.00001) RY*(14) C  29           s(  9.32%)p 2.24( 20.87%)d 7.49( 69.81%)
   371. (0.00000) RY*(15) C  29           s( 96.21%)p 0.02(  1.59%)d 0.02(  2.20%)
   372. (0.00001) RY*(16) C  29           s(  2.15%)p24.37( 52.35%)d21.18( 45.50%)
   373. (0.00001) RY*(17) C  29           s( 15.91%)p 3.96( 62.98%)d 1.33( 21.11%)
   374. (0.00100) RY*( 1) H  30           s(100.00%)
                                           -0.0027  1.0000 -0.0003
   375. (0.00018) RY*( 2) H  30           s(100.00%)
                                            0.0001  0.0003  1.0000
   376. (0.00088) RY*( 1) H  31           s(100.00%)
                                            0.0024  1.0000  0.0000
   377. (0.00016) RY*( 2) H  31           s(100.00%)
                                            0.0000 -0.0000  1.0000
   378. (0.00057) RY*( 1) H  32           s(100.00%)
                                           -0.0008  1.0000  0.0006
   379. (0.00016) RY*( 2) H  32           s(100.00%)
                                           -0.0004 -0.0006  1.0000
   380. (0.01549) BD*( 1) C   1 - C   2  
                ( 50.06%)   0.7075* C   1 s( 34.70%)p 1.88( 65.27%)d 0.00(  0.03%)
                                            0.0000  0.5890 -0.0117 -0.0007 -0.0002
                                           -0.0382 -0.0222  0.0034 -0.0001 -0.1011
                                           -0.0274  0.0052 -0.0001  0.7994 -0.0229
                                           -0.0132 -0.0001  0.0037 -0.0025 -0.0052
                                           -0.0012  0.0164
                ( 49.94%)  -0.7067* C   2 s( 34.70%)p 1.88( 65.27%)d 0.00(  0.03%)
                                            0.0000  0.5889 -0.0134 -0.0020 -0.0005
                                            0.0584 -0.0247 -0.0022 -0.0002  0.1268
                                           -0.0329 -0.0018 -0.0002 -0.7945  0.0117
                                           -0.0133 -0.0004  0.0033 -0.0003 -0.0026
                                           -0.0009  0.0172
   381. (0.32012) BD*( 2) C   1 - C   2  
                ( 50.08%)   0.7077* C   1 s(  0.00%)p 1.00( 99.96%)d 0.00(  0.04%)
                                           -0.0000 -0.0002  0.0001 -0.0002  0.0000
                                            0.7899  0.0206  0.0097 -0.0006 -0.6109
                                           -0.0158 -0.0079  0.0004 -0.0394 -0.0010
                                           -0.0006 -0.0001 -0.0038  0.0121 -0.0088
                                           -0.0124 -0.0010
                ( 49.92%)  -0.7066* C   2 s(  0.00%)p 1.00( 99.96%)d 0.00(  0.04%)
                                           -0.0000  0.0023 -0.0002 -0.0004 -0.0001
                                            0.7882  0.0197 -0.0095 -0.0011 -0.6133
                                           -0.0154  0.0073  0.0009 -0.0382 -0.0012
                                            0.0010  0.0002 -0.0013 -0.0138  0.0110
                                           -0.0080  0.0012
   382. (0.01545) BD*( 1) C   1 - C   6  
                ( 50.10%)   0.7078* C   1 s( 34.66%)p 1.88( 65.31%)d 0.00(  0.03%)
                                            0.0000  0.5886 -0.0103  0.0003  0.0000
                                           -0.3969 -0.0046  0.0086 -0.0000 -0.4803
                                           -0.0087  0.0108 -0.0000 -0.5129  0.0404
                                            0.0053  0.0001  0.0122  0.0082  0.0097
                                           -0.0026  0.0016
                ( 49.90%)  -0.7064* C   6 s( 34.61%)p 1.89( 65.36%)d 0.00(  0.03%)
                                            0.0000  0.5882 -0.0127 -0.0027 -0.0004
                                            0.4082 -0.0224 -0.0045  0.0001  0.4979
                                           -0.0305 -0.0053  0.0000  0.4868  0.0201
                                           -0.0119  0.0007  0.0106  0.0088  0.0101
                                           -0.0022  0.0045
   383. (0.01150) BD*( 1) C   1 - H  17  
                ( 39.74%)   0.6304* C   1 s( 30.55%)p 2.27( 69.38%)d 0.00(  0.07%)
                                            0.0003 -0.5525 -0.0177 -0.0003 -0.0002
                                           -0.4643 -0.0025 -0.0049 -0.0011 -0.6200
                                           -0.0033 -0.0064 -0.0015  0.3061  0.0016
                                            0.0031  0.0007 -0.0173  0.0097  0.0127
                                            0.0052  0.0092
                ( 60.26%)  -0.7763* H  17 s(100.00%)
                                           -1.0000 -0.0006 -0.0011
   384. (0.01497) BD*( 1) C   2 - C   3  
                ( 50.39%)   0.7099* C   2 s( 34.66%)p 1.88( 65.31%)d 0.00(  0.03%)
                                            0.0000  0.5887 -0.0088  0.0012  0.0003
                                           -0.4498 -0.0014 -0.0084 -0.0003 -0.5950
                                            0.0009 -0.0112 -0.0005  0.3079 -0.0414
                                            0.0013 -0.0004  0.0152 -0.0044 -0.0062
                                           -0.0041 -0.0038
                ( 49.61%)  -0.7043* C   3 s( 34.56%)p 1.89( 65.41%)d 0.00(  0.03%)
                                           -0.0001  0.5877  0.0135 -0.0025  0.0000
                                            0.4481 -0.0179 -0.0037  0.0006  0.6081
                                           -0.0207 -0.0052  0.0008 -0.2856 -0.0328
                                            0.0080 -0.0004  0.0137 -0.0060 -0.0086
                                           -0.0042 -0.0015
   385. (0.01112) BD*( 1) C   2 - H  18  
                ( 39.67%)   0.6299* C   2 s( 30.55%)p 2.27( 69.38%)d 0.00(  0.07%)
                                            0.0003 -0.5524 -0.0176 -0.0008 -0.0002
                                           -0.4142 -0.0021  0.0047 -0.0009 -0.5020
                                           -0.0024  0.0055 -0.0010 -0.5197 -0.0031
                                            0.0046 -0.0010 -0.0120 -0.0144 -0.0176
                                            0.0022 -0.0013
                ( 60.33%)  -0.7767* H  18 s(100.00%)
                                           -1.0000 -0.0007 -0.0012
   386. (0.02260) BD*( 1) C   3 - C   4  
                ( 50.82%)   0.7129* C   3 s( 35.30%)p 1.83( 64.67%)d 0.00(  0.03%)
                                            0.0001  0.5941  0.0063  0.0050  0.0003
                                           -0.4075  0.0129  0.0061  0.0001 -0.4995
                                            0.0162  0.0073  0.0000 -0.4798 -0.0174
                                            0.0075 -0.0019  0.0100  0.0080  0.0090
                                           -0.0020  0.0038
                ( 49.18%)  -0.7013* C   4 s( 34.18%)p 1.93( 65.79%)d 0.00(  0.03%)
                                           -0.0000  0.5846  0.0063  0.0010  0.0002
                                            0.4010 -0.0021 -0.0001  0.0013  0.4897
                                           -0.0012  0.0011  0.0014  0.5069 -0.0190
                                            0.0007  0.0032  0.0110  0.0088  0.0105
                                           -0.0023  0.0018
   387. (0.34977) BD*( 2) C   3 - C   4  
                ( 51.49%)   0.7175* C   3 s(  0.00%)p 1.00( 99.96%)d 0.00(  0.04%)
                                           -0.0000  0.0007 -0.0002  0.0005 -0.0000
                                            0.7940  0.0084  0.0061 -0.0017 -0.6059
                                           -0.0067 -0.0045  0.0010 -0.0428 -0.0005
                                            0.0002  0.0003 -0.0014 -0.0143  0.0113
                                           -0.0074  0.0016
                ( 48.51%)  -0.6965* C   4 s(  0.01%)p99.99( 99.96%)d 2.94(  0.03%)
                                           -0.0000 -0.0101 -0.0010  0.0013  0.0001
                                            0.8011  0.0084  0.0027 -0.0045 -0.5963
                                           -0.0051 -0.0025  0.0040 -0.0461 -0.0026
                                            0.0006  0.0001  0.0048  0.0032 -0.0029
                                            0.0162 -0.0004
   388. (0.01196) BD*( 1) C   3 - H  19  
                ( 39.70%)   0.6301* C   3 s( 30.03%)p 2.33( 69.90%)d 0.00(  0.07%)
                                            0.0004 -0.5478  0.0156  0.0023  0.0002
                                            0.0405  0.0049 -0.0021 -0.0012  0.1109
                                            0.0069 -0.0011 -0.0010 -0.8276 -0.0015
                                           -0.0052 -0.0018  0.0010  0.0026  0.0063
                                           -0.0001 -0.0250
                ( 60.30%)  -0.7765* H  19 s(100.00%)
                                           -1.0000 -0.0015 -0.0007
   389. (0.02631) BD*( 1) C   4 - C   5  
                ( 49.37%)   0.7026* C   4 s( 33.75%)p 1.96( 66.22%)d 0.00(  0.03%)
                                           -0.0000 -0.5809 -0.0060 -0.0023 -0.0001
                                           -0.0409 -0.0046 -0.0006  0.0009 -0.1073
                                           -0.0022 -0.0011  0.0010  0.8054 -0.0141
                                           -0.0019  0.0050 -0.0020  0.0025  0.0048
                                            0.0009 -0.0174
                ( 50.63%)  -0.7116* C   5 s( 35.07%)p 1.85( 64.90%)d 0.00(  0.03%)
                                           -0.0001 -0.5922 -0.0054 -0.0039 -0.0003
                                            0.0629 -0.0137 -0.0009 -0.0008  0.1338
                                           -0.0157 -0.0034 -0.0016 -0.7916  0.0021
                                            0.0105 -0.0010 -0.0033  0.0006  0.0032
                                            0.0010 -0.0156
   390. (0.02968) BD*( 1) C   4 - C   7  
                ( 51.24%)   0.7158* C   4 s( 32.03%)p 2.12( 67.93%)d 0.00(  0.03%)
                                            0.0002  0.5659 -0.0108 -0.0042 -0.0004
                                           -0.4418 -0.0162  0.0027 -0.0016 -0.6264
                                           -0.0191 -0.0002 -0.0014  0.3019 -0.0057
                                           -0.0004  0.0003  0.0130 -0.0056 -0.0090
                                           -0.0065 -0.0045
                ( 48.76%)  -0.6983* C   7 s( 29.20%)p 2.42( 70.77%)d 0.00(  0.03%)
                                            0.0001  0.5403  0.0082 -0.0011  0.0001
                                            0.4944 -0.0089  0.0030 -0.0018  0.5793
                                            0.0027 -0.0010  0.0008 -0.3569 -0.0150
                                            0.0034 -0.0025  0.0100 -0.0083 -0.0095
                                           -0.0019 -0.0026
   391. (0.01554) BD*( 1) C   5 - C   6  
                ( 49.54%)   0.7039* C   5 s( 34.77%)p 1.88( 65.20%)d 0.00(  0.03%)
                                           -0.0000  0.5895  0.0141 -0.0016 -0.0000
                                            0.4460  0.0027 -0.0052  0.0003  0.5989
                                            0.0010 -0.0060  0.0002 -0.3044  0.0414
                                           -0.0015 -0.0005  0.0148 -0.0043 -0.0061
                                           -0.0044 -0.0036
                ( 50.46%)  -0.7103* C   6 s( 34.80%)p 1.87( 65.17%)d 0.00(  0.03%)
                                            0.0000  0.5898 -0.0096  0.0017  0.0003
                                           -0.4520  0.0177  0.0068 -0.0003 -0.6038
                                            0.0206  0.0090 -0.0003  0.2845  0.0310
                                           -0.0086  0.0009  0.0136 -0.0062 -0.0085
                                           -0.0038 -0.0011
   392. (0.31447) BD*( 2) C   5 - C   6  
                ( 50.04%)   0.7074* C   5 s(  0.00%)p 1.00( 99.96%)d 0.00(  0.04%)
                                           -0.0000 -0.0007 -0.0017 -0.0012 -0.0000
                                            0.7918  0.0135  0.0112 -0.0022 -0.6088
                                           -0.0130 -0.0085  0.0007 -0.0394 -0.0011
                                           -0.0007  0.0005  0.0047  0.0015 -0.0020
                                            0.0185 -0.0003
                ( 49.96%)  -0.7068* C   6 s(  0.00%)p 1.00( 99.96%)d 0.00(  0.04%)
                                           -0.0000 -0.0003  0.0005  0.0003  0.0002
                                            0.7906  0.0171  0.0088 -0.0004 -0.6103
                                           -0.0131 -0.0067  0.0002 -0.0385 -0.0006
                                           -0.0008  0.0000 -0.0038  0.0129 -0.0095
                                           -0.0118 -0.0011
   393. (0.01242) BD*( 1) C   5 - H  20  
                ( 39.81%)   0.6310* C   5 s( 30.07%)p 2.32( 69.86%)d 0.00(  0.07%)
                                           -0.0003  0.5482 -0.0152 -0.0021 -0.0002
                                           -0.4113 -0.0041 -0.0003 -0.0006 -0.5013
                                           -0.0085 -0.0011 -0.0007 -0.5272  0.0071
                                           -0.0054 -0.0028  0.0124  0.0142  0.0179
                                           -0.0027  0.0013
                ( 60.19%)  -0.7758* H  20 s(100.00%)
                                            1.0000  0.0014  0.0007
   394. (0.01130) BD*( 1) C   6 - H  21  
                ( 39.65%)   0.6297* C   6 s( 30.50%)p 2.28( 69.44%)d 0.00(  0.07%)
                                           -0.0003  0.5520  0.0177  0.0009  0.0002
                                            0.0484  0.0005  0.0011  0.0003  0.1144
                                            0.0006  0.0015  0.0005 -0.8239 -0.0047
                                           -0.0081 -0.0014 -0.0016 -0.0026 -0.0060
                                            0.0001  0.0249
                ( 60.35%)  -0.7768* H  21 s(100.00%)
                                            1.0000  0.0007  0.0012
   395. (0.03488) BD*( 1) C   7 - C   8  
                ( 48.97%)   0.6998* C   7 s( 28.94%)p 2.45( 71.03%)d 0.00(  0.03%)
                                            0.0001  0.5379  0.0054 -0.0010  0.0002
                                           -0.8062  0.0054 -0.0008 -0.0018  0.0368
                                            0.0024 -0.0014  0.0022 -0.2424 -0.0133
                                            0.0015 -0.0034 -0.0006  0.0097 -0.0008
                                            0.0121 -0.0057
                ( 51.03%)  -0.7143* C   8 s( 32.15%)p 2.11( 67.82%)d 0.00(  0.03%)
                                            0.0002  0.5669 -0.0108 -0.0048 -0.0004
                                            0.7902  0.0243 -0.0031  0.0024 -0.0829
                                            0.0005 -0.0033  0.0002  0.2152 -0.0073
                                           -0.0010  0.0006 -0.0037  0.0076  0.0001
                                            0.0142 -0.0064
   396. (0.04742) BD*( 1) C   7 - N   9  
                ( 62.59%)   0.7911* C   7 s( 21.83%)p 3.58( 78.08%)d 0.00(  0.09%)
                                           -0.0001  0.4665  0.0249  0.0035 -0.0004
                                            0.3217 -0.0213  0.0007  0.0013 -0.8071
                                            0.0251  0.0003 -0.0030 -0.1570 -0.0090
                                            0.0014  0.0006 -0.0169 -0.0037  0.0090
                                           -0.0189 -0.0132
                ( 37.41%)  -0.6116* N   9 s( 34.39%)p 1.91( 65.59%)d 0.00(  0.03%)
                                           -0.0000  0.5864  0.0039 -0.0022  0.0002
                                           -0.2728 -0.0060  0.0060 -0.0003  0.7560
                                            0.0003 -0.0124  0.0017  0.0987  0.0005
                                            0.0030 -0.0004 -0.0087 -0.0058  0.0013
                                           -0.0101 -0.0069
   397. (0.02433) BD*( 1) C   7 - H  22  
                ( 38.06%)   0.6170* C   7 s( 20.09%)p 3.97( 79.83%)d 0.00(  0.08%)
                                            0.0004 -0.4475  0.0260  0.0001 -0.0001
                                           -0.0358  0.0039 -0.0014  0.0003 -0.0995
                                           -0.0135  0.0006 -0.0011 -0.8867 -0.0254
                                           -0.0025  0.0018 -0.0009 -0.0024 -0.0062
                                            0.0011 -0.0276
                ( 61.94%)  -0.7870* H  22 s(100.00%)
                                           -1.0000 -0.0044  0.0000
   398. (0.02537) BD*( 1) C   8 - C  10  
                ( 49.44%)   0.7032* C   8 s( 33.62%)p 1.97( 66.35%)d 0.00(  0.03%)
                                            0.0000 -0.5798 -0.0071 -0.0031 -0.0002
                                            0.2601  0.0033  0.0005 -0.0001  0.3295
                                           -0.0100 -0.0011  0.0020  0.6979 -0.0124
                                           -0.0018  0.0043 -0.0030 -0.0093 -0.0110
                                           -0.0013 -0.0106
                ( 50.56%)  -0.7110* C  10 s( 35.10%)p 1.85( 64.88%)d 0.00(  0.03%)
                                           -0.0001 -0.5924 -0.0049 -0.0037 -0.0004
                                           -0.2857  0.0208  0.0057  0.0013 -0.3214
                                           -0.0063  0.0046 -0.0009 -0.6806  0.0004
                                            0.0083 -0.0017 -0.0018 -0.0068 -0.0117
                                           -0.0013 -0.0090
   399. (0.02243) BD*( 1) C   8 - C  14  
                ( 49.26%)   0.7018* C   8 s( 34.21%)p 1.92( 65.76%)d 0.00(  0.03%)
                                            0.0000 -0.5848 -0.0067 -0.0008 -0.0002
                                            0.5074  0.0018  0.0007  0.0016 -0.4110
                                            0.0062  0.0001 -0.0023 -0.4806  0.0163
                                            0.0002 -0.0033  0.0099  0.0103 -0.0107
                                           -0.0034  0.0006
                ( 50.74%)  -0.7123* C  14 s( 35.21%)p 1.84( 64.77%)d 0.00(  0.03%)
                                           -0.0001 -0.5933 -0.0057 -0.0045 -0.0003
                                           -0.5276  0.0217  0.0077  0.0006  0.3864
                                            0.0016 -0.0053  0.0009  0.4681  0.0136
                                           -0.0068  0.0016  0.0080  0.0088 -0.0105
                                           -0.0043 -0.0019
   400. (0.34648) BD*( 2) C   8 - C  14  
                ( 49.83%)   0.7059* C   8 s(  0.00%)p 1.00( 99.96%)d 0.00(  0.03%)
                                           -0.0001  0.0029  0.0060  0.0016  0.0001
                                           -0.2225 -0.0051 -0.0001  0.0011 -0.8457
                                           -0.0078 -0.0059  0.0059  0.4846  0.0015
                                            0.0019 -0.0032  0.0119 -0.0089 -0.0003
                                            0.0097  0.0034
                ( 50.17%)  -0.7083* C  14 s(  0.01%)p 1.00( 99.95%)d 0.00(  0.04%)
                                            0.0000  0.0090  0.0020  0.0024 -0.0000
                                           -0.2122 -0.0059  0.0007  0.0010 -0.8528
                                           -0.0085 -0.0063  0.0014  0.4764  0.0049
                                            0.0037 -0.0006 -0.0003  0.0046  0.0100
                                           -0.0090 -0.0134
   401. (0.06230) BD*( 1) N   9 - C  15  
                ( 36.05%)   0.6004* N   9 s( 33.16%)p 2.01( 66.79%)d 0.00(  0.05%)
                                            0.0000 -0.5758 -0.0048 -0.0030  0.0001
                                            0.2861 -0.0013  0.0016  0.0008  0.6103
                                           -0.0159  0.0017  0.0017 -0.4618  0.0054
                                           -0.0046 -0.0012 -0.0078  0.0095  0.0148
                                            0.0091  0.0015
                ( 63.95%)  -0.7997* C  15 s( 32.77%)p 2.05( 67.15%)d 0.00(  0.08%)
                                           -0.0002 -0.5724  0.0108  0.0013  0.0016
                                           -0.2582  0.0217  0.0025  0.0010 -0.6369
                                            0.0103  0.0056  0.0024  0.4449 -0.0240
                                           -0.0053 -0.0017 -0.0134  0.0064  0.0211
                                            0.0116  0.0014
   402. (0.01592) BD*( 1) N   9 - C  29  
                ( 36.30%)   0.6025* N   9 s( 32.38%)p 2.09( 67.59%)d 0.00(  0.03%)
                                            0.0001 -0.5689  0.0109 -0.0047 -0.0000
                                           -0.5851  0.0047 -0.0008 -0.0002  0.1578
                                           -0.0037 -0.0002 -0.0005  0.5554 -0.0082
                                           -0.0013  0.0005  0.0063  0.0154 -0.0036
                                           -0.0035 -0.0008
                ( 63.70%)  -0.7981* C  29 s( 24.55%)p 3.07( 75.34%)d 0.00(  0.10%)
                                           -0.0001 -0.4946 -0.0302  0.0015  0.0003
                                            0.6172 -0.0324 -0.0027  0.0013 -0.1703
                                            0.0050  0.0021  0.0003 -0.5842  0.0340
                                            0.0026 -0.0015  0.0080  0.0270 -0.0066
                                           -0.0125 -0.0052
   403. (0.01541) BD*( 1) C  10 - C  11  
                ( 49.52%)   0.7037* C  10 s( 34.74%)p 1.88( 65.23%)d 0.00(  0.03%)
                                            0.0001 -0.5892 -0.0144  0.0009  0.0001
                                            0.7724 -0.0052 -0.0072  0.0003 -0.0694
                                           -0.0189  0.0040  0.0007  0.2214 -0.0365
                                            0.0007  0.0001  0.0047 -0.0060 -0.0023
                                           -0.0143  0.0059
                ( 50.48%)  -0.7105* C  11 s( 34.73%)p 1.88( 65.24%)d 0.00(  0.03%)
                                           -0.0000 -0.5892  0.0091 -0.0017 -0.0004
                                           -0.7779  0.0206  0.0123 -0.0007  0.0802
                                           -0.0218  0.0012 -0.0005 -0.1973 -0.0287
                                            0.0065 -0.0011  0.0025 -0.0087 -0.0025
                                           -0.0143  0.0048
   404. (0.33195) BD*( 2) C  10 - C  11  
                ( 49.37%)   0.7026* C  10 s(  0.00%)p 1.00( 99.97%)d 0.00(  0.03%)
                                           -0.0000  0.0019  0.0015  0.0004  0.0001
                                           -0.2143 -0.0064 -0.0021 -0.0005 -0.8458
                                           -0.0146 -0.0123  0.0021  0.4876  0.0091
                                            0.0070 -0.0012  0.0131 -0.0088  0.0007
                                            0.0091  0.0024
                ( 50.63%)  -0.7116* C  11 s(  0.00%)p 1.00( 99.96%)d 0.00(  0.04%)
                                            0.0000  0.0008 -0.0005  0.0005 -0.0001
                                           -0.2113 -0.0050 -0.0028  0.0003 -0.8472
                                           -0.0189 -0.0092  0.0003  0.4863  0.0106
                                            0.0053 -0.0004 -0.0140  0.0048 -0.0092
                                           -0.0002  0.0110
   405. (0.01249) BD*( 1) C  10 - H  23  
                ( 39.93%)   0.6319* C  10 s( 30.07%)p 2.32( 69.86%)d 0.00(  0.07%)
                                            0.0004 -0.5481  0.0154  0.0027  0.0001
                                           -0.5236 -0.0095  0.0006  0.0008  0.4190
                                           -0.0031  0.0013  0.0005  0.4987 -0.0056
                                            0.0051  0.0033  0.0138  0.0181 -0.0123
                                           -0.0036 -0.0002
                ( 60.07%)  -0.7751* H  23 s(100.00%)
                                           -1.0000 -0.0016 -0.0005
   406. (0.01549) BD*( 1) C  11 - C  12  
                ( 49.90%)   0.7064* C  11 s( 34.73%)p 1.88( 65.24%)d 0.00(  0.03%)
                                           -0.0000 -0.5892  0.0132  0.0029  0.0006
                                            0.5231 -0.0401 -0.0044  0.0001 -0.3988
                                            0.0015  0.0069 -0.0004 -0.4665 -0.0146
                                            0.0109 -0.0007  0.0092  0.0091 -0.0113
                                           -0.0034 -0.0022
                ( 50.10%)  -0.7078* C  12 s( 34.72%)p 1.88( 65.25%)d 0.00(  0.03%)
                                           -0.0000 -0.5891  0.0109  0.0000  0.0000
                                           -0.4996 -0.0165  0.0123 -0.0000  0.4027
                                           -0.0159 -0.0063 -0.0000  0.4886 -0.0350
                                           -0.0054 -0.0000  0.0102  0.0094 -0.0100
                                           -0.0055  0.0001
   407. (0.01127) BD*( 1) C  11 - H  24  
                ( 39.76%)   0.6306* C  11 s( 30.44%)p 2.28( 69.49%)d 0.00(  0.07%)
                                           -0.0003  0.5515  0.0177  0.0011  0.0002
                                           -0.2722 -0.0012 -0.0032 -0.0007 -0.3397
                                           -0.0018 -0.0031 -0.0005 -0.7109 -0.0039
                                           -0.0067 -0.0010  0.0069  0.0124  0.0147
                                           -0.0029  0.0157
                ( 60.24%)  -0.7761* H  24 s(100.00%)
                                            1.0000  0.0007  0.0011
   408. (0.01554) BD*( 1) C  12 - C  13  
                ( 50.06%)   0.7075* C  12 s( 34.70%)p 1.88( 65.27%)d 0.00(  0.03%)
                                            0.0000  0.5890 -0.0115 -0.0004 -0.0001
                                            0.2505  0.0289 -0.0085  0.0001  0.3333
                                           -0.0202 -0.0043 -0.0001  0.6906 -0.0230
                                           -0.0112 -0.0001  0.0027  0.0095  0.0115
                                            0.0024  0.0092
                ( 49.94%)  -0.7067* C  13 s( 34.74%)p 1.88( 65.23%)d 0.00(  0.03%)
                                            0.0000  0.5892 -0.0135 -0.0023 -0.0006
                                           -0.2791  0.0416  0.0002  0.0002 -0.3190
                                           -0.0060 -0.0067 -0.0003 -0.6860  0.0076
                                           -0.0118 -0.0004  0.0018  0.0069  0.0126
                                            0.0008  0.0101
   409. (0.33418) BD*( 2) C  12 - C  13  
                ( 49.52%)   0.7037* C  12 s(  0.00%)p 1.00( 99.96%)d 0.00(  0.04%)
                                            0.0000  0.0011 -0.0003 -0.0003 -0.0001
                                           -0.2107 -0.0056 -0.0027  0.0001 -0.8481
                                           -0.0227 -0.0108  0.0004  0.4848  0.0128
                                            0.0061 -0.0005 -0.0132  0.0047 -0.0086
                                           -0.0005  0.0099
                ( 50.48%)  -0.7105* C  13 s(  0.00%)p 1.00( 99.96%)d 0.00(  0.04%)
                                            0.0000  0.0031 -0.0001  0.0004 -0.0000
                                           -0.2083 -0.0053  0.0025  0.0002 -0.8500
                                           -0.0211  0.0109  0.0014  0.4827  0.0117
                                           -0.0059 -0.0008 -0.0011  0.0051  0.0087
                                           -0.0094 -0.0134
   410. (0.01157) BD*( 1) C  12 - H  25  
                ( 39.82%)   0.6310* C  12 s( 30.50%)p 2.28( 69.44%)d 0.00(  0.07%)
                                           -0.0003  0.5519  0.0180  0.0003  0.0002
                                           -0.8010 -0.0039 -0.0081 -0.0018  0.0759
                                            0.0004  0.0008  0.0002 -0.2165 -0.0009
                                           -0.0021 -0.0004 -0.0034  0.0112 -0.0027
                                            0.0200 -0.0110
                ( 60.18%)  -0.7758* H  25 s(100.00%)
                                            1.0000  0.0006  0.0012
   411. (0.01474) BD*( 1) C  13 - C  14  
                ( 50.39%)   0.7099* C  13 s( 34.66%)p 1.88( 65.31%)d 0.00(  0.03%)
                                            0.0000  0.5887 -0.0082  0.0011  0.0004
                                            0.7740 -0.0073  0.0141  0.0007 -0.0629
                                           -0.0183 -0.0033 -0.0004  0.2195 -0.0362
                                            0.0004 -0.0005 -0.0045  0.0058  0.0022
                                            0.0148 -0.0062
                ( 49.61%)  -0.7044* C  14 s( 34.60%)p 1.89( 65.36%)d 0.00(  0.03%)
                                           -0.0001  0.5881  0.0137 -0.0013 -0.0001
                                           -0.7769  0.0198  0.0074 -0.0009  0.0868
                                           -0.0223  0.0022  0.0003 -0.2017 -0.0302
                                            0.0065  0.0001 -0.0030  0.0090  0.0023
                                            0.0140 -0.0046
   412. (0.01113) BD*( 1) C  13 - H  26  
                ( 39.77%)   0.6306* C  13 s( 30.51%)p 2.28( 69.43%)d 0.00(  0.07%)
                                           -0.0003  0.5521  0.0173  0.0011  0.0003
                                           -0.5268 -0.0024  0.0060 -0.0010  0.4129
                                            0.0019 -0.0040  0.0007  0.4961  0.0025
                                           -0.0045  0.0009 -0.0140 -0.0180  0.0122
                                            0.0022  0.0006
                ( 60.23%)  -0.7761* H  26 s(100.00%)
                                            1.0000  0.0007  0.0011
   413. (0.01228) BD*( 1) C  14 - H  27  
                ( 39.76%)   0.6305* C  14 s( 30.08%)p 2.32( 69.85%)d 0.00(  0.07%)
                                            0.0004 -0.5482  0.0155  0.0028  0.0001
                                           -0.2671 -0.0085  0.0010  0.0013 -0.3391
                                            0.0015 -0.0016 -0.0010 -0.7156 -0.0003
                                           -0.0051 -0.0018 -0.0070 -0.0126 -0.0150
                                            0.0021 -0.0154
                ( 60.24%)  -0.7762* H  27 s(100.00%)
                                           -1.0000 -0.0016 -0.0007
   414. (0.29363) BD*( 1) C  15 - O  16  
                ( 73.02%)   0.8545* C  15 s(  0.02%)p99.99( 99.41%)d25.35(  0.56%)
                                           -0.0000  0.0148 -0.0013  0.0013 -0.0001
                                            0.7006  0.0300  0.0103  0.0021  0.1811
                                            0.0076  0.0045  0.0008  0.6846  0.0253
                                            0.0129  0.0010 -0.0010  0.0030  0.0170
                                           -0.0387  0.0620
                ( 26.98%)  -0.5194* O  16 s(  0.04%)p99.99( 99.85%)d 2.81(  0.11%)
                                           -0.0000  0.0196  0.0008  0.0009 -0.0000
                                            0.7363 -0.0003 -0.0010 -0.0025  0.1759
                                            0.0015  0.0014 -0.0008  0.6522  0.0010
                                           -0.0002 -0.0024  0.0003 -0.0022 -0.0073
                                            0.0178 -0.0267
   415. (0.00628) BD*( 2) C  15 - O  16  
                ( 64.17%)   0.8011* C  15 s( 31.88%)p 2.13( 67.97%)d 0.00(  0.16%)
                                            0.0000 -0.5615  0.0590  0.0012  0.0010
                                            0.5899 -0.0381 -0.0021 -0.0012 -0.1271
                                           -0.0195  0.0057 -0.0022 -0.5579  0.0493
                                            0.0014  0.0019  0.0094  0.0335 -0.0085
                                           -0.0155 -0.0071
                ( 35.83%)  -0.5986* O  16 s( 37.42%)p 1.67( 62.47%)d 0.00(  0.11%)
                                           -0.0001 -0.6105 -0.0383 -0.0008 -0.0000
                                           -0.5247  0.0165 -0.0010 -0.0007  0.1228
                                           -0.0099  0.0024 -0.0007  0.5777 -0.0147
                                            0.0009  0.0008  0.0050  0.0276 -0.0060
                                           -0.0137 -0.0098
   416. (0.03501) BD*( 1) C  15 - H  28  
                ( 41.76%)   0.6462* C  15 s( 35.64%)p 1.80( 64.27%)d 0.00(  0.09%)
                                           -0.0004  0.5959  0.0370  0.0014  0.0012
                                            0.2939  0.0156 -0.0029  0.0030 -0.7359
                                           -0.0112 -0.0021 -0.0001 -0.1190 -0.0134
                                            0.0025 -0.0045 -0.0184  0.0014  0.0095
                                           -0.0163 -0.0137
                ( 58.24%)  -0.7632* H  28 s(100.00%)
                                            1.0000  0.0046 -0.0004
   417. (0.01573) BD*( 1) C  29 - H  30  
                ( 40.10%)   0.6333* C  29 s( 24.93%)p 3.01( 75.00%)d 0.00(  0.07%)
                                           -0.0000  0.4992 -0.0078 -0.0014  0.0000
                                           -0.2973 -0.0157  0.0010 -0.0013  0.1910
                                            0.0147 -0.0040  0.0016 -0.7904  0.0011
                                           -0.0029 -0.0004 -0.0052  0.0175 -0.0091
                                            0.0017  0.0178
                ( 59.90%)  -0.7739* H  30 s(100.00%)
                                            1.0000  0.0027 -0.0001
   418. (0.01458) BD*( 1) C  29 - H  31  
                ( 39.56%)   0.6290* C  29 s( 25.05%)p 2.99( 74.87%)d 0.00(  0.07%)
                                            0.0000 -0.5005  0.0081 -0.0008 -0.0000
                                           -0.6956  0.0036 -0.0054  0.0008 -0.4846
                                           -0.0178  0.0022 -0.0019 -0.1719 -0.0095
                                           -0.0013 -0.0002 -0.0208 -0.0099 -0.0066
                                           -0.0051  0.0119
                ( 60.44%)  -0.7774* H  31 s(100.00%)
                                           -1.0000  0.0024  0.0000
   419. (0.00502) BD*( 1) C  29 - H  32  
                ( 39.13%)   0.6256* C  29 s( 25.55%)p 2.91( 74.38%)d 0.00(  0.07%)
                                           -0.0001  0.5055 -0.0015  0.0016  0.0001
                                            0.2093 -0.0085  0.0013 -0.0026 -0.8355
                                           -0.0154  0.0004  0.0019  0.0384  0.0122
                                           -0.0035  0.0019 -0.0092  0.0005 -0.0040
                                           -0.0209 -0.0127
                ( 60.87%)  -0.7802* H  32 s(100.00%)
                                            1.0000  0.0008  0.0004


 NHO Directionality and "Bond Bending" (deviations from line of nuclear centers)

         [Thresholds for printing:  angular deviation  >  1.0 degree]
                                    hybrid p-character > 25.0%
                                    orbital occupancy  >  0.10e

                                Line of Centers        Hybrid 1              Hybrid 2
                                ---------------  -------------------   ------------------
                NBO               Theta   Phi    Theta   Phi    Dev    Theta   Phi    Dev
 ========================================================================================
     1. BD (   1) C   1 - C   2     8.8  247.1    10.1  245.2   1.3    173.1   71.2   1.9
     2. BD (   2) C   1 - C   2     8.8  247.1    87.7  142.3  90.0     92.2  322.1  90.1
     3. BD (   1) C   1 - C   6   128.3  230.6   127.0  230.6   1.3     50.4   50.5   1.3
     5. BD (   1) C   2 - C   3    68.5  233.2    70.6  232.8   2.1    113.3   53.8   1.9
     7. BD (   1) C   3 - C   4   127.4  230.7   128.7  230.8   1.3      --     --    --
     8. BD (   2) C   3 - C   4   127.4  230.7    92.4  322.6  90.0     87.3  143.4  90.5
    10. BD (   1) C   4 - C   5   170.3   66.2   171.5   67.6   1.2      --     --    --
    11. BD (   1) C   4 - C   7    67.0  233.5    69.5  234.8   2.7    116.1   50.1   4.4
    12. BD (   1) C   5 - C   6   111.6   53.2   109.7   53.2   2.0     66.7  233.3   1.6
    13. BD (   2) C   5 - C   6   111.6   53.2    87.7  142.3  89.9     92.2  322.3  90.0
    16. BD (   1) C   7 - C   8   105.7  174.8   107.8  177.1   3.0     75.8  354.0   1.7
    17. BD (   1) C   7 - N   9    97.9  290.9   101.0  291.1   3.1      --     --    --
    20. BD (   1) C   8 - C  14    54.1  142.6     --     --    --     127.2  322.4   1.3
    21. BD (   2) C   8 - C  14    54.1  142.6    61.2  255.1  89.5     61.5  256.0  89.8
    22. BD (   1) N   9 - C  15    55.9  245.5    55.1  244.3   1.2    122.1   69.4   3.8
    24. BD (   1) C  10 - C  11   105.1  174.6   103.6  173.7   1.7     73.6  355.5   1.6
    25. BD (   2) C  10 - C  11   105.1  174.6    60.8  255.6  89.8     60.9  256.0  90.0
    27. BD (   1) C  11 - C  12    53.6  141.9    52.7  140.8   1.3    125.4  322.9   1.3
    29. BD (   1) C  12 - C  13    31.4   51.0    32.0   48.7   1.4    149.4  234.5   2.0
    30. BD (   2) C  12 - C  13    31.4   51.0    61.0  256.0  89.9     61.1  256.2  90.0
    32. BD (   1) C  13 - C  14    75.0  354.5    76.9  353.8   2.1    106.6  174.9   1.6
    35. BD (   1) C  15 - O  16    44.9  168.2    46.7   14.6  88.5     49.2   13.7  88.9
    36. BD (   2) C  15 - O  16    44.9  168.2    48.3  165.4   4.0    137.2  347.3   2.2
    37. BD (   1) C  15 - H  28    97.6  291.0    99.4  292.5   2.3      --     --    --
    38. BD (   1) C  29 - H  30   156.7  147.7   154.8  147.0   2.0      --     --    --
    39. BD (   1) C  29 - H  31    79.0   34.2    78.0   35.8   1.9      --     --    --
    40. BD (   1) C  29 - H  32    89.3  285.8    86.8  283.2   3.6      --     --    --
    58. LP (   1) N   9             --     --    133.3  194.0   --       --     --    --
    59. LP (   1) O  16             --     --     44.7  169.4   --       --     --    --
    60. LP (   2) O  16             --     --     76.8  271.7   --       --     --    --
   381. BD*(   2) C   1 - C   2     8.8  247.1    87.7  142.3  90.0     92.2  322.1  90.1
   387. BD*(   2) C   3 - C   4   127.4  230.7    92.4  322.6  90.0     87.3  143.4  90.5
   392. BD*(   2) C   5 - C   6   111.6   53.2    87.7  142.3  89.9     92.2  322.3  90.0
   400. BD*(   2) C   8 - C  14    54.1  142.6    61.2  255.1  89.5     61.5  256.0  89.8
   404. BD*(   2) C  10 - C  11   105.1  174.6    60.8  255.6  89.8     60.9  256.0  90.0
   409. BD*(   2) C  12 - C  13    31.4   51.0    61.0  256.0  89.9     61.1  256.2  90.0
   414. BD*(   1) C  15 - O  16    44.9  168.2    46.7   14.6  88.5     49.2   13.7  88.9


 Second Order Perturbation Theory Analysis of Fock Matrix in NBO Basis

     Threshold for printing:   0.50 kcal/mol
                                                                              E(2)  E(j)-E(i) F(i,j)
         Donor NBO (i)                     Acceptor NBO (j)                 kcal/mol   a.u.    a.u. 
 ===================================================================================================

 within unit  1
   1. BD (   1) C   1 - C   2        / 95. RY*(   1) C   3                    0.77    1.84    0.034
   1. BD (   1) C   1 - C   2        / 96. RY*(   2) C   3                    1.77    1.94    0.052
   1. BD (   1) C   1 - C   2        /146. RY*(   1) C   6                    0.99    1.86    0.038
   1. BD (   1) C   1 - C   2        /147. RY*(   2) C   6                    1.49    2.16    0.051
   1. BD (   1) C   1 - C   2        /382. BD*(   1) C   1 - C   6            2.51    1.39    0.053
   1. BD (   1) C   1 - C   2        /383. BD*(   1) C   1 - H  17            1.34    1.39    0.038
   1. BD (   1) C   1 - C   2        /384. BD*(   1) C   2 - C   3            2.56    1.38    0.053
   1. BD (   1) C   1 - C   2        /385. BD*(   1) C   2 - H  18            1.37    1.38    0.039
   1. BD (   1) C   1 - C   2        /388. BD*(   1) C   3 - H  19            2.41    1.38    0.052
   1. BD (   1) C   1 - C   2        /394. BD*(   1) C   6 - H  21            2.37    1.38    0.051
   2. BD (   2) C   1 - C   2        / 98. RY*(   4) C   3                    0.86    1.62    0.037
   2. BD (   2) C   1 - C   2        /148. RY*(   3) C   6                    0.50    0.94    0.021
   2. BD (   2) C   1 - C   2        /149. RY*(   4) C   6                    0.76    1.84    0.037
   2. BD (   2) C   1 - C   2        /387. BD*(   2) C   3 - C   4           29.06    0.35    0.090
   2. BD (   2) C   1 - C   2        /392. BD*(   2) C   5 - C   6           27.81    0.35    0.089
   3. BD (   1) C   1 - C   6        / 78. RY*(   1) C   2                    1.04    1.86    0.039
   3. BD (   1) C   1 - C   6        / 79. RY*(   2) C   2                    1.45    2.19    0.050
   3. BD (   1) C   1 - C   6        /129. RY*(   1) C   5                    1.07    1.88    0.040
   3. BD (   1) C   1 - C   6        /130. RY*(   2) C   5                    1.33    1.98    0.046
   3. BD (   1) C   1 - C   6        /380. BD*(   1) C   1 - C   2            2.51    1.39    0.053
   3. BD (   1) C   1 - C   6        /383. BD*(   1) C   1 - H  17            1.31    1.39    0.038
   3. BD (   1) C   1 - C   6        /385. BD*(   1) C   2 - H  18            2.37    1.38    0.051
   3. BD (   1) C   1 - C   6        /391. BD*(   1) C   5 - C   6            2.67    1.39    0.054
   3. BD (   1) C   1 - C   6        /393. BD*(   1) C   5 - H  20            2.50    1.38    0.053
   3. BD (   1) C   1 - C   6        /394. BD*(   1) C   6 - H  21            1.34    1.38    0.038
   4. BD (   1) C   1 - H  17        / 78. RY*(   1) C   2                    1.33    1.71    0.043
   4. BD (   1) C   1 - H  17        /146. RY*(   1) C   6                    1.34    1.71    0.043
   4. BD (   1) C   1 - H  17        /380. BD*(   1) C   1 - C   2            0.94    1.24    0.031
   4. BD (   1) C   1 - H  17        /382. BD*(   1) C   1 - C   6            0.94    1.24    0.030
   4. BD (   1) C   1 - H  17        /384. BD*(   1) C   2 - C   3            3.79    1.24    0.061
   4. BD (   1) C   1 - H  17        /385. BD*(   1) C   2 - H  18            0.56    1.23    0.024
   4. BD (   1) C   1 - H  17        /391. BD*(   1) C   5 - C   6            3.88    1.24    0.062
   4. BD (   1) C   1 - H  17        /394. BD*(   1) C   6 - H  21            0.57    1.23    0.024
   5. BD (   1) C   2 - C   3        / 61. RY*(   1) C   1                    0.96    1.88    0.038
   5. BD (   1) C   2 - C   3        / 62. RY*(   2) C   1                    1.44    2.19    0.050
   5. BD (   1) C   2 - C   3        /112. RY*(   1) C   4                    1.02    2.00    0.040
   5. BD (   1) C   2 - C   3        /113. RY*(   2) C   4                    0.55    1.75    0.028
   5. BD (   1) C   2 - C   3        /114. RY*(   3) C   4                    0.78    1.70    0.033
   5. BD (   1) C   2 - C   3        /380. BD*(   1) C   1 - C   2            2.53    1.39    0.053
   5. BD (   1) C   2 - C   3        /383. BD*(   1) C   1 - H  17            2.32    1.38    0.051
   5. BD (   1) C   2 - C   3        /385. BD*(   1) C   2 - H  18            1.32    1.38    0.038
   5. BD (   1) C   2 - C   3        /386. BD*(   1) C   3 - C   4            3.47    1.38    0.062
   5. BD (   1) C   2 - C   3        /388. BD*(   1) C   3 - H  19            1.36    1.38    0.039
   5. BD (   1) C   2 - C   3        /390. BD*(   1) C   4 - C   7            3.97    1.26    0.063
   6. BD (   1) C   2 - H  18        / 61. RY*(   1) C   1                    1.23    1.73    0.041
   6. BD (   1) C   2 - H  18        / 95. RY*(   1) C   3                    1.17    1.69    0.040
   6. BD (   1) C   2 - H  18        /380. BD*(   1) C   1 - C   2            0.96    1.24    0.031
   6. BD (   1) C   2 - H  18        /382. BD*(   1) C   1 - C   6            3.69    1.24    0.060
   6. BD (   1) C   2 - H  18        /383. BD*(   1) C   1 - H  17            0.57    1.24    0.024
   6. BD (   1) C   2 - H  18        /384. BD*(   1) C   2 - C   3            0.98    1.24    0.031
   6. BD (   1) C   2 - H  18        /386. BD*(   1) C   3 - C   4            4.10    1.23    0.063
   6. BD (   1) C   2 - H  18        /388. BD*(   1) C   3 - H  19            0.58    1.23    0.024
   7. BD (   1) C   3 - C   4        / 78. RY*(   1) C   2                    1.14    1.86    0.041
   7. BD (   1) C   3 - C   4        / 79. RY*(   2) C   2                    1.54    2.19    0.052
   7. BD (   1) C   3 - C   4        /129. RY*(   1) C   5                    0.76    1.88    0.034
   7. BD (   1) C   3 - C   4        /130. RY*(   2) C   5                    0.51    1.98    0.029
   7. BD (   1) C   3 - C   4        /163. RY*(   1) C   7                    1.54    1.75    0.046
   7. BD (   1) C   3 - C   4        /384. BD*(   1) C   2 - C   3            3.09    1.38    0.058
   7. BD (   1) C   3 - C   4        /385. BD*(   1) C   2 - H  18            1.91    1.38    0.046
   7. BD (   1) C   3 - C   4        /388. BD*(   1) C   3 - H  19            1.62    1.38    0.042
   7. BD (   1) C   3 - C   4        /389. BD*(   1) C   4 - C   5            3.34    1.37    0.060
   7. BD (   1) C   3 - C   4        /390. BD*(   1) C   4 - C   7            2.31    1.26    0.048
   7. BD (   1) C   3 - C   4        /393. BD*(   1) C   5 - H  20            2.61    1.38    0.054
   7. BD (   1) C   3 - C   4        /395. BD*(   1) C   7 - C   8            0.81    1.26    0.029
   7. BD (   1) C   3 - C   4        /396. BD*(   1) C   7 - N   9            0.69    1.18    0.026
   7. BD (   1) C   3 - C   4        /397. BD*(   1) C   7 - H  22            0.68    1.23    0.026
   8. BD (   2) C   3 - C   4        / 80. RY*(   3) C   2                    1.81    0.79    0.037
   8. BD (   2) C   3 - C   4        /131. RY*(   3) C   5                    1.74    1.19    0.044
   8. BD (   2) C   3 - C   4        /381. BD*(   2) C   1 - C   2           27.26    0.35    0.088
   8. BD (   2) C   3 - C   4        /392. BD*(   2) C   5 - C   6           27.32    0.35    0.088
   8. BD (   2) C   3 - C   4        /395. BD*(   1) C   7 - C   8            2.61    0.79    0.044
   8. BD (   2) C   3 - C   4        /396. BD*(   1) C   7 - N   9            6.46    0.70    0.065
   9. BD (   1) C   3 - H  19        / 78. RY*(   1) C   2                    1.08    1.71    0.038
   9. BD (   1) C   3 - H  19        /112. RY*(   1) C   4                    1.83    1.85    0.052
   9. BD (   1) C   3 - H  19        /380. BD*(   1) C   1 - C   2            3.65    1.24    0.060
   9. BD (   1) C   3 - H  19        /384. BD*(   1) C   2 - C   3            1.03    1.23    0.032
   9. BD (   1) C   3 - H  19        /385. BD*(   1) C   2 - H  18            0.57    1.23    0.024
   9. BD (   1) C   3 - H  19        /386. BD*(   1) C   3 - C   4            1.33    1.23    0.036
   9. BD (   1) C   3 - H  19        /389. BD*(   1) C   4 - C   5            4.78    1.22    0.068
  10. BD (   1) C   4 - C   5        / 95. RY*(   1) C   3                    0.92    1.84    0.037
  10. BD (   1) C   4 - C   5        / 96. RY*(   2) C   3                    0.55    1.94    0.029
  10. BD (   1) C   4 - C   5        /146. RY*(   1) C   6                    1.23    1.86    0.043
  10. BD (   1) C   4 - C   5        /147. RY*(   2) C   6                    1.53    2.16    0.052
  10. BD (   1) C   4 - C   5        /163. RY*(   1) C   7                    1.42    1.75    0.045
  10. BD (   1) C   4 - C   5        /164. RY*(   2) C   7                    0.65    1.58    0.029
  10. BD (   1) C   4 - C   5        /386. BD*(   1) C   3 - C   4            3.24    1.38    0.060
  10. BD (   1) C   4 - C   5        /388. BD*(   1) C   3 - H  19            2.45    1.38    0.052
  10. BD (   1) C   4 - C   5        /390. BD*(   1) C   4 - C   7            2.01    1.26    0.045
  10. BD (   1) C   4 - C   5        /391. BD*(   1) C   5 - C   6            3.27    1.39    0.060
  10. BD (   1) C   4 - C   5        /393. BD*(   1) C   5 - H  20            1.57    1.38    0.042
  10. BD (   1) C   4 - C   5        /394. BD*(   1) C   6 - H  21            1.98    1.38    0.047
  10. BD (   1) C   4 - C   5        /397. BD*(   1) C   7 - H  22            1.03    1.23    0.032
  11. BD (   1) C   4 - C   7        / 95. RY*(   1) C   3                    1.90    1.80    0.053
  11. BD (   1) C   4 - C   7        /129. RY*(   1) C   5                    1.43    1.84    0.046
  11. BD (   1) C   4 - C   7        /181. RY*(   2) C   8                    0.89    1.68    0.035
  11. BD (   1) C   4 - C   7        /182. RY*(   3) C   8                    0.52    1.70    0.027
  11. BD (   1) C   4 - C   7        /198. RY*(   2) N   9                    0.78    1.63    0.032
  11. BD (   1) C   4 - C   7        /384. BD*(   1) C   2 - C   3            2.13    1.34    0.048
  11. BD (   1) C   4 - C   7        /386. BD*(   1) C   3 - C   4            2.03    1.33    0.047
  11. BD (   1) C   4 - C   7        /389. BD*(   1) C   4 - C   5            2.06    1.33    0.047
  11. BD (   1) C   4 - C   7        /391. BD*(   1) C   5 - C   6            2.30    1.34    0.050
  11. BD (   1) C   4 - C   7        /395. BD*(   1) C   7 - C   8            2.78    1.22    0.052
  11. BD (   1) C   4 - C   7        /396. BD*(   1) C   7 - N   9            0.97    1.13    0.030
  11. BD (   1) C   4 - C   7        /397. BD*(   1) C   7 - H  22            0.92    1.18    0.029
  11. BD (   1) C   4 - C   7        /398. BD*(   1) C   8 - C  10            0.64    1.34    0.026
  11. BD (   1) C   4 - C   7        /399. BD*(   1) C   8 - C  14            0.89    1.34    0.031
  11. BD (   1) C   4 - C   7        /400. BD*(   2) C   8 - C  14            2.51    0.79    0.043
  11. BD (   1) C   4 - C   7        /401. BD*(   1) N   9 - C  15            2.87    1.24    0.054
  12. BD (   1) C   5 - C   6        / 61. RY*(   1) C   1                    0.94    1.88    0.038
  12. BD (   1) C   5 - C   6        / 62. RY*(   2) C   1                    1.40    2.19    0.050
  12. BD (   1) C   5 - C   6        /112. RY*(   1) C   4                    1.34    2.00    0.046
  12. BD (   1) C   5 - C   6        /113. RY*(   2) C   4                    0.66    1.75    0.030
  12. BD (   1) C   5 - C   6        /114. RY*(   3) C   4                    0.56    1.70    0.028
  12. BD (   1) C   5 - C   6        /382. BD*(   1) C   1 - C   6            2.59    1.39    0.054
  12. BD (   1) C   5 - C   6        /383. BD*(   1) C   1 - H  17            2.29    1.39    0.050
  12. BD (   1) C   5 - C   6        /389. BD*(   1) C   4 - C   5            3.63    1.37    0.063
  12. BD (   1) C   5 - C   6        /390. BD*(   1) C   4 - C   7            4.07    1.26    0.064
  12. BD (   1) C   5 - C   6        /393. BD*(   1) C   5 - H  20            1.55    1.38    0.041
  12. BD (   1) C   5 - C   6        /394. BD*(   1) C   6 - H  21            1.35    1.38    0.039
  13. BD (   2) C   5 - C   6        / 63. RY*(   3) C   1                    1.38    0.78    0.032
  13. BD (   2) C   5 - C   6        /381. BD*(   2) C   1 - C   2           28.14    0.35    0.089
  13. BD (   2) C   5 - C   6        /387. BD*(   2) C   3 - C   4           28.32    0.35    0.089
  14. BD (   1) C   5 - H  20        /112. RY*(   1) C   4                    1.82    1.85    0.052
  14. BD (   1) C   5 - H  20        /146. RY*(   1) C   6                    1.19    1.71    0.040
  14. BD (   1) C   5 - H  20        /382. BD*(   1) C   1 - C   6            3.65    1.24    0.060
  14. BD (   1) C   5 - H  20        /386. BD*(   1) C   3 - C   4            4.64    1.23    0.067
  14. BD (   1) C   5 - H  20        /389. BD*(   1) C   4 - C   5            1.30    1.23    0.036
  14. BD (   1) C   5 - H  20        /391. BD*(   1) C   5 - C   6            1.10    1.24    0.033
  14. BD (   1) C   5 - H  20        /394. BD*(   1) C   6 - H  21            0.57    1.24    0.024
  15. BD (   1) C   6 - H  21        / 61. RY*(   1) C   1                    1.22    1.73    0.041
  15. BD (   1) C   6 - H  21        /129. RY*(   1) C   5                    1.17    1.73    0.040
  15. BD (   1) C   6 - H  21        /380. BD*(   1) C   1 - C   2            3.69    1.24    0.060
  15. BD (   1) C   6 - H  21        /382. BD*(   1) C   1 - C   6            0.93    1.24    0.030
  15. BD (   1) C   6 - H  21        /383. BD*(   1) C   1 - H  17            0.57    1.24    0.024
  15. BD (   1) C   6 - H  21        /389. BD*(   1) C   4 - C   5            4.14    1.22    0.064
  15. BD (   1) C   6 - H  21        /391. BD*(   1) C   5 - C   6            1.01    1.24    0.032
  15. BD (   1) C   6 - H  21        /393. BD*(   1) C   5 - H  20            0.55    1.24    0.023
  16. BD (   1) C   7 - C   8        /113. RY*(   2) C   4                    1.54    1.70    0.046
  16. BD (   1) C   7 - C   8        /197. RY*(   1) N   9                    1.37    1.56    0.042
  16. BD (   1) C   7 - C   8        /214. RY*(   1) C  10                    1.47    1.84    0.047
  16. BD (   1) C   7 - C   8        /282. RY*(   1) C  14                    1.88    1.80    0.052
  16. BD (   1) C   7 - C   8        /386. BD*(   1) C   3 - C   4            2.00    1.33    0.046
  16. BD (   1) C   7 - C   8        /387. BD*(   2) C   3 - C   4            2.01    0.78    0.038
  16. BD (   1) C   7 - C   8        /390. BD*(   1) C   4 - C   7            2.81    1.21    0.052
  16. BD (   1) C   7 - C   8        /396. BD*(   1) C   7 - N   9            0.78    1.13    0.027
  16. BD (   1) C   7 - C   8        /397. BD*(   1) C   7 - H  22            0.92    1.18    0.029
  16. BD (   1) C   7 - C   8        /398. BD*(   1) C   8 - C  10            2.08    1.33    0.047
  16. BD (   1) C   7 - C   8        /399. BD*(   1) C   8 - C  14            2.11    1.34    0.048
  16. BD (   1) C   7 - C   8        /402. BD*(   1) N   9 - C  29            2.03    1.15    0.043
  16. BD (   1) C   7 - C   8        /403. BD*(   1) C  10 - C  11            2.29    1.34    0.050
  16. BD (   1) C   7 - C   8        /411. BD*(   1) C  13 - C  14            2.11    1.34    0.048
  17. BD (   1) C   7 - N   9        /182. RY*(   3) C   8                    0.70    1.82    0.032
  17. BD (   1) C   7 - N   9        /299. RY*(   1) C  15                    1.37    2.15    0.049
  17. BD (   1) C   7 - N   9        /357. RY*(   1) C  29                    0.89    1.71    0.035
  17. BD (   1) C   7 - N   9        /386. BD*(   1) C   3 - C   4            0.73    1.45    0.029
  17. BD (   1) C   7 - N   9        /387. BD*(   2) C   3 - C   4            1.06    0.90    0.030
  17. BD (   1) C   7 - N   9        /390. BD*(   1) C   4 - C   7            0.89    1.33    0.031
  17. BD (   1) C   7 - N   9        /395. BD*(   1) C   7 - C   8            0.85    1.33    0.030
  17. BD (   1) C   7 - N   9        /399. BD*(   1) C   8 - C  14            1.82    1.45    0.046
  17. BD (   1) C   7 - N   9        /400. BD*(   2) C   8 - C  14            0.67    0.90    0.024
  17. BD (   1) C   7 - N   9        /401. BD*(   1) N   9 - C  15            1.14    1.35    0.035
  17. BD (   1) C   7 - N   9        /402. BD*(   1) N   9 - C  29            1.21    1.26    0.035
  17. BD (   1) C   7 - N   9        /416. BD*(   1) C  15 - H  28            1.33    1.38    0.038
  17. BD (   1) C   7 - N   9        /419. BD*(   1) C  29 - H  32            0.82    1.30    0.029
  18. BD (   1) C   7 - H  22        /389. BD*(   1) C   4 - C   5            6.11    1.17    0.076
  18. BD (   1) C   7 - H  22        /390. BD*(   1) C   4 - C   7            0.82    1.05    0.026
  18. BD (   1) C   7 - H  22        /395. BD*(   1) C   7 - C   8            0.75    1.06    0.025
  18. BD (   1) C   7 - H  22        /398. BD*(   1) C   8 - C  10            5.21    1.17    0.070
  18. BD (   1) C   7 - H  22        /400. BD*(   2) C   8 - C  14            0.75    0.62    0.021
  18. BD (   1) C   7 - H  22        /402. BD*(   1) N   9 - C  29            3.67    0.99    0.054
  19. BD (   1) C   8 - C  10        /163. RY*(   1) C   7                    1.65    1.74    0.048
  19. BD (   1) C   8 - C  10        /231. RY*(   1) C  11                    1.18    1.86    0.042
  19. BD (   1) C   8 - C  10        /232. RY*(   2) C  11                    1.55    2.16    0.052
  19. BD (   1) C   8 - C  10        /282. RY*(   1) C  14                    0.88    1.84    0.036
  19. BD (   1) C   8 - C  10        /395. BD*(   1) C   7 - C   8            2.00    1.26    0.045
  19. BD (   1) C   8 - C  10        /397. BD*(   1) C   7 - H  22            1.08    1.22    0.033
  19. BD (   1) C   8 - C  10        /399. BD*(   1) C   8 - C  14            3.21    1.38    0.059
  19. BD (   1) C   8 - C  10        /403. BD*(   1) C  10 - C  11            3.28    1.38    0.060
  19. BD (   1) C   8 - C  10        /405. BD*(   1) C  10 - H  23            1.62    1.38    0.042
  19. BD (   1) C   8 - C  10        /407. BD*(   1) C  11 - H  24            1.99    1.38    0.047
  19. BD (   1) C   8 - C  10        /413. BD*(   1) C  14 - H  27            2.40    1.38    0.052
  20. BD (   1) C   8 - C  14        /163. RY*(   1) C   7                    1.79    1.74    0.050
  20. BD (   1) C   8 - C  14        /214. RY*(   1) C  10                    0.70    1.88    0.033
  20. BD (   1) C   8 - C  14        /265. RY*(   1) C  13                    1.09    1.86    0.040
  20. BD (   1) C   8 - C  14        /266. RY*(   2) C  13                    1.56    2.19    0.052
  20. BD (   1) C   8 - C  14        /395. BD*(   1) C   7 - C   8            2.21    1.26    0.047
  20. BD (   1) C   8 - C  14        /396. BD*(   1) C   7 - N   9            1.39    1.17    0.036
  20. BD (   1) C   8 - C  14        /398. BD*(   1) C   8 - C  10            3.35    1.37    0.061
  20. BD (   1) C   8 - C  14        /405. BD*(   1) C  10 - H  23            2.54    1.38    0.053
  20. BD (   1) C   8 - C  14        /411. BD*(   1) C  13 - C  14            3.11    1.38    0.059
  20. BD (   1) C   8 - C  14        /412. BD*(   1) C  13 - H  26            1.96    1.38    0.047
  20. BD (   1) C   8 - C  14        /413. BD*(   1) C  14 - H  27            1.67    1.38    0.043
  21. BD (   2) C   8 - C  14        /216. RY*(   3) C  10                    1.94    1.06    0.045
  21. BD (   2) C   8 - C  14        /267. RY*(   3) C  13                    1.73    0.78    0.036
  21. BD (   2) C   8 - C  14        /387. BD*(   2) C   3 - C   4            1.36    0.34    0.019
  21. BD (   2) C   8 - C  14        /390. BD*(   1) C   4 - C   7            3.21    0.78    0.049
  21. BD (   2) C   8 - C  14        /396. BD*(   1) C   7 - N   9            2.95    0.70    0.044
  21. BD (   2) C   8 - C  14        /404. BD*(   2) C  10 - C  11           27.51    0.35    0.087
  21. BD (   2) C   8 - C  14        /409. BD*(   2) C  12 - C  13           29.37    0.35    0.090
  22. BD (   1) N   9 - C  15        /163. RY*(   1) C   7                    1.46    1.89    0.047
  22. BD (   1) N   9 - C  15        /164. RY*(   2) C   7                    0.74    1.71    0.032
  22. BD (   1) N   9 - C  15        /357. RY*(   1) C  29                    0.92    1.78    0.036
  22. BD (   1) N   9 - C  15        /390. BD*(   1) C   4 - C   7            1.57    1.39    0.042
  22. BD (   1) N   9 - C  15        /396. BD*(   1) C   7 - N   9            1.64    1.31    0.042
  22. BD (   1) N   9 - C  15        /402. BD*(   1) N   9 - C  29            1.32    1.33    0.037
  22. BD (   1) N   9 - C  15        /415. BD*(   2) C  15 - O  16            0.52    1.53    0.025
  23. BD (   1) N   9 - C  29        /163. RY*(   1) C   7                    0.86    1.83    0.035
  23. BD (   1) N   9 - C  29        /164. RY*(   2) C   7                    1.01    1.65    0.036
  23. BD (   1) N   9 - C  29        /302. RY*(   4) C  15                    1.35    1.94    0.046
  23. BD (   1) N   9 - C  29        /395. BD*(   1) C   7 - C   8            0.52    1.34    0.024
  23. BD (   1) N   9 - C  29        /396. BD*(   1) C   7 - N   9            1.44    1.25    0.038
  23. BD (   1) N   9 - C  29        /401. BD*(   1) N   9 - C  15            1.02    1.36    0.034
  23. BD (   1) N   9 - C  29        /415. BD*(   2) C  15 - O  16            2.53    1.47    0.054
  24. BD (   1) C  10 - C  11        /180. RY*(   1) C   8                    1.29    1.96    0.045
  24. BD (   1) C  10 - C  11        /181. RY*(   2) C   8                    0.60    1.72    0.029
  24. BD (   1) C  10 - C  11        /182. RY*(   3) C   8                    0.58    1.74    0.028
  24. BD (   1) C  10 - C  11        /248. RY*(   1) C  12                    0.95    1.87    0.038
  24. BD (   1) C  10 - C  11        /249. RY*(   2) C  12                    1.41    2.18    0.050
  24. BD (   1) C  10 - C  11        /395. BD*(   1) C   7 - C   8            3.95    1.26    0.063
  24. BD (   1) C  10 - C  11        /398. BD*(   1) C   8 - C  10            3.72    1.38    0.064
  24. BD (   1) C  10 - C  11        /405. BD*(   1) C  10 - H  23            1.56    1.38    0.041
  24. BD (   1) C  10 - C  11        /406. BD*(   1) C  11 - C  12            2.58    1.39    0.053
  24. BD (   1) C  10 - C  11        /407. BD*(   1) C  11 - H  24            1.33    1.38    0.038
  24. BD (   1) C  10 - C  11        /410. BD*(   1) C  12 - H  25            2.31    1.38    0.051
  25. BD (   2) C  10 - C  11        /250. RY*(   3) C  12                    1.33    0.78    0.031
  25. BD (   2) C  10 - C  11        /400. BD*(   2) C   8 - C  14           29.52    0.35    0.092
  25. BD (   2) C  10 - C  11        /409. BD*(   2) C  12 - C  13           27.79    0.35    0.088
  26. BD (   1) C  10 - H  23        /180. RY*(   1) C   8                    1.78    1.81    0.051
  26. BD (   1) C  10 - H  23        /231. RY*(   1) C  11                    1.12    1.71    0.039
  26. BD (   1) C  10 - H  23        /398. BD*(   1) C   8 - C  10            1.35    1.23    0.037
  26. BD (   1) C  10 - H  23        /399. BD*(   1) C   8 - C  14            4.80    1.24    0.069
  26. BD (   1) C  10 - H  23        /403. BD*(   1) C  10 - C  11            1.12    1.24    0.033
  26. BD (   1) C  10 - H  23        /406. BD*(   1) C  11 - C  12            3.56    1.24    0.059
  26. BD (   1) C  10 - H  23        /407. BD*(   1) C  11 - H  24            0.54    1.24    0.023
  27. BD (   1) C  11 - C  12        /214. RY*(   1) C  10                    0.96    1.88    0.038
  27. BD (   1) C  11 - C  12        /215. RY*(   2) C  10                    1.44    1.98    0.048
  27. BD (   1) C  11 - C  12        /265. RY*(   1) C  13                    1.05    1.86    0.040
  27. BD (   1) C  11 - C  12        /266. RY*(   2) C  13                    1.42    2.19    0.050
  27. BD (   1) C  11 - C  12        /403. BD*(   1) C  10 - C  11            2.67    1.38    0.054
  27. BD (   1) C  11 - C  12        /405. BD*(   1) C  10 - H  23            2.53    1.38    0.053
  27. BD (   1) C  11 - C  12        /407. BD*(   1) C  11 - H  24            1.35    1.38    0.039
  27. BD (   1) C  11 - C  12        /408. BD*(   1) C  12 - C  13            2.56    1.39    0.053
  27. BD (   1) C  11 - C  12        /410. BD*(   1) C  12 - H  25            1.35    1.38    0.039
  27. BD (   1) C  11 - C  12        /412. BD*(   1) C  13 - H  26            2.36    1.38    0.051
  28. BD (   1) C  11 - H  24        /214. RY*(   1) C  10                    1.15    1.74    0.040
  28. BD (   1) C  11 - H  24        /248. RY*(   1) C  12                    1.23    1.73    0.041
  28. BD (   1) C  11 - H  24        /398. BD*(   1) C   8 - C  10            4.02    1.23    0.063
  28. BD (   1) C  11 - H  24        /403. BD*(   1) C  10 - C  11            0.97    1.24    0.031
  28. BD (   1) C  11 - H  24        /405. BD*(   1) C  10 - H  23            0.54    1.23    0.023
  28. BD (   1) C  11 - H  24        /406. BD*(   1) C  11 - C  12            0.95    1.24    0.031
  28. BD (   1) C  11 - H  24        /408. BD*(   1) C  12 - C  13            3.72    1.24    0.061
  28. BD (   1) C  11 - H  24        /410. BD*(   1) C  12 - H  25            0.57    1.24    0.024
  29. BD (   1) C  12 - C  13        /231. RY*(   1) C  11                    1.01    1.86    0.039
  29. BD (   1) C  12 - C  13        /232. RY*(   2) C  11                    1.47    2.17    0.051
  29. BD (   1) C  12 - C  13        /282. RY*(   1) C  14                    0.76    1.85    0.034
  29. BD (   1) C  12 - C  13        /283. RY*(   2) C  14                    1.79    1.92    0.052
  29. BD (   1) C  12 - C  13        /406. BD*(   1) C  11 - C  12            2.57    1.39    0.053
  29. BD (   1) C  12 - C  13        /407. BD*(   1) C  11 - H  24            2.38    1.38    0.051
  29. BD (   1) C  12 - C  13        /410. BD*(   1) C  12 - H  25            1.35    1.38    0.039
  29. BD (   1) C  12 - C  13        /411. BD*(   1) C  13 - C  14            2.57    1.38    0.053
  29. BD (   1) C  12 - C  13        /412. BD*(   1) C  13 - H  26            1.36    1.38    0.039
  29. BD (   1) C  12 - C  13        /413. BD*(   1) C  14 - H  27            2.45    1.38    0.052
  30. BD (   2) C  12 - C  13        /234. RY*(   4) C  11                    0.86    1.79    0.038
  30. BD (   2) C  12 - C  13        /285. RY*(   4) C  14                    0.65    1.62    0.032
  30. BD (   2) C  12 - C  13        /400. BD*(   2) C   8 - C  14           27.51    0.35    0.088
  30. BD (   2) C  12 - C  13        /404. BD*(   2) C  10 - C  11           29.27    0.35    0.090
  31. BD (   1) C  12 - H  25        /231. RY*(   1) C  11                    1.34    1.71    0.043
  31. BD (   1) C  12 - H  25        /265. RY*(   1) C  13                    1.32    1.71    0.043
  31. BD (   1) C  12 - H  25        /403. BD*(   1) C  10 - C  11            3.87    1.24    0.062
  31. BD (   1) C  12 - H  25        /406. BD*(   1) C  11 - C  12            0.96    1.24    0.031
  31. BD (   1) C  12 - H  25        /407. BD*(   1) C  11 - H  24            0.56    1.23    0.023
  31. BD (   1) C  12 - H  25        /408. BD*(   1) C  12 - C  13            0.95    1.24    0.031
  31. BD (   1) C  12 - H  25        /411. BD*(   1) C  13 - C  14            3.79    1.23    0.061
  31. BD (   1) C  12 - H  25        /412. BD*(   1) C  13 - H  26            0.55    1.23    0.023
  32. BD (   1) C  13 - C  14        /180. RY*(   1) C   8                    0.99    1.96    0.039
  32. BD (   1) C  13 - C  14        /181. RY*(   2) C   8                    0.78    1.71    0.033
  32. BD (   1) C  13 - C  14        /182. RY*(   3) C   8                    0.74    1.74    0.032
  32. BD (   1) C  13 - C  14        /248. RY*(   1) C  12                    0.95    1.87    0.038
  32. BD (   1) C  13 - C  14        /249. RY*(   2) C  12                    1.43    2.18    0.050
  32. BD (   1) C  13 - C  14        /395. BD*(   1) C   7 - C   8            4.01    1.26    0.064
  32. BD (   1) C  13 - C  14        /399. BD*(   1) C   8 - C  14            3.56    1.38    0.063
  32. BD (   1) C  13 - C  14        /408. BD*(   1) C  12 - C  13            2.52    1.38    0.053
  32. BD (   1) C  13 - C  14        /410. BD*(   1) C  12 - H  25            2.32    1.38    0.051
  32. BD (   1) C  13 - C  14        /412. BD*(   1) C  13 - H  26            1.30    1.38    0.038
  32. BD (   1) C  13 - C  14        /413. BD*(   1) C  14 - H  27            1.42    1.37    0.040
  33. BD (   1) C  13 - H  26        /248. RY*(   1) C  12                    1.23    1.73    0.041
  33. BD (   1) C  13 - H  26        /282. RY*(   1) C  14                    1.16    1.70    0.040
  33. BD (   1) C  13 - H  26        /399. BD*(   1) C   8 - C  14            3.97    1.23    0.063
  33. BD (   1) C  13 - H  26        /406. BD*(   1) C  11 - C  12            3.71    1.24    0.061
  33. BD (   1) C  13 - H  26        /408. BD*(   1) C  12 - C  13            0.94    1.24    0.031
  33. BD (   1) C  13 - H  26        /410. BD*(   1) C  12 - H  25            0.56    1.24    0.024
  33. BD (   1) C  13 - H  26        /411. BD*(   1) C  13 - C  14            0.96    1.24    0.031
  33. BD (   1) C  13 - H  26        /413. BD*(   1) C  14 - H  27            0.55    1.23    0.023
  34. BD (   1) C  14 - H  27        /180. RY*(   1) C   8                    1.83    1.81    0.052
  34. BD (   1) C  14 - H  27        /265. RY*(   1) C  13                    1.06    1.71    0.038
  34. BD (   1) C  14 - H  27        /398. BD*(   1) C   8 - C  10            4.88    1.23    0.069
  34. BD (   1) C  14 - H  27        /399. BD*(   1) C   8 - C  14            1.40    1.23    0.037
  34. BD (   1) C  14 - H  27        /408. BD*(   1) C  12 - C  13            3.59    1.24    0.060
  34. BD (   1) C  14 - H  27        /411. BD*(   1) C  13 - C  14            1.03    1.23    0.032
  34. BD (   1) C  14 - H  27        /412. BD*(   1) C  13 - H  26            0.55    1.23    0.023
  35. BD (   1) C  15 - O  16        /197. RY*(   1) N   9                    0.53    1.27    0.023
  35. BD (   1) C  15 - O  16        /414. BD*(   1) C  15 - O  16            1.08    0.47    0.022
  36. BD (   2) C  15 - O  16        /164. RY*(   2) C   7                    0.77    1.91    0.034
  36. BD (   2) C  15 - O  16        /198. RY*(   2) N   9                    0.89    2.01    0.038
  36. BD (   2) C  15 - O  16        /299. RY*(   1) C  15                    0.86    2.42    0.041
  36. BD (   2) C  15 - O  16        /401. BD*(   1) N   9 - C  15            0.53    1.62    0.027
  36. BD (   2) C  15 - O  16        /402. BD*(   1) N   9 - C  29            2.50    1.53    0.055
  37. BD (   1) C  15 - H  28        /198. RY*(   2) N   9                    0.90    1.57    0.034
  37. BD (   1) C  15 - H  28        /316. RY*(   1) O  16                    0.77    1.50    0.031
  37. BD (   1) C  15 - H  28        /396. BD*(   1) C   7 - N   9            5.09    1.08    0.067
  38. BD (   1) C  29 - H  30        /197. RY*(   1) N   9                    0.99    1.43    0.034
  38. BD (   1) C  29 - H  30        /401. BD*(   1) N   9 - C  15            1.98    1.11    0.042
  39. BD (   1) C  29 - H  31        /197. RY*(   1) N   9                    0.74    1.43    0.029
  39. BD (   1) C  29 - H  31        /401. BD*(   1) N   9 - C  15            2.02    1.10    0.043
  40. BD (   1) C  29 - H  32        /396. BD*(   1) C   7 - N   9            5.36    1.00    0.066
  41. CR (   1) C   1                / 79. RY*(   2) C   2                    1.29   11.82    0.110
  41. CR (   1) C   1                /147. RY*(   2) C   6                    1.24   11.79    0.108
  41. CR (   1) C   1                /334. RY*(   2) H  17                    0.58   12.27    0.075
  41. CR (   1) C   1                /384. BD*(   1) C   2 - C   3            0.65   11.01    0.076
  41. CR (   1) C   1                /391. BD*(   1) C   5 - C   6            0.68   11.01    0.077
  42. CR (   1) C   2                / 62. RY*(   2) C   1                    1.34   11.81    0.112
  42. CR (   1) C   2                / 96. RY*(   2) C   3                    1.15   11.56    0.103
  42. CR (   1) C   2                /336. RY*(   2) H  18                    0.62   12.33    0.078
  42. CR (   1) C   2                /382. BD*(   1) C   1 - C   6            0.64   11.01    0.075
  42. CR (   1) C   2                /386. BD*(   1) C   3 - C   4            0.79   11.00    0.083
  43. CR (   1) C   3                / 79. RY*(   2) C   2                    1.30   11.82    0.111
  43. CR (   1) C   3                /112. RY*(   1) C   4                    0.67   11.62    0.079
  43. CR (   1) C   3                /114. RY*(   3) C   4                    0.79   11.32    0.085
  43. CR (   1) C   3                /337. RY*(   1) H  19                    0.61   11.80    0.076
  43. CR (   1) C   3                /380. BD*(   1) C   1 - C   2            0.65   11.01    0.076
  43. CR (   1) C   3                /389. BD*(   1) C   4 - C   5            0.81   10.99    0.085
  43. CR (   1) C   3                /390. BD*(   1) C   4 - C   7            0.88   10.88    0.088
  44. CR (   1) C   4                / 96. RY*(   2) C   3                    1.27   11.59    0.108
  44. CR (   1) C   4                /130. RY*(   2) C   5                    1.21   11.63    0.106
  44. CR (   1) C   4                /164. RY*(   2) C   7                    1.06   11.22    0.097
  44. CR (   1) C   4                /384. BD*(   1) C   2 - C   3            0.64   11.03    0.075
  44. CR (   1) C   4                /391. BD*(   1) C   5 - C   6            0.62   11.03    0.074
  45. CR (   1) C   5                /113. RY*(   2) C   4                    1.10   11.37    0.100
  45. CR (   1) C   5                /114. RY*(   3) C   4                    0.81   11.32    0.085
  45. CR (   1) C   5                /147. RY*(   2) C   6                    1.37   11.79    0.113
  45. CR (   1) C   5                /339. RY*(   1) H  20                    0.60   11.67    0.075
  45. CR (   1) C   5                /382. BD*(   1) C   1 - C   6            0.65   11.01    0.076
  45. CR (   1) C   5                /386. BD*(   1) C   3 - C   4            0.73   11.00    0.081
  45. CR (   1) C   5                /390. BD*(   1) C   4 - C   7            0.85   10.88    0.086
  46. CR (   1) C   6                / 62. RY*(   2) C   1                    1.28   11.81    0.110
  46. CR (   1) C   6                /130. RY*(   2) C   5                    1.08   11.60    0.100
  46. CR (   1) C   6                /342. RY*(   2) H  21                    0.59   12.30    0.076
  46. CR (   1) C   6                /380. BD*(   1) C   1 - C   2            0.64   11.01    0.075
  46. CR (   1) C   6                /389. BD*(   1) C   4 - C   5            0.81   11.00    0.085
  47. CR (   1) C   7                /112. RY*(   1) C   4                    1.02   11.67    0.098
  47. CR (   1) C   7                /180. RY*(   1) C   8                    1.06   11.63    0.099
  47. CR (   1) C   7                /386. BD*(   1) C   3 - C   4            0.50   11.05    0.067
  47. CR (   1) C   7                /389. BD*(   1) C   4 - C   5            0.71   11.04    0.080
  47. CR (   1) C   7                /398. BD*(   1) C   8 - C  10            0.69   11.05    0.078
  47. CR (   1) C   7                /399. BD*(   1) C   8 - C  14            0.56   11.06    0.070
  47. CR (   1) C   7                /401. BD*(   1) N   9 - C  15            0.66   10.96    0.077
  47. CR (   1) C   7                /402. BD*(   1) N   9 - C  29            0.96   10.87    0.091
  48. CR (   1) C   8                /165. RY*(   3) C   7                    0.52   11.30    0.069
  48. CR (   1) C   8                /215. RY*(   2) C  10                    1.21   11.62    0.106
  48. CR (   1) C   8                /283. RY*(   2) C  14                    1.28   11.56    0.108
  48. CR (   1) C   8                /403. BD*(   1) C  10 - C  11            0.63   11.03    0.075
  48. CR (   1) C   8                /411. BD*(   1) C  13 - C  14            0.62   11.03    0.074
  49. CR (   1) N   9                /165. RY*(   3) C   7                    1.03   15.51    0.113
  49. CR (   1) N   9                /299. RY*(   1) C  15                    0.76   15.93    0.098
  49. CR (   1) N   9                /303. RY*(   5) C  15                    0.83   16.35    0.104
  49. CR (   1) N   9                /359. RY*(   3) C  29                    1.38   15.77    0.132
  50. CR (   1) C  10                /181. RY*(   2) C   8                    1.29   11.34    0.108
  50. CR (   1) C  10                /182. RY*(   3) C   8                    0.76   11.36    0.083
  50. CR (   1) C  10                /232. RY*(   2) C  11                    1.35   11.79    0.113
  50. CR (   1) C  10                /345. RY*(   1) H  23                    0.75   12.07    0.085
  50. CR (   1) C  10                /395. BD*(   1) C   7 - C   8            0.83   10.88    0.085
  50. CR (   1) C  10                /399. BD*(   1) C   8 - C  14            0.77   11.00    0.083
  50. CR (   1) C  10                /406. BD*(   1) C  11 - C  12            0.65   11.01    0.076
  51. CR (   1) C  11                /215. RY*(   2) C  10                    1.10   11.60    0.101
  51. CR (   1) C  11                /249. RY*(   2) C  12                    1.29   11.81    0.110
  51. CR (   1) C  11                /348. RY*(   2) H  24                    0.61   12.33    0.078
  51. CR (   1) C  11                /398. BD*(   1) C   8 - C  10            0.78   11.00    0.083
  51. CR (   1) C  11                /408. BD*(   1) C  12 - C  13            0.65   11.01    0.076
  52. CR (   1) C  12                /232. RY*(   2) C  11                    1.25   11.79    0.109
  52. CR (   1) C  12                /266. RY*(   2) C  13                    1.29   11.81    0.110
  52. CR (   1) C  12                /350. RY*(   2) H  25                    0.59   12.29    0.076
  52. CR (   1) C  12                /403. BD*(   1) C  10 - C  11            0.67   11.01    0.077
  52. CR (   1) C  12                /411. BD*(   1) C  13 - C  14            0.65   11.00    0.076
  53. CR (   1) C  13                /249. RY*(   2) C  12                    1.33   11.81    0.112
  53. CR (   1) C  13                /283. RY*(   2) C  14                    1.09   11.54    0.100
  53. CR (   1) C  13                /352. RY*(   2) H  26                    0.63   12.34    0.079
  53. CR (   1) C  13                /399. BD*(   1) C   8 - C  14            0.77   11.00    0.082
  53. CR (   1) C  13                /406. BD*(   1) C  11 - C  12            0.65   11.01    0.076
  54. CR (   1) C  14                /180. RY*(   1) C   8                    0.70   11.58    0.081
  54. CR (   1) C  14                /181. RY*(   2) C   8                    0.52   11.34    0.069
  54. CR (   1) C  14                /182. RY*(   3) C   8                    0.93   11.36    0.092
  54. CR (   1) C  14                /266. RY*(   2) C  13                    1.29   11.81    0.110
  54. CR (   1) C  14                /353. RY*(   1) H  27                    0.64   11.88    0.078
  54. CR (   1) C  14                /395. BD*(   1) C   7 - C   8            0.88   10.88    0.088
  54. CR (   1) C  14                /398. BD*(   1) C   8 - C  10            0.82   11.00    0.085
  54. CR (   1) C  14                /408. BD*(   1) C  12 - C  13            0.65   11.01    0.076
  55. CR (   1) C  15                /396. BD*(   1) C   7 - N   9            1.36   10.92    0.110
  55. CR (   1) C  15                /402. BD*(   1) N   9 - C  29            1.11   10.93    0.099
  56. CR (   1) O  16                /299. RY*(   1) C  15                    4.07   20.67    0.260
  57. CR (   1) C  29                /377. RY*(   2) H  31                    0.53   12.62    0.073
  57. CR (   1) C  29                /378. RY*(   1) H  32                    0.57   11.58    0.072
  57. CR (   1) C  29                /396. BD*(   1) C   7 - N   9            1.06   10.84    0.097
  57. CR (   1) C  29                /401. BD*(   1) N   9 - C  15            0.73   10.94    0.081
  58. LP (   1) N   9                /166. RY*(   4) C   7                    0.64    1.41    0.029
  58. LP (   1) N   9                /168. RY*(   6) C   7                    0.52    1.82    0.030
  58. LP (   1) N   9                /300. RY*(   2) C  15                    1.00    1.86    0.042
  58. LP (   1) N   9                /301. RY*(   3) C  15                    1.65    1.91    0.055
  58. LP (   1) N   9                /304. RY*(   6) C  15                    1.19    1.05    0.035
  58. LP (   1) N   9                /358. RY*(   2) C  29                    2.09    1.50    0.055
  58. LP (   1) N   9                /395. BD*(   1) C   7 - C   8            6.40    0.80    0.069
  58. LP (   1) N   9                /397. BD*(   1) C   7 - H  22            4.61    0.76    0.058
  58. LP (   1) N   9                /400. BD*(   2) C   8 - C  14            0.86    0.37    0.016
  58. LP (   1) N   9                /414. BD*(   1) C  15 - O  16           86.11    0.34    0.154
  58. LP (   1) N   9                /417. BD*(   1) C  29 - H  30            6.47    0.76    0.069
  58. LP (   1) N   9                /418. BD*(   1) C  29 - H  31            5.92    0.77    0.066
  59. LP (   1) O  16                /299. RY*(   1) C  15                   10.23    2.12    0.132
  59. LP (   1) O  16                /300. RY*(   2) C  15                    0.80    2.36    0.039
  59. LP (   1) O  16                /301. RY*(   3) C  15                    0.60    2.42    0.034
  59. LP (   1) O  16                /311. RY*(  13) C  15                    0.55    3.01    0.036
  60. LP (   2) O  16                /300. RY*(   2) C  15                    1.84    1.89    0.054
  60. LP (   2) O  16                /301. RY*(   3) C  15                    1.16    1.94    0.043
  60. LP (   2) O  16                /390. BD*(   1) C   4 - C   7            0.63    0.82    0.021
  60. LP (   2) O  16                /401. BD*(   1) N   9 - C  15           24.78    0.85    0.131
  60. LP (   2) O  16                /402. BD*(   1) N   9 - C  29            0.51    0.76    0.018
  60. LP (   2) O  16                /416. BD*(   1) C  15 - H  28           16.93    0.88    0.111
 381. BD*(   2) C   1 - C   2        / 63. RY*(   3) C   1                    3.21    0.43    0.083
 381. BD*(   2) C   1 - C   2        / 74. RY*(  14) C   1                    0.72    0.37    0.036
 381. BD*(   2) C   1 - C   2        / 80. RY*(   3) C   2                    2.37    0.44    0.072
 381. BD*(   2) C   1 - C   2        / 88. RY*(  11) C   2                    0.53    0.43    0.034
 387. BD*(   2) C   3 - C   4        / 80. RY*(   3) C   2                    0.65    0.44    0.036
 387. BD*(   2) C   3 - C   4        / 97. RY*(   3) C   3                    3.03    0.71    0.099
 387. BD*(   2) C   3 - C   4        /131. RY*(   3) C   5                    0.59    0.84    0.047
 387. BD*(   2) C   3 - C   4        /395. BD*(   1) C   7 - C   8            0.80    0.44    0.038
 387. BD*(   2) C   3 - C   4        /396. BD*(   1) C   7 - N   9            2.54    0.35    0.060
 392. BD*(   2) C   5 - C   6        /132. RY*(   4) C   5                    1.55    1.12    0.094
 392. BD*(   2) C   5 - C   6        /148. RY*(   3) C   6                    2.75    0.59    0.091
 400. BD*(   2) C   8 - C  14        /216. RY*(   3) C  10                    0.73    0.71    0.049
 400. BD*(   2) C   8 - C  14        /267. RY*(   3) C  13                    0.55    0.43    0.033
 400. BD*(   2) C   8 - C  14        /284. RY*(   3) C  14                    3.07    0.65    0.095
 400. BD*(   2) C   8 - C  14        /390. BD*(   1) C   4 - C   7            1.43    0.42    0.051
 400. BD*(   2) C   8 - C  14        /396. BD*(   1) C   7 - N   9            1.19    0.35    0.041
 404. BD*(   2) C  10 - C  11        /216. RY*(   3) C  10                    0.61    0.72    0.046
 404. BD*(   2) C  10 - C  11        /217. RY*(   4) C  10                    1.28    1.26    0.088
 404. BD*(   2) C  10 - C  11        /233. RY*(   3) C  11                    2.71    0.64    0.091
 404. BD*(   2) C  10 - C  11        /241. RY*(  11) C  11                    0.69    0.47    0.039
 409. BD*(   2) C  12 - C  13        /250. RY*(   3) C  12                    3.43    0.43    0.083
 409. BD*(   2) C  12 - C  13        /267. RY*(   3) C  13                    2.78    0.43    0.075
 414. BD*(   1) C  15 - O  16        /300. RY*(   2) C  15                    0.89    1.52    0.085
 414. BD*(   1) C  15 - O  16        /301. RY*(   3) C  15                    1.47    1.58    0.111
 414. BD*(   1) C  15 - O  16        /304. RY*(   6) C  15                    2.03    0.71    0.088
 414. BD*(   1) C  15 - O  16        /310. RY*(  12) C  15                    0.59    1.31    0.065
 414. BD*(   1) C  15 - O  16        /317. RY*(   2) O  16                    2.23    0.53    0.080


 Natural Bond Orbitals (Summary):

                                                            Principal Delocalizations
           NBO                        Occupancy    Energy   (geminal,vicinal,remote)
 ====================================================================================
 Molecular unit  1  (C15H15NO)
     1. BD (   1) C   1 - C   2          1.98156    -0.77203  384(g),382(g),388(v),394(v)
                                                    96(v),147(v),385(g),383(g)
                                                    146(v),95(v)
     2. BD (   2) C   1 - C   2          1.66253    -0.29697  387(v),392(v),98(v),149(v)
                                                    148(v)
     3. BD (   1) C   1 - C   6          1.98153    -0.77141  391(g),380(g),393(v),385(v)
                                                    79(v),394(g),130(v),383(g)
                                                    129(v),78(v)
     4. BD (   1) C   1 - H  17          1.98164    -0.62302  391(v),384(v),146(v),78(v)
                                                    380(g),382(g),394(v),385(v)
     5. BD (   1) C   2 - C   3          1.97907    -0.77037  390(v),386(g),380(g),383(v)
                                                    62(v),388(g),385(g),112(v)
                                                    61(v),114(v),113(v)
     6. BD (   1) C   2 - H  18          1.98134    -0.62299  386(v),382(v),61(v),95(v)
                                                    384(g),380(g),388(v),383(v)
     7. BD (   1) C   3 - C   4          1.97423    -0.77066  389(g),384(g),393(v),390(g)
                                                    385(v),388(g),79(v),163(v)
                                                    78(v),395(v),129(v),396(v)
                                                    397(v),130(v)
     8. BD (   2) C   3 - C   4          1.66651    -0.29862  392(v),381(v),396(v),395(v)
                                                    80(v),131(v)
     9. BD (   1) C   3 - H  19          1.98065    -0.62277  389(v),380(v),112(v),386(g)
                                                    78(v),384(g),385(v)
    10. BD (   1) C   4 - C   5          1.97405    -0.77098  391(g),386(g),388(v),390(g)
                                                    394(v),393(g),147(v),163(v)
                                                    146(v),397(v),95(v),164(v)
                                                    96(v)
    11. BD (   1) C   4 - C   7          1.96435    -0.72731  400(v),401(v),395(g),391(v)
                                                    384(v),389(g),386(g),95(v)
                                                    129(v),396(g),397(g),181(v)
                                                    399(v),198(v),398(v),182(v)
    12. BD (   1) C   5 - C   6          1.97914    -0.77161  390(v),389(g),382(g),383(v)
                                                    393(g),62(v),394(g),112(v)
                                                    61(v),113(v),114(v)
    13. BD (   2) C   5 - C   6          1.66575    -0.29839  387(v),381(v),63(v)
    14. BD (   1) C   5 - H  20          1.97966    -0.62586  386(v),382(v),112(v),389(g)
                                                    146(v),391(g),394(v)
    15. BD (   1) C   6 - H  21          1.98152    -0.62296  389(v),380(v),61(v),129(v)
                                                    391(g),382(g),383(v),393(v)
    16. BD (   1) C   7 - C   8          1.96391    -0.72441  390(g),387(v),403(v),411(v)
                                                    399(g),398(g),402(v),386(v)
                                                    282(v),113(v),214(v),197(v)
                                                    397(g),396(g)
    17. BD (   1) C   7 - N   9          1.97878    -0.84216  399(v),299(v),416(v),387(v)
                                                    402(g),401(g),357(v),390(g)
                                                    395(g),419(v),400(v),386(v)
                                                    182(v)
    18. BD (   1) C   7 - H  22          1.96355    -0.56512  389(v),398(v),402(v),400(v)
                                                    390(g),395(g)
    19. BD (   1) C   8 - C  10          1.97342    -0.76651  403(g),399(g),413(v),395(g)
                                                    407(v),163(v),405(g),232(v)
                                                    231(v),397(v),282(v)
    20. BD (   1) C   8 - C  14          1.97391    -0.76599  398(g),411(g),405(v),395(g)
                                                    412(v),163(v),413(g),266(v)
                                                    396(v),265(v),214(v)
    21. BD (   2) C   8 - C  14          1.64971    -0.29084  409(v),404(v),390(v),396(v)
                                                    216(v),267(v),387(r)
    22. BD (   1) N   9 - C  15          1.98767    -0.90918  396(g),390(v),163(v),402(g)
                                                    357(v),164(v),415(g)
    23. BD (   1) N   9 - C  29          1.98816    -0.84922  415(v),396(g),302(v),401(g)
                                                    164(v),163(v),395(v)
    24. BD (   1) C  10 - C  11          1.97899    -0.76690  395(v),398(g),406(g),410(v)
                                                    405(g),249(v),407(g),180(v)
                                                    248(v),181(v),182(v)
    25. BD (   2) C  10 - C  11          1.66768    -0.29479  400(v),409(v),250(v)
    26. BD (   1) C  10 - H  23          1.98012    -0.62276  399(v),406(v),180(v),398(g)
                                                    231(v),403(g),407(v)
    27. BD (   1) C  11 - C  12          1.98137    -0.76816  403(g),408(g),405(v),412(v)
                                                    215(v),266(v),407(g),410(g)
                                                    265(v),214(v)
    28. BD (   1) C  11 - H  24          1.98158    -0.62060  398(v),408(v),248(v),214(v)
                                                    403(g),406(g),410(v),405(v)
    29. BD (   1) C  12 - C  13          1.98142    -0.76776  411(g),406(g),413(v),407(v)
                                                    283(v),232(v),412(g),410(g)
                                                    231(v),282(v)
    30. BD (   2) C  12 - C  13          1.66395    -0.29356  404(v),400(v),234(v),285(v)
    31. BD (   1) C  12 - H  25          1.98159    -0.61922  403(v),411(v),231(v),265(v)
                                                    406(g),408(g),407(v),412(v)
    32. BD (   1) C  13 - C  14          1.97899    -0.76533  395(v),399(g),408(g),410(v)
                                                    249(v),413(g),412(g),180(v)
                                                    248(v),181(v),182(v)
    33. BD (   1) C  13 - H  26          1.98163    -0.62060  399(v),406(v),248(v),282(v)
                                                    411(g),408(g),410(v),413(v)
    34. BD (   1) C  14 - H  27          1.98030    -0.61881  398(v),408(v),180(v),399(g)
                                                    265(v),411(g),412(v)
    35. BD (   1) C  15 - O  16          1.99641    -0.43915  414(g),197(v)
    36. BD (   2) C  15 - O  16          1.99317    -1.10688  402(v),198(v),299(g),164(r)
                                                    401(g)
    37. BD (   1) C  15 - H  28          1.98658    -0.67118  396(v),198(v),316(v)
    38. BD (   1) C  29 - H  30          1.98766    -0.59325  401(v),197(v)
    39. BD (   1) C  29 - H  31          1.98789    -0.59042  401(v),197(v),387(r)
    40. BD (   1) C  29 - H  32          1.98791    -0.59924  396(v)
    41. CR (   1) C   1                  1.99929   -10.39428  79(v),147(v),391(v),384(v)
                                                    334(v)
    42. CR (   1) C   2                  1.99928   -10.39466  62(v),96(v),386(v),382(v)
                                                    336(v)
    43. CR (   1) C   3                  1.99917   -10.39366  79(v),390(v),389(v),114(v)
                                                    112(v),380(v),337(v)
    44. CR (   1) C   4                  1.99910   -10.41927  96(v),130(v),164(v),384(v)
                                                    391(v)
    45. CR (   1) C   5                  1.99916   -10.39364  147(v),113(v),390(v),114(v)
                                                    386(v),382(v),339(v)
    46. CR (   1) C   6                  1.99929   -10.39547  62(v),130(v),389(v),380(v)
                                                    342(v)
    47. CR (   1) C   7                  1.99900   -10.44394  180(v),112(v),402(v),389(v)
                                                    398(v),401(v),399(v),386(v)
    48. CR (   1) C   8                  1.99910   -10.41159  283(v),215(v),403(v),411(v)
                                                    165(v)
    49. CR (   1) N   9                  1.99937   -14.62245  359(v),165(v),303(v),299(v)
    50. CR (   1) C  10                  1.99915   -10.38895  232(v),181(v),395(v),399(v)
                                                    182(v),345(v),406(v)
    51. CR (   1) C  11                  1.99929   -10.39216  249(v),215(v),398(v),408(v)
                                                    348(v)
    52. CR (   1) C  12                  1.99929   -10.38957  266(v),232(v),403(v),411(v)
                                                    350(v)
    53. CR (   1) C  13                  1.99929   -10.39183  249(v),283(v),399(v),406(v)
                                                    352(v)
    54. CR (   1) C  14                  1.99916   -10.38835  266(v),182(v),395(v),398(v)
                                                    180(v),408(v),353(v),181(v)
    55. CR (   1) C  15                  1.99940   -10.51302  396(v),402(v)
    56. CR (   1) O  16                  1.99981   -19.36279  299(v)
    57. CR (   1) C  29                  1.99940   -10.43043  396(v),401(v),378(v),377(v)
    58. LP (   1) N   9                  1.66271    -0.30862  414(v),417(v),395(v),418(v)
                                                    397(v),358(v),301(v),304(v)
                                                    300(v),400(r),166(v),168(v)
    59. LP (   1) O  16                  1.98761    -0.81440  299(v),300(v),301(v),311(v)
    60. LP (   2) O  16                  1.89890    -0.33905  401(v),416(v),300(v),301(v)
                                                    390(r),402(r)
    61. RY*(   1) C   1                  0.00541     1.10748   
    62. RY*(   2) C   1                  0.00193     1.41745   
    63. RY*(   3) C   1                  0.00086     0.48121   
    64. RY*(   4) C   1                  0.00055     1.69281   
    65. RY*(   5) C   1                  0.00043     0.89762   
    66. RY*(   6) C   1                  0.00036     1.27902   
    67. RY*(   7) C   1                  0.00019     1.30108   
    68. RY*(   8) C   1                  0.00006     1.19364   
    69. RY*(   9) C   1                  0.00007     2.76933   
    70. RY*(  10) C   1                  0.00001     2.09856   
    71. RY*(  11) C   1                  0.00000    22.51176   
    72. RY*(  12) C   1                  0.00001     1.90468   
    73. RY*(  13) C   1                  0.00001     1.48799   
    74. RY*(  14) C   1                  0.00001     0.42093   
    75. RY*(  15) C   1                  0.00000     2.62633   
    76. RY*(  16) C   1                  0.00000     1.47686   
    77. RY*(  17) C   1                  0.00000     2.55053   
    78. RY*(   1) C   2                  0.00566     1.08654   
    79. RY*(   2) C   2                  0.00197     1.42217   
    80. RY*(   3) C   2                  0.00084     0.49404   
    81. RY*(   4) C   2                  0.00057     1.68293   
    82. RY*(   5) C   2                  0.00045     1.15288   
    83. RY*(   6) C   2                  0.00027     1.12280   
    84. RY*(   7) C   2                  0.00017     1.18790   
    85. RY*(   8) C   2                  0.00008     2.18531   
    86. RY*(   9) C   2                  0.00003     2.33331   
    87. RY*(  10) C   2                  0.00004     1.54603   
    88. RY*(  11) C   2                  0.00002     0.48284   
    89. RY*(  12) C   2                  0.00000     2.21774   
    90. RY*(  13) C   2                  0.00001     1.57913   
    91. RY*(  14) C   2                  0.00001     2.32880   
    92. RY*(  15) C   2                  0.00000    22.50616   
    93. RY*(  16) C   2                  0.00000     1.42886   
    94. RY*(  17) C   2                  0.00000     2.49440   
    95. RY*(   1) C   3                  0.00601     1.07196   
    96. RY*(   2) C   3                  0.00207     1.16637   
    97. RY*(   3) C   3                  0.00138     0.76097   
    98. RY*(   4) C   3                  0.00057     1.32229   
    99. RY*(   5) C   3                  0.00045     1.08915   
   100. RY*(   6) C   3                  0.00027     1.29064   
   101. RY*(   7) C   3                  0.00021     1.10718   
   102. RY*(   8) C   3                  0.00013     1.83910   
   103. RY*(   9) C   3                  0.00008     1.74791   
   104. RY*(  10) C   3                  0.00008     2.40012   
   105. RY*(  11) C   3                  0.00005     1.41109   
   106. RY*(  12) C   3                  0.00003     2.19625   
   107. RY*(  13) C   3                  0.00002     1.68372   
   108. RY*(  14) C   3                  0.00002     2.03459   
   109. RY*(  15) C   3                  0.00001     2.45717   
   110. RY*(  16) C   3                  0.00000     2.53804   
   111. RY*(  17) C   3                  0.00000    21.89119   
   112. RY*(   1) C   4                  0.00729     1.22700   
   113. RY*(   2) C   4                  0.00325     0.97802   
   114. RY*(   3) C   4                  0.00235     0.92993   
   115. RY*(   4) C   4                  0.00087     0.98537   
   116. RY*(   5) C   4                  0.00065     1.71638   
   117. RY*(   6) C   4                  0.00037     1.90881   
   118. RY*(   7) C   4                  0.00027     0.94115   
   119. RY*(   8) C   4                  0.00024     1.37666   
   120. RY*(   9) C   4                  0.00013     1.35358   
   121. RY*(  10) C   4                  0.00012     1.67176   
   122. RY*(  11) C   4                  0.00007     1.05599   
   123. RY*(  12) C   4                  0.00007     2.39147   
   124. RY*(  13) C   4                  0.00008     3.65785   
   125. RY*(  14) C   4                  0.00008     2.99942   
   126. RY*(  15) C   4                  0.00003     2.94591   
   127. RY*(  16) C   4                  0.00001     2.88157   
   128. RY*(  17) C   4                  0.00001    21.59897   
   129. RY*(   1) C   5                  0.00552     1.11164   
   130. RY*(   2) C   5                  0.00187     1.20657   
   131. RY*(   3) C   5                  0.00110     0.88855   
   132. RY*(   4) C   5                  0.00054     1.17140   
   133. RY*(   5) C   5                  0.00050     0.95293   
   134. RY*(   6) C   5                  0.00031     1.06838   
   135. RY*(   7) C   5                  0.00017     0.80115   
   136. RY*(   8) C   5                  0.00016     1.96648   
   137. RY*(   9) C   5                  0.00011     2.07388   
   138. RY*(  10) C   5                  0.00009     1.75106   
   139. RY*(  11) C   5                  0.00006     2.27074   
   140. RY*(  12) C   5                  0.00005     2.16985   
   141. RY*(  13) C   5                  0.00001     2.62179   
   142. RY*(  14) C   5                  0.00002     1.61572   
   143. RY*(  15) C   5                  0.00001     2.59225   
   144. RY*(  16) C   5                  0.00000    22.12823   
   145. RY*(  17) C   5                  0.00001     2.09262   
   146. RY*(   1) C   6                  0.00579     1.08729   
   147. RY*(   2) C   6                  0.00201     1.39278   
   148. RY*(   3) C   6                  0.00097     0.64411   
   149. RY*(   4) C   6                  0.00055     1.54108   
   150. RY*(   5) C   6                  0.00044     1.20491   
   151. RY*(   6) C   6                  0.00027     1.09433   
   152. RY*(   7) C   6                  0.00015     1.22196   
   153. RY*(   8) C   6                  0.00009     1.84289   
   154. RY*(   9) C   6                  0.00005     2.32492   
   155. RY*(  10) C   6                  0.00003     1.95526   
   156. RY*(  11) C   6                  0.00002     0.60044   
   157. RY*(  12) C   6                  0.00001     2.57876   
   158. RY*(  13) C   6                  0.00001     2.15362   
   159. RY*(  14) C   6                  0.00000     1.41590   
   160. RY*(  15) C   6                  0.00000    22.59357   
   161. RY*(  16) C   6                  0.00000     2.07089   
   162. RY*(  17) C   6                  0.00001     1.52929   
   163. RY*(   1) C   7                  0.01272     0.97724   
   164. RY*(   2) C   7                  0.00605     0.80426   
   165. RY*(   3) C   7                  0.00239     0.89049   
   166. RY*(   4) C   7                  0.00151     1.10199   
   167. RY*(   5) C   7                  0.00128     1.06427   
   168. RY*(   6) C   7                  0.00113     1.51172   
   169. RY*(   7) C   7                  0.00078     1.35112   
   170. RY*(   8) C   7                  0.00069     1.15402   
   171. RY*(   9) C   7                  0.00050     1.48206   
   172. RY*(  10) C   7                  0.00023     1.88045   
   173. RY*(  11) C   7                  0.00019     2.03077   
   174. RY*(  12) C   7                  0.00015     1.91145   
   175. RY*(  13) C   7                  0.00014     2.05182   
   176. RY*(  14) C   7                  0.00010     3.22058   
   177. RY*(  15) C   7                  0.00004     2.38737   
   178. RY*(  16) C   7                  0.00002     1.41690   
   179. RY*(  17) C   7                  0.00001    21.93803   
   180. RY*(   1) C   8                  0.00728     1.19034   
   181. RY*(   2) C   8                  0.00350     0.94965   
   182. RY*(   3) C   8                  0.00324     0.97306   
   183. RY*(   4) C   8                  0.00113     0.88982   
   184. RY*(   5) C   8                  0.00065     1.71084   
   185. RY*(   6) C   8                  0.00035     1.47751   
   186. RY*(   7) C   8                  0.00028     2.05780   
   187. RY*(   8) C   8                  0.00020     1.52103   
   188. RY*(   9) C   8                  0.00014     1.03814   
   189. RY*(  10) C   8                  0.00011     2.14325   
   190. RY*(  11) C   8                  0.00008     2.35938   
   191. RY*(  12) C   8                  0.00008     2.96362   
   192. RY*(  13) C   8                  0.00009     1.68231   
   193. RY*(  14) C   8                  0.00005     2.27798   
   194. RY*(  15) C   8                  0.00002     4.15639   
   195. RY*(  16) C   8                  0.00001    20.35983   
   196. RY*(  17) C   8                  0.00000     2.90626   
   197. RY*(   1) N   9                  0.00682     0.83478   
   198. RY*(   2) N   9                  0.00406     0.90077   
   199. RY*(   3) N   9                  0.00233     1.05242   
   200. RY*(   4) N   9                  0.00110     1.44149   
   201. RY*(   5) N   9                  0.00096     1.65890   
   202. RY*(   6) N   9                  0.00052     1.07463   
   203. RY*(   7) N   9                  0.00043     1.63678   
   204. RY*(   8) N   9                  0.00025     1.65419   
   205. RY*(   9) N   9                  0.00023     1.57833   
   206. RY*(  10) N   9                  0.00016     2.43906   
   207. RY*(  11) N   9                  0.00013     2.51521   
   208. RY*(  12) N   9                  0.00006     1.72557   
   209. RY*(  13) N   9                  0.00003     2.96963   
   210. RY*(  14) N   9                  0.00004     3.89706   
   211. RY*(  15) N   9                  0.00000     4.17001   
   212. RY*(  16) N   9                  0.00000     4.11779   
   213. RY*(  17) N   9                  0.00000    34.90523   
   214. RY*(   1) C  10                  0.00549     1.11617   
   215. RY*(   2) C  10                  0.00187     1.21182   
   216. RY*(   3) C  10                  0.00102     0.77228   
   217. RY*(   4) C  10                  0.00063     1.31253   
   218. RY*(   5) C  10                  0.00048     0.94867   
   219. RY*(   6) C  10                  0.00030     1.07051   
   220. RY*(   7) C  10                  0.00014     1.54867   
   221. RY*(   8) C  10                  0.00015     1.83760   
   222. RY*(   9) C  10                  0.00011     1.72785   
   223. RY*(  10) C  10                  0.00008     2.48813   
   224. RY*(  11) C  10                  0.00004     0.96036   
   225. RY*(  12) C  10                  0.00005     2.25520   
   226. RY*(  13) C  10                  0.00001     2.18314   
   227. RY*(  14) C  10                  0.00002     1.59088   
   228. RY*(  15) C  10                  0.00000    22.33413   
   229. RY*(  16) C  10                  0.00001     2.80209   
   230. RY*(  17) C  10                  0.00001     2.25433   
   231. RY*(   1) C  11                  0.00571     1.08873   
   232. RY*(   2) C  11                  0.00202     1.39801   
   233. RY*(   3) C  11                  0.00098     0.69043   
   234. RY*(   4) C  11                  0.00058     1.49370   
   235. RY*(   5) C  11                  0.00042     1.25801   
   236. RY*(   6) C  11                  0.00026     1.08537   
   237. RY*(   7) C  11                  0.00012     1.60496   
   238. RY*(   8) C  11                  0.00008     1.79901   
   239. RY*(   9) C  11                  0.00006     2.23162   
   240. RY*(  10) C  11                  0.00003     2.04117   
   241. RY*(  11) C  11                  0.00002     0.52156   
   242. RY*(  12) C  11                  0.00001     2.55805   
   243. RY*(  13) C  11                  0.00000    22.43866   
   244. RY*(  14) C  11                  0.00000     2.62466   
   245. RY*(  15) C  11                  0.00000     1.39384   
   246. RY*(  16) C  11                  0.00001     1.57495   
   247. RY*(  17) C  11                  0.00001     1.50575   
   248. RY*(   1) C  12                  0.00541     1.10688   
   249. RY*(   2) C  12                  0.00194     1.41388   
   250. RY*(   3) C  12                  0.00096     0.48141   
   251. RY*(   4) C  12                  0.00054     1.68929   
   252. RY*(   5) C  12                  0.00042     0.91515   
   253. RY*(   6) C  12                  0.00039     1.23359   
   254. RY*(   7) C  12                  0.00019     1.25631   
   255. RY*(   8) C  12                  0.00007     2.66239   
   256. RY*(   9) C  12                  0.00006     1.37707   
   257. RY*(  10) C  12                  0.00002     2.07072   
   258. RY*(  11) C  12                  0.00001     0.64069   
   259. RY*(  12) C  12                  0.00000     2.05871   
   260. RY*(  13) C  12                  0.00000     1.49397   
   261. RY*(  14) C  12                  0.00000    22.47421   
   262. RY*(  15) C  12                  0.00000     1.34840   
   263. RY*(  16) C  12                  0.00000     2.41854   
   264. RY*(  17) C  12                  0.00001     2.63180   
   265. RY*(   1) C  13                  0.00560     1.08995   
   266. RY*(   2) C  13                  0.00197     1.41961   
   267. RY*(   3) C  13                  0.00081     0.48601   
   268. RY*(   4) C  13                  0.00063     1.69368   
   269. RY*(   5) C  13                  0.00044     1.15885   
   270. RY*(   6) C  13                  0.00026     1.16279   
   271. RY*(   7) C  13                  0.00018     1.16530   
   272. RY*(   8) C  13                  0.00009     2.08879   
   273. RY*(   9) C  13                  0.00005     2.32416   
   274. RY*(  10) C  13                  0.00003     1.86231   
   275. RY*(  11) C  13                  0.00001     1.22791   
   276. RY*(  12) C  13                  0.00000     2.39789   
   277. RY*(  13) C  13                  0.00001     1.31201   
   278. RY*(  14) C  13                  0.00000     2.71134   
   279. RY*(  15) C  13                  0.00001     1.24514   
   280. RY*(  16) C  13                  0.00001     1.47458   
   281. RY*(  17) C  13                  0.00000    22.49469   
   282. RY*(   1) C  14                  0.00604     1.07740   
   283. RY*(   2) C  14                  0.00212     1.14873   
   284. RY*(   3) C  14                  0.00134     0.70702   
   285. RY*(   4) C  14                  0.00054     1.32716   
   286. RY*(   5) C  14                  0.00047     1.11890   
   287. RY*(   6) C  14                  0.00026     1.27650   
   288. RY*(   7) C  14                  0.00018     1.72636   
   289. RY*(   8) C  14                  0.00012     0.67451   
   290. RY*(   9) C  14                  0.00013     2.21289   
   291. RY*(  10) C  14                  0.00007     1.88788   
   292. RY*(  11) C  14                  0.00005     2.23601   
   293. RY*(  12) C  14                  0.00003     2.32737   
   294. RY*(  13) C  14                  0.00002     1.82946   
   295. RY*(  14) C  14                  0.00002     1.79047   
   296. RY*(  15) C  14                  0.00001     2.47838   
   297. RY*(  16) C  14                  0.00000    21.51293   
   298. RY*(  17) C  14                  0.00000     2.77933   
   299. RY*(   1) C  15                  0.00992     1.31046   
   300. RY*(   2) C  15                  0.00699     1.54714   
   301. RY*(   3) C  15                  0.00652     1.60585   
   302. RY*(   4) C  15                  0.00259     1.08782   
   303. RY*(   5) C  15                  0.00085     1.73037   
   304. RY*(   6) C  15                  0.00042     0.74006   
   305. RY*(   7) C  15                  0.00016     2.32764   
   306. RY*(   8) C  15                  0.00011     2.66422   
   307. RY*(   9) C  15                  0.00007     1.56237   
   308. RY*(  10) C  15                  0.00005     2.90435   
   309. RY*(  11) C  15                  0.00003     1.92784   
   310. RY*(  12) C  15                  0.00002     1.33654   
   311. RY*(  13) C  15                  0.00001     2.19988   
   312. RY*(  14) C  15                  0.00001     1.70418   
   313. RY*(  15) C  15                  0.00000    18.33727   
   314. RY*(  16) C  15                  0.00001     1.63143   
   315. RY*(  17) C  15                  0.00001     1.80682   
   316. RY*(   1) O  16                  0.00202     0.83328   
   317. RY*(   2) O  16                  0.00166     0.56239   
   318. RY*(   3) O  16                  0.00073     0.74480   
   319. RY*(   4) O  16                  0.00015     1.18203   
   320. RY*(   5) O  16                  0.00011     1.39368   
   321. RY*(   6) O  16                  0.00006     1.63879   
   322. RY*(   7) O  16                  0.00003     1.39949   
   323. RY*(   8) O  16                  0.00004     1.74579   
   324. RY*(   9) O  16                  0.00000     5.16344   
   325. RY*(  10) O  16                  0.00000    49.77304   
   326. RY*(  11) O  16                  0.00000     4.73718   
   327. RY*(  12) O  16                  0.00001     4.76696   
   328. RY*(  13) O  16                  0.00000     3.02145   
   329. RY*(  14) O  16                  0.00001     3.32868   
   330. RY*(  15) O  16                  0.00000     3.05918   
   331. RY*(  16) O  16                  0.00000     2.82659   
   332. RY*(  17) O  16                  0.00000     3.07499   
   333. RY*(   1) H  17                  0.00040     0.87242   
   334. RY*(   2) H  17                  0.00022     1.87088   
   335. RY*(   1) H  18                  0.00049     0.80861   
   336. RY*(   2) H  18                  0.00022     1.93795   
   337. RY*(   1) H  19                  0.00052     1.40531   
   338. RY*(   2) H  19                  0.00026     1.45495   
   339. RY*(   1) H  20                  0.00074     1.27978   
   340. RY*(   2) H  20                  0.00016     1.58580   
   341. RY*(   1) H  21                  0.00048     0.86821   
   342. RY*(   2) H  21                  0.00021     1.90024   
   343. RY*(   1) H  22                  0.00208     0.69676   
   344. RY*(   2) H  22                  0.00013     2.43136   
   345. RY*(   1) H  23                  0.00061     1.68502   
   346. RY*(   2) H  23                  0.00014     1.18816   
   347. RY*(   1) H  24                  0.00049     0.82699   
   348. RY*(   2) H  24                  0.00022     1.94006   
   349. RY*(   1) H  25                  0.00042     0.84317   
   350. RY*(   2) H  25                  0.00022     1.90361   
   351. RY*(   1) H  26                  0.00048     0.80520   
   352. RY*(   2) H  26                  0.00022     1.94492   
   353. RY*(   1) H  27                  0.00061     1.48916   
   354. RY*(   2) H  27                  0.00024     1.39116   
   355. RY*(   1) H  28                  0.00095     1.09101   
   356. RY*(   2) H  28                  0.00020     1.67723   
   357. RY*(   1) C  29                  0.00276     0.86615   
   358. RY*(   2) C  29                  0.00180     1.19132   
   359. RY*(   3) C  29                  0.00084     1.15122   
   360. RY*(   4) C  29                  0.00018     0.95439   
   361. RY*(   5) C  29                  0.00019     1.22468   
   362. RY*(   6) C  29                  0.00012     1.10058   
   363. RY*(   7) C  29                  0.00009     2.19536   
   364. RY*(   8) C  29                  0.00003     2.03448   
   365. RY*(   9) C  29                  0.00004     1.62231   
   366. RY*(  10) C  29                  0.00004     1.49079   
   367. RY*(  11) C  29                  0.00004     1.84883   
   368. RY*(  12) C  29                  0.00003     1.08839   
   369. RY*(  13) C  29                  0.00001     1.64337   
   370. RY*(  14) C  29                  0.00001     1.80457   
   371. RY*(  15) C  29                  0.00000    22.52030   
   372. RY*(  16) C  29                  0.00001     1.61411   
   373. RY*(  17) C  29                  0.00001     1.75259   
   374. RY*(   1) H  30                  0.00100     0.67101   
   375. RY*(   2) H  30                  0.00018     2.15016   
   376. RY*(   1) H  31                  0.00088     0.61892   
   377. RY*(   2) H  31                  0.00016     2.18875   
   378. RY*(   1) H  32                  0.00057     1.15376   
   379. RY*(   2) H  32                  0.00016     1.57111   
   380. BD*(   1) C   1 - C   2          0.01549     0.61616   
   381. BD*(   2) C   1 - C   2          0.32012     0.05301  392(v),387(v),63(g),80(g)
                                                    74(g),88(g)
   382. BD*(   1) C   1 - C   6          0.01545     0.61442   
   383. BD*(   1) C   1 - H  17          0.01150     0.61406   
   384. BD*(   1) C   2 - C   3          0.01497     0.61206   
   385. BD*(   1) C   2 - H  18          0.01112     0.61133   
   386. BD*(   1) C   3 - C   4          0.02260     0.60515   
   387. BD*(   2) C   3 - C   4          0.34977     0.05294  381(v),392(v),400(r),97(g)
                                                    396(v),395(v),404(r),80(v)
                                                    131(v)
   388. BD*(   1) C   3 - H  19          0.01196     0.60855   
   389. BD*(   1) C   4 - C   5          0.02631     0.60065   
   390. BD*(   1) C   4 - C   7          0.02968     0.48476   
   391. BD*(   1) C   5 - C   6          0.01554     0.61448   
   392. BD*(   2) C   5 - C   6          0.31447     0.05308  381(v),387(v),404(r),148(g)
                                                    132(g),400(r)
   393. BD*(   1) C   5 - H  20          0.01242     0.61308   
   394. BD*(   1) C   6 - H  21          0.01130     0.60929   
   395. BD*(   1) C   7 - C   8          0.03488     0.49043   
   396. BD*(   1) C   7 - N   9          0.04742     0.40506   
   397. BD*(   1) C   7 - H  22          0.02433     0.45516   
   398. BD*(   1) C   8 - C  10          0.02537     0.60828   
   399. BD*(   1) C   8 - C  14          0.02243     0.61269   
   400. BD*(   2) C   8 - C  14          0.34648     0.05979  409(v),404(v),387(r),284(g)
                                                    392(r),390(v),396(v),216(v)
                                                    267(v)
   401. BD*(   1) N   9 - C  15          0.06230     0.51242   
   402. BD*(   1) N   9 - C  29          0.01592     0.42127   
   403. BD*(   1) C  10 - C  11          0.01541     0.61604   
   404. BD*(   2) C  10 - C  11          0.33195     0.05447  409(v),400(v),392(r),233(g)
                                                    217(g),241(g),387(r),216(g)
   405. BD*(   1) C  10 - H  23          0.01249     0.61225   
   406. BD*(   1) C  11 - C  12          0.01549     0.61890   
   407. BD*(   1) C  11 - H  24          0.01127     0.61321   
   408. BD*(   1) C  12 - C  13          0.01554     0.61851   
   409. BD*(   2) C  12 - C  13          0.33418     0.05485  404(v),400(v),250(g),267(g)
   410. BD*(   1) C  12 - H  25          0.01157     0.61613   
   411. BD*(   1) C  13 - C  14          0.01474     0.61515   
   412. BD*(   1) C  13 - H  26          0.01113     0.61453   
   413. BD*(   1) C  14 - H  27          0.01228     0.60953   
   414. BD*(   1) C  15 - O  16          0.29363     0.03035  317(g),304(g),301(g),300(g)
                                                    310(g)
   415. BD*(   2) C  15 - O  16          0.00628     0.61786   
   416. BD*(   1) C  15 - H  28          0.03501     0.54257   
   417. BD*(   1) C  29 - H  30          0.01573     0.45595   
   418. BD*(   1) C  29 - H  31          0.01458     0.45698   
   419. BD*(   1) C  29 - H  32          0.00502     0.45747   
       -------------------------------
              Total Lewis  116.84669  ( 97.3722%)
        Valence non-Lewis    2.91812  (  2.4318%)
        Rydberg non-Lewis    0.23519  (  0.1960%)
       -------------------------------
            Total unit  1  120.00000  (100.0000%)
           Charge unit  1    0.00000
 D1PCM: PCM CHGder 1st derivatives, ID1Alg=3 FixD1E=F DoIter=F DoCFld=F I1PDM=0.
 Calling FoFJK, ICntrl=      2127 FMM=F ISym2X=0 I1Cent= 0 IOpClX= 0 NMat=1 NMatS=1 NMatT=0.
 -------------------------------------------------------------------
 Center     Atomic                   Forces (Hartrees/Bohr)
 Number     Number              X              Y              Z
 -------------------------------------------------------------------
      1        6          -0.034346738   -0.046257981    0.024314328
      2        6          -0.032565605   -0.038296864   -0.041616678
      3        6           0.001382684    0.004961897   -0.063804452
      4        6           0.024959420    0.019076520   -0.014062997
      5        6           0.030377432    0.038457310    0.042060737
      6        6          -0.004745557   -0.010515882    0.064695837
      7        6          -0.002182856    0.002638289    0.024009995
      8        6          -0.035836325   -0.001675609   -0.009692714
      9        7           0.001453688   -0.040695032    0.007196456
     10        6          -0.038882580    0.034231090    0.041083420
     11        6           0.022432597    0.026671582    0.055545754
     12        6           0.058962581   -0.005261395    0.016255917
     13        6           0.043026792   -0.031863635   -0.039367734
     14        6          -0.018589572   -0.025707674   -0.057667151
     15        6          -0.054048456    0.085502807    0.037730193
     16        8           0.021153541   -0.005860972   -0.021423019
     17        1           0.029556392    0.039584681   -0.019570667
     18        1           0.025893131    0.031605879    0.033294738
     19        1          -0.003223520   -0.008116600    0.053090309
     20        1          -0.027469030   -0.031693691   -0.034421490
     21        1           0.002541685    0.006619410   -0.052055529
     22        1          -0.002129604    0.000393734    0.001247399
     23        1           0.033993718   -0.028893817   -0.032150100
     24        1          -0.016868117   -0.021751052   -0.045255698
     25        1          -0.050951568    0.004578687   -0.013734404
     26        1          -0.033296183    0.026138068    0.032038537
     27        1           0.018077564    0.020913767    0.046417208
     28        1           0.028852192   -0.050720959   -0.017704258
     29        6           0.011639793    0.004629519   -0.013829169
     30        1           0.003981063   -0.000326888   -0.003719478
     31        1           0.001674598    0.000171940   -0.003186766
     32        1          -0.004823161    0.001462870    0.004281479
 -------------------------------------------------------------------
 Cartesian Forces:  Max     0.085502807 RMS     0.030980075

 GradGradGradGradGradGradGradGradGradGradGradGradGradGradGradGradGradGrad
 Berny optimization.
 FormGI is forming the generalized inverse of G from B-inverse, IUseBI=4.
 Internal  Forces:  Max     0.059532085 RMS     0.015206015
 Search for a local minimum.
 Step number   1 out of a maximum of  173
 All quantities printed in internal units (Hartrees-Bohrs-Radians)
 Mixed Optimization -- RFO/linear search
 Second derivative matrix not updated -- first step.
 ITU=  0
     Eigenvalues ---    0.00810   0.00876   0.01010   0.01243   0.01364
     Eigenvalues ---    0.01458   0.01500   0.01917   0.01934   0.01956
     Eigenvalues ---    0.01965   0.01968   0.01973   0.02001   0.02003
     Eigenvalues ---    0.02023   0.02028   0.02031   0.02031   0.02032
     Eigenvalues ---    0.02036   0.02037   0.02041   0.02134   0.02134
     Eigenvalues ---    0.04383   0.06587   0.06929   0.07446   0.07712
     Eigenvalues ---    0.16000   0.16000   0.16000   0.16000   0.16000
     Eigenvalues ---    0.16000   0.16000   0.16000   0.16000   0.16000
     Eigenvalues ---    0.16000   0.16000   0.16000   0.16000   0.19301
     Eigenvalues ---    0.19940   0.22000   0.22000   0.22000   0.22000
     Eigenvalues ---    0.22000   0.23467   0.23471   0.24991   0.24993
     Eigenvalues ---    0.24999   0.25000   0.32730   0.33268   0.34359
     Eigenvalues ---    0.34556   0.34730   0.34879   0.38041   0.40391
     Eigenvalues ---    0.40426   0.40487   0.40505   0.40555   0.43698
     Eigenvalues ---    0.43842   0.44242   0.44258   0.44264   0.44275
     Eigenvalues ---    0.44286   0.44288   0.44289   0.44308   0.44309
     Eigenvalues ---    0.44324   0.44388   0.44433   0.44457   0.44716
     Eigenvalues ---    0.44820   0.44930   0.44990   0.51638   0.82889
 RFO step:  Lambda=-7.48975473D-02 EMin= 8.10089354D-03
 Linear search not attempted -- first point.
 Maximum step size (   0.300) exceeded in Quadratic search.
    -- Step size scaled by   0.769
 Iteration  1 RMS(Cart)=  0.02655329 RMS(Int)=  0.00033054
 Iteration  2 RMS(Cart)=  0.00043894 RMS(Int)=  0.00005541
 Iteration  3 RMS(Cart)=  0.00000031 RMS(Int)=  0.00005541
 Variable       Old X    -DE/DX   Delta X   Delta X   Delta X     New X
                                 (Linear)    (Quad)   (Total)
    R1        2.65150  -0.01128   0.00000  -0.01631  -0.01632   2.63518
    R2        2.65369  -0.00952   0.00000  -0.01380  -0.01381   2.63988
    R3        1.92787   0.05314   0.00000   0.07892   0.07892   2.00679
    R4        2.65555  -0.01088   0.00000  -0.01601  -0.01601   2.63954
    R5        1.92840   0.05270   0.00000   0.07834   0.07834   2.00674
    R6        2.67077  -0.01601   0.00000  -0.02434  -0.02434   2.64644
    R7        1.92810   0.05379   0.00000   0.07992   0.07992   2.00802
    R8        2.67405  -0.01427   0.00000  -0.02184  -0.02183   2.65222
    R9        2.82828   0.01393   0.00000   0.02664   0.02664   2.85493
   R10        2.65408  -0.01293   0.00000  -0.01900  -0.01900   2.63508
   R11        1.92611   0.05425   0.00000   0.08033   0.08033   2.00645
   R12        1.92866   0.05253   0.00000   0.07811   0.07811   2.00678
   R13        2.81884   0.01872   0.00000   0.03534   0.03534   2.85418
   R14        2.74306   0.01037   0.00000   0.01753   0.01753   2.76059
   R15        2.06729   0.00122   0.00000   0.00225   0.00225   2.06954
   R16        2.67033  -0.01482   0.00000  -0.02256  -0.02256   2.64778
   R17        2.66847  -0.01583   0.00000  -0.02406  -0.02405   2.64442
   R18        2.58247  -0.02119   0.00000  -0.02757  -0.02757   2.55490
   R19        2.70979   0.01872   0.00000   0.03006   0.03006   2.73984
   R20        2.65566  -0.01178   0.00000  -0.01730  -0.01730   2.63836
   R21        1.92640   0.05497   0.00000   0.08145   0.08145   2.00785
   R22        2.65266  -0.01019   0.00000  -0.01468  -0.01469   2.63797
   R23        1.92814   0.05296   0.00000   0.07870   0.07870   2.00683
   R24        2.65343  -0.01049   0.00000  -0.01519  -0.01519   2.63824
   R25        1.92827   0.05297   0.00000   0.07872   0.07872   2.00698
   R26        2.65648  -0.01219   0.00000  -0.01802  -0.01802   2.63846
   R27        1.92787   0.05309   0.00000   0.07884   0.07884   2.00672
   R28        1.92847   0.05401   0.00000   0.08029   0.08029   2.00876
   R29        2.36394  -0.03064   0.00000  -0.02608  -0.02608   2.33786
   R30        1.92812   0.05953   0.00000   0.08845   0.08845   2.01657
   R31        2.05872   0.00202   0.00000   0.00367   0.00367   2.06239
   R32        2.06115   0.00085   0.00000   0.00154   0.00154   2.06269
   R33        2.06402  -0.00267   0.00000  -0.00489  -0.00489   2.05913
    A1        2.09162  -0.00128   0.00000  -0.00254  -0.00256   2.08906
    A2        2.09534   0.00071   0.00000   0.00150   0.00151   2.09685
    A3        2.09623   0.00057   0.00000   0.00104   0.00105   2.09728
    A4        2.09413  -0.00007   0.00000   0.00030   0.00029   2.09442
    A5        2.09532   0.00061   0.00000   0.00174   0.00174   2.09706
    A6        2.09373  -0.00054   0.00000  -0.00203  -0.00203   2.09170
    A7        2.11349  -0.00093   0.00000  -0.00262  -0.00261   2.11088
    A8        2.07752   0.00176   0.00000   0.00553   0.00553   2.08304
    A9        2.09218  -0.00082   0.00000  -0.00291  -0.00292   2.08926
   A10        2.06007   0.00316   0.00000   0.00699   0.00700   2.06707
   A11        2.08717  -0.00319   0.00000  -0.00730  -0.00732   2.07985
   A12        2.13594   0.00003   0.00000   0.00032   0.00030   2.13624
   A13        2.11283  -0.00150   0.00000  -0.00415  -0.00415   2.10868
   A14        2.09617   0.00073   0.00000   0.00202   0.00202   2.09818
   A15        2.07419   0.00077   0.00000   0.00214   0.00213   2.07632
   A16        2.09422   0.00061   0.00000   0.00202   0.00202   2.09624
   A17        2.09344   0.00055   0.00000   0.00180   0.00180   2.09524
   A18        2.09553  -0.00117   0.00000  -0.00382  -0.00382   2.09170
   A19        1.93281   0.00497   0.00000   0.01127   0.01114   1.94395
   A20        2.02374  -0.00787   0.00000  -0.02556  -0.02553   1.99821
   A21        1.84549   0.00107   0.00000   0.00566   0.00568   1.85117
   A22        1.96294   0.00035   0.00000  -0.00148  -0.00151   1.96143
   A23        1.86079  -0.00113   0.00000   0.00127   0.00121   1.86199
   A24        1.82305   0.00300   0.00000   0.01152   0.01157   1.83462
   A25        2.11835  -0.00067   0.00000  -0.00124  -0.00126   2.11709
   A26        2.09531  -0.00162   0.00000  -0.00349  -0.00351   2.09180
   A27        2.06949   0.00230   0.00000   0.00479   0.00480   2.07429
   A28        2.09282  -0.01236   0.00000  -0.02930  -0.02930   2.06351
   A29        2.13387   0.00179   0.00000   0.00423   0.00423   2.13811
   A30        2.05615   0.01056   0.00000   0.02500   0.02500   2.08115
   A31        2.10753  -0.00079   0.00000  -0.00228  -0.00228   2.10525
   A32        2.09340   0.00038   0.00000   0.00109   0.00108   2.09449
   A33        2.08225   0.00041   0.00000   0.00119   0.00118   2.08343
   A34        2.09407   0.00035   0.00000   0.00152   0.00151   2.09558
   A35        2.09430  -0.00067   0.00000  -0.00237  -0.00237   2.09193
   A36        2.09482   0.00032   0.00000   0.00085   0.00085   2.09567
   A37        2.09377  -0.00188   0.00000  -0.00402  -0.00403   2.08975
   A38        2.09552   0.00082   0.00000   0.00161   0.00162   2.09714
   A39        2.09389   0.00106   0.00000   0.00240   0.00241   2.09630
   A40        2.09367   0.00047   0.00000   0.00160   0.00159   2.09526
   A41        2.09513   0.00026   0.00000   0.00081   0.00081   2.09594
   A42        2.09439  -0.00073   0.00000  -0.00241  -0.00241   2.09198
   A43        2.10782  -0.00045   0.00000  -0.00161  -0.00160   2.10622
   A44        2.09207  -0.00090   0.00000  -0.00288  -0.00288   2.08919
   A45        2.08329   0.00135   0.00000   0.00449   0.00448   2.08777
   A46        2.12444   0.01082   0.00000   0.02822   0.02822   2.15266
   A47        2.09550  -0.01815   0.00000  -0.05584  -0.05584   2.03966
   A48        2.06318   0.00734   0.00000   0.02764   0.02764   2.09082
   A49        1.91223   0.00824   0.00000   0.02790   0.02783   1.94006
   A50        1.91566   0.00522   0.00000   0.01765   0.01751   1.93316
   A51        1.96437  -0.01128   0.00000  -0.03845  -0.03828   1.92609
   A52        1.90750  -0.00468   0.00000  -0.01230  -0.01266   1.89484
   A53        1.88054   0.00052   0.00000   0.00056   0.00079   1.88134
   A54        1.88247   0.00178   0.00000   0.00409   0.00418   1.88665
    D1        0.00013   0.00023   0.00000   0.00187   0.00187   0.00200
    D2        3.14121   0.00016   0.00000   0.00136   0.00136  -3.14061
    D3       -3.14071   0.00003   0.00000   0.00021   0.00021  -3.14050
    D4        0.00037  -0.00004   0.00000  -0.00030  -0.00030   0.00007
    D5       -0.00026  -0.00002   0.00000  -0.00023  -0.00023  -0.00049
    D6       -3.14056  -0.00030   0.00000  -0.00251  -0.00251   3.14011
    D7        3.14058   0.00017   0.00000   0.00143   0.00143  -3.14117
    D8        0.00028  -0.00010   0.00000  -0.00085  -0.00085  -0.00057
    D9        0.00171  -0.00019   0.00000  -0.00148  -0.00149   0.00022
   D10        3.13980  -0.00005   0.00000  -0.00032  -0.00033   3.13948
   D11       -3.13938  -0.00013   0.00000  -0.00097  -0.00097  -3.14035
   D12       -0.00128   0.00002   0.00000   0.00019   0.00019  -0.00109
   D13       -0.00332  -0.00005   0.00000  -0.00056  -0.00056  -0.00388
   D14        3.13817   0.00072   0.00000   0.00601   0.00601  -3.13901
   D15       -3.14139  -0.00020   0.00000  -0.00174  -0.00174   3.14006
   D16        0.00010   0.00056   0.00000   0.00483   0.00483   0.00493
   D17        0.00319   0.00025   0.00000   0.00221   0.00222   0.00541
   D18       -3.14050   0.00073   0.00000   0.00608   0.00609  -3.13441
   D19       -3.13829  -0.00053   0.00000  -0.00455  -0.00457   3.14032
   D20        0.00120  -0.00006   0.00000  -0.00068  -0.00070   0.00050
   D21        2.11028   0.00187   0.00000   0.01487   0.01491   2.12519
   D22       -1.90918   0.00002   0.00000   0.00052   0.00052  -1.90866
   D23        0.10119   0.00019   0.00000   0.00475   0.00474   0.10593
   D24       -1.03142   0.00267   0.00000   0.02173   0.02175  -1.00967
   D25        1.23230   0.00082   0.00000   0.00738   0.00736   1.23967
   D26       -3.04051   0.00099   0.00000   0.01162   0.01158  -3.02893
   D27       -0.00145  -0.00022   0.00000  -0.00183  -0.00183  -0.00328
   D28        3.13885   0.00006   0.00000   0.00045   0.00045   3.13930
   D29       -3.14097  -0.00069   0.00000  -0.00565  -0.00566   3.13656
   D30       -0.00067  -0.00041   0.00000  -0.00337  -0.00338  -0.00405
   D31        1.53127  -0.00245   0.00000  -0.00688  -0.00691   1.52436
   D32       -1.61938  -0.00171   0.00000  -0.00058  -0.00063  -1.62001
   D33       -0.76434   0.00378   0.00000   0.01993   0.01997  -0.74437
   D34        2.36820   0.00452   0.00000   0.02623   0.02625   2.39445
   D35       -2.75241   0.00068   0.00000   0.00616   0.00618  -2.74623
   D36        0.38013   0.00142   0.00000   0.01246   0.01246   0.39259
   D37        2.84932  -0.00106   0.00000  -0.00354  -0.00361   2.84571
   D38       -0.26337  -0.00092   0.00000  -0.00132  -0.00143  -0.26480
   D39       -1.18473  -0.00081   0.00000  -0.01227  -0.01220  -1.19692
   D40        1.98577  -0.00067   0.00000  -0.01005  -0.01001   1.97576
   D41        0.82629  -0.00025   0.00000  -0.00481  -0.00476   0.82152
   D42       -2.28640  -0.00011   0.00000  -0.00259  -0.00258  -2.28898
   D43        3.13848   0.00083   0.00000   0.00700   0.00701  -3.13770
   D44       -0.00054   0.00124   0.00000   0.01033   0.01034   0.00980
   D45        0.00581   0.00012   0.00000   0.00084   0.00083   0.00664
   D46       -3.13321   0.00053   0.00000   0.00417   0.00416  -3.12904
   D47       -3.13834  -0.00089   0.00000  -0.00747  -0.00747   3.13737
   D48        0.00476  -0.00098   0.00000  -0.00819  -0.00819  -0.00343
   D49       -0.00556  -0.00019   0.00000  -0.00137  -0.00137  -0.00693
   D50        3.13755  -0.00028   0.00000  -0.00209  -0.00209   3.13546
   D51       -0.00653   0.00017   0.00000   0.00151   0.00151  -0.00502
   D52       -3.13620  -0.00010   0.00000  -0.00053  -0.00053  -3.13673
   D53        3.10743  -0.00008   0.00000  -0.00090  -0.00090   3.10653
   D54       -0.02224  -0.00035   0.00000  -0.00294  -0.00294  -0.02518
   D55       -1.09502  -0.00161   0.00000  -0.00902  -0.00928  -1.10430
   D56        0.99961   0.00097   0.00000   0.00406   0.00422   1.00383
   D57        3.09628  -0.00058   0.00000  -0.00385  -0.00382   3.09246
   D58        2.07490  -0.00112   0.00000  -0.00600  -0.00622   2.06868
   D59       -2.11366   0.00146   0.00000   0.00708   0.00728  -2.10638
   D60       -0.01699  -0.00009   0.00000  -0.00083  -0.00076  -0.01774
   D61       -0.00291   0.00000   0.00000   0.00005   0.00005  -0.00286
   D62        3.14152   0.00013   0.00000   0.00107   0.00107  -3.14059
   D63        3.13612  -0.00040   0.00000  -0.00326  -0.00326   3.13287
   D64       -0.00262  -0.00028   0.00000  -0.00224  -0.00224  -0.00487
   D65       -0.00036  -0.00005   0.00000  -0.00039  -0.00039  -0.00075
   D66       -3.14136   0.00018   0.00000   0.00146   0.00146  -3.13990
   D67        3.13838  -0.00018   0.00000  -0.00142  -0.00141   3.13697
   D68       -0.00261   0.00005   0.00000   0.00043   0.00044  -0.00218
   D69        0.00062  -0.00001   0.00000  -0.00014  -0.00014   0.00048
   D70       -3.13950   0.00027   0.00000   0.00213   0.00213  -3.13737
   D71       -3.14157  -0.00025   0.00000  -0.00199  -0.00199   3.13963
   D72        0.00150   0.00004   0.00000   0.00028   0.00028   0.00178
   D73        0.00240   0.00013   0.00000   0.00102   0.00102   0.00342
   D74       -3.14069   0.00022   0.00000   0.00173   0.00173  -3.13896
   D75       -3.14067  -0.00015   0.00000  -0.00124  -0.00124   3.14128
   D76       -0.00058  -0.00007   0.00000  -0.00053  -0.00053  -0.00111
         Item               Value     Threshold  Converged?
 Maximum Force            0.059532     0.000450     NO 
 RMS     Force            0.015206     0.000300     NO 
 Maximum Displacement     0.086108     0.001800     NO 
 RMS     Displacement     0.026677     0.001200     NO 
 Predicted change in Energy=-3.894823D-02
 GradGradGradGradGradGradGradGradGradGradGradGradGradGradGradGradGradGrad

                          Input orientation:                          
 ---------------------------------------------------------------------
 Center     Atomic      Atomic             Coordinates (Angstroms)
 Number     Number       Type             X           Y           Z
 ---------------------------------------------------------------------
      1          6           0        3.566925    3.155854   -2.295129
      2          6           0        3.485713    2.956983   -0.917296
      3          6           0        2.700978    1.920616   -0.406269
      4          6           0        1.987770    1.069391   -1.259479
      5          6           0        2.075273    1.284068   -2.643693
      6          6           0        2.858869    2.316277   -3.158420
      7          6           0        1.148780   -0.036536   -0.663304
      8          6           0       -0.298535    0.086053   -1.077385
      9          7           0        1.677216   -1.381182   -0.879491
     10          6           0       -0.767166   -0.490600   -2.265265
     11          6           0       -2.107103   -0.364564   -2.636672
     12          6           0       -2.995854    0.337995   -1.821059
     13          6           0       -2.539338    0.912472   -0.633351
     14          6           0       -1.198772    0.784235   -0.264770
     15          6           0        1.205479   -2.385545   -0.107082
     16          8           0        0.354031   -2.222160    0.775450
     17          1           0        4.163668    3.942478   -2.686088
     18          1           0        4.020203    3.591425   -0.254364
     19          1           0        2.648078    1.777243    0.645280
     20          1           0        1.541073    0.659694   -3.316102
     21          1           0        2.915595    2.463486   -4.208576
     22          1           0        1.179071    0.111242    0.421408
     23          1           0       -0.102065   -1.034515   -2.890341
     24          1           0       -2.449480   -0.807296   -3.539195
     25          1           0       -4.015766    0.433434   -2.101456
     26          1           0       -3.211364    1.444848   -0.006768
     27          1           0       -0.859038    1.222315    0.642209
     28          1           0        1.609742   -3.357804   -0.280380
     29          6           0        2.707829   -1.665116   -1.858940
     30          1           0        2.359800   -1.449768   -2.870665
     31          1           0        3.601237   -1.068928   -1.664467
     32          1           0        2.988052   -2.717397   -1.820139
 ---------------------------------------------------------------------
                    Distance matrix (angstroms):
                    1          2          3          4          5
     1  C    0.000000
     2  C    1.394478   0.000000
     3  C    2.417327   1.396787   0.000000
     4  C    2.814184   2.433912   1.400435   0.000000
     5  C    2.418699   2.787191   2.408893   1.403493   0.000000
     6  C    1.396962   2.413726   2.784925   2.433005   1.394425
     7  C    4.324538   3.806169   2.511141   1.510762   2.554276
     8  C    5.084127   4.752725   3.579538   2.495455   3.086021
     9  N    5.114658   4.700188   3.489111   2.499228   3.220934
    10  C    5.664085   5.638247   4.614959   3.321874   3.372256
    11  C    6.686149   6.728189   5.771862   4.552018   4.495587
    12  C    7.157872   7.048872   6.079491   5.068216   5.223802
    13  C    6.714217   6.368821   5.341239   4.572894   5.047196
    14  C    5.697262   5.204904   4.064411   3.350344   4.077803
    15  C    6.408672   5.865025   4.568265   3.725127   4.544997
    16  O    6.976688   6.284611   4.905834   4.200516   5.191035
    17  H    1.061946   2.135286   3.380083   3.876129   3.380878
    18  H    2.135394   1.061921   2.134253   3.391416   3.849097
    19  H    3.375034   2.129568   1.062596   2.136626   3.374711
    20  H    3.373022   3.848822   3.376748   2.144082   1.061765
    21  H    2.136558   3.376551   3.846857   3.391392   2.132141
    22  H    4.727693   3.900124   2.505012   2.097003   3.401992
    23  H    5.601335   5.718139   4.770793   3.384308   3.190213
    24  H    7.311045   7.501377   6.616943   5.329938   5.064495
    25  H    8.058925   8.002670   7.085197   6.095556   6.174006
    26  H    7.355905   6.925782   5.944892   5.361086   5.909971
    27  H    5.652935   4.931327   3.776327   3.426969   4.405808
    28  H    7.093484   6.618267   5.391508   4.549900   5.229621
    29  C    4.916306   4.780753   3.868821   2.890565   3.116674
    30  H    4.795847   4.950029   4.189169   3.013385   2.757958
    31  H    4.271732   4.096287   3.366140   2.709188   2.970529
    32  H    5.920793   5.767268   4.857222   3.956598   4.186064
                    6          7          8          9         10
     6  C    0.000000
     7  C    3.832197   0.000000
     8  C    4.390193   1.510368   0.000000
     9  N    4.501224   1.460840   2.468913   0.000000
    10  C    4.671660   2.538366   1.401143   2.947627   0.000000
    11  C    5.667451   3.821329   2.430093   4.294446   1.396159
    12  C    6.322967   4.319567   2.809281   5.067515   2.418872
    13  C    6.122685   3.808375   2.429266   4.806325   2.787893
    14  C    5.213905   2.518629   1.399367   3.652153   2.411113
    15  C    5.843927   2.414630   3.051613   1.351997   3.484235
    16  O    6.507453   2.734701   3.030955   2.279669   3.674415
    17  H    2.137786   5.386442   6.113198   6.147161   6.643975
    18  H    3.377609   4.644826   5.622855   5.532377   6.604965
    19  H    3.847483   2.692598   3.809229   3.639114   5.027751
    20  H    2.122667   2.770553   2.953823   3.181317   2.784852
    21  H    1.061940   4.684090   5.078107   5.234297   5.105469
    22  H    4.527589   1.095151   2.104836   2.041523   3.371686
    23  H    4.479598   2.742311   2.140347   2.707312   1.062508
    24  H    6.170920   4.670363   3.388974   4.942973   2.133864
    25  H    7.205753   5.381606   3.871331   6.098859   3.381431
    26  H    6.894927   4.651494   3.387790   5.713695   3.849788
    27  H    5.428108   2.705624   2.135944   3.940350   3.375785
    28  H    6.483719   3.374898   4.017075   2.066524   4.220227
    29  C    4.190818   2.551951   3.565900   1.449862   3.690552
    30  H    3.809851   2.887254   3.555467   2.106038   3.326323
    31  H    3.773939   2.843010   4.109364   2.101320   4.447288
    32  H    5.210140   3.450827   4.383226   2.094894   4.388442
                   11         12         13         14         15
    11  C    0.000000
    12  C    1.395956   0.000000
    13  C    2.414735   1.396095   0.000000
    14  C    2.787602   2.418815   1.396214   0.000000
    15  C    4.632105   5.292125   5.017721   3.981557   0.000000
    16  O    4.598959   4.951564   4.492462   3.540009   1.237142
    17  H    7.607603   8.062216   7.637077   6.677802   7.446209
    18  H    7.672622   7.890780   7.095632   5.926055   6.608217
    19  H    6.162005   6.325207   5.412210   4.075845   4.469446
    20  H    3.849664   4.787729   4.889867   4.102789   4.436655
    21  H    5.974634   6.720356   6.704041   5.941507   6.577222
    22  H    4.514110   4.744479   3.947284   2.564742   2.552243
    23  H    2.129169   3.376561   3.850332   3.377016   3.358792
    24  H    1.061970   2.135933   3.377811   3.849558   5.256329
    25  H    2.136879   1.062051   2.136505   3.381114   6.259838
    26  H    3.377834   2.136169   1.061909   2.133894   5.847263
    27  H    3.850573   3.378712   2.132244   1.062989   4.223781
    28  H    5.322268   6.102798   5.964454   5.004446   1.067122
    29  C    5.047759   6.045320   5.973172   4.878753   2.417659
    30  H    4.602787   5.742891   5.881097   4.944177   3.137757
    31  H    5.833220   6.747264   6.534203   5.332303   3.146201
    32  H    5.671257   6.718821   6.718366   5.675393   2.494444
                   16         17         18         19         20
    16  O    0.000000
    17  H    8.031086   0.000000
    18  H    6.949756   2.461118   0.000000
    19  H    4.612464   4.252442   2.446087   0.000000
    20  H    5.143436   4.248717   4.910741   4.262267   0.000000
    21  H    7.304615   2.462331   4.257722   4.909421   2.437107
    22  H    2.500160   5.765650   4.543168   2.232412   3.794842
    23  H    3.880277   6.558099   6.733557   5.288657   2.398232
    24  H    5.336448   8.186688   8.485026   7.083415   4.257504
    25  H    5.867188   8.919547   8.829579   7.331931   5.692540
    26  H    5.174056   8.234561   7.547494   5.904974   5.844126
    27  H    3.654271   6.610932   5.497592   3.550749   4.663185
[truncated: 1,460,656 more chars]
