# Supplementary material for: Rotational Barriers in N-Benzhydrylformamides: An NMR and DFT Study
Source: Molecules. 2023 Jan 5;28(2):535. doi: 10.3390/molecules28020535 (PMC9863877; doi:10.3390/molecules28020535)
Supplement: Supplementary file 1 [file molecules-28-00535-s001.zip › Supplementary_Materials/Quantum_chemistry_output_files/Gaussian_output_files/Conformations/BHFA_oBr/BHFA_oBr_conf1.log]

 Entering Gaussian System, Link 0=g16
 Initial command:
 /usr/local/gaussian/g16/l1.exe "/home/gauss/GAUSS_SCRDIR/Gau-2763.inp" -scrdir="/home/gauss/GAUSS_SCRDIR/"
 Entering Link 1 = /usr/local/gaussian/g16/l1.exe PID=      2765.
  
 Copyright (c) 1988,1990,1992,1993,1995,1998,2003,2009,2016,
            Gaussian, Inc.  All Rights Reserved.
  
 This is part of the Gaussian(R) 16 program.  It is based on
 the Gaussian(R) 09 system (copyright 2009, Gaussian, Inc.),
 the Gaussian(R) 03 system (copyright 2003, Gaussian, Inc.),
 the Gaussian(R) 98 system (copyright 1998, Gaussian, Inc.),
 the Gaussian(R) 94 system (copyright 1995, Gaussian, Inc.),
 the Gaussian 92(TM) system (copyright 1992, Gaussian, Inc.),
 the Gaussian 90(TM) system (copyright 1990, Gaussian, Inc.),
 the Gaussian 88(TM) system (copyright 1988, Gaussian, Inc.),
 the Gaussian 86(TM) system (copyright 1986, Carnegie Mellon
 University), and the Gaussian 82(TM) system (copyright 1983,
 Carnegie Mellon University). Gaussian is a federally registered
 trademark of Gaussian, Inc.
  
 This software contains proprietary and confidential information,
 including trade secrets, belonging to Gaussian, Inc.
  
 This software is provided under written license and may be
 used, copied, transmitted, or stored only in accord with that
 written license.
  
 The following legend is applicable only to US Government
 contracts under FAR:
  
                    RESTRICTED RIGHTS LEGEND
  
 Use, reproduction and disclosure by the US Government is
 subject to restrictions as set forth in subparagraphs (a)
 and (c) of the Commercial Computer Software - Restricted
 Rights clause in FAR 52.227-19.
  
 Gaussian, Inc.
 340 Quinnipiac St., Bldg. 40, Wallingford CT 06492
  
  
 ---------------------------------------------------------------
 Warning -- This program may not be used in any manner that
 competes with the business of Gaussian, Inc. or will provide
 assistance to any competitor of Gaussian, Inc.  The licensee
 of this program is prohibited from giving any competitor of
 Gaussian, Inc. access to this program.  By using this program,
 the user acknowledges that Gaussian, Inc. is engaged in the
 business of creating and licensing software in the field of
 computational chemistry and represents and warrants to the
 licensee that it is not a competitor of Gaussian, Inc. and that
 it will not use this program in any manner prohibited above.
 ---------------------------------------------------------------
  

 Cite this work as:
 Gaussian 16, Revision A.03,
 M. J. Frisch, G. W. Trucks, H. B. Schlegel, G. E. Scuseria, 
 M. A. Robb, J. R. Cheeseman, G. Scalmani, V. Barone, 
 G. A. Petersson, H. Nakatsuji, X. Li, M. Caricato, A. V. Marenich, 
 J. Bloino, B. G. Janesko, R. Gomperts, B. Mennucci, H. P. Hratchian, 
 J. V. Ortiz, A. F. Izmaylov, J. L. Sonnenberg, D. Williams-Young, 
 F. Ding, F. Lipparini, F. Egidi, J. Goings, B. Peng, A. Petrone, 
 T. Henderson, D. Ranasinghe, V. G. Zakrzewski, J. Gao, N. Rega, 
 G. Zheng, W. Liang, M. Hada, M. Ehara, K. Toyota, R. Fukuda, 
 J. Hasegawa, M. Ishida, T. Nakajima, Y. Honda, O. Kitao, H. Nakai, 
 T. Vreven, K. Throssell, J. A. Montgomery, Jr., J. E. Peralta, 
 F. Ogliaro, M. J. Bearpark, J. J. Heyd, E. N. Brothers, K. N. Kudin, 
 V. N. Staroverov, T. A. Keith, R. Kobayashi, J. Normand, 
 K. Raghavachari, A. P. Rendell, J. C. Burant, S. S. Iyengar, 
 J. Tomasi, M. Cossi, J. M. Millam, M. Klene, C. Adamo, R. Cammi, 
 J. W. Ochterski, R. L. Martin, K. Morokuma, O. Farkas, 
 J. B. Foresman, and D. J. Fox, Gaussian, Inc., Wallingford CT, 2016.
 
 ******************************************
 Gaussian 16:  ES64L-G16RevA.03 25-Dec-2016
                11-Dec-2022 
 ******************************************
 %chk=BHFA_oBr_conf1.chk
 %nprocshared=4
 Will use up to    4 processors via shared memory.
 %mem=2GB
 ----------------------------------------------------------------------
 # opt freq M062X/gen pseudo=read nosymm Integral(Grid=SuperFine) scrf=
 (IEFPCM, solvent=dimethylsulfoxide) pop=(nboread,mkuff,dipole)
 ----------------------------------------------------------------------
 1/18=20,19=15,26=6,38=1/1,3;
 2/9=110,12=2,15=1,17=6,18=5,40=1/2;
 3/5=7,11=2,16=1,17=8,25=1,30=1,70=2201,71=1,72=21,74=-55,75=-7/1,2,3;
 4//1;
 5/5=2,38=5,53=21/2;
 6/7=2,8=2,9=2,10=2,15=24,20=4,28=1,40=2/1,2,7;
 7/30=1/1,2,3,16;
 1/18=20,19=15,26=6/3(2);
 2/9=110,15=1/2;
 99//99;
 2/9=110,15=1/2;
 3/5=7,6=1,11=2,16=1,17=8,25=1,30=1,70=2205,71=1,72=21,74=-55,75=-7,82=7/1,2,3;
 4/5=5,16=3,69=1/1;
 5/5=2,38=5,53=21/2;
 7/30=1/1,2,3,16;
 1/18=20,19=15,26=6/3(-5);
 2/9=110,15=1/2;
 6/7=2,8=2,9=2,10=2,15=24,19=2,20=4,28=1,40=2/1,2,7;
 99/9=1/99;
 --------------
 BHFA_oBr_conf1
 --------------
 Symbolic Z-matrix:
 Charge =  0 Multiplicity = 1
 C                     3.602     3.332    -2.345 
 C                     3.236     2.293    -3.216 
 C                     2.431     1.238    -2.751 
 C                     1.988     1.203    -1.41 
 C                     2.356     2.261    -0.55 
 C                     3.161     3.317    -1.012 
 C                     1.127     0.098    -0.912 
 C                     1.796    -1.236    -1.036 
 N                    -0.114     0.171    -1.619 
 C                     2.79     -1.677    -0.118 
 C                     3.397    -2.939    -0.28 
 C                     3.029    -3.777    -1.344 
 C                     2.052    -3.357    -2.255 
 C                     1.445    -2.102    -2.1 
 C                    -1.306     0.363    -1.022 
 O                    -2.338     0.412    -1.724 
 Br                    3.358    -0.667     1.346 
 H                     4.186     4.098    -2.681 
 H                     3.553     2.304    -4.186 
 H                     2.169     0.491    -3.395 
 H                     2.039     2.263     0.42 
 H                     3.423     4.073    -0.379 
 H                     0.913     0.256     0.149 
 H                    -0.102     0.078    -2.584 
 H                     4.111    -3.262     0.375 
 H                     3.473    -4.689    -1.453 
 H                     1.783    -3.963    -3.031 
 H                     0.742    -1.817    -2.782 
 H                    -1.374     0.468    -0.008 
 

 GradGradGradGradGradGradGradGradGradGradGradGradGradGradGradGradGradGrad
 Berny optimization.
 Initialization pass.
                           ----------------------------
                           !    Initial Parameters    !
                           ! (Angstroms and Degrees)  !
 --------------------------                            --------------------------
 ! Name  Definition              Value          Derivative Info.                !
 --------------------------------------------------------------------------------
 ! R1    R(1,2)                  1.4043         estimate D2E/DX2                !
 ! R2    R(1,6)                  1.4041         estimate D2E/DX2                !
 ! R3    R(1,18)                 1.0202         estimate D2E/DX2                !
 ! R4    R(2,3)                  1.4062         estimate D2E/DX2                !
 ! R5    R(2,19)                 1.0205         estimate D2E/DX2                !
 ! R6    R(3,4)                  1.4127         estimate D2E/DX2                !
 ! R7    R(3,20)                 1.0205         estimate D2E/DX2                !
 ! R8    R(4,5)                  1.4122         estimate D2E/DX2                !
 ! R9    R(4,7)                  1.4867         estimate D2E/DX2                !
 ! R10   R(5,6)                  1.4059         estimate D2E/DX2                !
 ! R11   R(5,21)                 1.0205         estimate D2E/DX2                !
 ! R12   R(6,22)                 1.0202         estimate D2E/DX2                !
 ! R13   R(7,8)                  1.4975         estimate D2E/DX2                !
 ! R14   R(7,9)                  1.4301         estimate D2E/DX2                !
 ! R15   R(7,23)                 1.0938         estimate D2E/DX2                !
 ! R16   R(8,10)                 1.4231         estimate D2E/DX2                !
 ! R17   R(8,14)                 1.4161         estimate D2E/DX2                !
 ! R18   R(9,15)                 1.3469         estimate D2E/DX2                !
 ! R19   R(9,24)                 0.9695         estimate D2E/DX2                !
 ! R20   R(10,11)                1.4097         estimate D2E/DX2                !
 ! R21   R(10,17)                1.8671         estimate D2E/DX2                !
 ! R22   R(11,12)                1.4035         estimate D2E/DX2                !
 ! R23   R(11,25)                1.0213         estimate D2E/DX2                !
 ! R24   R(12,13)                1.4003         estimate D2E/DX2                !
 ! R25   R(12,26)                1.0202         estimate D2E/DX2                !
 ! R26   R(13,14)                1.4027         estimate D2E/DX2                !
 ! R27   R(13,27)                1.0207         estimate D2E/DX2                !
 ! R28   R(14,28)                1.0201         estimate D2E/DX2                !
 ! R29   R(15,16)                1.2491         estimate D2E/DX2                !
 ! R30   R(15,29)                1.0217         estimate D2E/DX2                !
 ! A1    A(2,1,6)              119.9371         estimate D2E/DX2                !
 ! A2    A(2,1,18)             120.0301         estimate D2E/DX2                !
 ! A3    A(6,1,18)             120.0327         estimate D2E/DX2                !
 ! A4    A(1,2,3)              119.9468         estimate D2E/DX2                !
 ! A5    A(1,2,19)             120.0385         estimate D2E/DX2                !
 ! A6    A(3,2,19)             120.0147         estimate D2E/DX2                !
 ! A7    A(2,3,4)              120.7978         estimate D2E/DX2                !
 ! A8    A(2,3,20)             119.176          estimate D2E/DX2                !
 ! A9    A(4,3,20)             120.026          estimate D2E/DX2                !
 ! A10   A(3,4,5)              118.5405         estimate D2E/DX2                !
 ! A11   A(3,4,7)              121.1967         estimate D2E/DX2                !
 ! A12   A(5,4,7)              120.248          estimate D2E/DX2                !
 ! A13   A(4,5,6)              120.7838         estimate D2E/DX2                !
 ! A14   A(4,5,21)             119.9578         estimate D2E/DX2                !
 ! A15   A(6,5,21)             119.2582         estimate D2E/DX2                !
 ! A16   A(1,6,5)              119.988          estimate D2E/DX2                !
 ! A17   A(1,6,22)             120.0294         estimate D2E/DX2                !
 ! A18   A(5,6,22)             119.9825         estimate D2E/DX2                !
 ! A19   A(4,7,8)              112.0638         estimate D2E/DX2                !
 ! A20   A(4,7,9)              107.398          estimate D2E/DX2                !
 ! A21   A(4,7,23)             109.3204         estimate D2E/DX2                !
 ! A22   A(8,7,9)              113.0916         estimate D2E/DX2                !
 ! A23   A(8,7,23)             107.2413         estimate D2E/DX2                !
 ! A24   A(9,7,23)             107.6005         estimate D2E/DX2                !
 ! A25   A(7,8,10)             122.3219         estimate D2E/DX2                !
 ! A26   A(7,8,14)             119.7533         estimate D2E/DX2                !
 ! A27   A(10,8,14)            117.9244         estimate D2E/DX2                !
 ! A28   A(7,9,15)             123.7876         estimate D2E/DX2                !
 ! A29   A(7,9,24)             118.4511         estimate D2E/DX2                !
 ! A30   A(15,9,24)            117.7613         estimate D2E/DX2                !
 ! A31   A(8,10,11)            120.267          estimate D2E/DX2                !
 ! A32   A(8,10,17)            123.4121         estimate D2E/DX2                !
 ! A33   A(11,10,17)           116.3196         estimate D2E/DX2                !
 ! A34   A(10,11,12)           120.5796         estimate D2E/DX2                !
 ! A35   A(10,11,25)           120.6918         estimate D2E/DX2                !
 ! A36   A(12,11,25)           118.7285         estimate D2E/DX2                !
 ! A37   A(11,12,13)           119.8059         estimate D2E/DX2                !
 ! A38   A(11,12,26)           120.0434         estimate D2E/DX2                !
 ! A39   A(13,12,26)           120.1506         estimate D2E/DX2                !
 ! A40   A(12,13,14)           119.8939         estimate D2E/DX2                !
 ! A41   A(12,13,27)           120.0279         estimate D2E/DX2                !
 ! A42   A(14,13,27)           120.0782         estimate D2E/DX2                !
 ! A43   A(8,14,13)            121.5291         estimate D2E/DX2                !
 ! A44   A(8,14,28)            120.1531         estimate D2E/DX2                !
 ! A45   A(13,14,28)           118.3156         estimate D2E/DX2                !
 ! A46   A(9,15,16)            119.1876         estimate D2E/DX2                !
 ! A47   A(9,15,29)            120.8944         estimate D2E/DX2                !
 ! A48   A(16,15,29)           119.9179         estimate D2E/DX2                !
 ! D1    D(6,1,2,3)             -0.1383         estimate D2E/DX2                !
 ! D2    D(6,1,2,19)           179.7898         estimate D2E/DX2                !
 ! D3    D(18,1,2,3)           179.998          estimate D2E/DX2                !
 ! D4    D(18,1,2,19)           -0.0738         estimate D2E/DX2                !
 ! D5    D(2,1,6,5)              0.125          estimate D2E/DX2                !
 ! D6    D(2,1,6,22)          -179.7582         estimate D2E/DX2                !
 ! D7    D(18,1,6,5)           179.9887         estimate D2E/DX2                !
 ! D8    D(18,1,6,22)            0.1054         estimate D2E/DX2                !
 ! D9    D(1,2,3,4)             -0.3642         estimate D2E/DX2                !
 ! D10   D(1,2,3,20)           179.7591         estimate D2E/DX2                !
 ! D11   D(19,2,3,4)           179.7076         estimate D2E/DX2                !
 ! D12   D(19,2,3,20)           -0.1691         estimate D2E/DX2                !
 ! D13   D(2,3,4,5)              0.8615         estimate D2E/DX2                !
 ! D14   D(2,3,4,7)            179.4681         estimate D2E/DX2                !
 ! D15   D(20,3,4,5)          -179.2628         estimate D2E/DX2                !
 ! D16   D(20,3,4,7)            -0.6563         estimate D2E/DX2                !
 ! D17   D(3,4,5,6)             -0.8749         estimate D2E/DX2                !
 ! D18   D(3,4,5,21)           179.301          estimate D2E/DX2                !
 ! D19   D(7,4,5,6)           -179.4951         estimate D2E/DX2                !
 ! D20   D(7,4,5,21)             0.6808         estimate D2E/DX2                !
 ! D21   D(3,4,7,8)             60.4313         estimate D2E/DX2                !
 ! D22   D(3,4,7,9)            -64.3529         estimate D2E/DX2                !
 ! D23   D(3,4,7,23)           179.1826         estimate D2E/DX2                !
 ! D24   D(5,4,7,8)           -120.9857         estimate D2E/DX2                !
 ! D25   D(5,4,7,9)            114.23           estimate D2E/DX2                !
 ! D26   D(5,4,7,23)            -2.2344         estimate D2E/DX2                !
 ! D27   D(4,5,6,1)              0.3912         estimate D2E/DX2                !
 ! D28   D(4,5,6,22)          -179.7255         estimate D2E/DX2                !
 ! D29   D(21,5,6,1)          -179.7834         estimate D2E/DX2                !
 ! D30   D(21,5,6,22)            0.0999         estimate D2E/DX2                !
 ! D31   D(4,7,8,10)            78.2899         estimate D2E/DX2                !
 ! D32   D(4,7,8,14)          -101.4687         estimate D2E/DX2                !
 ! D33   D(9,7,8,10)          -160.1394         estimate D2E/DX2                !
 ! D34   D(9,7,8,14)            20.102          estimate D2E/DX2                !
 ! D35   D(23,7,8,10)          -41.6823         estimate D2E/DX2                !
 ! D36   D(23,7,8,14)          138.5591         estimate D2E/DX2                !
 ! D37   D(4,7,9,15)          -119.3531         estimate D2E/DX2                !
 ! D38   D(4,7,9,24)            60.6118         estimate D2E/DX2                !
 ! D39   D(8,7,9,15)           116.4851         estimate D2E/DX2                !
 ! D40   D(8,7,9,24)           -63.5501         estimate D2E/DX2                !
 ! D41   D(23,7,9,15)           -1.7631         estimate D2E/DX2                !
 ! D42   D(23,7,9,24)          178.2018         estimate D2E/DX2                !
 ! D43   D(7,8,10,11)         -179.6615         estimate D2E/DX2                !
 ! D44   D(7,8,10,17)            0.7742         estimate D2E/DX2                !
 ! D45   D(14,8,10,11)           0.1012         estimate D2E/DX2                !
 ! D46   D(14,8,10,17)        -179.463          estimate D2E/DX2                !
 ! D47   D(7,8,14,13)          179.7188         estimate D2E/DX2                !
 ! D48   D(7,8,14,28)            0.261          estimate D2E/DX2                !
 ! D49   D(10,8,14,13)          -0.0503         estimate D2E/DX2                !
 ! D50   D(10,8,14,28)        -179.5081         estimate D2E/DX2                !
 ! D51   D(7,9,15,16)         -179.9579         estimate D2E/DX2                !
 ! D52   D(7,9,15,29)            0.0291         estimate D2E/DX2                !
 ! D53   D(24,9,15,16)           0.0771         estimate D2E/DX2                !
 ! D54   D(24,9,15,29)        -179.936          estimate D2E/DX2                !
 ! D55   D(8,10,11,12)          -0.1267         estimate D2E/DX2                !
 ! D56   D(8,10,11,25)        -179.9954         estimate D2E/DX2                !
 ! D57   D(17,10,11,12)        179.4676         estimate D2E/DX2                !
 ! D58   D(17,10,11,25)         -0.4012         estimate D2E/DX2                !
 ! D59   D(10,11,12,13)          0.0975         estimate D2E/DX2                !
 ! D60   D(10,11,12,26)       -179.9465         estimate D2E/DX2                !
 ! D61   D(25,11,12,13)        179.9688         estimate D2E/DX2                !
 ! D62   D(25,11,12,26)         -0.0752         estimate D2E/DX2                !
 ! D63   D(11,12,13,14)         -0.0453         estimate D2E/DX2                !
 ! D64   D(11,12,13,27)        179.8895         estimate D2E/DX2                !
 ! D65   D(26,12,13,14)        179.9988         estimate D2E/DX2                !
 ! D66   D(26,12,13,27)         -0.0664         estimate D2E/DX2                !
 ! D67   D(12,13,14,8)           0.0228         estimate D2E/DX2                !
 ! D68   D(12,13,14,28)        179.4903         estimate D2E/DX2                !
 ! D69   D(27,13,14,8)        -179.9119         estimate D2E/DX2                !
 ! D70   D(27,13,14,28)         -0.4445         estimate D2E/DX2                !
 --------------------------------------------------------------------------------
 Trust Radius=3.00D-01 FncErr=5.00D-06 GrdErr=5.00D-06 EigMax=2.50D+02 EigMin=1.00D-04
 Number of steps in this run=    158 maximum allowed number of steps=    174.
 GradGradGradGradGradGradGradGradGradGradGradGradGradGradGradGradGradGrad

                          Input orientation:                          
 ---------------------------------------------------------------------
 Center     Atomic      Atomic             Coordinates (Angstroms)
 Number     Number       Type             X           Y           Z
 ---------------------------------------------------------------------
      1          6           0        3.602000    3.332000   -2.345000
      2          6           0        3.236000    2.293000   -3.216000
      3          6           0        2.431000    1.238000   -2.751000
      4          6           0        1.988000    1.203000   -1.410000
      5          6           0        2.356000    2.261000   -0.550000
      6          6           0        3.161000    3.317000   -1.012000
      7          6           0        1.127000    0.098000   -0.912000
      8          6           0        1.796000   -1.236000   -1.036000
      9          7           0       -0.114000    0.171000   -1.619000
     10          6           0        2.790000   -1.677000   -0.118000
     11          6           0        3.397000   -2.939000   -0.280000
     12          6           0        3.029000   -3.777000   -1.344000
     13          6           0        2.052000   -3.357000   -2.255000
     14          6           0        1.445000   -2.102000   -2.100000
     15          6           0       -1.306000    0.363000   -1.022000
     16          8           0       -2.338000    0.412000   -1.724000
     17         35           0        3.358000   -0.667000    1.346000
     18          1           0        4.186000    4.098000   -2.681000
     19          1           0        3.553000    2.304000   -4.186000
     20          1           0        2.169000    0.491000   -3.395000
     21          1           0        2.039000    2.263000    0.420000
     22          1           0        3.423000    4.073000   -0.379000
     23          1           0        0.913000    0.256000    0.149000
     24          1           0       -0.102000    0.078000   -2.584000
     25          1           0        4.111000   -3.262000    0.375000
     26          1           0        3.473000   -4.689000   -1.453000
     27          1           0        1.783000   -3.963000   -3.031000
     28          1           0        0.742000   -1.817000   -2.782000
     29          1           0       -1.374000    0.468000   -0.008000
 ---------------------------------------------------------------------
                    Distance matrix (angstroms):
                    1          2          3          4          5
     1  C    0.000000
     2  C    1.404321   0.000000
     3  C    2.433293   1.406156   0.000000
     4  C    2.830523   2.450967   1.412712   0.000000
     5  C    2.433430   2.807665   2.428282   1.412228   0.000000
     6  C    1.404135   2.431423   2.807002   2.450169   1.405918
     7  C    4.317160   3.817633   2.526250   1.486725   2.513972
     8  C    5.083477   4.390882   3.076544   2.474967   3.574745
     9  N    4.932307   4.275020   2.982774   2.350980   3.407603
    10  C    5.541566   5.055435   3.944464   3.256819   3.985326
    11  C    6.605429   6.001653   4.948366   4.518666   5.310045
    12  C    7.201959   6.355481   5.242850   5.088068   6.127055
    13  C    6.866828   5.852169   4.637206   4.638073   5.878891
    14  C    5.851584   4.875363   3.542823   3.419645   4.718918
    15  C    5.886744   5.400768   4.209541   3.421488   4.151558
    16  O    6.647980   6.069077   4.947764   4.408917   5.179837
    17  Br   5.447478   5.439515   4.612349   3.601296   3.629326
    18  H    1.020151   2.108732   3.356267   3.850671   3.356282
    19  H    2.109139   1.020544   2.110560   3.371587   3.828205
    20  H    3.350712   2.101841   1.020485   2.116585   3.355875
    21  H    3.351262   3.828081   3.355522   2.115443   1.020487
    22  H    2.108620   3.354391   3.827228   3.370324   2.109757
    23  H    4.786704   4.568252   3.417404   2.117290   2.567270
    24  H    4.936117   4.055600   2.790982   2.648018   3.865800
    25  H    7.151106   6.672251   5.730993   5.256385   5.868490
    26  H    8.071477   7.205044   6.156289   6.076408   7.096872
    27  H    7.549595   6.425182   5.248686   5.418231   6.724721
    28  H    5.906164   4.827058   3.490946   3.543346   4.921067
    29  H    6.198761   5.905420   4.753417   3.716029   4.173909
                    6          7          8          9         10
     6  C    0.000000
     7  C    3.809083   0.000000
     8  C    4.753274   1.497496   0.000000
     9  N    4.581636   1.430126   2.442875   0.000000
    10  C    5.086936   2.558638   1.423110   3.755173   0.000000
    11  C    6.303099   3.843916   2.456613   4.877719   1.409729
    12  C    7.102991   4.338185   2.841097   5.053788   2.443399
    13  C    6.878750   3.820510   2.459703   4.188417   2.816703
    14  C    5.787397   2.520410   1.416070   2.797923   2.432689
    15  C    5.355400   2.449860   3.489900   1.346899   4.664336
    16  O    6.259790   3.572697   4.503244   2.239483   5.765374
    17  Br   4.633706   3.265142   2.904743   4.642010   1.867089
    18  H    2.108589   5.337307   6.072041   5.919390   6.470580
    19  H    3.354714   4.633680   5.053825   4.958434   5.742748
    20  H    3.827405   2.721305   2.947294   2.910097   3.978014
    21  H    2.102480   2.700591   3.797629   3.628966   4.046856
    22  H    1.020230   4.621291   5.591445   5.410506   5.790623
    23  H    3.971290   1.093838   2.099995   2.046406   2.707565
    24  H    4.858958   2.075193   2.779443   0.969545   4.186269
    25  H    6.790398   4.674422   3.384497   5.797599   2.121395
    26  H    8.024205   5.358336   3.861273   6.042659   3.364648
    27  H    7.679430   4.627334   3.378864   4.762595   3.837371
    28  H    5.944949   2.704136   2.120611   2.457122   3.363153
    29  H    5.448949   2.684980   3.742900   2.066671   4.685298
                   11         12         13         14         15
    11  C    0.000000
    12  C    1.403483   0.000000
    13  C    2.425773   1.400304   0.000000
    14  C    2.797011   2.426153   1.402676   0.000000
    15  C    5.794133   6.002958   5.160897   3.847897   0.000000
    16  O    6.797394   6.818857   5.810286   4.557703   1.249091
    17  Br   2.794169   4.125099   4.680698   4.194486   5.331156
    18  H    7.477078   8.071050   7.766110   6.803723   6.845770
    19  H    6.539895   6.732763   6.166740   5.311111   6.114594
    20  H    4.793340   4.812694   4.015021   2.987449   4.209886
    21  H    5.421713   6.369725   6.224162   5.075082   4.108332
    22  H    7.012747   7.918899   7.784852   6.708573   6.044914
    23  H    4.069683   4.792869   4.486681   3.301695   2.511305
    24  H    5.162723   5.118768   4.067823   2.716591   1.992658
    25  H    1.021347   2.095450   3.341468   3.818217   6.666043
    26  H    2.108128   1.020177   2.106340   3.350218   6.967590
    27  H    3.349862   2.105488   1.020673   2.108157   5.682629
    28  H    3.816794   3.337636   2.089361   1.020077   3.470490
    29  H    5.868907   6.260298   5.605097   4.350647   1.021687
                   16         17         18         19         20
    16  O    0.000000
    17  Br   6.559997   0.000000
    18  H    7.554139   6.293452   0.000000
    19  H    6.659203   6.282347   2.425727   0.000000
    20  H    4.807445   5.023123   4.193869   2.414147   0.000000
    21  H    5.213546   3.343970   4.194405   4.848620   4.208457
    22  H    6.957088   5.044547   2.425283   4.199942   4.847628
    23  H    3.755192   2.874502   5.786397   5.473219   3.767320
    24  H    2.418853   5.288811   5.878499   4.569519   2.446575
    25  H    7.713215   2.871215   7.969590   7.217648   5.662974
    26  H    7.737013   4.901440   8.900996   7.508511   5.683677
    27  H    6.150733   5.701085   8.418826   6.613790   4.485489
    28  H    3.946417   5.020592   6.845331   5.182237   2.781899
    29  H    1.969032   5.051076   7.157893   6.715795   4.901545
                   21         22         23         24         25
    21  H    0.000000
    22  H    2.414530   0.000000
    23  H    2.317189   4.598736   0.000000
    24  H    4.287438   5.766080   2.920821   0.000000
    25  H    5.900918   7.405679   4.759685   6.136827   0.000000
    26  H    7.341307   8.827719   5.794224   6.064988   2.405194
    27  H    7.123062   8.619745   5.354368   4.481374   4.184713
    28  H    5.346159   6.903207   3.594069   2.083882   4.837854
    29  H    3.879920   6.012061   2.302165   2.899286   6.644156
                   26         27         28         29
    26  H    0.000000
    27  H    2.423481   0.000000
    28  H    4.180070   2.398124   0.000000
    29  H    7.223301   6.224061   4.170582   0.000000
 Symmetry turned off by external request.
 Stoichiometry    C14H12BrNO
 Framework group  C1[X(C14H12BrNO)]
 Deg. of freedom    81
 Full point group                 C1      NOp   1
 Rotational constants (GHZ):           0.3901642           0.3136637           0.2428566
 General basis read from cards:  (5D, 7F)
 ======================================================================================================
                                       Pseudopotential Parameters
 ======================================================================================================
  Center     Atomic      Valence      Angular      Power
  Number     Number     Electrons     Momentum     of R      Exponent        Coefficient   SO-Coeffient
 ======================================================================================================
    1          6
                                   No pseudopotential on this center.
    2          6
                                   No pseudopotential on this center.
    3          6
                                   No pseudopotential on this center.
    4          6
                                   No pseudopotential on this center.
    5          6
                                   No pseudopotential on this center.
    6          6
                                   No pseudopotential on this center.
    7          6
                                   No pseudopotential on this center.
    8          6
                                   No pseudopotential on this center.
    9          7
                                   No pseudopotential on this center.
   10          6
                                   No pseudopotential on this center.
   11          6
                                   No pseudopotential on this center.
   12          6
                                   No pseudopotential on this center.
   13          6
                                   No pseudopotential on this center.
   14          6
                                   No pseudopotential on this center.
   15          6
                                   No pseudopotential on this center.
   16          8
                                   No pseudopotential on this center.
   17         35            7
                                      F and up 
                                                     1      213.6143969      -28.00000000    0.00000000
                                                     2       41.0585380     -134.92688520    0.00000000
                                                     2        8.7086530      -41.92719130    0.00000000
                                                     2        2.6074661       -5.93364200    0.00000000
                                      S - F
                                                     0       54.1980682        3.00000000    0.00000000
                                                     1       32.9053558       27.34306420    0.00000000
                                                     2       13.6744890      118.80288470    0.00000000
                                                     2        3.0341152       43.43548760    0.00000000
                                      P - F
                                                     0       54.2563340        5.00000000    0.00000000
                                                     1       26.0095593       25.05042520    0.00000000
                                                     2       28.2012995       92.61574630    0.00000000
                                                     2        9.4341061       95.82490160    0.00000000
                                                     2        2.5321764       26.26849830    0.00000000
                                      D - F
                                                     0       87.6328721        3.00000000    0.00000000
                                                     1       61.7373377       22.55335570    0.00000000
                                                     2       32.4385104      178.12419880    0.00000000
                                                     2        8.7537199       76.99241620    0.00000000
                                                     2        1.6633189        9.48182700    0.00000000
   18          1
                                   No pseudopotential on this center.
   19          1
                                   No pseudopotential on this center.
   20          1
                                   No pseudopotential on this center.
   21          1
                                   No pseudopotential on this center.
   22          1
                                   No pseudopotential on this center.
   23          1
                                   No pseudopotential on this center.
   24          1
                                   No pseudopotential on this center.
   25          1
                                   No pseudopotential on this center.
   26          1
                                   No pseudopotential on this center.
   27          1
                                   No pseudopotential on this center.
   28          1
                                   No pseudopotential on this center.
   29          1
                                   No pseudopotential on this center.
 ======================================================================================================
   396 basis functions,   648 primitive gaussians,   412 cartesian basis functions
    59 alpha electrons       59 beta electrons
       nuclear repulsion energy      1087.8571075519 Hartrees.
 NAtoms=   29 NActive=   29 NUniq=   29 SFac= 1.00D+00 NAtFMM=   60 NAOKFM=F Big=F
 Integral buffers will be    131072 words long.
 Raffenetti 2 integral format.
 Two-electron integral symmetry is turned off.
 ------------------------------------------------------------------------------
 Polarizable Continuum Model (PCM)
 =================================
 Model                : PCM.
 Atomic radii         : UFF (Universal Force Field).
 Polarization charges : Total charges.
 Charge compensation  : None.
 Solution method      : On-the-fly selection.
 Cavity type          : Scaled VdW (van der Waals Surface) (Alpha=1.100).
 Cavity algorithm     : GePol (No added spheres)
                        Default sphere list used, NSphG=   29.
                        Lebedev-Laikov grids with approx.  5.0 points / Ang**2.
                        Smoothing algorithm: York/Karplus (Gamma=1.0000).
                        Polarization charges: spherical gaussians, with
                                              point-specific exponents (IZeta= 3).
                        Self-potential: point-specific (ISelfS= 7).
                        Self-field    : sphere-specific E.n sum rule (ISelfD= 2).
 1st derivatives      : Analytical E(r).r(x)/FMM algorithm (CHGder, D1EAlg=3).
                        Cavity 1st derivative terms included.
 Solvent              : DiMethylSulfoxide, Eps=  46.826000 Eps(inf)=   2.007889
 ------------------------------------------------------------------------------
 One-electron integrals computed using PRISM.
   1 Symmetry operations used in ECPInt.
 ECPInt:  NShTT=    9316 NPrTT=   38001 LenC2=    8711 LenP2D=   23811.
 LDataN:  DoStor=T MaxTD1= 5 Len=  102
 NBasis=   396 RedAO= T EigKep=  1.42D-06  NBF=   396
 NBsUse=   395 1.00D-06 EigRej=  8.17D-07 NBFU=   395
 ExpMin= 4.38D-02 ExpMax= 8.59D+03 ExpMxC= 1.30D+03 IAcc=3 IRadAn=         7 AccDes= 0.00D+00
 Harris functional with IExCor= 1009 and IRadAn=       7 diagonalized for initial guess.
 HarFok:  IExCor= 1009 AccDes= 0.00D+00 IRadAn=         7 IDoV= 1 UseB2=F ITyADJ=14
 ICtDFT=  3500011 ScaDFX=  1.000000  1.000000  1.000000  1.000000
 FoFCou: FMM=F IPFlag=           0 FMFlag=      100000 FMFlg1=           0
         NFxFlg=           0 DoJE=T BraDBF=F KetDBF=T FulRan=T
         wScrn=  0.000000 ICntrl=       500 IOpCl=  0 I1Cent=   200000004 NGrid=           0
         NMat0=    1 NMatS0=      1 NMatT0=    0 NMatD0=    1 NMtDS0=    0 NMtDT0=    0
 Symmetry not used in FoFCou.
 Requested convergence on RMS density matrix=1.00D-08 within 128 cycles.
 Requested convergence on MAX density matrix=1.00D-06.
 Requested convergence on             energy=1.00D-06.
 No special actions if energy rises.
 Inv3:  Mode=1 IEnd=    16680492.
 Iteration    1 A*A^-1 deviation from unit magnitude is 4.88D-15 for   2358.
 Iteration    1 A*A^-1 deviation from orthogonality  is 2.67D-15 for   2348    757.
 Iteration    1 A^-1*A deviation from unit magnitude is 4.66D-15 for   2358.
 Iteration    1 A^-1*A deviation from orthogonality  is 1.31D-15 for   2351   2350.
 Error on total polarization charges =  0.01782
 SCF Done:  E(RM062X) =  -683.666543564     A.U. after   16 cycles
            NFock= 16  Conv=0.66D-08     -V/T= 2.0159

 **********************************************************************

            Population analysis using the SCF density.

 **********************************************************************

 Alpha  occ. eigenvalues --  -19.60378 -14.78905 -10.65429 -10.61837 -10.60881
 Alpha  occ. eigenvalues --  -10.58393 -10.56686 -10.56154 -10.55994 -10.55459
 Alpha  occ. eigenvalues --  -10.55344 -10.55137 -10.54933 -10.54882 -10.54740
 Alpha  occ. eigenvalues --  -10.54594  -1.16669  -1.07239  -0.99003  -0.96861
 Alpha  occ. eigenvalues --   -0.91296  -0.90118  -0.86124  -0.85686  -0.82566
 Alpha  occ. eigenvalues --   -0.79268  -0.75707  -0.71413  -0.70926  -0.70025
 Alpha  occ. eigenvalues --   -0.68051  -0.62344  -0.61928  -0.61205  -0.57767
 Alpha  occ. eigenvalues --   -0.56485  -0.55930  -0.53919  -0.52754  -0.52322
 Alpha  occ. eigenvalues --   -0.50730  -0.50401  -0.49935  -0.48719  -0.47749
 Alpha  occ. eigenvalues --   -0.46011  -0.44683  -0.43714  -0.42682  -0.42260
 Alpha  occ. eigenvalues --   -0.41431  -0.38795  -0.35928  -0.35462  -0.33823
 Alpha  occ. eigenvalues --   -0.32556  -0.31528  -0.30478  -0.29941
 Alpha virt. eigenvalues --   -0.01001  -0.00379   0.00263   0.00966   0.01281
 Alpha virt. eigenvalues --    0.01893   0.02225   0.02632   0.03061   0.03750
 Alpha virt. eigenvalues --    0.03965   0.04407   0.04840   0.05072   0.05468
 Alpha virt. eigenvalues --    0.05700   0.06647   0.06886   0.07682   0.07968
 Alpha virt. eigenvalues --    0.08580   0.08924   0.09923   0.10662   0.10875
 Alpha virt. eigenvalues --    0.11073   0.11131   0.12176   0.12785   0.13422
 Alpha virt. eigenvalues --    0.13686   0.14386   0.14688   0.15230   0.15282
 Alpha virt. eigenvalues --    0.15688   0.16328   0.16721   0.17028   0.17294
 Alpha virt. eigenvalues --    0.17470   0.18080   0.18664   0.19293   0.19934
 Alpha virt. eigenvalues --    0.20052   0.20267   0.20641   0.21078   0.21261
 Alpha virt. eigenvalues --    0.21437   0.21741   0.21915   0.21969   0.22457
 Alpha virt. eigenvalues --    0.23380   0.23786   0.23860   0.24245   0.24736
 Alpha virt. eigenvalues --    0.24968   0.25377   0.25508   0.26073   0.26514
 Alpha virt. eigenvalues --    0.26764   0.27069   0.27215   0.27774   0.28338
 Alpha virt. eigenvalues --    0.28748   0.28916   0.29187   0.29724   0.30502
 Alpha virt. eigenvalues --    0.31287   0.31529   0.31859   0.32740   0.33326
 Alpha virt. eigenvalues --    0.33397   0.33614   0.34625   0.35126   0.35452
 Alpha virt. eigenvalues --    0.36122   0.37377   0.38899   0.39788   0.40133
 Alpha virt. eigenvalues --    0.40422   0.41292   0.42275   0.42947   0.45647
 Alpha virt. eigenvalues --    0.47139   0.50378   0.51959   0.53020   0.54275
 Alpha virt. eigenvalues --    0.55492   0.56254   0.56884   0.57507   0.57947
 Alpha virt. eigenvalues --    0.58335   0.58976   0.59131   0.59668   0.60718
 Alpha virt. eigenvalues --    0.60941   0.61964   0.62310   0.63131   0.63408
 Alpha virt. eigenvalues --    0.63968   0.65477   0.65817   0.66799   0.67837
 Alpha virt. eigenvalues --    0.68559   0.69825   0.70114   0.70611   0.70640
 Alpha virt. eigenvalues --    0.71766   0.72276   0.73229   0.73724   0.74705
 Alpha virt. eigenvalues --    0.74983   0.75642   0.75956   0.76544   0.76789
 Alpha virt. eigenvalues --    0.77247   0.77846   0.78659   0.78955   0.79312
 Alpha virt. eigenvalues --    0.80598   0.81957   0.82659   0.83923   0.84930
 Alpha virt. eigenvalues --    0.85884   0.86534   0.86760   0.87032   0.87946
 Alpha virt. eigenvalues --    0.88587   0.89636   0.90249   0.91478   0.92699
 Alpha virt. eigenvalues --    0.94007   0.95329   0.96315   0.97103   0.98043
 Alpha virt. eigenvalues --    0.99611   1.01382   1.01875   1.03344   1.04784
 Alpha virt. eigenvalues --    1.06265   1.07551   1.08764   1.09809   1.11195
 Alpha virt. eigenvalues --    1.13607   1.14142   1.15082   1.15918   1.17915
 Alpha virt. eigenvalues --    1.19943   1.21014   1.21746   1.22448   1.24286
 Alpha virt. eigenvalues --    1.25476   1.26902   1.27988   1.28640   1.30357
 Alpha virt. eigenvalues --    1.33649   1.35568   1.37933   1.38368   1.40023
 Alpha virt. eigenvalues --    1.43232   1.43767   1.48415   1.49676   1.51508
 Alpha virt. eigenvalues --    1.54626   1.55440   1.56270   1.57129   1.58965
 Alpha virt. eigenvalues --    1.60886   1.62083   1.63231   1.63604   1.65592
 Alpha virt. eigenvalues --    1.69961   1.74769   1.75952   1.76699   1.78851
 Alpha virt. eigenvalues --    1.79769   1.81544   1.81893   1.82218   1.84815
 Alpha virt. eigenvalues --    1.85389   1.87450   1.88998   1.89789   1.91651
 Alpha virt. eigenvalues --    1.92153   1.94112   1.94635   1.95646   1.96043
 Alpha virt. eigenvalues --    1.97805   2.00235   2.01429   2.01665   2.02967
 Alpha virt. eigenvalues --    2.03223   2.04366   2.13401   2.16141   2.20585
 Alpha virt. eigenvalues --    2.24395   2.25349   2.28170   2.29291   2.29681
 Alpha virt. eigenvalues --    2.30824   2.31726   2.32874   2.34223   2.35159
 Alpha virt. eigenvalues --    2.35733   2.38085   2.46986   2.48579   2.49810
 Alpha virt. eigenvalues --    2.50401   2.51724   2.54434   2.59579   2.62361
 Alpha virt. eigenvalues --    2.66132   2.69013   2.71761   2.73407   2.73588
 Alpha virt. eigenvalues --    2.76664   2.80861   2.83503   2.84051   2.84887
 Alpha virt. eigenvalues --    2.86221   2.89003   2.90274   2.90933   2.95441
 Alpha virt. eigenvalues --    2.96141   2.98317   2.99023   2.99539   3.00778
 Alpha virt. eigenvalues --    3.03990   3.08453   3.10514   3.11764   3.15105
 Alpha virt. eigenvalues --    3.19572   3.22159   3.25370   3.31108   3.34216
 Alpha virt. eigenvalues --    3.35653   3.37035   3.38622   3.39099   3.40070
 Alpha virt. eigenvalues --    3.41481   3.43452   3.44031   3.46234   3.47930
 Alpha virt. eigenvalues --    3.54199   3.59990   3.65328   3.68399   3.69486
 Alpha virt. eigenvalues --    3.71692   3.72343   3.74248   3.78125   3.95616
 Alpha virt. eigenvalues --    3.98129   4.00531   4.06700   4.08613   4.11137
 Alpha virt. eigenvalues --    4.20307   4.37026   4.60712   4.77329   4.78923
 Alpha virt. eigenvalues --    4.99261   5.16738   5.26227   5.80839  20.64094
 Alpha virt. eigenvalues --   23.44518  23.47865  23.83762  23.87594  23.90513
 Alpha virt. eigenvalues --   23.93317  23.93858  23.95620  24.04502  24.06349
 Alpha virt. eigenvalues --   24.07905  24.08410  24.15920  24.17395  35.61942
 Alpha virt. eigenvalues --   50.06500
          Condensed to atoms (all electrons):
               1          2          3          4          5          6
     1  C    7.178370  -0.254351  -0.059922  -1.924323   2.367187  -0.621426
     2  C   -0.254351  11.453386  -3.740575  -1.412517  -1.325116   1.067383
     3  C   -0.059922  -3.740575  30.378424 -14.897718 -14.943026  -1.373906
     4  C   -1.924323  -1.412517 -14.897718  34.404259   2.183045   1.615040
     5  C    2.367187  -1.325116 -14.943026   2.183045  31.533201  -2.939156
     6  C   -0.621426   1.067383  -1.373906   1.615040  -2.939156   9.514598
     7  C   -1.262194   1.546549  15.590166 -18.133893 -18.797782  -0.352017
     8  C    0.493617  -0.379549  -6.315865   0.337966   9.336430  -0.517427
     9  N    0.065423  -0.022917  -0.141582  -0.054120   0.806777  -0.067831
    10  C   -0.255047   0.340844   5.180358  -3.168550  -5.945212  -0.082858
    11  C    0.032994  -0.182012  -1.551834   1.264427   1.119496   0.077747
    12  C   -0.006122   0.076443   0.706248  -0.606623  -0.502783   0.004760
    13  C    0.026609  -0.667538  -2.806508   4.036150   1.780424  -0.024465
    14  C    0.130448  -0.067877  -0.396180   1.637359   1.666066   0.034980
    15  C   -0.028455   0.057483   0.524730  -0.457887  -0.620401  -0.014150
    16  O   -0.001724  -0.017727  -0.076925   0.093447   0.020469   0.007334
    17  Br  -0.018132   0.020306  -0.140679  -0.028588   0.305482  -0.056381
    18  H    0.251157   0.086482  -0.069745   0.048962  -0.080813   0.091404
    19  H    0.085666   0.270540   0.027225  -0.031218   0.001966  -0.029620
    20  H   -0.040312  -0.007527   0.124639   0.176816   0.003193   0.011560
    21  H    0.005061  -0.001627  -0.033979  -0.015441   0.257502   0.108438
    22  H    0.073908  -0.043848   0.033826   0.021745   0.003936   0.236100
    23  H    0.009132  -0.033351  -0.229766   0.117734   0.290221   0.052402
    24  H   -0.002116  -0.022996  -0.098401   0.128379   0.038130   0.002356
    25  H   -0.000097   0.000736   0.007465  -0.006082  -0.006585  -0.000061
    26  H   -0.000009  -0.000004  -0.001213   0.000834   0.000233   0.000015
    27  H    0.000004   0.000767   0.004924  -0.005851  -0.001226  -0.000024
    28  H   -0.000168   0.006409   0.015575  -0.054470  -0.003219  -0.000197
    29  H    0.000204  -0.006963  -0.054216   0.102827   0.037079   0.003964
               7          8          9         10         11         12
     1  C   -1.262194   0.493617   0.065423  -0.255047   0.032994  -0.006122
     2  C    1.546549  -0.379549  -0.022917   0.340844  -0.182012   0.076443
     3  C   15.590166  -6.315865  -0.141582   5.180358  -1.551834   0.706248
     4  C  -18.133893   0.337966  -0.054120  -3.168550   1.264427  -0.606623
     5  C  -18.797782   9.336430   0.806777  -5.945212   1.119496  -0.502783
     6  C   -0.352017  -0.517427  -0.067831  -0.082858   0.077747   0.004760
     7  C   48.898259 -18.757625  -1.806730  18.539447  -3.259450   0.884471
     8  C  -18.757625  38.287733   0.637152 -28.053539   5.109427  -2.355803
     9  N   -1.806730   0.637152   7.697633  -1.040125   0.070664  -0.031380
    10  C   18.539447 -28.053539  -1.040125  46.792283  -8.671282   2.064438
    11  C   -3.259450   5.109427   0.070664  -8.671282  10.697564  -1.656498
    12  C    0.884471  -2.355803  -0.031380   2.064438  -1.656498   7.708126
    13  C   -6.208618   2.771870   0.365527  -6.110902   3.562232  -1.970527
    14  C  -11.329621   5.092189   0.723745 -13.621743  -0.561215   1.702491
    15  C    0.797103  -0.350333  -0.008397   0.295997  -0.098361   0.027290
    16  O   -0.053850  -0.002660  -0.131944  -0.016785   0.003387  -0.000155
    17  Br  -0.116660   0.491263   0.007596  -0.360993   0.113815  -0.061885
    18  H    0.008483  -0.000943  -0.000208  -0.000169  -0.000083   0.000015
    19  H    0.004938   0.002065   0.000688  -0.001239  -0.000196  -0.000009
    20  H    0.034378   0.018538   0.008701  -0.006507   0.008400  -0.002119
    21  H    0.019877   0.002841   0.005519  -0.018750   0.001555  -0.000044
    22  H    0.005160  -0.002837   0.000291   0.002693   0.000363   0.000006
    23  H   -0.077411   0.236074  -0.029594  -0.251500   0.039171  -0.004762
    24  H   -0.022959   0.035698   0.223092  -0.031149   0.007042  -0.003620
    25  H    0.035344  -0.031198   0.000081   0.036990   0.260767   0.071998
    26  H    0.003260   0.064254   0.000046  -0.124303   0.103145   0.253171
    27  H    0.007920   0.013158  -0.000217   0.051336  -0.048228   0.061399
    28  H    0.143208   0.025647   0.007917  -0.039198  -0.000247  -0.019492
    29  H   -0.073498   0.048792  -0.198105   0.019849  -0.002133   0.000900
              13         14         15         16         17         18
     1  C    0.026609   0.130448  -0.028455  -0.001724  -0.018132   0.251157
     2  C   -0.667538  -0.067877   0.057483  -0.017727   0.020306   0.086482
     3  C   -2.806508  -0.396180   0.524730  -0.076925  -0.140679  -0.069745
     4  C    4.036150   1.637359  -0.457887   0.093447  -0.028588   0.048962
     5  C    1.780424   1.666066  -0.620401   0.020469   0.305482  -0.080813
     6  C   -0.024465   0.034980  -0.014150   0.007334  -0.056381   0.091404
     7  C   -6.208618 -11.329621   0.797103  -0.053850  -0.116660   0.008483
     8  C    2.771870   5.092189  -0.350333  -0.002660   0.491263  -0.000943
     9  N    0.365527   0.723745  -0.008397  -0.131944   0.007596  -0.000208
    10  C   -6.110902 -13.621743   0.295997  -0.016785  -0.360993  -0.000169
    11  C    3.562232  -0.561215  -0.098361   0.003387   0.113815  -0.000083
    12  C   -1.970527   1.702491   0.027290  -0.000155  -0.061885   0.000015
    13  C   16.751527  -5.204249  -0.123935   0.018376   0.134500  -0.000102
    14  C   -5.204249  26.431032  -0.109620   0.039278  -0.027962   0.000026
    15  C   -0.123935  -0.109620   5.144055   0.420299  -0.004609  -0.000062
    16  O    0.018376   0.039278   0.420299   8.186043   0.000040  -0.000000
    17  Br   0.134500  -0.027962  -0.004609   0.000040   6.511944   0.000002
    18  H   -0.000102   0.000026  -0.000062  -0.000000   0.000002   0.391580
    19  H    0.000635  -0.000047   0.000138   0.000000  -0.000003  -0.004260
    20  H    0.012221  -0.011438   0.002554   0.000326  -0.000068  -0.000271
    21  H    0.000943   0.005008   0.002736  -0.000087  -0.005213  -0.000242
    22  H    0.000040  -0.000729   0.000076   0.000001  -0.000170  -0.004299
    23  H    0.041192   0.132187  -0.004090   0.004332   0.002325  -0.000008
    24  H    0.031874   0.013372  -0.021830   0.026366   0.000034   0.000002
    25  H   -0.044946   0.009416   0.000313  -0.000000  -0.009405   0.000000
    26  H    0.070517  -0.037386  -0.000025  -0.000000  -0.000020  -0.000000
    27  H    0.214043   0.035454   0.000176   0.000006   0.000023   0.000000
    28  H   -0.000782   0.237256   0.013291  -0.001038  -0.000149   0.000000
    29  H   -0.003174  -0.011136   0.424338  -0.030256   0.000020  -0.000000
              19         20         21         22         23         24
     1  C    0.085666  -0.040312   0.005061   0.073908   0.009132  -0.002116
     2  C    0.270540  -0.007527  -0.001627  -0.043848  -0.033351  -0.022996
     3  C    0.027225   0.124639  -0.033979   0.033826  -0.229766  -0.098401
     4  C   -0.031218   0.176816  -0.015441   0.021745   0.117734   0.128379
     5  C    0.001966   0.003193   0.257502   0.003936   0.290221   0.038130
     6  C   -0.029620   0.011560   0.108438   0.236100   0.052402   0.002356
     7  C    0.004938   0.034378   0.019877   0.005160  -0.077411  -0.022959
     8  C    0.002065   0.018538   0.002841  -0.002837   0.236074   0.035698
     9  N    0.000688   0.008701   0.005519   0.000291  -0.029594   0.223092
    10  C   -0.001239  -0.006507  -0.018750   0.002693  -0.251500  -0.031149
    11  C   -0.000196   0.008400   0.001555   0.000363   0.039171   0.007042
    12  C   -0.000009  -0.002119  -0.000044   0.000006  -0.004762  -0.003620
    13  C    0.000635   0.012221   0.000943   0.000040   0.041192   0.031874
    14  C   -0.000047  -0.011438   0.005008  -0.000729   0.132187   0.013372
    15  C    0.000138   0.002554   0.002736   0.000076  -0.004090  -0.021830
    16  O    0.000000   0.000326  -0.000087   0.000001   0.004332   0.026366
    17  Br  -0.000003  -0.000068  -0.005213  -0.000170   0.002325   0.000034
    18  H   -0.004260  -0.000271  -0.000242  -0.004299  -0.000008   0.000002
    19  H    0.390417  -0.003840   0.000068  -0.000187   0.000021   0.000012
    20  H   -0.003840   0.390138  -0.000163   0.000081   0.000134  -0.002086
    21  H    0.000068  -0.000163   0.386963  -0.003040   0.004305  -0.000038
    22  H   -0.000187   0.000081  -0.003040   0.390858  -0.000000   0.000002
    23  H    0.000021   0.000134   0.004305  -0.000000   0.386213   0.004145
    24  H    0.000012  -0.002086  -0.000038   0.000002   0.004145   0.279770
    25  H   -0.000000  -0.000001  -0.000002  -0.000000  -0.000090  -0.000001
    26  H   -0.000000   0.000007   0.000000   0.000000   0.000002  -0.000001
    27  H   -0.000000  -0.000028  -0.000000  -0.000000   0.000015   0.000004
    28  H    0.000006  -0.001492   0.000000  -0.000000  -0.000797   0.004002
    29  H   -0.000000   0.000032  -0.000246   0.000002   0.010871   0.004559
              25         26         27         28         29
     1  C   -0.000097  -0.000009   0.000004  -0.000168   0.000204
     2  C    0.000736  -0.000004   0.000767   0.006409  -0.006963
     3  C    0.007465  -0.001213   0.004924   0.015575  -0.054216
     4  C   -0.006082   0.000834  -0.005851  -0.054470   0.102827
     5  C   -0.006585   0.000233  -0.001226  -0.003219   0.037079
     6  C   -0.000061   0.000015  -0.000024  -0.000197   0.003964
     7  C    0.035344   0.003260   0.007920   0.143208  -0.073498
     8  C   -0.031198   0.064254   0.013158   0.025647   0.048792
     9  N    0.000081   0.000046  -0.000217   0.007917  -0.198105
    10  C    0.036990  -0.124303   0.051336  -0.039198   0.019849
    11  C    0.260767   0.103145  -0.048228  -0.000247  -0.002133
    12  C    0.071998   0.253171   0.061399  -0.019492   0.000900
    13  C   -0.044946   0.070517   0.214043  -0.000782  -0.003174
    14  C    0.009416  -0.037386   0.035454   0.237256  -0.011136
    15  C    0.000313  -0.000025   0.000176   0.013291   0.424338
    16  O   -0.000000  -0.000000   0.000006  -0.001038  -0.030256
    17  Br  -0.009405  -0.000020   0.000023  -0.000149   0.000020
    18  H    0.000000  -0.000000   0.000000   0.000000  -0.000000
    19  H   -0.000000  -0.000000  -0.000000   0.000006  -0.000000
    20  H   -0.000001   0.000007  -0.000028  -0.001492   0.000032
    21  H   -0.000002   0.000000  -0.000000   0.000000  -0.000246
    22  H   -0.000000   0.000000  -0.000000  -0.000000   0.000002
    23  H   -0.000090   0.000002   0.000015  -0.000797   0.010871
    24  H   -0.000001  -0.000001   0.000004   0.004002   0.004559
    25  H    0.377150  -0.004617  -0.000173   0.000082   0.000000
    26  H   -0.004617   0.386152  -0.004443  -0.000332  -0.000000
    27  H   -0.000173  -0.004443   0.385214  -0.002878   0.000001
    28  H    0.000082  -0.000332  -0.002878   0.408692  -0.000342
    29  H    0.000000  -0.000000   0.000001  -0.000342   0.471537
 Mulliken charges:
               1
     1  C   -0.245383
     2  C   -0.740834
     3  C    0.338458
     4  C    0.628291
     5  C   -0.585521
     6  C   -0.748562
     7  C   -0.266255
     8  C   -0.236935
     9  N   -0.087702
    10  C    0.475620
    11  C   -0.440660
    12  C   -0.339933
    13  C   -0.652934
    14  C   -0.511103
    15  C    0.131580
    16  O   -0.486553
    17  Br   0.243568
    18  H    0.283092
    19  H    0.286234
    20  H    0.284133
    21  H    0.278056
    22  H    0.286023
    23  H    0.300892
    24  H    0.406359
    25  H    0.302917
    26  H    0.290719
    27  H    0.288623
    28  H    0.262714
    29  H    0.255096
 Sum of Mulliken charges =  -0.00000
 Mulliken charges with hydrogens summed into heavy atoms:
               1
     1  C    0.037710
     2  C   -0.454599
     3  C    0.622591
     4  C    0.628291
     5  C   -0.307465
     6  C   -0.462539
     7  C    0.034636
     8  C   -0.236935
     9  N    0.318656
    10  C    0.475620
    11  C   -0.137743
    12  C   -0.049214
    13  C   -0.364311
    14  C   -0.248390
    15  C    0.386675
    16  O   -0.486553
    17  Br   0.243568
 Electronic spatial extent (au):  <R**2>=           6246.1161
 Charge=             -0.0000 electrons
 Dipole moment (field-independent basis, Debye):
    X=              4.9437    Y=             -1.4460    Z=              0.0305  Tot=              5.1509
 Quadrupole moment (field-independent basis, Debye-Ang):
   XX=           -120.5027   YY=            -94.3233   ZZ=           -100.3868
   XY=              0.6355   XZ=            -13.9009   YZ=              7.6261
 Traceless Quadrupole moment (field-independent basis, Debye-Ang):
   XX=            -15.4318   YY=             10.7476   ZZ=              4.6842
   XY=              0.6355   XZ=            -13.9009   YZ=              7.6261
 Octapole moment (field-independent basis, Debye-Ang**2):
  XXX=           -623.7532  YYY=              8.2711  ZZZ=            309.1890  XYY=           -144.5155
  XXY=              5.0886  XXZ=            136.6392  XZZ=           -175.6785  YZZ=              3.8829
  YYZ=             93.4174  XYZ=             -8.0017
 Hexadecapole moment (field-independent basis, Debye-Ang**3):
 XXXX=          -4709.1618 YYYY=          -2683.2251 ZZZZ=          -1810.7619 XXXY=             82.7280
 XXXZ=            481.0963 YYYX=             21.0703 YYYZ=            257.8076 ZZZX=            412.4521
 ZZZY=            170.0477 XXYY=           -969.5562 XXZZ=          -1066.9188 YYZZ=           -753.6216
 XXYZ=              2.2378 YYXZ=             80.9777 ZZXY=             89.9333
 N-N= 1.087857107552D+03 E-N=-3.760238874276D+03  KE= 6.729374752437D+02
 UFF atomic radii scaled by 1 / 1.20 used.

 **********************************************************************

            Electrostatic Properties Using The SCF Density

 **********************************************************************

       Atomic Center    1 is at   3.602000  3.332000 -2.345000
       Atomic Center    2 is at   3.236000  2.293000 -3.216000
       Atomic Center    3 is at   2.431000  1.238000 -2.751000
       Atomic Center    4 is at   1.988000  1.203000 -1.410000
       Atomic Center    5 is at   2.356000  2.261000 -0.550000
       Atomic Center    6 is at   3.161000  3.317000 -1.012000
       Atomic Center    7 is at   1.127000  0.098000 -0.912000
       Atomic Center    8 is at   1.796000 -1.236000 -1.036000
       Atomic Center    9 is at  -0.114000  0.171000 -1.619000
       Atomic Center   10 is at   2.790000 -1.677000 -0.118000
       Atomic Center   11 is at   3.397000 -2.939000 -0.280000
       Atomic Center   12 is at   3.029000 -3.777000 -1.344000
       Atomic Center   13 is at   2.052000 -3.357000 -2.255000
       Atomic Center   14 is at   1.445000 -2.102000 -2.100000
       Atomic Center   15 is at  -1.306000  0.363000 -1.022000
       Atomic Center   16 is at  -2.338000  0.412000 -1.724000
       Atomic Center   17 is at   3.358000 -0.667000  1.346000
       Atomic Center   18 is at   4.186000  4.098000 -2.681000
       Atomic Center   19 is at   3.553000  2.304000 -4.186000
       Atomic Center   20 is at   2.169000  0.491000 -3.395000
       Atomic Center   21 is at   2.039000  2.263000  0.420000
       Atomic Center   22 is at   3.423000  4.073000 -0.379000
       Atomic Center   23 is at   0.913000  0.256000  0.149000
       Atomic Center   24 is at  -0.102000  0.078000 -2.584000
       Atomic Center   25 is at   4.111000 -3.262000  0.375000
       Atomic Center   26 is at   3.473000 -4.689000 -1.453000
       Atomic Center   27 is at   1.783000 -3.963000 -3.031000
       Atomic Center   28 is at   0.742000 -1.817000 -2.782000
       Atomic Center   29 is at  -1.374000  0.468000 -0.008000
    1388 points will be used for fitting atomic charges
 Fitting point charges to electrostatic potential
 The dipole moment will be constrained to the correct value
 Charges from ESP fit, RMS=   0.00179 RRMS=   0.09352:
 ESP charges:
               1
     1  C   -0.184693
     2  C   -0.121935
     3  C   -0.359974
     4  C    0.351366
     5  C   -0.215023
     6  C   -0.233396
     7  C   -0.583347
     8  C    0.645862
     9  N   -0.278408
    10  C   -0.368437
    11  C    0.085930
    12  C   -0.346686
    13  C   -0.014394
    14  C   -0.514797
    15  C    0.468283
    16  O   -0.679171
    17  Br  -0.029025
    18  H    0.180091
    19  H    0.172047
    20  H    0.219671
    21  H    0.175092
    22  H    0.204013
    23  H    0.214348
    24  H    0.332355
    25  H    0.130518
    26  H    0.216019
    27  H    0.164530
    28  H    0.248012
    29  H    0.121151
 Sum of ESP charges =  -0.00000
 ESP charges with hydrogens summed into heavy atoms:
               1
     1  C   -0.004602
     2  C    0.050111
     3  C   -0.140303
     4  C    0.351366
     5  C   -0.039931
     6  C   -0.029382
     7  C   -0.368999
     8  C    0.645862
     9  N    0.053947
    10  C   -0.368437
    11  C    0.216447
    12  C   -0.130666
    13  C    0.150136
    14  C   -0.266785
    15  C    0.589433
    16  O   -0.679171
    17  Br  -0.029025
 Charge=  -0.00000 Dipole=     4.9437    -1.4460     0.0305 Tot=     5.1509
 -----------------------------------------------------------------

              Electrostatic Properties (Atomic Units)

 -----------------------------------------------------------------
    Center     Electric         -------- Electric Field --------
               Potential          X             Y             Z
 -----------------------------------------------------------------
    1 Atom    -14.766934
    2 Atom    -14.763068
    3 Atom    -14.759592
    4 Atom    -14.744232
    5 Atom    -14.763076
    6 Atom    -14.765728
    7 Atom    -14.688899
    8 Atom    -14.722554
    9 Atom    -18.345494
   10 Atom    -14.690874
   11 Atom    -14.747202
   12 Atom    -14.750155
   13 Atom    -14.749946
   14 Atom    -14.744433
   15 Atom    -14.667634
   16 Atom    -22.420896
   17 Atom     -4.032710
   18 Atom     -1.095518
   19 Atom     -1.091868
   20 Atom     -1.082873
   21 Atom     -1.090171
   22 Atom     -1.094255
   23 Atom     -1.059812
   24 Atom     -0.987201
   25 Atom     -1.078876
   26 Atom     -1.078376
   27 Atom     -1.079102
   28 Atom     -1.071594
   29 Atom     -1.060233
 -----------------------------------------------------------------
 ******************************Gaussian NBO Version 3.1******************************
             N A T U R A L   A T O M I C   O R B I T A L   A N D
          N A T U R A L   B O N D   O R B I T A L   A N A L Y S I S
 ******************************Gaussian NBO Version 3.1******************************

       /RESON  / : Allow strongly delocalized NBO set
       /BNDIDX / : Print bond indices based on the NAO density matrix

 Analyzing the SCF density

 Job title: BHFA_oBr_conf1                                                  

 Storage needed:    473396 in NPA,    629315 in NBO ( 268430961 available)
 GSVD:  LWork=       61776 too small for GESVD, short by      126360 words or      126360 for optimal perf.


 NATURAL POPULATIONS:  Natural atomic orbital occupancies 
                                                          
   NAO  Atom  No  lang   Type(AO)    Occupancy      Energy
 ----------------------------------------------------------
     1    C    1  S      Cor( 1S)     1.99929     -10.39324
     2    C    1  S      Val( 2S)     0.95043      -0.17527
     3    C    1  S      Ryd( 3S)     0.00109       0.75953
     4    C    1  S      Ryd( 4S)     0.00014       0.90517
     5    C    1  S      Ryd( 5S)     0.00000      23.00722
     6    C    1  px     Val( 2p)     1.05502      -0.09703
     7    C    1  px     Ryd( 4p)     0.00304       0.73604
     8    C    1  px     Ryd( 3p)     0.00028       0.32469
     9    C    1  px     Ryd( 5p)     0.00003       2.83832
    10    C    1  py     Val( 2p)     1.10838      -0.07034
    11    C    1  py     Ryd( 4p)     0.00444       0.90740
    12    C    1  py     Ryd( 3p)     0.00038       0.31972
    13    C    1  py     Ryd( 5p)     0.00006       3.02245
    14    C    1  pz     Val( 2p)     1.06751      -0.06351
    15    C    1  pz     Ryd( 4p)     0.00397       0.85831
    16    C    1  pz     Ryd( 3p)     0.00057       0.38182
    17    C    1  pz     Ryd( 5p)     0.00014       3.05477
    18    C    1  dxy    Ryd( 3d)     0.00065       1.95064
    19    C    1  dxz    Ryd( 3d)     0.00049       1.97315
    20    C    1  dyz    Ryd( 3d)     0.00060       2.21252
    21    C    1  dx2y2  Ryd( 3d)     0.00037       1.68836
    22    C    1  dz2    Ryd( 3d)     0.00056       2.25677

    23    C    2  S      Cor( 1S)     1.99929     -10.39603
    24    C    2  S      Val( 2S)     0.94820      -0.17594
    25    C    2  S      Ryd( 4S)     0.00111       0.84891
    26    C    2  S      Ryd( 3S)     0.00014       0.80878
    27    C    2  S      Ryd( 5S)     0.00000      22.99778
    28    C    2  px     Val( 2p)     1.02160      -0.09882
    29    C    2  px     Ryd( 4p)     0.00244       0.68867
    30    C    2  px     Ryd( 3p)     0.00031       0.31410
    31    C    2  px     Ryd( 5p)     0.00005       2.86178
    32    C    2  py     Val( 2p)     1.03820      -0.07552
    33    C    2  py     Ryd( 4p)     0.00325       0.78337
    34    C    2  py     Ryd( 3p)     0.00037       0.35530
    35    C    2  py     Ryd( 5p)     0.00012       3.01821
    36    C    2  pz     Val( 2p)     1.16167      -0.05804
    37    C    2  pz     Ryd( 4p)     0.00601       1.04902
    38    C    2  pz     Ryd( 3p)     0.00032       0.29433
    39    C    2  pz     Ryd( 5p)     0.00005       3.10010
    40    C    2  dxy    Ryd( 3d)     0.00042       2.09158
    41    C    2  dxz    Ryd( 3d)     0.00051       1.84329
    42    C    2  dyz    Ryd( 3d)     0.00042       2.22915
    43    C    2  dx2y2  Ryd( 3d)     0.00050       1.82464
    44    C    2  dz2    Ryd( 3d)     0.00085       2.08584

    45    C    3  S      Cor( 1S)     1.99916     -10.39457
    46    C    3  S      Val( 2S)     0.93502      -0.16943
    47    C    3  S      Ryd( 4S)     0.00106       0.90669
    48    C    3  S      Ryd( 3S)     0.00013       0.68011
    49    C    3  S      Ryd( 5S)     0.00001      23.26412
    50    C    3  px     Val( 2p)     1.03200      -0.10794
    51    C    3  px     Ryd( 4p)     0.00211       0.72924
    52    C    3  px     Ryd( 3p)     0.00038       0.42827
    53    C    3  px     Ryd( 5p)     0.00006       2.92391
    54    C    3  py     Val( 2p)     1.11424      -0.08060
    55    C    3  py     Ryd( 4p)     0.00391       0.98869
    56    C    3  py     Ryd( 3p)     0.00024       0.52267
    57    C    3  py     Ryd( 5p)     0.00006       3.07763
    58    C    3  pz     Val( 2p)     1.10654      -0.06586
    59    C    3  pz     Ryd( 4p)     0.00428       0.89102
    60    C    3  pz     Ryd( 3p)     0.00044       0.40294
    61    C    3  pz     Ryd( 5p)     0.00010       3.20284
    62    C    3  dxy    Ryd( 3d)     0.00042       2.05688
    63    C    3  dxz    Ryd( 3d)     0.00050       1.93079
    64    C    3  dyz    Ryd( 3d)     0.00089       2.14810
    65    C    3  dx2y2  Ryd( 3d)     0.00049       1.74349
    66    C    3  dz2    Ryd( 3d)     0.00041       2.27430

    67    C    4  S      Cor( 1S)     1.99910     -10.41668
    68    C    4  S      Val( 2S)     0.88167      -0.15904
    69    C    4  S      Ryd( 4S)     0.00138       0.92295
    70    C    4  S      Ryd( 3S)     0.00028       0.73315
    71    C    4  S      Ryd( 5S)     0.00001      23.36019
    72    C    4  px     Val( 2p)     1.02261      -0.10549
    73    C    4  px     Ryd( 4p)     0.00368       0.80153
    74    C    4  px     Ryd( 3p)     0.00040       0.55508
    75    C    4  px     Ryd( 5p)     0.00008       3.10056
    76    C    4  py     Val( 2p)     1.03766      -0.08623
    77    C    4  py     Ryd( 4p)     0.00612       1.02537
    78    C    4  py     Ryd( 3p)     0.00015       0.61181
    79    C    4  py     Ryd( 5p)     0.00011       3.36958
    80    C    4  pz     Val( 2p)     1.07682      -0.08322
    81    C    4  pz     Ryd( 4p)     0.00357       0.99620
    82    C    4  pz     Ryd( 3p)     0.00030       0.79710
    83    C    4  pz     Ryd( 5p)     0.00017       3.42956
    84    C    4  dxy    Ryd( 3d)     0.00045       2.13171
    85    C    4  dxz    Ryd( 3d)     0.00053       2.03846
    86    C    4  dyz    Ryd( 3d)     0.00053       2.29642
    87    C    4  dx2y2  Ryd( 3d)     0.00056       1.91865
    88    C    4  dz2    Ryd( 3d)     0.00058       2.29579

    89    C    5  S      Cor( 1S)     1.99917     -10.39234
    90    C    5  S      Val( 2S)     0.93725      -0.16841
    91    C    5  S      Ryd( 4S)     0.00102       0.89178
    92    C    5  S      Ryd( 3S)     0.00022       0.60548
    93    C    5  S      Ryd( 5S)     0.00001      23.24071
    94    C    5  px     Val( 2p)     1.02813      -0.10210
    95    C    5  px     Ryd( 4p)     0.00245       0.72533
    96    C    5  px     Ryd( 3p)     0.00038       0.42960
    97    C    5  px     Ryd( 5p)     0.00005       2.90381
    98    C    5  py     Val( 2p)     1.04506      -0.07893
    99    C    5  py     Ryd( 4p)     0.00288       0.81030
   100    C    5  py     Ryd( 3p)     0.00034       0.43244
   101    C    5  py     Ryd( 5p)     0.00010       3.09244
   102    C    5  pz     Val( 2p)     1.16181      -0.06044
   103    C    5  pz     Ryd( 4p)     0.00599       1.03019
   104    C    5  pz     Ryd( 3p)     0.00029       0.39057
   105    C    5  pz     Ryd( 5p)     0.00006       3.14114
   106    C    5  dxy    Ryd( 3d)     0.00045       2.11037
   107    C    5  dxz    Ryd( 3d)     0.00055       1.85907
   108    C    5  dyz    Ryd( 3d)     0.00041       2.22318
   109    C    5  dx2y2  Ryd( 3d)     0.00047       1.83662
   110    C    5  dz2    Ryd( 3d)     0.00085       2.08921

   111    C    6  S      Cor( 1S)     1.99929     -10.39443
   112    C    6  S      Val( 2S)     0.94871      -0.17522
   113    C    6  S      Ryd( 3S)     0.00110       0.81051
   114    C    6  S      Ryd( 4S)     0.00015       0.93423
   115    C    6  S      Ryd( 5S)     0.00000      22.89800
   116    C    6  px     Val( 2p)     1.01918      -0.09867
   117    C    6  px     Ryd( 4p)     0.00240       0.67866
   118    C    6  px     Ryd( 3p)     0.00032       0.33299
   119    C    6  px     Ryd( 5p)     0.00005       2.85101
   120    C    6  py     Val( 2p)     1.10359      -0.06957
   121    C    6  py     Ryd( 4p)     0.00460       0.90608
   122    C    6  py     Ryd( 3p)     0.00036       0.30512
   123    C    6  py     Ryd( 5p)     0.00007       3.03438
   124    C    6  pz     Val( 2p)     1.10095      -0.06262
   125    C    6  pz     Ryd( 4p)     0.00463       0.93533
   126    C    6  pz     Ryd( 3p)     0.00036       0.34000
   127    C    6  pz     Ryd( 5p)     0.00011       3.09004
   128    C    6  dxy    Ryd( 3d)     0.00040       2.02309
   129    C    6  dxz    Ryd( 3d)     0.00049       1.92125
   130    C    6  dyz    Ryd( 3d)     0.00086       2.13619
   131    C    6  dx2y2  Ryd( 3d)     0.00053       1.73307
   132    C    6  dz2    Ryd( 3d)     0.00042       2.26397

   133    C    7  S      Cor( 1S)     1.99904     -10.45477
   134    C    7  S      Val( 2S)     0.89812      -0.19503
   135    C    7  S      Ryd( 4S)     0.00211       1.21565
   136    C    7  S      Ryd( 3S)     0.00026       0.78702
   137    C    7  S      Ryd( 5S)     0.00001      23.44656
   138    C    7  px     Val( 2p)     0.92443      -0.10193
   139    C    7  px     Ryd( 4p)     0.00553       0.72213
   140    C    7  px     Ryd( 3p)     0.00237       0.43021
   141    C    7  px     Ryd( 5p)     0.00029       2.66585
   142    C    7  py     Val( 2p)     1.07599      -0.12594
   143    C    7  py     Ryd( 4p)     0.00332       0.71027
   144    C    7  py     Ryd( 3p)     0.00208       0.34806
   145    C    7  py     Ryd( 5p)     0.00017       2.66923
   146    C    7  pz     Val( 2p)     1.14905      -0.14494
   147    C    7  pz     Ryd( 4p)     0.00991       0.94332
   148    C    7  pz     Ryd( 3p)     0.00117       0.51634
   149    C    7  pz     Ryd( 5p)     0.00017       2.44955
   150    C    7  dxy    Ryd( 3d)     0.00120       2.22910
   151    C    7  dxz    Ryd( 3d)     0.00086       2.08722
   152    C    7  dyz    Ryd( 3d)     0.00073       1.89939
   153    C    7  dx2y2  Ryd( 3d)     0.00109       2.11160
   154    C    7  dz2    Ryd( 3d)     0.00101       2.05601

   155    C    8  S      Cor( 1S)     1.99895     -10.43035
   156    C    8  S      Val( 2S)     0.87717      -0.16723
   157    C    8  S      Ryd( 4S)     0.00165       0.99073
   158    C    8  S      Ryd( 3S)     0.00028       0.66277
   159    C    8  S      Ryd( 5S)     0.00001      23.43034
   160    C    8  px     Val( 2p)     1.04540      -0.11990
   161    C    8  px     Ryd( 4p)     0.00368       0.83494
   162    C    8  px     Ryd( 3p)     0.00025       0.59736
   163    C    8  px     Ryd( 5p)     0.00011       3.18436
   164    C    8  py     Val( 2p)     1.04362      -0.09263
   165    C    8  py     Ryd( 4p)     0.00673       1.35233
   166    C    8  py     Ryd( 3p)     0.00022       0.53126
   167    C    8  py     Ryd( 5p)     0.00011       3.42209
   168    C    8  pz     Val( 2p)     1.06513      -0.11556
   169    C    8  pz     Ryd( 4p)     0.00407       0.83609
   170    C    8  pz     Ryd( 3p)     0.00033       0.64780
   171    C    8  pz     Ryd( 5p)     0.00011       3.28693
   172    C    8  dxy    Ryd( 3d)     0.00051       2.15599
   173    C    8  dxz    Ryd( 3d)     0.00048       2.10611
   174    C    8  dyz    Ryd( 3d)     0.00054       2.24652
   175    C    8  dx2y2  Ryd( 3d)     0.00061       2.05852
   176    C    8  dz2    Ryd( 3d)     0.00057       1.95970

   177    N    9  S      Cor( 1S)     1.99940     -14.61070
   178    N    9  S      Val( 2S)     1.24298      -0.59338
   179    N    9  S      Ryd( 4S)     0.00176       1.21867
   180    N    9  S      Ryd( 3S)     0.00022       1.07163
   181    N    9  S      Ryd( 5S)     0.00000      35.30731
   182    N    9  px     Val( 2p)     1.28412      -0.28463
   183    N    9  px     Ryd( 4p)     0.00406       0.97958
   184    N    9  px     Ryd( 3p)     0.00035       0.94781
   185    N    9  px     Ryd( 5p)     0.00008       4.47124
   186    N    9  py     Val( 2p)     1.67962      -0.32356
   187    N    9  py     Ryd( 3p)     0.00643       0.71355
   188    N    9  py     Ryd( 4p)     0.00023       0.76682
   189    N    9  py     Ryd( 5p)     0.00001       3.98600
   190    N    9  pz     Val( 2p)     1.38718      -0.28558
   191    N    9  pz     Ryd( 4p)     0.00287       1.04064
   192    N    9  pz     Ryd( 3p)     0.00011       0.89259
   193    N    9  pz     Ryd( 5p)     0.00006       4.10126
   194    N    9  dxy    Ryd( 3d)     0.00052       2.37050
   195    N    9  dxz    Ryd( 3d)     0.00055       2.83286
   196    N    9  dyz    Ryd( 3d)     0.00018       2.12821
   197    N    9  dx2y2  Ryd( 3d)     0.00066       2.76809
   198    N    9  dz2    Ryd( 3d)     0.00106       2.61284

   199    C   10  S      Cor( 1S)     1.99878     -10.48127
   200    C   10  S      Val( 2S)     0.95500      -0.25749
   201    C   10  S      Ryd( 4S)     0.00144       0.90261
   202    C   10  S      Ryd( 3S)     0.00039       0.54938
   203    C   10  S      Ryd( 5S)     0.00001      23.43537
   204    C   10  px     Val( 2p)     1.08782      -0.15080
   205    C   10  px     Ryd( 4p)     0.00423       0.82365
   206    C   10  px     Ryd( 3p)     0.00044       0.49749
   207    C   10  px     Ryd( 5p)     0.00015       2.94682
   208    C   10  py     Val( 2p)     1.06568      -0.14571
   209    C   10  py     Ryd( 4p)     0.00652       1.17729
   210    C   10  py     Ryd( 3p)     0.00066       0.56121
   211    C   10  py     Ryd( 5p)     0.00016       3.12584
   212    C   10  pz     Val( 2p)     1.04426      -0.17187
   213    C   10  pz     Ryd( 4p)     0.00520       1.69666
   214    C   10  pz     Ryd( 3p)     0.00088       0.60178
   215    C   10  pz     Ryd( 5p)     0.00024       2.88996
   216    C   10  dxy    Ryd( 3d)     0.00082       1.95711
   217    C   10  dxz    Ryd( 3d)     0.00112       1.98438
   218    C   10  dyz    Ryd( 3d)     0.00159       1.84278
   219    C   10  dx2y2  Ryd( 3d)     0.00080       1.92148
   220    C   10  dz2    Ryd( 3d)     0.00131       1.73783

   221    C   11  S      Cor( 1S)     1.99912     -10.40333
   222    C   11  S      Val( 2S)     0.93997      -0.18063
   223    C   11  S      Ryd( 3S)     0.00172       0.93455
   224    C   11  S      Ryd( 4S)     0.00025       1.11423
   225    C   11  S      Ryd( 5S)     0.00001      22.67684
   226    C   11  px     Val( 2p)     1.08503      -0.10382
   227    C   11  px     Ryd( 4p)     0.00394       0.85635
   228    C   11  px     Ryd( 3p)     0.00038       0.29977
   229    C   11  px     Ryd( 5p)     0.00003       2.96306
   230    C   11  py     Val( 2p)     1.06113      -0.09262
   231    C   11  py     Ryd( 4p)     0.00399       0.80321
   232    C   11  py     Ryd( 3p)     0.00053       0.34687
   233    C   11  py     Ryd( 5p)     0.00010       3.09881
   234    C   11  pz     Val( 2p)     1.09519      -0.09325
   235    C   11  pz     Ryd( 4p)     0.00555       1.00553
   236    C   11  pz     Ryd( 3p)     0.00047       0.31928
   237    C   11  pz     Ryd( 5p)     0.00007       3.03993
   238    C   11  dxy    Ryd( 3d)     0.00054       2.05669
   239    C   11  dxz    Ryd( 3d)     0.00075       1.98159
   240    C   11  dyz    Ryd( 3d)     0.00053       2.15351
   241    C   11  dx2y2  Ryd( 3d)     0.00054       1.89041
   242    C   11  dz2    Ryd( 3d)     0.00046       1.86332

   243    C   12  S      Cor( 1S)     1.99927     -10.40116
   244    C   12  S      Val( 2S)     0.94775      -0.17970
   245    C   12  S      Ryd( 3S)     0.00109       0.74794
   246    C   12  S      Ryd( 4S)     0.00015       0.87144
   247    C   12  S      Ryd( 5S)     0.00000      23.05083
   248    C   12  px     Val( 2p)     1.04523      -0.09533
   249    C   12  px     Ryd( 4p)     0.00303       0.77102
   250    C   12  px     Ryd( 3p)     0.00034       0.33623
   251    C   12  px     Ryd( 5p)     0.00007       2.87696
   252    C   12  py     Val( 2p)     1.14102      -0.07091
   253    C   12  py     Ryd( 4p)     0.00536       0.99522
   254    C   12  py     Ryd( 3p)     0.00038       0.28901
   255    C   12  py     Ryd( 5p)     0.00005       3.04865
   256    C   12  pz     Val( 2p)     1.03131      -0.08419
   257    C   12  pz     Ryd( 4p)     0.00304       0.78593
   258    C   12  pz     Ryd( 3p)     0.00044       0.36798
   259    C   12  pz     Ryd( 5p)     0.00011       2.92323
   260    C   12  dxy    Ryd( 3d)     0.00065       1.98235
   261    C   12  dxz    Ryd( 3d)     0.00042       2.13981
   262    C   12  dyz    Ryd( 3d)     0.00041       2.15614
   263    C   12  dx2y2  Ryd( 3d)     0.00055       1.85628
   264    C   12  dz2    Ryd( 3d)     0.00063       1.91519

   265    C   13  S      Cor( 1S)     1.99929     -10.39983
   266    C   13  S      Val( 2S)     0.94609      -0.17856
   267    C   13  S      Ryd( 4S)     0.00101       0.88447
   268    C   13  S      Ryd( 3S)     0.00014       0.80433
   269    C   13  S      Ryd( 5S)     0.00000      22.97186
   270    C   13  px     Val( 2p)     1.02780      -0.09462
   271    C   13  px     Ryd( 4p)     0.00285       0.74557
   272    C   13  px     Ryd( 3p)     0.00031       0.33220
   273    C   13  px     Ryd( 5p)     0.00008       2.89765
   274    C   13  py     Val( 2p)     1.08486      -0.07126
   275    C   13  py     Ryd( 4p)     0.00419       0.90106
   276    C   13  py     Ryd( 3p)     0.00039       0.32968
   277    C   13  py     Ryd( 5p)     0.00009       3.03304
   278    C   13  pz     Val( 2p)     1.10514      -0.08158
   279    C   13  pz     Ryd( 4p)     0.00443       0.91259
   280    C   13  pz     Ryd( 3p)     0.00028       0.30563
   281    C   13  pz     Ryd( 5p)     0.00005       2.98538
   282    C   13  dxy    Ryd( 3d)     0.00051       2.06448
   283    C   13  dxz    Ryd( 3d)     0.00044       2.09973
   284    C   13  dyz    Ryd( 3d)     0.00078       2.07295
   285    C   13  dx2y2  Ryd( 3d)     0.00050       1.99839
   286    C   13  dz2    Ryd( 3d)     0.00050       1.83731

   287    C   14  S      Cor( 1S)     1.99915     -10.40376
   288    C   14  S      Val( 2S)     0.93232      -0.17480
   289    C   14  S      Ryd( 4S)     0.00102       0.93959
   290    C   14  S      Ryd( 3S)     0.00016       0.59097
   291    C   14  S      Ryd( 5S)     0.00001      23.30385
   292    C   14  px     Val( 2p)     1.08748      -0.09972
   293    C   14  px     Ryd( 4p)     0.00347       0.85482
   294    C   14  px     Ryd( 3p)     0.00033       0.42458
   295    C   14  px     Ryd( 5p)     0.00004       2.94062
   296    C   14  py     Val( 2p)     1.06836      -0.08731
   297    C   14  py     Ryd( 4p)     0.00285       0.92355
   298    C   14  py     Ryd( 3p)     0.00038       0.51851
   299    C   14  py     Ryd( 5p)     0.00013       3.12033
   300    C   14  pz     Val( 2p)     1.08370      -0.08480
   301    C   14  pz     Ryd( 4p)     0.00385       0.85869
   302    C   14  pz     Ryd( 3p)     0.00029       0.38198
   303    C   14  pz     Ryd( 5p)     0.00006       3.05606
   304    C   14  dxy    Ryd( 3d)     0.00054       2.09710
   305    C   14  dxz    Ryd( 3d)     0.00074       2.00406
   306    C   14  dyz    Ryd( 3d)     0.00049       2.15829
   307    C   14  dx2y2  Ryd( 3d)     0.00050       1.93836
   308    C   14  dz2    Ryd( 3d)     0.00045       1.90764

   309    C   15  S      Cor( 1S)     1.99947     -10.52306
   310    C   15  S      Val( 2S)     0.86211      -0.17878
   311    C   15  S      Ryd( 4S)     0.00832       0.71323
   312    C   15  S      Ryd( 3S)     0.00024       0.58928
   313    C   15  S      Ryd( 5S)     0.00004      23.02143
   314    C   15  px     Val( 2p)     0.76518      -0.01248
   315    C   15  px     Ryd( 4p)     0.00938       1.11859
   316    C   15  px     Ryd( 3p)     0.00048       0.42236
   317    C   15  px     Ryd( 5p)     0.00016       2.60054
   318    C   15  py     Val( 2p)     0.73888      -0.12055
   319    C   15  py     Ryd( 4p)     0.00174       0.85217
   320    C   15  py     Ryd( 3p)     0.00040       0.33242
   321    C   15  py     Ryd( 5p)     0.00004       2.43657
   322    C   15  pz     Val( 2p)     1.02398      -0.06121
   323    C   15  pz     Ryd( 4p)     0.00454       1.31815
   324    C   15  pz     Ryd( 3p)     0.00022       0.40075
   325    C   15  pz     Ryd( 5p)     0.00028       2.34380
   326    C   15  dxy    Ryd( 3d)     0.00462       1.68949
   327    C   15  dxz    Ryd( 3d)     0.00186       2.51435
   328    C   15  dyz    Ryd( 3d)     0.00111       1.51566
   329    C   15  dx2y2  Ryd( 3d)     0.00163       2.15811
   330    C   15  dz2    Ryd( 3d)     0.00325       2.10247

   331    O   16  S      Cor( 1S)     1.99981     -19.36529
   332    O   16  S      Val( 2S)     1.72621      -0.98372
   333    O   16  S      Ryd( 3S)     0.00422       0.73177
   334    O   16  S      Ryd( 4S)     0.00018       1.58664
   335    O   16  S      Ryd( 5S)     0.00000      49.83439
   336    O   16  px     Val( 2p)     1.64851      -0.33451
   337    O   16  px     Ryd( 3p)     0.00168       0.84613
   338    O   16  px     Ryd( 4p)     0.00008       1.62357
   339    O   16  px     Ryd( 5p)     0.00006       4.52094
   340    O   16  py     Val( 2p)     1.54437      -0.29755
   341    O   16  py     Ryd( 3p)     0.00094       0.69753
   342    O   16  py     Ryd( 4p)     0.00003       1.74161
   343    O   16  py     Ryd( 5p)     0.00001       4.16259
   344    O   16  pz     Val( 2p)     1.77789      -0.33828
   345    O   16  pz     Ryd( 3p)     0.00195       0.76756
   346    O   16  pz     Ryd( 4p)     0.00005       1.65194
   347    O   16  pz     Ryd( 5p)     0.00003       4.37711
   348    O   16  dxy    Ryd( 3d)     0.00109       3.08367
   349    O   16  dxz    Ryd( 3d)     0.00120       3.53238
   350    O   16  dyz    Ryd( 3d)     0.00055       3.00450
   351    O   16  dx2y2  Ryd( 3d)     0.00083       3.28987
   352    O   16  dz2    Ryd( 3d)     0.00081       3.14665

   353   Br   17  S      Val( 4S)     1.83513      -0.72987
   354   Br   17  S      Ryd( 5S)     0.00050      17.38344
   355   Br   17  px     Val( 4p)     1.86177      -0.34223
   356   Br   17  px     Ryd( 5p)     0.00162       0.57113
   357   Br   17  py     Val( 4p)     1.72853      -0.32253
   358   Br   17  py     Ryd( 5p)     0.00244       0.62135
   359   Br   17  pz     Val( 4p)     1.43179      -0.28736
   360   Br   17  pz     Ryd( 5p)     0.00277       0.56609

   361    H   18  S      Val( 1S)     0.79456       0.10982
   362    H   18  S      Ryd( 2S)     0.00038       0.85646
   363    H   18  S      Ryd( 3S)     0.00021       1.88588

   364    H   19  S      Val( 1S)     0.79274       0.10794
   365    H   19  S      Ryd( 2S)     0.00048       0.80280
   366    H   19  S      Ryd( 3S)     0.00022       1.95388

   367    H   20  S      Val( 1S)     0.79575       0.10118
   368    H   20  S      Ryd( 2S)     0.00075       1.40830
   369    H   20  S      Ryd( 3S)     0.00015       1.41148

   370    H   21  S      Val( 1S)     0.79310       0.10811
   371    H   21  S      Ryd( 3S)     0.00059       1.53292
   372    H   21  S      Ryd( 2S)     0.00025       1.28975

   373    H   22  S      Val( 1S)     0.79331       0.10838
   374    H   22  S      Ryd( 2S)     0.00046       0.82234
   375    H   22  S      Ryd( 3S)     0.00022       1.92829

   376    H   23  S      Val( 1S)     0.75420       0.03334
   377    H   23  S      Ryd( 2S)     0.00232       0.56825
   378    H   23  S      Ryd( 3S)     0.00025       2.41464

   379    H   24  S      Val( 1S)     0.59471       0.13437
   380    H   24  S      Ryd( 2S)     0.00245       0.60709
   381    H   24  S      Ryd( 3S)     0.00039       2.25516

   382    H   25  S      Val( 1S)     0.78117       0.09977
   383    H   25  S      Ryd( 2S)     0.00063       1.21336
   384    H   25  S      Ryd( 3S)     0.00022       1.53082

   385    H   26  S      Val( 1S)     0.78782       0.10577
   386    H   26  S      Ryd( 2S)     0.00042       0.81225
   387    H   26  S      Ryd( 3S)     0.00023       1.91400

   388    H   27  S      Val( 1S)     0.78908       0.10534
   389    H   27  S      Ryd( 2S)     0.00045       0.88004
   390    H   27  S      Ryd( 3S)     0.00022       1.87787

   391    H   28  S      Val( 1S)     0.79282       0.09621
   392    H   28  S      Ryd( 3S)     0.00073       1.44752
   393    H   28  S      Ryd( 2S)     0.00019       1.37584

   394    H   29  S      Val( 1S)     0.84853       0.02662
   395    H   29  S      Ryd( 2S)     0.00073       1.13182
   396    H   29  S      Ryd( 3S)     0.00018       1.65305

 [ 28 electrons found in the effective core potential]

 WARNING:  1 low occupancy (<1.9990e) core orbital  found on  C    8
           1 low occupancy (<1.9990e) core orbital  found on  C   10

 WARNING:  Population inversion found on atom  C    1
           Population inversion found on atom  C    2
           Population inversion found on atom  C    3
           Population inversion found on atom  C    4
           Population inversion found on atom  C    5
           Population inversion found on atom  C    6
           Population inversion found on atom  C    7
           Population inversion found on atom  C    8
           Population inversion found on atom  N    9
           Population inversion found on atom  C   10
           Population inversion found on atom  C   11
           Population inversion found on atom  C   12
           Population inversion found on atom  C   13
           Population inversion found on atom  C   14
           Population inversion found on atom  C   15
           Population inversion found on atom  H   21
           Population inversion found on atom  H   28


 Summary of Natural Population Analysis:                  
                                                          
                                       Natural Population 
                Natural  -----------------------------------------------
    Atom  No    Charge         Core      Valence    Rydberg      Total
 -----------------------------------------------------------------------
      C    1   -0.19744      1.99929     4.18134    0.01681     6.19744
      C    2   -0.18585      1.99929     4.16968    0.01688     6.18585
      C    3   -0.20246      1.99916     4.18781    0.01549     6.20246
      C    4   -0.03676      1.99910     4.01875    0.01891     6.03676
      C    5   -0.18794      1.99917     4.17225    0.01652     6.18794
      C    6   -0.18857      1.99929     4.17244    0.01685     6.18857
      C    7   -0.07891      1.99904     4.04758    0.03228     6.07891
      C    8   -0.05054      1.99895     4.03132    0.02026     6.05054
      N    9   -0.61247      1.99940     5.59391    0.01916     7.61247
      C   10   -0.17749      1.99878     4.15276    0.02595     6.17749
      C   11   -0.20031      1.99912     4.18132    0.01987     6.20031
      C   12   -0.18131      1.99927     4.16531    0.01673     6.18131
      C   13   -0.17973      1.99929     4.16389    0.01655     6.17973
      C   14   -0.18632      1.99915     4.17186    0.01532     6.18632
      C   15    0.57207      1.99947     3.39015    0.03831     5.42793
      O   16   -0.71049      1.99981     6.69697    0.01371     8.71049
     Br   17    0.13545     28.00000     6.85722    0.00732    34.86455
      H   18    0.20484      0.00000     0.79456    0.00060     0.79516
      H   19    0.20656      0.00000     0.79274    0.00070     0.79344
      H   20    0.20335      0.00000     0.79575    0.00090     0.79665
      H   21    0.20606      0.00000     0.79310    0.00084     0.79394
      H   22    0.20601      0.00000     0.79331    0.00068     0.79399
      H   23    0.24323      0.00000     0.75420    0.00257     0.75677
      H   24    0.40245      0.00000     0.59471    0.00284     0.59755
      H   25    0.21799      0.00000     0.78117    0.00085     0.78201
      H   26    0.21154      0.00000     0.78782    0.00065     0.78846
      H   27    0.21025      0.00000     0.78908    0.00067     0.78975
      H   28    0.20625      0.00000     0.79282    0.00092     0.79375
      H   29    0.15056      0.00000     0.84853    0.00091     0.84944
 =======================================================================
   * Total *   -0.00000     59.98759    85.67235    0.34006   146.00000

                                 Natural Population      
 --------------------------------------------------------
   Effective Core            28.00000
   Core                      31.98759 ( 99.9612% of  32)
   Valence                   85.67235 ( 99.6190% of  86)
   Natural Minimal Basis    145.65994 ( 99.7671% of 146)
   Natural Rydberg Basis      0.34006 (  0.2329% of 146)
 --------------------------------------------------------

    Atom  No          Natural Electron Configuration
 ----------------------------------------------------------------------------
      C    1      [core]2S( 0.95)2p( 3.23)4p( 0.01)
      C    2      [core]2S( 0.95)2p( 3.22)4p( 0.01)
      C    3      [core]2S( 0.94)2p( 3.25)4p( 0.01)
      C    4      [core]2S( 0.88)2p( 3.14)4p( 0.01)
      C    5      [core]2S( 0.94)2p( 3.24)4p( 0.01)
      C    6      [core]2S( 0.95)2p( 3.22)4p( 0.01)
      C    7      [core]2S( 0.90)2p( 3.15)3p( 0.01)4p( 0.02)
      C    8      [core]2S( 0.88)2p( 3.15)4p( 0.01)
      N    9      [core]2S( 1.24)2p( 4.35)3p( 0.01)4p( 0.01)
      C   10      [core]2S( 0.95)2p( 3.20)3d( 0.01)4p( 0.02)
      C   11      [core]2S( 0.94)2p( 3.24)4p( 0.01)
      C   12      [core]2S( 0.95)2p( 3.22)4p( 0.01)
      C   13      [core]2S( 0.95)2p( 3.22)4p( 0.01)
      C   14      [core]2S( 0.93)2p( 3.24)4p( 0.01)
      C   15      [core]2S( 0.86)2p( 2.53)4S( 0.01)3d( 0.01)4p( 0.02)
      O   16      [core]2S( 1.73)2p( 4.97)
     Br   17      [core]4S( 1.84)4p( 5.02)5p( 0.01)
      H   18            1S( 0.79)
      H   19            1S( 0.79)
      H   20            1S( 0.80)
      H   21            1S( 0.79)
      H   22            1S( 0.79)
      H   23            1S( 0.75)
      H   24            1S( 0.59)
      H   25            1S( 0.78)
      H   26            1S( 0.79)
      H   27            1S( 0.79)
      H   28            1S( 0.79)
      H   29            1S( 0.85)


 Wiberg bond index matrix in the NAO basis:                                    

     Atom    1       2       3       4       5       6       7       8       9
     ---- ------  ------  ------  ------  ------  ------  ------  ------  ------
   1.  C  0.0000  1.4299  0.0111  0.1082  0.0112  1.4397  0.0013  0.0018  0.0041
   2.  C  1.4299  0.0000  1.4418  0.0130  0.1105  0.0114  0.0082  0.0008  0.0007
   3.  C  0.0111  1.4418  0.0000  1.3936  0.0126  0.1133  0.0103  0.0051  0.0076
   4.  C  0.1082  0.0130  1.3936  0.0000  1.4077  0.0127  0.9808  0.0157  0.0199
   5.  C  0.0112  0.1105  0.0126  1.4077  0.0000  1.4296  0.0108  0.0081  0.0112
   6.  C  1.4397  0.0114  0.1133  0.0127  1.4296  0.0000  0.0074  0.0003  0.0006
   7.  C  0.0013  0.0082  0.0103  0.9808  0.0108  0.0074  0.0000  0.9842  0.9609
   8.  C  0.0018  0.0008  0.0051  0.0157  0.0081  0.0003  0.9842  0.0000  0.0173
   9.  N  0.0041  0.0007  0.0076  0.0199  0.0112  0.0006  0.9609  0.0173  0.0000
  10.  C  0.0008  0.0003  0.0014  0.0067  0.0017  0.0003  0.0113  1.3675  0.0070
  11.  C  0.0001  0.0001  0.0004  0.0004  0.0002  0.0001  0.0079  0.0143  0.0008
  12.  C  0.0007  0.0001  0.0008  0.0032  0.0010  0.0002  0.0012  0.1058  0.0007
  13.  C  0.0001  0.0001  0.0005  0.0004  0.0004  0.0000  0.0080  0.0123  0.0010
  14.  C  0.0008  0.0003  0.0013  0.0094  0.0016  0.0004  0.0097  1.3951  0.0040
  15.  C  0.0007  0.0002  0.0015  0.0081  0.0011  0.0003  0.0112  0.0073  1.2437
  16.  O  0.0009  0.0001  0.0013  0.0036  0.0015  0.0002  0.0144  0.0043  0.1662
  17. Br  0.0003  0.0008  0.0012  0.0020  0.0024  0.0018  0.0089  0.0492  0.0015
  18.  H  0.9300  0.0036  0.0077  0.0003  0.0076  0.0037  0.0004  0.0000  0.0000
  19.  H  0.0037  0.9298  0.0036  0.0069  0.0003  0.0076  0.0003  0.0000  0.0000
  20.  H  0.0075  0.0040  0.9280  0.0037  0.0090  0.0004  0.0019  0.0002  0.0002
  21.  H  0.0075  0.0004  0.0087  0.0039  0.9279  0.0037  0.0018  0.0002  0.0003
  22.  H  0.0037  0.0076  0.0003  0.0069  0.0037  0.9298  0.0003  0.0001  0.0001
  23.  H  0.0001  0.0002  0.0090  0.0034  0.0025  0.0007  0.8859  0.0024  0.0013
  24.  H  0.0000  0.0001  0.0004  0.0005  0.0004  0.0001  0.0059  0.0004  0.8031
  25.  H  0.0000  0.0000  0.0000  0.0000  0.0000  0.0000  0.0004  0.0069  0.0003
  26.  H  0.0000  0.0000  0.0000  0.0000  0.0000  0.0000  0.0004  0.0003  0.0000
  27.  H  0.0000  0.0000  0.0000  0.0001  0.0000  0.0000  0.0003  0.0069  0.0001
  28.  H  0.0000  0.0000  0.0001  0.0002  0.0001  0.0000  0.0025  0.0039  0.0008
  29.  H  0.0000  0.0000  0.0001  0.0002  0.0001  0.0000  0.0006  0.0001  0.0031

     Atom   10      11      12      13      14      15      16      17      18
     ---- ------  ------  ------  ------  ------  ------  ------  ------  ------
   1.  C  0.0008  0.0001  0.0007  0.0001  0.0008  0.0007  0.0009  0.0003  0.9300
   2.  C  0.0003  0.0001  0.0001  0.0001  0.0003  0.0002  0.0001  0.0008  0.0036
   3.  C  0.0014  0.0004  0.0008  0.0005  0.0013  0.0015  0.0013  0.0012  0.0077
   4.  C  0.0067  0.0004  0.0032  0.0004  0.0094  0.0081  0.0036  0.0020  0.0003
   5.  C  0.0017  0.0002  0.0010  0.0004  0.0016  0.0011  0.0015  0.0024  0.0076
   6.  C  0.0003  0.0001  0.0002  0.0000  0.0004  0.0003  0.0002  0.0018  0.0037
   7.  C  0.0113  0.0079  0.0012  0.0080  0.0097  0.0112  0.0144  0.0089  0.0004
   8.  C  1.3675  0.0143  0.1058  0.0123  1.3951  0.0073  0.0043  0.0492  0.0000
   9.  N  0.0070  0.0008  0.0007  0.0010  0.0040  1.2437  0.1662  0.0015  0.0000
  10.  C  0.0000  1.4074  0.0148  0.1030  0.0158  0.0005  0.0006  1.0559  0.0000
  11.  C  1.4074  0.0000  1.4277  0.0111  0.1087  0.0003  0.0003  0.0456  0.0000
  12.  C  0.0148  1.4277  0.0000  1.4316  0.0115  0.0001  0.0001  0.0169  0.0000
  13.  C  0.1030  0.0111  1.4316  0.0000  1.4329  0.0002  0.0002  0.0160  0.0000
  14.  C  0.0158  0.1087  0.0115  1.4329  0.0000  0.0007  0.0007  0.0165  0.0000
  15.  C  0.0005  0.0003  0.0001  0.0002  0.0007  0.0000  1.6090  0.0003  0.0000
  16.  O  0.0006  0.0003  0.0001  0.0002  0.0007  1.6090  0.0000  0.0001  0.0000
  17. Br  1.0559  0.0456  0.0169  0.0160  0.0165  0.0003  0.0001  0.0000  0.0000
  18.  H  0.0000  0.0000  0.0000  0.0000  0.0000  0.0000  0.0000  0.0000  0.0000
  19.  H  0.0000  0.0000  0.0000  0.0000  0.0000  0.0000  0.0000  0.0000  0.0026
  20.  H  0.0001  0.0000  0.0000  0.0001  0.0007  0.0001  0.0000  0.0000  0.0002
  21.  H  0.0001  0.0000  0.0000  0.0000  0.0001  0.0001  0.0001  0.0003  0.0002
  22.  H  0.0000  0.0000  0.0000  0.0000  0.0000  0.0000  0.0000  0.0000  0.0026
  23.  H  0.0048  0.0005  0.0024  0.0002  0.0107  0.0017  0.0019  0.0040  0.0000
  24.  H  0.0003  0.0000  0.0001  0.0001  0.0004  0.0045  0.0045  0.0003  0.0000
  25.  H  0.0036  0.9234  0.0043  0.0074  0.0005  0.0000  0.0000  0.0036  0.0000
  26.  H  0.0065  0.0039  0.9274  0.0038  0.0076  0.0000  0.0000  0.0008  0.0000
  27.  H  0.0003  0.0075  0.0038  0.9277  0.0038  0.0000  0.0000  0.0008  0.0000
  28.  H  0.0075  0.0004  0.0075  0.0040  0.9266  0.0001  0.0001  0.0011  0.0000
  29.  H  0.0001  0.0000  0.0000  0.0000  0.0001  0.9252  0.0383  0.0001  0.0000

     Atom   19      20      21      22      23      24      25      26      27
     ---- ------  ------  ------  ------  ------  ------  ------  ------  ------
   1.  C  0.0037  0.0075  0.0075  0.0037  0.0001  0.0000  0.0000  0.0000  0.0000
   2.  C  0.9298  0.0040  0.0004  0.0076  0.0002  0.0001  0.0000  0.0000  0.0000
   3.  C  0.0036  0.9280  0.0087  0.0003  0.0090  0.0004  0.0000  0.0000  0.0000
   4.  C  0.0069  0.0037  0.0039  0.0069  0.0034  0.0005  0.0000  0.0000  0.0001
   5.  C  0.0003  0.0090  0.9279  0.0037  0.0025  0.0004  0.0000  0.0000  0.0000
   6.  C  0.0076  0.0004  0.0037  0.9298  0.0007  0.0001  0.0000  0.0000  0.0000
   7.  C  0.0003  0.0019  0.0018  0.0003  0.8859  0.0059  0.0004  0.0004  0.0003
   8.  C  0.0000  0.0002  0.0002  0.0001  0.0024  0.0004  0.0069  0.0003  0.0069
   9.  N  0.0000  0.0002  0.0003  0.0001  0.0013  0.8031  0.0003  0.0000  0.0001
  10.  C  0.0000  0.0001  0.0001  0.0000  0.0048  0.0003  0.0036  0.0065  0.0003
  11.  C  0.0000  0.0000  0.0000  0.0000  0.0005  0.0000  0.9234  0.0039  0.0075
  12.  C  0.0000  0.0000  0.0000  0.0000  0.0024  0.0001  0.0043  0.9274  0.0038
  13.  C  0.0000  0.0001  0.0000  0.0000  0.0002  0.0001  0.0074  0.0038  0.9277
  14.  C  0.0000  0.0007  0.0001  0.0000  0.0107  0.0004  0.0005  0.0076  0.0038
  15.  C  0.0000  0.0001  0.0001  0.0000  0.0017  0.0045  0.0000  0.0000  0.0000
  16.  O  0.0000  0.0000  0.0001  0.0000  0.0019  0.0045  0.0000  0.0000  0.0000
  17. Br  0.0000  0.0000  0.0003  0.0000  0.0040  0.0003  0.0036  0.0008  0.0008
  18.  H  0.0026  0.0002  0.0002  0.0026  0.0000  0.0000  0.0000  0.0000  0.0000
  19.  H  0.0000  0.0026  0.0004  0.0002  0.0004  0.0000  0.0000  0.0000  0.0000
  20.  H  0.0026  0.0000  0.0002  0.0004  0.0003  0.0003  0.0000  0.0000  0.0000
  21.  H  0.0004  0.0002  0.0000  0.0026  0.0004  0.0000  0.0000  0.0000  0.0000
  22.  H  0.0002  0.0004  0.0026  0.0000  0.0001  0.0000  0.0000  0.0000  0.0000
  23.  H  0.0004  0.0003  0.0004  0.0001  0.0000  0.0100  0.0000  0.0000  0.0002
  24.  H  0.0000  0.0003  0.0000  0.0000  0.0100  0.0000  0.0000  0.0000  0.0000
  25.  H  0.0000  0.0000  0.0000  0.0000  0.0000  0.0000  0.0000  0.0027  0.0002
  26.  H  0.0000  0.0000  0.0000  0.0000  0.0000  0.0000  0.0027  0.0000  0.0026
  27.  H  0.0000  0.0000  0.0000  0.0000  0.0002  0.0000  0.0002  0.0026  0.0000
  28.  H  0.0000  0.0001  0.0000  0.0000  0.0004  0.0004  0.0003  0.0002  0.0026
  29.  H  0.0000  0.0000  0.0000  0.0000  0.0012  0.0096  0.0000  0.0000  0.0000

     Atom   28      29
     ---- ------  ------
   1.  C  0.0000  0.0000
   2.  C  0.0000  0.0000
   3.  C  0.0001  0.0001
   4.  C  0.0002  0.0002
   5.  C  0.0001  0.0001
   6.  C  0.0000  0.0000
   7.  C  0.0025  0.0006
   8.  C  0.0039  0.0001
   9.  N  0.0008  0.0031
  10.  C  0.0075  0.0001
  11.  C  0.0004  0.0000
  12.  C  0.0075  0.0000
  13.  C  0.0040  0.0000
  14.  C  0.9266  0.0001
  15.  C  0.0001  0.9252
  16.  O  0.0001  0.0383
  17. Br  0.0011  0.0001
  18.  H  0.0000  0.0000
  19.  H  0.0000  0.0000
  20.  H  0.0001  0.0000
  21.  H  0.0000  0.0000
  22.  H  0.0000  0.0000
  23.  H  0.0004  0.0012
  24.  H  0.0004  0.0096
  25.  H  0.0003  0.0000
  26.  H  0.0002  0.0000
  27.  H  0.0026  0.0000
  28.  H  0.0000  0.0001
  29.  H  0.0001  0.0000


 Wiberg bond index, Totals by atom:                                            

     Atom    1
     ---- ------
   1.  C  3.9642
   2.  C  3.9639
   3.  C  3.9613
   4.  C  4.0115
   5.  C  3.9631
   6.  C  3.9641
   7.  C  3.9370
   8.  C  4.0105
   9.  N  3.2565
  10.  C  4.0181
  11.  C  3.9610
  12.  C  3.9618
  13.  C  3.9610
  14.  C  3.9602
  15.  C  3.8170
  16.  O  1.8487
  17. Br  1.2305
  18.  H  0.9590
  19.  H  0.9584
  20.  H  0.9601
  21.  H  0.9589
  22.  H  0.9586
  23.  H  0.9447
  24.  H  0.8414
  25.  H  0.9538
  26.  H  0.9563
  27.  H  0.9569
  28.  H  0.9589
  29.  H  0.9789


 Atom-atom overlap-weighted NAO bond order:                                    

     Atom    1       2       3       4       5       6       7       8       9
     ---- ------  ------  ------  ------  ------  ------  ------  ------  ------
   1.  C  0.0000  1.1451  0.0151 -0.0450  0.0151  1.1489  0.0007 -0.0006 -0.0000
   2.  C  1.1451  0.0000  1.1434  0.0243 -0.0410  0.0158  0.0092  0.0003 -0.0011
   3.  C  0.0151  1.1434  0.0000  1.1255  0.0125 -0.0399  0.0158 -0.0107 -0.0058
   4.  C -0.0450  0.0243  1.1255  0.0000  1.1297  0.0241  0.8641  0.0263  0.0135
   5.  C  0.0151 -0.0410  0.0125  1.1297  0.0000  1.1395  0.0240  0.0030  0.0016
   6.  C  1.1489  0.0158 -0.0399  0.0241  1.1395  0.0000  0.0111 -0.0017 -0.0024
   7.  C  0.0007  0.0092  0.0158  0.8641  0.0240  0.0111  0.0000  0.8612  0.8177
   8.  C -0.0006  0.0003 -0.0107  0.0263  0.0030 -0.0017  0.8612  0.0000  0.0002
   9.  N -0.0000 -0.0011 -0.0058  0.0135  0.0016 -0.0024  0.8177  0.0002  0.0000
  10.  C  0.0001 -0.0001 -0.0010 -0.0114 -0.0001 -0.0002  0.0181  1.1385  0.0040
  11.  C  0.0000 -0.0001 -0.0001 -0.0004  0.0005 -0.0000  0.0081  0.0234 -0.0016
  12.  C -0.0000  0.0000  0.0004 -0.0005 -0.0001 -0.0000  0.0005 -0.0402 -0.0007
  13.  C -0.0000 -0.0000  0.0000 -0.0011 -0.0001 -0.0000  0.0098  0.0237 -0.0007
  14.  C -0.0001  0.0007 -0.0015 -0.0029  0.0005  0.0000  0.0179  1.1239 -0.0055
  15.  C -0.0000 -0.0001  0.0008  0.0028  0.0021 -0.0001  0.0122  0.0023  1.0322
  16.  O  0.0000  0.0000  0.0000 -0.0002  0.0000  0.0000  0.0055 -0.0006 -0.0347
  17. Br  0.0004 -0.0001 -0.0003  0.0044  0.0060 -0.0002  0.0025 -0.0232  0.0001
  18.  H  0.8055  0.0176  0.0023  0.0005  0.0021  0.0178 -0.0002  0.0000  0.0000
  19.  H  0.0183  0.8076  0.0162  0.0013 -0.0005  0.0027 -0.0006  0.0001  0.0000
  20.  H  0.0028  0.0181  0.8004  0.0154  0.0030  0.0015 -0.0015 -0.0008 -0.0009
  21.  H  0.0029  0.0016  0.0026  0.0162  0.8004  0.0170 -0.0037  0.0004  0.0005
  22.  H  0.0182  0.0027 -0.0005  0.0017  0.0165  0.8072 -0.0005  0.0000  0.0000
  23.  H -0.0003 -0.0001  0.0011  0.0172 -0.0020  0.0005  0.7585  0.0131 -0.0028
  24.  H -0.0000  0.0001  0.0049 -0.0023  0.0009 -0.0002  0.0013 -0.0017  0.7106
  25.  H -0.0000 -0.0000  0.0000  0.0000  0.0000  0.0000 -0.0006  0.0022  0.0000
  26.  H  0.0000 -0.0000 -0.0000  0.0000  0.0000 -0.0000 -0.0002  0.0000  0.0000
  27.  H  0.0000 -0.0000 -0.0000  0.0000  0.0000 -0.0000 -0.0006  0.0014 -0.0000
  28.  H -0.0000  0.0002 -0.0003  0.0005  0.0000  0.0000 -0.0037  0.0145 -0.0012
  29.  H  0.0000 -0.0000  0.0004  0.0014  0.0003 -0.0000 -0.0030  0.0011 -0.0063

     Atom   10      11      12      13      14      15      16      17      18
     ---- ------  ------  ------  ------  ------  ------  ------  ------  ------
   1.  C  0.0001  0.0000 -0.0000 -0.0000 -0.0001 -0.0000  0.0000  0.0004  0.8055
   2.  C -0.0001 -0.0001  0.0000 -0.0000  0.0007 -0.0001  0.0000 -0.0001  0.0176
   3.  C -0.0010 -0.0001  0.0004  0.0000 -0.0015  0.0008  0.0000 -0.0003  0.0023
   4.  C -0.0114 -0.0004 -0.0005 -0.0011 -0.0029  0.0028 -0.0002  0.0044  0.0005
   5.  C -0.0001  0.0005 -0.0001 -0.0001  0.0005  0.0021  0.0000  0.0060  0.0021
   6.  C -0.0002 -0.0000 -0.0000 -0.0000  0.0000 -0.0001  0.0000 -0.0002  0.0178
   7.  C  0.0181  0.0081  0.0005  0.0098  0.0179  0.0122  0.0055  0.0025 -0.0002
   8.  C  1.1385  0.0234 -0.0402  0.0237  1.1239  0.0023 -0.0006 -0.0232  0.0000
   9.  N  0.0040 -0.0016 -0.0007 -0.0007 -0.0055  1.0322 -0.0347  0.0001  0.0000
  10.  C  0.0000  1.1607  0.0325 -0.0372  0.0283  0.0010  0.0000  0.8111  0.0000
  11.  C  1.1607  0.0000  1.1416  0.0183 -0.0395 -0.0002 -0.0000 -0.0240 -0.0000
  12.  C  0.0325  1.1416  0.0000  1.1449  0.0154  0.0000  0.0000  0.0051  0.0000
  13.  C -0.0372  0.0183  1.1449  0.0000  1.1408 -0.0001 -0.0000  0.0003 -0.0000
  14.  C  0.0283 -0.0395  0.0154  1.1408  0.0000  0.0011 -0.0006  0.0063 -0.0000
  15.  C  0.0010 -0.0002  0.0000 -0.0001  0.0011  0.0000  1.2247 -0.0006 -0.0000
  16.  O  0.0000 -0.0000  0.0000 -0.0000 -0.0006  1.2247  0.0000 -0.0000  0.0000
  17. Br  0.8111 -0.0240  0.0051  0.0003  0.0063 -0.0006 -0.0000  0.0000 -0.0000
  18.  H  0.0000 -0.0000  0.0000 -0.0000 -0.0000 -0.0000  0.0000 -0.0000  0.0000
  19.  H  0.0000 -0.0000 -0.0000  0.0000  0.0000 -0.0000  0.0000  0.0000 -0.0034
  20.  H  0.0001  0.0001  0.0001 -0.0003 -0.0002 -0.0003 -0.0000  0.0000  0.0000
  21.  H  0.0002 -0.0000  0.0000 -0.0000 -0.0000 -0.0003  0.0000 -0.0019  0.0000
  22.  H -0.0000 -0.0000  0.0000 -0.0000  0.0000 -0.0000  0.0000  0.0000 -0.0034
  23.  H -0.0021 -0.0001 -0.0000 -0.0003  0.0012 -0.0079  0.0002  0.0037 -0.0000
  24.  H  0.0002 -0.0002 -0.0000 -0.0003  0.0024  0.0079  0.0075 -0.0001  0.0000
  25.  H  0.0186  0.8028  0.0196  0.0033 -0.0003 -0.0000 -0.0000 -0.0039 -0.0000
  26.  H  0.0010  0.0181  0.8045  0.0183  0.0018 -0.0000  0.0000  0.0000 -0.0000
  27.  H  0.0001  0.0027  0.0183  0.8058  0.0168 -0.0001  0.0000 -0.0000 -0.0000
  28.  H  0.0017  0.0013  0.0033  0.0184  0.8000 -0.0001 -0.0000 -0.0000  0.0000
  29.  H  0.0003 -0.0000  0.0000 -0.0000  0.0004  0.8071 -0.0120  0.0000 -0.0000

     Atom   19      20      21      22      23      24      25      26      27
     ---- ------  ------  ------  ------  ------  ------  ------  ------  ------
   1.  C  0.0183  0.0028  0.0029  0.0182 -0.0003 -0.0000 -0.0000  0.0000  0.0000
   2.  C  0.8076  0.0181  0.0016  0.0027 -0.0001  0.0001 -0.0000 -0.0000 -0.0000
   3.  C  0.0162  0.8004  0.0026 -0.0005  0.0011  0.0049  0.0000 -0.0000 -0.0000
   4.  C  0.0013  0.0154  0.0162  0.0017  0.0172 -0.0023  0.0000  0.0000  0.0000
   5.  C -0.0005  0.0030  0.8004  0.0165 -0.0020  0.0009  0.0000  0.0000  0.0000
   6.  C  0.0027  0.0015  0.0170  0.8072  0.0005 -0.0002  0.0000 -0.0000 -0.0000
   7.  C -0.0006 -0.0015 -0.0037 -0.0005  0.7585  0.0013 -0.0006 -0.0002 -0.0006
   8.  C  0.0001 -0.0008  0.0004  0.0000  0.0131 -0.0017  0.0022  0.0000  0.0014
   9.  N  0.0000 -0.0009  0.0005  0.0000 -0.0028  0.7106  0.0000  0.0000 -0.0000
  10.  C  0.0000  0.0001  0.0002 -0.0000 -0.0021  0.0002  0.0186  0.0010  0.0001
  11.  C -0.0000  0.0001 -0.0000 -0.0000 -0.0001 -0.0002  0.8028  0.0181  0.0027
  12.  C -0.0000  0.0001  0.0000  0.0000 -0.0000 -0.0000  0.0196  0.8045  0.0183
  13.  C  0.0000 -0.0003 -0.0000 -0.0000 -0.0003 -0.0003  0.0033  0.0183  0.8058
  14.  C  0.0000 -0.0002 -0.0000  0.0000  0.0012  0.0024 -0.0003  0.0018  0.0168
  15.  C -0.0000 -0.0003 -0.0003 -0.0000 -0.0079  0.0079 -0.0000 -0.0000 -0.0001
  16.  O  0.0000 -0.0000  0.0000  0.0000  0.0002  0.0075 -0.0000  0.0000  0.0000
  17. Br  0.0000  0.0000 -0.0019  0.0000  0.0037 -0.0001 -0.0039  0.0000 -0.0000
  18.  H -0.0034  0.0000  0.0000 -0.0034 -0.0000  0.0000 -0.0000 -0.0000 -0.0000
  19.  H  0.0000 -0.0035 -0.0000  0.0000 -0.0000  0.0000 -0.0000 -0.0000 -0.0000
  20.  H -0.0035  0.0000  0.0000 -0.0000 -0.0002  0.0004  0.0000 -0.0000 -0.0000
  21.  H -0.0000  0.0000  0.0000 -0.0034 -0.0020  0.0000 -0.0000 -0.0000 -0.0000
  22.  H  0.0000 -0.0000 -0.0034  0.0000  0.0000  0.0000 -0.0000  0.0000 -0.0000
  23.  H -0.0000 -0.0002 -0.0020  0.0000  0.0000  0.0019 -0.0000 -0.0000 -0.0000
  24.  H  0.0000  0.0004  0.0000  0.0000  0.0019  0.0000 -0.0000  0.0000 -0.0000
  25.  H -0.0000  0.0000 -0.0000 -0.0000 -0.0000 -0.0000  0.0000 -0.0036  0.0000
  26.  H -0.0000 -0.0000 -0.0000  0.0000 -0.0000  0.0000 -0.0036  0.0000 -0.0034
  27.  H -0.0000 -0.0000 -0.0000 -0.0000 -0.0000 -0.0000  0.0000 -0.0034  0.0000
  28.  H  0.0000 -0.0007  0.0000 -0.0000 -0.0004  0.0024 -0.0000  0.0000 -0.0037
  29.  H -0.0000 -0.0000 -0.0001 -0.0000 -0.0029  0.0036 -0.0000 -0.0000 -0.0000

     Atom   28      29
     ---- ------  ------
   1.  C -0.0000  0.0000
   2.  C  0.0002 -0.0000
   3.  C -0.0003  0.0004
   4.  C  0.0005  0.0014
   5.  C  0.0000  0.0003
   6.  C  0.0000 -0.0000
   7.  C -0.0037 -0.0030
   8.  C  0.0145  0.0011
   9.  N -0.0012 -0.0063
  10.  C  0.0017  0.0003
  11.  C  0.0013 -0.0000
  12.  C  0.0033  0.0000
  13.  C  0.0184 -0.0000
  14.  C  0.8000  0.0004
  15.  C -0.0001  0.8071
  16.  O -0.0000 -0.0120
  17. Br -0.0000  0.0000
  18.  H  0.0000 -0.0000
  19.  H  0.0000 -0.0000
  20.  H -0.0007 -0.0000
  21.  H  0.0000 -0.0001
  22.  H -0.0000 -0.0000
  23.  H -0.0004 -0.0029
  24.  H  0.0024  0.0036
  25.  H -0.0000 -0.0000
  26.  H  0.0000 -0.0000
  27.  H -0.0037 -0.0000
  28.  H  0.0000 -0.0001
  29.  H -0.0001  0.0000


 Atom-atom overlap-weighted NAO bond order, Totals by atom:                    

     Atom    1
     ---- ------
   1.  C  3.1271
   2.  C  3.1437
   3.  C  3.0814
   4.  C  3.2052
   5.  C  3.1140
   6.  C  3.1414
   7.  C  3.4237
   8.  C  3.1562
   9.  N  2.5167
  10.  C  3.1643
  11.  C  3.1112
  12.  C  3.1447
  13.  C  3.1435
  14.  C  3.1068
  15.  C  3.0845
  16.  O  1.1897
  17. Br  0.7855
  18.  H  0.8391
  19.  H  0.8381
  20.  H  0.8335
  21.  H  0.8303
  22.  H  0.8384
  23.  H  0.7764
  24.  H  0.7393
  25.  H  0.8383
  26.  H  0.8367
  27.  H  0.8373
  28.  H  0.8321
  29.  H  0.7901


 MO bond order:                                                                

     Atom    1       2       3       4       5       6       7       8       9
     ---- ------  ------  ------  ------  ------  ------  ------  ------  ------
   1.  C  0.0000 -0.8776  0.0531 -0.0618  0.2892  0.5089  0.0174  0.0295 -0.0898
   2.  C -0.8776  0.0000 -0.0419 -0.0478 -0.0878  0.2915 -0.0592  0.0058 -0.0128
   3.  C  0.0531 -0.0419  0.0000  0.3055 -0.0099 -0.0479  0.2787 -0.0084  0.0847
   4.  C -0.0618 -0.0478  0.3055  0.0000 -0.9743  0.2463 -0.4231 -0.0128  0.0947
   5.  C  0.2892 -0.0878 -0.0099 -0.9743  0.0000  0.0574  0.0088 -0.0720  0.0435
   6.  C  0.5089  0.2915 -0.0479  0.2463  0.0574  0.0000 -0.0474  0.0075  0.0070
   7.  C  0.0174 -0.0592  0.2787 -0.4231  0.0088 -0.0474  0.0000  0.0740 -0.8367
   8.  C  0.0295  0.0058 -0.0084 -0.0128 -0.0720  0.0075  0.0740  0.0000  0.3633
   9.  N -0.0898 -0.0128  0.0847  0.0947  0.0435  0.0070 -0.8367  0.3633  0.0000
  10.  C  0.0252  0.0010  0.0071  0.0080 -0.0044  0.0182 -0.1195  0.0432  0.0635
  11.  C -0.0019  0.0006 -0.0036  0.0261 -0.0137 -0.0007  0.0089  0.3490  0.0486
  12.  C -0.0050 -0.0008  0.0199 -0.0124  0.0191 -0.0048 -0.0261 -0.0925 -0.0011
  13.  C  0.0074  0.0103 -0.0210 -0.0038 -0.0062  0.0042 -0.0152 -0.0017 -0.0157
  14.  C -0.0021 -0.0034  0.0152  0.0264 -0.0307  0.0086  0.1563 -1.1029  0.0261
  15.  C -0.0136  0.0094 -0.0255  0.0552 -0.0475  0.0031 -0.1967  0.1290  0.9182
  16.  O  0.0217 -0.0007 -0.0097 -0.0145 -0.0031  0.0066  0.0180 -0.0939 -0.2229
  17. Br -0.0029  0.0121 -0.0170  0.0147 -0.0085 -0.0126  0.0849  0.1463  0.0009
  18.  H  1.3304  0.1198  0.1174  0.0328  0.0900 -0.0541  0.0291  0.0065  0.0028
  19.  H -0.0771  0.0269  0.0903  0.0110 -0.0062 -0.0170 -0.0002  0.0071  0.0010
  20.  H -0.0622  0.0000 -0.8100  0.0140 -0.0745  0.0052 -0.0629 -0.0075  0.0253
  21.  H  0.0755  0.0227  0.0917  0.1144  1.0186 -0.0741 -0.0372  0.0110  0.0139
  22.  H  0.0488  0.1481  0.0299  0.1488  0.0590  1.8883 -0.0023  0.0091  0.0147
  23.  H -0.0045 -0.0008  0.0593 -0.0880  0.0156 -0.0259  1.2303  0.0211  0.0040
  24.  H -0.0046  0.0091 -0.0354  0.0227 -0.0189  0.0177  0.0477  0.0198 -0.2973
  25.  H -0.0013 -0.0002  0.0002  0.0009 -0.0011 -0.0022  0.0152  0.1060  0.0084
  26.  H  0.0004  0.0003 -0.0020  0.0004 -0.0022 -0.0004  0.0048 -0.0015  0.0005
  27.  H -0.0012 -0.0015  0.0059 -0.0007  0.0002 -0.0007 -0.0030 -0.0618 -0.0113
  28.  H  0.0023 -0.0031  0.0084 -0.0099  0.0123 -0.0031  0.0071 -0.0507 -0.0095
  29.  H  0.0013  0.0006 -0.0046 -0.0075 -0.0100  0.0011 -0.0408  0.0043 -0.1105

     Atom   10      11      12      13      14      15      16      17      18
     ---- ------  ------  ------  ------  ------  ------  ------  ------  ------
   1.  C  0.0252 -0.0019 -0.0050  0.0074 -0.0021 -0.0136  0.0217 -0.0029  1.3304
   2.  C  0.0010  0.0006 -0.0008  0.0103 -0.0034  0.0094 -0.0007  0.0121  0.1198
   3.  C  0.0071 -0.0036  0.0199 -0.0210  0.0152 -0.0255 -0.0097 -0.0170  0.1174
   4.  C  0.0080  0.0261 -0.0124 -0.0038  0.0264  0.0552 -0.0145  0.0147  0.0328
   5.  C -0.0044 -0.0137  0.0191 -0.0062 -0.0307 -0.0475 -0.0031 -0.0085  0.0900
   6.  C  0.0182 -0.0007 -0.0048  0.0042  0.0086  0.0031  0.0066 -0.0126 -0.0541
   7.  C -0.1195  0.0089 -0.0261 -0.0152  0.1563 -0.1967  0.0180  0.0849  0.0291
   8.  C  0.0432  0.3490 -0.0925 -0.0017 -1.1029  0.1290 -0.0939  0.1463  0.0065
   9.  N  0.0635  0.0486 -0.0011 -0.0157  0.0261  0.9182 -0.2229  0.0009  0.0028
  10.  C  0.0000  0.4628  0.0852  0.0108 -0.0269 -0.0106  0.0040 -1.8499  0.0014
  11.  C  0.4628  0.0000 -0.9389  0.0939 -0.0924  0.0208 -0.0161  0.1684 -0.0009
  12.  C  0.0852 -0.9389  0.0000 -0.1784 -0.0226  0.0112 -0.0247 -0.2791  0.0004
  13.  C  0.0108  0.0939 -0.1784  0.0000  0.3570  0.0075  0.0000 -0.0355  0.0004
  14.  C -0.0269 -0.0924 -0.0226  0.3570  0.0000  0.0014 -0.0069 -0.2960  0.0040
  15.  C -0.0106  0.0208  0.0112  0.0075  0.0014  0.0000 -0.0536  0.0106 -0.0013
  16.  O  0.0040 -0.0161 -0.0247  0.0000 -0.0069 -0.0536  0.0000 -0.0003  0.0020
  17. Br -1.8499  0.1684 -0.2791 -0.0355 -0.2960  0.0106 -0.0003  0.0000  0.0004
  18.  H  0.0014 -0.0009  0.0004  0.0004  0.0040 -0.0013  0.0020  0.0004  0.0000
  19.  H  0.0025  0.0004 -0.0013 -0.0010  0.0045  0.0017  0.0017 -0.0002 -0.0559
  20.  H  0.0041  0.0020  0.0007  0.0082  0.0199  0.0102  0.0071 -0.0017 -0.0098
  21.  H  0.0030  0.0011  0.0057  0.0067 -0.0060  0.0027  0.0003 -0.0124 -0.0105
  22.  H  0.0041  0.0015 -0.0012  0.0026  0.0062  0.0056 -0.0003  0.0014 -0.0559
  23.  H  0.0199 -0.0126 -0.0163 -0.0035  0.1526 -0.0551  0.0404 -0.0454  0.0009
  24.  H -0.0218  0.0138 -0.0146  0.0147 -0.0013  0.1524 -0.1116  0.0262  0.0010
  25.  H -0.0192  1.3984  0.1264  0.1223  0.0348 -0.0048  0.0112  0.0588 -0.0001
  26.  H  0.0045 -0.1030  0.0425  0.1051  0.0171 -0.0001  0.0030  0.0364 -0.0001
  27.  H -0.0192 -0.0696  0.0296 -0.7551 -0.0119  0.0002  0.0069 -0.0173  0.0002
  28.  H -0.0146  0.0231 -0.0054  0.0904 -0.3593  0.0039  0.0103  0.0472  0.0012
  29.  H -0.0060  0.0045  0.0026  0.0057  0.0040  1.4784 -0.0310  0.0058  0.0008

     Atom   19      20      21      22      23      24      25      26      27
     ---- ------  ------  ------  ------  ------  ------  ------  ------  ------
   1.  C -0.0771 -0.0622  0.0755  0.0488 -0.0045 -0.0046 -0.0013  0.0004 -0.0012
   2.  C  0.0269  0.0000  0.0227  0.1481 -0.0008  0.0091 -0.0002  0.0003 -0.0015
   3.  C  0.0903 -0.8100  0.0917  0.0299  0.0593 -0.0354  0.0002 -0.0020  0.0059
   4.  C  0.0110  0.0140  0.1144  0.1488 -0.0880  0.0227  0.0009  0.0004 -0.0007
   5.  C -0.0062 -0.0745  1.0186  0.0590  0.0156 -0.0189 -0.0011 -0.0022  0.0002
   6.  C -0.0170  0.0052 -0.0741  1.8883 -0.0259  0.0177 -0.0022 -0.0004 -0.0007
   7.  C -0.0002 -0.0629 -0.0372 -0.0023  1.2303  0.0477  0.0152  0.0048 -0.0030
   8.  C  0.0071 -0.0075  0.0110  0.0091  0.0211  0.0198  0.1060 -0.0015 -0.0618
   9.  N  0.0010  0.0253  0.0139  0.0147  0.0040 -0.2973  0.0084  0.0005 -0.0113
  10.  C  0.0025  0.0041  0.0030  0.0041  0.0199 -0.0218 -0.0192  0.0045 -0.0192
  11.  C  0.0004  0.0020  0.0011  0.0015 -0.0126  0.0138  1.3984 -0.1030 -0.0696
  12.  C -0.0013  0.0007  0.0057 -0.0012 -0.0163 -0.0146  0.1264  0.0425  0.0296
  13.  C -0.0010  0.0082  0.0067  0.0026 -0.0035  0.0147  0.1223  0.1051 -0.7551
  14.  C  0.0045  0.0199 -0.0060  0.0062  0.1526 -0.0013  0.0348  0.0171 -0.0119
  15.  C  0.0017  0.0102  0.0027  0.0056 -0.0551  0.1524 -0.0048 -0.0001  0.0002
  16.  O  0.0017  0.0071  0.0003 -0.0003  0.0404 -0.1116  0.0112  0.0030  0.0069
  17. Br -0.0002 -0.0017 -0.0124  0.0014 -0.0454  0.0262  0.0588  0.0364 -0.0173
  18.  H -0.0559 -0.0098 -0.0105 -0.0559  0.0009  0.0010 -0.0001 -0.0001  0.0002
  19.  H  0.0000 -0.0547  0.0101 -0.0098  0.0084  0.0023 -0.0002 -0.0004  0.0000
  20.  H -0.0547  0.0000 -0.0134  0.0102  0.0093  0.0097 -0.0007 -0.0002 -0.0021
  21.  H  0.0101 -0.0134  0.0000 -0.0543  0.0003  0.0009 -0.0013 -0.0003 -0.0009
  22.  H -0.0098  0.0102 -0.0543  0.0000 -0.0058  0.0064 -0.0006 -0.0000 -0.0003
  23.  H  0.0084  0.0093  0.0003 -0.0058  0.0000  0.0984 -0.0055  0.0002  0.0066
  24.  H  0.0023  0.0097  0.0009  0.0064  0.0984  0.0000  0.0065  0.0008 -0.0001
  25.  H -0.0002 -0.0007 -0.0013 -0.0006 -0.0055  0.0065  0.0000 -0.0567 -0.0090
  26.  H -0.0004 -0.0002 -0.0003 -0.0000  0.0002  0.0008 -0.0567  0.0000 -0.0560
  27.  H  0.0000 -0.0021 -0.0009 -0.0003  0.0066 -0.0001 -0.0090 -0.0560  0.0000
  28.  H  0.0011 -0.0028  0.0001 -0.0019  0.0090  0.0191  0.0093 -0.0108 -0.0548
  29.  H -0.0007 -0.0045 -0.0032  0.0004  0.0053  0.1129  0.0004  0.0009  0.0003

     Atom   28      29
     ---- ------  ------
   1.  C  0.0023  0.0013
   2.  C -0.0031  0.0006
   3.  C  0.0084 -0.0046
   4.  C -0.0099 -0.0075
   5.  C  0.0123 -0.0100
   6.  C -0.0031  0.0011
   7.  C  0.0071 -0.0408
   8.  C -0.0507  0.0043
   9.  N -0.0095 -0.1105
  10.  C -0.0146 -0.0060
  11.  C  0.0231  0.0045
  12.  C -0.0054  0.0026
  13.  C  0.0904  0.0057
  14.  C -0.3593  0.0040
  15.  C  0.0039  1.4784
  16.  O  0.0103 -0.0310
  17. Br  0.0472  0.0058
  18.  H  0.0012  0.0008
  19.  H  0.0011 -0.0007
  20.  H -0.0028 -0.0045
  21.  H  0.0001 -0.0032
  22.  H -0.0019  0.0004
  23.  H  0.0090  0.0053
  24.  H  0.0191  0.1129
  25.  H  0.0093  0.0004
  26.  H -0.0108  0.0009
  27.  H -0.0548  0.0003
  28.  H  0.0000 -0.0060
  29.  H -0.0060  0.0000


 MO atomic valencies:                                                          

     Atom    1
     ---- ------
   1.  C  1.2052
   2.  C -0.4794
   3.  C  0.1303
   4.  C -0.5350
   5.  C  0.2428
   6.  C  2.7809
   7.  C  0.1110
   8.  C -0.1732
   9.  N  0.1137
  10.  C -1.3236
  11.  C  1.3706
  12.  C -1.2819
  13.  C -0.1897
  14.  C -1.1281
  15.  C  2.4129
  16.  O -0.4558
  17. Br -1.9647
  18.  H  1.5530
  19.  H -0.0556
  20.  H -0.9808
  21.  H  1.1652
  22.  H  2.2528
  23.  H  1.4183
  24.  H  0.0766
  25.  H  1.7959
  26.  H -0.0169
  27.  H -1.0266
  28.  H -0.2869
  29.  H  1.4045


 NATURAL BOND ORBITAL ANALYSIS:

                       Occupancies       Lewis Structure    Low   High
           Occ.    -------------------  -----------------   occ   occ
  Cycle   Thresh.   Lewis   Non-Lewis     CR  BD  3C  LP    (L)   (NL)   Dev
 =============================================================================
   1(1)    1.90   138.93559   7.06441     16  31   0  12     7      7    0.44
   2(2)    1.90   138.93559   7.06441     16  31   0  12     7      7    0.44
   3(1)    1.80   138.93559   7.06441     16  31   0  12     7      7    0.44
   4(2)    1.80   138.93559   7.06441     16  31   0  12     7      7    0.44
   5(1)    1.70   138.53151   7.46849     16  32   0  11     6      8    0.44
   6(2)    1.70   138.53151   7.46849     16  32   0  11     6      8    0.44
   7(1)    1.60   142.80626   3.19374     16  37   0   6     0      7    0.43
   8(2)    1.60   142.80076   3.19924     16  37   0   6     0      7    0.43
   9(3)    1.60   142.80626   3.19374     16  37   0   6     0      7    0.43
  10(4)    1.60   142.80076   3.19924     16  37   0   6     0      7    0.43
  11(5)    1.60   142.80626   3.19374     16  37   0   6     0      7    0.43
  12(6)    1.60   142.80076   3.19924     16  37   0   6     0      7    0.43
  13(7)    1.60   142.80626   3.19374     16  37   0   6     0      7    0.43
  14(8)    1.60   142.80076   3.19924     16  37   0   6     0      7    0.43
  15(9)    1.60   142.80626   3.19374     16  37   0   6     0      7    0.43
  16(1)    1.50   142.34694   3.65306     16  36   0   7     0      7    0.61
  17(2)    1.50   142.34694   3.65306     16  36   0   7     0      7    0.61
  18(1)    1.60   142.80626   3.19374     16  37   0   6     0      7    0.43
 -----------------------------------------------------------------------------

 Structure accepted: RESONANCE keyword permits strongly delocalized structure

 WARNING:  1 low occupancy (<1.9990e) core orbital  found on  C    8
           1 low occupancy (<1.9990e) core orbital  found on  C   10

 --------------------------------------------------------
   Effective Core           28.00000
   Core                     31.98758 ( 99.961% of  32)
   Valence Lewis            82.81868 ( 96.301% of  86)
  ==================       ============================
   Total Lewis             142.80626 ( 97.813% of 146)
  -----------------------------------------------------
   Valence non-Lewis         2.95412 (  2.023% of 146)
   Rydberg non-Lewis         0.23962 (  0.164% of 146)
  ==================       ============================
   Total non-Lewis           3.19374 (  2.187% of 146)
 --------------------------------------------------------


       (Occupancy)   Bond orbital/ Coefficients/ Hybrids
 ---------------------------------------------------------------------------------
     1. (1.98160) BD ( 1) C   1 - C   2  
                ( 49.89%)   0.7064* C   1 s( 34.66%)p 1.88( 65.31%)d 0.00(  0.03%)
                                            0.0000  0.5886 -0.0112  0.0002 -0.0000
                                           -0.2012 -0.0146  0.0060 -0.0000 -0.5909
                                           -0.0033  0.0124  0.0000 -0.5113  0.0389
                                            0.0055  0.0001  0.0089  0.0031  0.0128
                                           -0.0083  0.0013
                ( 50.11%)   0.7079* C   2 s( 34.73%)p 1.88( 65.24%)d 0.00(  0.03%)
                                            0.0000  0.5892 -0.0129 -0.0028 -0.0005
                                            0.2199 -0.0244 -0.0008 -0.0001  0.6027
                                           -0.0299 -0.0070  0.0003  0.4886  0.0182
                                           -0.0116  0.0007  0.0072  0.0026  0.0135
                                           -0.0075  0.0041
     2. (1.98152) BD ( 1) C   1 - C   6  
                ( 49.93%)   0.7066* C   1 s( 34.69%)p 1.88( 65.28%)d 0.00(  0.03%)
                                            0.0000  0.5889 -0.0112  0.0001 -0.0000
                                           -0.2448 -0.0126  0.0066 -0.0000  0.0040
                                           -0.0323  0.0040 -0.0000  0.7687 -0.0232
                                           -0.0124 -0.0001  0.0035 -0.0102 -0.0009
                                            0.0002  0.0142
                ( 50.07%)   0.7076* C   6 s( 34.68%)p 1.88( 65.29%)d 0.00(  0.03%)
                                            0.0000  0.5888 -0.0130 -0.0016 -0.0004
                                            0.2628 -0.0242 -0.0019 -0.0000  0.0219
                                           -0.0339  0.0040 -0.0002 -0.7624  0.0101
                                            0.0128 -0.0004  0.0024 -0.0087  0.0021
                                           -0.0004  0.0151
     3. (1.66142) BD ( 2) C   1 - C   6  
                ( 50.23%)   0.7088* C   1 s(  0.00%)p 1.00( 99.96%)d 0.00(  0.04%)
                                            0.0000 -0.0008  0.0001  0.0003 -0.0000
                                            0.8190  0.0217  0.0107 -0.0004 -0.5082
                                           -0.0133 -0.0065  0.0003  0.2641  0.0070
                                            0.0033 -0.0001 -0.0024  0.0087 -0.0096
                                           -0.0131  0.0064
                ( 49.77%)   0.7054* C   6 s(  0.00%)p 1.00( 99.96%)d 0.00(  0.04%)
                                           -0.0000  0.0004  0.0001 -0.0000  0.0001
                                            0.8177  0.0203  0.0106 -0.0013 -0.5085
                                           -0.0128 -0.0065  0.0006  0.2675  0.0064
                                            0.0035 -0.0004 -0.0072 -0.0144  0.0065
                                           -0.0042 -0.0080
     4. (1.98158) BD ( 1) C   1 - H  18  
                ( 60.25%)   0.7762* C   1 s( 30.56%)p 2.27( 69.37%)d 0.00(  0.07%)
                                           -0.0003  0.5525  0.0179 -0.0004  0.0001
                                            0.4770  0.0024  0.0046  0.0011  0.6251
                                            0.0031  0.0061  0.0014 -0.2744 -0.0014
                                           -0.0027 -0.0006  0.0183 -0.0079 -0.0121
                                           -0.0047 -0.0099
                ( 39.75%)   0.6305* H  18 s(100.00%)
                                            1.0000  0.0005  0.0012
     5. (1.97921) BD ( 1) C   2 - C   3  
                ( 49.42%)   0.7030* C   2 s( 34.60%)p 1.89( 65.36%)d 0.00(  0.03%)
                                            0.0000  0.5882 -0.0104  0.0015  0.0003
                                           -0.4660  0.0072  0.0078 -0.0005 -0.6090
                                            0.0276  0.0082 -0.0002  0.2523  0.0306
                                           -0.0078  0.0011  0.0138 -0.0076 -0.0064
                                           -0.0036 -0.0025
                ( 50.58%)   0.7112* C   3 s( 34.91%)p 1.86( 65.06%)d 0.00(  0.03%)
                                           -0.0001  0.5907  0.0150 -0.0016 -0.0001
                                            0.4559 -0.0075 -0.0049  0.0007  0.6032
                                            0.0077 -0.0081  0.0002 -0.2778  0.0391
                                           -0.0021 -0.0008  0.0144 -0.0053 -0.0045
                                           -0.0054 -0.0045
     6. (1.66775) BD ( 2) C   2 - C   3  
                ( 49.58%)   0.7041* C   2 s(  0.00%)p 1.00( 99.96%)d 0.00(  0.04%)
                                           -0.0000 -0.0032  0.0012  0.0006  0.0002
                                           -0.8167 -0.0181 -0.0087  0.0005  0.5133
                                            0.0112  0.0056 -0.0003 -0.2617 -0.0055
                                           -0.0033  0.0004  0.0020 -0.0096  0.0100
                                            0.0131 -0.0068
                ( 50.42%)   0.7101* C   3 s(  0.00%)p 1.00( 99.97%)d 0.00(  0.03%)
                                            0.0000 -0.0028 -0.0001 -0.0003 -0.0001
                                           -0.8227 -0.0154 -0.0131  0.0014  0.5071
                                            0.0085  0.0073 -0.0012 -0.2550 -0.0055
                                           -0.0055  0.0006 -0.0085 -0.0046 -0.0028
                                           -0.0153 -0.0014
     7. (1.98161) BD ( 1) C   2 - H  19  
                ( 60.33%)   0.7767* C   2 s( 30.57%)p 2.27( 69.36%)d 0.00(  0.07%)
                                            0.0003 -0.5526 -0.0183 -0.0011 -0.0003
                                           -0.2570 -0.0011 -0.0027 -0.0005 -0.0085
                                            0.0003 -0.0006 -0.0001  0.7921  0.0046
                                            0.0075  0.0013  0.0016  0.0128  0.0008
                                           -0.0030 -0.0222
                ( 39.67%)   0.6298* H  19 s(100.00%)
                                           -1.0000 -0.0006 -0.0012
     8. (1.97341) BD ( 1) C   3 - C   4  
                ( 49.32%)   0.7023* C   3 s( 35.00%)p 1.86( 64.97%)d 0.00(  0.03%)
                                            0.0001  0.5916  0.0058  0.0042  0.0003
                                           -0.2586  0.0115  0.0033  0.0004 -0.0328
                                            0.0176  0.0005  0.0012  0.7624 -0.0013
                                           -0.0107  0.0009  0.0031 -0.0085  0.0013
                                           -0.0001  0.0140
                ( 50.68%)   0.7119* C   4 s( 33.85%)p 1.95( 66.12%)d 0.00(  0.03%)
                                           -0.0000  0.5818  0.0061  0.0001  0.0001
                                            0.2466 -0.0015  0.0001  0.0005  0.0006
                                            0.0051  0.0012 -0.0012 -0.7747  0.0129
                                            0.0018 -0.0043  0.0024 -0.0094 -0.0005
                                            0.0009  0.0156
     9. (1.97988) BD ( 1) C   3 - H  20  
                ( 60.19%)   0.7758* C   3 s( 30.00%)p 2.33( 69.93%)d 0.00(  0.07%)
                                            0.0003 -0.5475  0.0164  0.0024  0.0001
                                            0.2174  0.0083 -0.0012  0.0003  0.6137
                                            0.0068  0.0005  0.0009  0.5246 -0.0092
                                            0.0054  0.0020 -0.0085 -0.0083 -0.0212
                                            0.0101 -0.0018
                ( 39.81%)   0.6310* H  20 s(100.00%)
                                           -1.0000 -0.0015 -0.0007
    10. (1.97447) BD ( 1) C   4 - C   5  
                ( 50.93%)   0.7137* C   4 s( 34.23%)p 1.92( 65.74%)d 0.00(  0.03%)
                                           -0.0000  0.5851  0.0060  0.0013  0.0003
                                            0.2060  0.0035  0.0003  0.0004  0.5995
                                           -0.0024 -0.0004  0.0020  0.5051 -0.0176
                                           -0.0016  0.0030  0.0074  0.0034  0.0132
                                           -0.0079  0.0012
                ( 49.07%)   0.7005* C   5 s( 35.13%)p 1.85( 64.85%)d 0.00(  0.03%)
                                            0.0001  0.5926  0.0061  0.0047  0.0004
                                           -0.2136  0.0149  0.0021  0.0006 -0.6086
                                            0.0162  0.0081  0.0003 -0.4813 -0.0157
                                            0.0069 -0.0018  0.0069  0.0020  0.0126
                                           -0.0070  0.0034
    11. (1.66117) BD ( 2) C   4 - C   5  
                ( 50.95%)   0.7138* C   4 s(  0.00%)p 1.00( 99.97%)d 0.00(  0.03%)
                                            0.0000 -0.0003 -0.0040  0.0012  0.0002
                                            0.8235  0.0059  0.0043 -0.0053 -0.5029
                                           -0.0049 -0.0035  0.0030  0.2615  0.0043
                                            0.0042 -0.0010  0.0085  0.0053  0.0020
                                            0.0138  0.0022
                ( 49.05%)   0.7004* C   5 s(  0.00%)p 1.00( 99.96%)d 0.00(  0.04%)
                                           -0.0000 -0.0020 -0.0001 -0.0025  0.0001
                                            0.8213  0.0078  0.0049 -0.0021 -0.5027
                                           -0.0069 -0.0028  0.0004  0.2686  0.0038
                                           -0.0009 -0.0003 -0.0073 -0.0147  0.0073
                                           -0.0034 -0.0081
    12. (1.96181) BD ( 1) C   4 - C   7  
                ( 48.72%)   0.6980* C   4 s( 31.88%)p 2.14( 68.09%)d 0.00(  0.03%)
                                            0.0002  0.5646 -0.0091 -0.0026 -0.0004
                                           -0.4670 -0.0043  0.0014 -0.0014 -0.6219
                                           -0.0237  0.0036 -0.0026  0.2746 -0.0034
                                            0.0002  0.0012  0.0128 -0.0053 -0.0060
                                           -0.0033 -0.0045
                ( 51.28%)   0.7161* C   7 s( 28.44%)p 2.51( 71.53%)d 0.00(  0.03%)
                                            0.0002  0.5333  0.0064  0.0012  0.0001
                                            0.4934  0.0088 -0.0058  0.0036  0.6290
                                           -0.0166 -0.0020  0.0011 -0.2751 -0.0096
                                            0.0007 -0.0027  0.0113 -0.0072 -0.0102
                                           -0.0033 -0.0025
    13. (1.97931) BD ( 1) C   5 - C   6  
                ( 50.36%)   0.7097* C   5 s( 34.55%)p 1.89( 65.42%)d 0.00(  0.03%)
                                            0.0001 -0.5876 -0.0142  0.0011  0.0001
                                           -0.4600  0.0063  0.0051 -0.0004 -0.6128
                                            0.0267  0.0042 -0.0005  0.2553  0.0321
                                           -0.0074 -0.0001 -0.0139  0.0075  0.0068
                                            0.0041  0.0025
                ( 49.64%)   0.7045* C   6 s( 34.70%)p 1.88( 65.26%)d 0.00(  0.03%)
                                           -0.0000 -0.5890  0.0092 -0.0011 -0.0004
                                            0.4636 -0.0097 -0.0081  0.0002  0.5991
                                            0.0055 -0.0119  0.0006 -0.2774  0.0398
                                            0.0010  0.0003 -0.0149  0.0055  0.0045
                                            0.0052  0.0047
    14. (1.98054) BD ( 1) C   5 - H  21  
                ( 60.32%)   0.7767* C   5 s( 30.23%)p 2.31( 69.70%)d 0.00(  0.07%)
                                           -0.0004  0.5496 -0.0158 -0.0033 -0.0001
                                           -0.2593 -0.0054 -0.0007  0.0000 -0.0018
                                           -0.0085  0.0019  0.0009  0.7935  0.0015
                                            0.0051  0.0021 -0.0010 -0.0135 -0.0003
                                            0.0031  0.0220
                ( 39.68%)   0.6299* H  21 s(100.00%)
                                            1.0000  0.0015  0.0008
    15. (1.98146) BD ( 1) C   6 - H  22  
                ( 60.30%)   0.7766* C   6 s( 30.52%)p 2.27( 69.41%)d 0.00(  0.07%)
                                           -0.0003  0.5522  0.0175  0.0003  0.0001
                                            0.2140  0.0010  0.0023  0.0005  0.6167
                                            0.0031  0.0065  0.0012  0.5176  0.0030
                                            0.0050  0.0008  0.0070  0.0083  0.0210
                                           -0.0105  0.0014
                ( 39.70%)   0.6301* H  22 s(100.00%)
                                            1.0000  0.0006  0.0012
    16. (1.96678) BD ( 1) C   7 - C   8  
                ( 50.39%)   0.7098* C   7 s( 28.29%)p 2.53( 71.68%)d 0.00(  0.03%)
                                            0.0001  0.5318  0.0067  0.0000 -0.0000
                                            0.3520  0.0173 -0.0038  0.0030 -0.7647
                                            0.0081  0.0043 -0.0018 -0.0858 -0.0185
                                            0.0027 -0.0026 -0.0103 -0.0023  0.0058
                                           -0.0092 -0.0065
                ( 49.61%)   0.7044* C   8 s( 31.79%)p 2.14( 68.18%)d 0.00(  0.02%)
                                            0.0001  0.5637 -0.0126 -0.0046 -0.0002
                                           -0.3741  0.0038  0.0012 -0.0010  0.7324
                                            0.0253 -0.0059  0.0028  0.0695 -0.0032
                                            0.0010  0.0001 -0.0111  0.0011  0.0022
                                           -0.0081 -0.0065
    17. (1.98115) BD ( 1) C   7 - N   9  
                ( 38.77%)   0.6227* C   7 s( 21.70%)p 3.60( 78.20%)d 0.00(  0.10%)
                                           -0.0000  0.4652  0.0240  0.0018 -0.0002
                                           -0.7694  0.0276 -0.0055 -0.0009  0.0186
                                           -0.0032 -0.0021 -0.0001 -0.4346  0.0033
                                           -0.0020  0.0010 -0.0018  0.0239 -0.0007
                                            0.0195 -0.0014
                ( 61.23%)   0.7825* N   9 s( 35.32%)p 1.83( 64.65%)d 0.00(  0.03%)
                                           -0.0000  0.5943 -0.0020 -0.0044  0.0001
                                            0.6982 -0.0002 -0.0048  0.0013 -0.0437
                                            0.0008  0.0013  0.0003  0.3963  0.0012
                                           -0.0028  0.0009 -0.0028  0.0102  0.0003
                                            0.0126  0.0027
    18. (1.96386) BD ( 1) C   7 - H  23  
                ( 62.31%)   0.7894* C   7 s( 21.60%)p 3.63( 78.32%)d 0.00(  0.08%)
                                           -0.0003  0.4641 -0.0249 -0.0020  0.0002
                                           -0.1981  0.0002  0.0003 -0.0008  0.1352
                                            0.0066 -0.0015 -0.0011  0.8515  0.0242
                                            0.0017 -0.0025 -0.0018 -0.0114  0.0071
                                            0.0015  0.0240
                ( 37.69%)   0.6139* H  23 s(100.00%)
                                            1.0000  0.0041  0.0006
    19. (1.97607) BD ( 1) C   8 - C  10  
                ( 50.01%)   0.7072* C   8 s( 34.29%)p 1.92( 65.68%)d 0.00(  0.03%)
                                           -0.0000  0.5854  0.0131  0.0034 -0.0003
                                            0.5641 -0.0025 -0.0010  0.0020 -0.2133
                                           -0.0100 -0.0007 -0.0011  0.5411 -0.0136
                                           -0.0008  0.0016 -0.0070  0.0151 -0.0039
                                            0.0053  0.0020
                ( 49.99%)   0.7070* C  10 s( 39.15%)p 1.55( 60.82%)d 0.00(  0.03%)
                                            0.0001  0.6256  0.0119  0.0071  0.0003
                                           -0.5457  0.0042  0.0007 -0.0070  0.3043
                                           -0.0094  0.0000  0.0010 -0.4665 -0.0045
                                            0.0013 -0.0086 -0.0074  0.0145 -0.0012
                                            0.0022  0.0024
    20. (1.96520) BD ( 1) C   8 - C  14  
                ( 51.38%)   0.7168* C   8 s( 33.91%)p 1.95( 66.06%)d 0.00(  0.03%)
                                           -0.0003  0.5823  0.0043 -0.0008  0.0003
                                           -0.2020  0.0105 -0.0008 -0.0014 -0.4931
                                           -0.0009  0.0020 -0.0010 -0.6136  0.0110
                                            0.0033 -0.0035  0.0015  0.0062  0.0143
                                           -0.0061  0.0053
                ( 48.62%)   0.6973* C  14 s( 34.64%)p 1.89( 65.33%)d 0.00(  0.03%)
                                            0.0002  0.5885  0.0044  0.0032  0.0004
                                            0.1976  0.0147 -0.0033  0.0010  0.4992
                                           -0.0172 -0.0084 -0.0011  0.6036  0.0043
                                           -0.0085  0.0013  0.0018  0.0083  0.0119
                                           -0.0043  0.0053
    21. (1.66198) BD ( 2) C   8 - C  14  
                ( 50.36%)   0.7097* C   8 s(  0.00%)p 1.00( 99.96%)d 0.00(  0.04%)
                                            0.0000 -0.0024 -0.0048 -0.0024 -0.0002
                                            0.7073  0.0013  0.0045 -0.0047  0.4169
                                            0.0067  0.0040 -0.0018 -0.5703 -0.0059
                                           -0.0057  0.0027 -0.0106 -0.0083  0.0056
                                            0.0080  0.0101
                ( 49.64%)   0.7045* C  14 s(  0.00%)p 1.00( 99.96%)d 0.00(  0.04%)
                                           -0.0001 -0.0051 -0.0011 -0.0031  0.0000
                                            0.7103  0.0059  0.0052 -0.0020  0.4132
                                            0.0097  0.0022  0.0006 -0.5692 -0.0067
                                           -0.0053  0.0012  0.0081  0.0053  0.0043
                                            0.0061 -0.0163
    22. (1.99098) BD ( 1) N   9 - C  15  
                ( 63.22%)   0.7951* N   9 s( 35.67%)p 1.80( 64.28%)d 0.00(  0.05%)
                                            0.0000  0.5972  0.0107  0.0058  0.0000
                                           -0.7068  0.0264 -0.0035 -0.0017  0.1082
                                           -0.0016  0.0001  0.0002  0.3616  0.0091
                                           -0.0024  0.0012 -0.0049 -0.0130  0.0028
                                            0.0162 -0.0010
                ( 36.78%)   0.6065* C  15 s( 32.58%)p 2.07( 67.34%)d 0.00(  0.08%)
                                            0.0001  0.5704 -0.0197  0.0029 -0.0021
                                            0.7198 -0.0249 -0.0101  0.0029 -0.1220
                                            0.0038  0.0011 -0.0004 -0.3734  0.0149
                                           -0.0014 -0.0027 -0.0059 -0.0207  0.0028
                                            0.0159 -0.0066
    23. (1.98496) BD ( 1) N   9 - H  24  
                ( 70.67%)   0.8407* N   9 s( 28.90%)p 2.46( 71.04%)d 0.00(  0.06%)
                                            0.0002 -0.5376  0.0043  0.0029  0.0001
                                           -0.0133 -0.0033  0.0011 -0.0016  0.0799
                                           -0.0010 -0.0006  0.0000  0.8387 -0.0193
                                           -0.0014 -0.0018  0.0012 -0.0003 -0.0049
                                           -0.0046 -0.0243
                ( 29.33%)   0.5416* H  24 s(100.00%)
                                           -1.0000  0.0067 -0.0022
    24. (1.98040) BD ( 1) C  10 - C  11  
                ( 51.16%)   0.7153* C  10 s( 38.01%)p 1.63( 61.96%)d 0.00(  0.03%)
                                           -0.0001  0.6163  0.0129 -0.0034 -0.0002
                                            0.3654 -0.0186  0.0034  0.0005 -0.6946
                                            0.0094 -0.0045 -0.0077 -0.0535 -0.0154
                                            0.0021 -0.0053 -0.0122  0.0032  0.0057
                                           -0.0095 -0.0064
                ( 48.84%)   0.6988* C  11 s( 34.69%)p 1.88( 65.28%)d 0.00(  0.03%)
                                            0.0000  0.5887 -0.0172  0.0037  0.0002
                                           -0.3348 -0.0149  0.0089 -0.0001  0.7261
                                           -0.0191 -0.0122 -0.0021  0.1078 -0.0329
                                            0.0016 -0.0017 -0.0130  0.0012  0.0034
                                           -0.0091 -0.0080
    25. (1.68961) BD ( 2) C  10 - C  11  
                ( 53.93%)   0.7344* C  10 s(  0.00%)p 1.00( 99.98%)d 0.00(  0.02%)
                                           -0.0000  0.0025  0.0004  0.0007 -0.0001
                                           -0.7121  0.0055 -0.0137  0.0031 -0.4159
                                            0.0015 -0.0083  0.0019  0.5651 -0.0039
                                            0.0108 -0.0026  0.0068  0.0048 -0.0059
                                           -0.0087 -0.0024
                ( 46.07%)   0.6788* C  11 s(  0.00%)p 1.00( 99.95%)d 0.00(  0.05%)
                                            0.0000  0.0006 -0.0004 -0.0007 -0.0001
                                           -0.7108 -0.0082 -0.0128  0.0000 -0.4126
                                           -0.0053 -0.0077 -0.0002  0.5688  0.0066
                                            0.0105  0.0002 -0.0053 -0.0037  0.0111
                                            0.0163 -0.0058
    26. (1.98450) BD ( 1) C  10 -Br  17  
                ( 51.47%)   0.7174* C  10 s( 22.81%)p 3.38( 77.00%)d 0.01(  0.19%)
                                           -0.0001  0.4767 -0.0278 -0.0049 -0.0001
                                            0.2465  0.0006 -0.0049 -0.0034  0.5002
                                            0.0191 -0.0197 -0.0027  0.6765  0.0148
                                           -0.0170 -0.0073  0.0095  0.0203  0.0322
                                           -0.0084  0.0173
                ( 48.53%)   0.6966*Br  17 s( 15.52%)p 5.44( 84.48%)
                                            0.3934  0.0209 -0.2890 -0.0177 -0.4815
                                           -0.0358 -0.7250 -0.0472
    27. (1.97311) BD ( 1) C  11 - C  12  
                ( 50.69%)   0.7119* C  11 s( 34.85%)p 1.87( 65.11%)d 0.00(  0.03%)
                                           -0.0002  0.5902 -0.0106 -0.0062 -0.0000
                                           -0.2072 -0.0239  0.0068 -0.0007 -0.4835
                                            0.0368  0.0041 -0.0004 -0.6102 -0.0032
                                            0.0114 -0.0012  0.0025  0.0104  0.0128
                                           -0.0032  0.0068
                ( 49.31%)   0.7022* C  12 s( 34.40%)p 1.91( 65.57%)d 0.00(  0.03%)
                                            0.0001  0.5864 -0.0109 -0.0002 -0.0001
                                            0.2208 -0.0294  0.0012  0.0001  0.4745
                                            0.0175  0.0117 -0.0000  0.6163 -0.0239
                                            0.0102  0.0001  0.0015  0.0065  0.0144
                                           -0.0064  0.0045
    28. (1.98020) BD ( 1) C  11 - H  25  
                ( 60.90%)   0.7804* C  11 s( 30.37%)p 2.29( 69.57%)d 0.00(  0.07%)
                                           -0.0003  0.5507  0.0195  0.0024 -0.0002
                                            0.5816  0.0027  0.0045  0.0012 -0.2575
                                            0.0067 -0.0036 -0.0007  0.5394  0.0088
                                            0.0034  0.0011 -0.0097  0.0196 -0.0096
                                            0.0091  0.0031
                ( 39.10%)   0.6253* H  25 s(100.00%)
                                            1.0000  0.0014  0.0012
    29. (1.98141) BD ( 1) C  12 - C  13  
                ( 50.01%)   0.7072* C  12 s( 34.71%)p 1.88( 65.26%)d 0.00(  0.03%)
                                            0.0000  0.5890 -0.0123  0.0005 -0.0000
                                           -0.5611  0.0078 -0.0101 -0.0002  0.2265
                                            0.0290  0.0076  0.0005 -0.5333  0.0306
                                           -0.0071  0.0001 -0.0090  0.0143 -0.0044
                                            0.0038  0.0009
                ( 49.99%)   0.7070* C  13 s( 34.60%)p 1.89( 65.37%)d 0.00(  0.03%)
                                            0.0000  0.5881 -0.0122 -0.0021 -0.0005
                                            0.5641 -0.0156 -0.0085  0.0002 -0.2574
                                            0.0390  0.0002  0.0002  0.5169  0.0090
                                           -0.0108  0.0004 -0.0065  0.0155 -0.0028
                                            0.0045  0.0033
    30. (1.64811) BD ( 2) C  12 - C  13  
                ( 50.16%)   0.7082* C  12 s(  0.00%)p 1.00( 99.96%)d 0.00(  0.04%)
                                            0.0000 -0.0005 -0.0001  0.0005  0.0000
                                            0.7089  0.0162 -0.0088 -0.0005  0.4126
                                            0.0091 -0.0053 -0.0005 -0.5712 -0.0128
                                            0.0069  0.0006  0.0050  0.0035 -0.0107
                                           -0.0153  0.0053
                ( 49.84%)   0.7060* C  13 s(  0.00%)p 1.00( 99.96%)d 0.00(  0.04%)
                                           -0.0000 -0.0003 -0.0010 -0.0004 -0.0002
                                            0.7103  0.0164  0.0088 -0.0010  0.4130
                                            0.0095  0.0054 -0.0007 -0.5691 -0.0133
                                           -0.0070  0.0006  0.0078  0.0058  0.0043
                                            0.0057 -0.0165
    31. (1.98073) BD ( 1) C  12 - H  26  
                ( 60.56%)   0.7782* C  12 s( 30.80%)p 2.25( 69.14%)d 0.00(  0.06%)
                                            0.0003 -0.5546 -0.0181  0.0004 -0.0002
                                           -0.3636 -0.0026  0.0036 -0.0007  0.7428
                                            0.0035 -0.0078  0.0014  0.0858 -0.0007
                                           -0.0011  0.0002  0.0168  0.0034 -0.0036
                                            0.0134  0.0128
                ( 39.44%)   0.6280* H  26 s(100.00%)
                                           -1.0000 -0.0005 -0.0012
    32. (1.97934) BD ( 1) C  13 - C  14  
                ( 49.41%)   0.7029* C  13 s( 34.65%)p 1.89( 65.32%)d 0.00(  0.03%)
                                            0.0001  0.5885 -0.0107  0.0014  0.0001
                                           -0.3560  0.0288  0.0040  0.0003  0.7200
                                           -0.0061 -0.0121  0.0004  0.0779  0.0304
                                           -0.0045  0.0005 -0.0115  0.0008  0.0061
                                           -0.0103 -0.0069
                ( 50.59%)   0.7113* C  14 s( 34.99%)p 1.86( 64.98%)d 0.00(  0.03%)
                                           -0.0000  0.5913  0.0157 -0.0004 -0.0001
                                            0.3470  0.0166 -0.0058 -0.0001 -0.7201
                                            0.0170  0.0063 -0.0009 -0.0949  0.0344
                                           -0.0021 -0.0006 -0.0131  0.0026  0.0029
                                           -0.0082 -0.0071
    33. (1.98106) BD ( 1) C  13 - H  27  
                ( 60.51%)   0.7779* C  13 s( 30.66%)p 2.26( 69.27%)d 0.00(  0.07%)
                                            0.0003 -0.5534 -0.0182 -0.0006 -0.0004
                                            0.2208  0.0018  0.0018  0.0003  0.4926
                                            0.0028  0.0056  0.0010  0.6334  0.0044
                                            0.0062  0.0012 -0.0085 -0.0080 -0.0198
                                            0.0057 -0.0098
                ( 39.49%)   0.6284* H  27 s(100.00%)
                                           -1.0000 -0.0006 -0.0012
    34. (1.97896) BD ( 1) C  14 - H  28  
                ( 60.30%)   0.7766* C  14 s( 30.26%)p 2.30( 69.68%)d 0.00(  0.07%)
                                            0.0004 -0.5498  0.0159  0.0024  0.0001
                                            0.5788  0.0008  0.0025  0.0011 -0.2452
                                           -0.0131  0.0024  0.0005  0.5490 -0.0056
                                            0.0048  0.0021  0.0088 -0.0201  0.0096
                                           -0.0086 -0.0043
                ( 39.70%)   0.6300* H  28 s(100.00%)
                                           -1.0000 -0.0016 -0.0007
    35. (1.99744) BD ( 1) C  15 - O  16  
                ( 26.69%)   0.5166* C  15 s(  0.00%)p 1.00( 99.40%)d 0.01(  0.60%)
                                           -0.0000  0.0048  0.0003  0.0008 -0.0000
                                            0.1114  0.0062  0.0030 -0.0008  0.9843
                                            0.0470  0.0219 -0.0060 -0.0997 -0.0045
                                           -0.0025  0.0002 -0.0635  0.0014 -0.0427
                                           -0.0103  0.0073
                ( 73.31%)   0.8562* O  16 s(  0.00%)p 1.00( 99.89%)d 0.00(  0.11%)
                                            0.0000  0.0026 -0.0003  0.0000 -0.0000
                                            0.1184 -0.0001  0.0001 -0.0004  0.9877
                                            0.0017  0.0030 -0.0024 -0.0965 -0.0003
                                           -0.0004  0.0002  0.0268 -0.0004  0.0188
                                            0.0045 -0.0033
    36. (1.99388) BD ( 2) C  15 - O  16  
                ( 36.14%)   0.6012* C  15 s( 31.98%)p 2.12( 67.87%)d 0.00(  0.16%)
                                           -0.0001  0.5620 -0.0622 -0.0019 -0.0015
                                           -0.6794  0.0580 -0.0001 -0.0051  0.0275
                                           -0.0052  0.0009  0.0004 -0.4610  0.0161
                                            0.0073 -0.0017 -0.0017  0.0322 -0.0006
                                            0.0227  0.0027
                ( 63.86%)   0.7991* O  16 s( 36.96%)p 1.70( 62.93%)d 0.00(  0.11%)
                                            0.0000  0.6064 -0.0439 -0.0017 -0.0000
                                            0.6482 -0.0207 -0.0027 -0.0012 -0.0349
                                            0.0009  0.0003  0.0002  0.4553 -0.0145
                                            0.0002  0.0005 -0.0017  0.0271 -0.0017
                                            0.0188 -0.0019
    37. (1.98774) BD ( 1) C  15 - H  29  
                ( 58.41%)   0.7643* C  15 s( 35.81%)p 1.79( 64.10%)d 0.00(  0.09%)
                                           -0.0002  0.5967  0.0456 -0.0010  0.0020
                                           -0.0450  0.0140 -0.0084 -0.0030  0.0827
                                            0.0002  0.0007 -0.0001  0.7946  0.0185
                                           -0.0037 -0.0045  0.0013 -0.0014  0.0043
                                           -0.0069  0.0285
                ( 41.59%)   0.6449* H  29 s(100.00%)
                                            1.0000  0.0041 -0.0003
    38. (1.99929) CR ( 1) C   1           s(100.00%)p 0.00(  0.00%)
                                            1.0000  0.0002  0.0000 -0.0000  0.0000
                                            0.0002  0.0000  0.0000  0.0000  0.0002
                                            0.0000  0.0000  0.0000 -0.0001 -0.0000
                                           -0.0000 -0.0000  0.0000 -0.0000 -0.0000
                                           -0.0000 -0.0000
    39. (1.99929) CR ( 1) C   2           s(100.00%)p 0.00(  0.00%)
                                            1.0000  0.0001  0.0000  0.0000  0.0000
                                            0.0001  0.0000  0.0000  0.0000  0.0000
                                            0.0000  0.0000  0.0000 -0.0003 -0.0000
                                           -0.0000 -0.0000 -0.0000 -0.0000 -0.0000
                                            0.0000  0.0000
    40. (1.99916) CR ( 1) C   3           s(100.00%)p 0.00(  0.00%)
                                            1.0000  0.0002 -0.0000 -0.0000 -0.0000
                                           -0.0000 -0.0000  0.0000 -0.0000 -0.0002
                                           -0.0000 -0.0000 -0.0000 -0.0003  0.0000
                                           -0.0000 -0.0000  0.0000  0.0000  0.0000
                                           -0.0000 -0.0000
    41. (1.99910) CR ( 1) C   4           s(100.00%)p 0.00(  0.00%)
                                            1.0000 -0.0001  0.0000  0.0000  0.0000
                                            0.0001  0.0000 -0.0000  0.0000  0.0002
                                            0.0000 -0.0000  0.0000 -0.0001  0.0000
                                           -0.0000 -0.0000 -0.0000  0.0000  0.0000
                                           -0.0000  0.0000
    42. (1.99917) CR ( 1) C   5           s(100.00%)p 0.00(  0.00%)
                                            1.0000  0.0002 -0.0000 -0.0000 -0.0000
                                           -0.0000 -0.0000 -0.0000 -0.0000  0.0001
                                           -0.0000 -0.0000  0.0000  0.0003  0.0000
                                            0.0000  0.0000 -0.0000 -0.0000 -0.0000
                                            0.0000  0.0000
    43. (1.99929) CR ( 1) C   6           s(100.00%)p 0.00(  0.00%)
                                            1.0000  0.0001  0.0000  0.0000  0.0000
                                            0.0001  0.0000  0.0000  0.0000  0.0002
                                            0.0000  0.0000  0.0000  0.0002  0.0000
                                            0.0000  0.0000  0.0000  0.0000  0.0000
                                           -0.0000 -0.0000
    44. (1.99904) CR ( 1) C   7           s(100.00%)p 0.00(  0.00%)
                                            1.0000 -0.0000 -0.0000 -0.0000  0.0000
                                           -0.0002 -0.0000  0.0000 -0.0000  0.0000
                                            0.0000 -0.0000 -0.0000  0.0003  0.0000
                                           -0.0000  0.0000 -0.0000 -0.0000  0.0000
                                            0.0000  0.0000
    45. (1.99895) CR ( 1) C   8           s(100.00%)p 0.00(  0.00%)
                                            1.0000  0.0001  0.0000  0.0000  0.0000
                                           -0.0000  0.0000 -0.0000 -0.0000 -0.0002
                                           -0.0000  0.0000 -0.0000 -0.0002  0.0000
                                            0.0000 -0.0000  0.0000  0.0000  0.0000
                                           -0.0000  0.0000
    46. (1.99940) CR ( 1) N   9           s(100.00%)p 0.00(  0.00%)
                                            1.0000  0.0001 -0.0000 -0.0000 -0.0000
                                            0.0000  0.0000 -0.0000  0.0000 -0.0001
                                           -0.0000 -0.0000  0.0000 -0.0001  0.0000
                                            0.0000  0.0000  0.0000  0.0000  0.0000
                                            0.0000  0.0000
    47. (1.99878) CR ( 1) C  10           s(100.00%)
                                            1.0000  0.0001 -0.0000 -0.0000 -0.0000
                                            0.0001 -0.0000 -0.0000  0.0000 -0.0000
                                            0.0000 -0.0000 -0.0000  0.0001  0.0000
                                           -0.0000 -0.0000  0.0000  0.0000  0.0000
                                           -0.0000  0.0000
    48. (1.99912) CR ( 1) C  11           s(100.00%)p 0.00(  0.00%)
                                            1.0000  0.0003  0.0000 -0.0000 -0.0000
                                            0.0002 -0.0000  0.0000  0.0000 -0.0002
                                            0.0000 -0.0000 -0.0000  0.0001  0.0000
                                            0.0000  0.0000 -0.0000  0.0000 -0.0000
                                            0.0000  0.0000
    49. (1.99927) CR ( 1) C  12           s(100.00%)p 0.00(  0.00%)
                                            1.0000  0.0001  0.0000 -0.0000  0.0000
                                            0.0001  0.0000 -0.0000  0.0000 -0.0003
                                           -0.0000  0.0000 -0.0000 -0.0001  0.0000
                                           -0.0000 -0.0000 -0.0000 -0.0000  0.0000
                                           -0.0000 -0.0000
    50. (1.99929) CR ( 1) C  13           s(100.00%)p 0.00(  0.00%)
                                            1.0000  0.0001  0.0000  0.0000  0.0000
                                           -0.0001 -0.0000 -0.0000 -0.0000 -0.0002
                                           -0.0000 -0.0000 -0.0000 -0.0002 -0.0000
                                           -0.0000 -0.0000  0.0000  0.0000  0.0000
                                           -0.0000  0.0000
    51. (1.99915) CR ( 1) C  14           s(100.00%)p 0.00(  0.00%)
                                            1.0000  0.0001 -0.0000 -0.0000 -0.0000
                                           -0.0002 -0.0000 -0.0000 -0.0000  0.0000
                                            0.0000  0.0000  0.0000 -0.0004  0.0000
                                           -0.0000 -0.0000 -0.0000  0.0000 -0.0000
                                            0.0000 -0.0000
    52. (1.99947) CR ( 1) C  15           s(100.00%)p 0.00(  0.00%)
                                            1.0000  0.0001  0.0000 -0.0000  0.0000
                                           -0.0002  0.0000 -0.0000 -0.0000  0.0000
                                           -0.0000  0.0000  0.0000  0.0002  0.0000
                                           -0.0000 -0.0000  0.0000  0.0000  0.0000
                                           -0.0000  0.0000
    53. (1.99981) CR ( 1) O  16           s(100.00%)p 0.00(  0.00%)
                                            1.0000  0.0002  0.0000 -0.0000  0.0000
                                           -0.0002  0.0000  0.0000 -0.0000  0.0000
                                            0.0000 -0.0000  0.0000 -0.0001  0.0000
                                            0.0000 -0.0000  0.0000 -0.0000  0.0000
                                           -0.0000  0.0000
    54. (1.68808) LP ( 1) N   9           s(  0.00%)p 1.00( 99.98%)d 0.00(  0.01%)
                                            0.0001  0.0042 -0.0011 -0.0000  0.0000
                                            0.1092  0.0040  0.0005  0.0003  0.9895
                                            0.0274  0.0033 -0.0003 -0.0897 -0.0014
                                           -0.0008  0.0002 -0.0088  0.0016  0.0070
                                           -0.0024 -0.0008
    55. (1.98863) LP ( 1) O  16           s( 63.24%)p 0.58( 36.76%)d 0.00(  0.01%)
                                           -0.0003  0.7949  0.0214  0.0008  0.0000
                                           -0.4929  0.0074  0.0032 -0.0035  0.0226
                                           -0.0004 -0.0001  0.0002 -0.3521  0.0049
                                            0.0029 -0.0019  0.0007 -0.0066  0.0001
                                           -0.0058 -0.0006
    56. (1.90428) LP ( 2) O  16           s(  0.00%)p 1.00( 99.93%)d 0.00(  0.06%)
                                            0.0001 -0.0042  0.0011  0.0055 -0.0001
                                            0.5657  0.0080  0.0003 -0.0017 -0.1470
                                           -0.0021 -0.0003  0.0001 -0.8109 -0.0106
                                           -0.0022 -0.0010 -0.0037 -0.0086 -0.0013
                                            0.0120 -0.0200
    57. (1.99127) LP ( 1)Br  17           s( 84.49%)p 0.18( 15.51%)
                                            0.9192 -0.0043  0.1327  0.0005  0.2042
                                            0.0061  0.3094  0.0046
    58. (1.96502) LP ( 2)Br  17           s(  0.00%)p 1.00(100.00%)
                                            0.0062 -0.0004 -0.6042  0.0083  0.7542
                                           -0.0104 -0.2567  0.0038
    59. (1.92721) LP ( 3)Br  17           s(  0.00%)p 1.00(100.00%)
                                            0.0058  0.0002 -0.7302  0.0123 -0.3955
                                            0.0068  0.5569 -0.0093
    60. (0.00544) RY*( 1) C   1           s(  1.36%)p68.35( 93.18%)d 4.00(  5.46%)
                                            0.0000 -0.0240  0.1121  0.0154  0.0161
                                            0.0139 -0.5481  0.0598 -0.0310  0.0180
                                           -0.7208  0.0845 -0.0408 -0.0082  0.3102
                                           -0.0363  0.0175 -0.1216  0.0482  0.1405
                                            0.0149  0.1324
    61. (0.00193) RY*( 2) C   1           s(  0.01%)p99.99( 98.08%)d99.99(  1.91%)
                                           -0.0000 -0.0001  0.0106  0.0017  0.0002
                                           -0.0014 -0.0317  0.0076  0.0079  0.0173
                                            0.3963 -0.0654 -0.0987  0.0373  0.8590
                                           -0.1497 -0.2158 -0.0293 -0.0716 -0.0741
                                            0.0456  0.0744
    62. (0.00089) RY*( 3) C   1           s(  0.18%)p99.99( 91.40%)d48.12(  8.42%)
                                           -0.0000  0.0002  0.0404  0.0109  0.0007
                                           -0.0183  0.7592  0.1745  0.0942  0.0103
                                           -0.4667 -0.1020 -0.0585 -0.0050  0.2458
                                            0.0705  0.0283  0.0621 -0.0955  0.1319
                                            0.2192 -0.0761
    63. (0.00055) RY*( 4) C   1           s(  0.06%)p27.48(  1.56%)d99.99( 98.39%)
                                           -0.0000  0.0004  0.0232  0.0049  0.0022
                                            0.0085 -0.0693 -0.0190 -0.0084 -0.0051
                                            0.0481  0.0148  0.0003  0.0049 -0.0104
                                            0.0831 -0.0259 -0.3592 -0.7179  0.3505
                                           -0.2126 -0.4141
    64. (0.00044) RY*( 5) C   1           s(  7.27%)p12.05( 87.59%)d 0.71(  5.14%)
                                           -0.0000  0.0018  0.2685  0.0229 -0.0100
                                           -0.0046  0.0016 -0.0345  0.0321  0.0045
                                            0.0826  0.3579 -0.0732  0.0213  0.0845
                                            0.8111 -0.2606  0.0748  0.1749  0.1014
                                           -0.0601 -0.0362
    65. (0.00041) RY*( 6) C   1           s( 83.88%)p 0.16( 13.50%)d 0.03(  2.63%)
                                           -0.0000  0.0043  0.9132  0.0541 -0.0437
                                           -0.0121  0.0436  0.0268  0.1151 -0.0196
                                            0.0909 -0.0866  0.1970  0.0013 -0.0858
                                           -0.2375  0.0145  0.0032 -0.0534  0.0491
                                           -0.0198  0.1436
    66. (0.00017) RY*( 7) C   1           s( 78.99%)p 0.03(  2.71%)d 0.23( 18.30%)
                                            0.0000 -0.0051 -0.1617  0.8739 -0.0091
                                            0.0049  0.0205  0.0195  0.0888  0.0073
                                            0.0354  0.0133  0.1219 -0.0024 -0.0112
                                           -0.0104 -0.0428  0.1385 -0.0717  0.2511
                                           -0.1263  0.2822
    67. (0.00007) RY*( 8) C   1           s(  0.14%)p99.99( 23.48%)d99.99( 76.39%)
    68. (0.00006) RY*( 9) C   1           s(  4.58%)p14.80( 67.85%)d 6.02( 27.57%)
    69. (0.00001) RY*(10) C   1           s( 15.68%)p 0.83( 13.00%)d 4.55( 71.32%)
    70. (0.00000) RY*(11) C   1           s( 98.81%)p 0.01(  0.86%)d 0.00(  0.33%)
    71. (0.00001) RY*(12) C   1           s(  2.72%)p27.98( 76.06%)d 7.81( 21.22%)
    72. (0.00001) RY*(13) C   1           s(  1.49%)p25.55( 38.02%)d40.66( 60.49%)
    73. (0.00001) RY*(14) C   1           s(  0.11%)p99.99( 94.22%)d52.43(  5.67%)
    74. (0.00001) RY*(15) C   1           s(  2.18%)p42.19( 91.78%)d 2.78(  6.04%)
    75. (0.00000) RY*(16) C   1           s(  0.65%)p17.58( 11.44%)d99.99( 87.91%)
    76. (0.00000) RY*(17) C   1           s(  2.00%)p47.74( 95.36%)d 1.32(  2.64%)
    77. (0.00576) RY*( 1) C   2           s(  0.35%)p99.99( 94.81%)d13.81(  4.84%)
                                           -0.0000 -0.0260  0.0455 -0.0263  0.0082
                                            0.0103 -0.2834  0.0442 -0.0241  0.0026
                                            0.0140  0.0396 -0.0144 -0.0257  0.9254
                                           -0.0601  0.0495  0.0730  0.0923  0.0279
                                           -0.0531 -0.1761
    78. (0.00202) RY*( 2) C   2           s(  0.34%)p99.99( 97.57%)d 6.14(  2.09%)
                                           -0.0000 -0.0019  0.0458 -0.0359 -0.0042
                                           -0.0193 -0.4641  0.0881  0.1027 -0.0343
                                           -0.8114  0.1532  0.1882 -0.0068 -0.1426
                                            0.0299  0.0433  0.0456 -0.0505 -0.1161
                                            0.0137 -0.0512
    79. (0.00095) RY*( 3) C   2           s(  0.18%)p99.99( 77.54%)d99.99( 22.28%)
                                            0.0000  0.0003  0.0376  0.0190  0.0038
                                           -0.0106  0.6859  0.2152  0.0419  0.0064
                                           -0.4309 -0.1387 -0.0279 -0.0024  0.2137
                                            0.0706  0.0178  0.1414 -0.0797  0.1851
                                            0.3945 -0.0808
    80. (0.00056) RY*( 4) C   2           s(  7.99%)p 1.87( 14.98%)d 9.64( 77.03%)
                                            0.0000  0.0006  0.2825 -0.0107  0.0000
                                            0.0117 -0.2745  0.0065 -0.0847 -0.0056
                                            0.2026  0.0736  0.0327  0.0108 -0.1163
                                           -0.0408 -0.0649  0.4566  0.3113  0.0608
                                            0.6712  0.1029
    81. (0.00047) RY*( 5) C   2           s( 80.14%)p 0.11(  8.67%)d 0.14( 11.18%)
                                            0.0000  0.0035  0.8934 -0.0451 -0.0343
                                           -0.0056  0.1180  0.1284  0.0504  0.0077
                                            0.0214  0.1309 -0.0631  0.0200 -0.0418
                                           -0.0283 -0.1707 -0.0092 -0.0931 -0.0094
                                           -0.2984 -0.1181
    82. (0.00026) RY*( 6) C   2           s( 14.36%)p 5.48( 78.74%)d 0.48(  6.90%)
                                           -0.0000 -0.0016 -0.1960  0.3243  0.0015
                                            0.0107  0.0467  0.4031 -0.1886  0.0160
                                            0.0703  0.6756 -0.3218 -0.0013 -0.0255
                                            0.1375 -0.0482  0.1466 -0.1256 -0.1573
                                           -0.0160 -0.0820
    83. (0.00014) RY*( 7) C   2           s( 65.30%)p 0.25( 16.16%)d 0.28( 18.54%)
                                           -0.0000 -0.0029 -0.0034  0.8074 -0.0331
                                           -0.0009 -0.0123 -0.2222  0.1381 -0.0050
                                           -0.0664 -0.2031  0.0972 -0.0060 -0.0126
                                           -0.0624 -0.1839  0.3290  0.0626  0.1499
                                           -0.2122 -0.0756
    84. (0.00008) RY*( 8) C   2           s(  3.92%)p10.25( 40.15%)d14.28( 55.93%)
    85. (0.00006) RY*( 9) C   2           s(  3.72%)p13.69( 50.90%)d12.21( 45.39%)
    86. (0.00003) RY*(10) C   2           s( 10.03%)p 2.86( 28.64%)d 6.12( 61.33%)
    87. (0.00002) RY*(11) C   2           s(  3.45%)p25.08( 86.59%)d 2.89(  9.96%)
    88. (0.00001) RY*(12) C   2           s(  5.77%)p15.91( 91.72%)d 0.44(  2.51%)
    89. (0.00000) RY*(13) C   2           s(  4.61%)p16.22( 74.80%)d 4.46( 20.59%)
    90. (0.00000) RY*(14) C   2           s(  0.21%)p70.67( 14.89%)d99.99( 84.90%)
    91. (0.00000) RY*(15) C   2           s( 98.61%)p 0.01(  0.62%)d 0.01(  0.78%)
    92. (0.00000) RY*(16) C   2           s(  0.67%)p99.99( 87.82%)d17.13( 11.51%)
    93. (0.00001) RY*(17) C   2           s(  0.45%)p78.93( 35.49%)d99.99( 64.06%)
    94. (0.00560) RY*( 1) C   3           s(  0.31%)p99.99( 94.56%)d16.63(  5.13%)
                                            0.0000 -0.0213  0.0476  0.0183  0.0056
                                           -0.0102  0.3165  0.0136  0.0127 -0.0199
                                            0.7415  0.0007  0.0292 -0.0116  0.5382
                                           -0.0615  0.0200 -0.0099 -0.1161 -0.1814
                                            0.0655  0.0232
    95. (0.00194) RY*( 2) C   3           s(  1.44%)p66.43( 95.53%)d 2.11(  3.03%)
                                            0.0000  0.0176  0.1175 -0.0113 -0.0117
                                            0.0092  0.5417 -0.0372 -0.0748  0.0075
                                            0.3042 -0.0469 -0.0744 -0.0237 -0.7266
                                            0.1397  0.0802  0.1082 -0.0277 -0.0175
                                           -0.0420 -0.1256
    96. (0.00121) RY*( 3) C   3           s(  0.14%)p99.99( 76.92%)d99.99( 22.94%)
                                           -0.0000 -0.0011  0.0366  0.0084  0.0001
                                           -0.0197  0.5876  0.2986  0.0764  0.0094
                                           -0.4546 -0.1597 -0.0230 -0.0038  0.2835
                                            0.1235  0.0021 -0.0394 -0.3087  0.2532
                                            0.2032 -0.1648
    97. (0.00055) RY*( 4) C   3           s( 35.22%)p 0.72( 25.27%)d 1.12( 39.51%)
                                            0.0000 -0.0037  0.5748 -0.1473  0.0036
                                           -0.0031  0.2774 -0.2387  0.1142 -0.0136
                                           -0.2449  0.0762  0.1000  0.0007  0.1546
                                           -0.0479 -0.0597 -0.1063  0.2536 -0.2247
                                           -0.5014  0.1329
    98. (0.00051) RY*( 5) C   3           s( 54.49%)p 0.34( 18.55%)d 0.49( 26.97%)
                                            0.0000 -0.0050  0.7332 -0.0845  0.0068
                                           -0.0101 -0.3233  0.0044  0.0389 -0.0134
                                            0.1402 -0.1898  0.1372 -0.0019 -0.0363
                                            0.0299 -0.0490  0.1376 -0.1151  0.2666
                                            0.3562 -0.1989
    99. (0.00030) RY*( 6) C   3           s( 13.94%)p 6.01( 83.86%)d 0.16(  2.20%)
                                            0.0000 -0.0062  0.2064  0.3068 -0.0520
                                            0.0047  0.0206  0.3345 -0.2068  0.0001
                                           -0.0540  0.0884 -0.2083 -0.0109 -0.0854
                                           -0.7599  0.2112  0.0250 -0.0987 -0.0375
                                           -0.0438  0.0910
   100. (0.00014) RY*( 7) C   3           s(  1.14%)p52.67( 60.27%)d33.72( 38.59%)
                                            0.0000  0.0067  0.0435  0.0267  0.0938
                                           -0.0106 -0.1435  0.3712 -0.0326 -0.0065
                                           -0.0344 -0.2772 -0.0065  0.0054  0.0666
                                            0.2507  0.5456 -0.0102  0.2357 -0.4160
                                           -0.1089 -0.3811
   101. (0.00012) RY*( 8) C   3           s(  5.76%)p13.47( 77.57%)d 2.89( 16.67%)
                                            0.0000  0.0060  0.1705  0.1682  0.0136
                                            0.0000 -0.0385  0.5483  0.1151  0.0050
                                            0.0467  0.5320  0.1521 -0.0119 -0.0789
                                            0.3791 -0.0446 -0.0042  0.0239 -0.0476
                                            0.0632  0.3998
   102. (0.00010) RY*( 9) C   3           s(  1.18%)p68.98( 81.26%)d14.91( 17.56%)
                                           -0.0000 -0.0049 -0.0347  0.0780 -0.0668
                                            0.0004 -0.0578  0.3413  0.2602  0.0046
                                            0.1201 -0.6840 -0.0238 -0.0043 -0.1045
                                           -0.0245 -0.3614 -0.1071  0.0563  0.0160
                                           -0.2200  0.3352
   103. (0.00006) RY*(10) C   3           s(  2.86%)p 5.78( 16.53%)d28.21( 80.61%)
   104. (0.00007) RY*(11) C   3           s( 73.80%)p 0.29( 21.59%)d 0.06(  4.61%)
   105. (0.00003) RY*(12) C   3           s(  2.52%)p 5.99( 15.10%)d32.67( 82.37%)
   106. (0.00003) RY*(13) C   3           s(  4.73%)p 6.05( 28.60%)d14.10( 66.67%)
   107. (0.00003) RY*(14) C   3           s(  4.22%)p10.77( 45.41%)d11.95( 50.37%)
   108. (0.00001) RY*(15) C   3           s(  2.08%)p33.53( 69.88%)d13.45( 28.04%)
   109. (0.00000) RY*(16) C   3           s( 95.73%)p 0.03(  2.61%)d 0.02(  1.66%)
   110. (0.00001) RY*(17) C   3           s(  0.54%)p99.99( 86.55%)d23.86( 12.91%)
   111. (0.00712) RY*( 1) C   4           s(  1.24%)p76.65( 95.22%)d 2.85(  3.54%)
                                           -0.0000  0.0101 -0.0612  0.0926 -0.0036
                                           -0.0106  0.4918  0.0013  0.0223 -0.0180
                                            0.8098 -0.0103  0.0257  0.0044 -0.2299
                                           -0.0035 -0.0016 -0.0962  0.0650  0.1307
                                            0.0186  0.0667
   112. (0.00348) RY*( 2) C   4           s(  6.10%)p14.49( 88.45%)d 0.89(  5.45%)
                                           -0.0000  0.0085  0.2457  0.0240 -0.0022
                                           -0.0025 -0.4209 -0.0754  0.0097 -0.0039
                                            0.4733 -0.0304  0.0138  0.0188  0.6886
                                            0.0006 -0.0437  0.0154  0.0724  0.0304
                                           -0.1508 -0.1592
   113. (0.00261) RY*( 3) C   4           s(  0.80%)p99.99( 94.87%)d 5.42(  4.33%)
                                           -0.0000 -0.0011  0.0891  0.0056 -0.0040
                                            0.0081 -0.6905  0.0456 -0.0070 -0.0117
                                            0.2533  0.0065  0.0457 -0.0043 -0.6333
                                           -0.0366  0.0299 -0.0891 -0.0620 -0.0886
                                           -0.1493  0.0370
   114. (0.00114) RY*( 4) C   4           s( 82.90%)p 0.16( 13.35%)d 0.05(  3.75%)
                                           -0.0000 -0.0005  0.9104 -0.0108 -0.0024
                                           -0.0042  0.1948 -0.1023  0.0863 -0.0100
                                           -0.0929 -0.1600  0.1230 -0.0013 -0.1554
                                           -0.0514  0.0369 -0.0134  0.0192 -0.0321
                                            0.1501 -0.1159
   115. (0.00065) RY*( 5) C   4           s(  0.05%)p99.99(  6.77%)d99.99( 93.18%)
                                           -0.0000  0.0003  0.0132  0.0137  0.0125
                                           -0.0092 -0.0899  0.1928  0.0544  0.0055
                                            0.0509 -0.0167 -0.0205 -0.0014  0.0044
                                           -0.1209 -0.0377  0.3770  0.6959 -0.2823
                                            0.3060  0.3634
   116. (0.00052) RY*( 6) C   4           s( 14.76%)p 5.22( 77.02%)d 0.56(  8.22%)
                                           -0.0000 -0.0001  0.0458  0.3808  0.0220
                                           -0.0018 -0.0149  0.6998  0.0826 -0.0003
                                           -0.0319 -0.0468 -0.0212  0.0016  0.0699
                                           -0.4895 -0.1590 -0.0956 -0.2025  0.1419
                                            0.0900 -0.0619
   117. (0.00026) RY*( 7) C   4           s(  0.74%)p69.01( 51.01%)d65.27( 48.25%)
                                            0.0000  0.0007 -0.0502  0.0525  0.0460
                                           -0.0025 -0.0463  0.3133 -0.1054  0.0011
                                           -0.0038 -0.1188 -0.0066 -0.0165 -0.0856
                                            0.3404  0.5110  0.2477  0.2203  0.3280
                                            0.0951 -0.5060
   118. (0.00024) RY*( 8) C   4           s(  4.91%)p 4.25( 20.89%)d15.11( 74.20%)
                                            0.0000 -0.0025  0.0847  0.2047  0.0059
                                            0.0082  0.1795  0.1005 -0.0247 -0.0074
                                           -0.1208  0.2410  0.1685 -0.0059 -0.0026
                                           -0.1051  0.2317 -0.0890  0.3210 -0.1679
                                           -0.7764  0.0118
   119. (0.00021) RY*( 9) C   4           s( 46.66%)p 0.93( 43.34%)d 0.21( 10.00%)
                                           -0.0000 -0.0004  0.0386  0.6819  0.0088
                                           -0.0044 -0.0739 -0.0836  0.1910  0.0021
                                           -0.0326  0.3314  0.2332  0.0057  0.0452
                                            0.4651  0.0286 -0.0404 -0.1080 -0.0457
                                            0.2266  0.1824
   120. (0.00015) RY*(10) C   4           s(  9.38%)p 8.34( 78.22%)d 1.32( 12.40%)
                                           -0.0000  0.0031 -0.1846  0.2423 -0.0323
                                            0.0022 -0.0767 -0.5189  0.1243 -0.0024
                                           -0.0431  0.0087  0.2187 -0.0075 -0.0280
                                           -0.5976  0.2897  0.0111  0.1314  0.1890
                                            0.1884 -0.1881
   121. (0.00009) RY*(11) C   4           s( 10.15%)p 3.24( 32.93%)d 5.61( 56.92%)
   122. (0.00007) RY*(12) C   4           s(  2.81%)p20.41( 57.29%)d14.22( 39.91%)
   123. (0.00008) RY*(13) C   4           s(  6.45%)p 4.65( 30.00%)d 9.85( 63.55%)
   124. (0.00006) RY*(14) C   4           s( 13.94%)p 3.37( 46.99%)d 2.80( 39.07%)
   125. (0.00004) RY*(15) C   4           s(  1.93%)p33.39( 64.49%)d17.39( 33.58%)
   126. (0.00001) RY*(16) C   4           s(  2.30%)p42.28( 97.14%)d 0.25(  0.57%)
   127. (0.00001) RY*(17) C   4           s( 94.91%)p 0.02(  2.12%)d 0.03(  2.97%)
   128. (0.00605) RY*( 1) C   5           s(  0.15%)p99.99( 95.03%)d33.22(  4.83%)
                                            0.0000 -0.0222  0.0200  0.0234  0.0039
                                           -0.0069  0.3908  0.0236  0.0102 -0.0006
                                            0.1412  0.0468 -0.0011  0.0258 -0.8781
                                            0.0451 -0.0303  0.0803  0.0894  0.0212
                                           -0.0562 -0.1738
   129. (0.00209) RY*( 2) C   5           s(  0.27%)p99.99( 97.18%)d 9.46(  2.55%)
                                            0.0000  0.0161  0.0367  0.0304 -0.0128
                                            0.0152  0.4528 -0.0445 -0.0753  0.0258
                                            0.7894 -0.1401 -0.1159  0.0055  0.3167
                                           -0.0372  0.0186  0.0851 -0.0627 -0.1114
                                            0.0414 -0.0145
   130. (0.00140) RY*( 3) C   5           s(  0.82%)p99.82( 81.51%)d21.64( 17.67%)
                                            0.0000 -0.0001  0.0742 -0.0516 -0.0024
                                            0.0028 -0.6532 -0.2941 -0.0537 -0.0014
                                            0.4744  0.0989 -0.0001  0.0029 -0.2281
                                           -0.1099 -0.0096 -0.1967 -0.2342  0.0267
                                           -0.2720 -0.0922
   131. (0.00058) RY*( 4) C   5           s( 73.39%)p 0.11(  7.78%)d 0.26( 18.82%)
                                           -0.0000 -0.0052  0.8285 -0.2180  0.0054
                                           -0.0076 -0.0893 -0.1342  0.0272 -0.0122
                                           -0.0219 -0.1987  0.0548  0.0138 -0.0558
                                            0.0338 -0.0591  0.1885  0.0086  0.0159
                                            0.3872  0.0494
   132. (0.00054) RY*( 5) C   5           s( 13.61%)p 2.29( 31.17%)d 4.06( 55.23%)
                                           -0.0000 -0.0021  0.3498 -0.1171  0.0036
                                           -0.0108  0.3689 -0.3014  0.0518 -0.0000
                                           -0.2426  0.0913 -0.0073  0.0033  0.1173
                                           -0.0277 -0.0125 -0.3120 -0.1235 -0.2231
                                           -0.6242  0.0141
   133. (0.00026) RY*( 6) C   5           s( 33.15%)p 1.94( 64.37%)d 0.07(  2.47%)
                                            0.0000 -0.0027  0.3519  0.4531 -0.0492
                                            0.0014 -0.0496  0.3403 -0.1851  0.0070
                                            0.0379  0.5998 -0.2928  0.0112  0.0808
                                            0.1804 -0.0709  0.0958 -0.0175  0.0707
                                           -0.0830 -0.0581
   134. (0.00017) RY*( 7) C   5           s(  9.30%)p 7.05( 65.60%)d 2.70( 25.09%)
                                           -0.0000  0.0116  0.1058  0.2714  0.0895
                                           -0.0083 -0.0910  0.3946  0.1410 -0.0062
                                           -0.0423 -0.2977 -0.0099  0.0034 -0.0228
                                           -0.5259 -0.3233 -0.0922 -0.0514 -0.4008
                                           -0.0319 -0.2796
   135. (0.00014) RY*( 8) C   5           s( 30.25%)p 2.08( 62.89%)d 0.23(  6.85%)
                                            0.0000 -0.0044  0.0878  0.5429  0.0045
                                            0.0002 -0.0565  0.0251  0.1979  0.0010
                                            0.0724 -0.4015  0.3246  0.0023 -0.0178
                                            0.5596  0.0257 -0.2278 -0.0048  0.0332
                                           -0.0964  0.0790
   136. (0.00011) RY*( 9) C   5           s(  6.51%)p 8.97( 58.43%)d 5.38( 35.06%)
                                            0.0000  0.0016  0.1386  0.2118 -0.0330
                                            0.0059  0.0958  0.0550  0.2080  0.0124
                                            0.0785  0.1154  0.4119  0.0045  0.0304
                                           -0.5347  0.2296  0.0472  0.1183  0.5142
                                           -0.1342  0.2278
   137. (0.00008) RY*(10) C   5           s( 30.59%)p 1.98( 60.47%)d 0.29(  8.93%)
   138. (0.00008) RY*(11) C   5           s(  2.61%)p 9.34( 24.34%)d28.03( 73.06%)
   139. (0.00002) RY*(12) C   5           s(  0.48%)p99.99( 62.40%)d76.95( 37.12%)
   140. (0.00002) RY*(13) C   5           s(  0.61%)p25.45( 15.47%)d99.99( 83.92%)
   141. (0.00003) RY*(14) C   5           s(  1.44%)p12.90( 18.57%)d55.57( 79.99%)
   142. (0.00001) RY*(15) C   5           s(  1.65%)p35.96( 59.41%)d23.57( 38.94%)
   143. (0.00000) RY*(16) C   5           s(  0.19%)p99.99( 94.41%)d28.25(  5.39%)
   144. (0.00000) RY*(17) C   5           s( 95.07%)p 0.01(  1.02%)d 0.04(  3.91%)
   145. (0.00575) RY*( 1) C   6           s(  0.54%)p99.99( 94.55%)d 9.04(  4.91%)
                                            0.0000 -0.0261  0.0610 -0.0306  0.0097
                                            0.0077 -0.2429  0.0449 -0.0210  0.0209
                                           -0.7110  0.0820 -0.0451  0.0151 -0.6066
                                            0.0193 -0.0253 -0.0082 -0.1084 -0.1783
                                            0.0714  0.0191
   146. (0.00197) RY*( 2) C   6           s(  0.09%)p99.99( 98.03%)d21.70(  1.88%)
                                           -0.0000 -0.0015  0.0254 -0.0143 -0.0040
                                           -0.0206 -0.4938  0.0783  0.1142 -0.0175
                                           -0.4157  0.0521  0.0923  0.0301  0.6978
                                           -0.1193 -0.1747  0.0645  0.0117 -0.0442
                                           -0.0204 -0.1101
   147. (0.00084) RY*( 3) C   6           s(  0.56%)p99.99( 86.61%)d22.87( 12.83%)
                                           -0.0000  0.0002  0.0693  0.0282  0.0042
                                           -0.0187  0.7232  0.2273  0.0594  0.0105
                                           -0.4470 -0.1353 -0.0516 -0.0071  0.2452
                                            0.0728  0.0342  0.1586  0.0519  0.0715
                                            0.3087  0.0053
   148. (0.00059) RY*( 4) C   6           s(  3.18%)p 2.04(  6.48%)d28.44( 90.35%)
                                           -0.0000  0.0010  0.1701  0.0532  0.0022
                                           -0.0047 -0.1852  0.0083 -0.0724 -0.0001
                                            0.1285 -0.0363  0.0579 -0.0039 -0.0567
                                            0.0256 -0.0104  0.0716 -0.5063  0.4600
                                            0.5656 -0.3322
   149. (0.00049) RY*( 5) C   6           s( 89.90%)p 0.05(  4.32%)d 0.06(  5.78%)
                                           -0.0000  0.0043  0.9479  0.0085 -0.0225
                                           -0.0014  0.0040  0.0644  0.0193 -0.0148
                                            0.0920  0.0564  0.0767 -0.0159  0.0285
                                           -0.0200  0.1392  0.0389 -0.0157 -0.1799
                                           -0.1136  0.1039
   150. (0.00028) RY*( 6) C   6           s(  1.75%)p52.16( 91.05%)d 4.13(  7.20%)
                                           -0.0000  0.0011  0.0983 -0.0883  0.0009
                                           -0.0112 -0.0437 -0.4414  0.1861 -0.0102
                                           -0.0737 -0.3974  0.1525  0.0137  0.0422
                                            0.6478 -0.2657 -0.1777  0.0080  0.0510
                                            0.0403  0.1902
   151. (0.00016) RY*( 7) C   6           s( 80.98%)p 0.04(  3.42%)d 0.19( 15.60%)
                                            0.0000 -0.0035 -0.0906  0.8953 -0.0089
                                            0.0019 -0.0115 -0.0482  0.0619  0.0056
                                            0.0022 -0.0505  0.1166  0.0049  0.0171
                                            0.0919  0.0544  0.2100 -0.2336 -0.1903
                                           -0.0781  0.1223
   152. (0.00008) RY*( 8) C   6           s(  3.20%)p13.46( 43.11%)d16.76( 53.69%)
   153. (0.00006) RY*( 9) C   6           s(  5.44%)p11.28( 61.42%)d 6.09( 33.14%)
   154. (0.00002) RY*(10) C   6           s(  0.79%)p99.59( 78.31%)d26.59( 20.91%)
   155. (0.00002) RY*(11) C   6           s(  7.54%)p 2.33( 17.58%)d 9.93( 74.88%)
   156. (0.00001) RY*(12) C   6           s(  6.17%)p12.41( 76.51%)d 2.81( 17.32%)
   157. (0.00001) RY*(13) C   6           s(  0.69%)p99.99( 92.65%)d 9.68(  6.66%)
   158. (0.00001) RY*(14) C   6           s(  1.16%)p27.87( 32.40%)d57.15( 66.44%)
   159. (0.00000) RY*(15) C   6           s(  0.20%)p99.99( 98.29%)d 7.44(  1.50%)
   160. (0.00000) RY*(16) C   6           s(  0.63%)p20.09( 12.73%)d99.99( 86.64%)
   161. (0.00000) RY*(17) C   6           s( 97.27%)p 0.03(  2.63%)d 0.00(  0.10%)
   162. (0.01091) RY*( 1) C   7           s(  3.31%)p28.58( 94.74%)d 0.59(  1.95%)
                                            0.0000 -0.0057  0.1810  0.0186 -0.0023
                                           -0.0158  0.0654 -0.0120  0.0434  0.0067
                                           -0.3609 -0.0109 -0.0003  0.0363 -0.8988
                                            0.0318 -0.0150 -0.0038  0.0540 -0.0101
                                            0.0151 -0.1274
   163. (0.00490) RY*( 2) C   7           s(  1.52%)p63.27( 96.18%)d 1.51(  2.30%)
                                            0.0000 -0.0261  0.1202  0.0078  0.0001
                                            0.0108  0.9691  0.0032 -0.0272  0.0070
                                           -0.0132  0.0617 -0.0169  0.0168  0.1088
                                            0.0735  0.0016  0.0045 -0.1038  0.0473
                                            0.0102 -0.0994
   164. (0.00331) RY*( 3) C   7           s(  0.78%)p89.75( 70.41%)d36.72( 28.81%)
                                            0.0000 -0.0001  0.0854  0.0234 -0.0013
                                           -0.0021  0.0052 -0.0485  0.0335  0.0183
                                            0.4878  0.6397 -0.0212  0.0025 -0.1867
                                           -0.1311 -0.0244 -0.4816  0.0174 -0.2231
                                           -0.0727  0.0269
   165. (0.00258) RY*( 4) C   7           s(  8.17%)p10.84( 88.56%)d 0.40(  3.27%)
                                            0.0000 -0.0070  0.2145 -0.1887 -0.0064
                                           -0.0014 -0.0128 -0.9167  0.0359 -0.0003
                                            0.1330 -0.1234  0.0167  0.0098  0.0007
                                           -0.0825 -0.0605  0.1417 -0.0453 -0.0292
                                           -0.0883 -0.0436
   166. (0.00158) RY*( 5) C   7           s(  0.47%)p99.99( 92.18%)d15.70(  7.35%)
                                            0.0000  0.0002  0.0157  0.0666 -0.0003
                                            0.0038  0.0726  0.1610  0.0019  0.0086
                                            0.6763 -0.5978 -0.0807  0.0026 -0.2497
                                           -0.0761  0.0319  0.0264 -0.0312 -0.1356
                                            0.2266 -0.0461
   167. (0.00111) RY*( 6) C   7           s(  0.98%)p97.72( 95.31%)d 3.81(  3.72%)
                                           -0.0000 -0.0003  0.0974  0.0139  0.0082
                                            0.0014  0.0591  0.1200  0.0740 -0.0016
                                           -0.1077 -0.0563  0.0092  0.0037  0.0304
                                           -0.9520 -0.0869  0.0435  0.0045  0.1254
                                           -0.1371  0.0273
   168. (0.00091) RY*( 7) C   7           s(  6.03%)p 2.23( 13.45%)d13.36( 80.53%)
                                           -0.0000  0.0015  0.2452 -0.0098  0.0033
                                           -0.0142  0.0017  0.1731  0.1842  0.0003
                                            0.0004 -0.1967 -0.0802  0.0062  0.0590
                                            0.1423 -0.0387  0.0283  0.0578 -0.3964
                                           -0.8025 -0.0025
   169. (0.00046) RY*( 8) C   7           s( 60.59%)p 0.45( 27.18%)d 0.20( 12.22%)
                                           -0.0000  0.0001  0.7477 -0.2125  0.0419
                                            0.0132 -0.1185  0.2261 -0.2503 -0.0010
                                            0.0619  0.1132  0.1571  0.0238  0.1270
                                            0.0661 -0.2854  0.2028  0.1377 -0.0085
                                            0.2352 -0.0821
   170. (0.00033) RY*( 9) C   7           s(  5.22%)p 9.53( 49.80%)d 8.61( 44.98%)
                                           -0.0000  0.0007  0.0857  0.2119 -0.0013
                                           -0.0042 -0.0278  0.0608  0.5338 -0.0004
                                            0.2413  0.3217 -0.0898  0.0014 -0.0679
                                            0.0574  0.1757  0.6232 -0.0242  0.2448
                                           -0.0145  0.0269
   171. (0.00023) RY*(10) C   7           s( 29.83%)p 1.27( 37.98%)d 1.08( 32.18%)
                                           -0.0000 -0.0065  0.3096  0.4468  0.0527
                                            0.0086 -0.0283 -0.0860  0.5068 -0.0067
                                           -0.2337 -0.1503  0.0143  0.0077  0.1706
                                            0.0236 -0.0866 -0.3211 -0.1271 -0.2386
                                            0.3400  0.1734
   172. (0.00017) RY*(11) C   7           s( 15.95%)p 1.16( 18.52%)d 4.11( 65.53%)
                                            0.0000  0.0019  0.3107 -0.2483  0.0364
                                           -0.0061 -0.1071  0.0770  0.0788  0.0110
                                            0.0336 -0.1125 -0.2321 -0.0075  0.0018
                                            0.0874  0.2934 -0.3589 -0.4374  0.5621
                                           -0.1370  0.0222
   173. (0.00016) RY*(12) C   7           s(  0.79%)p99.99( 81.13%)d23.03( 18.08%)
                                            0.0000  0.0018 -0.0561  0.0647 -0.0227
                                           -0.0034  0.0036  0.0151  0.2034  0.0076
                                            0.1211 -0.0930  0.8584 -0.0000 -0.0170
                                            0.0669 -0.0690 -0.1599  0.0470  0.2887
                                           -0.1612 -0.2091
   174. (0.00013) RY*(13) C   7           s( 19.14%)p 2.42( 46.24%)d 1.81( 34.62%)
                                            0.0000 -0.0043 -0.0131  0.4281  0.0891
                                            0.0025  0.0182 -0.0802 -0.1656  0.0085
                                            0.1074 -0.0527 -0.2297 -0.0068 -0.0562
                                            0.1168 -0.5867 -0.0777  0.2039  0.4564
                                           -0.1977  0.2262
   175. (0.00011) RY*(14) C   7           s( 13.27%)p 1.22( 16.20%)d 5.31( 70.53%)
                                           -0.0000  0.0054 -0.0129  0.3633 -0.0241
                                           -0.0215 -0.1024  0.0044 -0.3195 -0.0058
                                            0.0049  0.0937  0.1102 -0.0090 -0.0394
                                           -0.0261 -0.1601  0.1909 -0.7756 -0.1504
                                           -0.0888 -0.1920
   176. (0.00005) RY*(15) C   7           s( 24.73%)p 0.77( 18.96%)d 2.28( 56.30%)
   177. (0.00002) RY*(16) C   7           s( 16.37%)p 2.95( 48.33%)d 2.16( 35.30%)
   178. (0.00001) RY*(17) C   7           s( 92.81%)p 0.05(  5.09%)d 0.02(  2.10%)
   179. (0.00663) RY*( 1) C   8           s(  0.21%)p99.99( 96.59%)d14.89(  3.20%)
                                           -0.0000  0.0070 -0.0111  0.0439 -0.0068
                                           -0.0137  0.0703  0.0013  0.0152  0.0233
                                           -0.9435  0.0268 -0.0051 -0.0091 -0.2559
                                           -0.0595  0.0015  0.1300  0.0722 -0.0132
                                            0.0596  0.0782
   180. (0.00398) RY*( 2) C   8           s( 10.85%)p 7.76( 84.13%)d 0.46(  5.02%)
                                           -0.0000  0.0076  0.3263  0.0442  0.0023
                                            0.0035 -0.6733 -0.0594  0.0069  0.0150
                                           -0.2153  0.0371 -0.0247 -0.0052  0.5780
                                            0.0419  0.0002  0.0864  0.0249 -0.0637
                                           -0.1263 -0.1488
   181. (0.00383) RY*( 3) C   8           s(  0.77%)p99.99( 96.12%)d 4.02(  3.11%)
                                           -0.0000 -0.0008 -0.0013  0.0866  0.0154
                                            0.0086  0.6558 -0.0279  0.0046  0.0096
                                           -0.1327 -0.0121 -0.0274  0.0095  0.7145
                                           -0.0259 -0.0177 -0.0376  0.0699 -0.1171
                                            0.1036 -0.0183
   182. (0.00111) RY*( 4) C   8           s( 80.09%)p 0.21( 16.74%)d 0.04(  3.17%)
                                           -0.0000 -0.0033  0.8754 -0.1857 -0.0060
                                           -0.0102  0.2233 -0.0330  0.0403  0.0108
                                            0.0573  0.2119 -0.0821 -0.0010 -0.1627
                                           -0.1718 -0.0608 -0.0251 -0.1254  0.0204
                                            0.0074  0.1220
   183. (0.00070) RY*( 5) C   8           s(  0.67%)p18.61( 12.43%)d99.99( 86.90%)
                                           -0.0000  0.0002 -0.0409  0.0705  0.0052
                                           -0.0020 -0.0298 -0.2211 -0.0071 -0.0013
                                           -0.0497 -0.0527  0.0036  0.0045  0.0524
                                            0.2559  0.0306 -0.2830 -0.2426 -0.2507
                                           -0.3876  0.7191
   184. (0.00035) RY*( 6) C   8           s(  2.53%)p13.75( 34.82%)d24.73( 62.65%)
                                            0.0000  0.0039 -0.0876  0.1310 -0.0217
                                           -0.0134 -0.2001  0.2847  0.0081 -0.0059
                                           -0.0334  0.0419  0.0287  0.0094  0.1424
                                           -0.4413 -0.0894 -0.3714 -0.2637  0.2579
                                            0.4919  0.3325
   185. (0.00025) RY*( 7) C   8           s( 31.10%)p 1.30( 40.54%)d 0.91( 28.36%)
                                           -0.0000  0.0006  0.1357  0.5404  0.0229
                                            0.0040  0.0906  0.3981  0.2128  0.0049
                                            0.0140 -0.2377 -0.2887  0.0044 -0.0126
                                            0.2087  0.0978  0.2321 -0.2525  0.3473
                                           -0.2130  0.0028
   186. (0.00021) RY*( 8) C   8           s(  0.57%)p99.99( 78.59%)d36.66( 20.84%)
                                           -0.0000  0.0014 -0.0443  0.0485 -0.0370
                                            0.0068  0.0291  0.0596 -0.4381 -0.0015
                                            0.0200 -0.2618 -0.0055  0.0032  0.0068
                                           -0.4601 -0.5557  0.2319 -0.0921 -0.0673
                                           -0.3762  0.0112
   187. (0.00017) RY*( 9) C   8           s( 21.61%)p 0.93( 20.04%)d 2.70( 58.35%)
                                            0.0000 -0.0030  0.1421  0.4406 -0.0422
                                           -0.0073 -0.0431  0.3088  0.1546 -0.0006
                                            0.0792 -0.0735  0.1112 -0.0165 -0.1418
                                           -0.1810  0.0456 -0.1891  0.4045 -0.6195
                                            0.0094 -0.0166
   188. (0.00015) RY*(10) C   8           s( 17.65%)p 4.21( 74.26%)d 0.46(  8.08%)
                                            0.0000 -0.0006  0.0235  0.4178 -0.0375
                                           -0.0039 -0.0443 -0.7228  0.0673  0.0040
                                            0.0758 -0.1447 -0.3863 -0.0052 -0.0873
                                           -0.1544 -0.0789  0.0322  0.1032  0.0431
                                            0.2594  0.0007
   189. (0.00012) RY*(11) C   8           s(  7.13%)p 7.29( 51.95%)d 5.74( 40.92%)
                                           -0.0000 -0.0083  0.2058 -0.1496 -0.0805
                                           -0.0015 -0.0220  0.0093 -0.1210  0.0062
                                            0.0358 -0.6352  0.2696 -0.0010  0.0432
                                            0.1018  0.1205  0.1287  0.4354  0.2590
                                            0.1793  0.3223
   190. (0.00009) RY*(12) C   8           s(  4.40%)p 6.74( 29.67%)d14.97( 65.92%)
   191. (0.00007) RY*(13) C   8           s(  7.70%)p 8.61( 66.27%)d 3.38( 26.03%)
   192. (0.00004) RY*(14) C   8           s(  9.47%)p 3.85( 36.47%)d 5.71( 54.06%)
   193. (0.00004) RY*(15) C   8           s( 15.00%)p 4.12( 61.73%)d 1.55( 23.27%)
   194. (0.00001) RY*(16) C   8           s(  0.21%)p99.99( 96.81%)d14.35(  2.98%)
   195. (0.00001) RY*(17) C   8           s( 90.04%)p 0.03(  2.95%)d 0.08(  7.01%)
   196. (0.00559) RY*( 1) N   9           s(  0.79%)p99.99( 95.90%)d 4.16(  3.31%)
                                            0.0000  0.0031  0.0886  0.0087 -0.0010
                                            0.0019 -0.2384 -0.0089 -0.0129  0.0281
                                           -0.9458 -0.0142 -0.0053 -0.0019  0.0784
                                            0.0033  0.0102  0.1648 -0.0169  0.0612
                                            0.0347 -0.0264
   197. (0.00398) RY*( 2) N   9           s(  5.03%)p18.45( 92.89%)d 0.41(  2.07%)
                                           -0.0000 -0.0233  0.2150  0.0596  0.0060
                                            0.0191  0.7183 -0.0542 -0.0114 -0.0010
                                           -0.1030 -0.0170  0.0026 -0.0020  0.6269
                                           -0.0737 -0.0150  0.0051  0.0531 -0.0098
                                            0.0616 -0.1182
   198. (0.00195) RY*( 3) N   9           s( 60.15%)p 0.61( 36.60%)d 0.05(  3.26%)
                                            0.0000  0.0016  0.7750 -0.0288 -0.0024
                                           -0.0022 -0.4650 -0.1572 -0.0823 -0.0027
                                            0.2170  0.0143 -0.0028 -0.0021  0.2469
                                           -0.0471  0.0881  0.0080  0.0907 -0.0334
                                            0.0646 -0.1378
   199. (0.00109) RY*( 4) N   9           s( 25.81%)p 2.30( 59.33%)d 0.58( 14.85%)
                                            0.0000  0.0004  0.4573 -0.2214  0.0024
                                            0.0020  0.4121  0.0112 -0.0892  0.0000
                                           -0.1150  0.0537  0.0151 -0.0074 -0.6072
                                           -0.1437  0.0983  0.0739  0.2676  0.0049
                                           -0.1110  0.2432
   200. (0.00037) RY*( 5) N   9           s(  2.69%)p22.23( 59.76%)d13.97( 37.56%)
                                            0.0000 -0.0021 -0.0890  0.1375  0.0058
                                           -0.0029 -0.0046 -0.4388 -0.0732 -0.0026
                                           -0.1252  0.6125 -0.0566 -0.0027 -0.0298
                                           -0.0094  0.0682 -0.5587  0.1517 -0.1809
                                           -0.0804 -0.0350
   201. (0.00029) RY*( 6) N   9           s(  5.78%)p13.36( 77.26%)d 2.93( 16.95%)
                                           -0.0000  0.0004  0.1737 -0.1650 -0.0204
                                            0.0030 -0.0390  0.7664  0.1160 -0.0029
                                           -0.0462  0.3477 -0.0671  0.0039  0.1021
                                           -0.0350 -0.1765 -0.3589 -0.1742  0.0074
                                           -0.0635  0.0792
   202. (0.00019) RY*( 7) N   9           s(  1.24%)p20.31( 25.22%)d59.21( 73.54%)
                                            0.0000  0.0047  0.1007 -0.0474 -0.0048
                                            0.0113  0.1675  0.0166 -0.0792 -0.0014
                                           -0.0064  0.2026 -0.0497 -0.0206 -0.3104
                                            0.2771  0.0196  0.1282 -0.3989 -0.1190
                                            0.3694 -0.6397
   203. (0.00010) RY*( 8) N   9           s( 10.78%)p 4.73( 51.02%)d 3.54( 38.19%)
   204. (0.00006) RY*( 9) N   9           s( 52.27%)p 0.42( 21.78%)d 0.50( 25.94%)
   205. (0.00006) RY*(10) N   9           s( 22.19%)p 1.67( 36.96%)d 1.84( 40.85%)
   206. (0.00004) RY*(11) N   9           s(  7.57%)p 1.15(  8.71%)d11.06( 83.72%)
   207. (0.00003) RY*(12) N   9           s(  2.38%)p34.64( 82.58%)d 6.31( 15.03%)
   208. (0.00001) RY*(13) N   9           s(  0.98%)p25.90( 25.27%)d75.60( 73.76%)
   209. (0.00002) RY*(14) N   9           s(  2.37%)p16.71( 39.56%)d24.53( 58.07%)
   210. (0.00001) RY*(15) N   9           s(  0.79%)p99.99( 92.27%)d 8.84(  6.95%)
   211. (0.00000) RY*(16) N   9           s(  0.12%)p99.99( 94.28%)d45.36(  5.59%)
   212. (0.00000) RY*(17) N   9           s( 99.15%)p 0.01(  0.65%)d 0.00(  0.20%)
   213. (0.00778) RY*( 1) C  10           s(  0.03%)p99.99( 94.91%)d99.99(  5.05%)
                                           -0.0000 -0.0098  0.0148  0.0019 -0.0010
                                           -0.0177 -0.2205 -0.0309  0.0436 -0.0062
                                            0.8688  0.0034  0.0089 -0.0244  0.3690
                                           -0.0446  0.0608  0.0730 -0.0467  0.1766
                                           -0.1025  0.0364
   214. (0.00688) RY*( 2) C  10           s(  0.52%)p99.99( 95.32%)d 8.07(  4.16%)
                                            0.0000  0.0094  0.0631 -0.0276 -0.0178
                                            0.0092  0.6536  0.0323 -0.0238 -0.0233
                                           -0.1327  0.0659  0.0422 -0.0067  0.7026
                                            0.0801  0.0036  0.0924  0.1161  0.0349
                                            0.0749  0.1129
   215. (0.00263) RY*( 3) C  10           s(  0.08%)p99.99( 54.21%)d99.99( 45.71%)
                                            0.0000 -0.0012  0.0025  0.0283  0.0004
                                            0.0049  0.5092  0.0807 -0.0091  0.0013
                                            0.3017  0.0084  0.0050 -0.0042 -0.4136
                                           -0.1169  0.0188  0.3288  0.2481  0.0572
                                            0.0389 -0.5316
   216. (0.00090) RY*( 4) C  10           s(  1.51%)p 9.22( 13.91%)d56.07( 84.58%)
                                            0.0000  0.0043 -0.0400  0.1159 -0.0046
                                           -0.0114  0.0369  0.2333 -0.0008 -0.0044
                                            0.0262  0.2580 -0.0429  0.0145 -0.0156
                                           -0.1088  0.0416 -0.3690 -0.2832  0.4325
                                            0.6516 -0.1336
   217. (0.00073) RY*( 5) C  10           s( 15.25%)p 3.99( 60.90%)d 1.56( 23.85%)
                                            0.0000  0.0136 -0.2015  0.3328 -0.0316
                                            0.0104 -0.0080  0.3135 -0.0834  0.0142
                                            0.1488  0.1637  0.0624  0.0173  0.0272
                                            0.6661 -0.0762 -0.1165 -0.0656 -0.4362
                                            0.0258 -0.1723
   218. (0.00062) RY*( 6) C  10           s( 17.79%)p 1.21( 21.57%)d 3.41( 60.64%)
                                            0.0000 -0.0087  0.3270 -0.2662 -0.0024
                                            0.0027 -0.1410  0.2500 -0.2023 -0.0023
                                            0.1265 -0.1588  0.1268  0.0067 -0.0903
                                            0.0799 -0.1434  0.1518  0.4132 -0.1867
                                            0.5266  0.3169
   219. (0.00041) RY*( 7) C  10           s( 66.14%)p 0.19( 12.65%)d 0.32( 21.21%)
                                           -0.0000  0.0065  0.7120 -0.3926  0.0173
                                            0.0048  0.0200  0.0315  0.0483  0.0287
                                            0.0055  0.1733 -0.1926  0.0259  0.0063
                                            0.2192 -0.0776 -0.1301 -0.2935 -0.0461
                                           -0.1671 -0.2810
   220. (0.00019) RY*( 8) C  10           s( 63.08%)p 0.42( 26.48%)d 0.17( 10.44%)
                                            0.0000  0.0028  0.4407  0.6579  0.0610
                                            0.0093  0.0234 -0.1164 -0.2669  0.0034
                                            0.0137 -0.0261  0.1505  0.0152  0.0223
                                           -0.3302 -0.2147  0.1040 -0.2315 -0.1943
                                            0.0246  0.0401
   221. (0.00014) RY*( 9) C  10           s(  5.03%)p14.85( 74.75%)d 4.01( 20.21%)
                                            0.0000  0.0034  0.1018  0.1992  0.0167
                                            0.0101  0.0130 -0.5902  0.2490  0.0034
                                            0.0295  0.3419 -0.2466 -0.0011 -0.1511
                                            0.3681  0.0007  0.2543  0.1100  0.1281
                                            0.2403  0.2263
   222. (0.00011) RY*(10) C  10           s(  1.30%)p56.79( 73.71%)d19.26( 24.99%)
                                           -0.0000 -0.0108  0.1025  0.0289 -0.0391
                                            0.0059  0.2483 -0.2530 -0.0817  0.0022
                                            0.1071 -0.4894  0.4220 -0.0089 -0.2017
                                            0.3653 -0.0379 -0.3477 -0.0726  0.3252
                                           -0.0669  0.1164
   223. (0.00009) RY*(11) C  10           s( 15.69%)p 2.59( 40.69%)d 2.78( 43.62%)
   224. (0.00005) RY*(12) C  10           s(  7.22%)p 5.84( 42.17%)d 7.01( 50.60%)
   225. (0.00005) RY*(13) C  10           s(  1.32%)p42.53( 56.22%)d32.12( 42.46%)
   226. (0.00003) RY*(14) C  10           s(  6.10%)p11.59( 70.72%)d 3.80( 23.17%)
   227. (0.00002) RY*(15) C  10           s(  2.48%)p25.33( 62.72%)d14.05( 34.80%)
   228. (0.00000) RY*(16) C  10           s(  0.23%)p99.99( 98.22%)d 6.67(  1.55%)
   229. (0.00000) RY*(17) C  10           s( 96.26%)p 0.01(  1.06%)d 0.03(  2.68%)
   230. (0.00672) RY*( 1) C  11           s(  0.73%)p99.99( 95.95%)d 4.52(  3.32%)
                                            0.0000  0.0247  0.0818  0.0039 -0.0042
                                           -0.0244  0.5875 -0.0492  0.0132  0.0232
                                            0.0306  0.0583 -0.0210 -0.0142  0.7782
                                            0.0040  0.0061 -0.0456  0.1018 -0.1117
                                            0.0893  0.0165
   231. (0.00268) RY*( 2) C  11           s(  1.22%)p78.51( 95.93%)d 2.33(  2.85%)
                                           -0.0000 -0.0148  0.1089  0.0051  0.0110
                                           -0.0028 -0.3458  0.0233 -0.0212  0.0311
                                            0.8586 -0.1466 -0.0857  0.0195  0.2445
                                           -0.0635 -0.0871 -0.0544 -0.0976 -0.0225
                                           -0.0767 -0.0981
   232. (0.00129) RY*( 3) C  11           s(  3.87%)p18.21( 70.52%)d 6.61( 25.61%)
                                            0.0000  0.0017  0.1803 -0.0787 -0.0050
                                           -0.0028 -0.5728  0.0525  0.0035 -0.0016
                                           -0.4052 -0.0542  0.0106 -0.0052  0.4349
                                           -0.1290  0.0364  0.2490  0.2012 -0.1936
                                           -0.2867 -0.1841
   233. (0.00114) RY*( 4) C  11           s( 71.38%)p 0.34( 24.57%)d 0.06(  4.05%)
                                            0.0000  0.0077  0.8425 -0.0608  0.0133
                                           -0.0155  0.1457 -0.1487  0.0621 -0.0014
                                           -0.0486 -0.2169  0.0482 -0.0198 -0.2009
                                           -0.3087  0.1022 -0.1843 -0.0461 -0.0210
                                            0.0406 -0.0480
   234. (0.00045) RY*( 5) C  11           s(  0.58%)p50.21( 28.90%)d99.99( 70.52%)
                                           -0.0000  0.0005 -0.0003  0.0756  0.0060
                                           -0.0106  0.3348  0.1589  0.0790 -0.0063
                                            0.1964  0.1135  0.0430  0.0087 -0.2560
                                           -0.1480 -0.0675  0.4781  0.3456 -0.1083
                                           -0.2020 -0.5520
   235. (0.00026) RY*( 6) C  11           s( 41.65%)p 0.97( 40.20%)d 0.44( 18.15%)
                                            0.0000 -0.0004 -0.2263  0.6044 -0.0027
                                            0.0071  0.0858 -0.0206  0.0427 -0.0175
                                           -0.0706 -0.5168  0.2126 -0.0047  0.0626
                                           -0.1591  0.2132 -0.1799 -0.0768  0.1532
                                           -0.3296 -0.1055
   236. (0.00022) RY*( 7) C  11           s( 46.13%)p 0.93( 42.76%)d 0.24( 11.11%)
                                           -0.0000  0.0010  0.3955  0.5513 -0.0318
                                           -0.0043 -0.0758  0.0843  0.0470  0.0118
                                            0.0267  0.4393  0.0192  0.0028  0.0466
                                            0.4580  0.0797  0.1670 -0.0925  0.2312
                                           -0.1141  0.0903
   237. (0.00018) RY*( 8) C  11           s(  2.01%)p33.19( 66.58%)d15.66( 31.42%)
                                            0.0000 -0.0003 -0.0491  0.1322 -0.0126
                                            0.0007 -0.1059  0.4990  0.0387 -0.0037
                                           -0.0725  0.3250 -0.0762 -0.0004  0.1024
                                           -0.5243  0.0436 -0.2268 -0.0730  0.3221
                                            0.3357 -0.2024
   238. (0.00012) RY*( 9) C  11           s( 11.63%)p 6.13( 71.35%)d 1.46( 17.02%)
                                            0.0000  0.0139 -0.0966  0.2978  0.1346
                                            0.0014 -0.0479 -0.5871 -0.1543 -0.0076
                                           -0.0516  0.3921 -0.1427 -0.0035 -0.0266
                                           -0.3021 -0.2718 -0.1360 -0.2037 -0.2793
                                           -0.0702 -0.1650
   239. (0.00008) RY*(10) C  11           s(  1.35%)p59.05( 79.58%)d14.15( 19.07%)
   240. (0.00004) RY*(11) C  11           s(  3.17%)p 9.28( 29.46%)d21.23( 67.37%)
   241. (0.00001) RY*(12) C  11           s(  3.20%)p28.30( 90.66%)d 1.91(  6.13%)
   242. (0.00002) RY*(13) C  11           s(  7.89%)p 3.62( 28.60%)d 8.05( 63.51%)
   243. (0.00002) RY*(14) C  11           s(  3.73%)p 4.81( 17.96%)d20.98( 78.31%)
   244. (0.00001) RY*(15) C  11           s(  5.65%)p 4.46( 25.19%)d12.23( 69.16%)
   245. (0.00000) RY*(16) C  11           s(  3.50%)p24.68( 86.44%)d 2.87( 10.06%)
   246. (0.00000) RY*(17) C  11           s( 92.37%)p 0.06(  5.45%)d 0.02(  2.17%)
   247. (0.00564) RY*( 1) C  12           s(  0.63%)p99.99( 94.50%)d 7.71(  4.86%)
                                            0.0000 -0.0263  0.0721 -0.0162  0.0126
                                            0.0111 -0.4285 -0.0334 -0.0186 -0.0236
                                            0.8604  0.0858  0.0565 -0.0038  0.0898
                                            0.0131  0.0161  0.1228  0.0899  0.0014
                                            0.1032  0.1218
   248. (0.00199) RY*( 2) C  12           s(  0.28%)p99.99( 98.11%)d 5.79(  1.61%)
                                            0.0000 -0.0015  0.0513  0.0123  0.0010
                                            0.0224  0.5246  0.0691 -0.1421  0.0081
                                            0.1713  0.0146 -0.0251  0.0336  0.7763
                                            0.0918 -0.1948  0.0650 -0.0203  0.0960
                                           -0.0376  0.0297
   249. (0.00074) RY*( 3) C  12           s(  0.22%)p99.99( 64.10%)d99.99( 35.68%)
                                           -0.0000  0.0009  0.0231  0.0409  0.0048
                                           -0.0072  0.5445 -0.1286  0.0687 -0.0039
                                            0.3176 -0.1247  0.0530  0.0062 -0.4393
                                            0.0891 -0.0540  0.0817  0.0688  0.2452
                                            0.3468 -0.4062
   250. (0.00053) RY*( 4) C  12           s(  2.61%)p10.37( 27.02%)d27.01( 70.38%)
                                           -0.0000  0.0010  0.1590  0.0277 -0.0032
                                            0.0079 -0.3680  0.0121 -0.0128  0.0091
                                           -0.2320 -0.0102 -0.0222 -0.0097  0.2775
                                            0.0468  0.0238  0.3893  0.3010  0.1166
                                            0.1221 -0.6581
   251. (0.00043) RY*( 5) C  12           s( 88.52%)p 0.05(  4.18%)d 0.08(  7.30%)
                                           -0.0000  0.0054  0.9319  0.1247 -0.0332
                                           -0.0125  0.0526  0.0308  0.0654  0.0172
                                           -0.0626 -0.0396 -0.1374  0.0003 -0.0903
                                           -0.0228 -0.0183 -0.0430  0.1229  0.0576
                                            0.0057  0.2295
   252. (0.00035) RY*( 6) C  12           s(  2.47%)p37.13( 91.58%)d 2.41(  5.95%)
                                           -0.0000 -0.0011 -0.0343  0.1531  0.0058
                                           -0.0120 -0.0140  0.4972  0.1526 -0.0049
                                           -0.0054  0.1651  0.0376 -0.0170 -0.0787
                                            0.7495  0.2192  0.0706 -0.0667  0.1891
                                           -0.1010  0.0643
   253. (0.00017) RY*( 7) C  12           s( 79.52%)p 0.04(  3.39%)d 0.21( 17.09%)
                                            0.0000 -0.0036 -0.2249  0.8629  0.0073
                                            0.0073 -0.0087 -0.0465  0.0338 -0.0093
                                           -0.0117 -0.0992 -0.0836  0.0035  0.0317
                                           -0.1097 -0.0196 -0.0645  0.3758  0.0521
                                            0.0323  0.1475
   254. (0.00009) RY*( 8) C  12           s(  3.86%)p19.74( 76.08%)d 5.20( 20.06%)
   255. (0.00006) RY*( 9) C  12           s(  1.15%)p31.41( 36.21%)d54.34( 62.64%)
   256. (0.00001) RY*(10) C  12           s(  0.70%)p99.99( 90.73%)d12.22(  8.57%)
   257. (0.00001) RY*(11) C  12           s(  0.48%)p35.06( 16.87%)d99.99( 82.65%)
   258. (0.00001) RY*(12) C  12           s(  0.21%)p99.99( 75.95%)d99.99( 23.83%)
   259. (0.00000) RY*(13) C  12           s( 96.24%)p 0.03(  3.00%)d 0.01(  0.75%)
   260. (0.00001) RY*(14) C  12           s( 20.36%)p 0.89( 18.06%)d 3.03( 61.58%)
   261. (0.00001) RY*(15) C  12           s(  0.83%)p99.99( 95.83%)d 4.05(  3.35%)
   262. (0.00001) RY*(16) C  12           s(  0.89%)p11.04(  9.85%)d99.99( 89.26%)
   263. (0.00001) RY*(17) C  12           s(  1.13%)p84.02( 94.62%)d 3.78(  4.26%)
   264. (0.00545) RY*( 1) C  13           s(  0.33%)p99.99( 94.50%)d15.71(  5.17%)
                                            0.0000 -0.0259  0.0482 -0.0131  0.0112
                                           -0.0054  0.2713  0.0058  0.0031 -0.0187
                                            0.5493 -0.0690  0.0408 -0.0212  0.7484
                                           -0.0289  0.0380 -0.1223 -0.0193 -0.1627
                                            0.0318 -0.0942
   265. (0.00210) RY*( 2) C  13           s(  0.40%)p99.99( 97.59%)d 5.08(  2.01%)
                                           -0.0000 -0.0016  0.0525 -0.0342 -0.0057
                                           -0.0261 -0.6282  0.1065  0.1387  0.0283
                                            0.6608 -0.1029 -0.1430 -0.0127 -0.2722
                                            0.0458  0.0712 -0.0371 -0.0850  0.0332
                                           -0.0769 -0.0672
   266. (0.00081) RY*( 3) C  13           s(  0.56%)p99.99( 84.05%)d27.49( 15.39%)
                                           -0.0000 -0.0000  0.0617 -0.0423  0.0032
                                            0.0150 -0.6297 -0.1178 -0.0605  0.0091
                                           -0.3950 -0.0885 -0.0340 -0.0097  0.5067
                                            0.0436  0.0487  0.2020  0.1569 -0.1461
                                           -0.2268 -0.1254
   267. (0.00057) RY*( 4) C  13           s(  0.81%)p10.40(  8.46%)d99.99( 90.72%)
                                           -0.0000 -0.0009  0.0747 -0.0505  0.0037
                                            0.0054  0.1859  0.0266  0.0559  0.0021
                                            0.0929 -0.0884  0.0444 -0.0006 -0.1501
                                           -0.0193 -0.0699  0.1388  0.0904 -0.4746
                                           -0.7175  0.3738
   268. (0.00039) RY*( 5) C  13           s( 69.92%)p 0.35( 24.31%)d 0.08(  5.77%)
                                           -0.0000  0.0034  0.8321  0.0608 -0.0558
                                            0.0122  0.0439  0.2708 -0.1622  0.0029
                                           -0.1041 -0.2901 -0.0094  0.0186 -0.0505
                                            0.0620 -0.1990 -0.2027  0.0001  0.0224
                                            0.0216 -0.1252
   269. (0.00028) RY*( 6) C  13           s( 26.84%)p 2.50( 67.12%)d 0.23(  6.04%)
                                           -0.0000  0.0020  0.4458 -0.2628 -0.0238
                                           -0.0087 -0.0109 -0.4691  0.1789  0.0172
                                            0.0551  0.5243 -0.2572  0.0021 -0.0266
                                           -0.2664  0.0537  0.0245  0.1126 -0.1143
                                            0.1460  0.1130
   270. (0.00014) RY*( 7) C  13           s( 70.17%)p 0.15( 10.40%)d 0.28( 19.43%)
                                            0.0000 -0.0052 -0.0518  0.8356 -0.0265
                                           -0.0050 -0.0641 -0.1571 -0.0027  0.0016
                                            0.0330  0.1434 -0.1539 -0.0072 -0.0224
                                           -0.1090 -0.1320 -0.2870  0.3101 -0.1090
                                           -0.0516 -0.0343
   271. (0.00008) RY*( 8) C  13           s(  5.69%)p 6.68( 37.97%)d 9.90( 56.34%)
   272. (0.00006) RY*( 9) C  13           s(  3.81%)p16.40( 62.45%)d 8.86( 33.74%)
   273. (0.00003) RY*(10) C  13           s( 12.19%)p 0.90( 10.91%)d 6.31( 76.90%)
   274. (0.00002) RY*(11) C  13           s(  0.10%)p99.99( 91.57%)d82.33(  8.33%)
   275. (0.00000) RY*(12) C  13           s(  4.41%)p21.11( 93.04%)d 0.58(  2.55%)
   276. (0.00001) RY*(13) C  13           s(  2.42%)p 9.54( 23.05%)d30.83( 74.53%)
   277. (0.00001) RY*(14) C  13           s(  2.17%)p42.00( 91.10%)d 3.11(  6.74%)
   278. (0.00000) RY*(15) C  13           s( 98.69%)p 0.01(  0.98%)d 0.00(  0.33%)
   279. (0.00000) RY*(16) C  13           s(  1.04%)p84.93( 88.00%)d10.58( 10.96%)
   280. (0.00000) RY*(17) C  13           s(  0.56%)p26.24( 14.57%)d99.99( 84.87%)
   281. (0.00566) RY*( 1) C  14           s(  0.12%)p99.99( 94.94%)d40.49(  4.93%)
                                           -0.0000  0.0238 -0.0233  0.0029 -0.0101
                                            0.0152 -0.6895  0.0016 -0.0346 -0.0122
                                            0.3543  0.0271  0.0157  0.0157 -0.5857
                                            0.0463 -0.0234 -0.0342  0.1298 -0.1244
                                            0.1224  0.0294
   282. (0.00184) RY*( 2) C  14           s(  0.61%)p99.99( 95.54%)d 6.35(  3.85%)
                                            0.0000  0.0186  0.0707 -0.0256 -0.0086
                                            0.0019  0.0363 -0.0224 -0.0244 -0.0181
                                           -0.7983  0.1200  0.1444 -0.0190 -0.5206
                                            0.0577  0.0731 -0.1570 -0.0559 -0.0481
                                           -0.0391 -0.0830
   283. (0.00093) RY*( 3) C  14           s(  2.47%)p24.44( 60.31%)d15.09( 37.23%)
                                            0.0000 -0.0012  0.1495 -0.0474 -0.0085
                                           -0.0026 -0.4809 -0.3083 -0.0544  0.0033
                                           -0.2919 -0.1345 -0.0193 -0.0027  0.3919
                                            0.1268  0.0195  0.3300  0.2457 -0.0812
                                           -0.1306 -0.4235
   284. (0.00060) RY*( 4) C  14           s( 17.94%)p 1.71( 30.75%)d 2.86( 51.31%)
                                            0.0000 -0.0023  0.4210 -0.0461 -0.0069
                                            0.0006 -0.3524  0.0106  0.0068  0.0148
                                           -0.1473  0.1821 -0.1414 -0.0073  0.3262
                                           -0.0404 -0.0008 -0.4156 -0.2784  0.2019
                                            0.4081  0.2357
   285. (0.00051) RY*( 5) C  14           s( 61.74%)p 0.42( 25.91%)d 0.20( 12.35%)
                                            0.0000 -0.0051  0.7609 -0.1956  0.0150
                                           -0.0140  0.2651 -0.1637  0.1245  0.0133
                                            0.2303  0.2248 -0.0931  0.0006 -0.1776
                                           -0.0341 -0.0339  0.0682  0.0751 -0.2689
                                           -0.1704 -0.1089
   286. (0.00029) RY*( 6) C  14           s( 21.55%)p 3.48( 74.98%)d 0.16(  3.48%)
                                            0.0000 -0.0068  0.3334  0.3205 -0.0397
                                           -0.0033  0.0114 -0.0751 -0.0969 -0.0064
                                            0.0006 -0.6752  0.2579 -0.0105 -0.0921
                                           -0.4290  0.1393 -0.0532  0.0593  0.1329
                                           -0.0116  0.1030
   287. (0.00016) RY*( 7) C  14           s(  6.41%)p13.27( 85.10%)d 1.32(  8.48%)
                                            0.0000  0.0079  0.2468 -0.0541  0.0164
                                           -0.0030 -0.0536  0.7575  0.1041 -0.0059
                                           -0.1152 -0.2824 -0.2422 -0.0066 -0.0253
                                            0.3296 -0.0494  0.2038  0.1421  0.1040
                                           -0.0708  0.0852
   288. (0.00013) RY*( 8) C  14           s( 18.63%)p 3.07( 57.15%)d 1.30( 24.22%)
                                            0.0000 -0.0035  0.0302  0.4243 -0.0730
                                            0.0042  0.0701 -0.4057 -0.0356 -0.0026
                                           -0.0688 -0.0003 -0.4772 -0.0116 -0.1298
                                            0.2691 -0.2807  0.0411  0.1935  0.2761
                                           -0.1279  0.3324
   289. (0.00009) RY*( 9) C  14           s( 47.52%)p 0.96( 45.46%)d 0.15(  7.02%)
   290. (0.00009) RY*(10) C  14           s( 13.91%)p 4.40( 61.14%)d 1.79( 24.95%)
   291. (0.00007) RY*(11) C  14           s(  5.50%)p 2.56( 14.05%)d14.64( 80.46%)
   292. (0.00004) RY*(12) C  14           s(  2.16%)p 9.42( 20.37%)d35.85( 77.47%)
   293. (0.00001) RY*(13) C  14           s(  2.21%)p21.21( 46.92%)d22.99( 50.86%)
   294. (0.00001) RY*(14) C  14           s(  8.77%)p 7.49( 65.70%)d 2.91( 25.53%)
   295. (0.00002) RY*(15) C  14           s(  0.16%)p99.99( 16.76%)d99.99( 83.08%)
   296. (0.00000) RY*(16) C  14           s(  0.33%)p99.99( 96.93%)d 8.21(  2.73%)
   297. (0.00000) RY*(17) C  14           s( 90.09%)p 0.09(  8.04%)d 0.02(  1.87%)
   298. (0.00943) RY*( 1) C  15           s(  9.81%)p 8.69( 85.17%)d 0.51(  5.03%)
                                            0.0000  0.0421  0.3075 -0.0126 -0.0393
                                           -0.0580 -0.7986  0.0380 -0.0669  0.0039
                                            0.0434  0.0016  0.0068 -0.0202 -0.4480
                                            0.0385 -0.0089 -0.0415 -0.0553 -0.0202
                                            0.0838 -0.1952
   299. (0.00688) RY*( 2) C  15           s(  3.11%)p 2.78(  8.64%)d28.36( 88.25%)
                                           -0.0000  0.0028  0.1763 -0.0055  0.0018
                                           -0.0044  0.0890  0.0710 -0.0101 -0.0758
                                            0.1117  0.2048 -0.0138 -0.0113 -0.1003
                                           -0.0289 -0.0440 -0.8461  0.1565 -0.1006
                                           -0.3027  0.2010
   300. (0.00672) RY*( 3) C  15           s( 25.31%)p 0.66( 16.62%)d 2.29( 58.06%)
                                           -0.0000  0.0112  0.5027 -0.0153 -0.0058
                                            0.0131  0.1560  0.1627 -0.0200  0.0175
                                           -0.0869 -0.0933 -0.0105 -0.0559 -0.2738
                                           -0.0180 -0.1406  0.4007  0.2411  0.0612
                                           -0.2661  0.5361
   301. (0.00246) RY*( 4) C  15           s( 17.71%)p 3.87( 68.46%)d 0.78( 13.84%)
                                           -0.0000 -0.0048  0.3910  0.1538 -0.0225
                                           -0.0393 -0.2795 -0.1473 -0.0918  0.0007
                                            0.0885  0.0001  0.0041 -0.0428  0.7177
                                           -0.1623 -0.1538  0.0164 -0.2975  0.0316
                                           -0.1868  0.1170
   302. (0.00080) RY*( 5) C  15           s( 31.90%)p 1.06( 33.80%)d 1.08( 34.30%)
                                           -0.0000  0.0030  0.5555 -0.0810 -0.0619
                                           -0.0075  0.4367 -0.2222  0.1729 -0.0025
                                           -0.0252  0.0497 -0.0366 -0.0265 -0.1748
                                            0.1440 -0.1073 -0.0763 -0.4037  0.0245
                                            0.2666 -0.3203
   303. (0.00036) RY*( 6) C  15           s(  0.20%)p99.99( 96.24%)d17.69(  3.55%)
                                            0.0000  0.0016  0.0125  0.0389  0.0183
                                            0.0033 -0.0685 -0.0162  0.0256  0.0393
                                           -0.9599 -0.1182  0.1277 -0.0050  0.0466
                                           -0.0344  0.0172 -0.1674 -0.0377  0.0363
                                           -0.0637 -0.0268
   304. (0.00018) RY*( 7) C  15           s( 88.05%)p 0.10(  8.92%)d 0.03(  3.03%)
                                            0.0000  0.0060 -0.0181  0.9376  0.0333
                                            0.0002  0.1135  0.0940 -0.1172 -0.0036
                                            0.0422 -0.1215  0.0111  0.0039 -0.1656
                                            0.0924  0.0327 -0.0025 -0.1026 -0.0507
                                           -0.0873 -0.0979
   305. (0.00010) RY*( 8) C  15           s(  1.85%)p46.79( 86.61%)d 6.24( 11.54%)
                                            0.0000  0.0068  0.0158 -0.0327  0.1309
                                           -0.0064 -0.0769  0.1644  0.1568  0.0015
                                           -0.0519  0.4115  0.0049 -0.0062  0.1128
                                            0.7036  0.3587  0.1149 -0.1789  0.0280
                                           -0.2549  0.0668
   306. (0.00006) RY*( 9) C  15           s(  7.60%)p 9.61( 73.03%)d 2.55( 19.36%)
   307. (0.00004) RY*(10) C  15           s(  4.71%)p18.87( 88.92%)d 1.35(  6.37%)
   308. (0.00003) RY*(11) C  15           s(  0.14%)p99.99( 93.15%)d47.34(  6.71%)
   309. (0.00004) RY*(12) C  15           s( 12.30%)p 2.58( 31.78%)d 4.55( 55.92%)
   310. (0.00000) RY*(13) C  15           s( 91.22%)p 0.08(  7.14%)d 0.02(  1.64%)
   311. (0.00001) RY*(14) C  15           s(  3.36%)p22.15( 74.54%)d 6.57( 22.09%)
   312. (0.00000) RY*(15) C  15           s(  0.30%)p13.32(  4.03%)d99.99( 95.67%)
   313. (0.00001) RY*(16) C  15           s(  0.14%)p99.99( 99.53%)d 2.38(  0.33%)
   314. (0.00000) RY*(17) C  15           s(  1.91%)p12.92( 24.72%)d38.33( 73.37%)
   315. (0.00241) RY*( 1) O  16           s(  4.14%)p22.86( 94.62%)d 0.30(  1.24%)
                                           -0.0000  0.0019  0.1836  0.0877 -0.0020
                                            0.0021  0.5899 -0.0747 -0.0411  0.0012
                                           -0.1651  0.0098 -0.0039  0.0148 -0.7480
                                            0.0221 -0.0579  0.0160  0.0432  0.0079
                                           -0.0362  0.0945
   316. (0.00089) RY*( 2) O  16           s( 10.19%)p 8.61( 87.73%)d 0.20(  2.09%)
                                           -0.0000  0.0029  0.3070 -0.0872 -0.0012
                                            0.0115  0.0401 -0.0435 -0.0225  0.0018
                                            0.9228 -0.0899  0.0283  0.0077 -0.1050
                                           -0.0310 -0.0262 -0.1391 -0.0226  0.0147
                                           -0.0271 -0.0064
   317. (0.00089) RY*( 3) O  16           s( 84.08%)p 0.17( 14.70%)d 0.01(  1.22%)
                                           -0.0000  0.0089  0.8924 -0.2104 -0.0039
                                            0.0349 -0.1695 -0.0522 -0.0596 -0.0023
                                           -0.2958  0.0356 -0.0057  0.0244  0.1268
                                           -0.0592 -0.0419  0.0332 -0.0958  0.0016
                                            0.0304 -0.0321
   318. (0.00012) RY*( 4) O  16           s( 26.51%)p 2.70( 71.46%)d 0.08(  2.03%)
                                           -0.0000  0.0096  0.1483  0.4930  0.0004
                                            0.0269  0.5996 -0.0310 -0.0616 -0.0007
                                            0.0269 -0.0289 -0.0168  0.0182  0.5838
                                            0.0063 -0.0804  0.0098 -0.0317 -0.0028
                                           -0.1333  0.0378
   319. (0.00006) RY*( 5) O  16           s( 10.25%)p 8.59( 88.05%)d 0.17(  1.70%)
   320. (0.00004) RY*( 6) O  16           s( 54.74%)p 0.60( 32.84%)d 0.23( 12.42%)
   321. (0.00001) RY*( 7) O  16           s(  0.36%)p99.99( 98.87%)d 2.14(  0.77%)
   322. (0.00001) RY*( 8) O  16           s(  0.07%)p99.99( 99.83%)d 1.37(  0.10%)
   323. (0.00001) RY*( 9) O  16           s(  6.87%)p 0.76(  5.25%)d12.79( 87.88%)
   324. (0.00001) RY*(10) O  16           s(  1.90%)p51.30( 97.62%)d 0.25(  0.48%)
   325. (0.00000) RY*(11) O  16           s( 99.63%)p 0.00(  0.04%)d 0.00(  0.33%)
   326. (0.00001) RY*(12) O  16           s(  0.45%)p99.99( 99.38%)d 0.39(  0.17%)
   327. (0.00000) RY*(13) O  16           s(  0.06%)p47.52(  2.67%)d99.99( 97.28%)
   328. (0.00000) RY*(14) O  16           s(  0.01%)p99.99( 99.66%)d26.67(  0.32%)
   329. (0.00000) RY*(15) O  16           s(  0.00%)p 1.00(  0.24%)d99.99( 99.76%)
   330. (0.00000) RY*(16) O  16           s(  0.28%)p22.28(  6.29%)d99.99( 93.43%)
   331. (0.00000) RY*(17) O  16           s(  0.26%)p 4.96(  1.27%)d99.99( 98.48%)
   332. (0.00106) RY*( 1)Br  17           s(  0.49%)p99.99( 99.51%)
                                           -0.0009  0.0701  0.0137  0.6607 -0.0029
                                           -0.7403  0.0119  0.1005
   333. (0.00087) RY*( 2)Br  17           s(  0.05%)p99.99( 99.95%)
                                           -0.0018  0.0230 -0.0085 -0.6790 -0.0038
                                           -0.5357  0.0160  0.5012
   334. (0.00032) RY*( 3)Br  17           s( 13.16%)p 6.60( 86.84%)
                                           -0.0181  0.3623  0.0192 -0.3071  0.0344
                                           -0.3481  0.0473 -0.8057
   335. (0.00002) RY*( 4)Br  17           s( 86.28%)p 0.16( 13.72%)
   336. (0.00039) RY*( 1) H  18           s(100.00%)
                                           -0.0005  1.0000  0.0028
   337. (0.00021) RY*( 2) H  18           s(100.00%)
                                           -0.0012 -0.0028  1.0000
   338. (0.00048) RY*( 1) H  19           s(100.00%)
                                           -0.0006  1.0000  0.0021
   339. (0.00022) RY*( 2) H  19           s(100.00%)
                                           -0.0012 -0.0021  1.0000
   340. (0.00075) RY*( 1) H  20           s(100.00%)
                                           -0.0015  1.0000  0.0015
   341. (0.00015) RY*( 2) H  20           s(100.00%)
                                           -0.0007 -0.0015  1.0000
   342. (0.00059) RY*( 1) H  21           s(100.00%)
                                           -0.0015  1.0000  0.0027
   343. (0.00025) RY*( 2) H  21           s(100.00%)
                                           -0.0008 -0.0027  1.0000
   344. (0.00046) RY*( 1) H  22           s(100.00%)
                                           -0.0006  1.0000  0.0023
   345. (0.00022) RY*( 2) H  22           s(100.00%)
                                           -0.0012 -0.0023  1.0000
   346. (0.00233) RY*( 1) H  23           s(100.00%)
                                           -0.0041  1.0000  0.0009
   347. (0.00025) RY*( 2) H  23           s(100.00%)
                                           -0.0006 -0.0009  1.0000
   348. (0.00248) RY*( 1) H  24           s(100.00%)
                                            0.0067  1.0000 -0.0041
   349. (0.00039) RY*( 2) H  24           s(100.00%)
                                           -0.0022  0.0041  1.0000
   350. (0.00063) RY*( 1) H  25           s(100.00%)
                                           -0.0014  1.0000  0.0030
   351. (0.00022) RY*( 2) H  25           s(100.00%)
                                           -0.0011 -0.0030  1.0000
   352. (0.00042) RY*( 1) H  26           s(100.00%)
                                           -0.0005  1.0000  0.0024
   353. (0.00023) RY*( 2) H  26           s(100.00%)
                                           -0.0012 -0.0024  1.0000
   354. (0.00045) RY*( 1) H  27           s(100.00%)
                                           -0.0006  1.0000  0.0028
   355. (0.00022) RY*( 2) H  27           s(100.00%)
                                           -0.0012 -0.0028  1.0000
   356. (0.00074) RY*( 1) H  28           s(100.00%)
                                           -0.0016  1.0000  0.0017
   357. (0.00019) RY*( 2) H  28           s(100.00%)
                                           -0.0007 -0.0017  1.0000
   358. (0.00075) RY*( 1) H  29           s(100.00%)
                                           -0.0041  1.0000 -0.0017
   359. (0.00018) RY*( 2) H  29           s(100.00%)
                                            0.0003  0.0017  1.0000
   360. (0.01530) BD*( 1) C   1 - C   2  
                ( 50.11%)   0.7079* C   1 s( 34.66%)p 1.88( 65.31%)d 0.00(  0.03%)
                                            0.0000  0.5886 -0.0112  0.0002 -0.0000
                                           -0.2012 -0.0146  0.0060 -0.0000 -0.5909
                                           -0.0033  0.0124  0.0000 -0.5113  0.0389
                                            0.0055  0.0001  0.0089  0.0031  0.0128
                                           -0.0083  0.0013
                ( 49.89%)  -0.7064* C   2 s( 34.73%)p 1.88( 65.24%)d 0.00(  0.03%)
                                            0.0000  0.5892 -0.0129 -0.0028 -0.0005
                                            0.2199 -0.0244 -0.0008 -0.0001  0.6027
                                           -0.0299 -0.0070  0.0003  0.4886  0.0182
                                           -0.0116  0.0007  0.0072  0.0026  0.0135
                                           -0.0075  0.0041
   361. (0.01543) BD*( 1) C   1 - C   6  
                ( 50.07%)   0.7076* C   1 s( 34.69%)p 1.88( 65.28%)d 0.00(  0.03%)
                                            0.0000  0.5889 -0.0112  0.0001 -0.0000
                                           -0.2448 -0.0126  0.0066 -0.0000  0.0040
                                           -0.0323  0.0040 -0.0000  0.7687 -0.0232
                                           -0.0124 -0.0001  0.0035 -0.0102 -0.0009
                                            0.0002  0.0142
                ( 49.93%)  -0.7066* C   6 s( 34.68%)p 1.88( 65.29%)d 0.00(  0.03%)
                                            0.0000  0.5888 -0.0130 -0.0016 -0.0004
                                            0.2628 -0.0242 -0.0019 -0.0000  0.0219
                                           -0.0339  0.0040 -0.0002 -0.7624  0.0101
                                            0.0128 -0.0004  0.0024 -0.0087  0.0021
                                           -0.0004  0.0151
   362. (0.32454) BD*( 2) C   1 - C   6  
                ( 49.77%)   0.7054* C   1 s(  0.00%)p 1.00( 99.96%)d 0.00(  0.04%)
                                           -0.0000  0.0008 -0.0001 -0.0003  0.0000
                                           -0.8190 -0.0217 -0.0107  0.0004  0.5082
                                            0.0133  0.0065 -0.0003 -0.2641 -0.0070
                                           -0.0033  0.0001  0.0024 -0.0087  0.0096
                                            0.0131 -0.0064
                ( 50.23%)  -0.7088* C   6 s(  0.00%)p 1.00( 99.96%)d 0.00(  0.04%)
                                            0.0000 -0.0004 -0.0001  0.0000 -0.0001
                                           -0.8177 -0.0203 -0.0106  0.0013  0.5085
                                            0.0128  0.0065 -0.0006 -0.2675 -0.0064
                                           -0.0035  0.0004  0.0072  0.0144 -0.0065
                                            0.0042  0.0080
   363. (0.01148) BD*( 1) C   1 - H  18  
                ( 39.75%)   0.6305* C   1 s( 30.56%)p 2.27( 69.37%)d 0.00(  0.07%)
                                            0.0003 -0.5525 -0.0179  0.0004 -0.0001
                                           -0.4770 -0.0024 -0.0046 -0.0011 -0.6251
                                           -0.0031 -0.0061 -0.0014  0.2744  0.0014
                                            0.0027  0.0006 -0.0183  0.0079  0.0121
                                            0.0047  0.0099
                ( 60.25%)  -0.7762* H  18 s(100.00%)
                                           -1.0000 -0.0005 -0.0012
   364. (0.01512) BD*( 1) C   2 - C   3  
                ( 50.58%)   0.7112* C   2 s( 34.60%)p 1.89( 65.36%)d 0.00(  0.03%)
                                            0.0000  0.5882 -0.0104  0.0015  0.0003
                                           -0.4660  0.0072  0.0078 -0.0005 -0.6090
                                            0.0276  0.0082 -0.0002  0.2523  0.0306
                                           -0.0078  0.0011  0.0138 -0.0076 -0.0064
                                           -0.0036 -0.0025
                ( 49.42%)  -0.7030* C   3 s( 34.91%)p 1.86( 65.06%)d 0.00(  0.03%)
                                           -0.0001  0.5907  0.0150 -0.0016 -0.0001
                                            0.4559 -0.0075 -0.0049  0.0007  0.6032
                                            0.0077 -0.0081  0.0002 -0.2778  0.0391
                                           -0.0021 -0.0008  0.0144 -0.0053 -0.0045
                                           -0.0054 -0.0045
   365. (0.32350) BD*( 2) C   2 - C   3  
                ( 50.42%)   0.7101* C   2 s(  0.00%)p 1.00( 99.96%)d 0.00(  0.04%)
                                           -0.0000 -0.0032  0.0012  0.0006  0.0002
                                           -0.8167 -0.0181 -0.0087  0.0005  0.5133
                                            0.0112  0.0056 -0.0003 -0.2617 -0.0055
                                           -0.0033  0.0004  0.0020 -0.0096  0.0100
                                            0.0131 -0.0068
                ( 49.58%)  -0.7041* C   3 s(  0.00%)p 1.00( 99.97%)d 0.00(  0.03%)
                                            0.0000 -0.0028 -0.0001 -0.0003 -0.0001
                                           -0.8227 -0.0154 -0.0131  0.0014  0.5071
                                            0.0085  0.0073 -0.0012 -0.2550 -0.0055
                                           -0.0055  0.0006 -0.0085 -0.0046 -0.0028
                                           -0.0153 -0.0014
   366. (0.01111) BD*( 1) C   2 - H  19  
                ( 39.67%)   0.6298* C   2 s( 30.57%)p 2.27( 69.36%)d 0.00(  0.07%)
                                           -0.0003  0.5526  0.0183  0.0011  0.0003
                                            0.2570  0.0011  0.0027  0.0005  0.0085
                                           -0.0003  0.0006  0.0001 -0.7921 -0.0046
                                           -0.0075 -0.0013 -0.0016 -0.0128 -0.0008
                                            0.0030  0.0222
                ( 60.33%)  -0.7767* H  19 s(100.00%)
                                            1.0000  0.0006  0.0012
   367. (0.02529) BD*( 1) C   3 - C   4  
                ( 50.68%)   0.7119* C   3 s( 35.00%)p 1.86( 64.97%)d 0.00(  0.03%)
                                            0.0001  0.5916  0.0058  0.0042  0.0003
                                           -0.2586  0.0115  0.0033  0.0004 -0.0328
                                            0.0176  0.0005  0.0012  0.7624 -0.0013
                                           -0.0107  0.0009  0.0031 -0.0085  0.0013
                                           -0.0001  0.0140
                ( 49.32%)  -0.7023* C   4 s( 33.85%)p 1.95( 66.12%)d 0.00(  0.03%)
                                           -0.0000  0.5818  0.0061  0.0001  0.0001
                                            0.2466 -0.0015  0.0001  0.0005  0.0006
                                            0.0051  0.0012 -0.0012 -0.7747  0.0129
                                            0.0018 -0.0043  0.0024 -0.0094 -0.0005
                                            0.0009  0.0156
   368. (0.01246) BD*( 1) C   3 - H  20  
                ( 39.81%)   0.6310* C   3 s( 30.00%)p 2.33( 69.93%)d 0.00(  0.07%)
                                           -0.0003  0.5475 -0.0164 -0.0024 -0.0001
                                           -0.2174 -0.0083  0.0012 -0.0003 -0.6137
                                           -0.0068 -0.0005 -0.0009 -0.5246  0.0092
                                           -0.0054 -0.0020  0.0085  0.0083  0.0212
                                           -0.0101  0.0018
                ( 60.19%)  -0.7758* H  20 s(100.00%)
                                            1.0000  0.0015  0.0007
   369. (0.02309) BD*( 1) C   4 - C   5  
                ( 49.07%)   0.7005* C   4 s( 34.23%)p 1.92( 65.74%)d 0.00(  0.03%)
                                            0.0000 -0.5851 -0.0060 -0.0013 -0.0003
                                           -0.2060 -0.0035 -0.0003 -0.0004 -0.5995
                                            0.0024  0.0004 -0.0020 -0.5051  0.0176
                                            0.0016 -0.0030 -0.0074 -0.0034 -0.0132
                                            0.0079 -0.0012
                ( 50.93%)  -0.7137* C   5 s( 35.13%)p 1.85( 64.85%)d 0.00(  0.03%)
                                           -0.0001 -0.5926 -0.0061 -0.0047 -0.0004
                                            0.2136 -0.0149 -0.0021 -0.0006  0.6086
                                           -0.0162 -0.0081 -0.0003  0.4813  0.0157
                                           -0.0069  0.0018 -0.0069 -0.0020 -0.0126
                                            0.0070 -0.0034
   370. (0.34928) BD*( 2) C   4 - C   5  
                ( 49.05%)   0.7004* C   4 s(  0.00%)p 1.00( 99.97%)d 0.00(  0.03%)
                                           -0.0000  0.0003  0.0040 -0.0012 -0.0002
                                           -0.8235 -0.0059 -0.0043  0.0053  0.5029
                                            0.0049  0.0035 -0.0030 -0.2615 -0.0043
                                           -0.0042  0.0010 -0.0085 -0.0053 -0.0020
                                           -0.0138 -0.0022
                ( 50.95%)  -0.7138* C   5 s(  0.00%)p 1.00( 99.96%)d 0.00(  0.04%)
                                            0.0000  0.0020  0.0001  0.0025 -0.0001
                                           -0.8213 -0.0078 -0.0049  0.0021  0.5027
                                            0.0069  0.0028 -0.0004 -0.2686 -0.0038
                                            0.0009  0.0003  0.0073  0.0147 -0.0073
                                            0.0034  0.0081
   371. (0.03497) BD*( 1) C   4 - C   7  
                ( 51.28%)   0.7161* C   4 s( 31.88%)p 2.14( 68.09%)d 0.00(  0.03%)
                                            0.0002  0.5646 -0.0091 -0.0026 -0.0004
                                           -0.4670 -0.0043  0.0014 -0.0014 -0.6219
                                           -0.0237  0.0036 -0.0026  0.2746 -0.0034
                                            0.0002  0.0012  0.0128 -0.0053 -0.0060
                                           -0.0033 -0.0045
                ( 48.72%)  -0.6980* C   7 s( 28.44%)p 2.51( 71.53%)d 0.00(  0.03%)
                                            0.0002  0.5333  0.0064  0.0012  0.0001
                                            0.4934  0.0088 -0.0058  0.0036  0.6290
                                           -0.0166 -0.0020  0.0011 -0.2751 -0.0096
                                            0.0007 -0.0027  0.0113 -0.0072 -0.0102
                                           -0.0033 -0.0025
   372. (0.01501) BD*( 1) C   5 - C   6  
                ( 49.64%)   0.7045* C   5 s( 34.55%)p 1.89( 65.42%)d 0.00(  0.03%)
                                           -0.0001  0.5876  0.0142 -0.0011 -0.0001
                                            0.4600 -0.0063 -0.0051  0.0004  0.6128
                                           -0.0267 -0.0042  0.0005 -0.2553 -0.0321
                                            0.0074  0.0001  0.0139 -0.0075 -0.0068
                                           -0.0041 -0.0025
                ( 50.36%)  -0.7097* C   6 s( 34.70%)p 1.88( 65.26%)d 0.00(  0.03%)
                                            0.0000  0.5890 -0.0092  0.0011  0.0004
                                           -0.4636  0.0097  0.0081 -0.0002 -0.5991
                                           -0.0055  0.0119 -0.0006  0.2774 -0.0398
                                           -0.0010 -0.0003  0.0149 -0.0055 -0.0045
                                           -0.0052 -0.0047
   373. (0.01204) BD*( 1) C   5 - H  21  
                ( 39.68%)   0.6299* C   5 s( 30.23%)p 2.31( 69.70%)d 0.00(  0.07%)
                                            0.0004 -0.5496  0.0158  0.0033  0.0001
                                            0.2593  0.0054  0.0007 -0.0000  0.0018
                                            0.0085 -0.0019 -0.0009 -0.7935 -0.0015
                                           -0.0051 -0.0021  0.0010  0.0135  0.0003
                                           -0.0031 -0.0220
                ( 60.32%)  -0.7767* H  21 s(100.00%)
                                           -1.0000 -0.0015 -0.0008
   374. (0.01117) BD*( 1) C   6 - H  22  
                ( 39.70%)   0.6301* C   6 s( 30.52%)p 2.27( 69.41%)d 0.00(  0.07%)
                                            0.0003 -0.5522 -0.0175 -0.0003 -0.0001
                                           -0.2140 -0.0010 -0.0023 -0.0005 -0.6167
                                           -0.0031 -0.0065 -0.0012 -0.5176 -0.0030
                                           -0.0050 -0.0008 -0.0070 -0.0083 -0.0210
                                            0.0105 -0.0014
                ( 60.30%)  -0.7766* H  22 s(100.00%)
                                           -1.0000 -0.0006 -0.0012
   375. (0.03851) BD*( 1) C   7 - C   8  
                ( 49.61%)   0.7044* C   7 s( 28.29%)p 2.53( 71.68%)d 0.00(  0.03%)
                                           -0.0001 -0.5318 -0.0067 -0.0000  0.0000
                                           -0.3520 -0.0173  0.0038 -0.0030  0.7647
                                           -0.0081 -0.0043  0.0018  0.0858  0.0185
                                           -0.0027  0.0026  0.0103  0.0023 -0.0058
                                            0.0092  0.0065
                ( 50.39%)  -0.7098* C   8 s( 31.79%)p 2.14( 68.18%)d 0.00(  0.02%)
                                           -0.0001 -0.5637  0.0126  0.0046  0.0002
                                            0.3741 -0.0038 -0.0012  0.0010 -0.7324
                                           -0.0253  0.0059 -0.0028 -0.0695  0.0032
                                           -0.0010 -0.0001  0.0111 -0.0011 -0.0022
                                            0.0081  0.0065
   376. (0.03193) BD*( 1) C   7 - N   9  
                ( 61.23%)   0.7825* C   7 s( 21.70%)p 3.60( 78.20%)d 0.00(  0.10%)
                                           -0.0000  0.4652  0.0240  0.0018 -0.0002
                                           -0.7694  0.0276 -0.0055 -0.0009  0.0186
                                           -0.0032 -0.0021 -0.0001 -0.4346  0.0033
                                           -0.0020  0.0010 -0.0018  0.0239 -0.0007
                                            0.0195 -0.0014
                ( 38.77%)  -0.6227* N   9 s( 35.32%)p 1.83( 64.65%)d 0.00(  0.03%)
                                           -0.0000  0.5943 -0.0020 -0.0044  0.0001
                                            0.6982 -0.0002 -0.0048  0.0013 -0.0437
                                            0.0008  0.0013  0.0003  0.3963  0.0012
                                           -0.0028  0.0009 -0.0028  0.0102  0.0003
                                            0.0126  0.0027
   377. (0.02241) BD*( 1) C   7 - H  23  
                ( 37.69%)   0.6139* C   7 s( 21.60%)p 3.63( 78.32%)d 0.00(  0.08%)
                                            0.0003 -0.4641  0.0249  0.0020 -0.0002
                                            0.1981 -0.0002 -0.0003  0.0008 -0.1352
                                           -0.0066  0.0015  0.0011 -0.8515 -0.0242
                                           -0.0017  0.0025  0.0018  0.0114 -0.0071
                                           -0.0015 -0.0240
                ( 62.31%)  -0.7894* H  23 s(100.00%)
                                           -1.0000 -0.0041 -0.0006
   378. (0.03531) BD*( 1) C   8 - C  10  
                ( 49.99%)   0.7070* C   8 s( 34.29%)p 1.92( 65.68%)d 0.00(  0.03%)
                                            0.0000 -0.5854 -0.0131 -0.0034  0.0003
                                           -0.5641  0.0025  0.0010 -0.0020  0.2133
                                            0.0100  0.0007  0.0011 -0.5411  0.0136
                                            0.0008 -0.0016  0.0070 -0.0151  0.0039
                                           -0.0053 -0.0020
                ( 50.01%)  -0.7072* C  10 s( 39.15%)p 1.55( 60.82%)d 0.00(  0.03%)
                                           -0.0001 -0.6256 -0.0119 -0.0071 -0.0003
                                            0.5457 -0.0042 -0.0007  0.0070 -0.3043
                                            0.0094 -0.0000 -0.0010  0.4665  0.0045
                                           -0.0013  0.0086  0.0074 -0.0145  0.0012
                                           -0.0022 -0.0024
   379. (0.02393) BD*( 1) C   8 - C  14  
                ( 48.62%)   0.6973* C   8 s( 33.91%)p 1.95( 66.06%)d 0.00(  0.03%)
                                            0.0003 -0.5823 -0.0043  0.0008 -0.0003
                                            0.2020 -0.0105  0.0008  0.0014  0.4931
                                            0.0009 -0.0020  0.0010  0.6136 -0.0110
                                           -0.0033  0.0035 -0.0015 -0.0062 -0.0143
                                            0.0061 -0.0053
                ( 51.38%)  -0.7168* C  14 s( 34.64%)p 1.89( 65.33%)d 0.00(  0.03%)
                                           -0.0002 -0.5885 -0.0044 -0.0032 -0.0004
                                           -0.1976 -0.0147  0.0033 -0.0010 -0.4992
                                            0.0172  0.0084  0.0011 -0.6036 -0.0043
                                            0.0085 -0.0013 -0.0018 -0.0083 -0.0119
                                            0.0043 -0.0053
   380. (0.35132) BD*( 2) C   8 - C  14  
                ( 49.64%)   0.7045* C   8 s(  0.00%)p 1.00( 99.96%)d 0.00(  0.04%)
                                           -0.0000  0.0024  0.0048  0.0024  0.0002
                                           -0.7073 -0.0013 -0.0045  0.0047 -0.4169
                                           -0.0067 -0.0040  0.0018  0.5703  0.0059
                                            0.0057 -0.0027  0.0106  0.0083 -0.0056
                                           -0.0080 -0.0101
                ( 50.36%)  -0.7097* C  14 s(  0.00%)p 1.00( 99.96%)d 0.00(  0.04%)
                                            0.0001  0.0051  0.0011  0.0031 -0.0000
                                           -0.7103 -0.0059 -0.0052  0.0020 -0.4132
                                           -0.0097 -0.0022 -0.0006  0.5692  0.0067
                                            0.0053 -0.0012 -0.0081 -0.0053 -0.0043
                                           -0.0061  0.0163
   381. (0.05212) BD*( 1) N   9 - C  15  
                ( 36.78%)   0.6065* N   9 s( 35.67%)p 1.80( 64.28%)d 0.00(  0.05%)
                                           -0.0000 -0.5972 -0.0107 -0.0058 -0.0000
                                            0.7068 -0.0264  0.0035  0.0017 -0.1082
                                            0.0016 -0.0001 -0.0002 -0.3616 -0.0091
                                            0.0024 -0.0012  0.0049  0.0130 -0.0028
                                           -0.0162  0.0010
                ( 63.22%)  -0.7951* C  15 s( 32.58%)p 2.07( 67.34%)d 0.00(  0.08%)
                                           -0.0001 -0.5704  0.0197 -0.0029  0.0021
                                           -0.7198  0.0249  0.0101 -0.0029  0.1220
                                           -0.0038 -0.0011  0.0004  0.3734 -0.0149
                                            0.0014  0.0027  0.0059  0.0207 -0.0028
                                           -0.0159  0.0066
   382. (0.01767) BD*( 1) N   9 - H  24  
                ( 29.33%)   0.5416* N   9 s( 28.90%)p 2.46( 71.04%)d 0.00(  0.06%)
                                           -0.0002  0.5376 -0.0043 -0.0029 -0.0001
                                            0.0133  0.0033 -0.0011  0.0016 -0.0799
                                            0.0010  0.0006 -0.0000 -0.8387  0.0193
                                            0.0014  0.0018 -0.0012  0.0003  0.0049
                                            0.0046  0.0243
                ( 70.67%)  -0.8407* H  24 s(100.00%)
                                            1.0000 -0.0067  0.0022
   383. (0.02547) BD*( 1) C  10 - C  11  
                ( 48.84%)   0.6988* C  10 s( 38.01%)p 1.63( 61.96%)d 0.00(  0.03%)
                                            0.0001 -0.6163 -0.0129  0.0034  0.0002
                                           -0.3654  0.0186 -0.0034 -0.0005  0.6946
                                           -0.0094  0.0045  0.0077  0.0535  0.0154
                                           -0.0021  0.0053  0.0122 -0.0032 -0.0057
                                            0.0095  0.0064
                ( 51.16%)  -0.7153* C  11 s( 34.69%)p 1.88( 65.28%)d 0.00(  0.03%)
                                           -0.0000 -0.5887  0.0172 -0.0037 -0.0002
                                            0.3348  0.0149 -0.0089  0.0001 -0.7261
                                            0.0191  0.0122  0.0021 -0.1078  0.0329
                                           -0.0016  0.0017  0.0130 -0.0012 -0.0034
                                            0.0091  0.0080
   384. (0.38966) BD*( 2) C  10 - C  11  
                ( 46.07%)   0.6788* C  10 s(  0.00%)p 1.00( 99.98%)d 0.00(  0.02%)
                                            0.0000 -0.0025 -0.0004 -0.0007  0.0001
                                            0.7121 -0.0055  0.0137 -0.0031  0.4159
                                           -0.0015  0.0083 -0.0019 -0.5651  0.0039
                                           -0.0108  0.0026 -0.0068 -0.0048  0.0059
                                            0.0087  0.0024
                ( 53.93%)  -0.7344* C  11 s(  0.00%)p 1.00( 99.95%)d 0.00(  0.05%)
                                           -0.0000 -0.0006  0.0004  0.0007  0.0001
                                            0.7108  0.0082  0.0128 -0.0000  0.4126
                                            0.0053  0.0077  0.0002 -0.5688 -0.0066
                                           -0.0105 -0.0002  0.0053  0.0037 -0.0111
                                           -0.0163  0.0058
   385. (0.03047) BD*( 1) C  10 -Br  17  
                ( 48.53%)   0.6966* C  10 s( 22.81%)p 3.38( 77.00%)d 0.01(  0.19%)
                                            0.0001 -0.4767  0.0278  0.0049  0.0001
                                           -0.2465 -0.0006  0.0049  0.0034 -0.5002
                                           -0.0191  0.0197  0.0027 -0.6765 -0.0148
                                            0.0170  0.0073 -0.0095 -0.0203 -0.0322
                                            0.0084 -0.0173
                ( 51.47%)  -0.7174*Br  17 s( 15.52%)p 5.44( 84.48%)
                                           -0.3934 -0.0209  0.2890  0.0177  0.4815
                                            0.0358  0.7250  0.0472
   386. (0.01748) BD*( 1) C  11 - C  12  
                ( 49.31%)   0.7022* C  11 s( 34.85%)p 1.87( 65.11%)d 0.00(  0.03%)
                                            0.0002 -0.5902  0.0106  0.0062  0.0000
                                            0.2072  0.0239 -0.0068  0.0007  0.4835
                                           -0.0368 -0.0041  0.0004  0.6102  0.0032
                                           -0.0114  0.0012 -0.0025 -0.0104 -0.0128
                                            0.0032 -0.0068
                ( 50.69%)  -0.7119* C  12 s( 34.40%)p 1.91( 65.57%)d 0.00(  0.03%)
                                           -0.0001 -0.5864  0.0109  0.0002  0.0001
                                           -0.2208  0.0294 -0.0012 -0.0001 -0.4745
                                           -0.0175 -0.0117  0.0000 -0.6163  0.0239
                                           -0.0102 -0.0001 -0.0015 -0.0065 -0.0144
                                            0.0064 -0.0045
   387. (0.01147) BD*( 1) C  11 - H  25  
                ( 39.10%)   0.6253* C  11 s( 30.37%)p 2.29( 69.57%)d 0.00(  0.07%)
                                            0.0003 -0.5507 -0.0195 -0.0024  0.0002
                                           -0.5816 -0.0027 -0.0045 -0.0012  0.2575
                                           -0.0067  0.0036  0.0007 -0.5394 -0.0088
                                           -0.0034 -0.0011  0.0097 -0.0196  0.0096
                                           -0.0091 -0.0031
                ( 60.90%)  -0.7804* H  25 s(100.00%)
                                           -1.0000 -0.0014 -0.0012
   388. (0.01508) BD*( 1) C  12 - C  13  
                ( 49.99%)   0.7070* C  12 s( 34.71%)p 1.88( 65.26%)d 0.00(  0.03%)
                                           -0.0000 -0.5890  0.0123 -0.0005  0.0000
                                            0.5611 -0.0078  0.0101  0.0002 -0.2265
                                           -0.0290 -0.0076 -0.0005  0.5333 -0.0306
                                            0.0071 -0.0001  0.0090 -0.0143  0.0044
                                           -0.0038 -0.0009
                ( 50.01%)  -0.7072* C  13 s( 34.60%)p 1.89( 65.37%)d 0.00(  0.03%)
                                           -0.0000 -0.5881  0.0122  0.0021  0.0005
                                           -0.5641  0.0156  0.0085 -0.0002  0.2574
                                           -0.0390 -0.0002 -0.0002 -0.5169 -0.0090
                                            0.0108 -0.0004  0.0065 -0.0155  0.0028
                                           -0.0045 -0.0033
   389. (0.32351) BD*( 2) C  12 - C  13  
                ( 49.84%)   0.7060* C  12 s(  0.00%)p 1.00( 99.96%)d 0.00(  0.04%)
                                           -0.0000  0.0005  0.0001 -0.0005 -0.0000
                                           -0.7089 -0.0162  0.0088  0.0005 -0.4126
                                           -0.0091  0.0053  0.0005  0.5712  0.0128
                                           -0.0069 -0.0006 -0.0050 -0.0035  0.0107
                                            0.0153 -0.0053
                ( 50.16%)  -0.7082* C  13 s(  0.00%)p 1.00( 99.96%)d 0.00(  0.04%)
                                            0.0000  0.0003  0.0010  0.0004  0.0002
                                           -0.7103 -0.0164 -0.0088  0.0010 -0.4130
                                           -0.0095 -0.0054  0.0007  0.5691  0.0133
                                            0.0070 -0.0006 -0.0078 -0.0058 -0.0043
                                           -0.0057  0.0165
   390. (0.01081) BD*( 1) C  12 - H  26  
                ( 39.44%)   0.6280* C  12 s( 30.80%)p 2.25( 69.14%)d 0.00(  0.06%)
                                           -0.0003  0.5546  0.0181 -0.0004  0.0002
                                            0.3636  0.0026 -0.0036  0.0007 -0.7428
                                           -0.0035  0.0078 -0.0014 -0.0858  0.0007
                                            0.0011 -0.0002 -0.0168 -0.0034  0.0036
                                           -0.0134 -0.0128
                ( 60.56%)  -0.7782* H  26 s(100.00%)
                                            1.0000  0.0005  0.0012
   391. (0.01510) BD*( 1) C  13 - C  14  
                ( 50.59%)   0.7113* C  13 s( 34.65%)p 1.89( 65.32%)d 0.00(  0.03%)
                                            0.0001  0.5885 -0.0107  0.0014  0.0001
                                           -0.3560  0.0288  0.0040  0.0003  0.7200
                                           -0.0061 -0.0121  0.0004  0.0779  0.0304
                                           -0.0045  0.0005 -0.0115  0.0008  0.0061
                                           -0.0103 -0.0069
                ( 49.41%)  -0.7029* C  14 s( 34.99%)p 1.86( 64.98%)d 0.00(  0.03%)
                                           -0.0000  0.5913  0.0157 -0.0004 -0.0001
                                            0.3470  0.0166 -0.0058 -0.0001 -0.7201
                                            0.0170  0.0063 -0.0009 -0.0949  0.0344
                                           -0.0021 -0.0006 -0.0131  0.0026  0.0029
                                           -0.0082 -0.0071
   392. (0.01121) BD*( 1) C  13 - H  27  
                ( 39.49%)   0.6284* C  13 s( 30.66%)p 2.26( 69.27%)d 0.00(  0.07%)
                                           -0.0003  0.5534  0.0182  0.0006  0.0004
                                           -0.2208 -0.0018 -0.0018 -0.0003 -0.4926
                                           -0.0028 -0.0056 -0.0010 -0.6334 -0.0044
                                           -0.0062 -0.0012  0.0085  0.0080  0.0198
                                           -0.0057  0.0098
                ( 60.51%)  -0.7779* H  27 s(100.00%)
                                            1.0000  0.0006  0.0012
   393. (0.01204) BD*( 1) C  14 - H  28  
                ( 39.70%)   0.6300* C  14 s( 30.26%)p 2.30( 69.68%)d 0.00(  0.07%)
                                           -0.0004  0.5498 -0.0159 -0.0024 -0.0001
                                           -0.5788 -0.0008 -0.0025 -0.0011  0.2452
                                            0.0131 -0.0024 -0.0005 -0.5490  0.0056
                                           -0.0048 -0.0021 -0.0088  0.0201 -0.0096
                                            0.0086  0.0043
                ( 60.30%)  -0.7766* H  28 s(100.00%)
                                            1.0000  0.0016  0.0007
   394. (0.27596) BD*( 1) C  15 - O  16  
                ( 73.31%)   0.8562* C  15 s(  0.00%)p 1.00( 99.40%)d 0.01(  0.60%)
                                           -0.0000  0.0048  0.0003  0.0008 -0.0000
                                            0.1114  0.0062  0.0030 -0.0008  0.9843
                                            0.0470  0.0219 -0.0060 -0.0997 -0.0045
                                           -0.0025  0.0002 -0.0635  0.0014 -0.0427
                                           -0.0103  0.0073
                ( 26.69%)  -0.5166* O  16 s(  0.00%)p 1.00( 99.89%)d 0.00(  0.11%)
                                            0.0000  0.0026 -0.0003  0.0000 -0.0000
                                            0.1184 -0.0001  0.0001 -0.0004  0.9877
                                            0.0017  0.0030 -0.0024 -0.0965 -0.0003
                                           -0.0004  0.0002  0.0268 -0.0004  0.0188
                                            0.0045 -0.0033
   395. (0.00549) BD*( 2) C  15 - O  16  
                ( 63.86%)   0.7991* C  15 s( 31.98%)p 2.12( 67.87%)d 0.00(  0.16%)
                                           -0.0001  0.5620 -0.0622 -0.0019 -0.0015
                                           -0.6794  0.0580 -0.0001 -0.0051  0.0275
                                           -0.0052  0.0009  0.0004 -0.4610  0.0161
                                            0.0073 -0.0017 -0.0017  0.0322 -0.0006
                                            0.0227  0.0027
                ( 36.14%)  -0.6012* O  16 s( 36.96%)p 1.70( 62.93%)d 0.00(  0.11%)
                                            0.0000  0.6064 -0.0439 -0.0017 -0.0000
                                            0.6482 -0.0207 -0.0027 -0.0012 -0.0349
                                            0.0009  0.0003  0.0002  0.4553 -0.0145
                                            0.0002  0.0005 -0.0017  0.0271 -0.0017
                                            0.0188 -0.0019
   396. (0.03739) BD*( 1) C  15 - H  29  
                ( 41.59%)   0.6449* C  15 s( 35.81%)p 1.79( 64.10%)d 0.00(  0.09%)
                                            0.0002 -0.5967 -0.0456  0.0010 -0.0020
                                            0.0450 -0.0140  0.0084  0.0030 -0.0827
                                           -0.0002 -0.0007  0.0001 -0.7946 -0.0185
                                            0.0037  0.0045 -0.0013  0.0014 -0.0043
                                            0.0069 -0.0285
                ( 58.41%)  -0.7643* H  29 s(100.00%)
                                           -1.0000 -0.0041  0.0003


 NHO Directionality and "Bond Bending" (deviations from line of nuclear centers)

         [Thresholds for printing:  angular deviation  >  1.0 degree]
                                    hybrid p-character > 25.0%
                                    orbital occupancy  >  0.10e

                                Line of Centers        Hybrid 1              Hybrid 2
                                ---------------  -------------------   ------------------
                NBO               Theta   Phi    Theta   Phi    Dev    Theta   Phi    Dev
 ========================================================================================
     1. BD (   1) C   1 - C   2   128.3  250.6   127.0  250.2   1.3     50.4   71.0   1.3
     2. BD (   1) C   1 - C   6    18.3  181.9    19.0  185.5   1.3    162.3  358.0   1.3
     3. BD (   2) C   1 - C   6    18.3  181.9   105.3  148.2  89.9     74.5  328.1  90.1
     5. BD (   1) C   2 - C   3    70.7  232.7    69.3  231.8   1.6    107.9   53.6   1.7
     6. BD (   2) C   2 - C   3    70.7  232.7    74.8  327.8  89.8     75.1  328.5  89.6
     8. BD (   1) C   3 - C   4    18.3  184.5     --     --    --     162.2    1.3   1.1
    10. BD (   1) C   4 - C   5    52.5   70.8     --     --    --     128.6  251.4   1.2
    11. BD (   2) C   4 - C   5    52.5   70.8   105.5  148.5  89.9    105.5  148.4  90.1
    12. BD (   1) C   4 - C   7    70.4  232.1    71.2  233.8   1.8    109.9   50.7   1.3
    13. BD (   1) C   5 - C   6   109.2   52.7   110.8   52.4   1.7     72.3  233.1   1.6
    16. BD (   1) C   7 - C   8    94.7  296.6    97.1  296.0   2.4      --     --    --
    17. BD (   1) C   7 - N   9   119.6  176.6   120.0  179.0   2.1      --     --    --
    18. BD (   1) C   7 - H  23    14.1  143.6    15.5  144.9   1.5      --     --    --
    19. BD (   1) C   8 - C  10    49.8  336.1    48.9  338.2   1.8    127.5  151.6   4.4
    20. BD (   1) C   8 - C  14   138.7  247.9     --     --    --      40.7   66.0   1.4
    21. BD (   2) C   8 - C  14   138.7  247.9    55.0  211.0  89.9     55.2  210.6  90.2
    22. BD (   1) N   9 - C  15    63.7  170.8    62.0  171.1   1.7    117.5  350.3   1.2
    24. BD (   1) C  10 - C  11    96.6  295.7    95.3  296.7   1.7     84.5  116.2   1.2
    25. BD (   2) C  10 - C  11    96.6  295.7    55.6  210.4  89.9    124.7   30.2  90.1
    26. BD (   1) C  10 -Br  17    38.4   60.6    39.6   64.3   2.6      --     --    --
    27. BD (   1) C  11 - C  12   139.3  246.3   140.5  243.1   2.4     41.8   69.1   2.1
    28. BD (   1) C  11 - H  25    50.1  335.7    49.3  336.6   1.1      --     --    --
    29. BD (   1) C  12 - C  13   130.6  156.7   129.3  154.9   1.9     48.5  338.0   1.3
    30. BD (   2) C  12 - C  13   130.6  156.7    55.1  210.2  90.0     55.3  210.2  90.1
    32. BD (   1) C  13 - C  14    83.7  115.8    82.3  114.7   1.7     94.6  297.2   2.2
    34. BD (   1) C  14 - H  28   132.0  157.9   130.8  156.4   1.6      --     --    --
    35. BD (   1) C  15 - O  16   124.2  177.3    95.8   83.5  89.9     95.6   83.2  89.8
    36. BD (   2) C  15 - O  16   124.2  177.3     --     --    --      54.7  356.9   1.1
    54. LP (   1) N   9             --     --     95.1   83.6   --       --     --    --
    55. LP (   1) O  16             --     --    125.4  177.4   --       --     --    --
    56. LP (   2) O  16             --     --    144.4  345.4   --       --     --    --
    58. LP (   2)Br  17             --     --    104.9  128.7   --       --     --    --
    59. LP (   3)Br  17             --     --     56.1  208.4   --       --     --    --
   362. BD*(   2) C   1 - C   6    18.3  181.9   105.3  148.2  89.9     74.5  328.1  90.1
   365. BD*(   2) C   2 - C   3    70.7  232.7    74.8  327.8  89.8     75.1  328.5  89.6
   370. BD*(   2) C   4 - C   5    52.5   70.8   105.5  148.5  89.9    105.5  148.4  90.1
   380. BD*(   2) C   8 - C  14   138.7  247.9    55.0  211.0  89.9     55.2  210.6  90.2
   384. BD*(   2) C  10 - C  11    96.6  295.7    55.6  210.4  89.9    124.7   30.2  90.1
   389. BD*(   2) C  12 - C  13   130.6  156.7    55.1  210.2  90.0     55.3  210.2  90.1
   394. BD*(   1) C  15 - O  16   124.2  177.3    95.8   83.5  89.9     95.6   83.2  89.8


 Second Order Perturbation Theory Analysis of Fock Matrix in NBO Basis

     Threshold for printing:   0.50 kcal/mol
                                                                              E(2)  E(j)-E(i) F(i,j)
         Donor NBO (i)                     Acceptor NBO (j)                 kcal/mol   a.u.    a.u. 
 ===================================================================================================

 within unit  1
   1. BD (   1) C   1 - C   2        / 94. RY*(   1) C   3                    0.94    1.85    0.037
   1. BD (   1) C   1 - C   2        / 95. RY*(   2) C   3                    1.46    1.96    0.048
   1. BD (   1) C   1 - C   2        /145. RY*(   1) C   6                    1.04    1.87    0.039
   1. BD (   1) C   1 - C   2        /146. RY*(   2) C   6                    1.43    2.17    0.050
   1. BD (   1) C   1 - C   2        /361. BD*(   1) C   1 - C   6            2.52    1.39    0.053
   1. BD (   1) C   1 - C   2        /363. BD*(   1) C   1 - H  18            1.32    1.39    0.038
   1. BD (   1) C   1 - C   2        /364. BD*(   1) C   2 - C   3            2.59    1.38    0.053
   1. BD (   1) C   1 - C   2        /366. BD*(   1) C   2 - H  19            1.34    1.38    0.038
   1. BD (   1) C   1 - C   2        /368. BD*(   1) C   3 - H  20            2.51    1.38    0.053
   1. BD (   1) C   1 - C   2        /374. BD*(   1) C   6 - H  22            2.35    1.38    0.051
   2. BD (   1) C   1 - C   6        / 77. RY*(   1) C   2                    1.01    1.86    0.039
   2. BD (   1) C   1 - C   6        / 78. RY*(   2) C   2                    1.47    2.17    0.051
   2. BD (   1) C   1 - C   6        /128. RY*(   1) C   5                    0.78    1.86    0.034
   2. BD (   1) C   1 - C   6        /129. RY*(   2) C   5                    1.74    1.93    0.052
   2. BD (   1) C   1 - C   6        /360. BD*(   1) C   1 - C   2            2.51    1.39    0.053
   2. BD (   1) C   1 - C   6        /363. BD*(   1) C   1 - H  18            1.33    1.39    0.038
   2. BD (   1) C   1 - C   6        /366. BD*(   1) C   2 - H  19            2.36    1.38    0.051
   2. BD (   1) C   1 - C   6        /372. BD*(   1) C   5 - C   6            2.58    1.38    0.053
   2. BD (   1) C   1 - C   6        /373. BD*(   1) C   5 - H  21            2.47    1.38    0.052
   2. BD (   1) C   1 - C   6        /374. BD*(   1) C   6 - H  22            1.35    1.38    0.039
   3. BD (   2) C   1 - C   6        / 80. RY*(   4) C   2                    0.77    1.75    0.036
   3. BD (   2) C   1 - C   6        /132. RY*(   5) C   5                    0.99    1.55    0.038
   3. BD (   2) C   1 - C   6        /365. BD*(   2) C   2 - C   3           28.80    0.35    0.090
   3. BD (   2) C   1 - C   6        /370. BD*(   2) C   4 - C   5           28.49    0.35    0.089
   4. BD (   1) C   1 - H  18        / 77. RY*(   1) C   2                    1.33    1.71    0.043
   4. BD (   1) C   1 - H  18        /145. RY*(   1) C   6                    1.33    1.72    0.043
   4. BD (   1) C   1 - H  18        /360. BD*(   1) C   1 - C   2            0.94    1.24    0.030
   4. BD (   1) C   1 - H  18        /361. BD*(   1) C   1 - C   6            0.95    1.24    0.031
   4. BD (   1) C   1 - H  18        /364. BD*(   1) C   2 - C   3            3.87    1.23    0.062
   4. BD (   1) C   1 - H  18        /366. BD*(   1) C   2 - H  19            0.56    1.23    0.024
   4. BD (   1) C   1 - H  18        /372. BD*(   1) C   5 - C   6            3.82    1.23    0.061
   4. BD (   1) C   1 - H  18        /374. BD*(   1) C   6 - H  22            0.56    1.23    0.024
   5. BD (   1) C   2 - C   3        / 60. RY*(   1) C   1                    0.96    1.88    0.038
   5. BD (   1) C   2 - C   3        / 61. RY*(   2) C   1                    1.42    2.18    0.050
   5. BD (   1) C   2 - C   3        /111. RY*(   1) C   4                    1.32    1.99    0.046
   5. BD (   1) C   2 - C   3        /112. RY*(   2) C   4                    0.84    1.91    0.036
   5. BD (   1) C   2 - C   3        /360. BD*(   1) C   1 - C   2            2.50    1.39    0.053
   5. BD (   1) C   2 - C   3        /363. BD*(   1) C   1 - H  18            2.30    1.38    0.051
   5. BD (   1) C   2 - C   3        /366. BD*(   1) C   2 - H  19            1.31    1.38    0.038
   5. BD (   1) C   2 - C   3        /367. BD*(   1) C   3 - C   4            3.73    1.37    0.064
   5. BD (   1) C   2 - C   3        /368. BD*(   1) C   3 - H  20            1.57    1.38    0.042
   5. BD (   1) C   2 - C   3        /371. BD*(   1) C   4 - C   7            3.99    1.26    0.063
   6. BD (   2) C   2 - C   3        / 62. RY*(   3) C   1                    1.35    0.78    0.032
   6. BD (   2) C   2 - C   3        /362. BD*(   2) C   1 - C   6           27.83    0.35    0.088
   6. BD (   2) C   2 - C   3        /370. BD*(   2) C   4 - C   5           29.13    0.35    0.091
   7. BD (   1) C   2 - H  19        / 60. RY*(   1) C   1                    1.24    1.73    0.041
   7. BD (   1) C   2 - H  19        / 94. RY*(   1) C   3                    1.13    1.71    0.039
   7. BD (   1) C   2 - H  19        /360. BD*(   1) C   1 - C   2            0.94    1.24    0.031
   7. BD (   1) C   2 - H  19        /361. BD*(   1) C   1 - C   6            3.69    1.24    0.060
   7. BD (   1) C   2 - H  19        /363. BD*(   1) C   1 - H  18            0.57    1.24    0.024
   7. BD (   1) C   2 - H  19        /364. BD*(   1) C   2 - C   3            0.95    1.23    0.031
   7. BD (   1) C   2 - H  19        /367. BD*(   1) C   3 - C   4            3.98    1.23    0.062
   7. BD (   1) C   2 - H  19        /368. BD*(   1) C   3 - H  20            0.55    1.23    0.023
   8. BD (   1) C   3 - C   4        / 77. RY*(   1) C   2                    1.20    1.86    0.042
   8. BD (   1) C   3 - C   4        / 78. RY*(   2) C   2                    1.55    2.17    0.052
   8. BD (   1) C   3 - C   4        /112. RY*(   2) C   4                    0.52    1.91    0.028
   8. BD (   1) C   3 - C   4        /128. RY*(   1) C   5                    0.83    1.86    0.035
   8. BD (   1) C   3 - C   4        /162. RY*(   1) C   7                    1.96    1.77    0.053
   8. BD (   1) C   3 - C   4        /364. BD*(   1) C   2 - C   3            3.27    1.38    0.060
   8. BD (   1) C   3 - C   4        /366. BD*(   1) C   2 - H  19            1.95    1.38    0.047
   8. BD (   1) C   3 - C   4        /368. BD*(   1) C   3 - H  20            1.55    1.38    0.041
   8. BD (   1) C   3 - C   4        /369. BD*(   1) C   4 - C   5            3.39    1.38    0.061
   8. BD (   1) C   3 - C   4        /371. BD*(   1) C   4 - C   7            2.10    1.26    0.046
   8. BD (   1) C   3 - C   4        /373. BD*(   1) C   5 - H  21            2.38    1.38    0.051
   8. BD (   1) C   3 - C   4        /377. BD*(   1) C   7 - H  23            1.41    1.21    0.037
   9. BD (   1) C   3 - H  20        / 77. RY*(   1) C   2                    1.16    1.71    0.040
   9. BD (   1) C   3 - H  20        /111. RY*(   1) C   4                    1.66    1.85    0.050
   9. BD (   1) C   3 - H  20        /360. BD*(   1) C   1 - C   2            3.53    1.24    0.059
   9. BD (   1) C   3 - H  20        /364. BD*(   1) C   2 - C   3            1.10    1.24    0.033
   9. BD (   1) C   3 - H  20        /366. BD*(   1) C   2 - H  19            0.53    1.24    0.023
   9. BD (   1) C   3 - H  20        /367. BD*(   1) C   3 - C   4            1.28    1.23    0.035
   9. BD (   1) C   3 - H  20        /369. BD*(   1) C   4 - C   5            4.89    1.23    0.069
  10. BD (   1) C   4 - C   5        / 94. RY*(   1) C   3                    0.77    1.86    0.034
  10. BD (   1) C   4 - C   5        /145. RY*(   1) C   6                    1.15    1.87    0.042
  10. BD (   1) C   4 - C   5        /146. RY*(   2) C   6                    1.55    2.17    0.052
  10. BD (   1) C   4 - C   5        /162. RY*(   1) C   7                    1.89    1.77    0.052
  10. BD (   1) C   4 - C   5        /367. BD*(   1) C   3 - C   4            3.46    1.37    0.062
  10. BD (   1) C   4 - C   5        /368. BD*(   1) C   3 - H  20            2.53    1.38    0.053
  10. BD (   1) C   4 - C   5        /371. BD*(   1) C   4 - C   7            2.16    1.26    0.047
  10. BD (   1) C   4 - C   5        /372. BD*(   1) C   5 - C   6            3.03    1.38    0.058
  10. BD (   1) C   4 - C   5        /373. BD*(   1) C   5 - H  21            1.63    1.38    0.043
  10. BD (   1) C   4 - C   5        /374. BD*(   1) C   6 - H  22            1.96    1.38    0.047
  10. BD (   1) C   4 - C   5        /375. BD*(   1) C   7 - C   8            0.85    1.24    0.029
  11. BD (   2) C   4 - C   5        / 96. RY*(   3) C   3                    1.92    1.03    0.044
  11. BD (   2) C   4 - C   5        /147. RY*(   3) C   6                    1.94    0.83    0.039
  11. BD (   2) C   4 - C   5        /362. BD*(   2) C   1 - C   6           27.93    0.35    0.089
  11. BD (   2) C   4 - C   5        /365. BD*(   2) C   2 - C   3           27.40    0.35    0.088
  11. BD (   2) C   4 - C   5        /375. BD*(   1) C   7 - C   8            2.88    0.76    0.045
  11. BD (   2) C   4 - C   5        /376. BD*(   1) C   7 - N   9            4.93    0.71    0.058
  11. BD (   2) C   4 - C   5        /380. BD*(   2) C   8 - C  14            0.76    0.34    0.014
  12. BD (   1) C   4 - C   7        / 94. RY*(   1) C   3                    1.38    1.82    0.045
  12. BD (   1) C   4 - C   7        /128. RY*(   1) C   5                    1.91    1.82    0.053
  12. BD (   1) C   4 - C   7        /180. RY*(   2) C   8                    1.68    1.50    0.045
  12. BD (   1) C   4 - C   7        /196. RY*(   1) N   9                    1.52    1.47    0.042
  12. BD (   1) C   4 - C   7        /364. BD*(   1) C   2 - C   3            2.15    1.35    0.048
  12. BD (   1) C   4 - C   7        /367. BD*(   1) C   3 - C   4            1.99    1.34    0.046
  12. BD (   1) C   4 - C   7        /369. BD*(   1) C   4 - C   5            2.12    1.34    0.048
  12. BD (   1) C   4 - C   7        /372. BD*(   1) C   5 - C   6            2.14    1.35    0.048
  12. BD (   1) C   4 - C   7        /375. BD*(   1) C   7 - C   8            2.61    1.20    0.050
  12. BD (   1) C   4 - C   7        /376. BD*(   1) C   7 - N   9            0.88    1.15    0.028
  12. BD (   1) C   4 - C   7        /377. BD*(   1) C   7 - H  23            1.13    1.17    0.033
  12. BD (   1) C   4 - C   7        /379. BD*(   1) C   8 - C  14            1.19    1.32    0.036
  12. BD (   1) C   4 - C   7        /380. BD*(   2) C   8 - C  14            2.61    0.78    0.044
  12. BD (   1) C   4 - C   7        /381. BD*(   1) N   9 - C  15            1.88    1.27    0.044
  13. BD (   1) C   5 - C   6        / 60. RY*(   1) C   1                    0.95    1.88    0.038
  13. BD (   1) C   5 - C   6        / 61. RY*(   2) C   1                    1.42    2.18    0.050
  13. BD (   1) C   5 - C   6        /111. RY*(   1) C   4                    0.94    1.99    0.039
  13. BD (   1) C   5 - C   6        /112. RY*(   2) C   4                    0.99    1.91    0.039
  13. BD (   1) C   5 - C   6        /361. BD*(   1) C   1 - C   6            2.53    1.39    0.053
  13. BD (   1) C   5 - C   6        /363. BD*(   1) C   1 - H  18            2.31    1.38    0.051
  13. BD (   1) C   5 - C   6        /369. BD*(   1) C   4 - C   5            3.44    1.38    0.061
  13. BD (   1) C   5 - C   6        /371. BD*(   1) C   4 - C   7            3.81    1.25    0.062
  13. BD (   1) C   5 - C   6        /373. BD*(   1) C   5 - H  21            1.40    1.38    0.039
  13. BD (   1) C   5 - C   6        /374. BD*(   1) C   6 - H  22            1.33    1.38    0.038
  14. BD (   1) C   5 - H  21        /111. RY*(   1) C   4                    1.83    1.84    0.052
  14. BD (   1) C   5 - H  21        /145. RY*(   1) C   6                    1.13    1.72    0.039
  14. BD (   1) C   5 - H  21        /361. BD*(   1) C   1 - C   6            3.61    1.24    0.060
  14. BD (   1) C   5 - H  21        /367. BD*(   1) C   3 - C   4            4.91    1.23    0.069
  14. BD (   1) C   5 - H  21        /369. BD*(   1) C   4 - C   5            1.35    1.23    0.036
  14. BD (   1) C   5 - H  21        /372. BD*(   1) C   5 - C   6            1.05    1.23    0.032
  14. BD (   1) C   5 - H  21        /374. BD*(   1) C   6 - H  22            0.55    1.23    0.023
  15. BD (   1) C   6 - H  22        / 60. RY*(   1) C   1                    1.24    1.73    0.041
  15. BD (   1) C   6 - H  22        /128. RY*(   1) C   5                    1.20    1.71    0.041
  15. BD (   1) C   6 - H  22        /360. BD*(   1) C   1 - C   2            3.71    1.24    0.061
  15. BD (   1) C   6 - H  22        /361. BD*(   1) C   1 - C   6            0.95    1.24    0.031
  15. BD (   1) C   6 - H  22        /363. BD*(   1) C   1 - H  18            0.57    1.24    0.024
  15. BD (   1) C   6 - H  22        /369. BD*(   1) C   4 - C   5            3.99    1.23    0.063
  15. BD (   1) C   6 - H  22        /372. BD*(   1) C   5 - C   6            0.97    1.23    0.031
  15. BD (   1) C   6 - H  22        /373. BD*(   1) C   5 - H  21            0.55    1.23    0.023
  16. BD (   1) C   7 - C   8        /112. RY*(   2) C   4                    1.40    1.88    0.046
  16. BD (   1) C   7 - C   8        /196. RY*(   1) N   9                    0.95    1.47    0.034
  16. BD (   1) C   7 - C   8        /213. RY*(   1) C  10                    2.15    2.30    0.063
  16. BD (   1) C   7 - C   8        /214. RY*(   2) C  10                    1.09    2.19    0.044
  16. BD (   1) C   7 - C   8        /281. RY*(   1) C  14                    1.41    1.82    0.046
  16. BD (   1) C   7 - C   8        /335. RY*(   4)Br  17                    0.56   16.48    0.087
  16. BD (   1) C   7 - C   8        /369. BD*(   1) C   4 - C   5            2.02    1.34    0.047
  16. BD (   1) C   7 - C   8        /370. BD*(   2) C   4 - C   5            1.51    0.79    0.034
  16. BD (   1) C   7 - C   8        /371. BD*(   1) C   4 - C   7            2.61    1.22    0.050
  16. BD (   1) C   7 - C   8        /376. BD*(   1) C   7 - N   9            0.78    1.15    0.027
  16. BD (   1) C   7 - C   8        /377. BD*(   1) C   7 - H  23            0.92    1.17    0.029
  16. BD (   1) C   7 - C   8        /378. BD*(   1) C   8 - C  10            2.55    1.30    0.051
  16. BD (   1) C   7 - C   8        /379. BD*(   1) C   8 - C  14            2.03    1.32    0.046
  16. BD (   1) C   7 - C   8        /381. BD*(   1) N   9 - C  15            1.39    1.27    0.038
  16. BD (   1) C   7 - C   8        /383. BD*(   1) C  10 - C  11            2.37    1.32    0.050
  16. BD (   1) C   7 - C   8        /391. BD*(   1) C  13 - C  14            2.35    1.35    0.050
  17. BD (   1) C   7 - N   9        /113. RY*(   3) C   4                    0.73    1.65    0.031
  17. BD (   1) C   7 - N   9        /181. RY*(   3) C   8                    0.58    1.91    0.030
  17. BD (   1) C   7 - N   9        /301. RY*(   4) C  15                    1.72    1.89    0.051
  17. BD (   1) C   7 - N   9        /302. RY*(   5) C  15                    0.60    3.24    0.040
  17. BD (   1) C   7 - N   9        /369. BD*(   1) C   4 - C   5            1.27    1.48    0.039
  17. BD (   1) C   7 - N   9        /370. BD*(   2) C   4 - C   5            1.97    0.92    0.042
  17. BD (   1) C   7 - N   9        /371. BD*(   1) C   4 - C   7            1.12    1.35    0.035
  17. BD (   1) C   7 - N   9        /375. BD*(   1) C   7 - C   8            0.93    1.34    0.032
  17. BD (   1) C   7 - N   9        /378. BD*(   1) C   8 - C  10            2.22    1.44    0.051
  17. BD (   1) C   7 - N   9        /381. BD*(   1) N   9 - C  15            0.93    1.41    0.033
  17. BD (   1) C   7 - N   9        /382. BD*(   1) N   9 - H  24            0.61    1.40    0.026
  17. BD (   1) C   7 - N   9        /395. BD*(   2) C  15 - O  16            1.72    1.49    0.045
  18. BD (   1) C   7 - H  23        /367. BD*(   1) C   3 - C   4            5.32    1.19    0.071
  18. BD (   1) C   7 - H  23        /371. BD*(   1) C   4 - C   7            0.93    1.08    0.028
  18. BD (   1) C   7 - H  23        /375. BD*(   1) C   7 - C   8            0.87    1.06    0.027
  18. BD (   1) C   7 - H  23        /379. BD*(   1) C   8 - C  14            3.37    1.18    0.056
  18. BD (   1) C   7 - H  23        /380. BD*(   2) C   8 - C  14            2.55    0.63    0.039
  18. BD (   1) C   7 - H  23        /382. BD*(   1) N   9 - H  24            4.79    1.12    0.066
  19. BD (   1) C   8 - C  10        /162. RY*(   1) C   7                    1.27    1.81    0.043
  19. BD (   1) C   8 - C  10        /230. RY*(   1) C  11                    2.20    2.04    0.060
  19. BD (   1) C   8 - C  10        /231. RY*(   2) C  11                    0.74    1.92    0.034
  19. BD (   1) C   8 - C  10        /281. RY*(   1) C  14                    0.60    1.90    0.030
  19. BD (   1) C   8 - C  10        /282. RY*(   2) C  14                    0.51    2.12    0.030
  19. BD (   1) C   8 - C  10        /375. BD*(   1) C   7 - C   8            3.04    1.27    0.056
  19. BD (   1) C   8 - C  10        /376. BD*(   1) C   7 - N   9            1.30    1.23    0.036
  19. BD (   1) C   8 - C  10        /379. BD*(   1) C   8 - C  14            3.62    1.40    0.064
  19. BD (   1) C   8 - C  10        /383. BD*(   1) C  10 - C  11            3.38    1.39    0.061
  19. BD (   1) C   8 - C  10        /387. BD*(   1) C  11 - H  25            1.91    1.40    0.046
  19. BD (   1) C   8 - C  10        /393. BD*(   1) C  14 - H  28            1.86    1.41    0.046
  20. BD (   1) C   8 - C  14        /162. RY*(   1) C   7                    0.67    1.78    0.031
  20. BD (   1) C   8 - C  14        /163. RY*(   2) C   7                    0.56    1.57    0.027
  20. BD (   1) C   8 - C  14        /213. RY*(   1) C  10                    1.13    2.35    0.046
  20. BD (   1) C   8 - C  14        /264. RY*(   1) C  13                    1.15    1.87    0.042
  20. BD (   1) C   8 - C  14        /265. RY*(   2) C  13                    1.64    2.17    0.054
  20. BD (   1) C   8 - C  14        /375. BD*(   1) C   7 - C   8            1.96    1.24    0.044
  20. BD (   1) C   8 - C  14        /377. BD*(   1) C   7 - H  23            0.91    1.21    0.030
  20. BD (   1) C   8 - C  14        /378. BD*(   1) C   8 - C  10            4.69    1.34    0.071
  20. BD (   1) C   8 - C  14        /385. BD*(   1) C  10 -Br  17            5.61    0.94    0.065
  20. BD (   1) C   8 - C  14        /391. BD*(   1) C  13 - C  14            3.04    1.39    0.058
  20. BD (   1) C   8 - C  14        /392. BD*(   1) C  13 - H  27            1.85    1.38    0.045
  20. BD (   1) C   8 - C  14        /393. BD*(   1) C  14 - H  28            1.45    1.38    0.040
  21. BD (   2) C   8 - C  14        /215. RY*(   3) C  10                    1.18    1.27    0.038
  21. BD (   2) C   8 - C  14        /266. RY*(   3) C  13                    1.97    0.92    0.042
  21. BD (   2) C   8 - C  14        /370. BD*(   2) C   4 - C   5            0.70    0.36    0.014
  21. BD (   2) C   8 - C  14        /371. BD*(   1) C   4 - C   7            3.22    0.79    0.049
  21. BD (   2) C   8 - C  14        /376. BD*(   1) C   7 - N   9            0.54    0.72    0.019
  21. BD (   2) C   8 - C  14        /377. BD*(   1) C   7 - H  23            2.14    0.74    0.039
  21. BD (   2) C   8 - C  14        /384. BD*(   2) C  10 - C  11           26.66    0.33    0.085
  21. BD (   2) C   8 - C  14        /389. BD*(   2) C  12 - C  13           27.68    0.36    0.089
  22. BD (   1) N   9 - C  15        /162. RY*(   1) C   7                    2.05    1.94    0.056
  22. BD (   1) N   9 - C  15        /317. RY*(   3) O  16                    0.53    1.54    0.025
  22. BD (   1) N   9 - C  15        /375. BD*(   1) C   7 - C   8            0.54    1.41    0.025
  22. BD (   1) N   9 - C  15        /376. BD*(   1) C   7 - N   9            1.84    1.36    0.045
  22. BD (   1) N   9 - C  15        /377. BD*(   1) C   7 - H  23            0.57    1.38    0.025
  22. BD (   1) N   9 - C  15        /382. BD*(   1) N   9 - H  24            0.68    1.47    0.028
  22. BD (   1) N   9 - C  15        /395. BD*(   2) C  15 - O  16            0.50    1.56    0.025
  23. BD (   1) N   9 - H  24        /162. RY*(   1) C   7                    0.53    1.79    0.028
  23. BD (   1) N   9 - H  24        /163. RY*(   2) C   7                    1.29    1.58    0.040
  23. BD (   1) N   9 - H  24        /298. RY*(   1) C  15                    0.92    2.10    0.039
  23. BD (   1) N   9 - H  24        /302. RY*(   5) C  15                    0.72    3.16    0.043
  23. BD (   1) N   9 - H  24        /377. BD*(   1) C   7 - H  23            1.71    1.22    0.041
  23. BD (   1) N   9 - H  24        /381. BD*(   1) N   9 - C  15            0.52    1.32    0.024
  23. BD (   1) N   9 - H  24        /395. BD*(   2) C  15 - O  16            1.08    1.40    0.035
  23. BD (   1) N   9 - H  24        /396. BD*(   1) C  15 - H  29            2.33    1.31    0.050
  24. BD (   1) C  10 - C  11        /179. RY*(   1) C   8                    2.43    2.35    0.068
  24. BD (   1) C  10 - C  11        /213. RY*(   1) C  10                    0.77    2.38    0.038
  24. BD (   1) C  10 - C  11        /247. RY*(   1) C  12                    0.99    1.90    0.039
  24. BD (   1) C  10 - C  11        /248. RY*(   2) C  12                    1.58    2.26    0.054
  24. BD (   1) C  10 - C  11        /334. RY*(   3)Br  17                    0.68    2.93    0.040
  24. BD (   1) C  10 - C  11        /335. RY*(   4)Br  17                    0.83   16.55    0.105
  24. BD (   1) C  10 - C  11        /375. BD*(   1) C   7 - C   8            4.03    1.27    0.064
  24. BD (   1) C  10 - C  11        /378. BD*(   1) C   8 - C  10            4.20    1.38    0.068
  24. BD (   1) C  10 - C  11        /386. BD*(   1) C  11 - C  12            2.85    1.42    0.057
  24. BD (   1) C  10 - C  11        /387. BD*(   1) C  11 - H  25            1.82    1.40    0.045
  24. BD (   1) C  10 - C  11        /390. BD*(   1) C  12 - H  26            1.68    1.42    0.044
  25. BD (   2) C  10 - C  11        /180. RY*(   2) C   8                    1.13    1.09    0.034
  25. BD (   2) C  10 - C  11        /250. RY*(   4) C  12                    0.97    1.67    0.039
  25. BD (   2) C  10 - C  11        /380. BD*(   2) C   8 - C  14           27.38    0.37    0.090
  25. BD (   2) C  10 - C  11        /389. BD*(   2) C  12 - C  13           24.32    0.37    0.085
  26. BD (   1) C  10 -Br  17        /116. RY*(   6) C   4                    0.57    1.54    0.027
  26. BD (   1) C  10 -Br  17        /165. RY*(   4) C   7                    0.71    1.21    0.026
  26. BD (   1) C  10 -Br  17        /179. RY*(   1) C   8                    3.61    2.21    0.080
  26. BD (   1) C  10 -Br  17        /180. RY*(   2) C   8                    0.51    1.44    0.024
  26. BD (   1) C  10 -Br  17        /213. RY*(   1) C  10                    1.51    2.25    0.052
  26. BD (   1) C  10 -Br  17        /214. RY*(   2) C  10                    1.54    2.13    0.051
  26. BD (   1) C  10 -Br  17        /230. RY*(   1) C  11                    3.03    1.90    0.068
  26. BD (   1) C  10 -Br  17        /236. RY*(   7) C  11                    0.55    1.81    0.028
  26. BD (   1) C  10 -Br  17        /334. RY*(   3)Br  17                    1.88    2.80    0.065
  26. BD (   1) C  10 -Br  17        /335. RY*(   4)Br  17                    2.52   16.42    0.182
  26. BD (   1) C  10 -Br  17        /379. BD*(   1) C   8 - C  14            3.69    1.27    0.061
  26. BD (   1) C  10 -Br  17        /386. BD*(   1) C  11 - C  12            3.30    1.28    0.058
  27. BD (   1) C  11 - C  12        /214. RY*(   2) C  10                    2.15    2.24    0.062
  27. BD (   1) C  11 - C  12        /264. RY*(   1) C  13                    0.93    1.88    0.037
  27. BD (   1) C  11 - C  12        /265. RY*(   2) C  13                    1.54    2.17    0.052
  27. BD (   1) C  11 - C  12        /383. BD*(   1) C  10 - C  11            3.76    1.36    0.064
  27. BD (   1) C  11 - C  12        /385. BD*(   1) C  10 -Br  17            4.62    0.94    0.059
  27. BD (   1) C  11 - C  12        /387. BD*(   1) C  11 - H  25            1.42    1.37    0.040
  27. BD (   1) C  11 - C  12        /388. BD*(   1) C  12 - C  13            2.39    1.39    0.052
  27. BD (   1) C  11 - C  12        /390. BD*(   1) C  12 - H  26            1.32    1.39    0.038
  27. BD (   1) C  11 - C  12        /392. BD*(   1) C  13 - H  27            2.32    1.38    0.051
  28. BD (   1) C  11 - H  25        /213. RY*(   1) C  10                    1.21    2.20    0.046
  28. BD (   1) C  11 - H  25        /247. RY*(   1) C  12                    1.17    1.72    0.040
  28. BD (   1) C  11 - H  25        /378. BD*(   1) C   8 - C  10            4.56    1.20    0.066
  28. BD (   1) C  11 - H  25        /383. BD*(   1) C  10 - C  11            1.45    1.21    0.038
  28. BD (   1) C  11 - H  25        /386. BD*(   1) C  11 - C  12            1.10    1.24    0.033
  28. BD (   1) C  11 - H  25        /388. BD*(   1) C  12 - C  13            3.58    1.25    0.060
  28. BD (   1) C  11 - H  25        /390. BD*(   1) C  12 - H  26            0.58    1.24    0.024
  29. BD (   1) C  12 - C  13        /231. RY*(   2) C  11                    2.24    1.89    0.058
  29. BD (   1) C  12 - C  13        /281. RY*(   1) C  14                    0.96    1.87    0.038
  29. BD (   1) C  12 - C  13        /282. RY*(   2) C  14                    1.46    2.09    0.050
  29. BD (   1) C  12 - C  13        /386. BD*(   1) C  11 - C  12            2.47    1.39    0.052
  29. BD (   1) C  12 - C  13        /387. BD*(   1) C  11 - H  25            2.27    1.37    0.050
  29. BD (   1) C  12 - C  13        /390. BD*(   1) C  12 - H  26            1.42    1.39    0.040
  29. BD (   1) C  12 - C  13        /391. BD*(   1) C  13 - C  14            2.62    1.39    0.054
  29. BD (   1) C  12 - C  13        /392. BD*(   1) C  13 - H  27            1.37    1.39    0.039
  29. BD (   1) C  12 - C  13        /393. BD*(   1) C  14 - H  28            2.48    1.38    0.052
  30. BD (   2) C  12 - C  13        /234. RY*(   5) C  11                    1.00    1.56    0.039
  30. BD (   2) C  12 - C  13        /284. RY*(   4) C  14                    0.96    1.60    0.038
  30. BD (   2) C  12 - C  13        /380. BD*(   2) C   8 - C  14           29.51    0.34    0.090
  30. BD (   2) C  12 - C  13        /384. BD*(   2) C  10 - C  11           32.70    0.32    0.093
  31. BD (   1) C  12 - H  26        /230. RY*(   1) C  11                    1.01    1.86    0.039
  31. BD (   1) C  12 - H  26        /264. RY*(   1) C  13                    1.25    1.73    0.042
  31. BD (   1) C  12 - H  26        /383. BD*(   1) C  10 - C  11            3.96    1.21    0.062
  31. BD (   1) C  12 - H  26        /386. BD*(   1) C  11 - C  12            1.01    1.24    0.032
  31. BD (   1) C  12 - H  26        /387. BD*(   1) C  11 - H  25            0.59    1.22    0.024
  31. BD (   1) C  12 - H  26        /388. BD*(   1) C  12 - C  13            1.02    1.24    0.032
  31. BD (   1) C  12 - H  26        /391. BD*(   1) C  13 - C  14            3.75    1.24    0.061
  31. BD (   1) C  12 - H  26        /392. BD*(   1) C  13 - H  27            0.57    1.23    0.024
  32. BD (   1) C  13 - C  14        /179. RY*(   1) C   8                    0.54    2.32    0.032
  32. BD (   1) C  13 - C  14        /181. RY*(   3) C   8                    2.12    1.82    0.056
  32. BD (   1) C  13 - C  14        /247. RY*(   1) C  12                    0.97    1.87    0.038
  32. BD (   1) C  13 - C  14        /248. RY*(   2) C  12                    1.37    2.23    0.050
  32. BD (   1) C  13 - C  14        /375. BD*(   1) C   7 - C   8            3.58    1.25    0.060
  32. BD (   1) C  13 - C  14        /379. BD*(   1) C   8 - C  14            3.63    1.37    0.063
  32. BD (   1) C  13 - C  14        /388. BD*(   1) C  12 - C  13            2.55    1.39    0.053
  32. BD (   1) C  13 - C  14        /390. BD*(   1) C  12 - H  26            2.35    1.39    0.051
  32. BD (   1) C  13 - C  14        /392. BD*(   1) C  13 - H  27            1.37    1.39    0.039
  32. BD (   1) C  13 - C  14        /393. BD*(   1) C  14 - H  28            1.60    1.38    0.042
  33. BD (   1) C  13 - H  27        /247. RY*(   1) C  12                    1.22    1.72    0.041
  33. BD (   1) C  13 - H  27        /281. RY*(   1) C  14                    1.12    1.71    0.039
  33. BD (   1) C  13 - H  27        /379. BD*(   1) C   8 - C  14            4.15    1.22    0.063
  33. BD (   1) C  13 - H  27        /386. BD*(   1) C  11 - C  12            3.68    1.24    0.060
  33. BD (   1) C  13 - H  27        /388. BD*(   1) C  12 - C  13            0.99    1.24    0.031
  33. BD (   1) C  13 - H  27        /390. BD*(   1) C  12 - H  26            0.57    1.23    0.024
  33. BD (   1) C  13 - H  27        /391. BD*(   1) C  13 - C  14            1.05    1.24    0.032
  33. BD (   1) C  13 - H  27        /393. BD*(   1) C  14 - H  28            0.58    1.23    0.024
  34. BD (   1) C  14 - H  28        /179. RY*(   1) C   8                    1.50    2.17    0.051
  34. BD (   1) C  14 - H  28        /264. RY*(   1) C  13                    1.14    1.73    0.040
  34. BD (   1) C  14 - H  28        /378. BD*(   1) C   8 - C  10            4.87    1.20    0.069
  34. BD (   1) C  14 - H  28        /379. BD*(   1) C   8 - C  14            1.26    1.22    0.035
  34. BD (   1) C  14 - H  28        /388. BD*(   1) C  12 - C  13            3.55    1.25    0.060
  34. BD (   1) C  14 - H  28        /391. BD*(   1) C  13 - C  14            1.13    1.25    0.034
  34. BD (   1) C  14 - H  28        /392. BD*(   1) C  13 - H  27            0.55    1.24    0.023
  35. BD (   1) C  15 - O  16        /196. RY*(   1) N   9                    0.57    1.18    0.023
  35. BD (   1) C  15 - O  16        /394. BD*(   1) C  15 - O  16            1.25    0.47    0.023
  36. BD (   2) C  15 - O  16        /197. RY*(   2) N   9                    1.51    2.14    0.051
  36. BD (   2) C  15 - O  16        /298. RY*(   1) C  15                    0.88    2.43    0.041
  36. BD (   2) C  15 - O  16        /376. BD*(   1) C   7 - N   9            2.65    1.53    0.057
  36. BD (   2) C  15 - O  16        /381. BD*(   1) N   9 - C  15            0.58    1.65    0.028
  37. BD (   1) C  15 - H  29        /197. RY*(   2) N   9                    1.36    1.71    0.043
  37. BD (   1) C  15 - H  29        /315. RY*(   1) O  16                    0.94    1.51    0.034
  37. BD (   1) C  15 - H  29        /382. BD*(   1) N   9 - H  24            3.72    1.21    0.060
  38. CR (   1) C   1                / 78. RY*(   2) C   2                    1.24   11.79    0.108
  38. CR (   1) C   1                /146. RY*(   2) C   6                    1.29   11.80    0.110
  38. CR (   1) C   1                /337. RY*(   2) H  18                    0.58   12.28    0.075
  38. CR (   1) C   1                /364. BD*(   1) C   2 - C   3            0.67   11.00    0.077
  38. CR (   1) C   1                /372. BD*(   1) C   5 - C   6            0.66   11.01    0.077
  39. CR (   1) C   2                / 61. RY*(   2) C   1                    1.30   11.81    0.111
  39. CR (   1) C   2                / 95. RY*(   2) C   3                    0.97   11.59    0.095
  39. CR (   1) C   2                /339. RY*(   2) H  19                    0.63   12.35    0.079
  39. CR (   1) C   2                /361. BD*(   1) C   1 - C   6            0.64   11.01    0.075
  39. CR (   1) C   2                /367. BD*(   1) C   3 - C   4            0.78   11.00    0.083
  40. CR (   1) C   3                / 78. RY*(   2) C   2                    1.37   11.79    0.113
  40. CR (   1) C   3                /112. RY*(   2) C   4                    1.72   11.54    0.126
  40. CR (   1) C   3                /340. RY*(   1) H  20                    0.66   11.80    0.079
  40. CR (   1) C   3                /360. BD*(   1) C   1 - C   2            0.64   11.01    0.075
  40. CR (   1) C   3                /369. BD*(   1) C   4 - C   5            0.78   11.00    0.083
  40. CR (   1) C   3                /371. BD*(   1) C   4 - C   7            0.83   10.88    0.086
  41. CR (   1) C   4                / 95. RY*(   2) C   3                    1.24   11.61    0.107
  41. CR (   1) C   4                /129. RY*(   2) C   5                    1.32   11.58    0.110
  41. CR (   1) C   4                /166. RY*(   5) C   7                    0.74   11.29    0.082
  41. CR (   1) C   4                /364. BD*(   1) C   2 - C   3            0.61   11.03    0.074
  41. CR (   1) C   4                /372. BD*(   1) C   5 - C   6            0.62   11.03    0.074
  42. CR (   1) C   5                /111. RY*(   1) C   4                    0.68   11.61    0.080
  42. CR (   1) C   5                /112. RY*(   2) C   4                    0.77   11.53    0.084
  42. CR (   1) C   5                /114. RY*(   4) C   4                    0.53   11.43    0.070
  42. CR (   1) C   5                /146. RY*(   2) C   6                    1.31   11.79    0.111
  42. CR (   1) C   5                /342. RY*(   1) H  21                    0.69   11.93    0.081
  42. CR (   1) C   5                /361. BD*(   1) C   1 - C   6            0.65   11.01    0.076
  42. CR (   1) C   5                /367. BD*(   1) C   3 - C   4            0.84   11.00    0.086
  42. CR (   1) C   5                /371. BD*(   1) C   4 - C   7            0.82   10.88    0.085
  43. CR (   1) C   6                / 61. RY*(   2) C   1                    1.33   11.80    0.112
  43. CR (   1) C   6                /129. RY*(   2) C   5                    1.09   11.56    0.100
  43. CR (   1) C   6                /345. RY*(   2) H  22                    0.61   12.32    0.078
  43. CR (   1) C   6                /360. BD*(   1) C   1 - C   2            0.64   11.01    0.075
  43. CR (   1) C   6                /369. BD*(   1) C   4 - C   5            0.75   11.00    0.082
  44. CR (   1) C   7                /111. RY*(   1) C   4                    1.11   11.68    0.102
  44. CR (   1) C   7                /179. RY*(   1) C   8                    0.95   11.99    0.095
  44. CR (   1) C   7                /367. BD*(   1) C   3 - C   4            0.67   11.06    0.077
  44. CR (   1) C   7                /369. BD*(   1) C   4 - C   5            0.57   11.06    0.071
  44. CR (   1) C   7                /378. BD*(   1) C   8 - C  10            0.57   11.02    0.071
  44. CR (   1) C   7                /379. BD*(   1) C   8 - C  14            0.60   11.04    0.073
  44. CR (   1) C   7                /381. BD*(   1) N   9 - C  15            0.68   10.99    0.078
  45. CR (   1) C   8                /166. RY*(   5) C   7                    0.65   11.30    0.077
  45. CR (   1) C   8                /214. RY*(   2) C  10                    2.24   11.89    0.146
  45. CR (   1) C   8                /282. RY*(   2) C  14                    1.18   11.74    0.105
  45. CR (   1) C   8                /383. BD*(   1) C  10 - C  11            0.74   11.01    0.081
  45. CR (   1) C   8                /385. BD*(   1) C  10 -Br  17            1.20   10.59    0.101
  45. CR (   1) C   8                /391. BD*(   1) C  13 - C  14            0.65   11.04    0.076
  46. CR (   1) N   9                /163. RY*(   2) C   7                    1.57   15.41    0.139
  46. CR (   1) N   9                /300. RY*(   3) C  15                    0.63   16.23    0.091
  46. CR (   1) N   9                /302. RY*(   5) C  15                    0.96   16.98    0.114
  46. CR (   1) N   9                /349. RY*(   2) H  24                    0.91   16.86    0.111
  47. CR (   1) C  10                /181. RY*(   3) C   8                    2.10   11.52    0.139
  47. CR (   1) C  10                /231. RY*(   2) C  11                    1.72   11.59    0.126
  47. CR (   1) C  10                /375. BD*(   1) C   7 - C   8            0.97   10.95    0.093
  47. CR (   1) C  10                /378. BD*(   1) C   8 - C  10            0.60   11.05    0.073
  47. CR (   1) C  10                /379. BD*(   1) C   8 - C  14            0.67   11.07    0.078
  47. CR (   1) C  10                /383. BD*(   1) C  10 - C  11            0.51   11.06    0.068
  47. CR (   1) C  10                /385. BD*(   1) C  10 -Br  17            1.86   10.64    0.126
  47. CR (   1) C  10                /386. BD*(   1) C  11 - C  12            0.61   11.09    0.074
  48. CR (   1) C  11                /213. RY*(   1) C  10                    2.04   11.97    0.140
  48. CR (   1) C  11                /248. RY*(   2) C  12                    1.32   11.85    0.112
  48. CR (   1) C  11                /350. RY*(   1) H  25                    0.54   11.62    0.071
  48. CR (   1) C  11                /378. BD*(   1) C   8 - C  10            0.99   10.97    0.094
  48. CR (   1) C  11                /385. BD*(   1) C  10 -Br  17            0.92   10.56    0.088
  48. CR (   1) C  11                /388. BD*(   1) C  12 - C  13            0.64   11.02    0.075
  49. CR (   1) C  12                /230. RY*(   1) C  11                    0.57   11.63    0.073
  49. CR (   1) C  12                /231. RY*(   2) C  11                    0.83   11.51    0.087
  49. CR (   1) C  12                /265. RY*(   2) C  13                    1.24   11.79    0.108
  49. CR (   1) C  12                /353. RY*(   2) H  26                    0.62   12.31    0.078
  49. CR (   1) C  12                /383. BD*(   1) C  10 - C  11            0.78   10.98    0.083
  49. CR (   1) C  12                /391. BD*(   1) C  13 - C  14            0.66   11.01    0.076
  50. CR (   1) C  13                /248. RY*(   2) C  12                    1.28   11.85    0.110
  50. CR (   1) C  13                /282. RY*(   2) C  14                    1.09   11.71    0.101
  50. CR (   1) C  13                /355. RY*(   2) H  27                    0.58   12.27    0.075
  50. CR (   1) C  13                /379. BD*(   1) C   8 - C  14            0.80   10.99    0.084
  50. CR (   1) C  13                /386. BD*(   1) C  11 - C  12            0.63   11.01    0.074
  51. CR (   1) C  14                /179. RY*(   1) C   8                    1.17   11.94    0.106
  51. CR (   1) C  14                /181. RY*(   3) C   8                    0.95   11.45    0.093
  51. CR (   1) C  14                /265. RY*(   2) C  13                    1.39   11.79    0.114
  51. CR (   1) C  14                /356. RY*(   1) H  28                    0.69   11.85    0.081
  51. CR (   1) C  14                /375. BD*(   1) C   7 - C   8            0.72   10.87    0.079
  51. CR (   1) C  14                /378. BD*(   1) C   8 - C  10            0.90   10.97    0.089
  51. CR (   1) C  14                /388. BD*(   1) C  12 - C  13            0.65   11.02    0.076
  52. CR (   1) C  15                /376. BD*(   1) C   7 - N   9            1.32   10.94    0.108
  53. CR (   1) O  16                /298. RY*(   1) C  15                    4.34   20.68    0.268
  54. LP (   1) N   9                /164. RY*(   3) C   7                    0.80    1.07    0.029
  54. LP (   1) N   9                /299. RY*(   2) C  15                    2.75    1.87    0.070
  54. LP (   1) N   9                /303. RY*(   6) C  15                    0.69    1.03    0.026
  54. LP (   1) N   9                /312. RY*(  15) C  15                    0.59    1.82    0.032
  54. LP (   1) N   9                /370. BD*(   2) C   4 - C   5            2.37    0.38    0.027
  54. LP (   1) N   9                /371. BD*(   1) C   4 - C   7            4.66    0.81    0.059
  54. LP (   1) N   9                /375. BD*(   1) C   7 - C   8            6.77    0.79    0.070
  54. LP (   1) N   9                /394. BD*(   1) C  15 - O  16           85.94    0.35    0.157
  55. LP (   1) O  16                /298. RY*(   1) C  15                   11.30    2.14    0.139
  55. LP (   1) O  16                /300. RY*(   3) C  15                    0.83    2.44    0.040
  55. LP (   1) O  16                /306. RY*(   9) C  15                    0.65    3.78    0.044
  55. LP (   1) O  16                /308. RY*(  11) C  15                    0.80    2.07    0.036
  55. LP (   1) O  16                /396. BD*(   1) C  15 - H  29            0.59    1.35    0.025
  56. LP (   2) O  16                /300. RY*(   3) C  15                    2.87    1.96    0.068
  56. LP (   2) O  16                /376. BD*(   1) C   7 - N   9            1.00    0.76    0.025
  56. LP (   2) O  16                /381. BD*(   1) N   9 - C  15           23.28    0.88    0.129
  56. LP (   2) O  16                /396. BD*(   1) C  15 - H  29           17.27    0.87    0.111
  57. LP (   1)Br  17                /213. RY*(   1) C  10                    1.14    2.29    0.046
  57. LP (   1)Br  17                /214. RY*(   2) C  10                    1.38    2.17    0.049
  57. LP (   1)Br  17                /335. RY*(   4)Br  17                    0.53   16.46    0.084
  57. LP (   1)Br  17                /378. BD*(   1) C   8 - C  10            1.42    1.28    0.038
  57. LP (   1)Br  17                /383. BD*(   1) C  10 - C  11            0.84    1.30    0.030
  58. LP (   2)Br  17                /376. BD*(   1) C   7 - N   9            0.53    0.77    0.018
  58. LP (   2)Br  17                /378. BD*(   1) C   8 - C  10            4.88    0.92    0.060
  58. LP (   2)Br  17                /383. BD*(   1) C  10 - C  11            4.06    0.93    0.055
  58. LP (   2)Br  17                /386. BD*(   1) C  11 - C  12            0.70    0.96    0.023
  59. LP (   3)Br  17                /215. RY*(   3) C  10                    0.73    1.31    0.028
  59. LP (   3)Br  17                /384. BD*(   2) C  10 - C  11           13.13    0.37    0.068
 362. BD*(   2) C   1 - C   6        / 62. RY*(   3) C   1                    3.32    0.42    0.083
 362. BD*(   2) C   1 - C   6        / 73. RY*(  14) C   1                    0.63    0.42    0.036
 362. BD*(   2) C   1 - C   6        /147. RY*(   3) C   6                    1.79    0.48    0.064
 362. BD*(   2) C   1 - C   6        /148. RY*(   4) C   6                    0.55    1.55    0.065
 365. BD*(   2) C   2 - C   3        / 79. RY*(   3) C   2                    2.70    0.61    0.090
 365. BD*(   2) C   2 - C   3        / 97. RY*(   4) C   3                    0.80    1.18    0.068
 365. BD*(   2) C   2 - C   3        / 98. RY*(   5) C   3                    0.62    1.11    0.058
 370. BD*(   2) C   4 - C   5        / 96. RY*(   3) C   3                    0.69    0.68    0.046
 370. BD*(   2) C   4 - C   5        /130. RY*(   3) C   5                    3.13    0.63    0.094
 370. BD*(   2) C   4 - C   5        /147. RY*(   3) C   6                    0.70    0.47    0.039
 370. BD*(   2) C   4 - C   5        /375. BD*(   1) C   7 - C   8            1.00    0.41    0.041
 370. BD*(   2) C   4 - C   5        /376. BD*(   1) C   7 - N   9            1.79    0.36    0.052
 380. BD*(   2) C   8 - C  14        /184. RY*(   6) C   8                    0.68    1.37    0.065
 380. BD*(   2) C   8 - C  14        /266. RY*(   3) C  13                    0.71    0.58    0.043
 380. BD*(   2) C   8 - C  14        /283. RY*(   3) C  14                    2.11    0.85    0.090
 380. BD*(   2) C   8 - C  14        /370. BD*(   2) C   4 - C   5           14.66    0.01    0.020
 380. BD*(   2) C   8 - C  14        /371. BD*(   1) C   4 - C   7            1.48    0.44    0.052
 380. BD*(   2) C   8 - C  14        /377. BD*(   1) C   7 - H  23            0.72    0.39    0.035
 384. BD*(   2) C  10 - C  11        /215. RY*(   3) C  10                    1.22    0.94    0.068
 384. BD*(   2) C  10 - C  11        /216. RY*(   4) C  10                    0.56    1.41    0.057
 384. BD*(   2) C  10 - C  11        /232. RY*(   3) C  11                    3.20    0.84    0.105
 384. BD*(   2) C  10 - C  11        /380. BD*(   2) C   8 - C  14          198.96    0.02    0.091
 384. BD*(   2) C  10 - C  11        /389. BD*(   2) C  12 - C  13          160.64    0.03    0.097
 389. BD*(   2) C  12 - C  13        /249. RY*(   3) C  12                    2.20    0.79    0.092
 389. BD*(   2) C  12 - C  13        /261. RY*(  15) C  12                    0.50    0.45    0.033
 389. BD*(   2) C  12 - C  13        /266. RY*(   3) C  13                    1.61    0.57    0.067
 389. BD*(   2) C  12 - C  13        /267. RY*(   4) C  13                    0.61    1.55    0.068
 394. BD*(   1) C  15 - O  16        /299. RY*(   2) C  15                    1.83    1.52    0.125
 394. BD*(   1) C  15 - O  16        /303. RY*(   6) C  15                    2.11    0.68    0.091
 394. BD*(   1) C  15 - O  16        /312. RY*(  15) C  15                    0.68    1.47    0.076
 394. BD*(   1) C  15 - O  16        /316. RY*(   2) O  16                    1.70    0.69    0.082


 Natural Bond Orbitals (Summary):

                                                            Principal Delocalizations
           NBO                        Occupancy    Energy   (geminal,vicinal,remote)
 ====================================================================================
 Molecular unit  1  (C14H12NOBr)
     1. BD (   1) C   1 - C   2          1.98160    -0.77132  364(g),361(g),368(v),374(v)
                                                    95(v),146(v),366(g),363(g)
                                                    145(v),94(v)
     2. BD (   1) C   1 - C   6          1.98152    -0.77073  372(g),360(g),373(v),366(v)
                                                    129(v),78(v),374(g),363(g)
                                                    77(v),128(v)
     3. BD (   2) C   1 - C   6          1.66142    -0.29603  365(v),370(v),132(v),80(v)
     4. BD (   1) C   1 - H  18          1.98158    -0.62226  364(v),372(v),77(v),145(v)
                                                    361(g),360(g),366(v),374(v)
     5. BD (   1) C   2 - C   3          1.97921    -0.77047  371(v),367(g),360(g),363(v)
                                                    368(g),61(v),111(v),366(g)
                                                    60(v),112(v)
     6. BD (   2) C   2 - C   3          1.66775    -0.29842  370(v),362(v),62(v)
     7. BD (   1) C   2 - H  19          1.98161    -0.62336  367(v),361(v),60(v),94(v)
                                                    364(g),360(g),363(v),368(v)
     8. BD (   1) C   3 - C   4          1.97341    -0.77289  369(g),364(g),373(v),371(g)
                                                    162(v),366(v),78(v),368(g)
                                                    377(v),77(v),128(v),112(g)
     9. BD (   1) C   3 - H  20          1.97988    -0.62738  369(v),360(v),111(v),367(g)
                                                    77(v),364(g),366(v)
    10. BD (   1) C   4 - C   5          1.97447    -0.77176  367(g),372(g),368(v),371(g)
                                                    374(v),162(v),373(g),146(v)
                                                    145(v),375(v),94(v)
    11. BD (   2) C   4 - C   5          1.66117    -0.29832  362(v),365(v),376(v),375(v)
                                                    147(v),96(v),380(r)
    12. BD (   1) C   4 - C   7          1.96181    -0.73447  380(v),375(g),364(v),372(v)
                                                    369(g),367(g),128(v),381(v)
                                                    180(v),196(v),94(v),379(v)
                                                    377(g),376(g)
    13. BD (   1) C   5 - C   6          1.97931    -0.76936  371(v),369(g),361(g),363(v)
                                                    61(v),373(g),374(g),112(v)
                                                    60(v),111(v)
    14. BD (   1) C   5 - H  21          1.98054    -0.62287  367(v),361(v),111(v),369(g)
                                                    145(v),372(g),374(v)
    15. BD (   1) C   6 - H  22          1.98146    -0.62266  369(v),360(v),60(v),128(v)
                                                    372(g),361(g),363(v),373(v)
    16. BD (   1) C   7 - C   8          1.96678    -0.73525  371(g),378(g),383(v),391(v)
                                                    213(v),379(g),369(v),370(v)
                                                    281(v),112(v),381(v),214(v)
                                                    196(v),377(g),376(g),335(r)
    17. BD (   1) C   7 - N   9          1.98115    -0.86985  370(v),378(v),301(v),395(v)
                                                    369(v),371(g),381(g),375(g)
                                                    113(v),382(g),302(v),181(v)
    18. BD (   1) C   7 - H  23          1.96386    -0.59161  367(v),382(v),379(v),380(v)
                                                    371(g),375(g)
    19. BD (   1) C   8 - C  10          1.97607    -0.80870  379(g),383(g),375(g),230(v)
                                                    387(v),393(v),376(v),162(v)
                                                    231(v),281(v),282(v)
    20. BD (   1) C   8 - C  14          1.96520    -0.77744  385(v),378(g),391(g),375(g)
                                                    392(v),265(v),393(g),264(v)
                                                    213(v),377(v),162(v),163(v)
    21. BD (   2) C   8 - C  14          1.66198    -0.30762  389(v),384(v),371(v),377(v)
                                                    266(v),215(v),370(r),376(v)
    22. BD (   1) N   9 - C  15          1.99098    -0.94413  162(v),376(g),382(g),377(v)
                                                    375(v),317(v)
    23. BD (   1) N   9 - H  24          1.98496    -0.78546  396(v),377(v),163(v),395(v)
                                                    298(v),302(v),162(v),381(g)
    24. BD (   1) C  10 - C  11          1.98040    -0.80850  378(g),375(v),386(g),179(v)
                                                    387(g),390(v),248(v),247(v)
                                                    335(v),213(g),334(v)
    25. BD (   2) C  10 - C  11          1.68961    -0.32557  380(v),389(v),180(v),250(v)
    26. BD (   1) C  10 -Br  17          1.98450    -0.67621  379(v),179(v),386(v),230(v)
                                                    335(g),334(g),214(g),213(g)
                                                    165(r),116(r),236(v),180(v)
    27. BD (   1) C  11 - C  12          1.97311    -0.77862  385(v),383(g),388(g),392(v)
                                                    214(v),265(v),387(g),390(g)
                                                    264(v)
    28. BD (   1) C  11 - H  25          1.98020    -0.63181  378(v),388(v),383(g),213(v)
                                                    247(v),386(g),390(v)
    29. BD (   1) C  12 - C  13          1.98141    -0.77958  391(g),393(v),386(g),387(v)
                                                    231(v),282(v),390(g),392(g)
                                                    281(v)
    30. BD (   2) C  12 - C  13          1.64811    -0.30166  384(v),380(v),234(v),284(v)
    31. BD (   1) C  12 - H  26          1.98073    -0.62899  383(v),391(v),264(v),388(g)
                                                    230(v),386(g),387(v),392(v)
    32. BD (   1) C  13 - C  14          1.97934    -0.77956  379(g),375(v),388(g),390(v)
                                                    181(v),393(g),248(v),392(g)
                                                    247(v),179(v)
    33. BD (   1) C  13 - H  27          1.98106    -0.62741  379(v),386(v),247(v),281(v)
                                                    391(g),388(g),393(v),390(v)
    34. BD (   1) C  14 - H  28          1.97896    -0.63432  378(v),388(v),179(v),379(g)
                                                    264(v),391(g),392(v)
    35. BD (   1) C  15 - O  16          1.99744    -0.44294  394(g),196(v)
    36. BD (   2) C  15 - O  16          1.99388    -1.11004  376(v),197(v),298(g),381(g)
    37. BD (   1) C  15 - H  29          1.98774    -0.68053  382(v),197(v),315(v)
    38. CR (   1) C   1                  1.99929   -10.39349  146(v),78(v),364(v),372(v)
                                                    337(v)
    39. CR (   1) C   2                  1.99929   -10.39625  61(v),95(v),367(v),361(v)
                                                    339(v)
    40. CR (   1) C   3                  1.99916   -10.39484  112(v),78(v),371(v),369(v)
                                                    340(v),360(v)
    41. CR (   1) C   4                  1.99910   -10.41650  129(v),95(v),166(v),372(v)
                                                    364(v)
    42. CR (   1) C   5                  1.99917   -10.39264  146(v),367(v),371(v),112(v)
                                                    342(v),111(v),361(v),114(v)
    43. CR (   1) C   6                  1.99929   -10.39466  61(v),129(v),369(v),360(v)
                                                    345(v)
    44. CR (   1) C   7                  1.99904   -10.45474  111(v),179(v),381(v),367(v)
                                                    379(v),378(v),369(v)
    45. CR (   1) C   8                  1.99895   -10.43049  214(v),385(v),282(v),383(v)
                                                    166(v),391(v)
    46. CR (   1) N   9                  1.99940   -14.61095  163(v),302(v),349(v),300(v)
    47. CR (   1) C  10                  1.99878   -10.48136  181(v),385(g),231(v),375(v)
                                                    379(v),386(v),378(g),383(g)
    48. CR (   1) C  11                  1.99912   -10.40383  213(v),248(v),378(v),385(v)
                                                    388(v),350(v)
    49. CR (   1) C  12                  1.99927   -10.40136  265(v),231(v),383(v),391(v)
                                                    353(v),230(v)
    50. CR (   1) C  13                  1.99929   -10.40005  248(v),282(v),379(v),386(v)
                                                    355(v)
    51. CR (   1) C  14                  1.99915   -10.40395  265(v),179(v),181(v),378(v)
                                                    375(v),356(v),388(v)
    52. CR (   1) C  15                  1.99947   -10.52316  376(v)
    53. CR (   1) O  16                  1.99981   -19.36617  298(v)
    54. LP (   1) N   9                  1.68808    -0.32480  394(v),375(v),371(v),299(v)
                                                    370(r),164(v),303(v),312(v)
    55. LP (   1) O  16                  1.98863    -0.82112  298(v),300(v),308(v),306(v)
                                                    396(v)
    56. LP (   2) O  16                  1.90428    -0.34386  381(v),396(v),300(v),376(r)
    57. LP (   1)Br  17                  1.99127    -0.71729  378(v),214(v),213(v),383(v)
                                                    335(g)
    58. LP (   2)Br  17                  1.96502    -0.35348  378(v),383(v),386(r),376(r)
    59. LP (   3)Br  17                  1.92721    -0.35059  384(v),215(v)
    60. RY*(   1) C   1                  0.00544     1.10631   
    61. RY*(   2) C   1                  0.00193     1.40903   
    62. RY*(   3) C   1                  0.00089     0.47748   
    63. RY*(   4) C   1                  0.00055     1.68016   
    64. RY*(   5) C   1                  0.00044     0.90122   
    65. RY*(   6) C   1                  0.00041     1.11088   
    66. RY*(   7) C   1                  0.00017     1.29602   
    67. RY*(   8) C   1                  0.00007     2.78984   
    68. RY*(   9) C   1                  0.00006     1.40736   
    69. RY*(  10) C   1                  0.00001     1.95451   
    70. RY*(  11) C   1                  0.00000    22.64458   
    71. RY*(  12) C   1                  0.00001     1.85564   
    72. RY*(  13) C   1                  0.00001     1.39822   
    73. RY*(  14) C   1                  0.00001     0.47661   
    74. RY*(  15) C   1                  0.00001     2.54163   
    75. RY*(  16) C   1                  0.00000     1.46392   
    76. RY*(  17) C   1                  0.00000     2.67091   
    77. RY*(   1) C   2                  0.00576     1.08475   
    78. RY*(   2) C   2                  0.00202     1.39602   
    79. RY*(   3) C   2                  0.00095     0.66027   
    80. RY*(   4) C   2                  0.00056     1.45541   
    81. RY*(   5) C   2                  0.00047     1.23059   
    82. RY*(   6) C   2                  0.00026     1.08733   
    83. RY*(   7) C   2                  0.00014     1.48135   
    84. RY*(   8) C   2                  0.00008     1.94948   
    85. RY*(   9) C   2                  0.00006     2.09315   
    86. RY*(  10) C   2                  0.00003     1.75257   
    87. RY*(  11) C   2                  0.00002     0.62021   
    88. RY*(  12) C   2                  0.00001     2.52987   
    89. RY*(  13) C   2                  0.00000     1.97800   
    90. RY*(  14) C   2                  0.00000     1.43706   
    91. RY*(  15) C   2                  0.00000    22.58991   
    92. RY*(  16) C   2                  0.00000     2.35960   
    93. RY*(  17) C   2                  0.00001     1.47727   
    94. RY*(   1) C   3                  0.00560     1.08348   
    95. RY*(   2) C   3                  0.00194     1.19309   
    96. RY*(   3) C   3                  0.00121     0.73208   
    97. RY*(   4) C   3                  0.00055     1.22656   
    98. RY*(   5) C   3                  0.00051     1.16474   
    99. RY*(   6) C   3                  0.00030     1.09511   
   100. RY*(   7) C   3                  0.00014     2.34154   
   101. RY*(   8) C   3                  0.00012     0.89827   
   102. RY*(   9) C   3                  0.00010     1.50971   
   103. RY*(  10) C   3                  0.00006     2.85362   
   104. RY*(  11) C   3                  0.00007     0.85686   
   105. RY*(  12) C   3                  0.00003     1.76521   
   106. RY*(  13) C   3                  0.00003     2.05279   
   107. RY*(  14) C   3                  0.00003     1.81557   
   108. RY*(  15) C   3                  0.00001     2.68550   
   109. RY*(  16) C   3                  0.00000    22.16587   
   110. RY*(  17) C   3                  0.00001     2.72044   
   111. RY*(   1) C   4                  0.00712     1.22083   
   112. RY*(   2) C   4                  0.00348     1.14208   
   113. RY*(   3) C   4                  0.00261     0.77830   
   114. RY*(   4) C   4                  0.00114     1.03794   
   115. RY*(   5) C   4                  0.00065     1.69771   
   116. RY*(   6) C   4                  0.00052     0.86316   
   117. RY*(   7) C   4                  0.00026     1.96855   
   118. RY*(   8) C   4                  0.00024     1.74451   
   119. RY*(   9) C   4                  0.00021     1.14575   
   120. RY*(  10) C   4                  0.00015     1.14176   
   121. RY*(  11) C   4                  0.00009     2.83166   
   122. RY*(  12) C   4                  0.00007     3.59031   
   123. RY*(  13) C   4                  0.00008     2.56188   
   124. RY*(  14) C   4                  0.00006     1.36824   
   125. RY*(  15) C   4                  0.00004     2.56335   
   126. RY*(  16) C   4                  0.00001     2.84715   
   127. RY*(  17) C   4                  0.00001    21.87394   
   128. RY*(   1) C   5                  0.00605     1.08731   
   129. RY*(   2) C   5                  0.00209     1.16165   
   130. RY*(   3) C   5                  0.00140     0.68018   
   131. RY*(   4) C   5                  0.00058     0.99760   
   132. RY*(   5) C   5                  0.00054     1.24971   
   133. RY*(   6) C   5                  0.00026     1.14547   
   134. RY*(   7) C   5                  0.00017     1.50259   
   135. RY*(   8) C   5                  0.00014     1.08120   
   136. RY*(   9) C   5                  0.00011     2.12900   
   137. RY*(  10) C   5                  0.00008     0.69515   
   138. RY*(  11) C   5                  0.00008     3.19499   
   139. RY*(  12) C   5                  0.00002     1.68651   
   140. RY*(  13) C   5                  0.00002     1.70867   
   141. RY*(  14) C   5                  0.00003     2.12574   
   142. RY*(  15) C   5                  0.00001     2.73815   
   143. RY*(  16) C   5                  0.00000     2.68469   
   144. RY*(  17) C   5                  0.00000    21.93157   
   145. RY*(   1) C   6                  0.00575     1.09455   
   146. RY*(   2) C   6                  0.00197     1.40219   
   147. RY*(   3) C   6                  0.00084     0.52829   
   148. RY*(   4) C   6                  0.00059     1.59885   
   149. RY*(   5) C   6                  0.00049     1.06545   
   150. RY*(   6) C   6                  0.00028     1.03254   
   151. RY*(   7) C   6                  0.00016     1.30494   
   152. RY*(   8) C   6                  0.00008     1.98403   
   153. RY*(   9) C   6                  0.00006     2.59800   
   154. RY*(  10) C   6                  0.00002     1.15492   
   155. RY*(  11) C   6                  0.00002     2.02957   
   156. RY*(  12) C   6                  0.00001     1.96804   
   157. RY*(  13) C   6                  0.00001     1.47977   
   158. RY*(  14) C   6                  0.00001     1.41204   
   159. RY*(  15) C   6                  0.00000     2.74014   
   160. RY*(  16) C   6                  0.00000     1.54015   
   161. RY*(  17) C   6                  0.00000    22.24865   
   162. RY*(   1) C   7                  0.01091     1.00012   
   163. RY*(   2) C   7                  0.00490     0.79753   
   164. RY*(   3) C   7                  0.00331     0.74921   
   165. RY*(   4) C   7                  0.00258     0.53510   
   166. RY*(   5) C   7                  0.00158     0.87000   
   167. RY*(   6) C   7                  0.00111     0.67264   
   168. RY*(   7) C   7                  0.00091     1.75193   
   169. RY*(   8) C   7                  0.00046     1.38908   
   170. RY*(   9) C   7                  0.00033     2.00278   
   171. RY*(  10) C   7                  0.00023     1.80684   
   172. RY*(  11) C   7                  0.00017     1.83444   
   173. RY*(  12) C   7                  0.00016     2.64691   
   174. RY*(  13) C   7                  0.00013     1.98005   
   175. RY*(  14) C   7                  0.00011     2.19218   
   176. RY*(  15) C   7                  0.00005     3.28472   
   177. RY*(  16) C   7                  0.00002     2.46850   
   178. RY*(  17) C   7                  0.00001    21.28911   
   179. RY*(   1) C   8                  0.00663     1.53696   
   180. RY*(   2) C   8                  0.00398     0.76490   
   181. RY*(   3) C   8                  0.00383     1.04298   
   182. RY*(   4) C   8                  0.00111     0.93105   
   183. RY*(   5) C   8                  0.00070     1.53767   
   184. RY*(   6) C   8                  0.00035     1.40930   
   185. RY*(   7) C   8                  0.00025     1.60907   
   186. RY*(   8) C   8                  0.00021     2.14103   
   187. RY*(   9) C   8                  0.00017     1.68229   
   188. RY*(  10) C   8                  0.00015     1.14019   
   189. RY*(  11) C   8                  0.00012     1.89362   
   190. RY*(  12) C   8                  0.00009     1.98726   
   191. RY*(  13) C   8                  0.00007     3.64876   
   192. RY*(  14) C   8                  0.00004     2.97872   
   193. RY*(  15) C   8                  0.00004     2.42314   
   194. RY*(  16) C   8                  0.00001     2.79974   
   195. RY*(  17) C   8                  0.00001    20.77214   
   196. RY*(   1) N   9                  0.00559     0.73389   
   197. RY*(   2) N   9                  0.00398     1.03166   
   198. RY*(   3) N   9                  0.00195     1.17772   
   199. RY*(   4) N   9                  0.00109     1.42906   
   200. RY*(   5) N   9                  0.00037     1.58174   
   201. RY*(   6) N   9                  0.00029     1.55720   
   202. RY*(   7) N   9                  0.00019     2.27819   
   203. RY*(   8) N   9                  0.00010     2.67927   
   204. RY*(   9) N   9                  0.00006     1.54277   
   205. RY*(  10) N   9                  0.00006     2.21872   
   206. RY*(  11) N   9                  0.00004     2.73223   
   207. RY*(  12) N   9                  0.00003     1.19627   
   208. RY*(  13) N   9                  0.00001     2.04725   
   209. RY*(  14) N   9                  0.00002     3.20692   
   210. RY*(  15) N   9                  0.00001     4.06772   
   211. RY*(  16) N   9                  0.00000     3.79236   
   212. RY*(  17) N   9                  0.00000    34.92940   
   213. RY*(   1) C  10                  0.00778     1.56944   
   214. RY*(   2) C  10                  0.00688     1.45747   
   215. RY*(   3) C  10                  0.00263     0.95910   
   216. RY*(   4) C  10                  0.00090     1.43520   
   217. RY*(   5) C  10                  0.00073     0.93354   
   218. RY*(   6) C  10                  0.00062     1.61152   
   219. RY*(   7) C  10                  0.00041     1.10084   
   220. RY*(   8) C  10                  0.00019     1.44042   
   221. RY*(   9) C  10                  0.00014     1.19016   
   222. RY*(  10) C  10                  0.00011     1.36764   
   223. RY*(  11) C  10                  0.00009     2.17305   
   224. RY*(  12) C  10                  0.00005     2.56922   
   225. RY*(  13) C  10                  0.00005     1.28005   
   226. RY*(  14) C  10                  0.00003     2.01220   
   227. RY*(  15) C  10                  0.00002     2.30851   
   228. RY*(  16) C  10                  0.00000     2.78914   
   229. RY*(  17) C  10                  0.00000    22.44361   
   230. RY*(   1) C  11                  0.00672     1.22720   
   231. RY*(   2) C  11                  0.00268     1.11322   
   232. RY*(   3) C  11                  0.00129     0.86256   
   233. RY*(   4) C  11                  0.00114     0.87974   
   234. RY*(   5) C  11                  0.00045     1.25572   
   235. RY*(   6) C  11                  0.00026     1.51758   
   236. RY*(   7) C  11                  0.00022     1.12906   
   237. RY*(   8) C  11                  0.00018     0.84345   
   238. RY*(   9) C  11                  0.00012     1.42803   
   239. RY*(  10) C  11                  0.00008     3.16193   
   240. RY*(  11) C  11                  0.00004     1.94459   
   241. RY*(  12) C  11                  0.00001     2.43894   
   242. RY*(  13) C  11                  0.00002     2.19211   
   243. RY*(  14) C  11                  0.00002     2.58288   
   244. RY*(  15) C  11                  0.00001     1.38430   
   245. RY*(  16) C  11                  0.00000     2.41390   
   246. RY*(  17) C  11                  0.00000    21.01525   
   247. RY*(   1) C  12                  0.00564     1.08771   
   248. RY*(   2) C  12                  0.00199     1.45108   
   249. RY*(   3) C  12                  0.00074     0.83542   
   250. RY*(   4) C  12                  0.00053     1.34326   
   251. RY*(   5) C  12                  0.00043     1.02961   
   252. RY*(   6) C  12                  0.00035     0.86701   
   253. RY*(   7) C  12                  0.00017     1.13954   
   254. RY*(   8) C  12                  0.00009     2.01313   
   255. RY*(   9) C  12                  0.00006     2.64124   
   256. RY*(  10) C  12                  0.00001     2.34722   
   257. RY*(  11) C  12                  0.00001     1.97011   
   258. RY*(  12) C  12                  0.00001     1.84958   
   259. RY*(  13) C  12                  0.00000    22.20074   
   260. RY*(  14) C  12                  0.00001     1.47719   
   261. RY*(  15) C  12                  0.00001     0.49768   
   262. RY*(  16) C  12                  0.00001     1.76363   
   263. RY*(  17) C  12                  0.00001     2.58739   
   264. RY*(   1) C  13                  0.00545     1.09670   
   265. RY*(   2) C  13                  0.00210     1.38912   
   266. RY*(   3) C  13                  0.00081     0.61727   
   267. RY*(   4) C  13                  0.00057     1.59398   
   268. RY*(   5) C  13                  0.00039     1.41435   
   269. RY*(   6) C  13                  0.00028     1.04891   
   270. RY*(   7) C  13                  0.00014     1.36619   
   271. RY*(   8) C  13                  0.00008     2.08998   
   272. RY*(   9) C  13                  0.00006     1.86254   
   273. RY*(  10) C  13                  0.00003     1.98722   
   274. RY*(  11) C  13                  0.00002     0.57605   
   275. RY*(  12) C  13                  0.00000     2.54136   
   276. RY*(  13) C  13                  0.00001     1.75971   
   277. RY*(  14) C  13                  0.00001     1.79719   
   278. RY*(  15) C  13                  0.00000    22.44656   
   279. RY*(  16) C  13                  0.00000     2.16192   
   280. RY*(  17) C  13                  0.00000     1.41522   
   281. RY*(   1) C  14                  0.00566     1.08686   
   282. RY*(   2) C  14                  0.00184     1.31024   
   283. RY*(   3) C  14                  0.00093     0.89143   
   284. RY*(   4) C  14                  0.00060     1.29749   
   285. RY*(   5) C  14                  0.00051     0.97883   
   286. RY*(   6) C  14                  0.00029     1.01340   
   287. RY*(   7) C  14                  0.00016     0.85067   
   288. RY*(   8) C  14                  0.00013     2.03886   
   289. RY*(   9) C  14                  0.00009     0.74016   
   290. RY*(  10) C  14                  0.00009     2.80115   
   291. RY*(  11) C  14                  0.00007     2.07459   
   292. RY*(  12) C  14                  0.00004     2.12953   
   293. RY*(  13) C  14                  0.00001     1.73174   
   294. RY*(  14) C  14                  0.00001     3.65489   
   295. RY*(  15) C  14                  0.00002     1.58172   
   296. RY*(  16) C  14                  0.00000     2.78379   
   297. RY*(  17) C  14                  0.00000    21.04256   
   298. RY*(   1) C  15                  0.00943     1.31787   
   299. RY*(   2) C  15                  0.00688     1.54322   
   300. RY*(   3) C  15                  0.00672     1.61749   
   301. RY*(   4) C  15                  0.00246     1.02268   
   302. RY*(   5) C  15                  0.00080     2.37340   
   303. RY*(   6) C  15                  0.00036     0.70735   
   304. RY*(   7) C  15                  0.00018     0.75441   
   305. RY*(   8) C  15                  0.00010     1.41367   
   306. RY*(   9) C  15                  0.00006     2.95397   
   307. RY*(  10) C  15                  0.00004     0.76078   
   308. RY*(  11) C  15                  0.00003     1.24603   
   309. RY*(  12) C  15                  0.00004     1.95541   
   310. RY*(  13) C  15                  0.00000    20.87518   
   311. RY*(  14) C  15                  0.00001     1.53510   
   312. RY*(  15) C  15                  0.00000     1.49457   
   313. RY*(  16) C  15                  0.00001     2.59611   
   314. RY*(  17) C  15                  0.00000     1.91513   
   315. RY*(   1) O  16                  0.00241     0.83406   
   316. RY*(   2) O  16                  0.00089     0.71998   
   317. RY*(   3) O  16                  0.00089     0.59264   
   318. RY*(   4) O  16                  0.00012     1.33848   
   319. RY*(   5) O  16                  0.00006     0.75148   
   320. RY*(   6) O  16                  0.00004     1.83436   
   321. RY*(   7) O  16                  0.00001     1.83222   
   322. RY*(   8) O  16                  0.00001     1.67753   
   323. RY*(   9) O  16                  0.00001     3.55979   
   324. RY*(  10) O  16                  0.00001     5.14949   
   325. RY*(  11) O  16                  0.00000    49.56830   
   326. RY*(  12) O  16                  0.00001     4.32929   
   327. RY*(  13) O  16                  0.00000     3.03878   
   328. RY*(  14) O  16                  0.00000     4.18025   
   329. RY*(  15) O  16                  0.00000     3.00047   
   330. RY*(  16) O  16                  0.00000     3.05404   
   331. RY*(  17) O  16                  0.00000     3.13141   
   332. RY*(   1)Br  17                  0.00106     0.66849   
   333. RY*(   2)Br  17                  0.00087     0.57817   
   334. RY*(   3)Br  17                  0.00032     2.12597   
   335. RY*(   4)Br  17                  0.00002    15.74191   
   336. RY*(   1) H  18                  0.00039     0.85964   
   337. RY*(   2) H  18                  0.00021     1.88188   
   338. RY*(   1) H  19                  0.00048     0.80487   
   339. RY*(   2) H  19                  0.00022     1.95090   
   340. RY*(   1) H  20                  0.00075     1.40949   
   341. RY*(   2) H  20                  0.00015     1.40906   
   342. RY*(   1) H  21                  0.00059     1.53587   
   343. RY*(   2) H  21                  0.00025     1.28561   
   344. RY*(   1) H  22                  0.00046     0.82474   
   345. RY*(   2) H  22                  0.00022     1.92499   
   346. RY*(   1) H  23                  0.00233     0.56726   
   347. RY*(   2) H  23                  0.00025     2.41381   
   348. RY*(   1) H  24                  0.00248     0.60606   
   349. RY*(   2) H  24                  0.00039     2.25136   
   350. RY*(   1) H  25                  0.00063     1.21737   
   351. RY*(   2) H  25                  0.00022     1.52557   
   352. RY*(   1) H  26                  0.00042     0.81483   
   353. RY*(   2) H  26                  0.00023     1.91057   
   354. RY*(   1) H  27                  0.00045     0.88312   
   355. RY*(   2) H  27                  0.00022     1.87386   
   356. RY*(   1) H  28                  0.00074     1.44902   
   357. RY*(   2) H  28                  0.00019     1.37304   
   358. RY*(   1) H  29                  0.00075     1.12673   
   359. RY*(   2) H  29                  0.00018     1.65580   
   360. BD*(   1) C   1 - C   2          0.01530     0.61506   
   361. BD*(   1) C   1 - C   6          0.01543     0.61573   
   362. BD*(   2) C   1 - C   6          0.32454     0.05299  370(v),365(v),62(g),147(g)
                                                    73(g),148(g)
   363. BD*(   1) C   1 - H  18          0.01148     0.61452   
   364. BD*(   1) C   2 - C   3          0.01512     0.61079   
   365. BD*(   2) C   2 - C   3          0.32350     0.05077  362(v),370(v),79(g),97(g)
                                                    98(g),380(r)
   366. BD*(   1) C   2 - H  19          0.01111     0.61041   
   367. BD*(   1) C   3 - C   4          0.02529     0.60291   
   368. BD*(   1) C   3 - H  20          0.01246     0.60521   
   369. BD*(   1) C   4 - C   5          0.02309     0.60641   
   370. BD*(   2) C   4 - C   5          0.34928     0.05371  362(v),365(v),380(r),130(g)
                                                    376(v),375(v),147(v),96(v)
   371. BD*(   1) C   4 - C   7          0.03497     0.48465   
   372. BD*(   1) C   5 - C   6          0.01501     0.61202   
   373. BD*(   1) C   5 - H  21          0.01204     0.61016   
   374. BD*(   1) C   6 - H  22          0.01117     0.61143   
   375. BD*(   1) C   7 - C   8          0.03851     0.46613   
   376. BD*(   1) C   7 - N   9          0.03193     0.41642   
   377. BD*(   1) C   7 - H  23          0.02241     0.43296   
   378. BD*(   1) C   8 - C  10          0.03531     0.56752   
   379. BD*(   1) C   8 - C  14          0.02393     0.58896   
   380. BD*(   2) C   8 - C  14          0.35132     0.04155  389(v),384(v),370(r),283(g)
                                                    371(v),266(v),377(v),184(g)
                                                    365(r)
   381. BD*(   1) N   9 - C  15          0.05212     0.53528   
   382. BD*(   1) N   9 - H  24          0.01767     0.52915   
   383. BD*(   1) C  10 - C  11          0.02547     0.58062   
   384. BD*(   2) C  10 - C  11          0.38966     0.02237  380(v),389(v),232(g),215(g)
                                                    216(g)
   385. BD*(   1) C  10 -Br  17          0.03047     0.15857   
   386. BD*(   1) C  11 - C  12          0.01748     0.60863   
   387. BD*(   1) C  11 - H  25          0.01147     0.59254   
   388. BD*(   1) C  12 - C  13          0.01508     0.61335   
   389. BD*(   2) C  12 - C  13          0.32351     0.04881  380(v),384(v),249(g),266(g)
                                                    267(g),261(g)
   390. BD*(   1) C  12 - H  26          0.01081     0.60673   
   391. BD*(   1) C  13 - C  14          0.01510     0.61090   
   392. BD*(   1) C  13 - H  27          0.01121     0.60572   
   393. BD*(   1) C  14 - H  28          0.01204     0.60022   
   394. BD*(   1) C  15 - O  16          0.27596     0.02752  303(g),299(g),316(g),312(g)
   395. BD*(   2) C  15 - O  16          0.00549     0.61912   
   396. BD*(   1) C  15 - H  29          0.03739     0.52745   
       -------------------------------
              Total Lewis  142.80626  ( 97.8125%)
        Valence non-Lewis    2.95412  (  2.0234%)
        Rydberg non-Lewis    0.23962  (  0.1641%)
       -------------------------------
            Total unit  1  146.00000  (100.0000%)
           Charge unit  1    0.00000
   1 Symmetry operations used in ECPInt.
 ECPInt:  NShTT=    9316 NPrTT=   38001 LenC2=    8711 LenP2D=   23811.
 LDataN:  DoStor=T MaxTD1= 6 Len=  172
 D1PCM: PCM CHGder 1st derivatives, ID1Alg=3 FixD1E=F DoIter=F DoCFld=F I1PDM=0.
 Calling FoFJK, ICntrl=      2127 FMM=F ISym2X=0 I1Cent= 0 IOpClX= 0 NMat=1 NMatS=1 NMatT=0.
 -------------------------------------------------------------------
 Center     Atomic                   Forces (Hartrees/Bohr)
 Number     Number              X              Y              Z
 -------------------------------------------------------------------
      1        6          -0.035700586   -0.046761583    0.021705908
      2        6          -0.022559470   -0.002181589    0.062201398
      3        6           0.016936766    0.046072120    0.042249073
      4        6           0.029402688    0.032542020   -0.004765213
      5        6           0.019971230   -0.001555127   -0.062691896
      6        6          -0.017376675   -0.048271007   -0.041455224
      7        6           0.001455706    0.000808446    0.011818278
      8        6           0.011816161   -0.027896593   -0.001263417
      9        7          -0.014035811   -0.000754293    0.056088982
     10        6          -0.012937243   -0.028402294   -0.038429400
     11        6          -0.044057309    0.018553273   -0.041602428
     12        6          -0.028545588    0.058883217    0.006931773
     13        6           0.016780843    0.038144032    0.047452648
     14        6           0.048784675   -0.017966028    0.045619761
     15        6          -0.032154937   -0.007629619   -0.101615607
     16        8           0.018837150    0.000806545    0.023562067
     17       35           0.004387049    0.017977633    0.019155219
     18        1           0.030570514    0.039787531   -0.017503565
     19        1           0.015866678   -0.000015289   -0.050122706
     20        1          -0.012534618   -0.040350452   -0.034326571
     21        1          -0.016801010   -0.001262401    0.050864909
     22        1           0.013328555    0.039058719    0.033229788
     23        1          -0.001149724    0.002713339   -0.000748850
     24        1          -0.004748486   -0.000733072   -0.042116304
     25        1           0.035546978   -0.013642813    0.034777472
     26        1           0.023596254   -0.046912083   -0.004443580
     27        1          -0.014439934   -0.030365010   -0.040034089
     28        1          -0.037092978    0.014349934   -0.033431924
     29        1           0.006853124    0.005002445    0.058893497
 -------------------------------------------------------------------
 Cartesian Forces:  Max     0.101615607 RMS     0.032269761

 GradGradGradGradGradGradGradGradGradGradGradGradGradGradGradGradGradGrad
 Berny optimization.
 FormGI is forming the generalized inverse of G from B-inverse, IUseBI=4.
 Internal  Forces:  Max     0.058499534 RMS     0.015911627
 Search for a local minimum.
 Step number   1 out of a maximum of  158
 All quantities printed in internal units (Hartrees-Bohrs-Radians)
 Mixed Optimization -- RFO/linear search
 Second derivative matrix not updated -- first step.
 ITU=  0
     Eigenvalues ---    0.00799   0.00942   0.01293   0.01414   0.01528
     Eigenvalues ---    0.01730   0.01843   0.01873   0.01935   0.01961
     Eigenvalues ---    0.01962   0.01971   0.01982   0.01997   0.01999
     Eigenvalues ---    0.02018   0.02022   0.02027   0.02033   0.02056
     Eigenvalues ---    0.02060   0.02071   0.02394   0.02394   0.05299
     Eigenvalues ---    0.06314   0.06991   0.15999   0.16000   0.16000
     Eigenvalues ---    0.16000   0.16000   0.16000   0.16000   0.16000
     Eigenvalues ---    0.16000   0.16000   0.16000   0.18241   0.19027
     Eigenvalues ---    0.19958   0.21999   0.22000   0.22000   0.22000
     Eigenvalues ---    0.22000   0.22486   0.23468   0.24471   0.24992
     Eigenvalues ---    0.24999   0.25000   0.32641   0.33811   0.34373
     Eigenvalues ---    0.39876   0.40316   0.40476   0.40523   0.40971
     Eigenvalues ---    0.43086   0.43838   0.44070   0.44124   0.44231
     Eigenvalues ---    0.44251   0.44261   0.44261   0.44300   0.44301
     Eigenvalues ---    0.44310   0.44314   0.44326   0.44362   0.44634
     Eigenvalues ---    0.44647   0.44874   0.45308   0.53470   0.55686
     Eigenvalues ---    0.83573
 RFO step:  Lambda=-7.59866260D-02 EMin= 7.99076255D-03
 Linear search not attempted -- first point.
 Maximum step size (   0.300) exceeded in Quadratic search.
    -- Step size scaled by   0.752
 Iteration  1 RMS(Cart)=  0.04707750 RMS(Int)=  0.00092560
 Iteration  2 RMS(Cart)=  0.00132186 RMS(Int)=  0.00003585
 Iteration  3 RMS(Cart)=  0.00000184 RMS(Int)=  0.00003581
 Iteration  4 RMS(Cart)=  0.00000000 RMS(Int)=  0.00003581
 Variable       Old X    -DE/DX   Delta X   Delta X   Delta X     New X
                                 (Linear)    (Quad)   (Total)
    R1        2.65378  -0.01011   0.00000  -0.01434  -0.01434   2.63944
    R2        2.65343  -0.01143   0.00000  -0.01621  -0.01621   2.63722
    R3        1.92781   0.05314   0.00000   0.07703   0.07703   2.00483
    R4        2.65725  -0.01380   0.00000  -0.01991  -0.01991   2.63734
    R5        1.92855   0.05257   0.00000   0.07629   0.07629   2.00484
    R6        2.66964  -0.01395   0.00000  -0.02069  -0.02068   2.64896
    R7        1.92844   0.05442   0.00000   0.07896   0.07896   2.00739
    R8        2.66872  -0.01536   0.00000  -0.02270  -0.02269   2.64603
    R9        2.80950   0.02511   0.00000   0.04563   0.04563   2.85513
   R10        2.65680  -0.01174   0.00000  -0.01688  -0.01689   2.63991
   R11        1.92844   0.05356   0.00000   0.07772   0.07772   2.00616
   R12        1.92796   0.05298   0.00000   0.07681   0.07681   2.00477
   R13        2.82986   0.01753   0.00000   0.03278   0.03278   2.86264
   R14        2.70255   0.02433   0.00000   0.03769   0.03769   2.74023
   R15        2.06705  -0.00011   0.00000  -0.00020  -0.00020   2.06685
   R16        2.68929  -0.02294   0.00000  -0.03531  -0.03529   2.65400
   R17        2.67598  -0.01578   0.00000  -0.02368  -0.02368   2.65230
   R18        2.54527  -0.00304   0.00000  -0.00361  -0.00361   2.54166
   R19        1.83217   0.04194   0.00000   0.05167   0.05167   1.88385
   R20        2.66400  -0.01601   0.00000  -0.02356  -0.02355   2.64046
   R21        3.52829   0.02608   0.00000   0.07122   0.07122   3.59951
   R22        2.65220  -0.01291   0.00000  -0.01822  -0.01822   2.63398
   R23        1.93007   0.05147   0.00000   0.07488   0.07488   2.00495
   R24        2.64619  -0.00966   0.00000  -0.01319  -0.01321   2.63298
   R25        1.92786   0.05268   0.00000   0.07637   0.07637   2.00422
   R26        2.65067  -0.01122   0.00000  -0.01575  -0.01577   2.63490
   R27        1.92879   0.05227   0.00000   0.07588   0.07588   2.00467
   R28        1.92767   0.05192   0.00000   0.07524   0.07524   2.00291
   R29        2.36044  -0.02877   0.00000  -0.02374  -0.02374   2.33670
   R30        1.93071   0.05850   0.00000   0.08519   0.08519   2.01590
    A1        2.09330  -0.00131   0.00000  -0.00269  -0.00270   2.09060
    A2        2.09492   0.00060   0.00000   0.00118   0.00118   2.09611
    A3        2.09497   0.00071   0.00000   0.00151   0.00152   2.09648
    A4        2.09347   0.00067   0.00000   0.00199   0.00199   2.09546
    A5        2.09507   0.00039   0.00000   0.00131   0.00131   2.09638
    A6        2.09465  -0.00106   0.00000  -0.00330  -0.00330   2.09135
    A7        2.10832  -0.00101   0.00000  -0.00283  -0.00283   2.10549
    A8        2.08001   0.00003   0.00000  -0.00010  -0.00010   2.07991
    A9        2.09485   0.00098   0.00000   0.00293   0.00292   2.09777
   A10        2.06892   0.00230   0.00000   0.00489   0.00490   2.07382
   A11        2.11528  -0.00336   0.00000  -0.00754  -0.00755   2.10773
   A12        2.09872   0.00106   0.00000   0.00267   0.00267   2.10139
   A13        2.10808  -0.00064   0.00000  -0.00175  -0.00175   2.10633
   A14        2.09366  -0.00090   0.00000  -0.00302  -0.00302   2.09064
   A15        2.08145   0.00154   0.00000   0.00477   0.00477   2.08622
   A16        2.09419   0.00001   0.00000   0.00045   0.00045   2.09463
   A17        2.09491   0.00047   0.00000   0.00129   0.00130   2.09620
   A18        2.09409  -0.00048   0.00000  -0.00175  -0.00174   2.09235
   A19        1.95588  -0.00536   0.00000  -0.01099  -0.01120   1.94468
   A20        1.87445   0.01058   0.00000   0.03437   0.03442   1.90887
   A21        1.90800  -0.00265   0.00000  -0.01239  -0.01229   1.89571
   A22        1.97382  -0.00124   0.00000   0.00100   0.00094   1.97476
   A23        1.87171   0.00285   0.00000   0.00402   0.00391   1.87562
   A24        1.87798  -0.00448   0.00000  -0.01758  -0.01747   1.86051
   A25        2.13492  -0.00949   0.00000  -0.02139  -0.02141   2.11352
   A26        2.09009   0.01069   0.00000   0.02521   0.02519   2.11528
   A27        2.05817  -0.00120   0.00000  -0.00383  -0.00381   2.05436
   A28        2.16050   0.00248   0.00000   0.00631   0.00631   2.16681
   A29        2.06736   0.00389   0.00000   0.01320   0.01320   2.08056
   A30        2.05532  -0.00637   0.00000  -0.01952  -0.01953   2.03580
   A31        2.09905   0.00624   0.00000   0.01335   0.01339   2.11244
   A32        2.15395  -0.01266   0.00000  -0.02871  -0.02873   2.12522
   A33        2.03016   0.00643   0.00000   0.01536   0.01534   2.04550
   A34        2.10451  -0.00282   0.00000  -0.00702  -0.00700   2.09751
   A35        2.10647  -0.00168   0.00000  -0.00635  -0.00636   2.10011
   A36        2.07220   0.00450   0.00000   0.01337   0.01336   2.08556
   A37        2.09101  -0.00135   0.00000  -0.00196  -0.00198   2.08903
   A38        2.09515  -0.00065   0.00000  -0.00325  -0.00324   2.09191
   A39        2.09702   0.00200   0.00000   0.00521   0.00522   2.10224
   A40        2.09254  -0.00087   0.00000  -0.00075  -0.00079   2.09176
   A41        2.09488   0.00138   0.00000   0.00339   0.00341   2.09829
   A42        2.09576  -0.00051   0.00000  -0.00264  -0.00262   2.09314
   A43        2.12108   0.00001   0.00000   0.00020   0.00018   2.12127
   A44        2.09707  -0.00061   0.00000  -0.00203  -0.00202   2.09505
   A45        2.06500   0.00061   0.00000   0.00186   0.00186   2.06686
   A46        2.08022   0.02122   0.00000   0.05395   0.05395   2.13417
   A47        2.11001  -0.02106   0.00000  -0.06028  -0.06029   2.04972
   A48        2.09296  -0.00017   0.00000   0.00633   0.00633   2.09929
    D1       -0.00241  -0.00004   0.00000  -0.00029  -0.00030  -0.00271
    D2        3.13792   0.00023   0.00000   0.00174   0.00173   3.13965
    D3        3.14156  -0.00020   0.00000  -0.00157  -0.00157   3.13999
    D4       -0.00129   0.00006   0.00000   0.00045   0.00045  -0.00083
    D5        0.00218  -0.00003   0.00000  -0.00021  -0.00020   0.00198
    D6       -3.13737  -0.00014   0.00000  -0.00111  -0.00110  -3.13847
    D7        3.14139   0.00014   0.00000   0.00107   0.00107  -3.14072
    D8        0.00184   0.00002   0.00000   0.00017   0.00017   0.00201
    D9       -0.00636   0.00045   0.00000   0.00346   0.00346  -0.00290
   D10        3.13739   0.00056   0.00000   0.00432   0.00431  -3.14149
   D11        3.13649   0.00019   0.00000   0.00144   0.00143   3.13792
   D12       -0.00295   0.00030   0.00000   0.00229   0.00229  -0.00066
   D13        0.01504  -0.00074   0.00000  -0.00594  -0.00594   0.00910
   D14        3.13231  -0.00061   0.00000  -0.00487  -0.00487   3.12744
   D15       -3.12873  -0.00086   0.00000  -0.00680  -0.00681  -3.13554
   D16       -0.01145  -0.00072   0.00000  -0.00574  -0.00574  -0.01720
   D17       -0.01527   0.00067   0.00000   0.00543   0.00544  -0.00983
   D18        3.12939   0.00045   0.00000   0.00370   0.00372   3.13311
   D19       -3.13278   0.00060   0.00000   0.00452   0.00452  -3.12826
   D20        0.01188   0.00038   0.00000   0.00280   0.00280   0.01468
   D21        1.05473   0.00039   0.00000   0.00147   0.00142   1.05615
   D22       -1.12317  -0.00202   0.00000  -0.01695  -0.01697  -1.14014
   D23        3.12733  -0.00113   0.00000  -0.00848  -0.00842   3.11891
   D24       -2.11160   0.00054   0.00000   0.00258   0.00254  -2.10906
   D25        1.99369  -0.00187   0.00000  -0.01584  -0.01586   1.97783
   D26       -0.03900  -0.00097   0.00000  -0.00737  -0.00731  -0.04630
   D27        0.00683  -0.00031   0.00000  -0.00246  -0.00245   0.00438
   D28       -3.13680  -0.00020   0.00000  -0.00155  -0.00155  -3.13835
   D29       -3.13781  -0.00009   0.00000  -0.00076  -0.00075  -3.13856
   D30        0.00174   0.00002   0.00000   0.00015   0.00015   0.00190
   D31        1.36642  -0.00503   0.00000  -0.02337  -0.02334   1.34308
   D32       -1.77096  -0.00457   0.00000  -0.01956  -0.01951  -1.79047
   D33       -2.79496   0.00394   0.00000   0.01428   0.01423  -2.78073
   D34        0.35085   0.00440   0.00000   0.01809   0.01806   0.36891
   D35       -0.72749  -0.00045   0.00000  -0.00421  -0.00422  -0.73171
   D36        2.41831   0.00001   0.00000  -0.00040  -0.00039   2.41792
   D37       -2.08310  -0.00057   0.00000   0.00100   0.00116  -2.08194
   D38        1.05787  -0.00139   0.00000  -0.00563  -0.00552   1.05236
   D39        2.03305  -0.00060   0.00000  -0.01066  -0.01072   2.02233
   D40       -1.10916  -0.00143   0.00000  -0.01729  -0.01740  -1.12655
   D41       -0.03077  -0.00047   0.00000  -0.00471  -0.00474  -0.03552
   D42        3.11021  -0.00129   0.00000  -0.01134  -0.01142   3.09879
   D43       -3.13569   0.00046   0.00000   0.00387   0.00382  -3.13187
   D44        0.01351   0.00050   0.00000   0.00438   0.00434   0.01785
   D45        0.00177   0.00004   0.00000   0.00018   0.00019   0.00196
   D46       -3.13222   0.00007   0.00000   0.00070   0.00071  -3.13151
   D47        3.13668  -0.00065   0.00000  -0.00511  -0.00516   3.13152
   D48        0.00455  -0.00115   0.00000  -0.00908  -0.00911  -0.00456
   D49       -0.00088  -0.00019   0.00000  -0.00142  -0.00142  -0.00229
   D50       -3.13301  -0.00069   0.00000  -0.00538  -0.00537  -3.13837
   D51       -3.14086  -0.00109   0.00000  -0.00840  -0.00837   3.13396
   D52        0.00051  -0.00030   0.00000  -0.00252  -0.00248  -0.00197
   D53        0.00135  -0.00027   0.00000  -0.00182  -0.00185  -0.00051
   D54       -3.14048   0.00051   0.00000   0.00406   0.00403  -3.13645
   D55       -0.00221   0.00013   0.00000   0.00109   0.00108  -0.00113
   D56       -3.14151   0.00017   0.00000   0.00128   0.00129  -3.14023
   D57        3.13230   0.00002   0.00000   0.00042   0.00040   3.13270
   D58       -0.00700   0.00005   0.00000   0.00062   0.00060  -0.00640
   D59        0.00170  -0.00016   0.00000  -0.00116  -0.00115   0.00055
   D60       -3.14066   0.00005   0.00000   0.00040   0.00041  -3.14025
   D61        3.14105  -0.00019   0.00000  -0.00137  -0.00138   3.13967
   D62       -0.00131   0.00001   0.00000   0.00019   0.00018  -0.00113
   D63       -0.00079  -0.00001   0.00000  -0.00009  -0.00008  -0.00087
   D64        3.13966   0.00027   0.00000   0.00209   0.00210  -3.14143
   D65        3.14157  -0.00022   0.00000  -0.00164  -0.00164   3.13993
   D66       -0.00116   0.00006   0.00000   0.00054   0.00053  -0.00062
   D67        0.00040   0.00018   0.00000   0.00140   0.00139   0.00179
   D68        3.13270   0.00067   0.00000   0.00527   0.00525   3.13795
   D69       -3.14006  -0.00010   0.00000  -0.00079  -0.00079  -3.14084
   D70       -0.00776   0.00039   0.00000   0.00308   0.00308  -0.00468
         Item               Value     Threshold  Converged?
 Maximum Force            0.058500     0.000450     NO 
 RMS     Force            0.015912     0.000300     NO 
 Maximum Displacement     0.182434     0.001800     NO 
 RMS     Displacement     0.047549     0.001200     NO 
 Predicted change in Energy=-3.920959D-02
 GradGradGradGradGradGradGradGradGradGradGradGradGradGradGradGradGradGrad

                          Input orientation:                          
 ---------------------------------------------------------------------
 Center     Atomic      Atomic             Coordinates (Angstroms)
 Number     Number       Type             X           Y           Z
 ---------------------------------------------------------------------
      1          6           0        3.634114    3.313143   -2.325656
      2          6           0        3.263022    2.287723   -3.198389
      3          6           0        2.449532    1.246841   -2.748333
      4          6           0        1.999367    1.214732   -1.421205
      5          6           0        2.371251    2.251772   -0.556992
      6          6           0        3.186139    3.294665   -1.004085
      7          6           0        1.103743    0.098987   -0.935711
      8          6           0        1.778523   -1.250547   -1.070558
      9          7           0       -0.170233    0.170608   -1.624590
     10          6           0        2.764962   -1.662526   -0.159706
     11          6           0        3.394747   -2.902781   -0.292006
     12          6           0        3.048678   -3.756292   -1.338215
     13          6           0        2.071964   -3.366834   -2.252365
     14          6           0        1.446982   -2.128057   -2.114580
     15          6           0       -1.352195    0.352533   -1.009077
     16          8           0       -2.418328    0.416232   -1.632216
     17         35           0        3.292537   -0.570460    1.309046
     18          1           0        4.253682    4.103914   -2.666759
     19          1           0        3.599125    2.297465   -4.204609
     20          1           0        2.175996    0.474225   -3.424095
     21          1           0        2.032573    2.246801    0.449137
     22          1           0        3.462569    4.072401   -0.337620
     23          1           0        0.894083    0.256522    0.126115
     24          1           0       -0.191511    0.087854   -2.617810
     25          1           0        4.137655   -3.203265    0.403305
     26          1           0        3.529099   -4.697058   -1.433097
     27          1           0        1.801946   -4.009872   -3.051707
     28          1           0        0.709640   -1.853260   -2.824640
     29          1           0       -1.343664    0.447535    0.053420
 ---------------------------------------------------------------------
                    Distance matrix (angstroms):
                    1          2          3          4          5
     1  C    0.000000
     2  C    1.396731   0.000000
     3  C    2.418986   1.395618   0.000000
     4  C    2.809584   2.430333   1.401767   0.000000
     5  C    2.418575   2.788104   2.412051   1.400219   0.000000
     6  C    1.395555   2.415536   2.789010   2.430749   1.396983
     7  C    4.320362   3.817429   2.532650   1.510872   2.526755
     8  C    5.083873   4.387569   3.082553   2.499865   3.589055
     9  N    4.983982   4.329695   3.047006   2.416345   3.454005
    10  C    5.495822   5.008606   3.907033   3.233594   3.954058
    11  C    6.544520   5.950273   4.913892   4.491779   5.261860
    12  C    7.162032   6.327426   5.232471   5.081242   6.096397
    13  C    6.860597   5.855562   4.655593   4.656914   5.876445
    14  C    5.868114   4.896096   3.577246   3.458343   4.739541
    15  C    5.946585   5.462442   4.275269   3.485140   4.204229
    16  O    6.745740   6.183293   5.062775   4.494236   5.240743
    17  Br   5.330114   5.337327   4.524994   3.509055   3.506545
    18  H    1.060911   2.136021   3.380011   3.870492   3.380102
    19  H    2.136186   1.060915   2.132162   3.388049   3.849009
    20  H    3.375223   2.126345   1.062267   2.142690   3.379065
    21  H    3.376610   3.849692   3.376032   2.136457   1.061614
    22  H    2.134991   3.377705   3.849880   3.388420   2.133961
    23  H    4.781411   4.559603   3.415056   2.129323   2.574817
    24  H    5.012310   4.136460   2.887109   2.738917   3.936656
    25  H    7.082681   6.624812   5.708418   5.236392   5.813758
    26  H    8.060460   7.209315   6.182657   6.106511   7.098902
    27  H    7.583570   6.466526   5.305133   5.476677   6.764310
    28  H    5.957621   4.879261   3.555794   3.611869   4.975386
    29  H    6.216912   5.931451   4.782996   3.733493   4.174742
                    6          7          8          9         10
     6  C    0.000000
     7  C    3.814893   0.000000
     8  C    4.758651   1.514844   0.000000
     9  N    4.627094   1.450069   2.474729   0.000000
    10  C    5.046198   2.542590   1.404436   3.757877   0.000000
    11  C    6.241707   3.830622   2.438893   4.891889   1.397270
    12  C    7.060208   4.336814   2.822002   5.085661   2.419346
    13  C    6.868418   3.831833   2.441607   4.234979   2.786420
    14  C    5.802050   2.543082   1.403539   2.852952   2.403190
    15  C    5.408571   2.470081   3.517818   1.344986   4.661854
    16  O    6.331665   3.604268   4.550513   2.261486   5.775467
    17  Br   4.505673   3.205919   2.901254   4.598498   1.904778
    18  H    2.135185   5.381271   6.111016   6.010660   6.461689
    19  H    3.377621   4.663253   5.072007   5.038659   5.721765
    20  H    3.851197   2.735431   2.944819   2.972405   3.945735
    21  H    2.130866   2.719124   3.821709   3.669234   4.023670
    22  H    1.060878   4.659377   5.630896   5.484299   5.779940
    23  H    3.970036   1.093732   2.117904   2.050639   2.695297
    24  H    4.929125   2.123032   2.840130   0.996889   4.224552
    25  H    6.716340   4.680006   3.398659   5.835518   2.138958
    26  H    8.010575   5.397387   3.882575   6.116853   3.378433
    27  H    7.711356   4.674146   3.396965   4.837620   3.847220
    28  H    5.995715   2.744929   2.140695   2.512038   3.370846
    29  H    5.453768   2.662644   3.727581   2.066240   4.623699
                   11         12         13         14         15
    11  C    0.000000
    12  C    1.393843   0.000000
    13  C    2.410001   1.393312   0.000000
    14  C    2.777725   2.412327   1.394330   0.000000
    15  C    5.800406   6.029798   5.206182   3.900110   0.000000
    16  O    6.826700   6.883643   5.904142   4.652602   1.236527
    17  Br   2.830819   4.149336   4.689687   4.189677   5.272490
    18  H    7.447885   8.062252   7.793824   6.857107   6.945978
    19  H    6.510974   6.720653   6.182860   5.346511   6.205623
    20  H    4.764399   4.796847   4.017152   3.003026   4.277296
    21  H    5.378011   6.345410   6.229973   5.104404   4.143826
    22  H    6.975661   7.903224   7.806552   6.757652   6.121293
    23  H    4.050843   4.784268   4.491468   3.318528   2.518659
    24  H    5.216752   5.187837   4.146293   2.801457   2.001316
    25  H    1.060971   2.127111   3.368444   3.838689   6.691560
    26  H    2.130627   1.060588   2.136337   3.376299   7.035993
    27  H    3.373220   2.134174   1.060827   2.132002   5.757736
    28  H    3.837385   3.361858   2.115262   1.059893   3.523203
    29  H    5.813473   6.237106   5.615388   4.372826   1.066770
                   16         17         18         19         20
    16  O    0.000000
    17  Br   6.499120   0.000000
    18  H    7.693178   6.211328   0.000000
    19  H    6.809258   6.222491   2.461034   0.000000
    20  H    4.931735   4.973998   4.250291   2.441045   0.000000
    21  H    5.243428   3.203734   4.253351   4.910602   4.261986
    22  H    7.044751   4.929156   2.460028   4.257071   4.912074
    23  H    3.753572   2.799251   5.821466   5.498898   3.780832
    24  H    2.457222   5.290763   5.990899   4.665752   2.530706
    25  H    7.760477   2.909683   7.926766   7.195896   5.658712
    26  H    7.845844   4.960254   8.916504   7.523930   5.704132
    27  H    6.278221   5.750442   8.484852   6.658943   4.515053
    28  H    4.044336   5.040268   6.933475   5.242323   2.815445
    29  H    1.999313   4.909916   7.217947   6.781167   4.947912
                   21         22         23         24         25
    21  H    0.000000
    22  H    2.448815   0.000000
    23  H    2.315537   4.623106   0.000000
    24  H    4.360478   5.867554   2.955688   0.000000
    25  H    5.842661   7.344388   4.750549   6.220955   0.000000
    26  H    7.348440   8.837868   5.823435   6.175910   2.444203
    27  H    7.173218   8.686028   5.396747   4.577499   4.247735
    28  H    5.410939   6.991233   3.632101   2.150064   4.898309
    29  H    3.846158   6.032616   2.247062   2.931262   6.595121
                   26         27         28         29
    26  H    0.000000
    27  H    2.464788   0.000000
    28  H    4.239449   2.428099   0.000000
    29  H    7.240193   6.277353   4.218169   0.000000
 Symmetry turned off by external request.
 Stoichiometry    C14H12BrNO
 Framework group  C1[X(C14H12BrNO)]
 Deg. of freedom    81
 Full point group                 C1      NOp   1
 Rotational constants (GHZ):           0.3829965           0.3190016           0.2465808
 Basis read from rwf:  (5D, 7F)
 Pseudo-potential data read from rwf file.
   396 basis functions,   648 primitive gaussians,   412 cartesian basis functions
    59 alpha electrons       59 beta electrons
       nuclear repulsion energy      1085.4768578608 Hartrees.
 NAtoms=   29 NActive=   29 NUniq=   29 SFac= 1.00D+00 NAtFMM=   60 NAOKFM=F Big=F
 Integral buffers will be    131072 words long.
 Raffenetti 2 integral format.
 Two-electron integral symmetry is turned off.
 ------------------------------------------------------------------------------
 Polarizable Continuum Model (PCM)
 =================================
 Model                : PCM.
 Atomic radii         : UFF (Universal Force Field).
 Polarization charges : Total charges.
 Charge compensation  : None.
 Solution method      : On-the-fly selection.
 Cavity type          : Scaled VdW (van der Waals Surface) (Alpha=1.100).
 Cavity algorithm     : GePol (No added spheres)
                        Default sphere list used, NSphG=   29.
                        Lebedev-Laikov grids with approx.  5.0 points / Ang**2.
                        Smoothing algorithm: York/Karplus (Gamma=1.0000).
                        Polarization charges: spherical gaussians, with
                                              point-specific exponents (IZeta= 3).
                        Self-potential: point-specific (ISelfS= 7).
                        Self-field    : sphere-specific E.n sum rule (ISelfD= 2).
 1st derivatives      : Analytical E(r).r(x)/FMM algorithm (CHGder, D1EAlg=3).
                        Cavity 1st derivative terms included.
 Solvent              : DiMethylSulfoxide, Eps=  46.826000 Eps(inf)=   2.007889
 ------------------------------------------------------------------------------
 One-electron integrals computed using PRISM.
   1 Symmetry operations used in ECPInt.
 ECPInt:  NShTT=    9316 NPrTT=   38001 LenC2=    8708 LenP2D=   23748.
 LDataN:  DoStor=T MaxTD1= 5 Len=  102
 NBasis=   396 RedAO= T EigKep=  1.37D-06  NBF=   396
 NBsUse=   395 1.00D-06 EigRej=  8.23D-07 NBFU=   395
 Initial guess from the checkpoint file:  "BHFA_oBr_conf1.chk"
 B after Tr=    -0.039333    0.042396   -0.020146
         Rot=    0.999995    0.002868    0.000628   -0.000970 Ang=   0.35 deg.
 ExpMin= 4.38D-02 ExpMax= 8.59D+03 ExpMxC= 1.30D+03 IAcc=3 IRadAn=         5 AccDes= 0.00D+00
 Harris functional with IExCor= 1009 and IRadAn=       5 diagonalized for initial guess.
 HarFok:  IExCor= 1009 AccDes= 0.00D+00 IRadAn=         5 IDoV= 1 UseB2=F ITyADJ=14
 ICtDFT=  3500011 ScaDFX=  1.000000  1.000000  1.000000  1.000000
 FoFCou: FMM=F IPFlag=           0 FMFlag=      100000 FMFlg1=           0
         NFxFlg=           0 DoJE=T BraDBF=F KetDBF=T FulRan=T
         wScrn=  0.000000 ICntrl=       500 IOpCl=  0 I1Cent=   200000004 NGrid=           0
         NMat0=    1 NMatS0=      1 NMatT0=    0 NMatD0=    1 NMtDS0=    0 NMtDT0=    0
 Symmetry not used in FoFCou.
 Requested convergence on RMS density matrix=1.00D-08 within 128 cycles.
 Requested convergence on MAX density matrix=1.00D-06.
 Requested convergence on             energy=1.00D-06.
 No special actions if energy rises.
 Inv3:  Mode=1 IEnd=    16708800.
 Iteration    1 A*A^-1 deviation from unit magnitude is 4.00D-15 for   2352.
 Iteration    1 A*A^-1 deviation from orthogonality  is 4.15D-15 for   2340   1720.
 Iteration    1 A^-1*A deviation from unit magnitude is 4.00D-15 for   2352.
 Iteration    1 A^-1*A deviation from orthogonality  is 1.66D-15 for   2114   1735.
 Error on total polarization charges =  0.01807
 SCF Done:  E(RM062X) =  -683.704229953     A.U. after   15 cycles
            NFock= 15  Conv=0.78D-08     -V/T= 2.0168
   1 Symmetry operations used in ECPInt.
 ECPInt:  NShTT=    9316 NPrTT=   38001 LenC2=    8708 LenP2D=   23748.
 LDataN:  DoStor=T MaxTD1= 6 Len=  172
 D1PCM: PCM CHGder 1st derivatives, ID1Alg=3 FixD1E=F DoIter=F DoCFld=F I1PDM=0.
 Calling FoFJK, ICntrl=      2127 FMM=F ISym2X=0 I1Cent= 0 IOpClX= 0 NMat=1 NMatS=1 NMatT=0.
 -------------------------------------------------------------------
 Center     Atomic                   Forces (Hartrees/Bohr)
 Number     Number              X              Y              Z
 -------------------------------------------------------------------
      1        6          -0.011617346   -0.015041708    0.006938497
      2        6          -0.007631178   -0.000443289    0.019928811
      3        6           0.005423836    0.013889238    0.014280928
      4        6           0.010498216    0.012410583   -0.001521441
      5        6           0.005691236   -0.000130300   -0.020474701
      6        6          -0.005930085   -0.015543024   -0.013950306
      7        6          -0.000777736    0.001531857    0.002618288
      8        6           0.001833970   -0.008293283    0.000397063
      9        7          -0.001036467   -0.002799516    0.021092707
     10        6          -0.004331414   -0.014797597   -0.017536557
     11        6          -0.012931556    0.005827929   -0.011758010
     12        6          -0.010361538    0.019372525    0.001147476
     13        6           0.005486214    0.012853508    0.015346223
     14        6           0.016950921   -0.005224647    0.015004166
     15        6          -0.024859551   -0.001126049   -0.040345627
     16        8           0.015069050   -0.000518115    0.011840673
     17       35           0.002552227    0.006711406    0.009263774
     18        1           0.010084505    0.012674098   -0.005521448
     19        1           0.005173051    0.000009942   -0.016229089
     20        1          -0.003731293   -0.013487778   -0.011100227
     21        1          -0.005520991   -0.000649749    0.016282358
     22        1           0.004301330    0.012434093    0.010945213
     23        1          -0.000809366    0.001460787   -0.001181037
     24        1          -0.001833005    0.001373033   -0.014102191
     25        1           0.011250788   -0.003300852    0.011773509
     26        1           0.008000071   -0.014886642   -0.000892490
     27        1          -0.004594955   -0.009798193   -0.012811310
     28        1          -0.013043513    0.004480823   -0.010487678
     29        1           0.006694578    0.001010921    0.021052424
 -------------------------------------------------------------------
 Cartesian Forces:  Max     0.040345627 RMS     0.011467153

 GradGradGradGradGradGradGradGradGradGradGradGradGradGradGradGradGradGrad
 Berny optimization.
 Using GEDIIS/GDIIS optimizer.
 FormGI is forming the generalized inverse of G from B-inverse, IUseBI=4.
 Internal  Forces:  Max     0.021100194 RMS     0.005513631
 Search for a local minimum.
 Step number   2 out of a maximum of  158
 All quantities printed in internal units (Hartrees-Bohrs-Radians)
 Mixed Optimization -- RFO/linear search
 Update second derivatives using D2CorX and points    1    2
 DE= -3.77D-02 DEPred=-3.92D-02 R= 9.61D-01
 TightC=F SS=  1.41D+00  RLast= 3.05D-01 DXNew= 5.0454D-01 9.1637D-01
 Trust test= 9.61D-01 RLast= 3.05D-01 DXMaxT set to 5.05D-01
 ITU=  1  0
 Use linear search instead of GDIIS.
     Eigenvalues ---    0.00799   0.00941   0.01293   0.01413   0.01530
     Eigenvalues ---    0.01721   0.01842   0.01875   0.01935   0.01961
     Eigenvalues ---    0.01962   0.01971   0.01982   0.01997   0.02000
     Eigenvalues ---    0.02018   0.02022   0.02027   0.02033   0.02056
     Eigenvalues ---    0.02060   0.02071   0.02394   0.02395   0.05182
     Eigenvalues ---    0.06439   0.06924   0.15884   0.16000   0.16000
     Eigenvalues ---    0.16000   0.16000   0.16000   0.16000   0.16000
     Eigenvalues ---    0.16000   0.16000   0.16020   0.18575   0.19150
     Eigenvalues ---    0.19933   0.21946   0.22000   0.22000   0.22000
     Eigenvalues ---    0.22077   0.22486   0.23466   0.24405   0.24971
     Eigenvalues ---    0.24998   0.25361   0.32639   0.33865   0.34371
     Eigenvalues ---    0.39889   0.40269   0.40437   0.40449   0.41018
     Eigenvalues ---    0.42925   0.43835   0.43911   0.44140   0.44236
     Eigenvalues ---    0.44254   0.44259   0.44282   0.44296   0.44305
     Eigenvalues ---    0.44312   0.44318   0.44357   0.44623   0.44631
     Eigenvalues ---    0.44873   0.45307   0.46519   0.53422   0.55689
     Eigenvalues ---    0.83045
 RFO step:  Lambda=-3.82341943D-03 EMin= 7.99281143D-03
 Quartic linear search produced a step of  0.59220.
 Iteration  1 RMS(Cart)=  0.10655587 RMS(Int)=  0.00361178
 Iteration  2 RMS(Cart)=  0.00634493 RMS(Int)=  0.00009054
 Iteration  3 RMS(Cart)=  0.00001901 RMS(Int)=  0.00008983
 Iteration  4 RMS(Cart)=  0.00000000 RMS(Int)=  0.00008983
 Variable       Old X    -DE/DX   Delta X   Delta X   Delta X     New X
                                 (Linear)    (Quad)   (Total)
    R1        2.63944  -0.00326  -0.00849   0.00027  -0.00823   2.63121
    R2        2.63722  -0.00362  -0.00960   0.00050  -0.00911   2.62810
    R3        2.00483   0.01711   0.04561  -0.00092   0.04469   2.04953
    R4        2.63734  -0.00445  -0.01179   0.00026  -0.01154   2.62580
    R5        2.00484   0.01703   0.04518  -0.00054   0.04464   2.04948
    R6        2.64896  -0.00504  -0.01225  -0.00182  -0.01406   2.63490
    R7        2.00739   0.01783   0.04676   0.00016   0.04692   2.05432
    R8        2.64603  -0.00573  -0.01344  -0.00269  -0.01612   2.62991
    R9        2.85513   0.00865   0.02702   0.00287   0.02990   2.88503
   R10        2.63991  -0.00392  -0.01000  -0.00031  -0.01031   2.62961
   R11        2.00616   0.01720   0.04603  -0.00110   0.04492   2.05108
   R12        2.00477   0.01711   0.04549  -0.00073   0.04476   2.04953
   R13        2.86264   0.00669   0.01941   0.00530   0.02472   2.88736
   R14        2.74023   0.00539   0.02232  -0.00969   0.01263   2.75286
   R15        2.06685  -0.00078  -0.00012  -0.00342  -0.00354   2.06331
   R16        2.65400  -0.00569  -0.02090   0.00671  -0.01414   2.63986
   R17        2.65230  -0.00600  -0.01402  -0.00319  -0.01720   2.63510
   R18        2.54166  -0.00079  -0.00214   0.00063  -0.00151   2.54014
   R19        1.88385   0.01398   0.03060   0.00030   0.03090   1.91474
   R20        2.64046  -0.00670  -0.01394  -0.00518  -0.01908   2.62137
   R21        3.59951   0.01170   0.04218   0.02983   0.07201   3.67152
   R22        2.63398  -0.00424  -0.01079  -0.00001  -0.01080   2.62318
   R23        2.00495   0.01653   0.04434  -0.00103   0.04332   2.04826
   R24        2.63298  -0.00326  -0.00782  -0.00039  -0.00826   2.62472
   R25        2.00422   0.01691   0.04522  -0.00111   0.04412   2.04834
   R26        2.63490  -0.00392  -0.00934  -0.00097  -0.01035   2.62455
   R27        2.00467   0.01676   0.04494  -0.00115   0.04379   2.04846
   R28        2.00291   0.01726   0.04456   0.00102   0.04558   2.04849
   R29        2.33670  -0.01898  -0.01406  -0.01749  -0.03155   2.30514
   R30        2.01590   0.02110   0.05045   0.00711   0.05756   2.07346
    A1        2.09060  -0.00045  -0.00160   0.00018  -0.00144   2.08916
    A2        2.09611   0.00017   0.00070  -0.00043   0.00028   2.09639
    A3        2.09648   0.00027   0.00090   0.00025   0.00115   2.09764
    A4        2.09546   0.00001   0.00118  -0.00098   0.00018   2.09563
    A5        2.09638   0.00024   0.00078   0.00080   0.00157   2.09795
    A6        2.09135  -0.00025  -0.00195   0.00018  -0.00178   2.08957
    A7        2.10549  -0.00050  -0.00167  -0.00132  -0.00301   2.10248
    A8        2.07991   0.00021  -0.00006   0.00159   0.00151   2.08143
    A9        2.09777   0.00029   0.00173  -0.00029   0.00143   2.09920
   A10        2.07382   0.00142   0.00290   0.00412   0.00700   2.08082
   A11        2.10773  -0.00273  -0.00447  -0.01056  -0.01505   2.09268
   A12        2.10139   0.00131   0.00158   0.00614   0.00769   2.10908
   A13        2.10633  -0.00060  -0.00104  -0.00301  -0.00405   2.10227
   A14        2.09064  -0.00021  -0.00179   0.00002  -0.00177   2.08887
   A15        2.08622   0.00081   0.00283   0.00299   0.00581   2.09203
   A16        2.09463   0.00012   0.00027   0.00109   0.00134   2.09597
   A17        2.09620   0.00022   0.00077   0.00080   0.00157   2.09778
   A18        2.09235  -0.00034  -0.00103  -0.00189  -0.00291   2.08943
   A19        1.94468  -0.00023  -0.00663   0.01464   0.00788   1.95256
   A20        1.90887   0.00310   0.02038  -0.00428   0.01623   1.92510
   A21        1.89571  -0.00086  -0.00728   0.00671  -0.00056   1.89515
   A22        1.97476  -0.00219   0.00055  -0.01805  -0.01760   1.95716
   A23        1.87562   0.00174   0.00231   0.01776   0.01974   1.89536
   A24        1.86051  -0.00165  -0.01035  -0.01682  -0.02704   1.83348
   A25        2.11352   0.00194  -0.01268   0.03061   0.01785   2.13136
   A26        2.11528   0.00016   0.01492  -0.01984  -0.00500   2.11028
   A27        2.05436  -0.00210  -0.00225  -0.01087  -0.01310   2.04127
   A28        2.16681  -0.00037   0.00374  -0.00806  -0.00459   2.16221
   A29        2.08056   0.00186   0.00782   0.00559   0.01312   2.09368
   A30        2.03580  -0.00150  -0.01156   0.00223  -0.00960   2.02620
   A31        2.11244   0.00382   0.00793   0.01201   0.01991   2.13235
   A32        2.12522  -0.00261  -0.01701   0.00808  -0.00911   2.11611
   A33        2.04550  -0.00121   0.00908  -0.02029  -0.01138   2.03412
   A34        2.09751  -0.00191  -0.00415  -0.00708  -0.01118   2.08633
   A35        2.10011  -0.00075  -0.00376  -0.00418  -0.00798   2.09214
   A36        2.08556   0.00266   0.00791   0.01125   0.01914   2.10470
   A37        2.08903  -0.00036  -0.00117   0.00052  -0.00072   2.08831
   A38        2.09191  -0.00054  -0.00192  -0.00351  -0.00544   2.08647
   A39        2.10224   0.00090   0.00309   0.00298   0.00606   2.10830
   A40        2.09176   0.00003  -0.00047   0.00194   0.00139   2.09314
   A41        2.09829   0.00050   0.00202   0.00133   0.00336   2.10166
   A42        2.09314  -0.00053  -0.00155  -0.00328  -0.00481   2.08833
   A43        2.12127   0.00052   0.00011   0.00347   0.00352   2.12479
   A44        2.09505  -0.00091  -0.00120  -0.00624  -0.00747   2.08758
   A45        2.06686   0.00039   0.00110   0.00284   0.00391   2.07077
   A46        2.13417   0.00854   0.03195   0.01452   0.04646   2.18063
   A47        2.04972  -0.01090  -0.03570  -0.04182  -0.07753   1.97219
   A48        2.09929   0.00236   0.00375   0.02734   0.03108   2.13037
    D1       -0.00271  -0.00007  -0.00018  -0.00404  -0.00425  -0.00696
    D2        3.13965   0.00009   0.00102   0.00264   0.00364  -3.13989
    D3        3.13999  -0.00012  -0.00093  -0.00535  -0.00629   3.13370
    D4       -0.00083   0.00003   0.00027   0.00133   0.00160   0.00077
    D5        0.00198   0.00002  -0.00012   0.00196   0.00186   0.00384
    D6       -3.13847  -0.00003  -0.00065   0.00014  -0.00047  -3.13894
    D7       -3.14072   0.00008   0.00064   0.00327   0.00390  -3.13682
    D8        0.00201   0.00003   0.00010   0.00146   0.00157   0.00358
    D9       -0.00290   0.00024   0.00205   0.00938   0.01139   0.00849
   D10       -3.14149   0.00041   0.00255   0.01889   0.02144  -3.12005
   D11        3.13792   0.00008   0.00085   0.00272   0.00354   3.14147
   D12       -0.00066   0.00025   0.00135   0.01223   0.01359   0.01292
   D13        0.00910  -0.00035  -0.00352  -0.01238  -0.01590  -0.00680
   D14        3.12744  -0.00048  -0.00289  -0.02686  -0.02968   3.09776
   D15       -3.13554  -0.00051  -0.00403  -0.02198  -0.02604   3.12161
   D16       -0.01720  -0.00065  -0.00340  -0.03646  -0.03982  -0.05702
   D17       -0.00983   0.00030   0.00322   0.01030   0.01350   0.00367
   D18        3.13311   0.00015   0.00220   0.00384   0.00604   3.13915
   D19       -3.12826   0.00049   0.00268   0.02496   0.02772  -3.10054
   D20        0.01468   0.00034   0.00166   0.01850   0.02027   0.03495
   D21        1.05615  -0.00176   0.00084  -0.12411  -0.12325   0.93290
   D22       -1.14014  -0.00106  -0.01005  -0.10813  -0.11826  -1.25840
   D23        3.11891  -0.00031  -0.00499  -0.08946  -0.09448   3.02443
   D24       -2.10906  -0.00190   0.00150  -0.13885  -0.13728  -2.24634
   D25        1.97783  -0.00119  -0.00939  -0.12288  -0.13228   1.84555
   D26       -0.04630  -0.00044  -0.00433  -0.10420  -0.10850  -0.15480
   D27        0.00438  -0.00014  -0.00145  -0.00520  -0.00660  -0.00222
   D28       -3.13835  -0.00009  -0.00092  -0.00339  -0.00428   3.14055
   D29       -3.13856   0.00000  -0.00044   0.00124   0.00086  -3.13770
   D30        0.00190   0.00005   0.00009   0.00305   0.00318   0.00508
   D31        1.34308  -0.00078  -0.01382   0.03021   0.01645   1.35953
   D32       -1.79047  -0.00051  -0.01155   0.04591   0.03456  -1.75591
   D33       -2.78073   0.00149   0.00843   0.02223   0.03062  -2.75011
   D34        0.36891   0.00175   0.01069   0.03793   0.04873   0.41764
   D35       -0.73171  -0.00068  -0.00250   0.00257  -0.00017  -0.73188
   D36        2.41792  -0.00041  -0.00023   0.01827   0.01795   2.43587
   D37       -2.08194  -0.00019   0.00069  -0.03683  -0.03592  -2.11786
   D38        1.05236  -0.00090  -0.00327  -0.07750  -0.08077   0.97158
   D39        2.02233  -0.00067  -0.00635  -0.03959  -0.04570   1.97663
   D40       -1.12655  -0.00138  -0.01030  -0.08026  -0.09056  -1.21711
   D41       -0.03552  -0.00051  -0.00281  -0.04037  -0.04329  -0.07880
   D42        3.09879  -0.00122  -0.00676  -0.08104  -0.08815   3.01064
   D43       -3.13187   0.00038   0.00226   0.02306   0.02538  -3.10649
   D44        0.01785   0.00083   0.00257   0.05365   0.05623   0.07408
   D45        0.00196   0.00013   0.00011   0.00784   0.00797   0.00993
   D46       -3.13151   0.00058   0.00042   0.03843   0.03883  -3.09268
   D47        3.13152  -0.00054  -0.00306  -0.03162  -0.03456   3.09696
   D48       -0.00456  -0.00086  -0.00540  -0.04655  -0.05176  -0.05631
   D49       -0.00229  -0.00030  -0.00084  -0.01662  -0.01749  -0.01978
[truncated: 1,324,759 more chars]
