# Supplementary material for: Rotational Barriers in N-Benzhydrylformamides: An NMR and DFT Study
Source: Molecules. 2023 Jan 5;28(2):535. doi: 10.3390/molecules28020535 (PMC9863877; doi:10.3390/molecules28020535)
Supplement: Supplementary file 1 [file molecules-28-00535-s001.zip › Supplementary_Materials/Quantum_chemistry_output_files/Gaussian_output_files/Conformations/BHFA_oBr/BHFA_oBr_conf10.log]

 Entering Gaussian System, Link 0=g16
 Initial command:
 /usr/local/gaussian/g16/l1.exe "/home/gauss/GAUSS_SCRDIR/Gau-4504.inp" -scrdir="/home/gauss/GAUSS_SCRDIR/"
 Entering Link 1 = /usr/local/gaussian/g16/l1.exe PID=      4506.
  
 Copyright (c) 1988,1990,1992,1993,1995,1998,2003,2009,2016,
            Gaussian, Inc.  All Rights Reserved.
  
 This is part of the Gaussian(R) 16 program.  It is based on
 the Gaussian(R) 09 system (copyright 2009, Gaussian, Inc.),
 the Gaussian(R) 03 system (copyright 2003, Gaussian, Inc.),
 the Gaussian(R) 98 system (copyright 1998, Gaussian, Inc.),
 the Gaussian(R) 94 system (copyright 1995, Gaussian, Inc.),
 the Gaussian 92(TM) system (copyright 1992, Gaussian, Inc.),
 the Gaussian 90(TM) system (copyright 1990, Gaussian, Inc.),
 the Gaussian 88(TM) system (copyright 1988, Gaussian, Inc.),
 the Gaussian 86(TM) system (copyright 1986, Carnegie Mellon
 University), and the Gaussian 82(TM) system (copyright 1983,
 Carnegie Mellon University). Gaussian is a federally registered
 trademark of Gaussian, Inc.
  
 This software contains proprietary and confidential information,
 including trade secrets, belonging to Gaussian, Inc.
  
 This software is provided under written license and may be
 used, copied, transmitted, or stored only in accord with that
 written license.
  
 The following legend is applicable only to US Government
 contracts under FAR:
  
                    RESTRICTED RIGHTS LEGEND
  
 Use, reproduction and disclosure by the US Government is
 subject to restrictions as set forth in subparagraphs (a)
 and (c) of the Commercial Computer Software - Restricted
 Rights clause in FAR 52.227-19.
  
 Gaussian, Inc.
 340 Quinnipiac St., Bldg. 40, Wallingford CT 06492
  
  
 ---------------------------------------------------------------
 Warning -- This program may not be used in any manner that
 competes with the business of Gaussian, Inc. or will provide
 assistance to any competitor of Gaussian, Inc.  The licensee
 of this program is prohibited from giving any competitor of
 Gaussian, Inc. access to this program.  By using this program,
 the user acknowledges that Gaussian, Inc. is engaged in the
 business of creating and licensing software in the field of
 computational chemistry and represents and warrants to the
 licensee that it is not a competitor of Gaussian, Inc. and that
 it will not use this program in any manner prohibited above.
 ---------------------------------------------------------------
  

 Cite this work as:
 Gaussian 16, Revision A.03,
 M. J. Frisch, G. W. Trucks, H. B. Schlegel, G. E. Scuseria, 
 M. A. Robb, J. R. Cheeseman, G. Scalmani, V. Barone, 
 G. A. Petersson, H. Nakatsuji, X. Li, M. Caricato, A. V. Marenich, 
 J. Bloino, B. G. Janesko, R. Gomperts, B. Mennucci, H. P. Hratchian, 
 J. V. Ortiz, A. F. Izmaylov, J. L. Sonnenberg, D. Williams-Young, 
 F. Ding, F. Lipparini, F. Egidi, J. Goings, B. Peng, A. Petrone, 
 T. Henderson, D. Ranasinghe, V. G. Zakrzewski, J. Gao, N. Rega, 
 G. Zheng, W. Liang, M. Hada, M. Ehara, K. Toyota, R. Fukuda, 
 J. Hasegawa, M. Ishida, T. Nakajima, Y. Honda, O. Kitao, H. Nakai, 
 T. Vreven, K. Throssell, J. A. Montgomery, Jr., J. E. Peralta, 
 F. Ogliaro, M. J. Bearpark, J. J. Heyd, E. N. Brothers, K. N. Kudin, 
 V. N. Staroverov, T. A. Keith, R. Kobayashi, J. Normand, 
 K. Raghavachari, A. P. Rendell, J. C. Burant, S. S. Iyengar, 
 J. Tomasi, M. Cossi, J. M. Millam, M. Klene, C. Adamo, R. Cammi, 
 J. W. Ochterski, R. L. Martin, K. Morokuma, O. Farkas, 
 J. B. Foresman, and D. J. Fox, Gaussian, Inc., Wallingford CT, 2016.
 
 ******************************************
 Gaussian 16:  ES64L-G16RevA.03 25-Dec-2016
                16-Dec-2022 
 ******************************************
 %chk=BHFA_oBr_conf10.chk
 %nprocshared=4
 Will use up to    4 processors via shared memory.
 %mem=2GB
 ----------------------------------------------------------------------
 # opt freq M062X/gen pseudo=read nosymm Integral(Grid=SuperFine) scrf=
 (IEFPCM, solvent=dimethylsulfoxide) pop=(nboread,mkuff,dipole)
 ----------------------------------------------------------------------
 1/18=20,19=15,26=6,38=1/1,3;
 2/9=110,12=2,15=1,17=6,18=5,40=1/2;
 3/5=7,11=2,16=1,17=8,25=1,30=1,70=2201,71=1,72=21,74=-55,75=-7/1,2,3;
 4//1;
 5/5=2,38=5,53=21/2;
 6/7=2,8=2,9=2,10=2,15=24,20=4,28=1,40=2/1,2,7;
 7/30=1/1,2,3,16;
 1/18=20,19=15,26=6/3(2);
 2/9=110,15=1/2;
 99//99;
 2/9=110,15=1/2;
 3/5=7,6=1,11=2,16=1,17=8,25=1,30=1,70=2205,71=1,72=21,74=-55,75=-7,82=7/1,2,3;
 4/5=5,16=3,69=1/1;
 5/5=2,38=5,53=21/2;
 7/30=1/1,2,3,16;
 1/18=20,19=15,26=6/3(-5);
 2/9=110,15=1/2;
 6/7=2,8=2,9=2,10=2,15=24,19=2,20=4,28=1,40=2/1,2,7;
 99/9=1/99;
 ---------------
 BHFA_oBr_conf10
 ---------------
 Symbolic Z-matrix:
 Charge =  0 Multiplicity = 1
 C                     3.4455    3.2508   -2.56 
 C                     2.3846    2.7005   -3.2974 
 C                     1.6101    1.6637   -2.7495 
 C                     1.8838    1.1634   -1.4559 
 C                     2.9557    1.7243   -0.7296 
 C                     3.7316    2.7618   -1.275 
 C                     1.0913    0.0574   -0.8454 
 C                     1.8502   -1.2288   -0.9 
 N                    -0.1956   -0.1523   -1.4322 
 C                     2.3356   -1.9142    0.2479 
 C                     3.04     -3.127     0.0995 
 C                     3.2693   -3.67     -1.1734 
 C                     2.7954   -3.0054   -2.312 
 C                     2.0939   -1.7982   -2.1721 
 C                    -1.2109    0.7292   -1.3258 
 O                    -2.3099    0.4586   -1.8536 
 Br                    2.1083   -1.304     1.9989 
 H                     4.0082    4.0032   -2.9572 
 H                     2.1777    3.052    -4.2322 
 H                     0.8498    1.268    -3.3029 
 H                     3.1746    1.3755    0.2051 
 H                     4.5038    3.1575   -0.7387 
 H                     0.898     0.3428    0.1883 
 H                    -0.3663   -0.9853   -1.8982 
 H                     3.3937   -3.6269    0.9166 
 H                     3.7799   -4.5487   -1.2698 
 H                     2.9607   -3.3972   -3.24 
 H                     1.754    -1.3281   -3.0127 
 H                    -1.0867    1.6104   -0.8255 
 

 GradGradGradGradGradGradGradGradGradGradGradGradGradGradGradGradGradGrad
 Berny optimization.
 Initialization pass.
                           ----------------------------
                           !    Initial Parameters    !
                           ! (Angstroms and Degrees)  !
 --------------------------                            --------------------------
 ! Name  Definition              Value          Derivative Info.                !
 --------------------------------------------------------------------------------
 ! R1    R(1,2)                  1.4043         estimate D2E/DX2                !
 ! R2    R(1,6)                  1.4044         estimate D2E/DX2                !
 ! R3    R(1,18)                 1.0201         estimate D2E/DX2                !
 ! R4    R(2,3)                  1.4053         estimate D2E/DX2                !
 ! R5    R(2,19)                 1.0199         estimate D2E/DX2                !
 ! R6    R(3,4)                  1.4137         estimate D2E/DX2                !
 ! R7    R(3,20)                 1.0202         estimate D2E/DX2                !
 ! R8    R(4,5)                  1.4111         estimate D2E/DX2                !
 ! R9    R(4,7)                  1.4913         estimate D2E/DX2                !
 ! R10   R(5,6)                  1.4057         estimate D2E/DX2                !
 ! R11   R(5,21)                 1.0214         estimate D2E/DX2                !
 ! R12   R(6,22)                 1.02           estimate D2E/DX2                !
 ! R13   R(7,8)                  1.4944         estimate D2E/DX2                !
 ! R14   R(7,9)                  1.4298         estimate D2E/DX2                !
 ! R15   R(7,23)                 1.0897         estimate D2E/DX2                !
 ! R16   R(8,10)                 1.4223         estimate D2E/DX2                !
 ! R17   R(8,14)                 1.4149         estimate D2E/DX2                !
 ! R18   R(9,15)                 1.3488         estimate D2E/DX2                !
 ! R19   R(9,24)                 0.9696         estimate D2E/DX2                !
 ! R20   R(10,11)                1.4103         estimate D2E/DX2                !
 ! R21   R(10,17)                1.8682         estimate D2E/DX2                !
 ! R22   R(11,12)                1.4027         estimate D2E/DX2                !
 ! R23   R(11,25)                1.0211         estimate D2E/DX2                !
 ! R24   R(12,13)                1.401          estimate D2E/DX2                !
 ! R25   R(12,26)                1.0208         estimate D2E/DX2                !
 ! R26   R(13,14)                1.4032         estimate D2E/DX2                !
 ! R27   R(13,27)                1.0208         estimate D2E/DX2                !
 ! R28   R(14,28)                1.0213         estimate D2E/DX2                !
 ! R29   R(15,16)                1.2488         estimate D2E/DX2                !
 ! R30   R(15,29)                1.0209         estimate D2E/DX2                !
 ! A1    A(2,1,6)              119.8629         estimate D2E/DX2                !
 ! A2    A(2,1,18)             120.087          estimate D2E/DX2                !
 ! A3    A(6,1,18)             120.05           estimate D2E/DX2                !
 ! A4    A(1,2,3)              120.0477         estimate D2E/DX2                !
 ! A5    A(1,2,19)             119.9657         estimate D2E/DX2                !
 ! A6    A(3,2,19)             119.9865         estimate D2E/DX2                !
 ! A7    A(2,3,4)              120.739          estimate D2E/DX2                !
 ! A8    A(2,3,20)             119.0362         estimate D2E/DX2                !
 ! A9    A(4,3,20)             120.2221         estimate D2E/DX2                !
 ! A10   A(3,4,5)              118.5145         estimate D2E/DX2                !
 ! A11   A(3,4,7)              122.2869         estimate D2E/DX2                !
 ! A12   A(5,4,7)              119.1942         estimate D2E/DX2                !
 ! A13   A(4,5,6)              120.863          estimate D2E/DX2                !
 ! A14   A(4,5,21)             119.8737         estimate D2E/DX2                !
 ! A15   A(6,5,21)             119.2633         estimate D2E/DX2                !
 ! A16   A(1,6,5)              119.9722         estimate D2E/DX2                !
 ! A17   A(1,6,22)             120.015          estimate D2E/DX2                !
 ! A18   A(5,6,22)             120.0125         estimate D2E/DX2                !
 ! A19   A(4,7,8)              110.7005         estimate D2E/DX2                !
 ! A20   A(4,7,9)              114.7748         estimate D2E/DX2                !
 ! A21   A(4,7,23)             106.7606         estimate D2E/DX2                !
 ! A22   A(8,7,9)              108.4117         estimate D2E/DX2                !
 ! A23   A(8,7,23)             110.498          estimate D2E/DX2                !
 ! A24   A(9,7,23)             105.5497         estimate D2E/DX2                !
 ! A25   A(7,8,10)             123.9567         estimate D2E/DX2                !
 ! A26   A(7,8,14)             117.8199         estimate D2E/DX2                !
 ! A27   A(10,8,14)            118.223          estimate D2E/DX2                !
 ! A28   A(7,9,15)             123.3178         estimate D2E/DX2                !
 ! A29   A(7,9,24)             118.7951         estimate D2E/DX2                !
 ! A30   A(15,9,24)            117.8304         estimate D2E/DX2                !
 ! A31   A(8,10,11)            119.9941         estimate D2E/DX2                !
 ! A32   A(8,10,17)            123.8842         estimate D2E/DX2                !
 ! A33   A(11,10,17)           116.1213         estimate D2E/DX2                !
 ! A34   A(10,11,12)           120.6639         estimate D2E/DX2                !
 ! A35   A(10,11,25)           120.6503         estimate D2E/DX2                !
 ! A36   A(12,11,25)           118.6858         estimate D2E/DX2                !
 ! A37   A(11,12,13)           119.9053         estimate D2E/DX2                !
 ! A38   A(11,12,26)           120.043          estimate D2E/DX2                !
 ! A39   A(13,12,26)           120.0517         estimate D2E/DX2                !
 ! A40   A(12,13,14)           119.7491         estimate D2E/DX2                !
 ! A41   A(12,13,27)           120.132          estimate D2E/DX2                !
 ! A42   A(14,13,27)           120.1189         estimate D2E/DX2                !
 ! A43   A(8,14,13)            121.4647         estimate D2E/DX2                !
 ! A44   A(8,14,28)            119.8303         estimate D2E/DX2                !
 ! A45   A(13,14,28)           118.705          estimate D2E/DX2                !
 ! A46   A(9,15,16)            119.1755         estimate D2E/DX2                !
 ! A47   A(9,15,29)            120.744          estimate D2E/DX2                !
 ! A48   A(16,15,29)           120.0798         estimate D2E/DX2                !
 ! D1    D(6,1,2,3)              0.0761         estimate D2E/DX2                !
 ! D2    D(6,1,2,19)          -179.7653         estimate D2E/DX2                !
 ! D3    D(18,1,2,3)           179.9841         estimate D2E/DX2                !
 ! D4    D(18,1,2,19)            0.1427         estimate D2E/DX2                !
 ! D5    D(2,1,6,5)             -0.0484         estimate D2E/DX2                !
 ! D6    D(2,1,6,22)           179.777          estimate D2E/DX2                !
 ! D7    D(18,1,6,5)          -179.9565         estimate D2E/DX2                !
 ! D8    D(18,1,6,22)           -0.1311         estimate D2E/DX2                !
 ! D9    D(1,2,3,4)              0.0891         estimate D2E/DX2                !
 ! D10   D(1,2,3,20)          -179.3109         estimate D2E/DX2                !
 ! D11   D(19,2,3,4)           179.9304         estimate D2E/DX2                !
 ! D12   D(19,2,3,20)            0.5305         estimate D2E/DX2                !
 ! D13   D(2,3,4,5)             -0.2762         estimate D2E/DX2                !
 ! D14   D(2,3,4,7)           -179.5082         estimate D2E/DX2                !
 ! D15   D(20,3,4,5)           179.1166         estimate D2E/DX2                !
 ! D16   D(20,3,4,7)            -0.1153         estimate D2E/DX2                !
 ! D17   D(3,4,5,6)              0.3045         estimate D2E/DX2                !
 ! D18   D(3,4,5,21)          -179.7071         estimate D2E/DX2                !
 ! D19   D(7,4,5,6)            179.5607         estimate D2E/DX2                !
 ! D20   D(7,4,5,21)            -0.4509         estimate D2E/DX2                !
 ! D21   D(3,4,7,8)            103.2054         estimate D2E/DX2                !
 ! D22   D(3,4,7,9)            -19.9061         estimate D2E/DX2                !
 ! D23   D(3,4,7,23)          -136.4795         estimate D2E/DX2                !
 ! D24   D(5,4,7,8)            -76.0215         estimate D2E/DX2                !
 ! D25   D(5,4,7,9)            160.867          estimate D2E/DX2                !
 ! D26   D(5,4,7,23)            44.2935         estimate D2E/DX2                !
 ! D27   D(4,5,6,1)             -0.1453         estimate D2E/DX2                !
 ! D28   D(4,5,6,22)          -179.9708         estimate D2E/DX2                !
 ! D29   D(21,5,6,1)           179.8661         estimate D2E/DX2                !
 ! D30   D(21,5,6,22)            0.0407         estimate D2E/DX2                !
 ! D31   D(4,7,8,10)           113.4653         estimate D2E/DX2                !
 ! D32   D(4,7,8,14)           -66.786          estimate D2E/DX2                !
 ! D33   D(9,7,8,10)          -119.8128         estimate D2E/DX2                !
 ! D34   D(9,7,8,14)            59.9359         estimate D2E/DX2                !
 ! D35   D(23,7,8,10)           -4.5938         estimate D2E/DX2                !
 ! D36   D(23,7,8,14)          175.1549         estimate D2E/DX2                !
 ! D37   D(4,7,9,15)           -68.1357         estimate D2E/DX2                !
 ! D38   D(4,7,9,24)           114.668          estimate D2E/DX2                !
 ! D39   D(8,7,9,15)           167.5345         estimate D2E/DX2                !
 ! D40   D(8,7,9,24)            -9.6617         estimate D2E/DX2                !
 ! D41   D(23,7,9,15)           49.1286         estimate D2E/DX2                !
 ! D42   D(23,7,9,24)         -128.0676         estimate D2E/DX2                !
 ! D43   D(7,8,10,11)          179.8178         estimate D2E/DX2                !
 ! D44   D(7,8,10,17)           -0.4451         estimate D2E/DX2                !
 ! D45   D(14,8,10,11)           0.0701         estimate D2E/DX2                !
 ! D46   D(14,8,10,17)         179.8072         estimate D2E/DX2                !
 ! D47   D(7,8,14,13)         -179.8261         estimate D2E/DX2                !
 ! D48   D(7,8,14,28)            0.061          estimate D2E/DX2                !
 ! D49   D(10,8,14,13)          -0.0626         estimate D2E/DX2                !
 ! D50   D(10,8,14,28)         179.8244         estimate D2E/DX2                !
 ! D51   D(7,9,15,16)         -178.9855         estimate D2E/DX2                !
 ! D52   D(7,9,15,29)            1.3402         estimate D2E/DX2                !
 ! D53   D(24,9,15,16)          -1.764          estimate D2E/DX2                !
 ! D54   D(24,9,15,29)         178.5618         estimate D2E/DX2                !
 ! D55   D(8,10,11,12)          -0.0226         estimate D2E/DX2                !
 ! D56   D(8,10,11,25)         179.9384         estimate D2E/DX2                !
 ! D57   D(17,10,11,12)       -179.7796         estimate D2E/DX2                !
 ! D58   D(17,10,11,25)          0.1815         estimate D2E/DX2                !
 ! D59   D(10,11,12,13)         -0.0349         estimate D2E/DX2                !
 ! D60   D(10,11,12,26)       -179.9695         estimate D2E/DX2                !
 ! D61   D(25,11,12,13)       -179.9967         estimate D2E/DX2                !
 ! D62   D(25,11,12,26)          0.0686         estimate D2E/DX2                !
 ! D63   D(11,12,13,14)          0.043          estimate D2E/DX2                !
 ! D64   D(11,12,13,27)        179.9703         estimate D2E/DX2                !
 ! D65   D(26,12,13,14)        179.9776         estimate D2E/DX2                !
 ! D66   D(26,12,13,27)         -0.0951         estimate D2E/DX2                !
 ! D67   D(12,13,14,8)           0.0065         estimate D2E/DX2                !
 ! D68   D(12,13,14,28)       -179.8818         estimate D2E/DX2                !
 ! D69   D(27,13,14,8)        -179.9208         estimate D2E/DX2                !
 ! D70   D(27,13,14,28)          0.1909         estimate D2E/DX2                !
 --------------------------------------------------------------------------------
 Trust Radius=3.00D-01 FncErr=5.00D-06 GrdErr=5.00D-06 EigMax=2.50D+02 EigMin=1.00D-04
 Number of steps in this run=    158 maximum allowed number of steps=    174.
 GradGradGradGradGradGradGradGradGradGradGradGradGradGradGradGradGradGrad

                          Input orientation:                          
 ---------------------------------------------------------------------
 Center     Atomic      Atomic             Coordinates (Angstroms)
 Number     Number       Type             X           Y           Z
 ---------------------------------------------------------------------
      1          6           0        3.445500    3.250800   -2.560000
      2          6           0        2.384600    2.700500   -3.297400
      3          6           0        1.610100    1.663700   -2.749500
      4          6           0        1.883800    1.163400   -1.455900
      5          6           0        2.955700    1.724300   -0.729600
      6          6           0        3.731600    2.761800   -1.275000
      7          6           0        1.091300    0.057400   -0.845400
      8          6           0        1.850200   -1.228800   -0.900000
      9          7           0       -0.195600   -0.152300   -1.432200
     10          6           0        2.335600   -1.914200    0.247900
     11          6           0        3.040000   -3.127000    0.099500
     12          6           0        3.269300   -3.670000   -1.173400
     13          6           0        2.795400   -3.005400   -2.312000
     14          6           0        2.093900   -1.798200   -2.172100
     15          6           0       -1.210900    0.729200   -1.325800
     16          8           0       -2.309900    0.458600   -1.853600
     17         35           0        2.108300   -1.304000    1.998900
     18          1           0        4.008200    4.003200   -2.957200
     19          1           0        2.177700    3.052000   -4.232200
     20          1           0        0.849800    1.268000   -3.302900
     21          1           0        3.174600    1.375500    0.205100
     22          1           0        4.503800    3.157500   -0.738700
     23          1           0        0.898000    0.342800    0.188300
     24          1           0       -0.366300   -0.985300   -1.898200
     25          1           0        3.393700   -3.626900    0.916600
     26          1           0        3.779900   -4.548700   -1.269800
     27          1           0        2.960700   -3.397200   -3.240000
     28          1           0        1.754000   -1.328100   -3.012700
     29          1           0       -1.086700    1.610400   -0.825500
 ---------------------------------------------------------------------
                    Distance matrix (angstroms):
                    1          2          3          4          5
     1  C    0.000000
     2  C    1.404314   0.000000
     3  C    2.433822   1.405347   0.000000
     4  C    2.831110   2.450428   1.413723   0.000000
     5  C    2.433202   2.805837   2.427820   1.411060   0.000000
     6  C    1.404350   2.430693   2.807265   2.449892   1.405663
     7  C    4.322027   3.830262   2.544592   1.491309   2.503588
     8  C    5.036606   4.633844   3.441635   2.456171   3.157842
     9  N    5.109856   4.274912   2.879876   2.460799   3.734430
    10  C    5.982759   5.819537   4.723571   3.546643   3.818208
    11  C    6.921973   6.777037   5.754322   4.707823   4.922360
    12  C    7.060537   6.773281   5.803912   5.035988   5.421603
    13  C    6.294773   5.804917   4.837028   4.352334   4.989965
    14  C    5.241153   4.646408   3.542909   3.054203   3.902757
    15  C    5.437258   4.549819   3.295186   3.127719   4.325070
    16  O    6.435838   5.398982   4.197774   4.271069   5.530996
    17  Br   6.581632   6.645537   5.621632   4.251365   4.163340
    18  H    1.020051   2.109227   3.356677   3.851161   3.356090
    19  H    2.107864   1.019907   2.109015   3.370613   3.825739
    20  H    3.349784   2.099452   1.020238   2.119317   3.356322
    21  H    3.352002   3.827170   3.355649   2.114254   1.021393
    22  H    2.108515   3.353625   3.827304   3.369749   2.109682
    23  H    4.743350   4.463052   3.298868   2.085325   2.642955
    24  H    5.736928   4.807321   3.412927   3.142529   4.443337
    25  H    7.706633   7.668903   6.679219   5.554775   5.615796
    26  H    7.912562   7.655647   6.744736   6.021455   6.349933
    27  H    6.700249   6.125123   5.260933   5.014160   5.703674
    28  H    4.902289   4.087582   3.006800   2.940756   3.996720
    29  H    5.122523   4.398697   3.313208   3.069378   4.045141
                    6          7          8          9         10
     6  C    0.000000
     7  C    3.803882   0.000000
     8  C    4.427774   1.494396   0.000000
     9  N    4.892810   1.429832   2.372211   0.000000
    10  C    5.112046   2.575033   1.422343   3.511980   0.000000
    11  C    6.086504   3.851061   2.453118   4.654466   1.410350
    12  C    6.449193   4.329524   2.836908   4.944363   2.444325
    13  C    5.934007   3.799423   2.458344   4.226146   2.820500
    14  C    4.927520   2.491704   1.414866   2.915176   2.434805
    15  C    5.344376   2.445859   3.658607   1.348776   4.694865
    16  O    6.491474   3.570097   4.589456   2.240768   5.623802
    17  Br   5.466649   3.313267   2.911338   4.290316   1.868157
    18  H    2.108881   5.342035   6.021865   6.104567   6.934398
    19  H    3.353186   4.649549   5.434709   4.872380   6.690244
    20  H    3.827347   2.750124   3.606763   2.570920   4.994215
    21  H    2.103039   2.679753   3.123725   4.046378   3.395273
    22  H    1.020044   4.611633   5.129058   5.789653   5.603268
    23  H    4.002761   1.089658   2.135652   2.016707   2.676620
    24  H    5.587658   2.078511   2.443065   0.969631   3.573355
    25  H    6.762601   4.688257   3.381318   5.520216   2.121338
    26  H    7.310661   5.350219   3.857749   5.929528   3.366007
    27  H    6.510668   4.600329   3.377983   4.874397   3.841287
    28  H    4.863927   2.656308   2.117219   2.771539   3.363523
    29  H    4.974313   2.675049   4.085583   2.066218   5.028631
                   11         12         13         14         15
    11  C    0.000000
    12  C    1.402748   0.000000
    13  C    2.426922   1.400958   0.000000
    14  C    2.796602   2.425408   1.403213   0.000000
    15  C    5.913705   6.280794   5.565094   4.245666   0.000000
    16  O    6.729975   6.973914   6.186559   4.958633   1.248839
    17  Br   2.792689   4.124241   4.685160   4.200200   5.119045
    18  H    7.817965   7.912390   7.141963   6.159316   6.373347
    19  H    7.595211   7.465463   6.384420   5.270244   5.032412
    20  H    5.974054   5.896829   4.798874   3.496867   2.906151
    21  H    4.505749   5.231281   5.066742   4.109910   4.689773
    22  H    6.506937   6.951813   6.585988   5.693963   6.236916
    23  H    4.078672   4.855909   4.589343   3.403755   2.624741
    24  H    4.492278   4.577176   3.774703   2.605458   1.995119
    25  H    1.021105   2.094143   3.341868   3.817550   6.723563
    26  H    2.108000   1.020842   2.106465   3.349924   7.264121
    27  H    3.351351   2.107247   1.020792   2.109159   6.172000
    28  H    3.817804   3.341205   2.094953   1.021340   3.983560
    29  H    6.350452   6.854079   6.211762   4.852639   1.020901
                   16         17         18         19         20
    16  O    0.000000
    17  Br   6.121193   0.000000
    18  H    7.328063   7.505926   0.000000
    19  H    5.702808   7.603036   2.425106   0.000000
    20  H    3.569216   6.025619   4.192412   2.410306   0.000000
    21  H    5.929476   3.396238   4.195216   4.847071   4.209788
    22  H    7.413068   5.756549   2.425401   4.198382   4.847375
    23  H    3.804391   2.730394   5.741606   5.340245   3.612035
    24  H    2.421656   4.627375   6.718844   5.312183   2.920521
    25  H    7.542968   2.866965   8.579182   8.520358   6.945189
    26  H    7.905665   4.899666   8.719773   8.313453   6.822974
    27  H    6.675966   5.705624   7.479516   6.571889   5.120932
    28  H    4.588147   5.024166   5.788545   4.566397   2.764332
    29  H    1.969734   5.165171   6.018940   4.933571   3.163033
                   21         22         23         24         25
    21  H    0.000000
    22  H    2.415172   0.000000
    23  H    2.499932   4.667297   0.000000
    24  H    4.747128   6.498085   2.777730   0.000000
    25  H    5.057494   7.071098   4.745256   5.388761   0.000000
    26  H    6.134971   7.758326   5.861585   5.503061   2.403999
    27  H    5.890088   7.183436   5.476821   4.322802   4.185400
    28  H    4.436417   5.731761   3.710936   2.419772   4.838646
    29  H    4.390443   5.801271   2.563910   2.899538   7.109023
                   26         27         28         29
    26  H    0.000000
    27  H    2.424609   0.000000
    28  H    4.185001   2.406027   0.000000
    29  H    7.862297   6.876577   4.635537   0.000000
 Symmetry turned off by external request.
 Stoichiometry    C14H12BrNO
 Framework group  C1[X(C14H12BrNO)]
 Deg. of freedom    81
 Full point group                 C1      NOp   1
 Rotational constants (GHZ):           0.4376483           0.2532790           0.2404119
 General basis read from cards:  (5D, 7F)
 ======================================================================================================
                                       Pseudopotential Parameters
 ======================================================================================================
  Center     Atomic      Valence      Angular      Power
  Number     Number     Electrons     Momentum     of R      Exponent        Coefficient   SO-Coeffient
 ======================================================================================================
    1          6
                                   No pseudopotential on this center.
    2          6
                                   No pseudopotential on this center.
    3          6
                                   No pseudopotential on this center.
    4          6
                                   No pseudopotential on this center.
    5          6
                                   No pseudopotential on this center.
    6          6
                                   No pseudopotential on this center.
    7          6
                                   No pseudopotential on this center.
    8          6
                                   No pseudopotential on this center.
    9          7
                                   No pseudopotential on this center.
   10          6
                                   No pseudopotential on this center.
   11          6
                                   No pseudopotential on this center.
   12          6
                                   No pseudopotential on this center.
   13          6
                                   No pseudopotential on this center.
   14          6
                                   No pseudopotential on this center.
   15          6
                                   No pseudopotential on this center.
   16          8
                                   No pseudopotential on this center.
   17         35            7
                                      F and up 
                                                     1      213.6143969      -28.00000000    0.00000000
                                                     2       41.0585380     -134.92688520    0.00000000
                                                     2        8.7086530      -41.92719130    0.00000000
                                                     2        2.6074661       -5.93364200    0.00000000
                                      S - F
                                                     0       54.1980682        3.00000000    0.00000000
                                                     1       32.9053558       27.34306420    0.00000000
                                                     2       13.6744890      118.80288470    0.00000000
                                                     2        3.0341152       43.43548760    0.00000000
                                      P - F
                                                     0       54.2563340        5.00000000    0.00000000
                                                     1       26.0095593       25.05042520    0.00000000
                                                     2       28.2012995       92.61574630    0.00000000
                                                     2        9.4341061       95.82490160    0.00000000
                                                     2        2.5321764       26.26849830    0.00000000
                                      D - F
                                                     0       87.6328721        3.00000000    0.00000000
                                                     1       61.7373377       22.55335570    0.00000000
                                                     2       32.4385104      178.12419880    0.00000000
                                                     2        8.7537199       76.99241620    0.00000000
                                                     2        1.6633189        9.48182700    0.00000000
   18          1
                                   No pseudopotential on this center.
   19          1
                                   No pseudopotential on this center.
   20          1
                                   No pseudopotential on this center.
   21          1
                                   No pseudopotential on this center.
   22          1
                                   No pseudopotential on this center.
   23          1
                                   No pseudopotential on this center.
   24          1
                                   No pseudopotential on this center.
   25          1
                                   No pseudopotential on this center.
   26          1
                                   No pseudopotential on this center.
   27          1
                                   No pseudopotential on this center.
   28          1
                                   No pseudopotential on this center.
   29          1
                                   No pseudopotential on this center.
 ======================================================================================================
   396 basis functions,   648 primitive gaussians,   412 cartesian basis functions
    59 alpha electrons       59 beta electrons
       nuclear repulsion energy      1088.1932315210 Hartrees.
 NAtoms=   29 NActive=   29 NUniq=   29 SFac= 1.00D+00 NAtFMM=   60 NAOKFM=F Big=F
 Integral buffers will be    131072 words long.
 Raffenetti 2 integral format.
 Two-electron integral symmetry is turned off.
 ------------------------------------------------------------------------------
 Polarizable Continuum Model (PCM)
 =================================
 Model                : PCM.
 Atomic radii         : UFF (Universal Force Field).
 Polarization charges : Total charges.
 Charge compensation  : None.
 Solution method      : On-the-fly selection.
 Cavity type          : Scaled VdW (van der Waals Surface) (Alpha=1.100).
 Cavity algorithm     : GePol (No added spheres)
                        Default sphere list used, NSphG=   29.
                        Lebedev-Laikov grids with approx.  5.0 points / Ang**2.
                        Smoothing algorithm: York/Karplus (Gamma=1.0000).
                        Polarization charges: spherical gaussians, with
                                              point-specific exponents (IZeta= 3).
                        Self-potential: point-specific (ISelfS= 7).
                        Self-field    : sphere-specific E.n sum rule (ISelfD= 2).
 1st derivatives      : Analytical E(r).r(x)/FMM algorithm (CHGder, D1EAlg=3).
                        Cavity 1st derivative terms included.
 Solvent              : DiMethylSulfoxide, Eps=  46.826000 Eps(inf)=   2.007889
 ------------------------------------------------------------------------------
 One-electron integrals computed using PRISM.
   1 Symmetry operations used in ECPInt.
 ECPInt:  NShTT=    9316 NPrTT=   38001 LenC2=    8728 LenP2D=   23893.
 LDataN:  DoStor=T MaxTD1= 5 Len=  102
 NBasis=   396 RedAO= T EigKep=  1.26D-06  NBF=   396
 NBsUse=   395 1.00D-06 EigRej=  9.97D-07 NBFU=   395
 ExpMin= 4.38D-02 ExpMax= 8.59D+03 ExpMxC= 1.30D+03 IAcc=3 IRadAn=         7 AccDes= 0.00D+00
 Harris functional with IExCor= 1009 and IRadAn=       7 diagonalized for initial guess.
 HarFok:  IExCor= 1009 AccDes= 0.00D+00 IRadAn=         7 IDoV= 1 UseB2=F ITyADJ=14
 ICtDFT=  3500011 ScaDFX=  1.000000  1.000000  1.000000  1.000000
 FoFCou: FMM=F IPFlag=           0 FMFlag=      100000 FMFlg1=           0
         NFxFlg=           0 DoJE=T BraDBF=F KetDBF=T FulRan=T
         wScrn=  0.000000 ICntrl=       500 IOpCl=  0 I1Cent=   200000004 NGrid=           0
         NMat0=    1 NMatS0=      1 NMatT0=    0 NMatD0=    1 NMtDS0=    0 NMtDT0=    0
 Symmetry not used in FoFCou.
 Requested convergence on RMS density matrix=1.00D-08 within 128 cycles.
 Requested convergence on MAX density matrix=1.00D-06.
 Requested convergence on             energy=1.00D-06.
 No special actions if energy rises.
 Inv3:  Mode=1 IEnd=    16751307.
 Iteration    1 A*A^-1 deviation from unit magnitude is 6.22D-15 for    578.
 Iteration    1 A*A^-1 deviation from orthogonality  is 2.83D-15 for   1398    558.
 Iteration    1 A^-1*A deviation from unit magnitude is 6.77D-15 for    578.
 Iteration    1 A^-1*A deviation from orthogonality  is 2.00D-15 for   2356   2243.
 Error on total polarization charges =  0.01790
 SCF Done:  E(RM062X) =  -683.666050800     A.U. after   16 cycles
            NFock= 16  Conv=0.96D-08     -V/T= 2.0159

 **********************************************************************

            Population analysis using the SCF density.

 **********************************************************************

 Alpha  occ. eigenvalues --  -19.60605 -14.78519 -10.65379 -10.62102 -10.60560
 Alpha  occ. eigenvalues --  -10.58683 -10.56693 -10.56281 -10.56197 -10.55691
 Alpha  occ. eigenvalues --  -10.55550 -10.54942 -10.54913 -10.54821 -10.54784
 Alpha  occ. eigenvalues --  -10.54532  -1.16709  -1.07041  -0.99122  -0.96860
 Alpha  occ. eigenvalues --   -0.91346  -0.90361  -0.86085  -0.85636  -0.82697
 Alpha  occ. eigenvalues --   -0.79334  -0.75081  -0.72142  -0.70828  -0.69385
 Alpha  occ. eigenvalues --   -0.68480  -0.62464  -0.61699  -0.60745  -0.57900
 Alpha  occ. eigenvalues --   -0.57398  -0.55586  -0.53818  -0.52851  -0.51640
 Alpha  occ. eigenvalues --   -0.50713  -0.50599  -0.49777  -0.49180  -0.47690
 Alpha  occ. eigenvalues --   -0.46374  -0.44665  -0.43756  -0.42359  -0.42212
 Alpha  occ. eigenvalues --   -0.41761  -0.38911  -0.35901  -0.35712  -0.33663
 Alpha  occ. eigenvalues --   -0.32509  -0.31628  -0.30684  -0.29961
 Alpha virt. eigenvalues --   -0.01245  -0.00810   0.00076   0.00984   0.01354
 Alpha virt. eigenvalues --    0.01956   0.02200   0.02539   0.03311   0.03530
 Alpha virt. eigenvalues --    0.03966   0.04435   0.04465   0.04936   0.05406
 Alpha virt. eigenvalues --    0.06225   0.06510   0.07006   0.07680   0.08064
 Alpha virt. eigenvalues --    0.08726   0.09055   0.09872   0.10312   0.11100
 Alpha virt. eigenvalues --    0.11320   0.11797   0.12295   0.12732   0.13521
 Alpha virt. eigenvalues --    0.13746   0.14259   0.14541   0.14691   0.15728
 Alpha virt. eigenvalues --    0.15875   0.16121   0.16607   0.17112   0.17524
 Alpha virt. eigenvalues --    0.17857   0.18344   0.19073   0.19218   0.19409
 Alpha virt. eigenvalues --    0.19657   0.19948   0.20436   0.21013   0.21268
 Alpha virt. eigenvalues --    0.21787   0.22116   0.22344   0.22565   0.23065
 Alpha virt. eigenvalues --    0.23273   0.23585   0.24068   0.24445   0.24623
 Alpha virt. eigenvalues --    0.25106   0.25518   0.25781   0.26046   0.26248
 Alpha virt. eigenvalues --    0.26746   0.27123   0.27580   0.27705   0.27911
 Alpha virt. eigenvalues --    0.28815   0.28851   0.29855   0.30055   0.30441
 Alpha virt. eigenvalues --    0.30739   0.31154   0.32017   0.32695   0.33109
 Alpha virt. eigenvalues --    0.33253   0.34261   0.34718   0.35842   0.35944
 Alpha virt. eigenvalues --    0.36357   0.36642   0.37228   0.39032   0.39803
 Alpha virt. eigenvalues --    0.40780   0.41945   0.42958   0.44328   0.46115
 Alpha virt. eigenvalues --    0.46525   0.49665   0.51161   0.54222   0.54373
 Alpha virt. eigenvalues --    0.54945   0.55907   0.56570   0.57255   0.57978
 Alpha virt. eigenvalues --    0.58500   0.58787   0.59638   0.59975   0.60427
 Alpha virt. eigenvalues --    0.60907   0.61393   0.62870   0.63151   0.63861
 Alpha virt. eigenvalues --    0.64408   0.64795   0.65729   0.66344   0.66807
 Alpha virt. eigenvalues --    0.67211   0.69078   0.70221   0.70575   0.70978
 Alpha virt. eigenvalues --    0.72364   0.72701   0.73433   0.74669   0.74817
 Alpha virt. eigenvalues --    0.74997   0.75535   0.76010   0.76589   0.77260
 Alpha virt. eigenvalues --    0.77358   0.78274   0.78989   0.79625   0.80110
 Alpha virt. eigenvalues --    0.80472   0.81697   0.82545   0.84496   0.85102
 Alpha virt. eigenvalues --    0.85455   0.86316   0.87114   0.87260   0.88316
 Alpha virt. eigenvalues --    0.89686   0.90077   0.90790   0.91018   0.92156
 Alpha virt. eigenvalues --    0.93112   0.94640   0.95006   0.97938   0.98560
 Alpha virt. eigenvalues --    0.99159   1.00481   1.02324   1.03866   1.05509
 Alpha virt. eigenvalues --    1.06375   1.06925   1.07017   1.08458   1.09747
 Alpha virt. eigenvalues --    1.12022   1.15545   1.16663   1.17237   1.18933
 Alpha virt. eigenvalues --    1.20141   1.21960   1.22046   1.23500   1.25019
 Alpha virt. eigenvalues --    1.26467   1.27394   1.27999   1.29125   1.30551
 Alpha virt. eigenvalues --    1.34313   1.36154   1.36765   1.38391   1.39934
 Alpha virt. eigenvalues --    1.43037   1.43284   1.47384   1.49134   1.51429
 Alpha virt. eigenvalues --    1.54057   1.55401   1.55879   1.57536   1.59021
 Alpha virt. eigenvalues --    1.59943   1.61941   1.63174   1.63858   1.67258
 Alpha virt. eigenvalues --    1.69617   1.73959   1.75568   1.75929   1.78699
 Alpha virt. eigenvalues --    1.80119   1.81386   1.81685   1.82768   1.83236
 Alpha virt. eigenvalues --    1.85380   1.87374   1.89454   1.91088   1.91879
 Alpha virt. eigenvalues --    1.92478   1.93527   1.94127   1.95791   1.96423
 Alpha virt. eigenvalues --    1.97175   1.99442   2.00969   2.01829   2.02806
 Alpha virt. eigenvalues --    2.03293   2.05308   2.12988   2.18641   2.19390
 Alpha virt. eigenvalues --    2.24639   2.26345   2.27765   2.28858   2.29256
 Alpha virt. eigenvalues --    2.30766   2.31513   2.32248   2.34680   2.35517
 Alpha virt. eigenvalues --    2.36994   2.37973   2.45707   2.48101   2.49750
 Alpha virt. eigenvalues --    2.50968   2.52439   2.55786   2.59038   2.64223
 Alpha virt. eigenvalues --    2.65532   2.67818   2.71560   2.72851   2.74938
 Alpha virt. eigenvalues --    2.77782   2.80742   2.81870   2.84020   2.86025
 Alpha virt. eigenvalues --    2.87090   2.87813   2.89045   2.91080   2.95200
 Alpha virt. eigenvalues --    2.96482   2.97717   2.99160   3.00050   3.01888
 Alpha virt. eigenvalues --    3.04309   3.08570   3.10542   3.12561   3.14987
 Alpha virt. eigenvalues --    3.20459   3.22172   3.23979   3.31675   3.34880
 Alpha virt. eigenvalues --    3.35151   3.37900   3.38407   3.39726   3.40056
 Alpha virt. eigenvalues --    3.41667   3.43829   3.44592   3.45107   3.47728
 Alpha virt. eigenvalues --    3.56217   3.59531   3.63004   3.67281   3.69880
 Alpha virt. eigenvalues --    3.71244   3.72289   3.73097   3.78222   3.96884
 Alpha virt. eigenvalues --    3.98509   4.02422   4.05833   4.08767   4.11308
 Alpha virt. eigenvalues --    4.20853   4.32529   4.63267   4.77346   4.79030
 Alpha virt. eigenvalues --    4.99773   5.18046   5.26590   5.81777  20.52486
 Alpha virt. eigenvalues --   23.43541  23.48320  23.85663  23.87724  23.90741
 Alpha virt. eigenvalues --   23.91870  23.93860  23.94971  24.04302  24.06263
 Alpha virt. eigenvalues --   24.07732  24.09096  24.15732  24.17592  35.62214
 Alpha virt. eigenvalues --   50.06657
          Condensed to atoms (all electrons):
               1          2          3          4          5          6
     1  C    7.507489  -1.010027   1.548182  -2.878855   3.068076  -1.825666
     2  C   -1.010027   9.702632  -2.545850   1.790812  -3.438485   2.422536
     3  C    1.548182  -2.545850  21.079004   1.338455  -8.415511  -2.349081
     4  C   -2.878855   1.790812   1.338455  26.213391 -15.313035   2.577719
     5  C    3.068076  -3.438485  -8.415511 -15.313035  37.040062 -11.874683
     6  C   -1.825666   2.422536  -2.349081   2.577719 -11.874683  18.638838
     7  C   -0.534471  -1.239153  -6.359490  -8.155130   5.364278  -1.529779
     8  C   -0.035378   0.035305  -1.980019  -4.547192   2.747446   2.703088
     9  N    0.066601   0.162831   1.442844   1.043751  -1.046315  -0.241210
    10  C   -0.196697   0.641259  -0.600257   3.816320  -0.446663   0.956251
    11  C    0.039392  -0.114550   0.020027  -0.868438   0.365933  -0.030607
    12  C    0.008528   0.038166   0.144338   0.329696  -0.191693  -0.190364
    13  C   -0.008852  -0.054020   0.271555  -0.422208  -0.431875  -0.004035
    14  C    0.391196  -0.417688   2.710102  -0.671508  -0.693657  -3.081638
    15  C   -0.002558   0.080550   0.209734   0.233748  -0.302605  -0.256590
    16  O   -0.001955  -0.010174  -0.037131   0.011567   0.027104   0.006752
    17  Br  -0.009745   0.007803  -0.023178   0.007769   0.048576   0.018083
    18  H    0.245197   0.095892  -0.078567   0.053924  -0.097527   0.111494
    19  H    0.061920   0.245057   0.020439   0.016511   0.020616  -0.033393
    20  H   -0.021079  -0.011610   0.346394   0.084295  -0.072566   0.003745
    21  H   -0.023971   0.009297   0.016749   0.127086   0.011882   0.181440
    22  H    0.070628  -0.032011   0.018112   0.014111   0.012163   0.248685
    23  H    0.009895  -0.016238   0.013656  -0.003515   0.077182  -0.020527
    24  H   -0.002236   0.001208  -0.030204  -0.098108   0.012949   0.010011
    25  H   -0.000033   0.000098  -0.000822   0.001089   0.000503  -0.000567
    26  H    0.000030  -0.000110   0.000305  -0.001833  -0.000000  -0.000005
    27  H   -0.000072   0.000455   0.000727   0.007323  -0.002571  -0.000185
    28  H   -0.002581  -0.013639  -0.029916   0.035177   0.004709   0.002436
    29  H   -0.002293   0.009107  -0.053583   0.022483   0.026281   0.001536
               7          8          9         10         11         12
     1  C   -0.534471  -0.035378   0.066601  -0.196697   0.039392   0.008528
     2  C   -1.239153   0.035305   0.162831   0.641259  -0.114550   0.038166
     3  C   -6.359490  -1.980019   1.442844  -0.600257   0.020027   0.144338
     4  C   -8.155130  -4.547192   1.043751   3.816320  -0.868438   0.329696
     5  C    5.364278   2.747446  -1.046315  -0.446663   0.365933  -0.191693
     6  C   -1.529779   2.703088  -0.241210   0.956251  -0.030607  -0.190364
     7  C   30.053947  -3.825716  -2.791308  -7.164436   0.264833  -0.679193
     8  C   -3.825716  32.249893  -1.994008  -6.000373   2.625856  -2.785932
     9  N   -2.791308  -1.994008   8.312197   0.569740  -0.198033   0.146516
    10  C   -7.164436  -6.000373   0.569740  30.717734  -3.920657  -0.724770
    11  C    0.264833   2.625856  -0.198033  -3.920657   8.295526  -0.682239
    12  C   -0.679193  -2.785932   0.146516  -0.724770  -0.682239   8.077086
    13  C    0.366159   2.105613  -0.189500   0.384345   1.381909  -1.514184
    14  C    2.311108 -15.497105   1.628393 -11.322487  -1.122355   3.918824
    15  C   -0.168859  -0.922017   0.318407  -0.109201  -0.029091   0.037872
    16  O    0.021805   0.092976  -0.103177  -0.007910   0.001182  -0.002386
    17  Br   0.192268  -0.140498   0.014088   0.544409  -0.042571  -0.024525
    18  H    0.004526   0.000534  -0.000074   0.000260  -0.000051   0.000008
    19  H    0.002961  -0.005860   0.000394  -0.001114  -0.000000  -0.000016
    20  H   -0.039290   0.019002   0.027862   0.016331  -0.000721   0.000335
    21  H    0.000930   0.023194   0.002606   0.022623   0.000270  -0.002476
    22  H   -0.000877   0.001778   0.000195  -0.001866   0.000226  -0.000066
    23  H    0.411346  -0.058627  -0.039132  -0.083154  -0.020526   0.002716
    24  H    0.162009   0.148951   0.207433  -0.033093   0.003261  -0.005982
    25  H    0.013819  -0.000197   0.000874  -0.006158   0.273535   0.068909
    26  H    0.008325   0.069499  -0.000330  -0.120408   0.101602   0.238727
    27  H   -0.004820  -0.054086   0.001980   0.027152  -0.043192   0.099884
    28  H    0.132439   0.021456   0.015466  -0.047881   0.011522  -0.026644
    29  H    0.104473   0.011181  -0.194685  -0.004838  -0.001182  -0.000307
              13         14         15         16         17         18
     1  C   -0.008852   0.391196  -0.002558  -0.001955  -0.009745   0.245197
     2  C   -0.054020  -0.417688   0.080550  -0.010174   0.007803   0.095892
     3  C    0.271555   2.710102   0.209734  -0.037131  -0.023178  -0.078567
     4  C   -0.422208  -0.671508   0.233748   0.011567   0.007769   0.053924
     5  C   -0.431875  -0.693657  -0.302605   0.027104   0.048576  -0.097527
     6  C   -0.004035  -3.081638  -0.256590   0.006752   0.018083   0.111494
     7  C    0.366159   2.311108  -0.168859   0.021805   0.192268   0.004526
     8  C    2.105613 -15.497105  -0.922017   0.092976  -0.140498   0.000534
     9  N   -0.189500   1.628393   0.318407  -0.103177   0.014088  -0.000074
    10  C    0.384345 -11.322487  -0.109201  -0.007910   0.544409   0.000260
    11  C    1.381909  -1.122355  -0.029091   0.001182  -0.042571  -0.000051
    12  C   -1.514184   3.918824   0.037872  -0.002386  -0.024525   0.000008
    13  C   11.644869  -7.294086   0.034392  -0.007405   0.047646  -0.000099
    14  C   -7.294086  34.886200   0.655698  -0.061844  -0.384836  -0.000998
    15  C    0.034392   0.655698   5.290872   0.407968  -0.004690  -0.000059
    16  O   -0.007405  -0.061844   0.407968   8.149710   0.000206   0.000000
    17  Br   0.047646  -0.384836  -0.004690   0.000206   6.502866   0.000000
    18  H   -0.000099  -0.000998  -0.000059   0.000000   0.000000   0.391646
    19  H    0.000612   0.004340   0.000615  -0.000012   0.000000  -0.004383
    20  H    0.003814  -0.032995   0.013901  -0.000259  -0.000003  -0.000269
    21  H    0.000645  -0.035026  -0.002019   0.000035  -0.000546  -0.000259
    22  H    0.000428   0.000771  -0.000018   0.000000  -0.000004  -0.004123
    23  H   -0.029341   0.047308   0.016904   0.001652   0.003079  -0.000003
    24  H    0.037592  -0.071488  -0.054079   0.015380  -0.000168   0.000001
    25  H   -0.049881   0.033746   0.000291  -0.000001  -0.010013   0.000000
    26  H    0.096755  -0.060004  -0.000060   0.000000   0.000005  -0.000000
    27  H    0.246659   0.053342   0.000155  -0.000001   0.000027   0.000000
    28  H    0.018915   0.206858   0.006660   0.000206  -0.000083   0.000004
    29  H   -0.002812  -0.016284   0.407231  -0.032816   0.000243   0.000000
              19         20         21         22         23         24
     1  C    0.061920  -0.021079  -0.023971   0.070628   0.009895  -0.002236
     2  C    0.245057  -0.011610   0.009297  -0.032011  -0.016238   0.001208
     3  C    0.020439   0.346394   0.016749   0.018112   0.013656  -0.030204
     4  C    0.016511   0.084295   0.127086   0.014111  -0.003515  -0.098108
     5  C    0.020616  -0.072566   0.011882   0.012163   0.077182   0.012949
     6  C   -0.033393   0.003745   0.181440   0.248685  -0.020527   0.010011
     7  C    0.002961  -0.039290   0.000930  -0.000877   0.411346   0.162009
     8  C   -0.005860   0.019002   0.023194   0.001778  -0.058627   0.148951
     9  N    0.000394   0.027862   0.002606   0.000195  -0.039132   0.207433
    10  C   -0.001114   0.016331   0.022623  -0.001866  -0.083154  -0.033093
    11  C   -0.000000  -0.000721   0.000270   0.000226  -0.020526   0.003261
    12  C   -0.000016   0.000335  -0.002476  -0.000066   0.002716  -0.005982
    13  C    0.000612   0.003814   0.000645   0.000428  -0.029341   0.037592
    14  C    0.004340  -0.032995  -0.035026   0.000771   0.047308  -0.071488
    15  C    0.000615   0.013901  -0.002019  -0.000018   0.016904  -0.054079
    16  O   -0.000012  -0.000259   0.000035   0.000000   0.001652   0.015380
    17  Br   0.000000  -0.000003  -0.000546  -0.000004   0.003079  -0.000168
    18  H   -0.004383  -0.000269  -0.000259  -0.004123  -0.000003   0.000001
    19  H    0.389470  -0.002302   0.000074  -0.000209   0.000024  -0.000001
    20  H   -0.002302   0.386245  -0.000168   0.000085  -0.000510  -0.001289
    21  H    0.000074  -0.000168   0.396476  -0.003427  -0.002294   0.000029
    22  H   -0.000209   0.000085  -0.003427   0.389330   0.000027  -0.000001
    23  H    0.000024  -0.000510  -0.002294   0.000027   0.375383  -0.001134
    24  H   -0.000001  -0.001289   0.000029  -0.000001  -0.001134   0.300493
    25  H   -0.000000  -0.000000  -0.000020  -0.000000   0.000019  -0.000014
    26  H    0.000000   0.000000   0.000001   0.000000  -0.000005   0.000010
    27  H   -0.000000   0.000003   0.000001  -0.000000   0.000018  -0.000095
    28  H   -0.000012  -0.000559   0.000029   0.000003  -0.000052  -0.003683
    29  H   -0.000008  -0.001097   0.000005   0.000002   0.000147   0.002593
              25         26         27         28         29
     1  C   -0.000033   0.000030  -0.000072  -0.002581  -0.002293
     2  C    0.000098  -0.000110   0.000455  -0.013639   0.009107
     3  C   -0.000822   0.000305   0.000727  -0.029916  -0.053583
     4  C    0.001089  -0.001833   0.007323   0.035177   0.022483
     5  C    0.000503  -0.000000  -0.002571   0.004709   0.026281
     6  C   -0.000567  -0.000005  -0.000185   0.002436   0.001536
     7  C    0.013819   0.008325  -0.004820   0.132439   0.104473
     8  C   -0.000197   0.069499  -0.054086   0.021456   0.011181
     9  N    0.000874  -0.000330   0.001980   0.015466  -0.194685
    10  C   -0.006158  -0.120408   0.027152  -0.047881  -0.004838
    11  C    0.273535   0.101602  -0.043192   0.011522  -0.001182
    12  C    0.068909   0.238727   0.099884  -0.026644  -0.000307
    13  C   -0.049881   0.096755   0.246659   0.018915  -0.002812
    14  C    0.033746  -0.060004   0.053342   0.206858  -0.016284
    15  C    0.000291  -0.000060   0.000155   0.006660   0.407231
    16  O   -0.000001   0.000000  -0.000001   0.000206  -0.032816
    17  Br  -0.010013   0.000005   0.000027  -0.000083   0.000243
    18  H    0.000000  -0.000000   0.000000   0.000004   0.000000
    19  H   -0.000000   0.000000  -0.000000  -0.000012  -0.000008
    20  H   -0.000000   0.000000   0.000003  -0.000559  -0.001097
    21  H   -0.000020   0.000001   0.000001   0.000029   0.000005
    22  H   -0.000000   0.000000  -0.000000   0.000003   0.000002
    23  H    0.000019  -0.000005   0.000018  -0.000052   0.000147
    24  H   -0.000014   0.000010  -0.000095  -0.003683   0.002593
    25  H    0.376767  -0.004759  -0.000161   0.000066   0.000000
    26  H   -0.004759   0.384607  -0.004452  -0.000269  -0.000000
    27  H   -0.000161  -0.004452   0.383564  -0.003046   0.000000
    28  H    0.000066  -0.000269  -0.003046   0.375655   0.000046
    29  H    0.000000  -0.000000   0.000000   0.000046   0.458364
 Mulliken charges:
               1
     1  C   -0.460667
     2  C   -0.339453
     3  C   -0.677014
     4  C    1.234594
     5  C   -0.500575
     6  C   -0.444286
     7  C   -0.922707
     8  C    0.991235
     9  N   -0.164407
    10  C   -0.904460
    11  C   -0.310863
    12  C   -0.280827
    13  C   -0.633611
    14  C   -0.083887
    15  C    0.136848
    16  O   -0.471473
    17  Br   0.253793
    18  H    0.282925
    19  H    0.284280
    20  H    0.282708
    21  H    0.276835
    22  H    0.286058
    23  H    0.315699
    24  H    0.399656
    25  H    0.302909
    26  H    0.292368
    27  H    0.291391
    28  H    0.296720
    29  H    0.266212
 Sum of Mulliken charges =  -0.00000
 Mulliken charges with hydrogens summed into heavy atoms:
               1
     1  C   -0.177742
     2  C   -0.055172
     3  C   -0.394306
     4  C    1.234594
     5  C   -0.223740
     6  C   -0.158228
     7  C   -0.607008
     8  C    0.991235
     9  N    0.235249
    10  C   -0.904460
    11  C   -0.007954
    12  C    0.011541
    13  C   -0.342220
    14  C    0.212833
    15  C    0.403060
    16  O   -0.471473
    17  Br   0.253793
 Electronic spatial extent (au):  <R**2>=           6126.7277
 Charge=             -0.0000 electrons
 Dipole moment (field-independent basis, Debye):
    X=              5.8600    Y=             -1.2063    Z=             -0.2846  Tot=              5.9896
 Quadrupole moment (field-independent basis, Debye-Ang):
   XX=           -115.2042   YY=            -94.0975   ZZ=           -102.4622
   XY=             -2.5879   XZ=            -12.3714   YZ=              3.5017
 Traceless Quadrupole moment (field-independent basis, Debye-Ang):
   XX=            -11.2829   YY=              9.8238   ZZ=              1.4591
   XY=             -2.5879   XZ=            -12.3714   YZ=              3.5017
 Octapole moment (field-independent basis, Debye-Ang**2):
  XXX=           -545.1233  YYY=             29.2145  ZZZ=            290.9179  XYY=           -129.3285
  XXY=             11.6828  XXZ=            132.8093  XZZ=           -163.8248  YZZ=             20.8708
  YYZ=             74.7367  XYZ=             -2.6614
 Hexadecapole moment (field-independent basis, Debye-Ang**3):
 XXXX=          -3973.4371 YYYY=          -2737.5616 ZZZZ=          -2114.0356 XXXY=            246.6548
 XXXZ=            475.4653 YYYX=             65.8526 YYYZ=            372.6083 ZZZX=            413.5686
 ZZZY=            352.7687 XXYY=           -834.8625 XXZZ=          -1073.4658 YYZZ=           -743.9025
 XXYZ=            130.7676 YYXZ=             49.1377 ZZXY=             78.9291
 N-N= 1.088193231521D+03 E-N=-3.760827931808D+03  KE= 6.729416377352D+02
 UFF atomic radii scaled by 1 / 1.20 used.

 **********************************************************************

            Electrostatic Properties Using The SCF Density

 **********************************************************************

       Atomic Center    1 is at   3.445500  3.250800 -2.560000
       Atomic Center    2 is at   2.384600  2.700500 -3.297400
       Atomic Center    3 is at   1.610100  1.663700 -2.749500
       Atomic Center    4 is at   1.883800  1.163400 -1.455900
       Atomic Center    5 is at   2.955700  1.724300 -0.729600
       Atomic Center    6 is at   3.731600  2.761800 -1.275000
       Atomic Center    7 is at   1.091300  0.057400 -0.845400
       Atomic Center    8 is at   1.850200 -1.228800 -0.900000
       Atomic Center    9 is at  -0.195600 -0.152300 -1.432200
       Atomic Center   10 is at   2.335600 -1.914200  0.247900
       Atomic Center   11 is at   3.040000 -3.127000  0.099500
       Atomic Center   12 is at   3.269300 -3.670000 -1.173400
       Atomic Center   13 is at   2.795400 -3.005400 -2.312000
       Atomic Center   14 is at   2.093900 -1.798200 -2.172100
       Atomic Center   15 is at  -1.210900  0.729200 -1.325800
       Atomic Center   16 is at  -2.309900  0.458600 -1.853600
       Atomic Center   17 is at   2.108300 -1.304000  1.998900
       Atomic Center   18 is at   4.008200  4.003200 -2.957200
       Atomic Center   19 is at   2.177700  3.052000 -4.232200
       Atomic Center   20 is at   0.849800  1.268000 -3.302900
       Atomic Center   21 is at   3.174600  1.375500  0.205100
       Atomic Center   22 is at   4.503800  3.157500 -0.738700
       Atomic Center   23 is at   0.898000  0.342800  0.188300
       Atomic Center   24 is at  -0.366300 -0.985300 -1.898200
       Atomic Center   25 is at   3.393700 -3.626900  0.916600
       Atomic Center   26 is at   3.779900 -4.548700 -1.269800
       Atomic Center   27 is at   2.960700 -3.397200 -3.240000
       Atomic Center   28 is at   1.754000 -1.328100 -3.012700
       Atomic Center   29 is at  -1.086700  1.610400 -0.825500
    1421 points will be used for fitting atomic charges
 Fitting point charges to electrostatic potential
 The dipole moment will be constrained to the correct value
 Charges from ESP fit, RMS=   0.00177 RRMS=   0.09815:
 ESP charges:
               1
     1  C   -0.207416
     2  C   -0.151139
     3  C   -0.277144
     4  C    0.298086
     5  C   -0.222515
     6  C   -0.175838
     7  C   -0.590013
     8  C    0.450141
     9  N   -0.219835
    10  C   -0.254824
    11  C   -0.001507
    12  C   -0.244989
    13  C   -0.157517
    14  C   -0.282955
    15  C    0.464759
    16  O   -0.674230
    17  Br  -0.025805
    18  H    0.182796
    19  H    0.177951
    20  H    0.186309
    21  H    0.158456
    22  H    0.187069
    23  H    0.221951
    24  H    0.301315
    25  H    0.142229
    26  H    0.203294
    27  H    0.192259
    28  H    0.200066
    29  H    0.119046
 Sum of ESP charges =   0.00000
 ESP charges with hydrogens summed into heavy atoms:
               1
     1  C   -0.024621
     2  C    0.026813
     3  C   -0.090835
     4  C    0.298086
     5  C   -0.064058
     6  C    0.011231
     7  C   -0.368063
     8  C    0.450141
     9  N    0.081480
    10  C   -0.254824
    11  C    0.140722
    12  C   -0.041695
    13  C    0.034742
    14  C   -0.082889
    15  C    0.583805
    16  O   -0.674230
    17  Br  -0.025805
 Charge=   0.00000 Dipole=     5.8600    -1.2063    -0.2846 Tot=     5.9896
 -----------------------------------------------------------------

              Electrostatic Properties (Atomic Units)

 -----------------------------------------------------------------
    Center     Electric         -------- Electric Field --------
               Potential          X             Y             Z
 -----------------------------------------------------------------
    1 Atom    -14.765925
    2 Atom    -14.763268
    3 Atom    -14.761513
    4 Atom    -14.742715
    5 Atom    -14.762191
    6 Atom    -14.763108
    7 Atom    -14.693530
    8 Atom    -14.719122
    9 Atom    -18.350302
   10 Atom    -14.686050
   11 Atom    -14.743462
   12 Atom    -14.745747
   13 Atom    -14.746545
   14 Atom    -14.742457
   15 Atom    -14.670221
   16 Atom    -22.419192
   17 Atom     -4.029263
   18 Atom     -1.094625
   19 Atom     -1.093256
   20 Atom     -1.092698
   21 Atom     -1.091785
   22 Atom     -1.092577
   23 Atom     -1.078498
   24 Atom     -0.994447
   25 Atom     -1.075517
   26 Atom     -1.074619
   27 Atom     -1.076257
   28 Atom     -1.071536
   29 Atom     -1.065834
 -----------------------------------------------------------------
 ******************************Gaussian NBO Version 3.1******************************
             N A T U R A L   A T O M I C   O R B I T A L   A N D
          N A T U R A L   B O N D   O R B I T A L   A N A L Y S I S
 ******************************Gaussian NBO Version 3.1******************************

       /RESON  / : Allow strongly delocalized NBO set
       /BNDIDX / : Print bond indices based on the NAO density matrix

 Analyzing the SCF density

 Job title: BHFA_oBr_conf10                                                 

 Storage needed:    473396 in NPA,    629315 in NBO ( 268430961 available)
 GSVD:  LWork=       62646 too small for GESVD, short by      123759 words or      123759 for optimal perf.


 NATURAL POPULATIONS:  Natural atomic orbital occupancies 
                                                          
   NAO  Atom  No  lang   Type(AO)    Occupancy      Energy
 ----------------------------------------------------------
     1    C    1  S      Cor( 1S)     1.99929     -10.39263
     2    C    1  S      Val( 2S)     0.95054      -0.17496
     3    C    1  S      Ryd( 3S)     0.00110       0.75579
     4    C    1  S      Ryd( 4S)     0.00014       0.89944
     5    C    1  S      Ryd( 5S)     0.00000      23.01077
     6    C    1  px     Val( 2p)     1.07037      -0.08026
     7    C    1  px     Ryd( 4p)     0.00367       0.80931
     8    C    1  px     Ryd( 3p)     0.00037       0.33856
     9    C    1  px     Ryd( 5p)     0.00007       2.95395
    10    C    1  py     Val( 2p)     1.09616      -0.08205
    11    C    1  py     Ryd( 4p)     0.00401       0.84602
    12    C    1  py     Ryd( 3p)     0.00033       0.30954
    13    C    1  py     Ryd( 5p)     0.00004       2.94715
    14    C    1  pz     Val( 2p)     1.06723      -0.06807
    15    C    1  pz     Ryd( 4p)     0.00389       0.83995
    16    C    1  pz     Ryd( 3p)     0.00051       0.37059
    17    C    1  pz     Ryd( 5p)     0.00012       3.02943
    18    C    1  dxy    Ryd( 3d)     0.00063       2.05913
    19    C    1  dxz    Ryd( 3d)     0.00056       2.11853
    20    C    1  dyz    Ryd( 3d)     0.00055       2.09625
    21    C    1  dx2y2  Ryd( 3d)     0.00040       1.68065
    22    C    1  dz2    Ryd( 3d)     0.00052       2.12878

    23    C    2  S      Cor( 1S)     1.99929     -10.39473
    24    C    2  S      Val( 2S)     0.94784      -0.17457
    25    C    2  S      Ryd( 4S)     0.00108       0.82514
    26    C    2  S      Ryd( 3S)     0.00014       0.79813
    27    C    2  S      Ryd( 5S)     0.00000      23.02628
    28    C    2  px     Val( 2p)     1.03515      -0.08295
    29    C    2  px     Ryd( 4p)     0.00307       0.75916
    30    C    2  px     Ryd( 3p)     0.00036       0.33911
    31    C    2  px     Ryd( 5p)     0.00010       2.96898
    32    C    2  py     Val( 2p)     1.03824      -0.08480
    33    C    2  py     Ryd( 4p)     0.00303       0.75300
    34    C    2  py     Ryd( 3p)     0.00037       0.33210
    35    C    2  py     Ryd( 5p)     0.00008       2.94660
    36    C    2  pz     Val( 2p)     1.14683      -0.06223
    37    C    2  pz     Ryd( 4p)     0.00566       1.00593
    38    C    2  pz     Ryd( 3p)     0.00033       0.29249
    39    C    2  pz     Ryd( 5p)     0.00005       3.07583
    40    C    2  dxy    Ryd( 3d)     0.00044       2.14895
    41    C    2  dxz    Ryd( 3d)     0.00045       2.11416
    42    C    2  dyz    Ryd( 3d)     0.00055       2.03404
    43    C    2  dx2y2  Ryd( 3d)     0.00051       1.82477
    44    C    2  dz2    Ryd( 3d)     0.00076       1.95916

    45    C    3  S      Cor( 1S)     1.99916     -10.39235
    46    C    3  S      Val( 2S)     0.93638      -0.16787
    47    C    3  S      Ryd( 4S)     0.00102       0.88133
    48    C    3  S      Ryd( 3S)     0.00013       0.58389
    49    C    3  S      Ryd( 5S)     0.00001      23.28885
    50    C    3  px     Val( 2p)     1.11089      -0.08524
    51    C    3  px     Ryd( 4p)     0.00389       0.94133
    52    C    3  px     Ryd( 3p)     0.00030       0.44300
    53    C    3  px     Ryd( 5p)     0.00004       3.01136
    54    C    3  py     Val( 2p)     1.06049      -0.09251
    55    C    3  py     Ryd( 4p)     0.00291       0.84193
    56    C    3  py     Ryd( 3p)     0.00034       0.46264
    57    C    3  py     Ryd( 5p)     0.00007       3.01069
    58    C    3  pz     Val( 2p)     1.08560      -0.06958
    59    C    3  pz     Ryd( 4p)     0.00379       0.85950
    60    C    3  pz     Ryd( 3p)     0.00036       0.40045
    61    C    3  pz     Ryd( 5p)     0.00010       3.16648
    62    C    3  dxy    Ryd( 3d)     0.00052       2.11475
    63    C    3  dxz    Ryd( 3d)     0.00071       2.09132
    64    C    3  dyz    Ryd( 3d)     0.00054       2.10756
    65    C    3  dx2y2  Ryd( 3d)     0.00046       1.70403
    66    C    3  dz2    Ryd( 3d)     0.00044       2.14385

    67    C    4  S      Cor( 1S)     1.99911     -10.41672
    68    C    4  S      Val( 2S)     0.88555      -0.15900
    69    C    4  S      Ryd( 4S)     0.00132       0.86210
    70    C    4  S      Ryd( 3S)     0.00019       0.66289
    71    C    4  S      Ryd( 5S)     0.00001      23.42765
    72    C    4  px     Val( 2p)     1.04617      -0.09408
    73    C    4  px     Ryd( 4p)     0.00383       0.91106
    74    C    4  px     Ryd( 3p)     0.00017       0.61736
    75    C    4  px     Ryd( 5p)     0.00010       3.24055
    76    C    4  py     Val( 2p)     1.02138      -0.09256
    77    C    4  py     Ryd( 4p)     0.00559       0.95868
    78    C    4  py     Ryd( 3p)     0.00023       0.50910
    79    C    4  py     Ryd( 5p)     0.00008       3.23805
    80    C    4  pz     Val( 2p)     1.06756      -0.08576
    81    C    4  pz     Ryd( 4p)     0.00346       0.98380
    82    C    4  pz     Ryd( 3p)     0.00020       0.65777
    83    C    4  pz     Ryd( 5p)     0.00013       3.37231
    84    C    4  dxy    Ryd( 3d)     0.00046       2.20098
    85    C    4  dxz    Ryd( 3d)     0.00051       2.18418
    86    C    4  dyz    Ryd( 3d)     0.00051       2.18686
    87    C    4  dx2y2  Ryd( 3d)     0.00056       1.91480
    88    C    4  dz2    Ryd( 3d)     0.00057       2.19758

    89    C    5  S      Cor( 1S)     1.99917     -10.39262
    90    C    5  S      Val( 2S)     0.93558      -0.16816
    91    C    5  S      Ryd( 4S)     0.00095       0.92625
    92    C    5  S      Ryd( 3S)     0.00021       0.57882
    93    C    5  S      Ryd( 5S)     0.00001      23.25769
    94    C    5  px     Val( 2p)     1.04353      -0.08660
    95    C    5  px     Ryd( 4p)     0.00257       0.77508
    96    C    5  px     Ryd( 3p)     0.00038       0.38016
    97    C    5  px     Ryd( 5p)     0.00009       3.04618
    98    C    5  py     Val( 2p)     1.05149      -0.09224
    99    C    5  py     Ryd( 4p)     0.00265       0.82872
   100    C    5  py     Ryd( 3p)     0.00044       0.51030
   101    C    5  py     Ryd( 5p)     0.00008       3.04421
   102    C    5  pz     Val( 2p)     1.15116      -0.06869
   103    C    5  pz     Ryd( 4p)     0.00550       1.01440
   104    C    5  pz     Ryd( 3p)     0.00049       0.43746
   105    C    5  pz     Ryd( 5p)     0.00006       3.09284
   106    C    5  dxy    Ryd( 3d)     0.00043       2.17442
   107    C    5  dxz    Ryd( 3d)     0.00043       2.12126
   108    C    5  dyz    Ryd( 3d)     0.00057       2.04651
   109    C    5  dx2y2  Ryd( 3d)     0.00049       1.83012
   110    C    5  dz2    Ryd( 3d)     0.00076       1.97361

   111    C    6  S      Cor( 1S)     1.99929     -10.39532
   112    C    6  S      Val( 2S)     0.94873      -0.17552
   113    C    6  S      Ryd( 4S)     0.00108       0.80323
   114    C    6  S      Ryd( 3S)     0.00024       0.63530
   115    C    6  S      Ryd( 5S)     0.00001      23.22329
   116    C    6  px     Val( 2p)     1.09607      -0.07733
   117    C    6  px     Ryd( 4p)     0.00427       0.88109
   118    C    6  px     Ryd( 3p)     0.00031       0.29687
   119    C    6  px     Ryd( 5p)     0.00004       2.97689
   120    C    6  py     Val( 2p)     1.04226      -0.08476
   121    C    6  py     Ryd( 4p)     0.00307       0.76470
   122    C    6  py     Ryd( 3p)     0.00036       0.33467
   123    C    6  py     Ryd( 5p)     0.00008       2.94312
   124    C    6  pz     Val( 2p)     1.08112      -0.06841
   125    C    6  pz     Ryd( 4p)     0.00418       0.88273
   126    C    6  pz     Ryd( 3p)     0.00035       0.34646
   127    C    6  pz     Ryd( 5p)     0.00010       3.05512
   128    C    6  dxy    Ryd( 3d)     0.00048       2.09280
   129    C    6  dxz    Ryd( 3d)     0.00072       2.07824
   130    C    6  dyz    Ryd( 3d)     0.00054       2.07779
   131    C    6  dx2y2  Ryd( 3d)     0.00052       1.69738
   132    C    6  dz2    Ryd( 3d)     0.00044       2.13012

   133    C    7  S      Cor( 1S)     1.99905     -10.45143
   134    C    7  S      Val( 2S)     0.89686      -0.19113
   135    C    7  S      Ryd( 4S)     0.00231       1.19529
   136    C    7  S      Ryd( 3S)     0.00018       0.78330
   137    C    7  S      Ryd( 5S)     0.00002      23.46205
   138    C    7  px     Val( 2p)     0.91049      -0.09547
   139    C    7  px     Ryd( 4p)     0.00424       0.70497
   140    C    7  px     Ryd( 3p)     0.00197       0.40525
   141    C    7  px     Ryd( 5p)     0.00029       2.66532
   142    C    7  py     Val( 2p)     1.08612      -0.12663
   143    C    7  py     Ryd( 4p)     0.00385       0.71618
   144    C    7  py     Ryd( 3p)     0.00180       0.33190
   145    C    7  py     Ryd( 5p)     0.00016       2.62390
   146    C    7  pz     Val( 2p)     1.15717      -0.14160
   147    C    7  pz     Ryd( 4p)     0.00922       0.94399
   148    C    7  pz     Ryd( 3p)     0.00177       0.54291
   149    C    7  pz     Ryd( 5p)     0.00020       2.47647
   150    C    7  dxy    Ryd( 3d)     0.00083       2.25848
   151    C    7  dxz    Ryd( 3d)     0.00103       2.01940
   152    C    7  dyz    Ryd( 3d)     0.00063       2.00146
   153    C    7  dx2y2  Ryd( 3d)     0.00116       2.06897
   154    C    7  dz2    Ryd( 3d)     0.00135       2.01866

   155    C    8  S      Cor( 1S)     1.99895     -10.43327
   156    C    8  S      Val( 2S)     0.87342      -0.17043
   157    C    8  S      Ryd( 4S)     0.00170       1.01243
   158    C    8  S      Ryd( 3S)     0.00024       0.76581
   159    C    8  S      Ryd( 5S)     0.00001      23.36113
   160    C    8  px     Val( 2p)     1.03779      -0.12828
   161    C    8  px     Ryd( 4p)     0.00435       0.81848
   162    C    8  px     Ryd( 3p)     0.00033       0.56201
   163    C    8  px     Ryd( 5p)     0.00009       3.02195
   164    C    8  py     Val( 2p)     1.03211      -0.10125
   165    C    8  py     Ryd( 4p)     0.00605       1.25947
   166    C    8  py     Ryd( 3p)     0.00017       0.62317
   167    C    8  py     Ryd( 5p)     0.00011       3.31981
   168    C    8  pz     Val( 2p)     1.09140      -0.11049
   169    C    8  pz     Ryd( 4p)     0.00483       0.96563
   170    C    8  pz     Ryd( 3p)     0.00034       0.83921
   171    C    8  pz     Ryd( 5p)     0.00014       3.46683
   172    C    8  dxy    Ryd( 3d)     0.00048       2.07620
   173    C    8  dxz    Ryd( 3d)     0.00057       1.91230
   174    C    8  dyz    Ryd( 3d)     0.00065       2.31964
   175    C    8  dx2y2  Ryd( 3d)     0.00055       1.84841
   176    C    8  dz2    Ryd( 3d)     0.00051       2.34603

   177    N    9  S      Cor( 1S)     1.99940     -14.60683
   178    N    9  S      Val( 2S)     1.24426      -0.58868
   179    N    9  S      Ryd( 4S)     0.00155       1.28054
   180    N    9  S      Ryd( 3S)     0.00019       1.03486
   181    N    9  S      Ryd( 5S)     0.00000      35.34039
   182    N    9  px     Val( 2p)     1.31374      -0.28148
   183    N    9  px     Ryd( 4p)     0.00412       0.95575
   184    N    9  px     Ryd( 3p)     0.00033       0.84989
   185    N    9  px     Ryd( 5p)     0.00006       4.44455
   186    N    9  py     Val( 2p)     1.44177      -0.29501
   187    N    9  py     Ryd( 4p)     0.00271       0.99485
   188    N    9  py     Ryd( 3p)     0.00020       0.79902
   189    N    9  py     Ryd( 5p)     0.00009       4.20182
   190    N    9  pz     Val( 2p)     1.60673      -0.31075
   191    N    9  pz     Ryd( 3p)     0.00555       0.72922
   192    N    9  pz     Ryd( 4p)     0.00033       0.77943
   193    N    9  pz     Ryd( 5p)     0.00001       4.02596
   194    N    9  dxy    Ryd( 3d)     0.00076       2.77925
   195    N    9  dxz    Ryd( 3d)     0.00040       2.51925
   196    N    9  dyz    Ryd( 3d)     0.00070       2.39525
   197    N    9  dx2y2  Ryd( 3d)     0.00049       2.66607
   198    N    9  dz2    Ryd( 3d)     0.00048       2.37954

   199    C   10  S      Cor( 1S)     1.99876     -10.48373
   200    C   10  S      Val( 2S)     0.95636      -0.26006
   201    C   10  S      Ryd( 4S)     0.00135       0.91158
   202    C   10  S      Ryd( 3S)     0.00029       0.57270
   203    C   10  S      Ryd( 5S)     0.00001      23.41057
   204    C   10  px     Val( 2p)     1.08668      -0.16142
   205    C   10  px     Ryd( 4p)     0.00324       0.64852
   206    C   10  px     Ryd( 3p)     0.00047       0.45175
   207    C   10  px     Ryd( 5p)     0.00007       2.84750
   208    C   10  py     Val( 2p)     1.08013      -0.14032
   209    C   10  py     Ryd( 4p)     0.00614       0.83928
   210    C   10  py     Ryd( 3p)     0.00064       0.57947
   211    C   10  py     Ryd( 5p)     0.00014       3.11774
   212    C   10  pz     Val( 2p)     1.02610      -0.17175
   213    C   10  pz     Ryd( 4p)     0.00696       2.17288
   214    C   10  pz     Ryd( 3p)     0.00113       0.62172
   215    C   10  pz     Ryd( 5p)     0.00032       2.98559
   216    C   10  dxy    Ryd( 3d)     0.00062       2.00446
   217    C   10  dxz    Ryd( 3d)     0.00114       1.68822
   218    C   10  dyz    Ryd( 3d)     0.00129       1.96595
   219    C   10  dx2y2  Ryd( 3d)     0.00071       1.74417
   220    C   10  dz2    Ryd( 3d)     0.00192       2.01591

   221    C   11  S      Cor( 1S)     1.99912     -10.40470
   222    C   11  S      Val( 2S)     0.93993      -0.18211
   223    C   11  S      Ryd( 3S)     0.00164       0.92299
   224    C   11  S      Ryd( 4S)     0.00021       1.31454
   225    C   11  S      Ryd( 5S)     0.00001      22.48509
   226    C   11  px     Val( 2p)     1.02095      -0.11926
   227    C   11  px     Ryd( 4p)     0.00233       0.64212
   228    C   11  px     Ryd( 3p)     0.00041       0.30817
   229    C   11  px     Ryd( 5p)     0.00003       2.84863
   230    C   11  py     Val( 2p)     1.07076      -0.09776
   231    C   11  py     Ryd( 4p)     0.00374       0.79373
   232    C   11  py     Ryd( 3p)     0.00046       0.34050
   233    C   11  py     Ryd( 5p)     0.00007       3.06240
   234    C   11  pz     Val( 2p)     1.15048      -0.07740
   235    C   11  pz     Ryd( 4p)     0.00733       1.23769
   236    C   11  pz     Ryd( 3p)     0.00048       0.32158
   237    C   11  pz     Ryd( 5p)     0.00010       3.18192
   238    C   11  dxy    Ryd( 3d)     0.00045       1.99215
   239    C   11  dxz    Ryd( 3d)     0.00056       1.76089
   240    C   11  dyz    Ryd( 3d)     0.00073       2.15993
   241    C   11  dx2y2  Ryd( 3d)     0.00046       1.72948
   242    C   11  dz2    Ryd( 3d)     0.00059       2.29936

   243    C   12  S      Cor( 1S)     1.99927     -10.40354
   244    C   12  S      Val( 2S)     0.94857      -0.18223
   245    C   12  S      Ryd( 3S)     0.00102       0.78067
   246    C   12  S      Ryd( 4S)     0.00015       0.91460
   247    C   12  S      Ryd( 5S)     0.00000      22.98663
   248    C   12  px     Val( 2p)     1.03157      -0.10996
   249    C   12  px     Ryd( 4p)     0.00250       0.71352
   250    C   12  px     Ryd( 3p)     0.00026       0.31571
   251    C   12  px     Ryd( 5p)     0.00002       2.78619
   252    C   12  py     Val( 2p)     1.12842      -0.07880
   253    C   12  py     Ryd( 4p)     0.00494       0.95734
   254    C   12  py     Ryd( 3p)     0.00034       0.29608
   255    C   12  py     Ryd( 5p)     0.00005       3.01239
   256    C   12  pz     Val( 2p)     1.05111      -0.06607
   257    C   12  pz     Ryd( 4p)     0.00384       0.88439
   258    C   12  pz     Ryd( 3p)     0.00056       0.38693
   259    C   12  pz     Ryd( 5p)     0.00016       3.03400
   260    C   12  dxy    Ryd( 3d)     0.00063       1.89036
   261    C   12  dxz    Ryd( 3d)     0.00049       1.90141
   262    C   12  dyz    Ryd( 3d)     0.00047       2.28584
   263    C   12  dx2y2  Ryd( 3d)     0.00045       1.61899
   264    C   12  dz2    Ryd( 3d)     0.00064       2.34499

   265    C   13  S      Cor( 1S)     1.99929     -10.40221
   266    C   13  S      Val( 2S)     0.94719      -0.18141
   267    C   13  S      Ryd( 4S)     0.00099       0.88943
   268    C   13  S      Ryd( 3S)     0.00015       0.79574
   269    C   13  S      Ryd( 5S)     0.00000      22.96852
   270    C   13  px     Val( 2p)     1.00305      -0.10943
   271    C   13  px     Ryd( 4p)     0.00201       0.66743
   272    C   13  px     Ryd( 3p)     0.00025       0.32283
   273    C   13  px     Ryd( 5p)     0.00005       2.80467
   274    C   13  py     Val( 2p)     1.05170      -0.07947
   275    C   13  py     Ryd( 4p)     0.00354       0.83169
   276    C   13  py     Ryd( 3p)     0.00039       0.34470
   277    C   13  py     Ryd( 5p)     0.00010       2.98890
   278    C   13  pz     Val( 2p)     1.16084      -0.06363
   279    C   13  pz     Ryd( 4p)     0.00586       1.06293
   280    C   13  pz     Ryd( 3p)     0.00032       0.29873
   281    C   13  pz     Ryd( 5p)     0.00007       3.10918
   282    C   13  dxy    Ryd( 3d)     0.00039       2.05650
   283    C   13  dxz    Ryd( 3d)     0.00045       1.77337
   284    C   13  dyz    Ryd( 3d)     0.00068       2.17631
   285    C   13  dx2y2  Ryd( 3d)     0.00047       1.78820
   286    C   13  dz2    Ryd( 3d)     0.00073       2.26829

   287    C   14  S      Cor( 1S)     1.99916     -10.40546
   288    C   14  S      Val( 2S)     0.93525      -0.17862
   289    C   14  S      Ryd( 4S)     0.00106       0.98311
   290    C   14  S      Ryd( 3S)     0.00017       0.69790
   291    C   14  S      Ryd( 5S)     0.00001      23.24274
   292    C   14  px     Val( 2p)     1.02708      -0.12062
   293    C   14  px     Ryd( 4p)     0.00188       0.72150
   294    C   14  px     Ryd( 3p)     0.00031       0.47744
   295    C   14  px     Ryd( 5p)     0.00005       2.84179
   296    C   14  py     Val( 2p)     1.07717      -0.09271
   297    C   14  py     Ryd( 4p)     0.00307       0.91749
   298    C   14  py     Ryd( 3p)     0.00026       0.58161
   299    C   14  py     Ryd( 5p)     0.00010       3.07592
   300    C   14  pz     Val( 2p)     1.13116      -0.06662
   301    C   14  pz     Ryd( 4p)     0.00541       0.97107
   302    C   14  pz     Ryd( 3p)     0.00037       0.40554
   303    C   14  pz     Ryd( 5p)     0.00009       3.18052
   304    C   14  dxy    Ryd( 3d)     0.00046       2.06447
   305    C   14  dxz    Ryd( 3d)     0.00060       1.77140
   306    C   14  dyz    Ryd( 3d)     0.00074       2.15870
   307    C   14  dx2y2  Ryd( 3d)     0.00043       1.77799
   308    C   14  dz2    Ryd( 3d)     0.00052       2.32348

   309    C   15  S      Cor( 1S)     1.99948     -10.52255
   310    C   15  S      Val( 2S)     0.86282      -0.17913
   311    C   15  S      Ryd( 3S)     0.00861       0.69428
   312    C   15  S      Ryd( 4S)     0.00019       0.74899
   313    C   15  S      Ryd( 5S)     0.00004      22.95171
   314    C   15  px     Val( 2p)     0.76572      -0.02455
   315    C   15  px     Ryd( 4p)     0.00985       1.13472
   316    C   15  px     Ryd( 3p)     0.00051       0.48286
   317    C   15  px     Ryd( 5p)     0.00019       2.56654
   318    C   15  py     Val( 2p)     0.96043      -0.06595
   319    C   15  py     Ryd( 4p)     0.00271       1.19090
   320    C   15  py     Ryd( 3p)     0.00046       0.40093
   321    C   15  py     Ryd( 5p)     0.00014       2.25188
   322    C   15  pz     Val( 2p)     0.80365      -0.10487
   323    C   15  pz     Ryd( 4p)     0.00322       0.96355
   324    C   15  pz     Ryd( 3p)     0.00040       0.42711
   325    C   15  pz     Ryd( 5p)     0.00011       2.36707
   326    C   15  dxy    Ryd( 3d)     0.00319       2.29517
   327    C   15  dxz    Ryd( 3d)     0.00317       1.96781
   328    C   15  dyz    Ryd( 3d)     0.00172       1.80394
   329    C   15  dx2y2  Ryd( 3d)     0.00266       2.17801
   330    C   15  dz2    Ryd( 3d)     0.00161       1.74193

   331    O   16  S      Cor( 1S)     1.99981     -19.36756
   332    O   16  S      Val( 2S)     1.72602      -0.98507
   333    O   16  S      Ryd( 3S)     0.00387       0.77826
   334    O   16  S      Ryd( 4S)     0.00019       1.57046
   335    O   16  S      Ryd( 5S)     0.00000      49.82168
   336    O   16  px     Val( 2p)     1.58669      -0.33153
   337    O   16  px     Ryd( 3p)     0.00137       0.80979
   338    O   16  px     Ryd( 4p)     0.00011       0.83243
   339    O   16  px     Ryd( 5p)     0.00006       5.35651
   340    O   16  py     Val( 2p)     1.80926      -0.33425
   341    O   16  py     Ryd( 3p)     0.00239       0.71050
   342    O   16  py     Ryd( 4p)     0.00005       0.91489
   343    O   16  py     Ryd( 5p)     0.00001       5.09709
   344    O   16  pz     Val( 2p)     1.56641      -0.30796
   345    O   16  pz     Ryd( 3p)     0.00099       0.68699
   346    O   16  pz     Ryd( 4p)     0.00005       0.88564
   347    O   16  pz     Ryd( 5p)     0.00003       5.11385
   348    O   16  dxy    Ryd( 3d)     0.00109       3.21758
   349    O   16  dxz    Ryd( 3d)     0.00128       3.36685
   350    O   16  dyz    Ryd( 3d)     0.00026       3.01827
   351    O   16  dx2y2  Ryd( 3d)     0.00103       3.37431
   352    O   16  dz2    Ryd( 3d)     0.00079       3.07983

   353   Br   17  S      Val( 4S)     1.83568      -0.73125
   354   Br   17  S      Ryd( 5S)     0.00047      17.37730
   355   Br   17  px     Val( 4p)     1.92788      -0.35086
   356   Br   17  px     Ryd( 5p)     0.00137       0.57725
   357   Br   17  py     Val( 4p)     1.87543      -0.34316
   358   Br   17  py     Ryd( 5p)     0.00179       0.60372
   359   Br   17  pz     Val( 4p)     1.21882      -0.26160
   360   Br   17  pz     Ryd( 5p)     0.00338       0.55741

   361    H   18  S      Val( 1S)     0.79482       0.10988
   362    H   18  S      Ryd( 2S)     0.00040       0.84990
   363    H   18  S      Ryd( 3S)     0.00021       1.89235

   364    H   19  S      Val( 1S)     0.79360       0.10865
   365    H   19  S      Ryd( 2S)     0.00046       0.81250
   366    H   19  S      Ryd( 3S)     0.00022       1.95211

   367    H   20  S      Val( 1S)     0.78995       0.10947
   368    H   20  S      Ryd( 2S)     0.00078       1.38531
   369    H   20  S      Ryd( 3S)     0.00020       1.46271

   370    H   21  S      Val( 1S)     0.79253       0.10396
   371    H   21  S      Ryd( 3S)     0.00074       1.53400
   372    H   21  S      Ryd( 2S)     0.00026       1.28660

   373    H   22  S      Val( 1S)     0.79336       0.10881
   374    H   22  S      Ryd( 2S)     0.00046       0.80272
   375    H   22  S      Ryd( 3S)     0.00022       1.94645

   376    H   23  S      Val( 1S)     0.76120       0.04270
   377    H   23  S      Ryd( 2S)     0.00208       0.57708
   378    H   23  S      Ryd( 3S)     0.00031       2.40188

   379    H   24  S      Val( 1S)     0.58835       0.14295
   380    H   24  S      Ryd( 2S)     0.00247       0.56873
   381    H   24  S      Ryd( 3S)     0.00039       2.24058

   382    H   25  S      Val( 1S)     0.78056       0.09930
   383    H   25  S      Ryd( 2S)     0.00062       1.21894
   384    H   25  S      Ryd( 3S)     0.00023       1.52464

   385    H   26  S      Val( 1S)     0.78691       0.10450
   386    H   26  S      Ryd( 2S)     0.00040       0.85840
   387    H   26  S      Ryd( 3S)     0.00022       1.86821

   388    H   27  S      Val( 1S)     0.78802       0.10446
   389    H   27  S      Ryd( 2S)     0.00047       0.89013
   390    H   27  S      Ryd( 3S)     0.00022       1.86216

   391    H   28  S      Val( 1S)     0.78517       0.09961
   392    H   28  S      Ryd( 3S)     0.00091       1.42130
   393    H   28  S      Ryd( 2S)     0.00017       1.38363

   394    H   29  S      Val( 1S)     0.84827       0.02817
   395    H   29  S      Ryd( 2S)     0.00110       0.54930
   396    H   29  S      Ryd( 3S)     0.00024       2.19330

 [ 28 electrons found in the effective core potential]

 WARNING:  1 low occupancy (<1.9990e) core orbital  found on  C    8
           1 low occupancy (<1.9990e) core orbital  found on  C   10

 WARNING:  Population inversion found on atom  C    1
           Population inversion found on atom  C    2
           Population inversion found on atom  C    3
           Population inversion found on atom  C    4
           Population inversion found on atom  C    5
           Population inversion found on atom  C    6
           Population inversion found on atom  C    7
           Population inversion found on atom  C    8
           Population inversion found on atom  N    9
           Population inversion found on atom  C   10
           Population inversion found on atom  C   11
           Population inversion found on atom  C   12
           Population inversion found on atom  C   13
           Population inversion found on atom  C   14
           Population inversion found on atom  C   15
           Population inversion found on atom  H   21
           Population inversion found on atom  H   28


 Summary of Natural Population Analysis:                  
                                                          
                                       Natural Population 
                Natural  -----------------------------------------------
    Atom  No    Charge         Core      Valence    Rydberg      Total
 -----------------------------------------------------------------------
      C    1   -0.20048      1.99929     4.18429    0.01690     6.20048
      C    2   -0.18430      1.99929     4.16805    0.01696     6.18430
      C    3   -0.20816      1.99916     4.19336    0.01564     6.20816
      C    4   -0.03772      1.99911     4.02067    0.01794     6.03772
      C    5   -0.19706      1.99917     4.18176    0.01613     6.19706
      C    6   -0.18426      1.99929     4.16818    0.01679     6.18426
      C    7   -0.08070      1.99905     4.05064    0.03101     6.08070
      C    8   -0.05482      1.99895     4.03472    0.02115     6.05482
      N    9   -0.62388      1.99940     5.60650    0.01798     7.62388
      C   10   -0.17447      1.99876     4.14927    0.02644     6.17447
      C   11   -0.20085      1.99912     4.18212    0.01961     6.20085
      C   12   -0.17547      1.99927     4.15967    0.01653     6.17547
      C   13   -0.17851      1.99929     4.16277    0.01645     6.17851
      C   14   -0.18535      1.99916     4.17066    0.01553     6.18535
      C   15    0.56913      1.99948     3.39262    0.03877     5.43087
      O   16   -0.70178      1.99981     6.68839    0.01358     8.70178
     Br   17    0.13519     28.00000     6.85780    0.00701    34.86481
      H   18    0.20456      0.00000     0.79482    0.00062     0.79544
      H   19    0.20573      0.00000     0.79360    0.00067     0.79427
      H   20    0.20907      0.00000     0.78995    0.00098     0.79093
      H   21    0.20647      0.00000     0.79253    0.00100     0.79353
      H   22    0.20597      0.00000     0.79336    0.00068     0.79403
      H   23    0.23642      0.00000     0.76120    0.00239     0.76358
      H   24    0.40878      0.00000     0.58835    0.00286     0.59122
      H   25    0.21859      0.00000     0.78056    0.00085     0.78141
      H   26    0.21246      0.00000     0.78691    0.00063     0.78754
      H   27    0.21129      0.00000     0.78802    0.00069     0.78871
      H   28    0.21375      0.00000     0.78517    0.00108     0.78625
      H   29    0.15039      0.00000     0.84827    0.00134     0.84961
 =======================================================================
   * Total *    0.00000     59.98761    85.67420    0.33820   146.00000

                                 Natural Population      
 --------------------------------------------------------
   Effective Core            28.00000
   Core                      31.98761 ( 99.9613% of  32)
   Valence                   85.67420 ( 99.6212% of  86)
   Natural Minimal Basis    145.66180 ( 99.7684% of 146)
   Natural Rydberg Basis      0.33820 (  0.2316% of 146)
 --------------------------------------------------------

    Atom  No          Natural Electron Configuration
 ----------------------------------------------------------------------------
      C    1      [core]2S( 0.95)2p( 3.23)4p( 0.01)
      C    2      [core]2S( 0.95)2p( 3.22)4p( 0.01)
      C    3      [core]2S( 0.94)2p( 3.26)4p( 0.01)
      C    4      [core]2S( 0.89)2p( 3.14)4p( 0.01)
      C    5      [core]2S( 0.94)2p( 3.25)4p( 0.01)
      C    6      [core]2S( 0.95)2p( 3.22)4p( 0.01)
      C    7      [core]2S( 0.90)2p( 3.15)3p( 0.01)4p( 0.02)
      C    8      [core]2S( 0.87)2p( 3.16)4p( 0.02)
      N    9      [core]2S( 1.24)2p( 4.36)3p( 0.01)4p( 0.01)
      C   10      [core]2S( 0.96)2p( 3.19)3d( 0.01)4p( 0.02)
      C   11      [core]2S( 0.94)2p( 3.24)4p( 0.01)
      C   12      [core]2S( 0.95)2p( 3.21)4p( 0.01)
      C   13      [core]2S( 0.95)2p( 3.22)4p( 0.01)
      C   14      [core]2S( 0.94)2p( 3.24)4p( 0.01)
      C   15      [core]2S( 0.86)2p( 2.53)3S( 0.01)3d( 0.01)4p( 0.02)
      O   16      [core]2S( 1.73)2p( 4.96)
     Br   17      [core]4S( 1.84)4p( 5.02)5p( 0.01)
      H   18            1S( 0.79)
      H   19            1S( 0.79)
      H   20            1S( 0.79)
      H   21            1S( 0.79)
      H   22            1S( 0.79)
      H   23            1S( 0.76)
      H   24            1S( 0.59)
      H   25            1S( 0.78)
      H   26            1S( 0.79)
      H   27            1S( 0.79)
      H   28            1S( 0.79)
      H   29            1S( 0.85)


 Wiberg bond index matrix in the NAO basis:                                    

     Atom    1       2       3       4       5       6       7       8       9
     ---- ------  ------  ------  ------  ------  ------  ------  ------  ------
   1.  C  0.0000  1.4401  0.0113  0.1083  0.0111  1.4293  0.0012  0.0033  0.0008
   2.  C  1.4401  0.0000  1.4292  0.0129  0.1139  0.0114  0.0079  0.0004  0.0008
   3.  C  0.0113  1.4292  0.0000  1.4053  0.0127  0.1102  0.0099  0.0098  0.0036
   4.  C  0.1083  0.0129  1.4053  0.0000  1.3961  0.0126  0.9830  0.0174  0.0183
   5.  C  0.0111  0.1139  0.0127  1.3961  0.0000  1.4432  0.0107  0.0068  0.0073
   6.  C  1.4293  0.0114  0.1102  0.0126  1.4432  0.0000  0.0083  0.0004  0.0005
   7.  C  0.0012  0.0079  0.0099  0.9830  0.0107  0.0083  0.0000  0.9826  0.9620
   8.  C  0.0033  0.0004  0.0098  0.0174  0.0068  0.0004  0.9826  0.0000  0.0097
   9.  N  0.0008  0.0008  0.0036  0.0183  0.0073  0.0005  0.9620  0.0097  0.0000
  10.  C  0.0009  0.0004  0.0018  0.0083  0.0015  0.0003  0.0115  1.3788  0.0078
  11.  C  0.0002  0.0001  0.0005  0.0003  0.0003  0.0000  0.0079  0.0146  0.0006
  12.  C  0.0007  0.0002  0.0009  0.0023  0.0008  0.0001  0.0013  0.1062  0.0026
  13.  C  0.0002  0.0001  0.0003  0.0006  0.0003  0.0002  0.0082  0.0122  0.0009
  14.  C  0.0008  0.0005  0.0013  0.0056  0.0017  0.0004  0.0106  1.3875  0.0072
  15.  C  0.0001  0.0002  0.0013  0.0061  0.0009  0.0004  0.0100  0.0072  1.2320
  16.  O  0.0001  0.0001  0.0006  0.0050  0.0007  0.0003  0.0137  0.0011  0.1628
  17. Br  0.0004  0.0001  0.0006  0.0007  0.0018  0.0002  0.0082  0.0499  0.0007
  18.  H  0.9302  0.0037  0.0076  0.0003  0.0076  0.0037  0.0004  0.0000  0.0000
  19.  H  0.0037  0.9298  0.0037  0.0070  0.0003  0.0076  0.0003  0.0001  0.0001
  20.  H  0.0075  0.0039  0.9257  0.0038  0.0087  0.0004  0.0023  0.0001  0.0007
  21.  H  0.0075  0.0004  0.0091  0.0038  0.9263  0.0039  0.0021  0.0001  0.0005
  22.  H  0.0037  0.0075  0.0004  0.0069  0.0036  0.9301  0.0003  0.0000  0.0002
  23.  H  0.0028  0.0002  0.0126  0.0023  0.0044  0.0004  0.8828  0.0027  0.0089
  24.  H  0.0000  0.0001  0.0001  0.0027  0.0002  0.0001  0.0049  0.0025  0.8008
  25.  H  0.0000  0.0000  0.0000  0.0001  0.0000  0.0000  0.0003  0.0069  0.0001
  26.  H  0.0000  0.0000  0.0000  0.0000  0.0000  0.0000  0.0004  0.0003  0.0000
  27.  H  0.0000  0.0000  0.0000  0.0000  0.0000  0.0000  0.0003  0.0069  0.0000
  28.  H  0.0000  0.0001  0.0006  0.0002  0.0002  0.0000  0.0023  0.0038  0.0004
  29.  H  0.0000  0.0001  0.0002  0.0003  0.0001  0.0001  0.0002  0.0003  0.0030

     Atom   10      11      12      13      14      15      16      17      18
     ---- ------  ------  ------  ------  ------  ------  ------  ------  ------
   1.  C  0.0009  0.0002  0.0007  0.0002  0.0008  0.0001  0.0001  0.0004  0.9302
   2.  C  0.0004  0.0001  0.0002  0.0001  0.0005  0.0002  0.0001  0.0001  0.0037
   3.  C  0.0018  0.0005  0.0009  0.0003  0.0013  0.0013  0.0006  0.0006  0.0076
   4.  C  0.0083  0.0003  0.0023  0.0006  0.0056  0.0061  0.0050  0.0007  0.0003
   5.  C  0.0015  0.0003  0.0008  0.0003  0.0017  0.0009  0.0007  0.0018  0.0076
   6.  C  0.0003  0.0000  0.0001  0.0002  0.0004  0.0004  0.0003  0.0002  0.0037
   7.  C  0.0115  0.0079  0.0013  0.0082  0.0106  0.0100  0.0137  0.0082  0.0004
   8.  C  1.3788  0.0146  0.1062  0.0122  1.3875  0.0072  0.0011  0.0499  0.0000
   9.  N  0.0078  0.0006  0.0026  0.0009  0.0072  1.2320  0.1628  0.0007  0.0000
  10.  C  0.0000  1.3978  0.0147  0.1014  0.0162  0.0006  0.0008  1.0555  0.0000
  11.  C  1.3978  0.0000  1.4359  0.0111  0.1103  0.0002  0.0001  0.0445  0.0000
  12.  C  0.0147  1.4359  0.0000  1.4238  0.0116  0.0003  0.0004  0.0167  0.0000
  13.  C  0.1014  0.0111  1.4238  0.0000  1.4422  0.0002  0.0002  0.0156  0.0000
  14.  C  0.0162  0.1103  0.0116  1.4422  0.0000  0.0008  0.0009  0.0163  0.0000
  15.  C  0.0006  0.0002  0.0003  0.0002  0.0008  0.0000  1.6225  0.0003  0.0000
  16.  O  0.0008  0.0001  0.0004  0.0002  0.0009  1.6225  0.0000  0.0002  0.0000
  17. Br  1.0555  0.0445  0.0167  0.0156  0.0163  0.0003  0.0002  0.0000  0.0000
  18.  H  0.0000  0.0000  0.0000  0.0000  0.0000  0.0000  0.0000  0.0000  0.0000
  19.  H  0.0000  0.0000  0.0000  0.0000  0.0000  0.0000  0.0000  0.0000  0.0026
  20.  H  0.0001  0.0000  0.0000  0.0000  0.0001  0.0003  0.0001  0.0000  0.0002
  21.  H  0.0002  0.0001  0.0000  0.0000  0.0001  0.0000  0.0001  0.0010  0.0002
  22.  H  0.0000  0.0000  0.0000  0.0000  0.0000  0.0000  0.0000  0.0000  0.0026
  23.  H  0.0024  0.0009  0.0001  0.0003  0.0083  0.0037  0.0037  0.0053  0.0000
  24.  H  0.0007  0.0001  0.0000  0.0000  0.0005  0.0044  0.0048  0.0002  0.0000
  25.  H  0.0036  0.9231  0.0043  0.0074  0.0005  0.0000  0.0000  0.0037  0.0000
  26.  H  0.0065  0.0039  0.9270  0.0038  0.0076  0.0000  0.0000  0.0008  0.0000
  27.  H  0.0003  0.0074  0.0038  0.9275  0.0037  0.0000  0.0000  0.0008  0.0000
  28.  H  0.0075  0.0004  0.0074  0.0041  0.9236  0.0001  0.0001  0.0011  0.0000
  29.  H  0.0000  0.0000  0.0000  0.0001  0.0001  0.9256  0.0391  0.0000  0.0000

     Atom   19      20      21      22      23      24      25      26      27
     ---- ------  ------  ------  ------  ------  ------  ------  ------  ------
   1.  C  0.0037  0.0075  0.0075  0.0037  0.0028  0.0000  0.0000  0.0000  0.0000
   2.  C  0.9298  0.0039  0.0004  0.0075  0.0002  0.0001  0.0000  0.0000  0.0000
   3.  C  0.0037  0.9257  0.0091  0.0004  0.0126  0.0001  0.0000  0.0000  0.0000
   4.  C  0.0070  0.0038  0.0038  0.0069  0.0023  0.0027  0.0001  0.0000  0.0000
   5.  C  0.0003  0.0087  0.9263  0.0036  0.0044  0.0002  0.0000  0.0000  0.0000
   6.  C  0.0076  0.0004  0.0039  0.9301  0.0004  0.0001  0.0000  0.0000  0.0000
   7.  C  0.0003  0.0023  0.0021  0.0003  0.8828  0.0049  0.0003  0.0004  0.0003
   8.  C  0.0001  0.0001  0.0001  0.0000  0.0027  0.0025  0.0069  0.0003  0.0069
   9.  N  0.0001  0.0007  0.0005  0.0002  0.0089  0.8008  0.0001  0.0000  0.0000
  10.  C  0.0000  0.0001  0.0002  0.0000  0.0024  0.0007  0.0036  0.0065  0.0003
  11.  C  0.0000  0.0000  0.0001  0.0000  0.0009  0.0001  0.9231  0.0039  0.0074
  12.  C  0.0000  0.0000  0.0000  0.0000  0.0001  0.0000  0.0043  0.9270  0.0038
  13.  C  0.0000  0.0000  0.0000  0.0000  0.0003  0.0000  0.0074  0.0038  0.9275
  14.  C  0.0000  0.0001  0.0001  0.0000  0.0083  0.0005  0.0005  0.0076  0.0037
  15.  C  0.0000  0.0003  0.0000  0.0000  0.0037  0.0044  0.0000  0.0000  0.0000
  16.  O  0.0000  0.0001  0.0001  0.0000  0.0037  0.0048  0.0000  0.0000  0.0000
  17. Br  0.0000  0.0000  0.0010  0.0000  0.0053  0.0002  0.0037  0.0008  0.0008
  18.  H  0.0026  0.0002  0.0002  0.0026  0.0000  0.0000  0.0000  0.0000  0.0000
  19.  H  0.0000  0.0026  0.0004  0.0002  0.0002  0.0000  0.0000  0.0000  0.0000
  20.  H  0.0026  0.0000  0.0002  0.0004  0.0003  0.0000  0.0000  0.0000  0.0000
  21.  H  0.0004  0.0002  0.0000  0.0026  0.0002  0.0000  0.0000  0.0000  0.0000
  22.  H  0.0002  0.0004  0.0026  0.0000  0.0000  0.0000  0.0000  0.0000  0.0000
  23.  H  0.0002  0.0003  0.0002  0.0000  0.0000  0.0038  0.0001  0.0000  0.0003
  24.  H  0.0000  0.0000  0.0000  0.0000  0.0038  0.0000  0.0000  0.0000  0.0000
  25.  H  0.0000  0.0000  0.0000  0.0000  0.0001  0.0000  0.0000  0.0028  0.0002
  26.  H  0.0000  0.0000  0.0000  0.0000  0.0000  0.0000  0.0028  0.0000  0.0026
  27.  H  0.0000  0.0000  0.0000  0.0000  0.0003  0.0000  0.0002  0.0026  0.0000
  28.  H  0.0000  0.0001  0.0000  0.0000  0.0007  0.0002  0.0003  0.0002  0.0026
  29.  H  0.0000  0.0001  0.0000  0.0000  0.0004  0.0099  0.0000  0.0000  0.0000

     Atom   28      29
     ---- ------  ------
   1.  C  0.0000  0.0000
   2.  C  0.0001  0.0001
   3.  C  0.0006  0.0002
   4.  C  0.0002  0.0003
   5.  C  0.0002  0.0001
   6.  C  0.0000  0.0001
   7.  C  0.0023  0.0002
   8.  C  0.0038  0.0003
   9.  N  0.0004  0.0030
  10.  C  0.0075  0.0000
  11.  C  0.0004  0.0000
  12.  C  0.0074  0.0000
  13.  C  0.0041  0.0001
  14.  C  0.9236  0.0001
  15.  C  0.0001  0.9256
  16.  O  0.0001  0.0391
  17. Br  0.0011  0.0000
  18.  H  0.0000  0.0000
  19.  H  0.0000  0.0000
  20.  H  0.0001  0.0001
  21.  H  0.0000  0.0000
  22.  H  0.0000  0.0000
  23.  H  0.0007  0.0004
  24.  H  0.0002  0.0099
  25.  H  0.0003  0.0000
  26.  H  0.0002  0.0000
  27.  H  0.0026  0.0000
  28.  H  0.0000  0.0000
  29.  H  0.0000  0.0000


 Wiberg bond index, Totals by atom:                                            

     Atom    1
     ---- ------
   1.  C  3.9644
   2.  C  3.9641
   3.  C  3.9592
   4.  C  4.0105
   5.  C  3.9615
   6.  C  3.9642
   7.  C  3.9335
   8.  C  4.0113
   9.  N  3.2327
  10.  C  4.0198
  11.  C  3.9603
  12.  C  3.9612
  13.  C  3.9606
  14.  C  3.9583
  15.  C  3.8174
  16.  O  1.8576
  17. Br  1.2247
  18.  H  0.9591
  19.  H  0.9587
  20.  H  0.9578
  21.  H  0.9590
  22.  H  0.9587
  23.  H  0.9477
  24.  H  0.8363
  25.  H  0.9535
  26.  H  0.9558
  27.  H  0.9564
  28.  H  0.9560
  29.  H  0.9797


 Atom-atom overlap-weighted NAO bond order:                                    

     Atom    1       2       3       4       5       6       7       8       9
     ---- ------  ------  ------  ------  ------  ------  ------  ------  ------
   1.  C  0.0000  1.1484  0.0140 -0.0457  0.0142  1.1452  0.0007 -0.0004 -0.0007
   2.  C  1.1484  0.0000  1.1399  0.0236 -0.0405  0.0169  0.0105 -0.0008 -0.0003
   3.  C  0.0140  1.1399  0.0000  1.1298  0.0140 -0.0430  0.0125 -0.0029 -0.0053
   4.  C -0.0457  0.0236  1.1298  0.0000  1.1261  0.0235  0.8650  0.0319 -0.0035
   5.  C  0.0142 -0.0405  0.0140  1.1261  0.0000  1.1451  0.0209 -0.0093  0.0035
   6.  C  1.1452  0.0169 -0.0430  0.0235  1.1451  0.0000  0.0075  0.0004 -0.0011
   7.  C  0.0007  0.0105  0.0125  0.8650  0.0209  0.0075  0.0000  0.8569  0.8111
   8.  C -0.0004 -0.0008 -0.0029  0.0319 -0.0093  0.0004  0.8569  0.0000  0.0166
   9.  N -0.0007 -0.0003 -0.0053 -0.0035  0.0035 -0.0011  0.8111  0.0166  0.0000
  10.  C -0.0000 -0.0001  0.0004 -0.0002 -0.0037  0.0005  0.0190  1.1415  0.0026
  11.  C -0.0000 -0.0000  0.0000 -0.0010  0.0005 -0.0001  0.0095  0.0220 -0.0015
  12.  C -0.0000 -0.0000 -0.0000 -0.0004  0.0001  0.0000  0.0004 -0.0405 -0.0002
  13.  C  0.0000 -0.0000  0.0007 -0.0002  0.0000  0.0000  0.0096  0.0242 -0.0005
  14.  C  0.0003  0.0003 -0.0021 -0.0124  0.0003  0.0001  0.0191  1.1214 -0.0057
  15.  C -0.0001  0.0004 -0.0001 -0.0100  0.0023 -0.0004  0.0109  0.0098  1.0259
  16.  O  0.0000 -0.0000 -0.0008 -0.0005 -0.0000  0.0000  0.0053 -0.0006 -0.0332
  17. Br -0.0000  0.0000 -0.0000  0.0026  0.0008 -0.0004 -0.0033 -0.0243  0.0009
  18.  H  0.8058  0.0178  0.0022  0.0004  0.0020  0.0175 -0.0002  0.0000  0.0000
  19.  H  0.0181  0.8075  0.0164  0.0012 -0.0006  0.0030 -0.0005  0.0000  0.0000
  20.  H  0.0028  0.0175  0.7999  0.0146  0.0029  0.0013 -0.0042  0.0004 -0.0023
  21.  H  0.0028  0.0016  0.0031  0.0163  0.7989  0.0175 -0.0020 -0.0007  0.0002
  22.  H  0.0182  0.0028 -0.0005  0.0013  0.0160  0.8060 -0.0006  0.0000  0.0000
  23.  H -0.0001 -0.0007  0.0048  0.0035 -0.0020 -0.0001  0.7512  0.0111 -0.0132
  24.  H  0.0000  0.0000  0.0005  0.0065 -0.0002  0.0000  0.0031 -0.0062  0.7098
  25.  H  0.0000 -0.0000  0.0000  0.0001 -0.0000 -0.0000 -0.0007  0.0023  0.0000
  26.  H  0.0000  0.0000 -0.0000  0.0000  0.0000  0.0000 -0.0002  0.0001  0.0000
  27.  H -0.0000  0.0000  0.0000  0.0001  0.0000 -0.0000 -0.0008  0.0012 -0.0000
  28.  H  0.0000 -0.0002 -0.0005 -0.0002  0.0001  0.0001 -0.0019  0.0151 -0.0023
  29.  H  0.0000 -0.0000  0.0012  0.0029  0.0003 -0.0000  0.0023  0.0007 -0.0088

     Atom   10      11      12      13      14      15      16      17      18
     ---- ------  ------  ------  ------  ------  ------  ------  ------  ------
   1.  C -0.0000 -0.0000 -0.0000  0.0000  0.0003 -0.0001  0.0000 -0.0000  0.8058
   2.  C -0.0001 -0.0000 -0.0000 -0.0000  0.0003  0.0004 -0.0000  0.0000  0.0178
   3.  C  0.0004  0.0000 -0.0000  0.0007 -0.0021 -0.0001 -0.0008 -0.0000  0.0022
   4.  C -0.0002 -0.0010 -0.0004 -0.0002 -0.0124 -0.0100 -0.0005  0.0026  0.0004
   5.  C -0.0037  0.0005  0.0001  0.0000  0.0003  0.0023 -0.0000  0.0008  0.0020
   6.  C  0.0005 -0.0001  0.0000  0.0000  0.0001 -0.0004  0.0000 -0.0004  0.0175
   7.  C  0.0190  0.0095  0.0004  0.0096  0.0191  0.0109  0.0053 -0.0033 -0.0002
   8.  C  1.1415  0.0220 -0.0405  0.0242  1.1214  0.0098 -0.0006 -0.0243  0.0000
   9.  N  0.0026 -0.0015 -0.0002 -0.0005 -0.0057  1.0259 -0.0332  0.0009  0.0000
  10.  C  0.0000  1.1552  0.0336 -0.0372  0.0268  0.0005  0.0000  0.8101  0.0000
  11.  C  1.1552  0.0000  1.1448  0.0189 -0.0392 -0.0001 -0.0000 -0.0244 -0.0000
  12.  C  0.0336  1.1448  0.0000  1.1414  0.0167  0.0000  0.0000  0.0053  0.0000
  13.  C -0.0372  0.0189  1.1414  0.0000  1.1433  0.0001 -0.0001  0.0001 -0.0000
  14.  C  0.0268 -0.0392  0.0167  1.1433  0.0000  0.0010 -0.0001  0.0063 -0.0000
  15.  C  0.0005 -0.0001  0.0000  0.0001  0.0010  0.0000  1.2242 -0.0001 -0.0000
  16.  O  0.0000 -0.0000  0.0000 -0.0001 -0.0001  1.2242  0.0000 -0.0000 -0.0000
  17. Br  0.8101 -0.0244  0.0053  0.0001  0.0063 -0.0001 -0.0000  0.0000 -0.0000
  18.  H  0.0000 -0.0000  0.0000 -0.0000 -0.0000 -0.0000 -0.0000 -0.0000  0.0000
  19.  H  0.0000 -0.0000  0.0000 -0.0000 -0.0000 -0.0001 -0.0000  0.0000 -0.0034
  20.  H -0.0000 -0.0000 -0.0000  0.0001 -0.0006  0.0001  0.0002  0.0000  0.0000
  21.  H  0.0002  0.0001  0.0000  0.0000  0.0002 -0.0002  0.0000 -0.0012  0.0000
  22.  H  0.0000 -0.0000 -0.0000 -0.0000  0.0000  0.0000  0.0000 -0.0000 -0.0034
  23.  H -0.0048  0.0012 -0.0002 -0.0003  0.0058 -0.0030  0.0006  0.0115  0.0000
  24.  H  0.0019 -0.0005 -0.0001 -0.0003  0.0052  0.0079  0.0079 -0.0001  0.0000
  25.  H  0.0187  0.8026  0.0196  0.0033 -0.0003  0.0000 -0.0000 -0.0039 -0.0000
  26.  H  0.0009  0.0179  0.8038  0.0178  0.0019  0.0000  0.0000  0.0000 -0.0000
  27.  H -0.0000  0.0026  0.0180  0.8058  0.0167 -0.0000 -0.0000 -0.0000 -0.0000
  28.  H  0.0019  0.0012  0.0031  0.0182  0.7981 -0.0001 -0.0000 -0.0000 -0.0000
  29.  H -0.0000 -0.0000  0.0000  0.0000  0.0001  0.8058 -0.0181 -0.0000  0.0000

     Atom   19      20      21      22      23      24      25      26      27
     ---- ------  ------  ------  ------  ------  ------  ------  ------  ------
   1.  C  0.0181  0.0028  0.0028  0.0182 -0.0001  0.0000  0.0000  0.0000 -0.0000
   2.  C  0.8075  0.0175  0.0016  0.0028 -0.0007  0.0000 -0.0000  0.0000  0.0000
   3.  C  0.0164  0.7999  0.0031 -0.0005  0.0048  0.0005  0.0000 -0.0000  0.0000
   4.  C  0.0012  0.0146  0.0163  0.0013  0.0035  0.0065  0.0001  0.0000  0.0001
   5.  C -0.0006  0.0029  0.7989  0.0160 -0.0020 -0.0002 -0.0000  0.0000  0.0000
   6.  C  0.0030  0.0013  0.0175  0.8060 -0.0001  0.0000 -0.0000  0.0000 -0.0000
   7.  C -0.0005 -0.0042 -0.0020 -0.0006  0.7512  0.0031 -0.0007 -0.0002 -0.0008
   8.  C  0.0000  0.0004 -0.0007  0.0000  0.0111 -0.0062  0.0023  0.0001  0.0012
   9.  N  0.0000 -0.0023  0.0002  0.0000 -0.0132  0.7098  0.0000  0.0000 -0.0000
  10.  C  0.0000 -0.0000  0.0002  0.0000 -0.0048  0.0019  0.0187  0.0009 -0.0000
  11.  C -0.0000 -0.0000  0.0001 -0.0000  0.0012 -0.0005  0.8026  0.0179  0.0026
  12.  C  0.0000 -0.0000  0.0000 -0.0000 -0.0002 -0.0001  0.0196  0.8038  0.0180
  13.  C -0.0000  0.0001  0.0000 -0.0000 -0.0003 -0.0003  0.0033  0.0178  0.8058
  14.  C -0.0000 -0.0006  0.0002  0.0000  0.0058  0.0052 -0.0003  0.0019  0.0167
  15.  C -0.0001  0.0001 -0.0002  0.0000 -0.0030  0.0079  0.0000  0.0000 -0.0000
  16.  O -0.0000  0.0002  0.0000  0.0000  0.0006  0.0079 -0.0000  0.0000 -0.0000
  17. Br  0.0000  0.0000 -0.0012 -0.0000  0.0115 -0.0001 -0.0039  0.0000 -0.0000
  18.  H -0.0034  0.0000  0.0000 -0.0034  0.0000  0.0000 -0.0000 -0.0000 -0.0000
  19.  H  0.0000 -0.0036 -0.0000  0.0000  0.0000  0.0000  0.0000 -0.0000 -0.0000
  20.  H -0.0036  0.0000  0.0000 -0.0000  0.0000 -0.0002  0.0000  0.0000  0.0000
  21.  H -0.0000  0.0000  0.0000 -0.0034  0.0009  0.0000 -0.0000  0.0000 -0.0000
  22.  H  0.0000 -0.0000 -0.0034  0.0000  0.0000  0.0000  0.0000 -0.0000 -0.0000
  23.  H  0.0000  0.0000  0.0009  0.0000  0.0000  0.0037  0.0000  0.0000  0.0000
  24.  H  0.0000 -0.0002  0.0000  0.0000  0.0037  0.0000 -0.0000  0.0000  0.0000
  25.  H  0.0000  0.0000 -0.0000  0.0000  0.0000 -0.0000  0.0000 -0.0036  0.0000
  26.  H -0.0000  0.0000  0.0000 -0.0000  0.0000  0.0000 -0.0036  0.0000 -0.0034
  27.  H -0.0000  0.0000 -0.0000 -0.0000  0.0000  0.0000  0.0000 -0.0034  0.0000
  28.  H -0.0000 -0.0008  0.0000 -0.0000  0.0001  0.0006 -0.0000  0.0000 -0.0036
  29.  H  0.0000 -0.0002  0.0000  0.0000  0.0030  0.0055  0.0000  0.0000  0.0000

     Atom   28      29
     ---- ------  ------
   1.  C  0.0000  0.0000
   2.  C -0.0002 -0.0000
   3.  C -0.0005  0.0012
   4.  C -0.0002  0.0029
   5.  C  0.0001  0.0003
   6.  C  0.0001 -0.0000
   7.  C -0.0019  0.0023
   8.  C  0.0151  0.0007
   9.  N -0.0023 -0.0088
  10.  C  0.0019 -0.0000
  11.  C  0.0012 -0.0000
  12.  C  0.0031  0.0000
  13.  C  0.0182  0.0000
  14.  C  0.7981  0.0001
  15.  C -0.0001  0.8058
  16.  O -0.0000 -0.0181
  17. Br -0.0000 -0.0000
  18.  H -0.0000  0.0000
  19.  H -0.0000  0.0000
  20.  H -0.0008 -0.0002
  21.  H  0.0000  0.0000
  22.  H -0.0000  0.0000
  23.  H  0.0001  0.0030
  24.  H  0.0006  0.0055
  25.  H -0.0000  0.0000
  26.  H  0.0000  0.0000
  27.  H -0.0036  0.0000
  28.  H  0.0000 -0.0000
  29.  H -0.0000  0.0000


 Atom-atom overlap-weighted NAO bond order, Totals by atom:                    

     Atom    1
     ---- ------
   1.  C  3.1235
   2.  C  3.1446
   3.  C  3.0841
   4.  C  3.1753
   5.  C  3.0918
   6.  C  3.1399
   7.  C  3.4010
   8.  C  3.1701
   9.  N  2.4921
  10.  C  3.1679
  11.  C  3.1095
  12.  C  3.1453
  13.  C  3.1451
  14.  C  3.1035
  15.  C  3.0746
  16.  O  1.1847
  17. Br  0.7798
  18.  H  0.8389
  19.  H  0.8381
  20.  H  0.8279
  21.  H  0.8342
  22.  H  0.8365
  23.  H  0.7729
  24.  H  0.7451
  25.  H  0.8380
  26.  H  0.8354
  27.  H  0.8367
  28.  H  0.8290
  29.  H  0.7945


 MO bond order:                                                                

     Atom    1       2       3       4       5       6       7       8       9
     ---- ------  ------  ------  ------  ------  ------  ------  ------  ------
   1.  C  0.0000 -1.0515  0.0313 -0.0232  0.2729  0.2273  0.0527 -0.0205  0.0201
   2.  C -1.0515  0.0000 -0.0257 -0.0070 -0.0282  0.2832 -0.0328  0.0146  0.0143
   3.  C  0.0313 -0.0257  0.0000  0.0937  0.0285  0.0258  0.2169  0.1133 -0.0235
   4.  C -0.0232 -0.0070  0.0937  0.0000 -1.1525  0.2999 -0.2858 -0.1018  0.1132
   5.  C  0.2729 -0.0282  0.0285 -1.1525  0.0000 -0.0017 -0.0212  0.0362 -0.0890
   6.  C  0.2273  0.2832  0.0258  0.2999 -0.0017  0.0000 -0.0506  0.0056  0.0499
   7.  C  0.0527 -0.0328  0.2169 -0.2858 -0.0212 -0.0506  0.0000  0.3738 -1.1487
   8.  C -0.0205  0.0146  0.1133 -0.1018  0.0362  0.0056  0.3738  0.0000  0.2263
   9.  N  0.0201  0.0143 -0.0235  0.1132 -0.0890  0.0499 -1.1487  0.2263  0.0000
  10.  C -0.0177 -0.0109  0.0364  0.0765 -0.0006  0.0047 -0.0481  1.1672  0.1945
  11.  C  0.0107 -0.0045 -0.0089  0.0142 -0.0049 -0.0033 -0.0225  0.1390  0.0009
  12.  C  0.0234  0.0035 -0.0131 -0.0030  0.0072 -0.0103 -0.0386 -0.6091 -0.1167
  13.  C -0.0104  0.0038 -0.0110 -0.0067 -0.0019 -0.0002 -0.0320 -0.1076 -0.0390
  14.  C -0.0243 -0.0004  0.0181  0.0749 -0.0317  0.0184  0.1087  0.6136  0.1924
  15.  C  0.0027  0.0021 -0.0118  0.0443 -0.0485  0.0149 -0.1555  0.0306  0.2562
  16.  O -0.0037  0.0155 -0.0166  0.0196  0.0098  0.0020 -0.0022 -0.0096  0.3578
  17. Br -0.0178 -0.0036 -0.0226 -0.0367 -0.0350 -0.0228  0.0846 -0.2159 -0.0166
  18.  H  1.2508  0.1303  0.1078  0.0301  0.0855 -0.0820  0.0235  0.0024  0.0028
  19.  H -0.0732 -0.0968  0.0821  0.0010 -0.0062 -0.0246  0.0037  0.0088 -0.0058
  20.  H -0.0620  0.0093 -0.8289  0.0133 -0.0733  0.0019 -0.0486  0.0065  0.0137
  21.  H  0.0858  0.0243  0.0967  0.1155  1.1371 -0.0912 -0.0051  0.0167  0.0351
  22.  H  0.0626  0.1533  0.0304  0.1493  0.0504  1.9253  0.0022  0.0027  0.0193
  23.  H  0.0319 -0.0047  0.0069 -0.0925 -0.0005 -0.0163  1.3138  0.0248 -0.0055
  24.  H  0.0070  0.0032  0.0009 -0.0457  0.0060 -0.0016  0.0918 -0.0310 -0.6504
  25.  H  0.0009  0.0005 -0.0073 -0.0071 -0.0055  0.0005  0.0044  0.0836  0.0113
  26.  H -0.0001 -0.0005  0.0032  0.0006 -0.0002  0.0017  0.0109  0.0012  0.0018
  27.  H  0.0019 -0.0007  0.0021  0.0064 -0.0039 -0.0003  0.0015 -0.0316 -0.0017
  28.  H  0.0011  0.0028 -0.0167 -0.0168  0.0005 -0.0053 -0.0181 -0.0275  0.0116
  29.  H  0.0041  0.0013  0.0037 -0.0032 -0.0069  0.0013 -0.0034  0.0221 -0.1442

     Atom   10      11      12      13      14      15      16      17      18
     ---- ------  ------  ------  ------  ------  ------  ------  ------  ------
   1.  C -0.0177  0.0107  0.0234 -0.0104 -0.0243  0.0027 -0.0037 -0.0178  1.2508
   2.  C -0.0109 -0.0045  0.0035  0.0038 -0.0004  0.0021  0.0155 -0.0036  0.1303
   3.  C  0.0364 -0.0089 -0.0131 -0.0110  0.0181 -0.0118 -0.0166 -0.0226  0.1078
   4.  C  0.0765  0.0142 -0.0030 -0.0067  0.0749  0.0443  0.0196 -0.0367  0.0301
   5.  C -0.0006 -0.0049  0.0072 -0.0019 -0.0317 -0.0485  0.0098 -0.0350  0.0855
   6.  C  0.0047 -0.0033 -0.0103 -0.0002  0.0184  0.0149  0.0020 -0.0228 -0.0820
   7.  C -0.0481 -0.0225 -0.0386 -0.0320  0.1087 -0.1555 -0.0022  0.0846  0.0235
   8.  C  1.1672  0.1390 -0.6091 -0.1076  0.6136  0.0306 -0.0096 -0.2159  0.0024
   9.  N  0.1945  0.0009 -0.1167 -0.0390  0.1924  0.2562  0.3578 -0.0166  0.0028
  10.  C  0.0000  1.3507  0.0668 -0.5628 -0.1287  0.0040  0.0025 -0.2786 -0.0025
  11.  C  1.3507  0.0000  0.7862  0.0275 -0.6690  0.0141  0.0025 -0.1106  0.0009
  12.  C  0.0668  0.7862  0.0000  1.1541 -0.0546  0.0043  0.0014 -0.2056  0.0013
  13.  C -0.5628  0.0275  1.1541  0.0000  1.3818  0.0147 -0.0145  0.1709  0.0008
  14.  C -0.1287 -0.6690 -0.0546  1.3818  0.0000 -0.0145  0.0015 -0.1690  0.0006
  15.  C  0.0040  0.0141  0.0043  0.0147 -0.0145  0.0000 -1.0384  0.0019  0.0010
  16.  O  0.0025  0.0025  0.0014 -0.0145  0.0015 -1.0384  0.0000 -0.0023  0.0001
  17. Br -0.2786 -0.1106 -0.2056  0.1709 -0.1690  0.0019 -0.0023  0.0000  0.0033
  18.  H -0.0025  0.0009  0.0013  0.0008  0.0006  0.0010  0.0001  0.0033  0.0000
  19.  H  0.0073  0.0024 -0.0038 -0.0009  0.0125 -0.0005  0.0009 -0.0017 -0.0558
  20.  H  0.0102  0.0034 -0.0062 -0.0006  0.0224 -0.0073  0.0237 -0.0000 -0.0098
  21.  H  0.0300 -0.0060  0.0033 -0.0002  0.0057 -0.0022  0.0077 -0.0082 -0.0102
  22.  H -0.0010 -0.0001 -0.0021  0.0007  0.0089  0.0040  0.0033  0.0048 -0.0557
  23.  H -0.0417  0.0234 -0.0185 -0.0159  0.1502 -0.0069  0.0008  0.0357  0.0045
  24.  H  0.0099  0.0156 -0.0011 -0.0010 -0.0358  0.1733 -0.1509 -0.0085  0.0027
  25.  H -0.0175  1.0770  0.0982  0.0932  0.0266 -0.0002  0.0036  0.0400  0.0003
  26.  H  0.0094 -0.0666  0.1308  0.0718  0.0192  0.0001 -0.0002  0.0265 -0.0002
  27.  H -0.0128 -0.0340  0.0324 -0.3699 -0.0073 -0.0001  0.0025 -0.0091 -0.0004
  28.  H  0.0098  0.0253  0.0139  0.0726 -0.0689 -0.0042  0.0147  0.0330 -0.0002
  29.  H  0.0006 -0.0001 -0.0075  0.0121  0.0123  1.8232 -0.2172  0.0002  0.0033

     Atom   19      20      21      22      23      24      25      26      27
     ---- ------  ------  ------  ------  ------  ------  ------  ------  ------
   1.  C -0.0732 -0.0620  0.0858  0.0626  0.0319  0.0070  0.0009 -0.0001  0.0019
   2.  C -0.0968  0.0093  0.0243  0.1533 -0.0047  0.0032  0.0005 -0.0005 -0.0007
   3.  C  0.0821 -0.8289  0.0967  0.0304  0.0069  0.0009 -0.0073  0.0032  0.0021
   4.  C  0.0010  0.0133  0.1155  0.1493 -0.0925 -0.0457 -0.0071  0.0006  0.0064
   5.  C -0.0062 -0.0733  1.1371  0.0504 -0.0005  0.0060 -0.0055 -0.0002 -0.0039
   6.  C -0.0246  0.0019 -0.0912  1.9253 -0.0163 -0.0016  0.0005  0.0017 -0.0003
   7.  C  0.0037 -0.0486 -0.0051  0.0022  1.3138  0.0918  0.0044  0.0109  0.0015
   8.  C  0.0088  0.0065  0.0167  0.0027  0.0248 -0.0310  0.0836  0.0012 -0.0316
   9.  N -0.0058  0.0137  0.0351  0.0193 -0.0055 -0.6504  0.0113  0.0018 -0.0017
  10.  C  0.0073  0.0102  0.0300 -0.0010 -0.0417  0.0099 -0.0175  0.0094 -0.0128
  11.  C  0.0024  0.0034 -0.0060 -0.0001  0.0234  0.0156  1.0770 -0.0666 -0.0340
  12.  C -0.0038 -0.0062  0.0033 -0.0021 -0.0185 -0.0011  0.0982  0.1308  0.0324
  13.  C -0.0009 -0.0006 -0.0002  0.0007 -0.0159 -0.0010  0.0932  0.0718 -0.3699
  14.  C  0.0125  0.0224  0.0057  0.0089  0.1502 -0.0358  0.0266  0.0192 -0.0073
  15.  C -0.0005 -0.0073 -0.0022  0.0040 -0.0069  0.1733 -0.0002  0.0001 -0.0001
  16.  O  0.0009  0.0237  0.0077  0.0033  0.0008 -0.1509  0.0036 -0.0002  0.0025
  17. Br -0.0017 -0.0000 -0.0082  0.0048  0.0357 -0.0085  0.0400  0.0265 -0.0091
  18.  H -0.0558 -0.0098 -0.0102 -0.0557  0.0045  0.0027  0.0003 -0.0002 -0.0004
  19.  H  0.0000 -0.0551  0.0104 -0.0098  0.0185  0.0010 -0.0008  0.0001 -0.0000
  20.  H -0.0551  0.0000 -0.0119  0.0095  0.0186 -0.0018 -0.0012  0.0011  0.0009
  21.  H  0.0104 -0.0119  0.0000 -0.0545  0.0083  0.0023 -0.0036 -0.0009 -0.0007
  22.  H -0.0098  0.0095 -0.0545  0.0000 -0.0002  0.0001  0.0001 -0.0003 -0.0002
  23.  H  0.0185  0.0186  0.0083 -0.0002  0.0000  0.0758  0.0044  0.0055  0.0191
  24.  H  0.0010 -0.0018  0.0023  0.0001  0.0758  0.0000  0.0077  0.0023  0.0053
  25.  H -0.0008 -0.0012 -0.0036  0.0001  0.0044  0.0077  0.0000 -0.0571 -0.0092
  26.  H  0.0001  0.0011 -0.0009 -0.0003  0.0055  0.0023 -0.0571  0.0000 -0.0560
  27.  H -0.0000  0.0009 -0.0007 -0.0002  0.0191  0.0053 -0.0092 -0.0560  0.0000
  28.  H -0.0017 -0.0022  0.0010 -0.0011  0.0293  0.0116  0.0093 -0.0110 -0.0548
  29.  H  0.0032 -0.0010  0.0021  0.0021  0.0256  0.1307  0.0024  0.0036  0.0037

     Atom   28      29
     ---- ------  ------
   1.  C  0.0011  0.0041
   2.  C  0.0028  0.0013
   3.  C -0.0167  0.0037
   4.  C -0.0168 -0.0032
   5.  C  0.0005 -0.0069
   6.  C -0.0053  0.0013
   7.  C -0.0181 -0.0034
   8.  C -0.0275  0.0221
   9.  N  0.0116 -0.1442
  10.  C  0.0098  0.0006
  11.  C  0.0253 -0.0001
  12.  C  0.0139 -0.0075
  13.  C  0.0726  0.0121
  14.  C -0.0689  0.0123
  15.  C -0.0042  1.8232
  16.  O  0.0147 -0.2172
  17. Br  0.0330  0.0002
  18.  H -0.0002  0.0033
  19.  H -0.0017  0.0032
  20.  H -0.0022 -0.0010
  21.  H  0.0010  0.0021
  22.  H -0.0011  0.0021
  23.  H  0.0293  0.0256
  24.  H  0.0116  0.1307
  25.  H  0.0093  0.0024
  26.  H -0.0110  0.0036
  27.  H -0.0548  0.0037
  28.  H  0.0000 -0.0026
  29.  H -0.0026  0.0000


 MO atomic valencies:                                                          

     Atom    1
     ---- ------
   1.  C  0.7825
   2.  C -0.6050
   3.  C -0.0882
   4.  C -0.7293
   5.  C  0.1225
   6.  C  2.5523
   7.  C  0.3754
   8.  C  1.7342
   9.  N -0.7199
  10.  C  1.8576
  11.  C  2.5631
  12.  C  1.2363
  13.  C  1.8296
  14.  C  1.4634
  15.  C  1.1014
  16.  O -0.9858
  17. Br -0.7636
  18.  H  1.4355
  19.  H -0.1847
  20.  H -0.9756
  21.  H  1.3872
  22.  H  2.3039
  23.  H  1.5944
  24.  H -0.3806
  25.  H  1.3545
  26.  H  0.0970
  27.  H -0.5167
  28.  H  0.0054
  29.  H  1.6714


 NATURAL BOND ORBITAL ANALYSIS:

                       Occupancies       Lewis Structure    Low   High
           Occ.    -------------------  -----------------   occ   occ
  Cycle   Thresh.   Lewis   Non-Lewis     CR  BD  3C  LP    (L)   (NL)   Dev
 =============================================================================
   1(1)    1.90   138.96375   7.03625     16  31   0  12     7      7    0.44
   2(2)    1.90   138.96375   7.03625     16  31   0  12     7      7    0.44
   3(1)    1.80   138.96375   7.03625     16  31   0  12     7      7    0.44
   4(2)    1.80   138.96375   7.03625     16  31   0  12     7      7    0.44
   5(1)    1.70   138.96681   7.03319     16  31   0  12     6      7    0.44
   6(2)    1.70   138.96681   7.03319     16  31   0  12     6      7    0.44
   7(1)    1.60   142.78055   3.21945     16  37   0   6     0      7    0.44
   8(2)    1.60   142.80780   3.19220     16  37   0   6     0      7    0.44
   9(3)    1.60   142.84217   3.15783     16  37   0   6     0      7    0.43
  10(4)    1.60   142.81492   3.18508     16  37   0   6     0      7    0.44
  11(5)    1.60   142.84217   3.15783     16  37   0   6     0      7    0.43
  12(1)    1.50   142.37228   3.62772     16  36   0   7     0      7    0.62
  13(2)    1.50   142.37228   3.62772     16  36   0   7     0      7    0.62
  14(1)    1.60   142.84217   3.15783     16  37   0   6     0      7    0.43
 -----------------------------------------------------------------------------

 Structure accepted: RESONANCE keyword permits strongly delocalized structure

 WARNING:  1 low occupancy (<1.9990e) core orbital  found on  C    8
           1 low occupancy (<1.9990e) core orbital  found on  C   10

 --------------------------------------------------------
   Effective Core           28.00000
   Core                     31.98760 ( 99.961% of  32)
   Valence Lewis            82.85457 ( 96.343% of  86)
  ==================       ============================
   Total Lewis             142.84217 ( 97.837% of 146)
  -----------------------------------------------------
   Valence non-Lewis         2.92057 (  2.000% of 146)
   Rydberg non-Lewis         0.23726 (  0.163% of 146)
  ==================       ============================
   Total non-Lewis           3.15783 (  2.163% of 146)
 --------------------------------------------------------


       (Occupancy)   Bond orbital/ Coefficients/ Hybrids
 ---------------------------------------------------------------------------------
     1. (1.98167) BD ( 1) C   1 - C   2  
                ( 49.92%)   0.7066* C   1 s( 34.69%)p 1.88( 65.28%)d 0.00(  0.03%)
                                            0.0000  0.5888 -0.0110  0.0003 -0.0000
                                           -0.6066  0.0060  0.0113 -0.0001 -0.3058
                                           -0.0166  0.0083 -0.0000 -0.4353  0.0378
                                            0.0038 -0.0000  0.0118  0.0114  0.0037
                                            0.0058 -0.0015
                ( 50.08%)   0.7076* C   2 s( 34.65%)p 1.88( 65.32%)d 0.00(  0.03%)
                                            0.0000  0.5885 -0.0128 -0.0020 -0.0004
                                            0.6121 -0.0209 -0.0087  0.0004  0.3273
                                           -0.0311 -0.0020 -0.0000  0.4115  0.0203
                                           -0.0106  0.0006  0.0098  0.0130  0.0036
                                            0.0059  0.0009
     2. (1.66174) BD ( 2) C   1 - C   2  
                ( 50.43%)   0.7101* C   1 s(  0.00%)p 1.00( 99.96%)d 0.00(  0.04%)
                                            0.0000 -0.0003  0.0000 -0.0003 -0.0001
                                           -0.6232 -0.0167 -0.0079  0.0004  0.6744
                                            0.0180  0.0087 -0.0005  0.3943  0.0104
                                            0.0050 -0.0002 -0.0017 -0.0052 -0.0056
                                            0.0179 -0.0006
                ( 49.57%)   0.7041* C   2 s(  0.00%)p 1.00( 99.96%)d 0.00(  0.04%)
                                            0.0000  0.0001  0.0004 -0.0005  0.0000
                                           -0.6245 -0.0156 -0.0080  0.0010  0.6745
                                            0.0170  0.0091 -0.0011  0.3922  0.0100
                                            0.0050 -0.0007  0.0071 -0.0061  0.0111
                                           -0.0068  0.0112
     3. (1.98162) BD ( 1) C   1 - C   6  
                ( 49.92%)   0.7065* C   1 s( 34.65%)p 1.88( 65.32%)d 0.00(  0.03%)
                                            0.0000  0.5885 -0.0117  0.0001 -0.0000
                                            0.1757 -0.0323  0.0004 -0.0001 -0.2700
                                           -0.0184  0.0077 -0.0000  0.7399 -0.0195
                                           -0.0123 -0.0000  0.0013  0.0054 -0.0114
                                           -0.0015  0.0126
                ( 50.08%)   0.7077* C   6 s( 34.72%)p 1.88( 65.25%)d 0.00(  0.03%)
                                            0.0000  0.5891 -0.0134 -0.0016 -0.0003
                                           -0.1526 -0.0259 -0.0061 -0.0004  0.2919
                                           -0.0312  0.0013 -0.0001 -0.7362  0.0127
                                           -0.0119 -0.0005  0.0007  0.0078 -0.0094
                                           -0.0001  0.0128
     4. (1.98167) BD ( 1) C   1 - H  18  
                ( 60.24%)   0.7762* C   1 s( 30.58%)p 2.27( 69.35%)d 0.00(  0.07%)
                                           -0.0003  0.5527  0.0180 -0.0005  0.0001
                                            0.4593  0.0024  0.0046  0.0010  0.6143
                                            0.0031  0.0062  0.0013 -0.3243 -0.0015
                                           -0.0032 -0.0007  0.0173 -0.0109 -0.0123
                                           -0.0057 -0.0080
                ( 39.76%)   0.6305* H  18 s(100.00%)
                                            1.0000  0.0005  0.0012
     5. (1.97910) BD ( 1) C   2 - C   3  
                ( 49.54%)   0.7039* C   2 s( 34.73%)p 1.88( 65.23%)d 0.00(  0.03%)
                                            0.0000  0.5893 -0.0101  0.0012  0.0003
                                           -0.4520  0.0297  0.0055  0.0000 -0.5950
                                            0.0119  0.0099 -0.0005  0.3035  0.0267
                                           -0.0092  0.0008  0.0130 -0.0046 -0.0107
                                           -0.0035 -0.0019
                ( 50.46%)   0.7103* C   3 s( 34.74%)p 1.88( 65.23%)d 0.00(  0.03%)
                                           -0.0001  0.5892  0.0153 -0.0015 -0.0001
                                            0.4400  0.0141 -0.0066 -0.0001  0.5946
                                           -0.0090 -0.0056  0.0003 -0.3215  0.0379
                                           -0.0013 -0.0007  0.0145 -0.0034 -0.0081
                                           -0.0026 -0.0039
     6. (1.98145) BD ( 1) C   2 - H  19  
                ( 60.29%)   0.7765* C   2 s( 30.52%)p 2.27( 69.41%)d 0.00(  0.07%)
                                            0.0003 -0.5522 -0.0182 -0.0006 -0.0002
                                            0.1702  0.0012  0.0012  0.0002 -0.2863
                                           -0.0013 -0.0032 -0.0006  0.7636  0.0044
                                            0.0072  0.0014  0.0051 -0.0080  0.0135
                                            0.0019 -0.0199
                ( 39.71%)   0.6301* H  19 s(100.00%)
                                           -1.0000 -0.0006 -0.0012
     7. (1.97409) BD ( 1) C   3 - C   4  
                ( 49.13%)   0.7010* C   3 s( 34.92%)p 1.86( 65.05%)d 0.00(  0.03%)
                                            0.0001  0.5909  0.0060  0.0038  0.0003
                                            0.1449  0.0167 -0.0021  0.0013 -0.2948
                                            0.0169  0.0046  0.0010  0.7361 -0.0034
                                           -0.0098  0.0011  0.0011  0.0068 -0.0091
                                           -0.0001  0.0120
                ( 50.87%)   0.7132* C   4 s( 34.01%)p 1.94( 65.96%)d 0.00(  0.03%)
                                           -0.0000  0.5831  0.0069  0.0024  0.0001
                                           -0.1724  0.0102  0.0001 -0.0011  0.2742
                                            0.0023  0.0006 -0.0001 -0.7446  0.0134
                                            0.0026 -0.0032  0.0002  0.0048 -0.0104
                                           -0.0005  0.0129
     8. (1.66639) BD ( 2) C   3 - C   4  
                ( 49.70%)   0.7050* C   3 s(  0.00%)p 1.00( 99.96%)d 0.00(  0.04%)
                                            0.0001  0.0034 -0.0010  0.0020 -0.0002
                                           -0.6281 -0.0074 -0.0033  0.0012  0.6727
                                            0.0108  0.0034 -0.0010  0.3903  0.0035
                                            0.0039 -0.0011  0.0069 -0.0058  0.0111
                                           -0.0070  0.0110
                ( 50.30%)   0.7092* C   4 s(  0.00%)p 1.00( 99.97%)d 0.00(  0.03%)
                                           -0.0001  0.0028  0.0019  0.0017  0.0000
                                           -0.6225 -0.0057 -0.0031  0.0033  0.6753
                                            0.0118  0.0064 -0.0034  0.3949  0.0006
                                            0.0024 -0.0029 -0.0050  0.0094 -0.0055
                                           -0.0086 -0.0094
     9. (1.98011) BD ( 1) C   3 - H  20  
                ( 60.49%)   0.7777* C   3 s( 30.25%)p 2.30( 69.68%)d 0.00(  0.07%)
                                            0.0003 -0.5497  0.0168  0.0022  0.0000
                                            0.6243  0.0029  0.0019  0.0008  0.3254
                                            0.0058 -0.0003 -0.0005  0.4484 -0.0067
                                            0.0049  0.0023 -0.0127 -0.0176 -0.0104
                                           -0.0092  0.0023
                ( 39.51%)   0.6286* H  20 s(100.00%)
                                           -1.0000 -0.0017 -0.0008
    10. (1.97356) BD ( 1) C   4 - C   5  
                ( 50.82%)   0.7129* C   4 s( 34.03%)p 1.94( 65.93%)d 0.00(  0.03%)
                                           -0.0000  0.5834  0.0057  0.0008  0.0001
                                            0.6140 -0.0050 -0.0008  0.0029  0.3124
                                           -0.0014  0.0009  0.0006  0.4295 -0.0153
                                           -0.0006  0.0026  0.0106  0.0128  0.0042
                                            0.0062 -0.0014
                ( 49.18%)   0.7013* C   5 s( 35.07%)p 1.85( 64.90%)d 0.00(  0.03%)
                                            0.0001  0.5922  0.0067  0.0044  0.0003
                                           -0.6124  0.0094  0.0076 -0.0008 -0.3295
                                            0.0161  0.0047  0.0004 -0.4058 -0.0158
                                            0.0060 -0.0022  0.0099  0.0121  0.0030
                                            0.0053  0.0002
    11. (1.96553) BD ( 1) C   4 - C   7  
                ( 48.74%)   0.6982* C   4 s( 31.93%)p 2.13( 68.05%)d 0.00(  0.02%)
                                            0.0002  0.5650 -0.0096 -0.0046 -0.0003
                                           -0.4531 -0.0009  0.0020 -0.0010 -0.6085
                                           -0.0223  0.0030 -0.0027  0.3231  0.0008
                                           -0.0011  0.0010  0.0114 -0.0052 -0.0083
                                           -0.0028 -0.0037
                ( 51.26%)   0.7159* C   7 s( 29.12%)p 2.43( 70.85%)d 0.00(  0.03%)
                                            0.0002  0.5396  0.0067 -0.0003  0.0001
                                            0.4110  0.0046 -0.0028  0.0029  0.6308
                                           -0.0133 -0.0011  0.0004 -0.3758 -0.0138
                                            0.0019 -0.0042  0.0096 -0.0070 -0.0103
                                           -0.0037 -0.0024
    12. (1.97927) BD ( 1) C   5 - C   6  
                ( 50.49%)   0.7106* C   5 s( 34.78%)p 1.87( 65.19%)d 0.00(  0.03%)
                                           -0.0001  0.5896  0.0137 -0.0019 -0.0001
                                            0.4531 -0.0289 -0.0021  0.0008  0.5932
                                           -0.0095 -0.0061  0.0007 -0.3047 -0.0276
                                            0.0076 -0.0004  0.0126 -0.0044 -0.0106
                                           -0.0034 -0.0019
                ( 49.51%)   0.7036* C   6 s( 34.60%)p 1.89( 65.37%)d 0.00(  0.03%)
                                            0.0000  0.5882 -0.0088  0.0020  0.0003
                                           -0.4362 -0.0129 -0.0100 -0.0008 -0.5972
                                            0.0097 -0.0098 -0.0006  0.3239 -0.0380
                                            0.0020 -0.0004  0.0145 -0.0035 -0.0082
                                           -0.0023 -0.0043
    13. (1.66579) BD ( 2) C   5 - C   6  
                ( 50.38%)   0.7098* C   5 s(  0.00%)p 1.00( 99.96%)d 0.00(  0.04%)
                                            0.0000 -0.0033 -0.0007 -0.0010  0.0000
                                            0.6220  0.0105  0.0099 -0.0018 -0.6750
                                           -0.0144 -0.0088  0.0019 -0.3955 -0.0070
                                           -0.0079  0.0011  0.0050 -0.0105  0.0048
                                            0.0104  0.0097
                ( 49.62%)   0.7044* C   6 s(  0.00%)p 1.00( 99.96%)d 0.00(  0.04%)
                                           -0.0000 -0.0019 -0.0002 -0.0006 -0.0000
                                            0.6234  0.0144 -0.0069 -0.0004 -0.6726
                                           -0.0158  0.0074  0.0002 -0.3974 -0.0093
                                            0.0044  0.0003  0.0022  0.0051  0.0064
                                           -0.0187  0.0011
    14. (1.97989) BD ( 1) C   5 - H  21  
                ( 60.36%)   0.7769* C   5 s( 30.05%)p 2.33( 69.88%)d 0.00(  0.07%)
                                           -0.0004  0.5479 -0.0164 -0.0024 -0.0001
                                            0.1773 -0.0071  0.0029  0.0011 -0.2873
                                           -0.0082  0.0022  0.0006  0.7647  0.0009
                                            0.0039  0.0014 -0.0043  0.0079 -0.0141
                                           -0.0021  0.0198
                ( 39.64%)   0.6296* H  21 s(100.00%)
                                            1.0000  0.0017  0.0007
    15. (1.98166) BD ( 1) C   6 - H  22  
                ( 60.30%)   0.7765* C   6 s( 30.58%)p 2.27( 69.35%)d 0.00(  0.07%)
                                           -0.0003  0.5528  0.0176 -0.0004  0.0001
                                            0.6297  0.0032 -0.0063  0.0010  0.3224
                                            0.0016 -0.0037  0.0006  0.4393  0.0026
                                           -0.0039  0.0007  0.0120  0.0177  0.0106
                                            0.0098 -0.0027
                ( 39.70%)   0.6301* H  22 s(100.00%)
                                            1.0000  0.0006  0.0012
    16. (1.96159) BD ( 1) C   7 - C   8  
                ( 50.64%)   0.7116* C   7 s( 27.85%)p 2.59( 72.12%)d 0.00(  0.03%)
                                            0.0001  0.5276  0.0073 -0.0010  0.0000
                                            0.4237  0.0180 -0.0025  0.0029 -0.7356
                                            0.0010 -0.0001 -0.0006 -0.0131 -0.0101
                                            0.0043 -0.0016 -0.0109 -0.0023  0.0043
                                           -0.0088 -0.0084
                ( 49.36%)   0.7025* C   8 s( 31.56%)p 2.17( 68.42%)d 0.00(  0.03%)
                                            0.0002  0.5616 -0.0141 -0.0037 -0.0004
                                           -0.4200 -0.0053  0.0008 -0.0006  0.7106
                                            0.0214 -0.0041  0.0033  0.0472 -0.0072
                                           -0.0005  0.0006 -0.0140  0.0001  0.0009
                                           -0.0062 -0.0065
    17. (1.98218) BD ( 1) C   7 - N   9  
                ( 38.91%)   0.6238* C   7 s( 21.87%)p 3.57( 78.04%)d 0.00(  0.09%)
                                           -0.0001  0.4669  0.0260  0.0012 -0.0003
                                           -0.7888  0.0327 -0.0019  0.0002 -0.1119
                                            0.0123 -0.0027  0.0006 -0.3800 -0.0028
                                            0.0016  0.0009  0.0071  0.0212  0.0046
                                            0.0197 -0.0062
                ( 61.09%)   0.7816* N   9 s( 35.26%)p 1.83( 64.71%)d 0.00(  0.03%)
                                           -0.0001  0.5938 -0.0004 -0.0034  0.0002
                                            0.7234 -0.0018 -0.0067  0.0011  0.1159
                                            0.0058 -0.0026 -0.0001  0.3319 -0.0013
                                           -0.0017  0.0006  0.0034  0.0108  0.0067
                                            0.0084 -0.0065
    18. (1.96502) BD ( 1) C   7 - H  23  
                ( 62.17%)   0.7885* C   7 s( 21.20%)p 3.71( 78.72%)d 0.00(  0.08%)
                                           -0.0003  0.4597 -0.0265  0.0008  0.0002
                                           -0.1662  0.0058  0.0008 -0.0008  0.2185
                                            0.0085  0.0043 -0.0001  0.8433  0.0220
                                           -0.0007 -0.0008 -0.0041 -0.0096  0.0119
                                           -0.0003  0.0235
                ( 37.83%)   0.6151* H  23 s(100.00%)
                                            1.0000 -0.0028  0.0012
    19. (1.97727) BD ( 1) C   8 - C  10  
                ( 50.07%)   0.7076* C   8 s( 34.69%)p 1.88( 65.28%)d 0.00(  0.03%)
                                           -0.0000  0.5888  0.0153  0.0021 -0.0001
                                            0.2610  0.0058 -0.0002  0.0008 -0.3555
                                           -0.0102  0.0004 -0.0009  0.6766 -0.0185
                                           -0.0004  0.0020 -0.0061  0.0079 -0.0102
                                           -0.0024  0.0091
                ( 49.93%)   0.7066* C  10 s( 39.29%)p 1.54( 60.68%)d 0.00(  0.03%)
                                            0.0001  0.6267  0.0113  0.0067  0.0003
                                           -0.2900  0.0060 -0.0006 -0.0023  0.4280
                                           -0.0116 -0.0007  0.0028 -0.5824 -0.0052
                                            0.0011 -0.0104 -0.0077  0.0060 -0.0074
                                           -0.0039  0.0098
    20. (1.69248) BD ( 2) C   8 - C  10  
                ( 47.64%)   0.6902* C   8 s(  0.00%)p 1.00( 99.97%)d 0.00(  0.03%)
                                            0.0001  0.0018 -0.0006  0.0000 -0.0000
                                            0.8576 -0.0047  0.0079 -0.0068  0.5098
                                            0.0002  0.0052 -0.0032 -0.0644  0.0036
                                           -0.0001  0.0005 -0.0070  0.0071  0.0060
                                            0.0144 -0.0006
                ( 52.36%)   0.7236* C  10 s(  0.00%)p 1.00( 99.98%)d 0.00(  0.02%)
                                           -0.0000 -0.0043 -0.0004 -0.0004 -0.0000
                                            0.8599 -0.0132  0.0113 -0.0033  0.5062
                                           -0.0058  0.0065 -0.0014 -0.0609  0.0013
                                           -0.0006 -0.0000  0.0019 -0.0100 -0.0064
                                           -0.0046  0.0010
    21. (1.96492) BD ( 1) C   8 - C  14  
                ( 51.30%)   0.7162* C   8 s( 33.76%)p 1.96( 66.21%)d 0.00(  0.03%)
                                           -0.0003  0.5810  0.0023  0.0001  0.0003
                                            0.1390  0.0002 -0.0010  0.0003 -0.3283
                                           -0.0006  0.0009 -0.0009 -0.7313  0.0118
                                            0.0024 -0.0056 -0.0051 -0.0039  0.0117
                                           -0.0031  0.0127
                ( 48.70%)   0.6979* C  14 s( 34.72%)p 1.88( 65.26%)d 0.00(  0.03%)
                                            0.0002  0.5892  0.0038  0.0044  0.0004
                                           -0.1435  0.0095  0.0030  0.0007  0.3279
                                           -0.0169 -0.0060 -0.0009  0.7238  0.0053
                                           -0.0099  0.0010 -0.0047 -0.0031  0.0080
                                           -0.0021  0.0132
    22. (1.99091) BD ( 1) N   9 - C  15  
                ( 62.97%)   0.7935* N   9 s( 35.11%)p 1.85( 64.85%)d 0.00(  0.05%)
                                            0.0000 -0.5924 -0.0096 -0.0046  0.0000
                                            0.6014 -0.0276  0.0032  0.0016 -0.5307
                                            0.0006  0.0042 -0.0016 -0.0655 -0.0082
                                            0.0008 -0.0002  0.0174  0.0003 -0.0052
                                           -0.0017  0.0120
                ( 37.03%)   0.6085* C  15 s( 32.54%)p 2.07( 67.38%)d 0.00(  0.08%)
                                           -0.0001 -0.5701  0.0191 -0.0053  0.0014
                                           -0.6119  0.0185  0.0087  0.0009  0.5414
                                           -0.0225 -0.0015 -0.0033  0.0726 -0.0034
                                            0.0009 -0.0013  0.0241  0.0054 -0.0009
                                           -0.0027  0.0125
    23. (1.98614) BD ( 1) N   9 - H  24  
                ( 70.95%)   0.8423* N   9 s( 29.48%)p 2.39( 70.46%)d 0.00(  0.06%)
                                           -0.0001  0.5429 -0.0046 -0.0023 -0.0001
                                           -0.1452  0.0051 -0.0026  0.0016 -0.7212
                                            0.0139  0.0030  0.0014 -0.4037  0.0116
                                           -0.0004  0.0010  0.0053  0.0058  0.0185
                                           -0.0120 -0.0067
                ( 29.05%)   0.5390* H  24 s(100.00%)
                                            1.0000 -0.0068  0.0019
    24. (1.97990) BD ( 1) C  10 - C  11  
                ( 51.15%)   0.7152* C  10 s( 37.75%)p 1.65( 62.21%)d 0.00(  0.03%)
                                           -0.0001  0.6143  0.0130 -0.0036 -0.0003
                                            0.3998 -0.0099  0.0027  0.0034 -0.6783
                                            0.0140 -0.0056 -0.0064 -0.0363 -0.0198
                                            0.0024 -0.0059 -0.0153 -0.0009  0.0031
                                           -0.0086 -0.0033
                ( 48.85%)   0.6989* C  11 s( 34.68%)p 1.88( 65.28%)d 0.00(  0.03%)
                                            0.0000  0.5887 -0.0167  0.0034  0.0003
                                           -0.3996  0.0031  0.0078  0.0009  0.6931
                                           -0.0097 -0.0125 -0.0017  0.1042 -0.0391
                                            0.0027 -0.0019 -0.0148 -0.0006  0.0017
                                           -0.0084 -0.0064
    25. (1.98466) BD ( 1) C  10 -Br  17  
                ( 51.59%)   0.7183* C  10 s( 22.91%)p 3.36( 76.90%)d 0.01(  0.19%)
                                           -0.0001  0.4779 -0.0266 -0.0042 -0.0000
                                           -0.1259 -0.0070  0.0060  0.0001  0.3150
                                            0.0139 -0.0178 -0.0007  0.8077  0.0182
                                           -0.0225 -0.0082 -0.0061 -0.0078  0.0225
                                           -0.0052  0.0360
                ( 48.41%)   0.6958*Br  17 s( 15.41%)p 5.49( 84.59%)
                                            0.3920  0.0202  0.1015  0.0081 -0.2850
                                           -0.0219 -0.8664 -0.0563
    26. (1.97319) BD ( 1) C  11 - C  12  
                ( 50.67%)   0.7119* C  11 s( 34.86%)p 1.87( 65.10%)d 0.00(  0.03%)
                                           -0.0002  0.5903 -0.0106 -0.0058 -0.0001
                                            0.1329 -0.0226  0.0005 -0.0001 -0.3150
                                            0.0377  0.0010 -0.0001 -0.7293 -0.0051
                                            0.0140 -0.0014 -0.0041 -0.0022  0.0077
                                           -0.0028  0.0157
                ( 49.33%)   0.7023* C  12 s( 34.47%)p 1.90( 65.50%)d 0.00(  0.03%)
                                            0.0001  0.5870 -0.0108 -0.0005 -0.0002
                                           -0.1269 -0.0164 -0.0044  0.0000  0.3034
                                            0.0241  0.0087 -0.0000  0.7382 -0.0297
                                            0.0120  0.0002 -0.0055 -0.0046  0.0109
                                           -0.0038  0.0113
    27. (1.65914) BD ( 2) C  11 - C  12  
                ( 50.29%)   0.7092* C  11 s(  0.00%)p 1.00( 99.96%)d 0.00(  0.04%)
                                           -0.0000 -0.0006 -0.0002 -0.0002 -0.0000
                                            0.8599  0.0207  0.0118 -0.0006  0.5055
                                            0.0121  0.0069 -0.0003 -0.0621 -0.0016
                                           -0.0009  0.0000  0.0007 -0.0168 -0.0102
                                           -0.0038  0.0021
                ( 49.71%)   0.7050* C  12 s(  0.00%)p 1.00( 99.96%)d 0.00(  0.04%)
                                            0.0000  0.0004 -0.0000  0.0002  0.0000
                                            0.8593  0.0206 -0.0128 -0.0001  0.5066
                                            0.0120 -0.0075 -0.0001 -0.0609 -0.0015
                                            0.0011  0.0001  0.0090  0.0103  0.0048
                                           -0.0149 -0.0012
    28. (1.98016) BD ( 1) C  11 - H  25  
                ( 60.93%)   0.7806* C  11 s( 30.36%)p 2.29( 69.58%)d 0.00(  0.07%)
                                           -0.0003  0.5507  0.0192  0.0023 -0.0003
                                            0.2858 -0.0019  0.0028  0.0007 -0.4030
                                            0.0044 -0.0046 -0.0011  0.6719  0.0102
                                            0.0044  0.0013 -0.0070  0.0124 -0.0178
                                           -0.0023  0.0116
                ( 39.07%)   0.6250* H  25 s(100.00%)
                                            1.0000  0.0014  0.0011
    29. (1.98156) BD ( 1) C  12 - C  13  
                ( 50.01%)   0.7072* C  12 s( 34.66%)p 1.88( 65.30%)d 0.00(  0.03%)
                                            0.0000  0.5886 -0.0120  0.0003 -0.0001
                                           -0.2658 -0.0096 -0.0062 -0.0003  0.3705
                                            0.0206  0.0094  0.0005 -0.6656  0.0362
                                           -0.0094  0.0003 -0.0082  0.0080 -0.0109
                                           -0.0036  0.0078
                ( 49.99%)   0.7071* C  13 s( 34.59%)p 1.89( 65.38%)d 0.00(  0.03%)
                                            0.0000  0.5880 -0.0123 -0.0030 -0.0005
                                            0.2801 -0.0208 -0.0028 -0.0001 -0.3953
                                            0.0364  0.0029  0.0001  0.6458  0.0097
                                           -0.0131  0.0005 -0.0064  0.0075 -0.0095
                                           -0.0027  0.0112
    30. (1.98066) BD ( 1) C  12 - H  26  
                ( 60.60%)   0.7785* C  12 s( 30.77%)p 2.25( 69.16%)d 0.00(  0.06%)
                                            0.0004 -0.5544 -0.0178 -0.0000 -0.0002
                                           -0.4165 -0.0024  0.0044 -0.0008  0.7159
                                            0.0040 -0.0078  0.0014  0.0747 -0.0008
                                           -0.0012  0.0002  0.0182  0.0023 -0.0036
                                            0.0104  0.0138
                ( 39.40%)   0.6277* H  26 s(100.00%)
                                           -1.0000 -0.0005 -0.0012
    31. (1.97932) BD ( 1) C  13 - C  14  
                ( 49.38%)   0.7027* C  13 s( 34.59%)p 1.89( 65.38%)d 0.00(  0.03%)
                                           -0.0001 -0.5880  0.0106 -0.0017 -0.0001
                                            0.4079 -0.0109 -0.0066  0.0001 -0.6936
                                            0.0145  0.0109 -0.0003 -0.0665 -0.0381
                                            0.0043 -0.0009  0.0141  0.0022 -0.0045
                                            0.0079  0.0049
                ( 50.62%)   0.7115* C  14 s( 34.91%)p 1.86( 65.06%)d 0.00(  0.03%)
                                            0.0000 -0.5907 -0.0163  0.0017  0.0001
                                           -0.3988  0.0010  0.0044 -0.0006  0.6943
                                           -0.0074 -0.0065  0.0006  0.0874 -0.0415
                                            0.0031  0.0007  0.0143 -0.0003 -0.0004
                                            0.0083  0.0055
    32. (1.65902) BD ( 2) C  13 - C  14  
                ( 49.63%)   0.7045* C  13 s(  0.00%)p 1.00( 99.95%)d 0.00(  0.04%)
                                            0.0000  0.0016 -0.0012 -0.0012 -0.0002
                                            0.8579  0.0172  0.0096 -0.0002  0.5091
                                            0.0099  0.0054 -0.0002 -0.0620 -0.0017
                                           -0.0005 -0.0002  0.0085  0.0116  0.0057
                                           -0.0143 -0.0014
                ( 50.37%)   0.7097* C  14 s(  0.00%)p 1.00( 99.96%)d 0.00(  0.04%)
                                           -0.0000  0.0039  0.0024  0.0007  0.0001
                                            0.8602  0.0139  0.0123 -0.0013  0.5053
                                            0.0061  0.0066 -0.0013 -0.0617 -0.0001
                                            0.0004 -0.0000 -0.0081  0.0066  0.0052
                                            0.0149 -0.0005
    33. (1.98127) BD ( 1) C  13 - H  27  
                ( 60.57%)   0.7783* C  13 s( 30.73%)p 2.25( 69.20%)d 0.00(  0.07%)
                                            0.0003 -0.5541 -0.0181 -0.0012 -0.0004
                                           -0.1332 -0.0005 -0.0017 -0.0003  0.3184
                                            0.0018  0.0041  0.0007  0.7568  0.0051
                                            0.0077  0.0014  0.0011  0.0069 -0.0158
                                            0.0018 -0.0188
                ( 39.43%)   0.6280* H  27 s(100.00%)
                                           -1.0000 -0.0007 -0.0012
    34. (1.97839) BD ( 1) C  14 - H  28  
                ( 60.67%)   0.7789* C  14 s( 30.26%)p 2.30( 69.67%)d 0.00(  0.07%)
                                            0.0004 -0.5499  0.0158  0.0020  0.0002
                                            0.2815  0.0076  0.0002  0.0005 -0.3921
                                           -0.0110  0.0006  0.0001  0.6807 -0.0073
                                            0.0054  0.0026  0.0070 -0.0130  0.0175
                                            0.0012 -0.0127
                ( 39.33%)   0.6272* H  28 s(100.00%)
                                           -1.0000 -0.0017 -0.0007
    35. (1.99729) BD ( 1) C  15 - O  16  
                ( 27.10%)   0.5206* C  15 s(  0.00%)p 1.00( 99.41%)d 0.01(  0.59%)
                                            0.0000 -0.0009 -0.0014 -0.0017 -0.0004
                                           -0.2901 -0.0162 -0.0093 -0.0028 -0.4420
                                           -0.0238 -0.0113 -0.0036  0.8433  0.0435
                                            0.0200  0.0079  0.0353 -0.0475 -0.0001
                                            0.0125 -0.0468
                ( 72.90%)   0.8538* O  16 s(  0.00%)p 1.00( 99.89%)d 0.00(  0.11%)
                                           -0.0000 -0.0029  0.0007 -0.0002 -0.0000
                                           -0.2975  0.0002  0.0003  0.0009 -0.4475
                                           -0.0001 -0.0003  0.0016  0.8427  0.0005
                                            0.0007 -0.0030 -0.0152  0.0204 -0.0000
                                           -0.0052  0.0205
    36. (1.99412) BD ( 2) C  15 - O  16  
                ( 36.12%)   0.6010* C  15 s( 32.08%)p 2.11( 67.77%)d 0.00(  0.16%)
                                           -0.0001  0.5628 -0.0631 -0.0019 -0.0017
                                           -0.7240  0.0569 -0.0019  0.0041 -0.1798
                                           -0.0037  0.0062  0.0002 -0.3428  0.0186
                                            0.0031  0.0012  0.0145  0.0257  0.0087
                                            0.0227 -0.0093
                ( 63.88%)   0.7993* O  16 s( 36.99%)p 1.70( 62.90%)d 0.00(  0.11%)
                                            0.0000  0.6067 -0.0427 -0.0014 -0.0000
                                            0.6920 -0.0218 -0.0016  0.0001  0.1801
                                           -0.0051  0.0016  0.0003  0.3421 -0.0105
                                            0.0001  0.0002  0.0113  0.0212  0.0041
                                            0.0214 -0.0069
    37. (1.98830) BD ( 1) C  15 - H  29  
                ( 58.44%)   0.7644* C  15 s( 35.75%)p 1.79( 64.16%)d 0.00(  0.09%)
                                           -0.0002  0.5961  0.0459 -0.0021  0.0017
                                            0.1023  0.0177 -0.0081  0.0054  0.6880
                                            0.0089 -0.0082 -0.0005  0.3964  0.0103
                                           -0.0049  0.0005  0.0090  0.0018  0.0205
                                           -0.0206 -0.0009
                ( 41.56%)   0.6447* H  29 s(100.00%)
                                            1.0000 -0.0038  0.0013
    38. (1.99929) CR ( 1) C   1           s(100.00%)p 0.00(  0.00%)
                                            1.0000  0.0002  0.0000 -0.0000  0.0000
                                            0.0002  0.0000  0.0000  0.0000  0.0002
                                            0.0000  0.0000  0.0000 -0.0001 -0.0000
                                           -0.0000 -0.0000  0.0000 -0.0000 -0.0000
                                           -0.0000 -0.0000
    39. (1.99929) CR ( 1) C   2           s(100.00%)p 0.00(  0.00%)
                                            1.0000  0.0001  0.0000  0.0000  0.0000
                                           -0.0000 -0.0000 -0.0000 -0.0000  0.0001
                                            0.0000  0.0000  0.0000 -0.0003 -0.0000
                                           -0.0000 -0.0000 -0.0000  0.0000 -0.0000
                                           -0.0000  0.0000
    40. (1.99916) CR ( 1) C   3           s(100.00%)p 0.00(  0.00%)
                                            1.0000  0.0002 -0.0000 -0.0000 -0.0000
                                           -0.0002 -0.0000 -0.0000 -0.0000 -0.0001
                                           -0.0000 -0.0000  0.0000 -0.0003  0.0000
                                           -0.0000 -0.0000  0.0000  0.0000  0.0000
                                            0.0000 -0.0000
    41. (1.99911) CR ( 1) C   4           s(100.00%)p 0.00(  0.00%)
                                            1.0000 -0.0001  0.0000  0.0000  0.0000
                                            0.0000 -0.0000 -0.0000  0.0000  0.0002
                                            0.0000  0.0000  0.0000 -0.0000 -0.0000
                                            0.0000 -0.0000 -0.0000  0.0000  0.0000
                                           -0.0000 -0.0000
    42. (1.99917) CR ( 1) C   5           s(100.00%)p 0.00(  0.00%)
                                            1.0000  0.0002 -0.0000 -0.0000 -0.0000
                                            0.0002 -0.0000 -0.0000  0.0000 -0.0000
                                           -0.0000  0.0000  0.0000  0.0003  0.0000
                                            0.0000  0.0000 -0.0000  0.0000 -0.0000
                                           -0.0000  0.0000
    43. (1.99929) CR ( 1) C   6           s(100.00%)p 0.00(  0.00%)
                                            1.0000  0.0001  0.0000 -0.0000  0.0000
                                            0.0002  0.0000 -0.0000  0.0000  0.0001
                                            0.0000 -0.0000  0.0000  0.0002  0.0000
                                           -0.0000  0.0000  0.0000  0.0000  0.0000
                                            0.0000 -0.0000
    44. (1.99905) CR ( 1) C   7           s(100.00%)p 0.00(  0.00%)
                                            1.0000 -0.0000 -0.0000  0.0000  0.0000
                                           -0.0002  0.0000  0.0000 -0.0000 -0.0000
                                            0.0000  0.0000 -0.0000  0.0003  0.0000
                                           -0.0000  0.0000 -0.0000  0.0000  0.0000
                                            0.0000  0.0000
    45. (1.99895) CR ( 1) C   8           s(100.00%)p 0.00(  0.00%)
                                            1.0000  0.0001  0.0000  0.0000  0.0000
                                            0.0001  0.0000 -0.0000  0.0000 -0.0003
                                           -0.0000  0.0000 -0.0000 -0.0002  0.0000
                                            0.0000 -0.0000  0.0000 -0.0000  0.0000
                                           -0.0000  0.0000
    46. (1.99940) CR ( 1) N   9           s(100.00%)p 0.00(  0.00%)
                                            1.0000  0.0001 -0.0000 -0.0000 -0.0000
                                           -0.0000  0.0000 -0.0000  0.0000 -0.0001
                                            0.0000  0.0000  0.0000  0.0000  0.0000
                                            0.0000  0.0000  0.0000  0.0000  0.0000
                                           -0.0000 -0.0000
    47. (1.99876) CR ( 1) C  10           s(100.00%)
                                            1.0000  0.0001 -0.0000 -0.0000 -0.0000
                                            0.0001 -0.0000  0.0000  0.0000 -0.0001
                                            0.0000 -0.0000 -0.0000  0.0001 -0.0000
                                           -0.0000 -0.0000 -0.0000 -0.0000  0.0000
                                           -0.0000  0.0000
    48. (1.99912) CR ( 1) C  11           s(100.00%)p 0.00(  0.00%)
                                            1.0000  0.0003  0.0000 -0.0000 -0.0000
                                            0.0001 -0.0000  0.0000  0.0000 -0.0002
                                            0.0000 -0.0000 -0.0000  0.0001  0.0000
                                            0.0000  0.0000 -0.0000  0.0000 -0.0000
                                           -0.0000  0.0000
    49. (1.99927) CR ( 1) C  12           s(100.00%)p 0.00(  0.00%)
                                            1.0000  0.0001  0.0000  0.0000  0.0000
                                            0.0002  0.0000 -0.0000  0.0000 -0.0003
                                           -0.0000  0.0000 -0.0000 -0.0001  0.0000
                                           -0.0000 -0.0000 -0.0000 -0.0000  0.0000
                                           -0.0000 -0.0000
    50. (1.99929) CR ( 1) C  13           s(100.00%)p 0.00(  0.00%)
                                            1.0000  0.0001  0.0000  0.0000  0.0000
                                            0.0000  0.0000  0.0000  0.0000 -0.0001
                                           -0.0000 -0.0000 -0.0000 -0.0003 -0.0000
                                           -0.0000 -0.0000  0.0000 -0.0000  0.0000
                                            0.0000  0.0000
    51. (1.99916) CR ( 1) C  14           s(100.00%)p 0.00(  0.00%)
                                            1.0000  0.0001 -0.0000 -0.0000 -0.0000
                                           -0.0001 -0.0000 -0.0000 -0.0000  0.0001
                                            0.0000  0.0000  0.0000 -0.0004  0.0000
                                           -0.0000 -0.0000 -0.0000  0.0000 -0.0000
                                           -0.0000  0.0000
    52. (1.99947) CR ( 1) C  15           s(100.00%)p 0.00(  0.00%)
                                            1.0000  0.0001  0.0000 -0.0000  0.0000
                                           -0.0001  0.0000 -0.0000  0.0000  0.0002
                                           -0.0000 -0.0000 -0.0000  0.0000  0.0000
                                           -0.0000 -0.0000  0.0000  0.0000  0.0000
                                           -0.0000  0.0000
    53. (1.99981) CR ( 1) O  16           s(100.00%)p 0.00(  0.00%)
                                            1.0000  0.0002  0.0000 -0.0000  0.0000
                                           -0.0002  0.0000  0.0000 -0.0000  0.0000
                                            0.0000  0.0000 -0.0000 -0.0001  0.0000
                                            0.0000 -0.0000  0.0000 -0.0000  0.0000
                                           -0.0000  0.0000
    54. (1.70279) LP ( 1) N   9           s(  0.04%)p99.99( 99.95%)d 0.30(  0.01%)
                                            0.0000  0.0195 -0.0037  0.0005  0.0000
                                            0.3050  0.0104 -0.0005  0.0002  0.4287
                                            0.0092  0.0008 -0.0004 -0.8496 -0.0252
                                           -0.0066 -0.0002 -0.0003  0.0064 -0.0053
                                           -0.0061 -0.0037
    55. (1.98847) LP ( 1) O  16           s( 63.20%)p 0.58( 36.79%)d 0.00(  0.01%)
                                           -0.0003  0.7947  0.0208  0.0007  0.0000
                                           -0.5300  0.0075  0.0015 -0.0048 -0.1406
                                            0.0014  0.0008 -0.0011 -0.2591  0.0035
                                            0.0011 -0.0022 -0.0024 -0.0058 -0.0022
                                           -0.0052  0.0026
    56. (1.90586) LP ( 2) O  16           s(  0.00%)p 1.00( 99.93%)d 0.00(  0.06%)
                                            0.0001 -0.0011  0.0011  0.0058 -0.0001
                                            0.3854  0.0056 -0.0016 -0.0014 -0.8640
                                           -0.0124 -0.0023  0.0005 -0.3227 -0.0046
                                           -0.0016 -0.0002 -0.0169 -0.0028 -0.0107
                                            0.0132 -0.0063
    57. (1.99113) LP ( 1)Br  17           s( 84.60%)p 0.18( 15.40%)
                                            0.9198 -0.0041 -0.0438 -0.0019  0.1228
                                            0.0044  0.3700  0.0056
    58. (1.96525) LP ( 2)Br  17           s(  0.00%)p 1.00(100.00%)
                                            0.0010  0.0002  0.4815 -0.0063 -0.8140
                                            0.0111  0.3246 -0.0046
    59. (1.93002) LP ( 3)Br  17           s(  0.00%)p 1.00(100.00%)
                                            0.0001  0.0001 -0.8693  0.0144 -0.4904
                                            0.0082  0.0596 -0.0013
    60. (0.00549) RY*( 1) C   1           s(  1.23%)p76.11( 93.38%)d 4.39(  5.39%)
                                            0.0000 -0.0240  0.1066  0.0101  0.0154
                                            0.0133 -0.5280  0.0534 -0.0286  0.0179
                                           -0.7087  0.0811 -0.0410 -0.0096  0.3714
                                           -0.0440  0.0217 -0.1103  0.1455  0.0819
                                            0.0622  0.0998
    61. (0.00193) RY*( 2) C   1           s(  0.01%)p99.99( 98.11%)d99.99(  1.88%)
                                           -0.0000  0.0000  0.0114  0.0032  0.0005
                                            0.0227  0.5255 -0.0860 -0.1308  0.0008
                                            0.0242 -0.0031 -0.0056  0.0349  0.7878
                                           -0.1360 -0.1974 -0.0580 -0.0332 -0.0828
                                           -0.0398  0.0769
    62. (0.00091) RY*( 3) C   1           s(  0.19%)p99.99( 91.61%)d42.43(  8.20%)
                                           -0.0000  0.0009  0.0245  0.0363  0.0038
                                           -0.0141  0.5777  0.0998  0.0690  0.0144
                                           -0.6241 -0.1657 -0.0815  0.0086 -0.3693
                                           -0.0739 -0.0420 -0.0038 -0.1090 -0.0431
                                            0.2578  0.0419
    63. (0.00054) RY*( 4) C   1           s(  0.83%)p 1.65(  1.37%)d99.99( 97.80%)
                                           -0.0000  0.0008  0.0868  0.0279 -0.0010
                                            0.0044 -0.0371 -0.0782  0.0118 -0.0088
                                            0.0490  0.0051  0.0125 -0.0051  0.0078
                                           -0.0544  0.0191 -0.3626  0.3108 -0.5755
                                            0.3427 -0.5489
    64. (0.00042) RY*( 5) C   1           s(  0.04%)p99.99( 94.79%)d99.99(  5.17%)
                                            0.0000 -0.0002  0.0179 -0.0098 -0.0036
                                           -0.0128 -0.0602 -0.4988  0.1716 -0.0004
                                            0.0065 -0.0119  0.0199 -0.0177 -0.0939
                                           -0.7732  0.2412 -0.0515 -0.0769 -0.0703
                                           -0.0939  0.1714
    65. (0.00043) RY*( 6) C   1           s( 91.01%)p 0.06(  5.90%)d 0.03(  3.08%)
                                           -0.0000  0.0050  0.9502  0.0759 -0.0392
                                           -0.0124  0.0488  0.0181  0.1154 -0.0166
                                            0.1011 -0.0037  0.1536  0.0096 -0.0423
                                            0.0290 -0.0778  0.0554  0.0931  0.0421
                                            0.0038  0.1315
    66. (0.00017) RY*( 7) C   1           s( 79.43%)p 0.03(  2.38%)d 0.23( 18.19%)
                                            0.0000 -0.0055 -0.1734  0.8741 -0.0081
                                            0.0051  0.0078  0.0200  0.0780  0.0071
                                            0.0428  0.0326  0.1082 -0.0039 -0.0081
                                           -0.0159 -0.0478  0.1482  0.3157 -0.0743
                                            0.0692  0.2235
    67. (0.00007) RY*( 8) C   1           s(  5.24%)p14.36( 75.26%)d 3.72( 19.50%)
    68. (0.00007) RY*( 9) C   1           s(  0.00%)p 1.00( 19.04%)d 4.25( 80.96%)
    69. (0.00002) RY*(10) C   1           s( 10.20%)p 1.20( 12.21%)d 7.61( 77.59%)
    70. (0.00000) RY*(11) C   1           s( 98.49%)p 0.01(  1.27%)d 0.00(  0.24%)
    71. (0.00000) RY*(12) C   1           s(  0.07%)p99.99( 89.11%)d99.99( 10.82%)
    72. (0.00000) RY*(13) C   1           s(  6.44%)p 3.02( 19.48%)d11.49( 74.07%)
    73. (0.00001) RY*(14) C   1           s(  0.22%)p99.99( 98.02%)d 7.94(  1.76%)
    74. (0.00000) RY*(15) C   1           s(  3.01%)p32.06( 96.50%)d 0.16(  0.49%)
    75. (0.00000) RY*(16) C   1           s(  0.18%)p55.39(  9.75%)d99.99( 90.07%)
    76. (0.00000) RY*(17) C   1           s(  3.48%)p26.41( 91.90%)d 1.33(  4.62%)
    77. (0.00580) RY*( 1) C   2           s(  0.45%)p99.99( 94.71%)d10.88(  4.84%)
                                            0.0000 -0.0259  0.0571 -0.0207  0.0098
                                           -0.0031  0.2193  0.0167  0.0006  0.0111
                                           -0.3107  0.0593 -0.0262 -0.0249  0.8891
                                           -0.0654  0.0488  0.1027 -0.0392  0.0936
                                            0.0230 -0.1645
    78. (0.00201) RY*( 2) C   2           s(  0.14%)p99.99( 97.95%)d13.97(  1.92%)
                                            0.0000 -0.0017  0.0275 -0.0243 -0.0049
                                           -0.0305 -0.7102  0.1311  0.1674 -0.0259
                                           -0.6267  0.1093  0.1388 -0.0038 -0.0554
                                            0.0245  0.0250  0.0218 -0.1015 -0.0713
                                           -0.0483 -0.0314
    79. (0.00089) RY*( 3) C   2           s(  0.19%)p99.99( 83.77%)d83.66( 16.03%)
                                            0.0000  0.0003 -0.0105  0.0425  0.0015
                                           -0.0151  0.5460  0.1353  0.0389  0.0155
                                           -0.6003 -0.1867 -0.0504  0.0086 -0.3402
                                           -0.0735 -0.0199  0.0605 -0.2068  0.0527
                                            0.2975  0.1504
    80. (0.00058) RY*( 4) C   2           s(  0.62%)p15.32(  9.44%)d99.99( 89.94%)
                                            0.0000  0.0009 -0.0174  0.0765  0.0022
                                           -0.0044 -0.1754 -0.1104 -0.0480  0.0011
                                            0.1611 -0.0388  0.0660  0.0006  0.1077
                                            0.0542  0.0530 -0.1461 -0.1673 -0.3226
                                            0.8540 -0.1289
    81. (0.00044) RY*( 5) C   2           s( 88.83%)p 0.09(  8.01%)d 0.04(  3.16%)
                                           -0.0000  0.0042  0.9419 -0.0091 -0.0315
                                            0.0093  0.0190  0.1080 -0.0977 -0.0031
                                            0.0535  0.1365  0.0091  0.0204 -0.0835
                                           -0.0335 -0.1683  0.1395 -0.0247 -0.0184
                                            0.0489 -0.0939
    82. (0.00027) RY*( 6) C   2           s(  9.01%)p 9.16( 82.54%)d 0.94(  8.46%)
                                           -0.0000 -0.0024 -0.2052  0.2188  0.0077
                                            0.0137  0.0530  0.6303 -0.2682  0.0153
                                            0.0820  0.5352 -0.2421 -0.0022 -0.0202
                                            0.0264 -0.0071  0.0890 -0.1691 -0.2147
                                           -0.0224 -0.0381
    83. (0.00015) RY*( 7) C   2           s( 76.72%)p 0.10(  7.90%)d 0.20( 15.38%)
                                            0.0000 -0.0003 -0.0250  0.8753 -0.0203
                                           -0.0041 -0.0585 -0.1585 -0.0058 -0.0022
                                           -0.0282 -0.1579  0.0463 -0.0065 -0.0099
                                            0.0942 -0.1162  0.3423  0.1216  0.0733
                                           -0.0237 -0.1263
    84. (0.00008) RY*( 8) C   2           s(  4.41%)p11.62( 51.29%)d10.04( 44.29%)
    85. (0.00006) RY*( 9) C   2           s(  1.02%)p42.94( 43.83%)d54.03( 55.15%)
    86. (0.00003) RY*(10) C   2           s( 11.22%)p 1.29( 14.43%)d 6.62( 74.34%)
    87. (0.00002) RY*(11) C   2           s(  0.13%)p99.99( 97.80%)d16.08(  2.07%)
    88. (0.00001) RY*(12) C   2           s(  2.31%)p39.02( 89.97%)d 3.35(  7.73%)
    89. (0.00000) RY*(13) C   2           s(  3.66%)p21.62( 79.08%)d 4.72( 17.26%)
    90. (0.00000) RY*(14) C   2           s(  0.85%)p99.99( 86.99%)d14.36( 12.17%)
    91. (0.00000) RY*(15) C   2           s( 97.61%)p 0.01(  0.81%)d 0.02(  1.59%)
    92. (0.00000) RY*(16) C   2           s(  0.73%)p37.01( 27.02%)d98.97( 72.25%)
    93. (0.00000) RY*(17) C   2           s(  2.21%)p11.10( 24.55%)d33.13( 73.24%)
    94. (0.00567) RY*( 1) C   3           s(  0.13%)p99.99( 94.76%)d37.80(  5.10%)
                                            0.0000 -0.0220  0.0144  0.0247  0.0071
                                           -0.0172  0.7312 -0.0158  0.0284 -0.0109
                                            0.4714  0.0360  0.0151 -0.0116  0.4285
                                           -0.0612  0.0179 -0.0564 -0.1292 -0.1435
                                           -0.0888  0.0516
    95. (0.00205) RY*( 2) C   3           s(  0.23%)p99.99( 97.59%)d 9.48(  2.18%)
                                            0.0000  0.0164  0.0381  0.0222 -0.0094
                                            0.0078  0.0830 -0.0041 -0.0454  0.0157
                                            0.5904 -0.0512 -0.0859 -0.0241 -0.7618
                                            0.1416  0.0836  0.1142 -0.0601 -0.0066
                                            0.0028 -0.0716
    96. (0.00115) RY*( 3) C   3           s(  0.00%)p 1.00( 77.09%)d 0.30( 22.91%)
                                           -0.0000 -0.0000 -0.0004  0.0053  0.0002
                                            0.0041 -0.5356 -0.1502 -0.0306 -0.0028
                                            0.5231  0.2705  0.0626 -0.0017  0.3219
                                            0.0776 -0.0113 -0.1506  0.2672 -0.2150
                                           -0.1056 -0.2786
    97. (0.00055) RY*( 4) C   3           s(  0.24%)p99.99( 33.83%)d99.99( 65.93%)
                                           -0.0000 -0.0007  0.0484 -0.0049 -0.0065
                                            0.0062 -0.3138  0.1889 -0.0214 -0.0083
                                            0.3134 -0.2020  0.1002 -0.0027  0.2266
                                           -0.0143 -0.0542  0.1659 -0.4049  0.1427
                                            0.5487  0.3826
    98. (0.00050) RY*( 5) C   3           s( 82.02%)p 0.18( 14.70%)d 0.04(  3.29%)
                                            0.0000 -0.0047  0.8904 -0.1651  0.0116
                                           -0.0178  0.0206 -0.2256  0.0949 -0.0150
                                           -0.0417 -0.2080  0.1151  0.0014  0.0567
                                            0.1570 -0.0022  0.0499 -0.0043  0.0683
                                           -0.0044 -0.1602
    99. (0.00027) RY*( 6) C   3           s( 18.97%)p 3.94( 74.75%)d 0.33(  6.28%)
                                            0.0000 -0.0062  0.2840  0.3251 -0.0575
                                           -0.0031 -0.0397 -0.2671 -0.1179  0.0021
                                           -0.0228  0.4284 -0.1726 -0.0119 -0.0970
                                           -0.6215  0.2257  0.0435 -0.0523 -0.0565
                                            0.1080  0.2082
   100. (0.00021) RY*( 7) C   3           s(  9.75%)p 7.98( 77.83%)d 1.27( 12.42%)
                                            0.0000  0.0026  0.3101 -0.0124  0.0344
                                           -0.0012  0.0148  0.7647  0.0823  0.0029
                                            0.0134  0.4144  0.0013 -0.0093 -0.0392
                                            0.1053 -0.0435 -0.0208  0.2245 -0.0159
                                           -0.1142  0.2451
   101. (0.00013) RY*( 8) C   3           s(  0.28%)p99.99( 60.61%)d99.99( 39.11%)
                                            0.0000  0.0064  0.0087  0.0004  0.0514
                                           -0.0080 -0.0702  0.2910 -0.0087 -0.0075
                                           -0.0789  0.0142 -0.3027  0.0091  0.1332
                                            0.0714  0.6287  0.0800 -0.4080 -0.0525
                                           -0.0142 -0.4641
   102. (0.00007) RY*( 9) C   3           s( 72.87%)p 0.28( 20.24%)d 0.09(  6.90%)
   103. (0.00008) RY*(10) C   3           s(  3.43%)p11.86( 40.72%)d16.27( 55.85%)
   104. (0.00006) RY*(11) C   3           s(  0.73%)p85.10( 62.09%)d50.96( 37.18%)
   105. (0.00003) RY*(12) C   3           s(  4.40%)p13.80( 60.76%)d 7.92( 34.84%)
   106. (0.00003) RY*(13) C   3           s( 10.61%)p 0.77(  8.19%)d 7.65( 81.20%)
   107. (0.00001) RY*(14) C   3           s(  0.99%)p54.25( 53.85%)d45.49( 45.15%)
   108. (0.00001) RY*(15) C   3           s(  3.25%)p14.47( 46.95%)d15.35( 49.81%)
   109. (0.00001) RY*(16) C   3           s(  0.34%)p99.99( 69.86%)d88.79( 29.80%)
   110. (0.00000) RY*(17) C   3           s( 91.85%)p 0.07(  6.26%)d 0.02(  1.89%)
   111. (0.00662) RY*( 1) C   4           s(  2.83%)p33.06( 93.47%)d 1.31(  3.70%)
                                            0.0000 -0.0090  0.1484 -0.0787 -0.0004
                                            0.0047 -0.4944 -0.0104 -0.0205  0.0178
                                           -0.7936  0.0087 -0.0261 -0.0061  0.2421
                                            0.0119  0.0141  0.0929 -0.1357 -0.0752
                                           -0.0320 -0.0570
   112. (0.00347) RY*( 2) C   4           s(  4.53%)p20.44( 92.59%)d 0.63(  2.88%)
                                           -0.0000  0.0054  0.2122 -0.0127 -0.0084
                                           -0.0073 -0.7118 -0.0083  0.0165 -0.0117
                                            0.3114 -0.0312  0.0254 -0.0136 -0.5638
                                            0.0352  0.0303 -0.0864 -0.0150 -0.0715
                                           -0.1131  0.0561
   113. (0.00293) RY*( 3) C   4           s( 11.66%)p 7.11( 82.96%)d 0.46(  5.38%)
                                           -0.0000  0.0067  0.3341  0.0704 -0.0010
                                            0.0085 -0.2721 -0.0185 -0.0379 -0.0149
                                            0.4579 -0.0093  0.0399  0.0100  0.7340
                                            0.0153 -0.0557  0.0114  0.0537 -0.0042
                                           -0.1602 -0.1584
   114. (0.00082) RY*( 4) C   4           s( 41.52%)p 0.44( 18.24%)d 0.97( 40.25%)
                                           -0.0000 -0.0005  0.6377 -0.0921 -0.0065
                                           -0.0112  0.2342 -0.1093  0.0003  0.0015
                                           -0.0346 -0.3187  0.0202  0.0093 -0.0863
                                           -0.0430 -0.0534  0.2031 -0.2960  0.3629
                                           -0.0184  0.3762
   115. (0.00062) RY*( 5) C   4           s( 24.67%)p 0.48( 11.87%)d 2.57( 63.46%)
                                           -0.0000 -0.0017  0.4960 -0.0228  0.0109
                                           -0.0004  0.2179 -0.0721 -0.0185 -0.0074
                                           -0.0910 -0.1876  0.0508  0.0004 -0.1342
                                           -0.0188 -0.0355 -0.3151  0.1828 -0.4550
                                            0.3149 -0.4424
   116. (0.00032) RY*( 6) C   4           s(  4.73%)p 5.93( 28.06%)d14.21( 67.21%)
                                            0.0000 -0.0028  0.1848 -0.1098  0.0327
                                            0.0086  0.2323 -0.1554 -0.0237 -0.0056
                                           -0.1228  0.2885  0.0365 -0.0027 -0.1307
                                            0.2918 -0.0004 -0.0374  0.1921 -0.0491
                                           -0.7863 -0.1143
   117. (0.00026) RY*( 7) C   4           s( 17.66%)p 2.77( 48.95%)d 1.89( 33.39%)
                                           -0.0000  0.0020  0.0927  0.4089  0.0275
                                            0.0053  0.0582  0.2349  0.0868 -0.0002
                                           -0.0728  0.2558  0.2453  0.0099  0.0147
                                           -0.4387 -0.3157 -0.3431 -0.2232 -0.2189
                                           -0.1816  0.2924
   118. (0.00020) RY*( 8) C   4           s( 11.43%)p 7.37( 84.23%)d 0.38(  4.34%)
                                           -0.0000 -0.0033  0.2064  0.2636  0.0470
                                           -0.0042  0.0522  0.6034  0.3590 -0.0013
                                           -0.0190  0.1892  0.1190 -0.0006 -0.0218
                                            0.4419  0.3170  0.1482 -0.0244  0.0430
                                            0.1335 -0.0337
   119. (0.00016) RY*( 9) C   4           s( 12.99%)p 4.33( 56.19%)d 2.37( 30.81%)
                                           -0.0000  0.0017  0.0063  0.3591  0.0298
                                           -0.0067 -0.0289 -0.3077  0.3962 -0.0027
                                           -0.0701 -0.0432  0.1974 -0.0124 -0.0828
                                           -0.4293  0.2691  0.1446  0.1609  0.3460
                                           -0.0844 -0.3667
   120. (0.00011) RY*(10) C   4           s( 11.61%)p 4.76( 55.28%)d 2.85( 33.11%)
                                           -0.0000 -0.0033 -0.0621  0.3202 -0.0988
                                           -0.0013 -0.0549 -0.4885  0.2179 -0.0070
                                           -0.0678 -0.1140  0.2212  0.0088  0.1030
                                            0.4298 -0.0410 -0.1391  0.2691 -0.1320
                                            0.1474  0.4474
   121. (0.00007) RY*(11) C   4           s(  4.55%)p10.88( 49.51%)d10.09( 45.94%)
   122. (0.00008) RY*(12) C   4           s(  5.96%)p 7.55( 45.02%)d 8.23( 49.02%)
   123. (0.00005) RY*(13) C   4           s( 11.49%)p 4.35( 49.99%)d 3.35( 38.51%)
   124. (0.00005) RY*(14) C   4           s( 29.37%)p 1.03( 30.32%)d 1.37( 40.32%)
   125. (0.00002) RY*(15) C   4           s( 18.43%)p 2.84( 52.31%)d 1.59( 29.26%)
   126. (0.00000) RY*(16) C   4           s( 85.90%)p 0.05(  4.30%)d 0.11(  9.80%)
   127. (0.00001) RY*(17) C   4           s(  0.70%)p99.99( 96.79%)d 3.61(  2.51%)
   128. (0.00587) RY*( 1) C   5           s(  0.14%)p99.99( 94.94%)d34.64(  4.92%)
                                            0.0000 -0.0219  0.0260  0.0161  0.0025
                                            0.0043 -0.0959  0.0428 -0.0112 -0.0104
                                            0.4132  0.0220  0.0080  0.0227 -0.8744
                                            0.0237 -0.0336  0.1070 -0.0392  0.0888
                                            0.0258 -0.1664
   129. (0.00202) RY*( 2) C   5           s(  0.27%)p99.99( 97.03%)d 9.94(  2.70%)
                                            0.0000  0.0164  0.0275  0.0386 -0.0140
                                            0.0222  0.7680 -0.1266 -0.0872  0.0168
                                            0.5505 -0.1220 -0.0946  0.0034  0.1653
                                           -0.0315  0.0309  0.0366 -0.0883 -0.1261
                                           -0.0360 -0.0251
   130. (0.00116) RY*( 3) C   5           s(  0.77%)p97.88( 75.44%)d30.87( 23.79%)
                                            0.0000  0.0000  0.0866 -0.0137 -0.0049
                                            0.0143 -0.4569 -0.2043 -0.0138 -0.0157
                                            0.5749  0.2014  0.0358 -0.0071  0.3184
                                            0.1719  0.0036  0.0962  0.0339  0.2058
                                           -0.4098  0.1311
   131. (0.00051) RY*( 4) C   5           s(  4.30%)p 8.33( 35.82%)d13.92( 59.87%)
                                            0.0000 -0.0013  0.2065 -0.0146 -0.0138
                                            0.0045  0.3284 -0.1137  0.0606 -0.0042
                                           -0.3492  0.2433 -0.0475  0.0011 -0.1979
                                            0.0915 -0.0531 -0.0141  0.2779  0.1153
                                           -0.7074 -0.0873
   132. (0.00046) RY*( 5) C   5           s( 82.85%)p 0.10(  8.65%)d 0.10(  8.50%)
                                            0.0000 -0.0034  0.8744 -0.2525  0.0141
                                           -0.0043 -0.0289 -0.1672  0.0620 -0.0115
                                           -0.0164 -0.0335  0.2012  0.0149 -0.0044
                                            0.0243 -0.1047 -0.0631 -0.1283 -0.1595
                                            0.1952  0.0321
   133. (0.00038) RY*( 6) C   5           s(  1.10%)p89.40( 98.49%)d 0.37(  0.41%)
                                           -0.0000 -0.0094  0.0539  0.0890 -0.0098
                                           -0.0014  0.0051  0.1575  0.0140 -0.0047
                                           -0.0490 -0.4862 -0.0771  0.0034  0.0036
                                            0.8436  0.0585  0.0345  0.0388  0.0178
                                           -0.0212 -0.0258
   134. (0.00026) RY*( 7) C   5           s(  7.09%)p11.97( 84.88%)d 1.13(  8.03%)
                                            0.0000 -0.0026  0.1896  0.1809 -0.0475
                                            0.0120  0.0822  0.4775 -0.3125  0.0059
                                            0.0276  0.6431 -0.1827  0.0055  0.0986
                                            0.2384 -0.0433  0.1290  0.0404 -0.0055
                                            0.2358 -0.0798
   135. (0.00018) RY*( 8) C   5           s( 56.10%)p 0.67( 37.59%)d 0.11(  6.31%)
                                            0.0000  0.0027  0.2945  0.6877  0.0356
                                           -0.0038 -0.1460  0.1651 -0.1970 -0.0048
                                           -0.0101 -0.3427 -0.1997  0.0089  0.0361
                                           -0.3237 -0.1577 -0.0438 -0.1114  0.0159
                                           -0.2130 -0.0566
   136. (0.00014) RY*( 9) C   5           s( 33.25%)p 1.24( 41.34%)d 0.76( 25.42%)
                                           -0.0000  0.0010 -0.0228  0.5757  0.0234
                                            0.0098  0.0709 -0.4982  0.1044  0.0016
                                           -0.0130  0.2115  0.2568 -0.0040 -0.0591
                                            0.1815  0.0430 -0.2756  0.2518  0.1026
                                            0.3132  0.0784
   137. (0.00011) RY*(10) C   5           s(  4.92%)p10.44( 51.35%)d 8.89( 43.73%)
                                            0.0000 -0.0051  0.1800  0.0508 -0.1191
                                            0.0089  0.0522  0.3752  0.4363  0.0097
                                            0.1402 -0.1330  0.0852  0.0043  0.0472
                                           -0.2081  0.2988  0.2018  0.5751  0.1679
                                            0.1007  0.1659
   138. (0.00006) RY*(11) C   5           s(  9.89%)p 2.76( 27.29%)d 6.35( 62.81%)
   139. (0.00003) RY*(12) C   5           s(  6.45%)p13.82( 89.17%)d 0.68(  4.38%)
   140. (0.00002) RY*(13) C   5           s(  3.79%)p 3.32( 12.60%)d22.05( 83.61%)
   141. (0.00003) RY*(14) C   5           s(  1.05%)p29.85( 31.20%)d64.84( 67.76%)
   142. (0.00002) RY*(15) C   5           s(  0.27%)p25.82(  7.02%)d99.99( 92.71%)
   143. (0.00000) RY*(16) C   5           s( 87.68%)p 0.12( 10.28%)d 0.02(  2.04%)
   144. (0.00000) RY*(17) C   5           s(  0.16%)p99.99( 97.00%)d17.56(  2.84%)
   145. (0.00569) RY*( 1) C   6           s(  0.45%)p99.99( 94.64%)d11.00(  4.92%)
                                            0.0000 -0.0258  0.0544 -0.0272  0.0107
                                            0.0206 -0.7269 -0.0639 -0.0438  0.0120
                                           -0.3659 -0.0633 -0.0298  0.0126 -0.5215
                                           -0.0063 -0.0195 -0.0566 -0.1321 -0.1360
                                           -0.0888  0.0459
   146. (0.00199) RY*( 2) C   6           s(  0.11%)p99.99( 97.92%)d17.09(  1.96%)
                                            0.0000  0.0015 -0.0218  0.0257  0.0034
                                            0.0075  0.2056  0.0273 -0.0375  0.0254
                                            0.5882  0.0932 -0.1391 -0.0303 -0.7167
                                           -0.1259  0.1722 -0.0738  0.0733  0.0014
                                            0.0164  0.0923
   147. (0.00083) RY*( 3) C   6           s(  0.24%)p99.99( 76.85%)d93.63( 22.90%)
                                            0.0000  0.0002 -0.0164  0.0467 -0.0005
                                           -0.0079  0.5114 -0.1257  0.0359  0.0088
                                           -0.5787  0.1996 -0.0426  0.0063 -0.3226
                                            0.0906 -0.0281  0.0197 -0.2097 -0.0350
                                            0.4170  0.0979
   148. (0.00057) RY*( 4) C   6           s(  0.62%)p24.86( 15.38%)d99.99( 84.00%)
                                           -0.0000  0.0006  0.0482  0.0620 -0.0040
                                            0.0095 -0.2321  0.0474 -0.0536 -0.0120
                                            0.2475  0.0126  0.0787 -0.0062  0.1479
                                           -0.0584  0.0404  0.2494 -0.5070  0.2817
                                            0.4084  0.5241
   149. (0.00047) RY*( 5) C   6           s( 92.60%)p 0.05(  4.30%)d 0.03(  3.09%)
                                           -0.0000  0.0047  0.9583  0.0845 -0.0235
                                           -0.0150  0.0809 -0.0379  0.1100 -0.0039
                                            0.0321 -0.0469  0.0358 -0.0157  0.0098
                                            0.0723  0.1125  0.0335 -0.0376 -0.1583
                                           -0.0572  0.0067
   150. (0.00028) RY*( 6) C   6           s( 11.83%)p 7.02( 83.02%)d 0.43(  5.14%)
                                           -0.0000  0.0023  0.0764  0.3348  0.0203
                                           -0.0032 -0.0597  0.2810  0.0404 -0.0112
                                           -0.0801  0.5406  0.1995  0.0136  0.0485
                                           -0.5868 -0.2461 -0.1673  0.1111 -0.0470
                                           -0.0412  0.0848
   151. (0.00023) RY*( 7) C   6           s( 82.94%)p 0.13( 11.05%)d 0.07(  6.01%)
                                            0.0000 -0.0005 -0.1443  0.8992 -0.0024
                                            0.0072 -0.0030  0.0405 -0.0611  0.0074
                                            0.0113 -0.1560 -0.1051 -0.0027  0.0054
                                            0.2361  0.1171  0.1412 -0.0706 -0.1559
                                           -0.0861 -0.0590
   152. (0.00009) RY*( 8) C   6           s(  3.67%)p14.35( 52.62%)d11.91( 43.71%)
   153. (0.00006) RY*( 9) C   6           s(  1.07%)p32.11( 34.25%)d60.64( 64.68%)
   154. (0.00003) RY*(10) C   6           s(  5.30%)p 4.07( 21.57%)d13.81( 73.13%)
   155. (0.00001) RY*(11) C   6           s(  0.41%)p99.99( 72.56%)d66.47( 27.04%)
   156. (0.00001) RY*(12) C   6           s(  1.90%)p46.81( 88.96%)d 4.81(  9.14%)
   157. (0.00001) RY*(13) C   6           s(  1.73%)p19.18( 33.24%)d37.53( 65.03%)
   158. (0.00001) RY*(14) C   6           s(  0.49%)p99.99( 94.44%)d10.34(  5.07%)
   159. (0.00000) RY*(15) C   6           s(  0.15%)p99.99( 98.54%)d 8.71(  1.31%)
   160. (0.00000) RY*(16) C   6           s(  0.24%)p81.68( 19.52%)d99.99( 80.25%)
   161. (0.00000) RY*(17) C   6           s( 96.34%)p 0.01(  1.22%)d 0.03(  2.44%)
   162. (0.00971) RY*( 1) C   7           s(  2.85%)p33.04( 94.03%)d 1.10(  3.12%)
                                            0.0000  0.0013  0.1684  0.0102 -0.0007
                                           -0.0136 -0.1968 -0.0617  0.0436  0.0022
                                           -0.1351 -0.0862 -0.0049  0.0344 -0.9317
                                            0.0216 -0.0179  0.0593  0.0341 -0.0596
                                            0.0515 -0.1427
   163. (0.00490) RY*( 2) C   7           s(  2.55%)p36.54( 93.12%)d 1.70(  4.33%)
                                            0.0000 -0.0171  0.1586 -0.0055 -0.0024
                                           -0.0018  0.5957  0.0026  0.0020  0.0044
                                           -0.7149 -0.0335 -0.0032  0.0182  0.0332
                                            0.2501 -0.0049 -0.0915 -0.1032 -0.0767
                                            0.0639 -0.1197
   164. (0.00279) RY*( 3) C   7           s(  1.12%)p62.48( 69.87%)d25.94( 29.01%)
                                           -0.0000  0.0062  0.1048  0.0096 -0.0082
                                           -0.0049 -0.2741 -0.2829 -0.0047 -0.0062
                                           -0.0081 -0.6276  0.0112  0.0056  0.2165
                                            0.3123 -0.0698  0.3470 -0.3139  0.0139
                                            0.0749 -0.2556
   165. (0.00237) RY*( 4) C   7           s(  0.96%)p99.99( 96.53%)d 2.61(  2.51%)
                                            0.0000  0.0066  0.0918 -0.0334 -0.0029
                                           -0.0064 -0.2296 -0.6683  0.0463 -0.0058
                                           -0.3327  0.2906  0.0662 -0.0006  0.1267
                                           -0.4970 -0.0348 -0.0120 -0.0773  0.0811
                                            0.0950 -0.0578
   166. (0.00181) RY*( 5) C   7           s(  5.22%)p16.22( 84.63%)d 1.95( 10.15%)
                                           -0.0000 -0.0197  0.2052 -0.0977  0.0121
                                            0.0100  0.5192 -0.5269 -0.0692  0.0129
                                            0.5131  0.0553  0.0024  0.0138 -0.1128
                                            0.0997 -0.0698  0.0114 -0.0250 -0.2013
                                           -0.2428 -0.0355
   167. (0.00104) RY*( 6) C   7           s(  3.31%)p27.68( 91.56%)d 1.55(  5.13%)
                                           -0.0000 -0.0072  0.0759  0.1647  0.0112
                                            0.0084  0.3092  0.1596  0.0076  0.0021
                                            0.0813 -0.5301 -0.0474  0.0043 -0.0484
                                           -0.7077  0.0376 -0.0407 -0.1512 -0.0566
                                            0.1335  0.0759
   168. (0.00093) RY*( 7) C   7           s( 25.07%)p 0.89( 22.34%)d 2.10( 52.59%)
                                            0.0000  0.0026  0.5000  0.0262 -0.0018
                                           -0.0106 -0.1188  0.2418  0.2679  0.0037
                                           -0.0947  0.0295 -0.0073  0.0153  0.1224
                                           -0.1565 -0.1713  0.1222  0.0726  0.0063
                                           -0.6894 -0.1741
   169. (0.00063) RY*( 8) C   7           s( 27.83%)p 1.08( 30.08%)d 1.51( 42.09%)
                                           -0.0000 -0.0056  0.4994  0.1642  0.0426
                                            0.0167  0.0249  0.2401 -0.0649  0.0051
                                            0.2263  0.3616  0.0026  0.0187  0.0727
                                            0.0062 -0.2244  0.1138 -0.2208  0.0405
                                            0.5380 -0.2610
   170. (0.00031) RY*( 9) C   7           s( 25.10%)p 1.69( 42.38%)d 1.30( 32.52%)
                                            0.0000 -0.0037 -0.3022  0.3991 -0.0187
                                           -0.0061  0.1637  0.0113  0.4558 -0.0078
                                            0.0346  0.2326  0.2362 -0.0086 -0.0866
                                            0.0027  0.2653  0.4459 -0.3443  0.0177
                                           -0.0862 -0.0051
   171. (0.00028) RY*(10) C   7           s(  9.94%)p 3.55( 35.28%)d 5.51( 54.78%)
                                           -0.0000  0.0011  0.3130  0.0375  0.0017
                                            0.0058 -0.1439 -0.0739  0.5049 -0.0040
                                            0.0052 -0.0960  0.1461  0.0065  0.0955
                                            0.1399  0.1110 -0.1679  0.1544 -0.4860
                                            0.2439  0.4473
   172. (0.00018) RY*(11) C   7           s(  5.49%)p 5.21( 28.59%)d12.01( 65.92%)
                                            0.0000 -0.0037 -0.0262  0.2322 -0.0164
                                            0.0040  0.0353 -0.0897  0.3120  0.0164
                                            0.1358 -0.1500  0.3582 -0.0006  0.0014
                                            0.0951 -0.0256 -0.5863  0.1180  0.4211
                                            0.0308 -0.3512
   173. (0.00016) RY*(12) C   7           s(  0.68%)p99.99( 79.07%)d29.86( 20.25%)
                                           -0.0000 -0.0045  0.0568 -0.0534 -0.0261
                                            0.0134  0.0875 -0.0884  0.3698  0.0076
                                            0.0596 -0.0084 -0.7219  0.0087  0.0409
                                            0.0165  0.3338  0.1022  0.2792  0.2450
                                            0.1510 -0.1770
   174. (0.00011) RY*(13) C   7           s(  6.49%)p 1.95( 12.63%)d12.46( 80.88%)
                                           -0.0000 -0.0111  0.1818  0.1092  0.1407
                                            0.0143  0.1239 -0.0954  0.0006 -0.0006
                                           -0.0403 -0.0831  0.0730 -0.0054 -0.0688
                                            0.0930 -0.2727  0.2631  0.1674  0.6102
                                            0.0393  0.5811
   175. (0.00010) RY*(14) C   7           s( 38.83%)p 1.18( 45.71%)d 0.40( 15.46%)
   176. (0.00005) RY*(15) C   7           s(  5.64%)p 4.97( 28.03%)d11.75( 66.33%)
   177. (0.00004) RY*(16) C   7           s( 45.77%)p 0.94( 43.09%)d 0.24( 11.14%)
   178. (0.00001) RY*(17) C   7           s( 93.13%)p 0.04(  3.32%)d 0.04(  3.55%)
   179. (0.00682) RY*( 1) C   8           s(  0.64%)p99.99( 95.87%)d 5.48(  3.49%)
                                           -0.0000  0.0025 -0.0561  0.0563 -0.0066
                                           -0.0096  0.4229  0.0167 -0.0040  0.0204
                                           -0.8071  0.0338 -0.0025 -0.0133 -0.3500
                                           -0.0609  0.0131  0.1096  0.0238 -0.0186
                                            0.0600  0.1356
   180. (0.00428) RY*( 2) C   8           s(  4.94%)p18.49( 91.28%)d 0.77(  3.78%)
                                           -0.0000  0.0096  0.2147  0.0552  0.0119
                                           -0.0083 -0.0025 -0.0342  0.0280  0.0123
                                           -0.3903  0.0179 -0.0463  0.0117  0.8693
                                            0.0067  0.0012  0.0388  0.0854 -0.1569
                                           -0.0365 -0.0554
   181. (0.00402) RY*( 3) C   8           s(  0.10%)p99.99( 96.37%)d35.22(  3.53%)
                                            0.0000  0.0012  0.0293 -0.0111 -0.0043
                                           -0.0024 -0.8811 -0.0006 -0.0081  0.0015
                                           -0.3865  0.0006 -0.0073 -0.0030 -0.1926
                                            0.0251  0.0069  0.0828  0.0438  0.0354
                                           -0.1573 -0.0235
   182. (0.00120) RY*( 4) C   8           s( 89.74%)p 0.08(  6.77%)d 0.04(  3.49%)
                                           -0.0000 -0.0028  0.9414 -0.1041 -0.0158
                                           -0.0054  0.0677 -0.0369  0.0494  0.0161
                                            0.0491  0.0375 -0.1002 -0.0113 -0.2076
                                           -0.0091  0.0430  0.0664 -0.1570 -0.0121
                                           -0.0648 -0.0390
   183. (0.00083) RY*( 5) C   8           s(  2.43%)p 6.52( 15.87%)d33.60( 81.70%)
                                           -0.0000 -0.0007  0.1509 -0.0394 -0.0010
                                           -0.0158 -0.0139  0.3482 -0.0114 -0.0062
                                            0.0044  0.1473 -0.0215  0.0012  0.0097
                                           -0.1174 -0.0271 -0.0953  0.6841  0.4765
                                            0.3266 -0.0791
   184. (0.00039) RY*( 6) C   8           s(  1.95%)p46.72( 91.01%)d 3.62(  7.04%)
                                            0.0000  0.0011 -0.0155  0.1210  0.0677
                                           -0.0009  0.0518 -0.0458  0.1218 -0.0010
                                           -0.0189  0.0828 -0.1306 -0.0047 -0.0683
                                            0.8484  0.3764 -0.0247  0.1629 -0.0408
                                            0.0319 -0.2015
   185. (0.00026) RY*( 7) C   8           s( 16.89%)p 1.69( 28.62%)d 3.23( 54.50%)
                                           -0.0000  0.0017  0.0453  0.4083  0.0087
                                           -0.0101 -0.1350  0.4984  0.0339 -0.0026
                                           -0.0337  0.1039 -0.0647  0.0031  0.0287
                                            0.0361  0.0009 -0.2171 -0.4698 -0.0790
                                            0.5120  0.0933
   186. (0.00023) RY*( 8) C   8           s(  5.49%)p 7.17( 39.40%)d10.03( 55.10%)
                                            0.0000 -0.0024  0.0504  0.2265 -0.0325
                                            0.0027  0.0554  0.5297 -0.1972 -0.0004
                                            0.0898  0.0663  0.2178 -0.0137 -0.0965
                                           -0.0405  0.0212  0.0651  0.2907 -0.5305
                                           -0.4215 -0.0566
   187. (0.00020) RY*( 9) C   8           s(  7.95%)p 4.89( 38.84%)d 6.70( 53.22%)
                                            0.0000 -0.0027  0.0873  0.2675  0.0170
                                           -0.0032 -0.0756 -0.5288 -0.0379 -0.0022
                                            0.0053  0.1431  0.1872 -0.0127 -0.1310
                                           -0.1484 -0.0813 -0.3558  0.2755 -0.4289
                                            0.3517 -0.1484
   188. (0.00017) RY*(10) C   8           s( 56.59%)p 0.41( 23.13%)d 0.36( 20.28%)
                                           -0.0000 -0.0008  0.0377  0.7509 -0.0244
                                            0.0047  0.0537 -0.1286  0.1261  0.0027
                                            0.0302 -0.3466 -0.2214  0.0019 -0.0296
                                           -0.1076 -0.1158  0.0349  0.0522  0.3062
                                           -0.2760 -0.1700
   189. (0.00013) RY*(11) C   8           s(  1.53%)p38.23( 58.38%)d26.25( 40.09%)
                                           -0.0000 -0.0070  0.0910  0.0013 -0.0833
                                           -0.0026 -0.0572 -0.0043  0.0255  0.0044
                                            0.0330 -0.6230  0.0992 -0.0038  0.0217
                                           -0.0148  0.4244 -0.1219  0.1879 -0.0929
                                            0.1222  0.5720
   190. (0.00010) RY*(12) C   8           s(  1.34%)p32.73( 43.90%)d40.82( 54.75%)
   191. (0.00008) RY*(13) C   8           s( 13.46%)p 4.92( 66.20%)d 1.51( 20.34%)
   192. (0.00004) RY*(14) C   8           s(  0.98%)p20.23( 19.79%)d80.97( 79.23%)
   193. (0.00002) RY*(15) C   8           s(  7.11%)p10.87( 77.25%)d 2.20( 15.64%)
   194. (0.00001) RY*(16) C   8           s(  0.23%)p99.99( 98.37%)d 5.94(  1.39%)
   195. (0.00000) RY*(17) C   8           s( 88.64%)p 0.10(  9.07%)d 0.03(  2.29%)
   196. (0.00485) RY*( 1) N   9           s(  0.43%)p99.99( 97.09%)d 5.84(  2.49%)
                                           -0.0000  0.0022  0.0415  0.0503 -0.0000
                                            0.0104 -0.3147  0.0236 -0.0093  0.0148
                                           -0.4276  0.0240 -0.0008 -0.0225  0.8265
                                            0.0622 -0.0021  0.0836 -0.0668 -0.0155
                                            0.0270 -0.1116
   197. (0.00362) RY*( 2) N   9           s(  9.64%)p 9.02( 86.89%)d 0.36(  3.48%)
                                           -0.0000 -0.0231  0.3060  0.0466  0.0044
                                            0.0162  0.6633 -0.1717 -0.0156 -0.0065
                                            0.4285 -0.0296 -0.0123  0.0002  0.4609
                                           -0.0412 -0.0115 -0.0520  0.0380 -0.0938
                                            0.1414 -0.0425
   198. (0.00176) RY*( 3) N   9           s( 44.22%)p 1.19( 52.68%)d 0.07(  3.10%)
                                            0.0000  0.0033  0.6623 -0.0596 -0.0030
                                           -0.0080 -0.5752 -0.1706 -0.0815  0.0016
                                            0.3354 -0.0888  0.1618 -0.0053 -0.0582
                                           -0.0930  0.0391 -0.0874  0.0698 -0.0868
                                            0.0918 -0.0496
   199. (0.00110) RY*( 4) N   9           s( 29.48%)p 1.95( 57.52%)d 0.44( 13.00%)
                                            0.0000  0.0013  0.5328 -0.1044  0.0018
                                            0.0029  0.3230 -0.0832 -0.0657 -0.0102
                                           -0.6210 -0.0566  0.1335 -0.0025 -0.2199
                                           -0.0585  0.0328  0.3217  0.1117  0.0667
                                            0.0033  0.0977
   200. (0.00039) RY*( 5) N   9           s(  4.04%)p16.39( 66.13%)d 7.39( 29.83%)
                                            0.0000  0.0033 -0.0039  0.2008  0.0031
                                           -0.0014 -0.0227  0.1093  0.0051  0.0003
                                           -0.0383  0.4420  0.0003  0.0058  0.0826
                                           -0.6647  0.0570 -0.1330  0.3548 -0.1259
                                           -0.2005  0.3142
   201. (0.00021) RY*( 6) N   9           s( 13.96%)p 1.25( 17.39%)d 4.92( 68.64%)
                                           -0.0000  0.0023 -0.1379  0.3467  0.0201
                                           -0.0124 -0.1182 -0.2160 -0.1772  0.0155
                                            0.2523  0.1154  0.0395  0.0015  0.0270
                                            0.0432 -0.0198  0.7577  0.0434  0.2062
                                            0.1185  0.2321
   202. (0.00015) RY*( 7) N   9           s(  8.03%)p 9.75( 78.24%)d 1.71( 13.73%)
                                           -0.0000 -0.0009  0.2034  0.1941 -0.0354
                                            0.0023 -0.0141  0.6396  0.2488  0.0047
                                            0.1227 -0.4721 -0.2325  0.0003  0.0655
                                           -0.0885 -0.0844  0.1143  0.0596  0.2845
                                           -0.1038  0.1702
   203. (0.00010) RY*( 8) N   9           s( 23.38%)p 1.17( 27.40%)d 2.11( 49.22%)
   204. (0.00008) RY*( 9) N   9           s( 20.73%)p 2.49( 51.56%)d 1.34( 27.71%)
   205. (0.00006) RY*(10) N   9           s( 32.20%)p 1.24( 39.77%)d 0.87( 28.02%)
   206. (0.00003) RY*(11) N   9           s( 12.23%)p 6.02( 73.63%)d 1.16( 14.13%)
   207. (0.00002) RY*(12) N   9           s(  0.25%)p49.38( 12.37%)d99.99( 87.38%)
   208. (0.00002) RY*(13) N   9           s(  0.88%)p19.98( 17.64%)d92.31( 81.48%)
   209. (0.00000) RY*(14) N   9           s( 98.97%)p 0.00(  0.19%)d 0.01(  0.84%)
   210. (0.00001) RY*(15) N   9           s(  1.25%)p37.41( 46.81%)d41.51( 51.94%)
   211. (0.00000) RY*(16) N   9           s(  0.21%)p99.99( 94.74%)d23.94(  5.05%)
   212. (0.00000) RY*(17) N   9           s(  0.21%)p99.99( 79.98%)d92.95( 19.81%)
   213. (0.00802) RY*( 1) C  10           s(  0.09%)p99.99( 95.02%)d52.37(  4.89%)
                                           -0.0000 -0.0083  0.0183  0.0229 -0.0018
                                           -0.0059 -0.4411 -0.0100  0.0089  0.0026
                                            0.7799  0.0133 -0.0075 -0.0309  0.3716
                                           -0.0594  0.0660  0.0042 -0.1111  0.1849
                                           -0.0187  0.0449
   214. (0.00673) RY*( 2) C  10           s(  0.40%)p99.99( 95.69%)d 9.92(  3.92%)
                                            0.0000  0.0087  0.0576 -0.0166 -0.0167
                                            0.0127  0.2457 -0.0086 -0.0255 -0.0219
                                           -0.2870  0.0440  0.0424 -0.0092  0.8941
                                            0.0975  0.0073  0.0619  0.0250 -0.0036
                                            0.0353  0.1829
   215. (0.00297) RY*( 3) C  10           s(  0.04%)p99.99( 58.93%)d99.99( 41.02%)
                                            0.0000 -0.0005  0.0091  0.0190 -0.0011
                                           -0.0133 -0.6379 -0.1448  0.0187 -0.0087
                                           -0.3939 -0.0549  0.0070  0.0014  0.0512
                                           -0.0077 -0.0061 -0.0679 -0.5465 -0.3132
                                            0.0464  0.0819
   216. (0.00084) RY*( 4) C  10           s(  0.04%)p99.99(  9.18%)d99.99( 90.78%)
                                           -0.0000  0.0005 -0.0128  0.0168  0.0010
                                            0.0013  0.0001  0.2354 -0.0125  0.0004
                                           -0.0152  0.1645 -0.0337 -0.0018  0.0011
                                           -0.0835  0.0279 -0.4600 -0.0070  0.1155
                                            0.8263 -0.0033
   217. (0.00078) RY*( 5) C  10           s(  4.18%)p16.73( 69.96%)d 6.18( 25.86%)
                                           -0.0000  0.0165 -0.0742  0.1857 -0.0396
                                           -0.0061 -0.0409  0.0117 -0.0121  0.0129
                                            0.1314  0.1029  0.0170  0.0294  0.0444
                                            0.8091 -0.1082 -0.0583  0.0737 -0.3128
                                            0.0700 -0.3835
   218. (0.00061) RY*( 6) C  10           s( 13.48%)p 1.76( 23.78%)d 4.66( 62.74%)
                                            0.0000 -0.0097  0.3308 -0.1590  0.0022
                                            0.0022 -0.0916  0.1757 -0.1316 -0.0038
                                            0.1414 -0.2593  0.1970  0.0051 -0.1021
                                            0.0997 -0.1863  0.2237  0.2836 -0.4200
                                            0.2228  0.5205
   219. (0.00042) RY*( 7) C  10           s( 79.07%)p 0.06(  4.45%)d 0.21( 16.49%)
                                           -0.0000  0.0006  0.7867 -0.4140  0.0194
                                           -0.0082  0.0793 -0.0415  0.0973  0.0191
                                            0.0137 -0.0171 -0.1282  0.0242  0.0119
                                            0.0579 -0.0747 -0.1435 -0.1744  0.0897
                                           -0.0545 -0.3206
   220. (0.00018) RY*( 8) C  10           s( 28.52%)p 1.48( 42.22%)d 1.03( 29.26%)
                                            0.0000  0.0095  0.2984  0.4334  0.0909
                                           -0.0036 -0.2769  0.0709 -0.1661 -0.0016
                                           -0.1625  0.3841  0.0073  0.0184  0.0313
                                           -0.2228 -0.2966  0.3808  0.2625  0.1173
                                            0.0782 -0.2424
   221. (0.00017) RY*( 9) C  10           s( 15.25%)p 4.57( 69.75%)d 0.98( 15.00%)
                                            0.0000 -0.0076  0.0862  0.3807 -0.0094
                                            0.0037  0.1469  0.1423 -0.2360 -0.0011
                                            0.0360 -0.5698  0.4721 -0.0025  0.0647
                                           -0.1457 -0.1601 -0.1902 -0.2008  0.0451
                                           -0.0415 -0.2642
   222. (0.00013) RY*(10) C  10           s(  2.33%)p20.24( 47.12%)d21.71( 50.55%)
                                            0.0000  0.0077  0.0026  0.1445  0.0482
                                            0.0004  0.4491 -0.0376  0.1209 -0.0029
                                            0.2822  0.3120 -0.0168  0.0053 -0.0262
                                           -0.2181 -0.1674  0.2251 -0.5091 -0.4266
                                            0.1162  0.0132
   223. (0.00009) RY*(11) C  10           s( 11.54%)p 6.50( 74.96%)d 1.17( 13.50%)
   224. (0.00007) RY*(12) C  10           s( 20.51%)p 2.15( 44.18%)d 1.72( 35.31%)
   225. (0.00005) RY*(13) C  10           s( 13.94%)p 2.04( 28.41%)d 4.14( 57.65%)
   226. (0.00002) RY*(14) C  10           s(  1.28%)p47.15( 60.39%)d29.92( 38.33%)
   227. (0.00002) RY*(15) C  10           s( 13.30%)p 5.78( 76.86%)d 0.74(  9.84%)
   228. (0.00000) RY*(16) C  10           s(  0.09%)p99.99( 98.59%)d15.27(  1.32%)
   229. (0.00000) RY*(17) C  10           s( 95.98%)p 0.01(  0.75%)d 0.03(  3.27%)
   230. (0.00670) RY*( 1) C  11           s(  0.79%)p99.99( 95.90%)d 4.19(  3.31%)
                                            0.0000  0.0248  0.0807  0.0278  0.0005
                                           -0.0166  0.1779 -0.0577  0.0100  0.0265
                                           -0.1839  0.0739 -0.0206 -0.0181  0.9396
                                            0.0086  0.0058 -0.0030  0.0936 -0.1479
                                            0.0127  0.0474
   231. (0.00261) RY*( 2) C  11           s(  0.62%)p99.99( 96.78%)d 4.23(  2.60%)
                                           -0.0000 -0.0153  0.0760 -0.0033  0.0112
                                           -0.0129 -0.4685  0.0660  0.0263  0.0260
                                            0.7967 -0.1336 -0.0620  0.0233  0.2662
                                           -0.0516 -0.1091 -0.0413 -0.0257  0.0230
                                           -0.0300 -0.1491
   232. (0.00112) RY*( 3) C  11           s( 30.34%)p 1.79( 54.38%)d 0.50( 15.28%)
                                           -0.0000  0.0048  0.5471 -0.0631  0.0050
                                            0.0115 -0.5497  0.1033 -0.0146  0.0115
                                           -0.4086 -0.0556  0.0001 -0.0164 -0.0137
                                           -0.2323  0.0780  0.1216  0.1488  0.0090
                                           -0.3315 -0.0770
   233. (0.00109) RY*( 4) C  11           s( 45.71%)p 0.94( 42.85%)d 0.25( 11.44%)
                                            0.0000  0.0057  0.6749 -0.0380  0.0114
                                           -0.0146  0.4945 -0.0177  0.0152 -0.0031
                                            0.2124 -0.1496  0.0161 -0.0184 -0.1041
                                           -0.3077  0.0979 -0.2227 -0.0724 -0.1002
                                            0.2050 -0.0867
   234. (0.00048) RY*( 5) C  11           s(  0.41%)p61.60( 25.18%)d99.99( 74.42%)
                                            0.0000  0.0002 -0.0064  0.0634  0.0054
                                           -0.0015  0.3780  0.1885  0.0945 -0.0018
                                            0.2233  0.0991  0.0512 -0.0003 -0.0231
                                           -0.0398  0.0009  0.2922  0.5854  0.3116
                                           -0.4615 -0.0779
   235. (0.00026) RY*( 6) C  11           s( 44.56%)p 0.81( 36.19%)d 0.43( 19.24%)
                                            0.0000 -0.0008 -0.2265  0.6279  0.0052
                                            0.0100  0.0216  0.1259 -0.0592 -0.0156
                                           -0.0972 -0.4198  0.1316 -0.0044  0.0769
                                           -0.2620  0.2533 -0.2752 -0.1642  0.1799
                                           -0.1943 -0.1400
   236. (0.00018) RY*( 7) C  11           s( 24.37%)p 2.37( 57.67%)d 0.74( 17.95%)
                                           -0.0000 -0.0043  0.3737  0.3171 -0.0593
                                           -0.0063 -0.0498  0.2157 -0.0596  0.0107
                                            0.0384  0.1378  0.1097  0.0051  0.0289
                                            0.6639  0.2235  0.0345 -0.1125  0.3431
                                            0.1604  0.1491
   237. (0.00018) RY*( 8) C  11           s(  1.72%)p38.93( 67.02%)d18.15( 31.25%)
                                           -0.0000  0.0006  0.1199  0.0522  0.0106
                                           -0.0015  0.0877 -0.6987 -0.0338  0.0053
                                            0.0887 -0.3081  0.1059  0.0020 -0.0172
                                            0.2407  0.0308  0.3219 -0.2209 -0.0828
                                           -0.3877  0.0547
   238. (0.00010) RY*( 9) C  11           s( 24.03%)p 2.66( 63.98%)d 0.50( 11.99%)
   239. (0.00008) RY*(10) C  11           s(  3.75%)p17.55( 65.78%)d 8.13( 30.48%)
   240. (0.00003) RY*(11) C  11           s(  8.25%)p 1.96( 16.16%)d 9.16( 75.59%)
   241. (0.00004) RY*(12) C  11           s(  6.07%)p 6.67( 40.47%)d 8.81( 53.46%)
   242. (0.00000) RY*(13) C  11           s(  0.81%)p34.53( 27.92%)d88.12( 71.27%)
   243. (0.00000) RY*(14) C  11           s(  0.02%)p99.99( 97.35%)d99.99(  2.63%)
   244. (0.00000) RY*(15) C  11           s( 96.33%)p 0.03(  2.70%)d 0.01(  0.97%)
   245. (0.00001) RY*(16) C  11           s(  0.85%)p41.59( 35.16%)d75.71( 64.00%)
   246. (0.00001) RY*(17) C  11           s( 11.48%)p 6.50( 74.58%)d 1.21( 13.94%)
   247. (0.00558) RY*( 1) C  12           s(  0.57%)p99.99( 94.53%)d 8.55(  4.90%)
                                            0.0000 -0.0263  0.0679 -0.0162  0.0129
                                            0.0135 -0.4862 -0.0426 -0.0294 -0.0231
                                            0.8310  0.0819  0.0513 -0.0038  0.0707
                                            0.0181  0.0174  0.1151  0.0282 -0.0262
                                            0.0650  0.1734
   248. (0.00199) RY*( 2) C  12           s(  0.35%)p99.99( 97.99%)d 4.68(  1.66%)
                                            0.0000 -0.0014  0.0582  0.0124  0.0012
                                            0.0036  0.0883  0.0178 -0.0325 -0.0011
                                           -0.0399 -0.0089  0.0260  0.0406  0.9478
                                            0.1090 -0.2377  0.0228 -0.0573  0.1029
                                            0.0029  0.0468
   249. (0.00065) RY*( 3) C  12           s(  0.18%)p99.99( 62.59%)d99.99( 37.23%)
                                            0.0000  0.0002 -0.0141  0.0394  0.0022
                                           -0.0186  0.6530 -0.1532  0.0837 -0.0115
                                            0.3894 -0.1080  0.0566  0.0015 -0.0421
                                            0.0160 -0.0020 -0.1130  0.4462  0.2828
                                            0.2776 -0.0586
   250. (0.00056) RY*( 4) C  12           s(  0.02%)p99.99( 28.37%)d99.99( 71.62%)
                                            0.0000 -0.0001 -0.0083  0.0106  0.0011
                                           -0.0001  0.4552  0.0224  0.0271 -0.0004
                                            0.2716  0.0077  0.0137  0.0006 -0.0278
                                           -0.0202 -0.0007 -0.1153 -0.7143 -0.4194
                                            0.0945  0.0885
   251. (0.00037) RY*( 5) C  12           s(  2.31%)p39.88( 92.00%)d 2.47(  5.69%)
                                           -0.0000 -0.0011 -0.0166  0.1508  0.0071
                                           -0.0020 -0.0021  0.0862  0.0344  0.0010
                                           -0.0058 -0.0290 -0.0235 -0.0214 -0.0714
                                            0.9146  0.2606  0.0025 -0.1304  0.1926
                                           -0.0150  0.0510
   252. (0.00038) RY*( 6) C  12           s( 89.28%)p 0.05(  4.74%)d 0.07(  5.98%)
                                           -0.0000  0.0041  0.9394  0.0916 -0.0449
                                           -0.0109  0.0525 -0.0081  0.0915  0.0179
                                           -0.0712  0.0199 -0.1551 -0.0021 -0.0738
                                           -0.0144 -0.0245 -0.0306  0.0283  0.0099
                                           -0.0088  0.2405
   253. (0.00017) RY*( 7) C  12           s( 78.78%)p 0.04(  3.20%)d 0.23( 18.02%)
                                            0.0000 -0.0045 -0.2063  0.8633  0.0037
                                            0.0061 -0.0243 -0.0030  0.0530 -0.0087
                                           -0.0277 -0.0150 -0.0981  0.0046  0.0235
                                           -0.1312 -0.0068 -0.1400  0.1091 -0.1028
                                           -0.0803  0.3629
   254. (0.00008) RY*( 8) C  12           s(  4.71%)p15.60( 73.53%)d 4.62( 21.76%)
   255. (0.00006) RY*( 9) C  12           s(  1.80%)p21.85( 39.40%)d32.61( 58.80%)
   256. (0.00002) RY*(10) C  12           s(  8.83%)p 1.21( 10.68%)d 9.12( 80.49%)
   257. (0.00000) RY*(11) C  12           s( 96.79%)p 0.03(  2.65%)d 0.01(  0.56%)
   258. (0.00001) RY*(12) C  12           s(  0.47%)p99.99( 77.54%)d46.67( 21.99%)
   259. (0.00000) RY*(13) C  12           s( 10.62%)p 1.43( 15.18%)d 6.98( 74.19%)
   260. (0.00001) RY*(14) C  12           s(  0.57%)p99.99( 94.69%)d 8.38(  4.74%)
   261. (0.00000) RY*(15) C  12           s(  2.76%)p34.36( 94.80%)d 0.88(  2.44%)
   262. (0.00000) RY*(16) C  12           s(  1.19%)p 9.32( 11.09%)d73.75( 87.72%)
   263. (0.00000) RY*(17) C  12           s(  0.86%)p99.99( 97.11%)d 2.38(  2.04%)
   264. (0.00544) RY*( 1) C  13           s(  0.33%)p99.99( 94.53%)d15.60(  5.14%)
                                           -0.0000  0.0263 -0.0350  0.0362 -0.0081
                                           -0.0065  0.1433 -0.0310  0.0139  0.0129
                                           -0.3475  0.0649 -0.0305  0.0254 -0.8909
                                            0.0345 -0.0442  0.0517 -0.0758  0.1491
                                            0.0160  0.1431
   265. (0.00209) RY*( 2) C  13           s(  0.45%)p99.99( 97.38%)d 4.80(  2.17%)
                                           -0.0000 -0.0017  0.0545 -0.0390 -0.0039
                                           -0.0198 -0.4576  0.0674  0.1041  0.0309
                                            0.7422 -0.1213 -0.1651 -0.0163 -0.3779
                                            0.0535  0.0942 -0.0444 -0.0492  0.0678
                                           -0.0403 -0.1052
   266. (0.00086) RY*( 3) C  13           s(  0.14%)p99.99( 75.91%)d99.99( 23.95%)
                                            0.0000  0.0002  0.0160  0.0334  0.0024
                                           -0.0084  0.7343  0.1131  0.0606 -0.0045
                                            0.4379  0.0908  0.0282  0.0008 -0.0491
                                           -0.0132 -0.0031 -0.2321 -0.0751 -0.0071
                                            0.4241  0.0078
   267. (0.00053) RY*( 4) C  13           s(  0.09%)p99.99( 16.00%)d99.99( 83.91%)
                                           -0.0000 -0.0000 -0.0201  0.0222  0.0050
                                            0.0113 -0.3355 -0.0231 -0.0994  0.0076
                                           -0.1794  0.0216 -0.0572 -0.0017  0.0197
                                           -0.0080  0.0213 -0.3250  0.4089  0.3010
                                            0.6876 -0.0528
   268. (0.00040) RY*( 5) C  13           s( 66.31%)p 0.42( 28.10%)d 0.08(  5.59%)
                                           -0.0000  0.0015  0.8128  0.0200 -0.0463
                                            0.0046  0.0558  0.2149 -0.0337 -0.0028
                                           -0.1177 -0.3953  0.0249  0.0228 -0.0317
                                            0.0722 -0.2303 -0.1933  0.0395 -0.0013
                                           -0.0766 -0.1054
   269. (0.00027) RY*( 6) C  13           s( 35.80%)p 1.68( 60.07%)d 0.12(  4.13%)
                                           -0.0000  0.0014  0.4411 -0.4029 -0.0335
                                           -0.0084 -0.0068 -0.3507  0.1757  0.0148
                                            0.0177  0.4891 -0.2887  0.0026 -0.0020
                                           -0.3446  0.0700  0.0855  0.0909 -0.1153
                                            0.0404  0.1039
   270. (0.00013) RY*( 7) C  13           s( 61.03%)p 0.29( 17.89%)d 0.35( 21.08%)
                                            0.0000 -0.0046  0.0252  0.7791 -0.0515
                                           -0.0019 -0.0479 -0.1419  0.0995  0.0042
                                            0.0391  0.2182 -0.2071 -0.0071 -0.0248
                                           -0.1574 -0.1706 -0.2796  0.1772 -0.2593
                                           -0.1654  0.0814
   271. (0.00007) RY*( 8) C  13           s(  3.90%)p 8.07( 31.44%)d16.60( 64.66%)
   272. (0.00005) RY*( 9) C  13           s( 13.20%)p 3.35( 44.22%)d 3.23( 42.59%)
   273. (0.00004) RY*(10) C  13           s(  2.99%)p10.50( 31.36%)d21.99( 65.65%)
   274. (0.00001) RY*(11) C  13           s(  3.72%)p10.58( 39.31%)d15.33( 56.97%)
   275. (0.00001) RY*(12) C  13           s( 10.26%)p 7.99( 81.95%)d 0.76(  7.79%)
   276. (0.00002) RY*(13) C  13           s(  1.43%)p63.13( 90.31%)d 5.77(  8.25%)
   277. (0.00000) RY*(14) C  13           s(  0.01%)p 1.00( 13.84%)d 6.23( 86.16%)
   278. (0.00001) RY*(15) C  13           s(  1.14%)p70.22( 80.10%)d16.44( 18.76%)
   279. (0.00000) RY*(16) C  13           s( 99.14%)p 0.00(  0.42%)d 0.00(  0.44%)
   280. (0.00000) RY*(17) C  13           s(  0.16%)p99.99( 97.25%)d15.82(  2.59%)
   281. (0.00578) RY*( 1) C  14           s(  0.37%)p99.99( 95.20%)d11.85(  4.43%)
                                            0.0000 -0.0214  0.0518 -0.0231  0.0080
                                           -0.0123  0.3802  0.0098  0.0177  0.0155
                                           -0.5400 -0.0283 -0.0216 -0.0170  0.7149
                                           -0.0389  0.0312 -0.0130 -0.1076  0.1630
                                           -0.0239 -0.0735
   282. (0.00203) RY*( 2) C  14           s(  1.83%)p51.72( 94.88%)d 1.79(  3.28%)
                                            0.0000  0.0200  0.1316 -0.0231 -0.0090
                                            0.0059  0.3717 -0.0212 -0.0517 -0.0158
                                           -0.6025  0.0662  0.0968 -0.0187 -0.6473
                                            0.0863  0.0599 -0.1009  0.0221 -0.0782
                                           -0.0629 -0.1100
   283. (0.00088) RY*( 3) C  14           s(  0.31%)p99.99( 55.69%)d99.99( 44.00%)
                                            0.0000  0.0002  0.0420  0.0366 -0.0010
                                           -0.0162  0.5660  0.2542  0.0758 -0.0069
                                            0.3799  0.1229 -0.0351  0.0009 -0.0150
                                            0.0700 -0.0057 -0.2366 -0.4417 -0.2264
                                            0.3673  0.0528
   284. (0.00058) RY*( 4) C  14           s( 36.92%)p 0.90( 33.26%)d 0.81( 29.82%)
                                            0.0000 -0.0030  0.5937 -0.1293  0.0013
                                           -0.0074  0.3468 -0.2249  0.1129  0.0150
                                            0.3191  0.0742 -0.1493 -0.0011  0.0371
                                            0.1246 -0.0473  0.2455  0.2086 -0.0038
                                           -0.4408 -0.0127
   285. (0.00047) RY*( 5) C  14           s( 42.05%)p 0.79( 33.22%)d 0.59( 24.73%)
                                            0.0000 -0.0048  0.6424 -0.0881  0.0004
                                           -0.0098 -0.4397 -0.0374  0.0558  0.0120
                                           -0.1901  0.2225 -0.1985 -0.0019  0.0720
                                            0.0439 -0.0435 -0.2615 -0.0696 -0.1365
                                            0.3928 -0.0341
   286. (0.00033) RY*( 6) C  14           s( 26.40%)p 2.69( 71.01%)d 0.10(  2.60%)
                                            0.0000 -0.0087  0.3482  0.3760 -0.0354
                                           -0.0011  0.0438 -0.0260 -0.1863  0.0013
                                            0.0789 -0.3080  0.2621 -0.0103 -0.0442
                                           -0.7017  0.0920 -0.1203 -0.0728  0.0619
                                           -0.0396  0.0278
   287. (0.00018) RY*( 7) C  14           s( 17.99%)p 4.00( 71.91%)d 0.56( 10.10%)
                                            0.0000  0.0057  0.2246  0.3549  0.0589
                                           -0.0004 -0.0827  0.6313  0.1128 -0.0066
                                           -0.0794 -0.3376 -0.0512 -0.0083 -0.0130
                                            0.3500  0.2351  0.2554  0.0803  0.0342
                                           -0.0091  0.1676
   288. (0.00012) RY*( 8) C  14           s(  7.59%)p 5.93( 44.99%)d 6.25( 47.43%)
                                            0.0000 -0.0017 -0.0155  0.2272 -0.1550
                                            0.0048  0.0546 -0.1442  0.1192 -0.0095
                                           -0.1016 -0.0690 -0.3098 -0.0114 -0.1278
                                            0.0146 -0.5330 -0.0507 -0.1152  0.3688
                                            0.0267  0.5672
   289. (0.00010) RY*( 9) C  14           s( 13.37%)p 5.50( 73.56%)d 0.98( 13.06%)
   290. (0.00008) RY*(10) C  14           s( 32.47%)p 1.52( 49.31%)d 0.56( 18.22%)
   291. (0.00007) RY*(11) C  14           s( 13.08%)p 0.98( 12.82%)d 5.67( 74.10%)
   292. (0.00004) RY*(12) C  14           s(  4.70%)p 5.56( 26.17%)d14.69( 69.12%)
   293. (0.00003) RY*(13) C  14           s(  2.24%)p 6.77( 15.19%)d36.78( 82.57%)
   294. (0.00001) RY*(14) C  14           s(  1.23%)p77.43( 94.99%)d 3.09(  3.79%)
   295. (0.00001) RY*(15) C  14           s(  3.74%)p21.00( 78.45%)d 4.77( 17.81%)
   296. (0.00001) RY*(16) C  14           s(  1.10%)p42.24( 46.32%)d47.95( 52.58%)
   297. (0.00000) RY*(17) C  14           s( 94.72%)p 0.03(  3.09%)d 0.02(  2.19%)
   298. (0.00936) RY*( 1) C  15           s(  9.31%)p 9.16( 85.31%)d 0.58(  5.37%)
                                            0.0000  0.0430  0.2982  0.0259 -0.0412
                                           -0.0590 -0.8342  0.0569  0.0656 -0.0014
                                           -0.1106  0.0545 -0.0021 -0.0148 -0.3606
                                            0.0135  0.0224 -0.1544  0.0236 -0.1341
                                            0.1051 -0.0181
   299. (0.00707) RY*( 2) C  15           s( 27.53%)p 0.68( 18.64%)d 1.96( 53.83%)
                                           -0.0000  0.0120  0.5234 -0.0331 -0.0077
                                            0.0046  0.0713  0.1030  0.0475 -0.0383
                                           -0.3377 -0.1836  0.0718 -0.0509 -0.0823
                                            0.0418  0.0545  0.5723 -0.1612  0.3748
                                           -0.2035  0.0538
   300. (0.00642) RY*( 3) C  15           s(  1.61%)p 6.52( 10.52%)d54.41( 87.86%)
                                           -0.0000  0.0023  0.1270  0.0018 -0.0040
                                           -0.0177  0.1268  0.1671  0.0159 -0.0503
                                           -0.0212  0.0153  0.0394  0.0557 -0.1742
                                           -0.1496 -0.0083 -0.1228  0.6939 -0.1185
                                           -0.4919  0.3550
   301. (0.00233) RY*( 4) C  15           s( 17.45%)p 3.93( 68.50%)d 0.80( 14.05%)
                                           -0.0000 -0.0056  0.3877  0.1554  0.0016
                                           -0.0446 -0.1164 -0.1507  0.1381 -0.0235
                                            0.6944 -0.1252  0.0793 -0.0248  0.3061
                                           -0.1455  0.0869 -0.1037 -0.1975  0.0397
                                           -0.2943  0.0498
   302. (0.00105) RY*( 5) C  15           s( 33.59%)p 1.13( 37.93%)d 0.85( 28.48%)
                                           -0.0000  0.0029  0.5771 -0.0329 -0.0408
                                           -0.0150  0.4712 -0.1469 -0.0538 -0.0290
                                           -0.0836  0.1964  0.0343  0.0023 -0.2847
                                           -0.0547 -0.0298 -0.4027 -0.1054 -0.1781
                                            0.2198 -0.1775
   303. (0.00034) RY*( 6) C  15           s(  6.96%)p10.92( 76.04%)d 2.44( 16.99%)
                                           -0.0000 -0.0020 -0.1098  0.2082  0.1193
                                            0.0025  0.1362  0.1775  0.2749 -0.0080
                                            0.4026  0.0346 -0.2401  0.0291 -0.5561
                                           -0.2651 -0.1829  0.3620 -0.0171 -0.0236
                                            0.1923 -0.0329
   304. (0.00013) RY*( 7) C  15           s( 51.79%)p 0.70( 36.06%)d 0.23( 12.16%)
                                            0.0000  0.0049 -0.0629  0.7158  0.0379
                                            0.0004  0.0007  0.1500  0.1014  0.0084
                                           -0.3853  0.1347 -0.0481 -0.0104  0.1749
                                           -0.3559 -0.0381 -0.1324 -0.2039 -0.0762
                                           -0.2120 -0.1083
   305. (0.00007) RY*( 8) C  15           s( 11.38%)p 6.41( 72.95%)d 1.38( 15.67%)
   306. (0.00004) RY*( 9) C  15           s(  2.15%)p31.94( 68.83%)d13.46( 29.01%)
   307. (0.00005) RY*(10) C  15           s( 24.28%)p 2.68( 65.05%)d 0.44( 10.67%)
   308. (0.00003) RY*(11) C  15           s(  8.66%)p 6.24( 54.01%)d 4.31( 37.33%)
   309. (0.00001) RY*(12) C  15           s(  4.90%)p16.42( 80.50%)d 2.98( 14.59%)
   310. (0.00001) RY*(13) C  15           s(  5.89%)p 9.25( 54.52%)d 6.72( 39.59%)
   311. (0.00000) RY*(14) C  15           s( 84.70%)p 0.12(  9.90%)d 0.06(  5.40%)
   312. (0.00001) RY*(15) C  15           s(  0.42%)p68.75( 29.19%)d99.99( 70.38%)
   313. (0.00001) RY*(16) C  15           s(  6.67%)p12.42( 82.78%)d 1.58( 10.55%)
   314. (0.00001) RY*(17) C  15           s(  2.32%)p21.75( 50.53%)d20.29( 47.15%)
   315. (0.00272) RY*( 1) O  16           s(  2.88%)p33.32( 95.94%)d 0.41(  1.18%)
                                           -0.0000  0.0013  0.1229  0.1170 -0.0010
                                            0.0014  0.3903 -0.1112 -0.0146  0.0123
                                           -0.8325 -0.0097 -0.0422  0.0070 -0.3110
                                           -0.0435 -0.0266  0.0686  0.0161  0.0536
                                           -0.0598  0.0208
   316. (0.00082) RY*( 2) O  16           s( 55.22%)p 0.78( 43.06%)d 0.03(  1.72%)
                                           -0.0000  0.0063  0.7132 -0.2083 -0.0038
                                            0.0261 -0.3477 -0.0769 -0.0420  0.0065
                                           -0.2426 -0.0854 -0.0180  0.0151  0.4563
                                           -0.1615  0.0192 -0.0420 -0.1128  0.0305
                                            0.0225 -0.0354
   317. (0.00074) RY*( 3) O  16           s( 33.87%)p 1.88( 63.78%)d 0.07(  2.35%)
                                           -0.0000  0.0058  0.5723 -0.1055 -0.0013
                                            0.0239  0.1474 -0.1057 -0.0020  0.0082
                                            0.3940 -0.1461  0.0172  0.0084 -0.6521
                                           -0.0050 -0.0448 -0.0998  0.0641 -0.0612
                                           -0.0746  0.0102
   318. (0.00012) RY*( 4) O  16           s( 22.37%)p 3.39( 75.72%)d 0.09(  1.92%)
                                           -0.0000  0.0106  0.2440  0.4050  0.0014
                                            0.0321  0.6783 -0.0805 -0.0293  0.0074
                                            0.2638  0.0888 -0.0581  0.0156  0.4544
                                            0.0134 -0.0291  0.0364 -0.0817 -0.0053
                                           -0.0875  0.0591
   319. (0.00006) RY*( 5) O  16           s( 13.51%)p 6.28( 84.78%)d 0.13(  1.71%)
   320. (0.00004) RY*( 6) O  16           s( 40.80%)p 1.34( 54.77%)d 0.11(  4.43%)
   321. (0.00001) RY*( 7) O  16           s(  6.91%)p13.37( 92.37%)d 0.10(  0.72%)
   322. (0.00001) RY*( 8) O  16           s( 21.62%)p 3.63( 78.38%)d 0.00(  0.00%)
   323. (0.00000) RY*( 9) O  16           s(  0.39%)p99.99( 99.59%)d 0.04(  0.02%)
   324. (0.00001) RY*(10) O  16           s(  0.00%)p 1.00( 99.99%)d 0.00(  0.01%)
   325. (0.00000) RY*(11) O  16           s( 99.94%)p 0.00(  0.06%)d 0.00(  0.00%)
   326. (0.00000) RY*(12) O  16           s(  0.01%)p99.99( 99.98%)d 0.49(  0.01%)
   327. (0.00001) RY*(13) O  16           s(  1.08%)p 1.89(  2.05%)d89.40( 96.87%)
   328. (0.00001) RY*(14) O  16           s(  0.52%)p 5.73(  2.97%)d99.99( 96.51%)
   329. (0.00000) RY*(15) O  16           s(  0.16%)p 5.56(  0.91%)d99.99( 98.93%)
   330. (0.00001) RY*(16) O  16           s(  0.37%)p 9.55(  3.53%)d99.99( 96.10%)
   331. (0.00000) RY*(17) O  16           s(  0.15%)p16.79(  2.60%)d99.99( 97.24%)
   332. (0.00104) RY*( 1)Br  17           s(  0.47%)p99.99( 99.53%)
                                           -0.0002  0.0689  0.0042  0.4185 -0.0088
                                           -0.8639  0.0131  0.2710
   333. (0.00079) RY*( 2)Br  17           s(  0.02%)p99.99( 99.98%)
                                           -0.0005  0.0136  0.0146  0.9051  0.0080
                                            0.4200  0.0010 -0.0623
   334. (0.00030) RY*( 3)Br  17           s( 14.78%)p 5.77( 85.22%)
                                           -0.0178  0.3841 -0.0076  0.0392  0.0201
                                           -0.2293  0.0574 -0.8912
   335. (0.00002) RY*( 4)Br  17           s( 84.72%)p 0.18( 15.28%)
   336. (0.00040) RY*( 1) H  18           s(100.00%)
                                           -0.0005  1.0000  0.0026
   337. (0.00022) RY*( 2) H  18           s(100.00%)
                                           -0.0012 -0.0026  1.0000
   338. (0.00046) RY*( 1) H  19           s(100.00%)
                                           -0.0006  1.0000  0.0023
   339. (0.00022) RY*( 2) H  19           s(100.00%)
                                           -0.0012 -0.0023  1.0000
   340. (0.00079) RY*( 1) H  20           s(100.00%)
                                           -0.0017  1.0000  0.0017
   341. (0.00020) RY*( 2) H  20           s(100.00%)
                                           -0.0008 -0.0017  1.0000
   342. (0.00074) RY*( 1) H  21           s(100.00%)
                                           -0.0017  1.0000  0.0021
   343. (0.00026) RY*( 2) H  21           s(100.00%)
                                           -0.0007 -0.0021  1.0000
   344. (0.00046) RY*( 1) H  22           s(100.00%)
                                           -0.0006  1.0000  0.0023
   345. (0.00022) RY*( 2) H  22           s(100.00%)
                                           -0.0011 -0.0024  1.0000
   346. (0.00208) RY*( 1) H  23           s(100.00%)
                                            0.0028  1.0000 -0.0015
   347. (0.00031) RY*( 2) H  23           s(100.00%)
                                           -0.0012  0.0015  1.0000
   348. (0.00250) RY*( 1) H  24           s(100.00%)
                                            0.0068  1.0000 -0.0037
   349. (0.00039) RY*( 2) H  24           s(100.00%)
                                           -0.0019  0.0037  1.0000
   350. (0.00062) RY*( 1) H  25           s(100.00%)
                                           -0.0014  1.0000  0.0031
   351. (0.00023) RY*( 2) H  25           s(100.00%)
                                           -0.0011 -0.0031  1.0000
   352. (0.00040) RY*( 1) H  26           s(100.00%)
                                           -0.0006  1.0000  0.0029
   353. (0.00023) RY*( 2) H  26           s(100.00%)
                                           -0.0012 -0.0029  1.0000
   354. (0.00047) RY*( 1) H  27           s(100.00%)
                                           -0.0007  1.0000  0.0027
   355. (0.00022) RY*( 2) H  27           s(100.00%)
                                           -0.0012 -0.0027  1.0000
   356. (0.00092) RY*( 1) H  28           s(100.00%)
                                           -0.0017  1.0000  0.0013
   357. (0.00017) RY*( 2) H  28           s(100.00%)
                                           -0.0007 -0.0013  1.0000
   358. (0.00111) RY*( 1) H  29           s(100.00%)
                                            0.0038  1.0000 -0.0047
   359. (0.00024) RY*( 2) H  29           s(100.00%)
                                           -0.0013  0.0047  1.0000
   360. (0.01559) BD*( 1) C   1 - C   2  
                ( 50.08%)   0.7076* C   1 s( 34.69%)p 1.88( 65.28%)d 0.00(  0.03%)
                                            0.0000  0.5888 -0.0110  0.0003 -0.0000
                                           -0.6066  0.0060  0.0113 -0.0001 -0.3058
                                           -0.0166  0.0083 -0.0000 -0.4353  0.0378
                                            0.0038 -0.0000  0.0118  0.0114  0.0037
                                            0.0058 -0.0015
                ( 49.92%)  -0.7066* C   2 s( 34.65%)p 1.88( 65.32%)d 0.00(  0.03%)
                                            0.0000  0.5885 -0.0128 -0.0020 -0.0004
                                            0.6121 -0.0209 -0.0087  0.0004  0.3273
                                           -0.0311 -0.0020 -0.0000  0.4115  0.0203
                                           -0.0106  0.0006  0.0098  0.0130  0.0036
                                            0.0059  0.0009
   361. (0.32425) BD*( 2) C   1 - C   2  
                ( 49.57%)   0.7041* C   1 s(  0.00%)p 1.00( 99.96%)d 0.00(  0.04%)
                                           -0.0000  0.0003 -0.0000  0.0003  0.0001
                                            0.6232  0.0167  0.0079 -0.0004 -0.6744
                                           -0.0180 -0.0087  0.0005 -0.3943 -0.0104
                                           -0.0050  0.0002  0.0017  0.0052  0.0056
                                           -0.0179  0.0006
                ( 50.43%)  -0.7101* C   2 s(  0.00%)p 1.00( 99.96%)d 0.00(  0.04%)
                                           -0.0000 -0.0001 -0.0004  0.0005 -0.0000
                                            0.6245  0.0156  0.0080 -0.0010 -0.6745
                                           -0.0170 -0.0091  0.0011 -0.3922 -0.0100
                                           -0.0050  0.0007 -0.0071  0.0061 -0.0111
                                            0.0068 -0.0112
   362. (0.01539) BD*( 1) C   1 - C   6  
                ( 50.08%)   0.7077* C   1 s( 34.65%)p 1.88( 65.32%)d 0.00(  0.03%)
                                            0.0000  0.5885 -0.0117  0.0001 -0.0000
                                            0.1757 -0.0323  0.0004 -0.0001 -0.2700
                                           -0.0184  0.0077 -0.0000  0.7399 -0.0195
                                           -0.0123 -0.0000  0.0013  0.0054 -0.0114
                                           -0.0015  0.0126
                ( 49.92%)  -0.7065* C   6 s( 34.72%)p 1.88( 65.25%)d 0.00(  0.03%)
                                            0.0000  0.5891 -0.0134 -0.0016 -0.0003
                                           -0.1526 -0.0259 -0.0061 -0.0004  0.2919
                                           -0.0312  0.0013 -0.0001 -0.7362  0.0127
                                           -0.0119 -0.0005  0.0007  0.0078 -0.0094
                                           -0.0001  0.0128
   363. (0.01149) BD*( 1) C   1 - H  18  
                ( 39.76%)   0.6305* C   1 s( 30.58%)p 2.27( 69.35%)d 0.00(  0.07%)
                                            0.0003 -0.5527 -0.0180  0.0005 -0.0001
                                           -0.4593 -0.0024 -0.0046 -0.0010 -0.6143
                                           -0.0031 -0.0062 -0.0013  0.3243  0.0015
                                            0.0032  0.0007 -0.0173  0.0109  0.0123
                                            0.0057  0.0080
                ( 60.24%)  -0.7762* H  18 s(100.00%)
                                           -1.0000 -0.0005 -0.0012
   364. (0.01518) BD*( 1) C   2 - C   3  
                ( 50.46%)   0.7103* C   2 s( 34.73%)p 1.88( 65.23%)d 0.00(  0.03%)
                                            0.0000  0.5893 -0.0101  0.0012  0.0003
                                           -0.4520  0.0297  0.0055  0.0000 -0.5950
                                            0.0119  0.0099 -0.0005  0.3035  0.0267
                                           -0.0092  0.0008  0.0130 -0.0046 -0.0107
                                           -0.0035 -0.0019
                ( 49.54%)  -0.7039* C   3 s( 34.74%)p 1.88( 65.23%)d 0.00(  0.03%)
                                           -0.0001  0.5892  0.0153 -0.0015 -0.0001
                                            0.4400  0.0141 -0.0066 -0.0001  0.5946
                                           -0.0090 -0.0056  0.0003 -0.3215  0.0379
                                           -0.0013 -0.0007  0.0145 -0.0034 -0.0081
                                           -0.0026 -0.0039
   365. (0.01125) BD*( 1) C   2 - H  19  
                ( 39.71%)   0.6301* C   2 s( 30.52%)p 2.27( 69.41%)d 0.00(  0.07%)
                                           -0.0003  0.5522  0.0182  0.0006  0.0002
                                           -0.1702 -0.0012 -0.0012 -0.0002  0.2863
                                            0.0013  0.0032  0.0006 -0.7636 -0.0044
                                           -0.0072 -0.0014 -0.0051  0.0080 -0.0135
                                           -0.0019  0.0199
                ( 60.29%)  -0.7765* H  19 s(100.00%)
                                            1.0000  0.0006  0.0012
   366. (0.02484) BD*( 1) C   3 - C   4  
                ( 50.87%)   0.7132* C   3 s( 34.92%)p 1.86( 65.05%)d 0.00(  0.03%)
                                            0.0001  0.5909  0.0060  0.0038  0.0003
                                            0.1449  0.0167 -0.0021  0.0013 -0.2948
                                            0.0169  0.0046  0.0010  0.7361 -0.0034
                                           -0.0098  0.0011  0.0011  0.0068 -0.0091
                                           -0.0001  0.0120
                ( 49.13%)  -0.7010* C   4 s( 34.01%)p 1.94( 65.96%)d 0.00(  0.03%)
                                           -0.0000  0.5831  0.0069  0.0024  0.0001
                                           -0.1724  0.0102  0.0001 -0.0011  0.2742
                                            0.0023  0.0006 -0.0001 -0.7446  0.0134
                                            0.0026 -0.0032  0.0002  0.0048 -0.0104
                                           -0.0005  0.0129
   367. (0.35497) BD*( 2) C   3 - C   4  
                ( 50.30%)   0.7092* C   3 s(  0.00%)p 1.00( 99.96%)d 0.00(  0.04%)
                                            0.0001  0.0034 -0.0010  0.0020 -0.0002
                                           -0.6281 -0.0074 -0.0033  0.0012  0.6727
                                            0.0108  0.0034 -0.0010  0.3903  0.0035
                                            0.0039 -0.0011  0.0069 -0.0058  0.0111
                                           -0.0070  0.0110
                ( 49.70%)  -0.7050* C   4 s(  0.00%)p 1.00( 99.97%)d 0.00(  0.03%)
                                           -0.0001  0.0028  0.0019  0.0017  0.0000
                                           -0.6225 -0.0057 -0.0031  0.0033  0.6753
                                            0.0118  0.0064 -0.0034  0.3949  0.0006
                                            0.0024 -0.0029 -0.0050  0.0094 -0.0055
                                           -0.0086 -0.0094
   368. (0.01255) BD*( 1) C   3 - H  20  
                ( 39.51%)   0.6286* C   3 s( 30.25%)p 2.30( 69.68%)d 0.00(  0.07%)
                                           -0.0003  0.5497 -0.0168 -0.0022 -0.0000
                                           -0.6243 -0.0029 -0.0019 -0.0008 -0.3254
                                           -0.0058  0.0003  0.0005 -0.4484  0.0067
                                           -0.0049 -0.0023  0.0127  0.0176  0.0104
                                            0.0092 -0.0023
                ( 60.49%)  -0.7777* H  20 s(100.00%)
                                            1.0000  0.0017  0.0008
   369. (0.02214) BD*( 1) C   4 - C   5  
                ( 49.18%)   0.7013* C   4 s( 34.03%)p 1.94( 65.93%)d 0.00(  0.03%)
                                            0.0000 -0.5834 -0.0057 -0.0008 -0.0001
                                           -0.6140  0.0050  0.0008 -0.0029 -0.3124
                                            0.0014 -0.0009 -0.0006 -0.4295  0.0153
                                            0.0006 -0.0026 -0.0106 -0.0128 -0.0042
                                           -0.0062  0.0014
                ( 50.82%)  -0.7129* C   5 s( 35.07%)p 1.85( 64.90%)d 0.00(  0.03%)
                                           -0.0001 -0.5922 -0.0067 -0.0044 -0.0003
                                            0.6124 -0.0094 -0.0076  0.0008  0.3295
                                           -0.0161 -0.0047 -0.0004  0.4058  0.0158
                                           -0.0060  0.0022 -0.0099 -0.0121 -0.0030
                                           -0.0053 -0.0002
   370. (0.03888) BD*( 1) C   4 - C   7  
                ( 51.26%)   0.7159* C   4 s( 31.93%)p 2.13( 68.05%)d 0.00(  0.02%)
                                            0.0002  0.5650 -0.0096 -0.0046 -0.0003
                                           -0.4531 -0.0009  0.0020 -0.0010 -0.6085
                                           -0.0223  0.0030 -0.0027  0.3231  0.0008
                                           -0.0011  0.0010  0.0114 -0.0052 -0.0083
                                           -0.0028 -0.0037
                ( 48.74%)  -0.6982* C   7 s( 29.12%)p 2.43( 70.85%)d 0.00(  0.03%)
                                            0.0002  0.5396  0.0067 -0.0003  0.0001
                                            0.4110  0.0046 -0.0028  0.0029  0.6308
                                           -0.0133 -0.0011  0.0004 -0.3758 -0.0138
                                            0.0019 -0.0042  0.0096 -0.0070 -0.0103
                                           -0.0037 -0.0024
   371. (0.01483) BD*( 1) C   5 - C   6  
                ( 49.51%)   0.7036* C   5 s( 34.78%)p 1.87( 65.19%)d 0.00(  0.03%)
                                            0.0001 -0.5896 -0.0137  0.0019  0.0001
                                           -0.4531  0.0289  0.0021 -0.0008 -0.5932
                                            0.0095  0.0061 -0.0007  0.3047  0.0276
                                           -0.0076  0.0004 -0.0126  0.0044  0.0106
                                            0.0034  0.0019
                ( 50.49%)  -0.7106* C   6 s( 34.60%)p 1.89( 65.37%)d 0.00(  0.03%)
                                           -0.0000 -0.5882  0.0088 -0.0020 -0.0003
                                            0.4362  0.0129  0.0100  0.0008  0.5972
                                           -0.0097  0.0098  0.0006 -0.3239  0.0380
                                           -0.0020  0.0004 -0.0145  0.0035  0.0082
                                            0.0023  0.0043
   372. (0.32006) BD*( 2) C   5 - C   6  
                ( 49.62%)   0.7044* C   5 s(  0.00%)p 1.00( 99.96%)d 0.00(  0.04%)
                                           -0.0000  0.0033  0.0007  0.0010 -0.0000
                                           -0.6220 -0.0105 -0.0099  0.0018  0.6750
                                            0.0144  0.0088 -0.0019  0.3955  0.0070
                                            0.0079 -0.0011 -0.0050  0.0105 -0.0048
                                           -0.0104 -0.0097
                ( 50.38%)  -0.7098* C   6 s(  0.00%)p 1.00( 99.96%)d 0.00(  0.04%)
                                            0.0000  0.0019  0.0002  0.0006  0.0000
                                           -0.6234 -0.0144  0.0069  0.0004  0.6726
                                            0.0158 -0.0074 -0.0002  0.3974  0.0093
                                           -0.0044 -0.0003 -0.0022 -0.0051 -0.0064
                                            0.0187 -0.0011
   373. (0.01272) BD*( 1) C   5 - H  21  
                ( 39.64%)   0.6296* C   5 s( 30.05%)p 2.33( 69.88%)d 0.00(  0.07%)
                                            0.0004 -0.5479  0.0164  0.0024  0.0001
                                           -0.1773  0.0071 -0.0029 -0.0011  0.2873
                                            0.0082 -0.0022 -0.0006 -0.7647 -0.0009
                                           -0.0039 -0.0014  0.0043 -0.0079  0.0141
                                            0.0021 -0.0198
                ( 60.36%)  -0.7769* H  21 s(100.00%)
                                           -1.0000 -0.0017 -0.0007
   374. (0.01105) BD*( 1) C   6 - H  22  
                ( 39.70%)   0.6301* C   6 s( 30.58%)p 2.27( 69.35%)d 0.00(  0.07%)
                                            0.0003 -0.5528 -0.0176  0.0004 -0.0001
                                           -0.6297 -0.0032  0.0063 -0.0010 -0.3224
                                           -0.0016  0.0037 -0.0006 -0.4393 -0.0026
                                            0.0039 -0.0007 -0.0120 -0.0177 -0.0106
                                           -0.0098  0.0027
                ( 60.30%)  -0.7765* H  22 s(100.00%)
                                           -1.0000 -0.0006 -0.0012
   375. (0.02994) BD*( 1) C   7 - C   8  
                ( 49.36%)   0.7025* C   7 s( 27.85%)p 2.59( 72.12%)d 0.00(  0.03%)
                                           -0.0001 -0.5276 -0.0073  0.0010 -0.0000
                                           -0.4237 -0.0180  0.0025 -0.0029  0.7356
                                           -0.0010  0.0001  0.0006  0.0131  0.0101
                                           -0.0043  0.0016  0.0109  0.0023 -0.0043
                                            0.0088  0.0084
                ( 50.64%)  -0.7116* C   8 s( 31.56%)p 2.17( 68.42%)d 0.00(  0.03%)
                                           -0.0002 -0.5616  0.0141  0.0037  0.0004
                                            0.4200  0.0053 -0.0008  0.0006 -0.7106
                                           -0.0214  0.0041 -0.0033 -0.0472  0.0072
                                            0.0005 -0.0006  0.0140 -0.0001 -0.0009
                                            0.0062  0.0065
   376. (0.02936) BD*( 1) C   7 - N   9  
                ( 61.09%)   0.7816* C   7 s( 21.87%)p 3.57( 78.04%)d 0.00(  0.09%)
                                           -0.0001  0.4669  0.0260  0.0012 -0.0003
                                           -0.7888  0.0327 -0.0019  0.0002 -0.1119
                                            0.0123 -0.0027  0.0006 -0.3800 -0.0028
                                            0.0016  0.0009  0.0071  0.0212  0.0046
                                            0.0197 -0.0062
                ( 38.91%)  -0.6238* N   9 s( 35.26%)p 1.83( 64.71%)d 0.00(  0.03%)
                                           -0.0001  0.5938 -0.0004 -0.0034  0.0002
                                            0.7234 -0.0018 -0.0067  0.0011  0.1159
                                            0.0058 -0.0026 -0.0001  0.3319 -0.0013
                                           -0.0017  0.0006  0.0034  0.0108  0.0067
                                            0.0084 -0.0065
   377. (0.02853) BD*( 1) C   7 - H  23  
                ( 37.83%)   0.6151* C   7 s( 21.20%)p 3.71( 78.72%)d 0.00(  0.08%)
                                            0.0003 -0.4597  0.0265 -0.0008 -0.0002
                                            0.1662 -0.0058 -0.0008  0.0008 -0.2185
                                           -0.0085 -0.0043  0.0001 -0.8433 -0.0220
                                            0.0007  0.0008  0.0041  0.0096 -0.0119
                                            0.0003 -0.0235
                ( 62.17%)  -0.7885* H  23 s(100.00%)
                                           -1.0000  0.0028 -0.0012
   378. (0.03702) BD*( 1) C   8 - C  10  
                ( 49.93%)   0.7066* C   8 s( 34.69%)p 1.88( 65.28%)d 0.00(  0.03%)
                                            0.0000 -0.5888 -0.0153 -0.0021  0.0001
                                           -0.2610 -0.0058  0.0002 -0.0008  0.3555
                                            0.0102 -0.0004  0.0009 -0.6766  0.0185
                                            0.0004 -0.0020  0.0061 -0.0079  0.0102
                                            0.0024 -0.0091
                ( 50.07%)  -0.7076* C  10 s( 39.29%)p 1.54( 60.68%)d 0.00(  0.03%)
                                           -0.0001 -0.6267 -0.0113 -0.0067 -0.0003
                                            0.2900 -0.0060  0.0006  0.0023 -0.4280
                                            0.0116  0.0007 -0.0028  0.5824  0.0052
                                           -0.0011  0.0104  0.0077 -0.0060  0.0074
                                            0.0039 -0.0098
   379. (0.41798) BD*( 2) C   8 - C  10  
                ( 52.36%)   0.7236* C   8 s(  0.00%)p 1.00( 99.97%)d 0.00(  0.03%)
                                            0.0001  0.0018 -0.0006  0.0000 -0.0000
                                            0.8576 -0.0047  0.0079 -0.0068  0.5098
                                            0.0002  0.0052 -0.0032 -0.0644  0.0036
                                           -0.0001  0.0005 -0.0070  0.0071  0.0060
                                            0.0144 -0.0006
                ( 47.64%)  -0.6902* C  10 s(  0.00%)p 1.00( 99.98%)d 0.00(  0.02%)
                                           -0.0000 -0.0043 -0.0004 -0.0004 -0.0000
                                            0.8599 -0.0132  0.0113 -0.0033  0.5062
                                           -0.0058  0.0065 -0.0014 -0.0609  0.0013
                                           -0.0006 -0.0000  0.0019 -0.0100 -0.0064
                                           -0.0046  0.0010
   380. (0.02469) BD*( 1) C   8 - C  14  
                ( 48.70%)   0.6979* C   8 s( 33.76%)p 1.96( 66.21%)d 0.00(  0.03%)
                                            0.0003 -0.5810 -0.0023 -0.0001 -0.0003
                                           -0.1390 -0.0002  0.0010 -0.0003  0.3283
                                            0.0006 -0.0009  0.0009  0.7313 -0.0118
                                           -0.0024  0.0056  0.0051  0.0039 -0.0117
                                            0.0031 -0.0127
                ( 51.30%)  -0.7162* C  14 s( 34.72%)p 1.88( 65.26%)d 0.00(  0.03%)
                                           -0.0002 -0.5892 -0.0038 -0.0044 -0.0004
                                            0.1435 -0.0095 -0.0030 -0.0007 -0.3279
                                            0.0169  0.0060  0.0009 -0.7238 -0.0053
                                            0.0099 -0.0010  0.0047  0.0031 -0.0080
                                            0.0021 -0.0132
   381. (0.05230) BD*( 1) N   9 - C  15  
                ( 37.03%)   0.6085* N   9 s( 35.11%)p 1.85( 64.85%)d 0.00(  0.05%)
                                           -0.0000  0.5924  0.0096  0.0046 -0.0000
                                           -0.6014  0.0276 -0.0032 -0.0016  0.5307
                                           -0.0006 -0.0042  0.0016  0.0655  0.0082
                                           -0.0008  0.0002 -0.0174 -0.0003  0.0052
                                            0.0017 -0.0120
                ( 62.97%)  -0.7935* C  15 s( 32.54%)p 2.07( 67.38%)d 0.00(  0.08%)
                                            0.0001  0.5701 -0.0191  0.0053 -0.0014
                                            0.6119 -0.0185 -0.0087 -0.0009 -0.5414
                                            0.0225  0.0015  0.0033 -0.0726  0.0034
                                           -0.0009  0.0013 -0.0241 -0.0054  0.0009
                                            0.0027 -0.0125
   382. (0.01603) BD*( 1) N   9 - H  24  
                ( 29.05%)   0.5390* N   9 s( 29.48%)p 2.39( 70.46%)d 0.00(  0.06%)
                                            0.0001 -0.5429  0.0046  0.0023  0.0001
                                            0.1452 -0.0051  0.0026 -0.0016  0.7212
                                           -0.0139 -0.0030 -0.0014  0.4037 -0.0116
                                            0.0004 -0.0010 -0.0053 -0.0058 -0.0185
                                            0.0120  0.0067
                ( 70.95%)  -0.8423* H  24 s(100.00%)
                                           -1.0000  0.0068 -0.0019
   383. (0.02531) BD*( 1) C  10 - C  11  
                ( 48.85%)   0.6989* C  10 s( 37.75%)p 1.65( 62.21%)d 0.00(  0.03%)
                                            0.0001 -0.6143 -0.0130  0.0036  0.0003
                                           -0.3998  0.0099 -0.0027 -0.0034  0.6783
                                           -0.0140  0.0056  0.0064  0.0363  0.0198
                                           -0.0024  0.0059  0.0153  0.0009 -0.0031
                                            0.0086  0.0033
                ( 51.15%)  -0.7152* C  11 s( 34.68%)p 1.88( 65.28%)d 0.00(  0.03%)
                                           -0.0000 -0.5887  0.0167 -0.0034 -0.0003
                                            0.3996 -0.0031 -0.0078 -0.0009 -0.6931
                                            0.0097  0.0125  0.0017 -0.1042  0.0391
                                           -0.0027  0.0019  0.0148  0.0006 -0.0017
                                            0.0084  0.0064
   384. (0.03007) BD*( 1) C  10 -Br  17  
                ( 48.41%)   0.6958* C  10 s( 22.91%)p 3.36( 76.90%)d 0.01(  0.19%)
                                            0.0001 -0.4779  0.0266  0.0042  0.0000
                                            0.1259  0.0070 -0.0060 -0.0001 -0.3150
                                           -0.0139  0.0178  0.0007 -0.8077 -0.0182
                                            0.0225  0.0082  0.0061  0.0078 -0.0225
                                            0.0052 -0.0360
                ( 51.59%)  -0.7183*Br  17 s( 15.41%)p 5.49( 84.59%)
                                           -0.3920 -0.0202 -0.1015 -0.0081  0.2850
                                            0.0219  0.8664  0.0563
   385. (0.01750) BD*( 1) C  11 - C  12  
                ( 49.33%)   0.7023* C  11 s( 34.86%)p 1.87( 65.10%)d 0.00(  0.03%)
                                            0.0002 -0.5903  0.0106  0.0058  0.0001
                                           -0.1329  0.0226 -0.0005  0.0001  0.3150
                                           -0.0377 -0.0010  0.0001  0.7293  0.0051
                                           -0.0140  0.0014  0.0041  0.0022 -0.0077
                                            0.0028 -0.0157
                ( 50.67%)  -0.7119* C  12 s( 34.47%)p 1.90( 65.50%)d 0.00(  0.03%)
                                           -0.0001 -0.5870  0.0108  0.0005  0.0002
                                            0.1269  0.0164  0.0044 -0.0000 -0.3034
                                           -0.0241 -0.0087  0.0000 -0.7382  0.0297
                                           -0.0120 -0.0002  0.0055  0.0046 -0.0109
                                            0.0038 -0.0113
   386. (0.31126) BD*( 2) C  11 - C  12  
                ( 49.71%)   0.7050* C  11 s(  0.00%)p 1.00( 99.96%)d 0.00(  0.04%)
                                            0.0000  0.0006  0.0002  0.0002  0.0000
                                           -0.8599 -0.0207 -0.0118  0.0006 -0.5055
                                           -0.0121 -0.0069  0.0003  0.0621  0.0016
                                            0.0009 -0.0000 -0.0007  0.0168  0.0102
                                            0.0038 -0.0021
                ( 50.29%)  -0.7092* C  12 s(  0.00%)p 1.00( 99.96%)d 0.00(  0.04%)
                                           -0.0000 -0.0004  0.0000 -0.0002 -0.0000
                                           -0.8593 -0.0206  0.0128  0.0001 -0.5066
                                           -0.0120  0.0075  0.0001  0.0609  0.0015
                                           -0.0011 -0.0001 -0.0090 -0.0103 -0.0048
                                            0.0149  0.0012
   387. (0.01147) BD*( 1) C  11 - H  25  
                ( 39.07%)   0.6250* C  11 s( 30.36%)p 2.29( 69.58%)d 0.00(  0.07%)
                                            0.0003 -0.5507 -0.0192 -0.0023  0.0003
                                           -0.2858  0.0019 -0.0028 -0.0007  0.4030
                                           -0.0044  0.0046  0.0011 -0.6719 -0.0102
                                           -0.0044 -0.0013  0.0070 -0.0124  0.0178
                                            0.0023 -0.0116
                ( 60.93%)  -0.7806* H  25 s(100.00%)
                                           -1.0000 -0.0014 -0.0011
   388. (0.01494) BD*( 1) C  12 - C  13  
                ( 49.99%)   0.7071* C  12 s( 34.66%)p 1.88( 65.30%)d 0.00(  0.03%)
                                           -0.0000 -0.5886  0.0120 -0.0003  0.0001
                                            0.2658  0.0096  0.0062  0.0003 -0.3705
                                           -0.0206 -0.0094 -0.0005  0.6656 -0.0362
                                            0.0094 -0.0003  0.0082 -0.0080  0.0109
                                            0.0036 -0.0078
                ( 50.01%)  -0.7072* C  13 s( 34.59%)p 1.89( 65.38%)d 0.00(  0.03%)
                                           -0.0000 -0.5880  0.0123  0.0030  0.0005
                                           -0.2801  0.0208  0.0028  0.0001  0.3953
                                           -0.0364 -0.0029 -0.0001 -0.6458 -0.0097
                                            0.0131 -0.0005  0.0064 -0.0075  0.0095
                                            0.0027 -0.0112
   389. (0.01079) BD*( 1) C  12 - H  26  
                ( 39.40%)   0.6277* C  12 s( 30.77%)p 2.25( 69.16%)d 0.00(  0.06%)
                                           -0.0004  0.5544  0.0178  0.0000  0.0002
                                            0.4165  0.0024 -0.0044  0.0008 -0.7159
                                           -0.0040  0.0078 -0.0014 -0.0747  0.0008
                                            0.0012 -0.0002 -0.0182 -0.0023  0.0036
                                           -0.0104 -0.0138
                ( 60.60%)  -0.7785* H  26 s(100.00%)
                                            1.0000  0.0005  0.0012
   390. (0.01496) BD*( 1) C  13 - C  14  
                ( 50.62%)   0.7115* C  13 s( 34.59%)p 1.89( 65.38%)d 0.00(  0.03%)
                                           -0.0001 -0.5880  0.0106 -0.0017 -0.0001
                                            0.4079 -0.0109 -0.0066  0.0001 -0.6936
                                            0.0145  0.0109 -0.0003 -0.0665 -0.0381
                                            0.0043 -0.0009  0.0141  0.0022 -0.0045
                                            0.0079  0.0049
                ( 49.38%)  -0.7027* C  14 s( 34.91%)p 1.86( 65.06%)d 0.00(  0.03%)
                                            0.0000 -0.5907 -0.0163  0.0017  0.0001
                                           -0.3988  0.0010  0.0044 -0.0006  0.6943
                                           -0.0074 -0.0065  0.0006  0.0874 -0.0415
                                            0.0031  0.0007  0.0143 -0.0003 -0.0004
                                            0.0083  0.0055
   391. (0.31453) BD*( 2) C  13 - C  14  
                ( 50.37%)   0.7097* C  13 s(  0.00%)p 1.00( 99.95%)d 0.00(  0.04%)
                                            0.0000  0.0016 -0.0012 -0.0012 -0.0002
                                            0.8579  0.0172  0.0096 -0.0002  0.5091
                                            0.0099  0.0054 -0.0002 -0.0620 -0.0017
                                           -0.0005 -0.0002  0.0085  0.0116  0.0057
                                           -0.0143 -0.0014
                ( 49.63%)  -0.7045* C  14 s(  0.00%)p 1.00( 99.96%)d 0.00(  0.04%)
                                           -0.0000  0.0039  0.0024  0.0007  0.0001
                                            0.8602  0.0139  0.0123 -0.0013  0.5053
                                            0.0061  0.0066 -0.0013 -0.0617 -0.0001
                                            0.0004 -0.0000 -0.0081  0.0066  0.0052
                                            0.0149 -0.0005
   392. (0.01115) BD*( 1) C  13 - H  27  
                ( 39.43%)   0.6280* C  13 s( 30.73%)p 2.25( 69.20%)d 0.00(  0.07%)
                                           -0.0003  0.5541  0.0181  0.0012  0.0004
                                            0.1332  0.0005  0.0017  0.0003 -0.3184
                                           -0.0018 -0.0041 -0.0007 -0.7568 -0.0051
                                           -0.0077 -0.0014 -0.0011 -0.0069  0.0158
                                           -0.0018  0.0188
                ( 60.57%)  -0.7783* H  27 s(100.00%)
                                            1.0000  0.0007  0.0012
   393. (0.01157) BD*( 1) C  14 - H  28  
                ( 39.33%)   0.6272* C  14 s( 30.26%)p 2.30( 69.67%)d 0.00(  0.07%)
                                           -0.0004  0.5499 -0.0158 -0.0020 -0.0002
                                           -0.2815 -0.0076 -0.0002 -0.0005  0.3921
                                            0.0110 -0.0006 -0.0001 -0.6807  0.0073
                                           -0.0054 -0.0026 -0.0070  0.0130 -0.0175
                                           -0.0012  0.0127
                ( 60.67%)  -0.7789* H  28 s(100.00%)
                                            1.0000  0.0017  0.0007
   394. (0.26335) BD*( 1) C  15 - O  16  
                ( 72.90%)   0.8538* C  15 s(  0.00%)p 1.00( 99.41%)d 0.01(  0.59%)
                                            0.0000 -0.0009 -0.0014 -0.0017 -0.0004
                                           -0.2901 -0.0162 -0.0093 -0.0028 -0.4420
                                           -0.0238 -0.0113 -0.0036  0.8433  0.0435
                                            0.0200  0.0079  0.0353 -0.0475 -0.0001
                                            0.0125 -0.0468
                ( 27.10%)  -0.5206* O  16 s(  0.00%)p 1.00( 99.89%)d 0.00(  0.11%)
                                           -0.0000 -0.0029  0.0007 -0.0002 -0.0000
                                           -0.2975  0.0002  0.0003  0.0009 -0.4475
                                           -0.0001 -0.0003  0.0016  0.8427  0.0005
                                            0.0007 -0.0030 -0.0152  0.0204 -0.0000
                                           -0.0052  0.0205
   395. (0.00518) BD*( 2) C  15 - O  16  
                ( 63.88%)   0.7993* C  15 s( 32.08%)p 2.11( 67.77%)d 0.00(  0.16%)
                                           -0.0001  0.5628 -0.0631 -0.0019 -0.0017
                                           -0.7240  0.0569 -0.0019  0.0041 -0.1798
                                           -0.0037  0.0062  0.0002 -0.3428  0.0186
                                            0.0031  0.0012  0.0145  0.0257  0.0087
                                            0.0227 -0.0093
                ( 36.12%)  -0.6010* O  16 s( 36.99%)p 1.70( 62.90%)d 0.00(  0.11%)
                                            0.0000  0.6067 -0.0427 -0.0014 -0.0000
                                            0.6920 -0.0218 -0.0016  0.0001  0.1801
                                           -0.0051  0.0016  0.0003  0.3421 -0.0105
                                            0.0001  0.0002  0.0113  0.0212  0.0041
                                            0.0214 -0.0069
   396. (0.03742) BD*( 1) C  15 - H  29  
                ( 41.56%)   0.6447* C  15 s( 35.75%)p 1.79( 64.16%)d 0.00(  0.09%)
                                            0.0002 -0.5961 -0.0459  0.0021 -0.0017
                                           -0.1023 -0.0177  0.0081 -0.0054 -0.6880
                                           -0.0089  0.0082  0.0005 -0.3964 -0.0103
                                            0.0049 -0.0005 -0.0090 -0.0018 -0.0205
                                            0.0206  0.0009
                ( 58.44%)  -0.7644* H  29 s(100.00%)
                                           -1.0000  0.0038 -0.0013


 NHO Directionality and "Bond Bending" (deviations from line of nuclear centers)

         [Thresholds for printing:  angular deviation  >  1.0 degree]
                                    hybrid p-character > 25.0%
                                    orbital occupancy  >  0.10e

                                Line of Centers        Hybrid 1              Hybrid 2
                                ---------------  -------------------   ------------------
                NBO               Theta   Phi    Theta   Phi    Dev    Theta   Phi    Dev
 ========================================================================================
     1. BD (   1) C   1 - C   2   121.7  207.4   120.5  208.1   1.3     57.1   26.8   1.3
     2. BD (   2) C   1 - C   2   121.7  207.4   113.2  312.7  90.0    113.1  312.8  89.9
     3. BD (   1) C   1 - C   6    23.8  300.3    24.0  297.1   1.3    156.5  125.2   2.0
     5. BD (   1) C   2 - C   3    67.1  233.2    65.6  234.0   1.6    111.3   52.4   1.8
     8. BD (   2) C   3 - C   4    23.8  298.7    67.0  132.9  90.2     67.1  132.3  89.8
    11. BD (   1) C   4 - C   7    65.8  234.4    67.4  234.3   1.5    117.8   56.0   3.9
    12. BD (   1) C   5 - C   6   112.8   53.2   114.4   53.8   1.7     69.1  232.4   2.1
    13. BD (   2) C   5 - C   6   112.8   53.2    66.6  132.6  89.9     66.6  132.8  89.9
    17. BD (   1) C   7 - N   9   114.2  189.3   116.4  187.6   2.7      --     --    --
    19. BD (   1) C   8 - C  10    36.2  305.3    34.5  306.1   1.8    139.6  124.4   4.2
    20. BD (   2) C   8 - C  10    36.2  305.3    93.5   30.9  90.2     86.5  210.6  90.0
    21. BD (   1) C   8 - C  14   154.0  293.2     --     --    --      24.7  113.2   1.3
    22. BD (   1) N   9 - C  15    85.5  139.0    84.7  137.6   1.6      --     --    --
    24. BD (   1) C  10 - C  11    96.0  300.1    94.4  300.3   1.7     85.1  120.1   1.2
    25. BD (   1) C  10 -Br  17    20.4  110.4    22.9  112.2   2.6      --     --    --
    26. BD (   1) C  11 - C  12   155.2  292.9   157.6  291.8   2.5     27.0  113.7   2.2
    27. BD (   2) C  11 - C  12   155.2  292.9    86.4  210.4  90.1     93.5   30.5  90.0
    28. BD (   1) C  11 - H  25    36.8  305.3    35.8  305.4   1.0      --     --    --
    29. BD (   1) C  12 - C  13   144.4  125.5   142.5  125.1   1.9     34.3  305.8   1.3
    31. BD (   1) C  13 - C  14    84.3  120.2    82.6  120.3   1.7     93.6  300.1   2.1
    32. BD (   2) C  13 - C  14    84.3  120.2    93.6   30.7  89.9     93.4   30.3  89.8
    34. BD (   1) C  14 - H  28   145.4  125.9   144.0  125.8   1.4      --     --    --
    35. BD (   1) C  15 - O  16   115.0  193.8   147.8   56.5  89.9    147.5   56.4  89.9
    36. BD (   2) C  15 - O  16   115.0  193.8     --     --    --      64.4   14.8   1.1
    37. BD (   1) C  15 - H  29    60.7   82.0    60.0   80.3   1.6      --     --    --
    54. LP (   1) N   9             --     --    148.5   54.3   --       --     --    --
    55. LP (   1) O  16             --     --    115.3  194.9   --       --     --    --
    56. LP (   2) O  16             --     --    108.9  293.8   --       --     --    --
    58. LP (   2)Br  17             --     --     71.1  300.6   --       --     --    --
    59. LP (   3)Br  17             --     --     86.6  209.4   --       --     --    --
   361. BD*(   2) C   1 - C   2   121.7  207.4   113.2  312.7  90.0    113.1  312.8  89.9
   367. BD*(   2) C   3 - C   4    23.8  298.7    67.0  132.9  90.2     67.1  132.3  89.8
   372. BD*(   2) C   5 - C   6   112.8   53.2    66.6  132.6  89.9     66.6  132.8  89.9
   379. BD*(   2) C   8 - C  10    36.2  305.3    93.5   30.9  90.2     86.5  210.6  90.0
   386. BD*(   2) C  11 - C  12   155.2  292.9    86.4  210.4  90.1     93.5   30.5  90.0
   391. BD*(   2) C  13 - C  14    84.3  120.2    93.6   30.7  89.9     93.4   30.3  89.8
   394. BD*(   1) C  15 - O  16   115.0  193.8   147.8   56.5  89.9    147.5   56.4  89.9


 Second Order Perturbation Theory Analysis of Fock Matrix in NBO Basis

     Threshold for printing:   0.50 kcal/mol
                                                                              E(2)  E(j)-E(i) F(i,j)
         Donor NBO (i)                     Acceptor NBO (j)                 kcal/mol   a.u.    a.u. 
 ===================================================================================================

 within unit  1
   1. BD (   1) C   1 - C   2        / 94. RY*(   1) C   3                    0.85    1.89    0.036
   1. BD (   1) C   1 - C   2        / 95. RY*(   2) C   3                    1.59    1.94    0.050
   1. BD (   1) C   1 - C   2        /145. RY*(   1) C   6                    1.03    1.86    0.039
   1. BD (   1) C   1 - C   2        /146. RY*(   2) C   6                    1.44    2.18    0.050
   1. BD (   1) C   1 - C   2        /362. BD*(   1) C   1 - C   6            2.52    1.39    0.053
   1. BD (   1) C   1 - C   2        /363. BD*(   1) C   1 - H  18            1.34    1.39    0.039
   1. BD (   1) C   1 - C   2        /364. BD*(   1) C   2 - C   3            2.62    1.38    0.054
   1. BD (   1) C   1 - C   2        /365. BD*(   1) C   2 - H  19            1.34    1.38    0.038
   1. BD (   1) C   1 - C   2        /368. BD*(   1) C   3 - H  20            2.45    1.38    0.052
   1. BD (   1) C   1 - C   2        /374. BD*(   1) C   6 - H  22            2.36    1.38    0.051
   2. BD (   2) C   1 - C   2        / 97. RY*(   4) C   3                    1.07    1.69    0.042
   2. BD (   2) C   1 - C   2        /148. RY*(   4) C   6                    0.81    1.79    0.037
   2. BD (   2) C   1 - C   2        /367. BD*(   2) C   3 - C   4           28.15    0.35    0.089
   2. BD (   2) C   1 - C   2        /372. BD*(   2) C   5 - C   6           28.85    0.35    0.090
   3. BD (   1) C   1 - C   6        / 77. RY*(   1) C   2                    1.01    1.86    0.039
   3. BD (   1) C   1 - C   6        / 78. RY*(   2) C   2                    1.48    2.16    0.051
   3. BD (   1) C   1 - C   6        /128. RY*(   1) C   5                    0.83    1.87    0.035
   3. BD (   1) C   1 - C   6        /129. RY*(   2) C   5                    1.66    1.96    0.051
   3. BD (   1) C   1 - C   6        /360. BD*(   1) C   1 - C   2            2.52    1.39    0.053
   3. BD (   1) C   1 - C   6        /363. BD*(   1) C   1 - H  18            1.34    1.39    0.039
   3. BD (   1) C   1 - C   6        /365. BD*(   1) C   2 - H  19            2.36    1.38    0.051
   3. BD (   1) C   1 - C   6        /371. BD*(   1) C   5 - C   6            2.55    1.38    0.053
   3. BD (   1) C   1 - C   6        /373. BD*(   1) C   5 - H  21            2.48    1.37    0.052
   3. BD (   1) C   1 - C   6        /374. BD*(   1) C   6 - H  22            1.34    1.38    0.039
   4. BD (   1) C   1 - H  18        / 77. RY*(   1) C   2                    1.34    1.71    0.043
   4. BD (   1) C   1 - H  18        /145. RY*(   1) C   6                    1.33    1.71    0.043
   4. BD (   1) C   1 - H  18        /360. BD*(   1) C   1 - C   2            0.95    1.24    0.031
   4. BD (   1) C   1 - H  18        /362. BD*(   1) C   1 - C   6            0.94    1.24    0.030
   4. BD (   1) C   1 - H  18        /364. BD*(   1) C   2 - C   3            3.84    1.24    0.062
   4. BD (   1) C   1 - H  18        /365. BD*(   1) C   2 - H  19            0.56    1.23    0.024
   4. BD (   1) C   1 - H  18        /371. BD*(   1) C   5 - C   6            3.79    1.23    0.061
   4. BD (   1) C   1 - H  18        /374. BD*(   1) C   6 - H  22            0.56    1.23    0.023
   5. BD (   1) C   2 - C   3        / 60. RY*(   1) C   1                    0.97    1.87    0.038
   5. BD (   1) C   2 - C   3        / 61. RY*(   2) C   1                    1.40    2.18    0.050
   5. BD (   1) C   2 - C   3        /111. RY*(   1) C   4                    1.24    2.00    0.045
   5. BD (   1) C   2 - C   3        /112. RY*(   2) C   4                    0.73    1.87    0.033
   5. BD (   1) C   2 - C   3        /360. BD*(   1) C   1 - C   2            2.56    1.39    0.053
   5. BD (   1) C   2 - C   3        /363. BD*(   1) C   1 - H  18            2.31    1.38    0.051
   5. BD (   1) C   2 - C   3        /365. BD*(   1) C   2 - H  19            1.33    1.38    0.038
   5. BD (   1) C   2 - C   3        /366. BD*(   1) C   3 - C   4            3.66    1.37    0.063
   5. BD (   1) C   2 - C   3        /368. BD*(   1) C   3 - H  20            1.50    1.38    0.041
   5. BD (   1) C   2 - C   3        /370. BD*(   1) C   4 - C   7            3.98    1.25    0.063
   6. BD (   1) C   2 - H  19        / 60. RY*(   1) C   1                    1.24    1.73    0.041
   6. BD (   1) C   2 - H  19        / 94. RY*(   1) C   3                    1.20    1.74    0.041
   6. BD (   1) C   2 - H  19        /360. BD*(   1) C   1 - C   2            0.94    1.24    0.030
   6. BD (   1) C   2 - H  19        /362. BD*(   1) C   1 - C   6            3.71    1.24    0.061
   6. BD (   1) C   2 - H  19        /363. BD*(   1) C   1 - H  18            0.57    1.24    0.024
   6. BD (   1) C   2 - H  19        /364. BD*(   1) C   2 - C   3            0.98    1.24    0.031
   6. BD (   1) C   2 - H  19        /366. BD*(   1) C   3 - C   4            4.07    1.23    0.063
   6. BD (   1) C   2 - H  19        /368. BD*(   1) C   3 - H  20            0.56    1.23    0.023
   7. BD (   1) C   3 - C   4        / 77. RY*(   1) C   2                    1.22    1.86    0.043
   7. BD (   1) C   3 - C   4        / 78. RY*(   2) C   2                    1.53    2.16    0.052
   7. BD (   1) C   3 - C   4        /128. RY*(   1) C   5                    0.81    1.87    0.035
   7. BD (   1) C   3 - C   4        /162. RY*(   1) C   7                    1.31    1.75    0.043
   7. BD (   1) C   3 - C   4        /364. BD*(   1) C   2 - C   3            3.15    1.39    0.059
   7. BD (   1) C   3 - C   4        /365. BD*(   1) C   2 - H  19            1.97    1.38    0.047
   7. BD (   1) C   3 - C   4        /368. BD*(   1) C   3 - H  20            1.61    1.38    0.042
   7. BD (   1) C   3 - C   4        /369. BD*(   1) C   4 - C   5            3.44    1.38    0.062
   7. BD (   1) C   3 - C   4        /370. BD*(   1) C   4 - C   7            1.92    1.26    0.044
   7. BD (   1) C   3 - C   4        /373. BD*(   1) C   5 - H  21            2.45    1.38    0.052
   7. BD (   1) C   3 - C   4        /377. BD*(   1) C   7 - H  23            0.75    1.22    0.027
   8. BD (   2) C   3 - C   4        / 79. RY*(   3) C   2                    2.02    0.89    0.041
   8. BD (   2) C   3 - C   4        /130. RY*(   3) C   5                    1.94    1.06    0.044
   8. BD (   2) C   3 - C   4        /361. BD*(   2) C   1 - C   2           28.22    0.35    0.089
   8. BD (   2) C   3 - C   4        /372. BD*(   2) C   5 - C   6           26.85    0.35    0.087
   8. BD (   2) C   3 - C   4        /375. BD*(   1) C   7 - C   8            3.36    0.77    0.049
   8. BD (   2) C   3 - C   4        /376. BD*(   1) C   7 - N   9            0.52    0.72    0.019
   8. BD (   2) C   3 - C   4        /377. BD*(   1) C   7 - H  23            2.27    0.74    0.040
   8. BD (   2) C   3 - C   4        /379. BD*(   2) C   8 - C  10            1.00    0.32    0.016
   9. BD (   1) C   3 - H  20        / 77. RY*(   1) C   2                    1.17    1.71    0.040
   9. BD (   1) C   3 - H  20        /111. RY*(   1) C   4                    1.74    1.85    0.051
   9. BD (   1) C   3 - H  20        /360. BD*(   1) C   1 - C   2            3.66    1.24    0.060
   9. BD (   1) C   3 - H  20        /364. BD*(   1) C   2 - C   3            1.10    1.24    0.033
   9. BD (   1) C   3 - H  20        /365. BD*(   1) C   2 - H  19            0.56    1.24    0.023
   9. BD (   1) C   3 - H  20        /366. BD*(   1) C   3 - C   4            1.31    1.23    0.036
   9. BD (   1) C   3 - H  20        /369. BD*(   1) C   4 - C   5            4.77    1.23    0.068
  10. BD (   1) C   4 - C   5        / 94. RY*(   1) C   3                    0.77    1.89    0.034
  10. BD (   1) C   4 - C   5        /145. RY*(   1) C   6                    1.16    1.86    0.042
  10. BD (   1) C   4 - C   5        /146. RY*(   2) C   6                    1.58    2.18    0.053
  10. BD (   1) C   4 - C   5        /162. RY*(   1) C   7                    1.73    1.75    0.049
  10. BD (   1) C   4 - C   5        /366. BD*(   1) C   3 - C   4            3.47    1.37    0.062
  10. BD (   1) C   4 - C   5        /368. BD*(   1) C   3 - H  20            2.52    1.38    0.053
  10. BD (   1) C   4 - C   5        /370. BD*(   1) C   4 - C   7            1.99    1.26    0.045
  10. BD (   1) C   4 - C   5        /371. BD*(   1) C   5 - C   6            3.08    1.38    0.058
  10. BD (   1) C   4 - C   5        /373. BD*(   1) C   5 - H  21            1.65    1.38    0.043
  10. BD (   1) C   4 - C   5        /374. BD*(   1) C   6 - H  22            1.94    1.38    0.046
  10. BD (   1) C   4 - C   5        /376. BD*(   1) C   7 - N   9            2.06    1.19    0.044
  11. BD (   1) C   4 - C   7        / 94. RY*(   1) C   3                    1.53    1.85    0.048
  11. BD (   1) C   4 - C   7        /128. RY*(   1) C   5                    1.70    1.83    0.050
  11. BD (   1) C   4 - C   7        /180. RY*(   2) C   8                    0.73    1.78    0.032
  11. BD (   1) C   4 - C   7        /181. RY*(   3) C   8                    0.66    1.40    0.027
  11. BD (   1) C   4 - C   7        /196. RY*(   1) N   9                    1.23    1.39    0.037
  11. BD (   1) C   4 - C   7        /364. BD*(   1) C   2 - C   3            2.20    1.35    0.049
  11. BD (   1) C   4 - C   7        /366. BD*(   1) C   3 - C   4            2.09    1.34    0.047
  11. BD (   1) C   4 - C   7        /369. BD*(   1) C   4 - C   5            1.96    1.34    0.046
  11. BD (   1) C   4 - C   7        /371. BD*(   1) C   5 - C   6            2.14    1.35    0.048
  11. BD (   1) C   4 - C   7        /375. BD*(   1) C   7 - C   8            2.98    1.20    0.053
  11. BD (   1) C   4 - C   7        /376. BD*(   1) C   7 - N   9            0.90    1.16    0.029
  11. BD (   1) C   4 - C   7        /377. BD*(   1) C   7 - H  23            0.96    1.18    0.030
  11. BD (   1) C   4 - C   7        /378. BD*(   1) C   8 - C  10            1.92    1.30    0.045
  11. BD (   1) C   4 - C   7        /379. BD*(   2) C   8 - C  10            2.28    0.75    0.041
  11. BD (   1) C   4 - C   7        /382. BD*(   1) N   9 - H  24            1.16    1.27    0.034
  12. BD (   1) C   5 - C   6        / 60. RY*(   1) C   1                    0.96    1.87    0.038
  12. BD (   1) C   5 - C   6        / 61. RY*(   2) C   1                    1.43    2.18    0.050
  12. BD (   1) C   5 - C   6        /111. RY*(   1) C   4                    0.85    2.00    0.037
  12. BD (   1) C   5 - C   6        /112. RY*(   2) C   4                    1.22    1.87    0.043
  12. BD (   1) C   5 - C   6        /362. BD*(   1) C   1 - C   6            2.49    1.38    0.052
  12. BD (   1) C   5 - C   6        /363. BD*(   1) C   1 - H  18            2.31    1.38    0.051
  12. BD (   1) C   5 - C   6        /369. BD*(   1) C   4 - C   5            3.61    1.38    0.063
  12. BD (   1) C   5 - C   6        /370. BD*(   1) C   4 - C   7            3.81    1.25    0.062
  12. BD (   1) C   5 - C   6        /373. BD*(   1) C   5 - H  21            1.50    1.37    0.041
  12. BD (   1) C   5 - C   6        /374. BD*(   1) C   6 - H  22            1.29    1.38    0.038
  13. BD (   2) C   5 - C   6        / 62. RY*(   3) C   1                    1.42    0.77    0.032
  13. BD (   2) C   5 - C   6        /361. BD*(   2) C   1 - C   2           27.78    0.35    0.088
  13. BD (   2) C   5 - C   6        /367. BD*(   2) C   3 - C   4           29.62    0.35    0.091
  14. BD (   1) C   5 - H  21        /111. RY*(   1) C   4                    1.87    1.85    0.053
  14. BD (   1) C   5 - H  21        /145. RY*(   1) C   6                    1.12    1.71    0.039
  14. BD (   1) C   5 - H  21        /362. BD*(   1) C   1 - C   6            3.59    1.24    0.060
  14. BD (   1) C   5 - H  21        /366. BD*(   1) C   3 - C   4            4.91    1.23    0.069
  14. BD (   1) C   5 - H  21        /369. BD*(   1) C   4 - C   5            1.32    1.23    0.036
  14. BD (   1) C   5 - H  21        /371. BD*(   1) C   5 - C   6            1.07    1.23    0.032
  14. BD (   1) C   5 - H  21        /374. BD*(   1) C   6 - H  22            0.55    1.24    0.023
  15. BD (   1) C   6 - H  22        / 60. RY*(   1) C   1                    1.24    1.73    0.041
  15. BD (   1) C   6 - H  22        /128. RY*(   1) C   5                    1.19    1.72    0.040
  15. BD (   1) C   6 - H  22        /360. BD*(   1) C   1 - C   2            3.69    1.24    0.060
  15. BD (   1) C   6 - H  22        /362. BD*(   1) C   1 - C   6            0.94    1.24    0.030
  15. BD (   1) C   6 - H  22        /363. BD*(   1) C   1 - H  18            0.56    1.24    0.024
  15. BD (   1) C   6 - H  22        /369. BD*(   1) C   4 - C   5            3.99    1.23    0.063
  15. BD (   1) C   6 - H  22        /371. BD*(   1) C   5 - C   6            0.96    1.24    0.031
  15. BD (   1) C   6 - H  22        /373. BD*(   1) C   5 - H  21            0.55    1.23    0.023
  16. BD (   1) C   7 - C   8        /112. RY*(   2) C   4                    0.57    1.84    0.029
  16. BD (   1) C   7 - C   8        /113. RY*(   3) C   4                    0.92    1.59    0.034
  16. BD (   1) C   7 - C   8        /179. RY*(   1) C   8                    0.54    2.34    0.032
  16. BD (   1) C   7 - C   8        /198. RY*(   3) N   9                    0.71    1.83    0.033
  16. BD (   1) C   7 - C   8        /213. RY*(   1) C  10                    2.37    2.19    0.065
  16. BD (   1) C   7 - C   8        /214. RY*(   2) C  10                    1.25    2.26    0.048
  16. BD (   1) C   7 - C   8        /281. RY*(   1) C  14                    1.38    1.80    0.045
  16. BD (   1) C   7 - C   8        /335. RY*(   4)Br  17                    0.66   16.22    0.093
  16. BD (   1) C   7 - C   8        /366. BD*(   1) C   3 - C   4            1.51    1.34    0.040
  16. BD (   1) C   7 - C   8        /367. BD*(   2) C   3 - C   4            2.54    0.79    0.043
  16. BD (   1) C   7 - C   8        /370. BD*(   1) C   4 - C   7            2.85    1.22    0.053
  16. BD (   1) C   7 - C   8        /376. BD*(   1) C   7 - N   9            0.75    1.16    0.026
  16. BD (   1) C   7 - C   8        /377. BD*(   1) C   7 - H  23            1.09    1.18    0.032
  16. BD (   1) C   7 - C   8        /378. BD*(   1) C   8 - C  10            2.73    1.30    0.053
  16. BD (   1) C   7 - C   8        /380. BD*(   1) C   8 - C  14            1.83    1.32    0.044
  16. BD (   1) C   7 - C   8        /381. BD*(   1) N   9 - C  15            3.54    1.27    0.060
  16. BD (   1) C   7 - C   8        /383. BD*(   1) C  10 - C  11            2.33    1.31    0.050
  16. BD (   1) C   7 - C   8        /390. BD*(   1) C  13 - C  14            2.40    1.34    0.051
  17. BD (   1) C   7 - N   9        /112. RY*(   2) C   4                    0.73    1.97    0.034
  17. BD (   1) C   7 - N   9        /181. RY*(   3) C   8                    0.73    1.54    0.030
  17. BD (   1) C   7 - N   9        /301. RY*(   4) C  15                    1.65    1.96    0.051
  17. BD (   1) C   7 - N   9        /302. RY*(   5) C  15                    0.61    2.59    0.036
  17. BD (   1) C   7 - N   9        /369. BD*(   1) C   4 - C   5            2.14    1.48    0.050
  17. BD (   1) C   7 - N   9        /370. BD*(   1) C   4 - C   7            0.97    1.35    0.032
  17. BD (   1) C   7 - N   9        /375. BD*(   1) C   7 - C   8            1.03    1.34    0.033
  17. BD (   1) C   7 - N   9        /378. BD*(   1) C   8 - C  10            1.48    1.43    0.041
  17. BD (   1) C   7 - N   9        /379. BD*(   2) C   8 - C  10            1.62    0.89    0.038
  17. BD (   1) C   7 - N   9        /381. BD*(   1) N   9 - C  15            0.87    1.40    0.032
  17. BD (   1) C   7 - N   9        /382. BD*(   1) N   9 - H  24            0.60    1.40    0.026
  17. BD (   1) C   7 - N   9        /395. BD*(   2) C  15 - O  16            1.74    1.49    0.046
  18. BD (   1) C   7 - H  23        /180. RY*(   2) C   8                    0.51    1.63    0.026
  18. BD (   1) C   7 - H  23        /196. RY*(   1) N   9                    0.74    1.24    0.027
  18. BD (   1) C   7 - H  23        /366. BD*(   1) C   3 - C   4            3.75    1.19    0.060
  18. BD (   1) C   7 - H  23        /367. BD*(   2) C   3 - C   4            2.80    0.64    0.041
  18. BD (   1) C   7 - H  23        /370. BD*(   1) C   4 - C   7            0.83    1.07    0.027
  18. BD (   1) C   7 - H  23        /375. BD*(   1) C   7 - C   8            0.88    1.05    0.027
  18. BD (   1) C   7 - H  23        /380. BD*(   1) C   8 - C  14            4.75    1.17    0.067
  18. BD (   1) C   7 - H  23        /382. BD*(   1) N   9 - H  24            2.34    1.12    0.046
  19. BD (   1) C   8 - C  10        /162. RY*(   1) C   7                    1.34    1.79    0.044
  19. BD (   1) C   8 - C  10        /230. RY*(   1) C  11                    2.10    2.05    0.059
  19. BD (   1) C   8 - C  10        /231. RY*(   2) C  11                    0.70    1.92    0.033
  19. BD (   1) C   8 - C  10        /281. RY*(   1) C  14                    0.66    1.88    0.032
  19. BD (   1) C   8 - C  10        /370. BD*(   1) C   4 - C   7            0.54    1.30    0.024
  19. BD (   1) C   8 - C  10        /375. BD*(   1) C   7 - C   8            3.18    1.28    0.057
  19. BD (   1) C   8 - C  10        /380. BD*(   1) C   8 - C  14            3.64    1.40    0.064
  19. BD (   1) C   8 - C  10        /383. BD*(   1) C  10 - C  11            3.35    1.39    0.061
  19. BD (   1) C   8 - C  10        /387. BD*(   1) C  11 - H  25            1.90    1.40    0.046
  19. BD (   1) C   8 - C  10        /393. BD*(   1) C  14 - H  28            1.80    1.41    0.045
  20. BD (   2) C   8 - C  10        /232. RY*(   3) C  11                    1.39    1.18    0.039
  20. BD (   2) C   8 - C  10        /233. RY*(   4) C  11                    0.88    1.20    0.031
  20. BD (   2) C   8 - C  10        /283. RY*(   3) C  14                    1.42    1.35    0.043
  20. BD (   2) C   8 - C  10        /367. BD*(   2) C   3 - C   4            0.74    0.38    0.015
  20. BD (   2) C   8 - C  10        /370. BD*(   1) C   4 - C   7            2.41    0.81    0.043
  20. BD (   2) C   8 - C  10        /376. BD*(   1) C   7 - N   9            3.76    0.75    0.051
  20. BD (   2) C   8 - C  10        /386. BD*(   2) C  11 - C  12           26.13    0.37    0.088
  20. BD (   2) C   8 - C  10        /391. BD*(   2) C  13 - C  14           23.95    0.37    0.085
  21. BD (   1) C   8 - C  14        /162. RY*(   1) C   7                    1.59    1.75    0.047
  21. BD (   1) C   8 - C  14        /213. RY*(   1) C  10                    1.16    2.23    0.046
  21. BD (   1) C   8 - C  14        /264. RY*(   1) C  13                    1.16    1.87    0.042
  21. BD (   1) C   8 - C  14        /265. RY*(   2) C  13                    1.64    2.18    0.054
  21. BD (   1) C   8 - C  14        /375. BD*(   1) C   7 - C   8            1.98    1.25    0.044
  21. BD (   1) C   8 - C  14        /377. BD*(   1) C   7 - H  23            1.48    1.22    0.038
  21. BD (   1) C   8 - C  14        /378. BD*(   1) C   8 - C  10            4.73    1.34    0.071
  21. BD (   1) C   8 - C  14        /384. BD*(   1) C  10 -Br  17            5.64    0.94    0.065
  21. BD (   1) C   8 - C  14        /390. BD*(   1) C  13 - C  14            3.05    1.39    0.058
  21. BD (   1) C   8 - C  14        /392. BD*(   1) C  13 - H  27            1.86    1.38    0.046
  21. BD (   1) C   8 - C  14        /393. BD*(   1) C  14 - H  28            1.39    1.38    0.039
  22. BD (   1) N   9 - C  15        /162. RY*(   1) C   7                    0.64    1.91    0.031
  22. BD (   1) N   9 - C  15        /163. RY*(   2) C   7                    1.27    1.75    0.042
  22. BD (   1) N   9 - C  15        /181. RY*(   3) C   8                    0.51    1.61    0.026
  22. BD (   1) N   9 - C  15        /315. RY*(   1) O  16                    0.54    1.70    0.027
  22. BD (   1) N   9 - C  15        /375. BD*(   1) C   7 - C   8            1.13    1.41    0.036
  22. BD (   1) N   9 - C  15        /376. BD*(   1) C   7 - N   9            1.72    1.36    0.043
  22. BD (   1) N   9 - C  15        /382. BD*(   1) N   9 - H  24            0.64    1.47    0.027
  23. BD (   1) N   9 - H  24        /163. RY*(   2) C   7                    1.18    1.59    0.039
  23. BD (   1) N   9 - H  24        /298. RY*(   1) C  15                    0.86    2.11    0.038
  23. BD (   1) N   9 - H  24        /302. RY*(   5) C  15                    0.55    2.50    0.033
  23. BD (   1) N   9 - H  24        /370. BD*(   1) C   4 - C   7            0.73    1.27    0.027
  23. BD (   1) N   9 - H  24        /377. BD*(   1) C   7 - H  23            0.52    1.23    0.023
  23. BD (   1) N   9 - H  24        /381. BD*(   1) N   9 - C  15            0.58    1.32    0.025
  23. BD (   1) N   9 - H  24        /395. BD*(   2) C  15 - O  16            1.10    1.40    0.035
  23. BD (   1) N   9 - H  24        /396. BD*(   1) C  15 - H  29            2.38    1.31    0.050
  24. BD (   1) C  10 - C  11        /179. RY*(   1) C   8                    2.46    2.42    0.069
  24. BD (   1) C  10 - C  11        /213. RY*(   1) C  10                    0.79    2.26    0.038
  24. BD (   1) C  10 - C  11        /247. RY*(   1) C  12                    0.99    1.89    0.039
  24. BD (   1) C  10 - C  11        /248. RY*(   2) C  12                    1.59    2.26    0.054
  24. BD (   1) C  10 - C  11        /334. RY*(   3)Br  17                    0.78    3.17    0.045
  24. BD (   1) C  10 - C  11        /335. RY*(   4)Br  17                    0.88   16.30    0.107
  24. BD (   1) C  10 - C  11        /375. BD*(   1) C   7 - C   8            4.27    1.28    0.066
  24. BD (   1) C  10 - C  11        /378. BD*(   1) C   8 - C  10            4.17    1.37    0.068
  24. BD (   1) C  10 - C  11        /385. BD*(   1) C  11 - C  12            2.84    1.42    0.057
  24. BD (   1) C  10 - C  11        /387. BD*(   1) C  11 - H  25            1.82    1.40    0.045
  24. BD (   1) C  10 - C  11        /389. BD*(   1) C  12 - H  26            1.67    1.41    0.043
  25. BD (   1) C  10 -Br  17        /179. RY*(   1) C   8                    3.72    2.28    0.082
  25. BD (   1) C  10 -Br  17        /213. RY*(   1) C  10                    1.23    2.13    0.046
  25. BD (   1) C  10 -Br  17        /214. RY*(   2) C  10                    1.51    2.21    0.052
  25. BD (   1) C  10 -Br  17        /230. RY*(   1) C  11                    2.91    1.91    0.067
  25. BD (   1) C  10 -Br  17        /334. RY*(   3)Br  17                    1.78    3.04    0.066
  25. BD (   1) C  10 -Br  17        /335. RY*(   4)Br  17                    2.20   16.17    0.169
  25. BD (   1) C  10 -Br  17        /380. BD*(   1) C   8 - C  14            3.68    1.27    0.061
  25. BD (   1) C  10 -Br  17        /385. BD*(   1) C  11 - C  12            3.30    1.29    0.058
  25. BD (   1) C  10 -Br  17        /387. BD*(   1) C  11 - H  25            0.50    1.27    0.023
  26. BD (   1) C  11 - C  12        /214. RY*(   2) C  10                    2.14    2.31    0.063
  26. BD (   1) C  11 - C  12        /264. RY*(   1) C  13                    0.95    1.87    0.038
  26. BD (   1) C  11 - C  12        /265. RY*(   2) C  13                    1.53    2.18    0.052
  26. BD (   1) C  11 - C  12        /383. BD*(   1) C  10 - C  11            3.75    1.36    0.064
  26. BD (   1) C  11 - C  12        /384. BD*(   1) C  10 -Br  17            4.57    0.94    0.058
  26. BD (   1) C  11 - C  12        /387. BD*(   1) C  11 - H  25            1.43    1.37    0.040
  26. BD (   1) C  11 - C  12        /388. BD*(   1) C  12 - C  13            2.38    1.39    0.051
  26. BD (   1) C  11 - C  12        /389. BD*(   1) C  12 - H  26            1.31    1.39    0.038
  26. BD (   1) C  11 - C  12        /392. BD*(   1) C  13 - H  27            2.31    1.38    0.051
  27. BD (   2) C  11 - C  12        /215. RY*(   3) C  10                    0.50    1.21    0.024
  27. BD (   2) C  11 - C  12        /216. RY*(   4) C  10                    0.65    1.82    0.034
  27. BD (   2) C  11 - C  12        /267. RY*(   4) C  13                    0.83    1.80    0.038
  27. BD (   2) C  11 - C  12        /379. BD*(   2) C   8 - C  10           28.58    0.33    0.088
  27. BD (   2) C  11 - C  12        /391. BD*(   2) C  13 - C  14           27.77    0.35    0.089
  28. BD (   1) C  11 - H  25        /213. RY*(   1) C  10                    1.21    2.08    0.045
  28. BD (   1) C  11 - H  25        /247. RY*(   1) C  12                    1.16    1.72    0.040
  28. BD (   1) C  11 - H  25        /378. BD*(   1) C   8 - C  10            4.53    1.20    0.066
  28. BD (   1) C  11 - H  25        /383. BD*(   1) C  10 - C  11            1.44    1.21    0.037
  28. BD (   1) C  11 - H  25        /385. BD*(   1) C  11 - C  12            1.12    1.24    0.033
  28. BD (   1) C  11 - H  25        /388. BD*(   1) C  12 - C  13            3.61    1.24    0.060
  28. BD (   1) C  11 - H  25        /389. BD*(   1) C  12 - H  26            0.59    1.24    0.024
  29. BD (   1) C  12 - C  13        /231. RY*(   2) C  11                    2.23    1.89    0.058
  29. BD (   1) C  12 - C  13        /281. RY*(   1) C  14                    0.90    1.85    0.036
  29. BD (   1) C  12 - C  13        /282. RY*(   2) C  14                    1.47    1.97    0.048
  29. BD (   1) C  12 - C  13        /385. BD*(   1) C  11 - C  12            2.45    1.39    0.052
  29. BD (   1) C  12 - C  13        /387. BD*(   1) C  11 - H  25            2.26    1.37    0.050
  29. BD (   1) C  12 - C  13        /389. BD*(   1) C  12 - H  26            1.39    1.39    0.039
  29. BD (   1) C  12 - C  13        /390. BD*(   1) C  13 - C  14            2.59    1.39    0.054
  29. BD (   1) C  12 - C  13        /392. BD*(   1) C  13 - H  27            1.36    1.39    0.039
  29. BD (   1) C  12 - C  13        /393. BD*(   1) C  14 - H  28            2.48    1.38    0.052
  30. BD (   1) C  12 - H  26        /230. RY*(   1) C  11                    1.03    1.86    0.039
  30. BD (   1) C  12 - H  26        /264. RY*(   1) C  13                    1.25    1.72    0.042
  30. BD (   1) C  12 - H  26        /383. BD*(   1) C  10 - C  11            4.00    1.21    0.062
  30. BD (   1) C  12 - H  26        /385. BD*(   1) C  11 - C  12            1.01    1.24    0.032
  30. BD (   1) C  12 - H  26        /387. BD*(   1) C  11 - H  25            0.61    1.22    0.024
  30. BD (   1) C  12 - H  26        /388. BD*(   1) C  12 - C  13            0.99    1.24    0.031
  30. BD (   1) C  12 - H  26        /390. BD*(   1) C  13 - C  14            3.77    1.24    0.061
  30. BD (   1) C  12 - H  26        /392. BD*(   1) C  13 - H  27            0.57    1.23    0.024
  31. BD (   1) C  13 - C  14        /179. RY*(   1) C   8                    0.70    2.39    0.037
  31. BD (   1) C  13 - C  14        /180. RY*(   2) C   8                    1.81    1.83    0.052
  31. BD (   1) C  13 - C  14        /247. RY*(   1) C  12                    0.96    1.86    0.038
  31. BD (   1) C  13 - C  14        /248. RY*(   2) C  12                    1.36    2.23    0.049
  31. BD (   1) C  13 - C  14        /375. BD*(   1) C   7 - C   8            3.54    1.25    0.060
  31. BD (   1) C  13 - C  14        /380. BD*(   1) C   8 - C  14            3.61    1.37    0.063
  31. BD (   1) C  13 - C  14        /388. BD*(   1) C  12 - C  13            2.49    1.39    0.053
  31. BD (   1) C  13 - C  14        /389. BD*(   1) C  12 - H  26            2.34    1.39    0.051
  31. BD (   1) C  13 - C  14        /392. BD*(   1) C  13 - H  27            1.36    1.38    0.039
  31. BD (   1) C  13 - C  14        /393. BD*(   1) C  14 - H  28            1.60    1.38    0.042
  32. BD (   2) C  13 - C  14        /249. RY*(   3) C  12                    1.61    1.17    0.042
  32. BD (   2) C  13 - C  14        /379. BD*(   2) C   8 - C  10           31.88    0.33    0.093
  32. BD (   2) C  13 - C  14        /386. BD*(   2) C  11 - C  12           28.09    0.35    0.089
  33. BD (   1) C  13 - H  27        /247. RY*(   1) C  12                    1.21    1.71    0.041
  33. BD (   1) C  13 - H  27        /281. RY*(   1) C  14                    1.07    1.69    0.038
  33. BD (   1) C  13 - H  27        /380. BD*(   1) C   8 - C  14            4.05    1.22    0.063
  33. BD (   1) C  13 - H  27        /385. BD*(   1) C  11 - C  12            3.66    1.24    0.060
  33. BD (   1) C  13 - H  27        /388. BD*(   1) C  12 - C  13            0.99    1.24    0.031
  33. BD (   1) C  13 - H  27        /389. BD*(   1) C  12 - H  26            0.57    1.23    0.024
  33. BD (   1) C  13 - H  27        /390. BD*(   1) C  13 - C  14            1.04    1.24    0.032
  33. BD (   1) C  13 - H  27        /393. BD*(   1) C  14 - H  28            0.56    1.23    0.023
  34. BD (   1) C  14 - H  28        /179. RY*(   1) C   8                    1.64    2.24    0.054
  34. BD (   1) C  14 - H  28        /264. RY*(   1) C  13                    1.13    1.72    0.040
  34. BD (   1) C  14 - H  28        /378. BD*(   1) C   8 - C  10            5.00    1.20    0.069
  34. BD (   1) C  14 - H  28        /380. BD*(   1) C   8 - C  14            1.22    1.22    0.035
  34. BD (   1) C  14 - H  28        /388. BD*(   1) C  12 - C  13            3.53    1.24    0.059
  34. BD (   1) C  14 - H  28        /390. BD*(   1) C  13 - C  14            1.15    1.24    0.034
  34. BD (   1) C  14 - H  28        /392. BD*(   1) C  13 - H  27            0.55    1.24    0.023
  35. BD (   1) C  15 - O  16        /196. RY*(   1) N   9                    0.59    1.10    0.023
  35. BD (   1) C  15 - O  16        /394. BD*(   1) C  15 - O  16            1.16    0.47    0.022
  36. BD (   2) C  15 - O  16        /197. RY*(   2) N   9                    1.32    2.19    0.048
  36. BD (   2) C  15 - O  16        /298. RY*(   1) C  15                    0.82    2.44    0.040
  36. BD (   2) C  15 - O  16        /376. BD*(   1) C   7 - N   9            2.41    1.53    0.055
  36. BD (   2) C  15 - O  16        /381. BD*(   1) N   9 - C  15            0.57    1.65    0.028
  37. BD (   1) C  15 - H  29        /197. RY*(   2) N   9                    1.24    1.76    0.042
  37. BD (   1) C  15 - H  29        /315. RY*(   1) O  16                    0.98    1.44    0.034
  37. BD (   1) C  15 - H  29        /382. BD*(   1) N   9 - H  24            3.67    1.22    0.060
  38. CR (   1) C   1                / 78. RY*(   2) C   2                    1.27   11.78    0.109
  38. CR (   1) C   1                /146. RY*(   2) C   6                    1.28   11.80    0.110
  38. CR (   1) C   1                /337. RY*(   2) H  18                    0.59   12.28    0.076
  38. CR (   1) C   1                /364. BD*(   1) C   2 - C   3            0.67   11.01    0.077
  38. CR (   1) C   1                /371. BD*(   1) C   5 - C   6            0.65   11.00    0.076
  39. CR (   1) C   2                / 61. RY*(   2) C   1                    1.30   11.80    0.111
  39. CR (   1) C   2                / 95. RY*(   2) C   3                    1.12   11.56    0.102
  39. CR (   1) C   2                /339. RY*(   2) H  19                    0.63   12.34    0.079
  39. CR (   1) C   2                /362. BD*(   1) C   1 - C   6            0.64   11.01    0.075
  39. CR (   1) C   2                /366. BD*(   1) C   3 - C   4            0.79   11.00    0.084
  40. CR (   1) C   3                / 78. RY*(   2) C   2                    1.35   11.78    0.113
  40. CR (   1) C   3                /112. RY*(   2) C   4                    1.09   11.50    0.100
  40. CR (   1) C   3                /113. RY*(   3) C   4                    0.86   11.25    0.088
  40. CR (   1) C   3                /340. RY*(   1) H  20                    0.66   11.78    0.079
  40. CR (   1) C   3                /360. BD*(   1) C   1 - C   2            0.65   11.01    0.076
  40. CR (   1) C   3                /369. BD*(   1) C   4 - C   5            0.78   11.00    0.083
  40. CR (   1) C   3                /370. BD*(   1) C   4 - C   7            0.82   10.88    0.085
  41. CR (   1) C   4                / 95. RY*(   2) C   3                    1.27   11.58    0.108
  41. CR (   1) C   4                /129. RY*(   2) C   5                    1.23   11.61    0.107
  41. CR (   1) C   4                /166. RY*(   5) C   7                    0.54   11.22    0.069
  41. CR (   1) C   4                /364. BD*(   1) C   2 - C   3            0.62   11.03    0.074
  41. CR (   1) C   4                /371. BD*(   1) C   5 - C   6            0.61   11.03    0.074
  42. CR (   1) C   5                /111. RY*(   1) C   4                    0.73   11.62    0.082
  42. CR (   1) C   5                /112. RY*(   2) C   4                    1.44   11.50    0.115
  42. CR (   1) C   5                /146. RY*(   2) C   6                    1.32   11.80    0.111
  42. CR (   1) C   5                /342. RY*(   1) H  21                    0.69   11.93    0.081
  42. CR (   1) C   5                /362. BD*(   1) C   1 - C   6            0.64   11.01    0.075
  42. CR (   1) C   5                /366. BD*(   1) C   3 - C   4            0.82   11.00    0.085
  42. CR (   1) C   5                /370. BD*(   1) C   4 - C   7            0.79   10.88    0.084
  43. CR (   1) C   6                / 61. RY*(   2) C   1                    1.33   11.80    0.112
  43. CR (   1) C   6                /129. RY*(   2) C   5                    1.09   11.59    0.100
  43. CR (   1) C   6                /345. RY*(   2) H  22                    0.63   12.34    0.079
  43. CR (   1) C   6                /360. BD*(   1) C   1 - C   2            0.64   11.01    0.075
  43. CR (   1) C   6                /369. BD*(   1) C   4 - C   5            0.77   11.00    0.083
  44. CR (   1) C   7                /111. RY*(   1) C   4                    1.01   11.68    0.097
  44. CR (   1) C   7                /179. RY*(   1) C   8                    1.04   12.06    0.100
  44. CR (   1) C   7                /347. RY*(   2) H  23                    0.51   12.85    0.072
  44. CR (   1) C   7                /366. BD*(   1) C   3 - C   4            0.70   11.05    0.079
  44. CR (   1) C   7                /369. BD*(   1) C   4 - C   5            0.52   11.06    0.068
  44. CR (   1) C   7                /378. BD*(   1) C   8 - C  10            0.63   11.01    0.075
  44. CR (   1) C   7                /380. BD*(   1) C   8 - C  14            0.55   11.04    0.070
  44. CR (   1) C   7                /381. BD*(   1) N   9 - C  15            0.69   10.99    0.079
  45. CR (   1) C   8                /163. RY*(   2) C   7                    0.81   11.24    0.085
  45. CR (   1) C   8                /214. RY*(   2) C  10                    2.20   11.96    0.145
  45. CR (   1) C   8                /282. RY*(   2) C  14                    1.25   11.62    0.107
  45. CR (   1) C   8                /383. BD*(   1) C  10 - C  11            0.73   11.01    0.081
  45. CR (   1) C   8                /384. BD*(   1) C  10 -Br  17            1.23   10.59    0.103
  45. CR (   1) C   8                /390. BD*(   1) C  13 - C  14            0.63   11.04    0.075
  46. CR (   1) N   9                /166. RY*(   5) C   7                    0.82   15.41    0.100
  46. CR (   1) N   9                /299. RY*(   2) C  15                    0.64   16.11    0.091
  46. CR (   1) N   9                /302. RY*(   5) C  15                    0.89   16.33    0.107
  46. CR (   1) N   9                /349. RY*(   2) H  24                    0.95   16.84    0.113
  47. CR (   1) C  10                /180. RY*(   2) C   8                    1.41   11.53    0.114
  47. CR (   1) C  10                /182. RY*(   4) C   8                    0.90   11.56    0.091
  47. CR (   1) C  10                /231. RY*(   2) C  11                    1.66   11.59    0.124
  47. CR (   1) C  10                /375. BD*(   1) C   7 - C   8            1.03   10.95    0.095
  47. CR (   1) C  10                /378. BD*(   1) C   8 - C  10            0.61   11.05    0.074
  47. CR (   1) C  10                /380. BD*(   1) C   8 - C  14            0.69   11.07    0.079
  47. CR (   1) C  10                /383. BD*(   1) C  10 - C  11            0.51   11.06    0.068
  47. CR (   1) C  10                /384. BD*(   1) C  10 -Br  17            1.90   10.64    0.128
  47. CR (   1) C  10                /385. BD*(   1) C  11 - C  12            0.61   11.09    0.074
  48. CR (   1) C  11                /213. RY*(   1) C  10                    2.16   11.86    0.143
  48. CR (   1) C  11                /248. RY*(   2) C  12                    1.34   11.86    0.113
  48. CR (   1) C  11                /350. RY*(   1) H  25                    0.55   11.63    0.071
  48. CR (   1) C  11                /378. BD*(   1) C   8 - C  10            0.97   10.97    0.093
  48. CR (   1) C  11                /384. BD*(   1) C  10 -Br  17            0.90   10.56    0.088
  48. CR (   1) C  11                /388. BD*(   1) C  12 - C  13            0.64   11.02    0.075
  49. CR (   1) C  12                /230. RY*(   1) C  11                    0.55   11.64    0.072
  49. CR (   1) C  12                /231. RY*(   2) C  11                    0.90   11.51    0.091
  49. CR (   1) C  12                /265. RY*(   2) C  13                    1.23   11.81    0.108
  49. CR (   1) C  12                /353. RY*(   2) H  26                    0.58   12.27    0.076
  49. CR (   1) C  12                /383. BD*(   1) C  10 - C  11            0.79   10.98    0.083
  49. CR (   1) C  12                /390. BD*(   1) C  13 - C  14            0.66   11.01    0.076
  50. CR (   1) C  13                /248. RY*(   2) C  12                    1.26   11.85    0.109
  50. CR (   1) C  13                /282. RY*(   2) C  14                    0.95   11.59    0.094
  50. CR (   1) C  13                /355. RY*(   2) H  27                    0.57   12.26    0.075
  50. CR (   1) C  13                /380. BD*(   1) C   8 - C  14            0.78   10.99    0.083
  50. CR (   1) C  13                /385. BD*(   1) C  11 - C  12            0.62   11.01    0.074
  51. CR (   1) C  14                /179. RY*(   1) C   8                    1.15   12.01    0.105
  51. CR (   1) C  14                /180. RY*(   2) C   8                    1.15   11.45    0.102
  51. CR (   1) C  14                /265. RY*(   2) C  13                    1.38   11.81    0.114
  51. CR (   1) C  14                /356. RY*(   1) H  28                    0.70   11.83    0.081
  51. CR (   1) C  14                /375. BD*(   1) C   7 - C   8            0.68   10.87    0.078
  51. CR (   1) C  14                /378. BD*(   1) C   8 - C  10            0.92   10.97    0.090
  51. CR (   1) C  14                /388. BD*(   1) C  12 - C  13            0.63   11.02    0.075
  52. CR (   1) C  15                /359. RY*(   2) H  29                    0.55   12.71    0.074
  52. CR (   1) C  15                /376. BD*(   1) C   7 - N   9            1.27   10.95    0.106
  53. CR (   1) O  16                /298. RY*(   1) C  15                    4.30   20.70    0.267
  54. LP (   1) N   9                /164. RY*(   3) C   7                    0.79    1.17    0.029
  54. LP (   1) N   9                /300. RY*(   3) C  15                    2.60    1.87    0.067
  54. LP (   1) N   9                /370. BD*(   1) C   4 - C   7            7.63    0.81    0.075
  54. LP (   1) N   9                /377. BD*(   1) C   7 - H  23            5.73    0.77    0.064
  54. LP (   1) N   9                /394. BD*(   1) C  15 - O  16           83.95    0.35    0.155
  55. LP (   1) O  16                /298. RY*(   1) C  15                   11.31    2.15    0.139
  55. LP (   1) O  16                /299. RY*(   2) C  15                    0.97    2.33    0.042
  55. LP (   1) O  16                /306. RY*(   9) C  15                    0.51    2.52    0.032
  55. LP (   1) O  16                /310. RY*(  13) C  15                    0.72    2.78    0.040
  55. LP (   1) O  16                /396. BD*(   1) C  15 - H  29            0.59    1.35    0.025
  56. LP (   2) O  16                /299. RY*(   2) C  15                    2.69    1.85    0.064
  56. LP (   2) O  16                /302. RY*(   5) C  15                    0.51    2.07    0.030
  56. LP (   2) O  16                /313. RY*(  16) C  15                    0.62    1.19    0.025
  56. LP (   2) O  16                /376. BD*(   1) C   7 - N   9            0.94    0.77    0.024
  56. LP (   2) O  16                /381. BD*(   1) N   9 - C  15           23.01    0.88    0.128
  56. LP (   2) O  16                /396. BD*(   1) C  15 - H  29           17.37    0.88    0.112
  57. LP (   1)Br  17                /213. RY*(   1) C  10                    1.08    2.17    0.043
  57. LP (   1)Br  17                /214. RY*(   2) C  10                    1.50    2.25    0.052
  57. LP (   1)Br  17                /334. RY*(   3)Br  17                    0.50    3.08    0.035
  57. LP (   1)Br  17                /335. RY*(   4)Br  17                    0.55   16.21    0.085
  57. LP (   1)Br  17                /378. BD*(   1) C   8 - C  10            1.48    1.28    0.039
  57. LP (   1)Br  17                /383. BD*(   1) C  10 - C  11            0.86    1.30    0.030
  58. LP (   2)Br  17                /377. BD*(   1) C   7 - H  23            0.81    0.80    0.023
  58. LP (   2)Br  17                /378. BD*(   1) C   8 - C  10            4.87    0.92    0.060
  58. LP (   2)Br  17                /383. BD*(   1) C  10 - C  11            4.06    0.93    0.055
  58. LP (   2)Br  17                /385. BD*(   1) C  11 - C  12            0.71    0.96    0.023
  59. LP (   3)Br  17                /215. RY*(   3) C  10                    0.75    1.26    0.028
  59. LP (   3)Br  17                /379. BD*(   2) C   8 - C  10           14.16    0.37    0.071
 361. BD*(   2) C   1 - C   2        / 62. RY*(   3) C   1                    3.28    0.42    0.082
 361. BD*(   2) C   1 - C   2        / 73. RY*(  14) C   1                    0.63    0.39    0.035
 361. BD*(   2) C   1 - C   2        / 79. RY*(   3) C   2                    1.42    0.54    0.061
 361. BD*(   2) C   1 - C   2        / 80. RY*(   4) C   2                    0.60    1.52    0.067
 361. BD*(   2) C   1 - C   2        / 87. RY*(  11) C   2                    0.55    0.47    0.036
 367. BD*(   2) C   3 - C   4        / 79. RY*(   3) C   2                    0.68    0.54    0.040
 367. BD*(   2) C   3 - C   4        / 96. RY*(   3) C   3                    2.85    0.69    0.093
 367. BD*(   2) C   3 - C   4        /130. RY*(   3) C   5                    0.71    0.71    0.047
 367. BD*(   2) C   3 - C   4        /375. BD*(   1) C   7 - C   8            1.59    0.42    0.052
 367. BD*(   2) C   3 - C   4        /377. BD*(   1) C   7 - H  23            0.83    0.39    0.037
 372. BD*(   2) C   5 - C   6        /130. RY*(   3) C   5                    0.50    0.70    0.042
 372. BD*(   2) C   5 - C   6        /131. RY*(   4) C   5                    1.30    1.22    0.089
 372. BD*(   2) C   5 - C   6        /147. RY*(   3) C   6                    2.65    0.62    0.091
 372. BD*(   2) C   5 - C   6        /158. RY*(  14) C   6                    0.62    0.48    0.038
 379. BD*(   2) C   8 - C  10        /181. RY*(   3) C   8                    1.80    0.65    0.066
 379. BD*(   2) C   8 - C  10        /183. RY*(   5) C   8                    0.60    1.52    0.059
 379. BD*(   2) C   8 - C  10        /215. RY*(   3) C  10                    2.49    0.88    0.091
 379. BD*(   2) C   8 - C  10        /232. RY*(   3) C  11                    0.57    0.83    0.042
 379. BD*(   2) C   8 - C  10        /283. RY*(   3) C  14                    0.71    1.00    0.052
 379. BD*(   2) C   8 - C  10        /367. BD*(   2) C   3 - C   4            7.58    0.03    0.022
 379. BD*(   2) C   8 - C  10        /370. BD*(   1) C   4 - C   7            1.30    0.47    0.046
 379. BD*(   2) C   8 - C  10        /376. BD*(   1) C   7 - N   9            1.92    0.40    0.052
 379. BD*(   2) C   8 - C  10        /386. BD*(   2) C  11 - C  12          147.33    0.03    0.091
 379. BD*(   2) C   8 - C  10        /391. BD*(   2) C  13 - C  14          163.56    0.03    0.096
 386. BD*(   2) C  11 - C  12        /234. RY*(   5) C  11                    0.98    1.27    0.080
 386. BD*(   2) C  11 - C  12        /250. RY*(   4) C  12                    1.16    1.30    0.088
 391. BD*(   2) C  13 - C  14        /249. RY*(   3) C  12                    0.54    0.82    0.047
 391. BD*(   2) C  13 - C  14        /266. RY*(   3) C  13                    2.68    0.68    0.096
 391. BD*(   2) C  13 - C  14        /284. RY*(   4) C  14                    0.76    1.19    0.068
 391. BD*(   2) C  13 - C  14        /285. RY*(   5) C  14                    0.80    1.17    0.069
 394. BD*(   1) C  15 - O  16        /300. RY*(   3) C  15                    1.49    1.51    0.115
 394. BD*(   1) C  15 - O  16        /303. RY*(   6) C  15                    0.77    1.59    0.086
 394. BD*(   1) C  15 - O  16        /316. RY*(   2) O  16                    0.85    0.58    0.055
 394. BD*(   1) C  15 - O  16        /317. RY*(   3) O  16                    1.22    0.69    0.071


 Natural Bond Orbitals (Summary):

                                                            Principal Delocalizations
           NBO                        Occupancy    Energy   (geminal,vicinal,remote)
 ====================================================================================
 Molecular unit  1  (C14H12NOBr)
     1. BD (   1) C   1 - C   2          1.98167    -0.77037  364(g),362(g),368(v),374(v)
                                                    95(v),146(v),363(g),365(g)
                                                    145(v),94(v)
     2. BD (   2) C   1 - C   2          1.66174    -0.29591  372(v),367(v),97(v),148(v)
     3. BD (   1) C   1 - C   6          1.98162    -0.77092  371(g),360(g),373(v),365(v)
                                                    129(v),78(v),374(g),363(g)
                                                    77(v),128(v)
     4. BD (   1) C   1 - H  18          1.98167    -0.62202  364(v),371(v),77(v),145(v)
                                                    360(g),362(g),365(v),374(v)
     5. BD (   1) C   2 - C   3          1.97910    -0.77009  370(v),366(g),360(g),363(v)
                                                    368(g),61(v),365(g),111(v)
                                                    60(v),112(v)
     6. BD (   1) C   2 - H  19          1.98145    -0.62287  366(v),362(v),60(v),94(v)
                                                    364(g),360(g),363(v),368(v)
     7. BD (   1) C   3 - C   4          1.97409    -0.77197  369(g),364(g),373(v),365(v)
                                                    370(g),368(g),78(v),162(v)
                                                    77(v),128(v),377(v)
     8. BD (   2) C   3 - C   4          1.66639    -0.29983  361(v),372(v),375(v),377(v)
                                                    79(v),130(v),379(r),376(v)
     9. BD (   1) C   3 - H  20          1.98011    -0.62321  369(v),360(v),111(v),366(g)
                                                    77(v),364(g),365(v)
    10. BD (   1) C   4 - C   5          1.97356    -0.77202  366(g),371(g),368(v),376(v)
                                                    370(g),374(v),162(v),373(g)
                                                    146(v),145(v),94(v)
    11. BD (   1) C   4 - C   7          1.96553    -0.73365  375(g),379(v),364(v),371(v)
                                                    366(g),369(g),378(v),128(v)
                                                    94(v),196(v),382(v),377(g)
                                                    376(g),180(v),181(v)
    12. BD (   1) C   5 - C   6          1.97927    -0.76948  370(v),369(g),362(g),363(v)
                                                    373(g),61(v),374(g),112(v)
                                                    60(v),111(v)
    13. BD (   2) C   5 - C   6          1.66579    -0.29710  367(v),361(v),62(v)
    14. BD (   1) C   5 - H  21          1.97989    -0.62308  366(v),362(v),111(v),369(g)
                                                    145(v),371(g),374(v)
    15. BD (   1) C   6 - H  22          1.98166    -0.62346  369(v),360(v),60(v),128(v)
                                                    371(g),362(g),363(v),373(v)
    16. BD (   1) C   7 - C   8          1.96159    -0.73462  381(v),367(v),370(g),378(g)
                                                    390(v),213(v),383(v),380(g)
                                                    366(v),281(v),214(v),377(g)
                                                    113(v),376(g),198(v),335(r)
                                                    112(v),179(g)
    17. BD (   1) C   7 - N   9          1.98218    -0.86817  369(v),379(v),395(v),301(v)
                                                    378(v),375(g),370(g),381(g)
                                                    181(v),112(v),302(v),382(g)
    18. BD (   1) C   7 - H  23          1.96502    -0.58579  380(v),366(v),367(v),382(v)
                                                    375(g),370(g),196(v),180(v)
    19. BD (   1) C   8 - C  10          1.97727    -0.81318  380(g),383(g),375(g),230(v)
                                                    387(v),393(v),162(v),231(v)
                                                    281(v),370(v)
    20. BD (   2) C   8 - C  10          1.69248    -0.32948  386(v),391(v),376(v),370(v)
                                                    283(v),232(v),233(v),367(r)
    21. BD (   1) C   8 - C  14          1.96492    -0.78038  384(v),378(g),390(g),375(g)
                                                    392(v),265(v),162(v),377(v)
                                                    393(g),264(v),213(v)
    22. BD (   1) N   9 - C  15          1.99091    -0.93958  376(g),163(v),375(v),162(v)
                                                    382(g),315(v),181(r)
    23. BD (   1) N   9 - H  24          1.98614    -0.78139  396(v),163(v),395(v),298(v)
                                                    370(v),381(g),302(v),379(r)
                                                    377(v)
    24. BD (   1) C  10 - C  11          1.97990    -0.80936  375(v),378(g),385(g),179(v)
                                                    387(g),389(v),248(v),247(v)
                                                    335(v),213(g),334(v)
    25. BD (   1) C  10 -Br  17          1.98466    -0.67760  179(v),380(v),385(v),230(v)
                                                    335(g),334(g),214(g),213(g)
                                                    387(v)
    26. BD (   1) C  11 - C  12          1.97319    -0.78089  384(v),383(g),388(g),392(v)
                                                    214(v),265(v),387(g),389(g)
                                                    264(v)
    27. BD (   2) C  11 - C  12          1.65914    -0.30634  379(v),391(v),267(v),216(v)
    28. BD (   1) C  11 - H  25          1.98016    -0.63283  378(v),388(v),383(g),213(v)
                                                    247(v),385(g),389(v)
    29. BD (   1) C  12 - C  13          1.98156    -0.78129  390(g),393(v),385(g),387(v)
                                                    231(v),282(v),389(g),392(g)
                                                    281(v)
    30. BD (   1) C  12 - H  26          1.98066    -0.63018  383(v),390(v),264(v),230(v)
                                                    385(g),388(g),387(v),392(v)
    31. BD (   1) C  13 - C  14          1.97932    -0.78073  380(g),375(v),388(g),389(v)
                                                    180(v),393(g),248(v),392(g)
                                                    247(v),179(v)
    32. BD (   2) C  13 - C  14          1.65902    -0.30611  379(v),386(v),249(v)
    33. BD (   1) C  13 - H  27          1.98127    -0.62904  380(v),385(v),247(v),281(v)
                                                    390(g),388(g),389(v),393(v)
    34. BD (   1) C  14 - H  28          1.97839    -0.63402  378(v),388(v),179(v),380(g)
                                                    390(g),264(v),392(v)
    35. BD (   1) C  15 - O  16          1.99729    -0.44440  394(g),196(v)
    36. BD (   2) C  15 - O  16          1.99412    -1.11213  376(v),197(v),298(g),381(g)
    37. BD (   1) C  15 - H  29          1.98830    -0.68152  382(v),197(v),315(v)
    38. CR (   1) C   1                  1.99929   -10.39289  146(v),78(v),364(v),371(v)
                                                    337(v)
    39. CR (   1) C   2                  1.99929   -10.39496  61(v),95(v),366(v),362(v)
                                                    339(v)
    40. CR (   1) C   3                  1.99916   -10.39263  78(v),112(v),113(v),370(v)
                                                    369(v),340(v),360(v)
    41. CR (   1) C   4                  1.99911   -10.41659  95(v),129(v),364(v),371(v)
                                                    166(v)
    42. CR (   1) C   5                  1.99917   -10.39287  112(v),146(v),366(v),370(v)
                                                    111(v),342(v),362(v)
    43. CR (   1) C   6                  1.99929   -10.39555  61(v),129(v),369(v),360(v)
                                                    345(v)
    44. CR (   1) C   7                  1.99905   -10.45142  179(v),111(v),366(v),381(v)
                                                    378(v),380(v),369(v),347(v)
    45. CR (   1) C   8                  1.99895   -10.43335  214(v),384(v),282(v),163(v)
                                                    383(v),390(v)
    46. CR (   1) N   9                  1.99940   -14.60711  349(v),302(v),166(v),299(v)
    47. CR (   1) C  10                  1.99876   -10.48381  384(g),231(v),180(v),375(v)
                                                    182(v),380(v),385(v),378(g)
                                                    383(g)
    48. CR (   1) C  11                  1.99912   -10.40520  213(v),248(v),378(v),384(v)
                                                    388(v),350(v)
    49. CR (   1) C  12                  1.99927   -10.40374  265(v),231(v),383(v),390(v)
                                                    353(v),230(v)
    50. CR (   1) C  13                  1.99929   -10.40241  248(v),282(v),380(v),385(v)
                                                    355(v)
    51. CR (   1) C  14                  1.99916   -10.40564  265(v),180(v),179(v),378(v)
                                                    356(v),375(v),388(v)
    52. CR (   1) C  15                  1.99947   -10.52264  376(v),359(v)
    53. CR (   1) O  16                  1.99981   -19.36844  298(v)
    54. LP (   1) N   9                  1.70279    -0.32490  394(v),370(v),377(v),300(v)
                                                    164(v)
    55. LP (   1) O  16                  1.98847    -0.82227  298(v),299(v),310(v),396(v)
                                                    306(v)
    56. LP (   2) O  16                  1.90586    -0.34544  381(v),396(v),299(v),376(r)
                                                    313(v),302(v)
    57. LP (   1)Br  17                  1.99113    -0.71878  214(v),378(v),213(v),383(v)
                                                    335(g),334(g)
    58. LP (   2)Br  17                  1.96525    -0.35473  378(v),383(v),377(r),385(r)
    59. LP (   3)Br  17                  1.93002    -0.35204  379(v),215(v)
    60. RY*(   1) C   1                  0.00549     1.10425   
    61. RY*(   2) C   1                  0.00193     1.40634   
    62. RY*(   3) C   1                  0.00091     0.47533   
    63. RY*(   4) C   1                  0.00054     1.67447   
    64. RY*(   5) C   1                  0.00042     0.91402   
    65. RY*(   6) C   1                  0.00043     1.07162   
    66. RY*(   7) C   1                  0.00017     1.26471   
    67. RY*(   8) C   1                  0.00007     1.37145   
    68. RY*(   9) C   1                  0.00007     2.81869   
    69. RY*(  10) C   1                  0.00002     2.03077   
    70. RY*(  11) C   1                  0.00000    22.63406   
    71. RY*(  12) C   1                  0.00000     1.87585   
    72. RY*(  13) C   1                  0.00000     1.80068   
    73. RY*(  14) C   1                  0.00001     0.44028   
    74. RY*(  15) C   1                  0.00000     2.48288   
    75. RY*(  16) C   1                  0.00000     1.47202   
    76. RY*(  17) C   1                  0.00000     2.34387   
    77. RY*(   1) C   2                  0.00580     1.08816   
    78. RY*(   2) C   2                  0.00201     1.38701   
    79. RY*(   3) C   2                  0.00089     0.59073   
    80. RY*(   4) C   2                  0.00058     1.57545   
    81. RY*(   5) C   2                  0.00044     1.14803   
    82. RY*(   6) C   2                  0.00027     1.04767   
    83. RY*(   7) C   2                  0.00015     1.21776   
    84. RY*(   8) C   2                  0.00008     1.87031   
    85. RY*(   9) C   2                  0.00006     2.86869   
    86. RY*(  10) C   2                  0.00003     1.88405   
    87. RY*(  11) C   2                  0.00002     0.52707   
    88. RY*(  12) C   2                  0.00001     2.61317   
    89. RY*(  13) C   2                  0.00000     1.91799   
    90. RY*(  14) C   2                  0.00000     2.28817   
    91. RY*(  15) C   2                  0.00000    22.40913   
    92. RY*(  16) C   2                  0.00000     1.35749   
    93. RY*(  17) C   2                  0.00000     1.40126   
    94. RY*(   1) C   3                  0.00567     1.11904   
    95. RY*(   2) C   3                  0.00205     1.16761   
    96. RY*(   3) C   3                  0.00115     0.73694   
    97. RY*(   4) C   3                  0.00055     1.39254   
    98. RY*(   5) C   3                  0.00050     0.93903   
    99. RY*(   6) C   3                  0.00027     0.94574   
   100. RY*(   7) C   3                  0.00021     0.79529   
   101. RY*(   8) C   3                  0.00013     2.96845   
   102. RY*(   9) C   3                  0.00007     1.08297   
   103. RY*(  10) C   3                  0.00008     2.43545   
   104. RY*(  11) C   3                  0.00006     1.30616   
   105. RY*(  12) C   3                  0.00003     2.67131   
   106. RY*(  13) C   3                  0.00003     2.22593   
   107. RY*(  14) C   3                  0.00001     2.10254   
   108. RY*(  15) C   3                  0.00001     2.52818   
   109. RY*(  16) C   3                  0.00001     2.28293   
   110. RY*(  17) C   3                  0.00000    21.34076   
   111. RY*(   1) C   4                  0.00662     1.22814   
   112. RY*(   2) C   4                  0.00347     1.10474   
   113. RY*(   3) C   4                  0.00293     0.85541   
   114. RY*(   4) C   4                  0.00082     1.19889   
   115. RY*(   5) C   4                  0.00062     1.37805   
   116. RY*(   6) C   4                  0.00032     1.52769   
   117. RY*(   7) C   4                  0.00026     1.64306   
   118. RY*(   8) C   4                  0.00020     1.39811   
   119. RY*(   9) C   4                  0.00016     1.76402   
   120. RY*(  10) C   4                  0.00011     1.73391   
   121. RY*(  11) C   4                  0.00007     3.25302   
   122. RY*(  12) C   4                  0.00008     2.38989   
   123. RY*(  13) C   4                  0.00005     2.49454   
   124. RY*(  14) C   4                  0.00005     2.17229   
   125. RY*(  15) C   4                  0.00002     3.52773   
   126. RY*(  16) C   4                  0.00000    19.73410   
   127. RY*(  17) C   4                  0.00001     2.71530   
   128. RY*(   1) C   5                  0.00587     1.09678   
   129. RY*(   2) C   5                  0.00202     1.19101   
   130. RY*(   3) C   5                  0.00116     0.75730   
   131. RY*(   4) C   5                  0.00051     1.27304   
   132. RY*(   5) C   5                  0.00046     1.14775   
   133. RY*(   6) C   5                  0.00038     0.54355   
   134. RY*(   7) C   5                  0.00026     1.06606   
   135. RY*(   8) C   5                  0.00018     1.13813   
   136. RY*(   9) C   5                  0.00014     1.24715   
   137. RY*(  10) C   5                  0.00011     2.62783   
   138. RY*(  11) C   5                  0.00006     3.04977   
   139. RY*(  12) C   5                  0.00003     3.23264   
   140. RY*(  13) C   5                  0.00002     2.51565   
   141. RY*(  14) C   5                  0.00003     1.92771   
   142. RY*(  15) C   5                  0.00002     1.94491   
   143. RY*(  16) C   5                  0.00000    20.48395   
   144. RY*(  17) C   5                  0.00000     2.78367   
   145. RY*(   1) C   6                  0.00569     1.09153   
   146. RY*(   2) C   6                  0.00199     1.40772   
   147. RY*(   3) C   6                  0.00083     0.67479   
   148. RY*(   4) C   6                  0.00057     1.49768   
   149. RY*(   5) C   6                  0.00047     1.01724   
   150. RY*(   6) C   6                  0.00028     0.86250   
   151. RY*(   7) C   6                  0.00023     0.87657   
   152. RY*(   8) C   6                  0.00009     2.27640   
   153. RY*(   9) C   6                  0.00006     2.94038   
   154. RY*(  10) C   6                  0.00003     2.02031   
   155. RY*(  11) C   6                  0.00001     1.50112   
   156. RY*(  12) C   6                  0.00001     2.12132   
   157. RY*(  13) C   6                  0.00001     1.91035   
   158. RY*(  14) C   6                  0.00001     0.53043   
   159. RY*(  15) C   6                  0.00000     2.78719   
   160. RY*(  16) C   6                  0.00000     1.42876   
   161. RY*(  17) C   6                  0.00000    22.26353   
   162. RY*(   1) C   7                  0.00971     0.97377   
   163. RY*(   2) C   7                  0.00490     0.80974   
   164. RY*(   3) C   7                  0.00279     0.84712   
   165. RY*(   4) C   7                  0.00237     0.67647   
   166. RY*(   5) C   7                  0.00181     0.80742   
   167. RY*(   6) C   7                  0.00104     0.56960   
   168. RY*(   7) C   7                  0.00093     1.64297   
   169. RY*(   8) C   7                  0.00063     1.31663   
   170. RY*(   9) C   7                  0.00031     1.65763   
   171. RY*(  10) C   7                  0.00028     2.07569   
   172. RY*(  11) C   7                  0.00018     2.34289   
   173. RY*(  12) C   7                  0.00016     2.49903   
   174. RY*(  13) C   7                  0.00011     2.48669   
   175. RY*(  14) C   7                  0.00010     1.71987   
   176. RY*(  15) C   7                  0.00005     3.06800   
   177. RY*(  16) C   7                  0.00004     1.99867   
   178. RY*(  17) C   7                  0.00001    21.71071   
   179. RY*(   1) C   8                  0.00682     1.60625   
   180. RY*(   2) C   8                  0.00428     1.04906   
   181. RY*(   3) C   8                  0.00402     0.66870   
   182. RY*(   4) C   8                  0.00120     1.07744   
   183. RY*(   5) C   8                  0.00083     1.53697   
   184. RY*(   6) C   8                  0.00039     1.63031   
   185. RY*(   7) C   8                  0.00026     1.29126   
   186. RY*(   8) C   8                  0.00023     1.67784   
   187. RY*(   9) C   8                  0.00020     1.68956   
   188. RY*(  10) C   8                  0.00017     1.29279   
   189. RY*(  11) C   8                  0.00013     1.91207   
   190. RY*(  12) C   8                  0.00010     2.20766   
   191. RY*(  13) C   8                  0.00008     3.88482   
   192. RY*(  14) C   8                  0.00004     2.24933   
   193. RY*(  15) C   8                  0.00002     3.35684   
   194. RY*(  16) C   8                  0.00001     2.88162   
   195. RY*(  17) C   8                  0.00000    20.49919   
   196. RY*(   1) N   9                  0.00485     0.65380   
   197. RY*(   2) N   9                  0.00362     1.07507   
   198. RY*(   3) N   9                  0.00176     1.09762   
   199. RY*(   4) N   9                  0.00110     1.60873   
   200. RY*(   5) N   9                  0.00039     1.33109   
   201. RY*(   6) N   9                  0.00021     2.48561   
   202. RY*(   7) N   9                  0.00015     1.74051   
   203. RY*(   8) N   9                  0.00010     1.67565   
   204. RY*(   9) N   9                  0.00008     1.78372   
   205. RY*(  10) N   9                  0.00006     1.84548   
   206. RY*(  11) N   9                  0.00003     2.05629   
   207. RY*(  12) N   9                  0.00002     2.43322   
   208. RY*(  13) N   9                  0.00002     2.95291   
   209. RY*(  14) N   9                  0.00000    34.91051   
   210. RY*(  15) N   9                  0.00001     3.06109   
   211. RY*(  16) N   9                  0.00000     3.84913   
   212. RY*(  17) N   9                  0.00000     3.60739   
   213. RY*(   1) C  10                  0.00802     1.45117   
   214. RY*(   2) C  10                  0.00673     1.52892   
   215. RY*(   3) C  10                  0.00297     0.90372   
   216. RY*(   4) C  10                  0.00084     1.51025   
   217. RY*(   5) C  10                  0.00078     0.86875   
   218. RY*(   6) C  10                  0.00061     1.65066   
   219. RY*(   7) C  10                  0.00042     1.10877   
   220. RY*(   8) C  10                  0.00018     1.70332   
   221. RY*(   9) C  10                  0.00017     1.64646   
   222. RY*(  10) C  10                  0.00013     1.27065   
   223. RY*(  11) C  10                  0.00009     0.81490   
   224. RY*(  12) C  10                  0.00007     2.18256   
   225. RY*(  13) C  10                  0.00005     2.16686   
   226. RY*(  14) C  10                  0.00002     2.58685   
   227. RY*(  15) C  10                  0.00002     1.99894   
   228. RY*(  16) C  10                  0.00000     2.79598   
   229. RY*(  17) C  10                  0.00000    22.37785   
   230. RY*(   1) C  11                  0.00670     1.23347   
   231. RY*(   2) C  11                  0.00261     1.10998   
   232. RY*(   3) C  11                  0.00112     0.85091   
   233. RY*(   4) C  11                  0.00109     0.86636   
   234. RY*(   5) C  11                  0.00048     1.31382   
   235. RY*(   6) C  11                  0.00026     1.56679   
   236. RY*(   7) C  11                  0.00018     1.41856   
   237. RY*(   8) C  11                  0.00018     0.79352   
   238. RY*(   9) C  11                  0.00010     1.68910   
   239. RY*(  10) C  11                  0.00008     3.08425   
   240. RY*(  11) C  11                  0.00003     1.91677   
   241. RY*(  12) C  11                  0.00004     1.81120   
   242. RY*(  13) C  11                  0.00000     1.35378   
   243. RY*(  14) C  11                  0.00000     2.78318   
   244. RY*(  15) C  11                  0.00000    21.80452   
   245. RY*(  16) C  11                  0.00001     1.57281   
   246. RY*(  17) C  11                  0.00001     2.22050   
   247. RY*(   1) C  12                  0.00558     1.08361   
   248. RY*(   2) C  12                  0.00199     1.45211   
   249. RY*(   3) C  12                  0.00065     0.86024   
   250. RY*(   4) C  12                  0.00056     1.34873   
   251. RY*(   5) C  12                  0.00037     0.85556   
   252. RY*(   6) C  12                  0.00038     1.19017   
   253. RY*(   7) C  12                  0.00017     1.19904   
   254. RY*(   8) C  12                  0.00008     1.92847   
   255. RY*(   9) C  12                  0.00006     2.42531   
   256. RY*(  10) C  12                  0.00002     2.10339   
   257. RY*(  11) C  12                  0.00000    22.22834   
   258. RY*(  12) C  12                  0.00001     1.59563   
   259. RY*(  13) C  12                  0.00000     1.58235   
   260. RY*(  14) C  12                  0.00001     0.52671   
   261. RY*(  15) C  12                  0.00000     2.56694   
   262. RY*(  16) C  12                  0.00000     1.50334   
   263. RY*(  17) C  12                  0.00000     2.64766   
   264. RY*(   1) C  13                  0.00544     1.08789   
   265. RY*(   2) C  13                  0.00209     1.40179   
   266. RY*(   3) C  13                  0.00086     0.72968   
   267. RY*(   4) C  13                  0.00053     1.49748   
   268. RY*(   5) C  13                  0.00040     1.31602   
   269. RY*(   6) C  13                  0.00027     1.11412   
   270. RY*(   7) C  13                  0.00013     1.70442   
   271. RY*(   8) C  13                  0.00007     2.29786   
   272. RY*(   9) C  13                  0.00005     1.51715   
   273. RY*(  10) C  13                  0.00004     1.85347   
   274. RY*(  11) C  13                  0.00001     1.44139   
   275. RY*(  12) C  13                  0.00001     2.53369   
   276. RY*(  13) C  13                  0.00002     0.50519   
   277. RY*(  14) C  13                  0.00000     1.37482   
   278. RY*(  15) C  13                  0.00001     1.92749   
   279. RY*(  16) C  13                  0.00000    22.30097   
   280. RY*(  17) C  13                  0.00000     2.53177   
   281. RY*(   1) C  14                  0.00578     1.06460   
   282. RY*(   2) C  14                  0.00203     1.18982   
   283. RY*(   3) C  14                  0.00088     1.02031   
   284. RY*(   4) C  14                  0.00058     1.23311   
   285. RY*(   5) C  14                  0.00047     1.21430   
   286. RY*(   6) C  14                  0.00033     1.04300   
   287. RY*(   7) C  14                  0.00018     1.03582   
   288. RY*(   8) C  14                  0.00012     3.50477   
   289. RY*(   9) C  14                  0.00010     0.77869   
   290. RY*(  10) C  14                  0.00008     1.05719   
   291. RY*(  11) C  14                  0.00007     1.99838   
   292. RY*(  12) C  14                  0.00004     1.98999   
   293. RY*(  13) C  14                  0.00003     1.61930   
   294. RY*(  14) C  14                  0.00001     2.79314   
   295. RY*(  15) C  14                  0.00001     2.26047   
   296. RY*(  16) C  14                  0.00001     2.42688   
   297. RY*(  17) C  14                  0.00000    21.95197   
   298. RY*(   1) C  15                  0.00936     1.33107   
   299. RY*(   2) C  15                  0.00707     1.50745   
   300. RY*(   3) C  15                  0.00642     1.54191   
   301. RY*(   4) C  15                  0.00233     1.08741   
   302. RY*(   5) C  15                  0.00105     1.72019   
   303. RY*(   6) C  15                  0.00034     1.61266   
   304. RY*(   7) C  15                  0.00013     0.91476   
   305. RY*(   8) C  15                  0.00007     2.43036   
   306. RY*(   9) C  15                  0.00004     1.70234   
   307. RY*(  10) C  15                  0.00005     1.20550   
   308. RY*(  11) C  15                  0.00003     2.63297   
   309. RY*(  12) C  15                  0.00001     2.78477   
   310. RY*(  13) C  15                  0.00001     1.95759   
   311. RY*(  14) C  15                  0.00000    19.30956   
   312. RY*(  15) C  15                  0.00001     1.82985   
   313. RY*(  16) C  15                  0.00001     0.84331   
   314. RY*(  17) C  15                  0.00001     1.70984   
   315. RY*(   1) O  16                  0.00272     0.75852   
   316. RY*(   2) O  16                  0.00082     0.61171   
   317. RY*(   3) O  16                  0.00074     0.72052   
   318. RY*(   4) O  16                  0.00012     1.29908   
   319. RY*(   5) O  16                  0.00006     1.07768   
   320. RY*(   6) O  16                  0.00004     1.68359   
   321. RY*(   7) O  16                  0.00001     1.06806   
   322. RY*(   8) O  16                  0.00001     0.97190   
   323. RY*(   9) O  16                  0.00000     4.96123   
   324. RY*(  10) O  16                  0.00001     5.11900   
   325. RY*(  11) O  16                  0.00000    49.70029   
   326. RY*(  12) O  16                  0.00000     4.90265   
   327. RY*(  13) O  16                  0.00001     3.13327   
   328. RY*(  14) O  16                  0.00001     3.28069   
   329. RY*(  15) O  16                  0.00000     3.00586   
   330. RY*(  16) O  16                  0.00001     3.31044   
   331. RY*(  17) O  16                  0.00000     3.02410   
   332. RY*(   1)Br  17                  0.00104     0.66185   
   333. RY*(   2)Br  17                  0.00079     0.57341   
   334. RY*(   3)Br  17                  0.00030     2.36490   
   335. RY*(   4)Br  17                  0.00002    15.48909   
   336. RY*(   1) H  18                  0.00040     0.85279   
   337. RY*(   2) H  18                  0.00022     1.88863   
   338. RY*(   1) H  19                  0.00046     0.81481   
   339. RY*(   2) H  19                  0.00022     1.94891   
   340. RY*(   1) H  20                  0.00079     1.38670   
   341. RY*(   2) H  20                  0.00020     1.45997   
   342. RY*(   1) H  21                  0.00074     1.53584   
   343. RY*(   2) H  21                  0.00026     1.28345   
   344. RY*(   1) H  22                  0.00046     0.80505   
   345. RY*(   2) H  22                  0.00022     1.94324   
   346. RY*(   1) H  23                  0.00208     0.57694   
   347. RY*(   2) H  23                  0.00031     2.40035   
   348. RY*(   1) H  24                  0.00250     0.56743   
   349. RY*(   2) H  24                  0.00039     2.23701   
   350. RY*(   1) H  25                  0.00062     1.22304   
   351. RY*(   2) H  25                  0.00023     1.51928   
   352. RY*(   1) H  26                  0.00040     0.86169   
   353. RY*(   2) H  26                  0.00023     1.86407   
   354. RY*(   1) H  27                  0.00047     0.89312   
   355. RY*(   2) H  27                  0.00022     1.85823   
   356. RY*(   1) H  28                  0.00092     1.42209   
   357. RY*(   2) H  28                  0.00017     1.38152   
   358. RY*(   1) H  29                  0.00111     0.55170   
   359. RY*(   2) H  29                  0.00024     2.18865   
   360. BD*(   1) C   1 - C   2          0.01559     0.61559   
   361. BD*(   2) C   1 - C   2          0.32425     0.05310  372(v),367(v),62(g),79(g)
                                                    73(g),80(g),87(g)
   362. BD*(   1) C   1 - C   6          0.01539     0.61532   
   363. BD*(   1) C   1 - H  18          0.01149     0.61467   
   364. BD*(   1) C   2 - C   3          0.01518     0.61453   
   365. BD*(   1) C   2 - H  19          0.01125     0.61219   
   366. BD*(   1) C   3 - C   4          0.02484     0.60295   
   367. BD*(   2) C   3 - C   4          0.35497     0.05109  372(v),361(v),379(r),96(g)
                                                    375(v),377(v),130(v),79(v)
                                                    391(r)
   368. BD*(   1) C   3 - H  20          0.01255     0.61142   
   369. BD*(   1) C   4 - C   5          0.02214     0.60877   
   370. BD*(   1) C   4 - C   7          0.03888     0.48399   
   371. BD*(   1) C   5 - C   6          0.01483     0.61172   
   372. BD*(   2) C   5 - C   6          0.32006     0.05244  361(v),367(v),147(g),131(g)
                                                    158(g)
   373. BD*(   1) C   5 - H  21          0.01272     0.60399   
   374. BD*(   1) C   6 - H  22          0.01105     0.61266   
   375. BD*(   1) C   7 - C   8          0.02994     0.46754   
   376. BD*(   1) C   7 - N   9          0.02936     0.42239   
   377. BD*(   1) C   7 - H  23          0.02853     0.44417   
   378. BD*(   1) C   8 - C  10          0.03702     0.56333   
   379. BD*(   2) C   8 - C  10          0.41798     0.01894  391(v),386(v),367(r),215(g)
                                                    376(v),181(g),370(v),283(v)
                                                    183(g),232(v)
   380. BD*(   1) C   8 - C  14          0.02469     0.58789   
   381. BD*(   1) N   9 - C  15          0.05230     0.53382   
   382. BD*(   1) N   9 - H  24          0.01603     0.53537   
   383. BD*(   1) C  10 - C  11          0.02531     0.57753   
   384. BD*(   1) C  10 -Br  17          0.03007     0.15533   
   385. BD*(   1) C  11 - C  12          0.01750     0.60807   
   386. BD*(   2) C  11 - C  12          0.31126     0.04464  391(v),379(v),250(g),234(g)
   387. BD*(   1) C  11 - H  25          0.01147     0.59179   
   388. BD*(   1) C  12 - C  13          0.01494     0.61060   
   389. BD*(   1) C  12 - H  26          0.01079     0.60445   
   390. BD*(   1) C  13 - C  14          0.01496     0.60697   
   391. BD*(   2) C  13 - C  14          0.31453     0.04504  386(v),379(v),266(g),285(g)
                                                    284(g),367(r),249(v)
   392. BD*(   1) C  13 - H  27          0.01115     0.60402   
   393. BD*(   1) C  14 - H  28          0.01157     0.59867   
   394. BD*(   1) C  15 - O  16          0.26335     0.02708  300(g),317(g),316(g),303(g)
   395. BD*(   2) C  15 - O  16          0.00518     0.61954   
   396. BD*(   1) C  15 - H  29          0.03742     0.53064   
       -------------------------------
              Total Lewis  142.84217  ( 97.8371%)
        Valence non-Lewis    2.92057  (  2.0004%)
        Rydberg non-Lewis    0.23726  (  0.1625%)
       -------------------------------
            Total unit  1  146.00000  (100.0000%)
           Charge unit  1    0.00000
   1 Symmetry operations used in ECPInt.
 ECPInt:  NShTT=    9316 NPrTT=   38001 LenC2=    8728 LenP2D=   23893.
 LDataN:  DoStor=T MaxTD1= 6 Len=  172
 D1PCM: PCM CHGder 1st derivatives, ID1Alg=3 FixD1E=F DoIter=F DoCFld=F I1PDM=0.
 Calling FoFJK, ICntrl=      2127 FMM=F ISym2X=0 I1Cent= 0 IOpClX= 0 NMat=1 NMatS=1 NMatT=0.
 -------------------------------------------------------------------
 Center     Atomic                   Forces (Hartrees/Bohr)
 Number     Number              X              Y              Z
 -------------------------------------------------------------------
      1        6          -0.035268648   -0.046239443    0.023315909
      2        6           0.015240804   -0.022233751    0.061039787
      3        6           0.047279245    0.021535530    0.037040665
      4        6           0.016898527    0.028945965   -0.020472470
      5        6          -0.012931402    0.021620689   -0.057977579
      6        6          -0.050475718   -0.027517379   -0.033796460
      7        6           0.000098512    0.002546743    0.020566867
      8        6           0.015595505   -0.025488237    0.007305320
      9        7          -0.003444363    0.045832775    0.016442869
     10        6           0.007136023   -0.016773938   -0.045681200
     11        6          -0.020358540    0.028685600   -0.052102847
     12        6          -0.032523530    0.056139783    0.006860920
     13        6          -0.012226803    0.026581624    0.056492144
     14        6           0.023917235   -0.033515143    0.055151356
     15        6          -0.047081141   -0.077161810   -0.057451714
     16        8           0.022191970    0.014306694    0.015486207
     17       35          -0.005503726    0.012343745    0.022864098
     18        1           0.029229807    0.039377853   -0.020672779
     19        1          -0.011365018    0.017952780   -0.048862058
     20        1          -0.040833749   -0.020661038   -0.027793161
     21        1           0.010619896   -0.018633630    0.049181057
     22        1           0.039880406    0.020359577    0.028577548
     23        1           0.005491716   -0.002050140    0.004738195
     24        1          -0.011574896   -0.034426273   -0.021404651
     25        1           0.016667698   -0.023104360    0.043116568
     26        1           0.026275585   -0.044817742   -0.003429504
     27        1           0.007930080   -0.019330080   -0.047704139
     28        1          -0.017514867    0.026719170   -0.042538514
     29        1           0.016649388    0.049004435    0.031707562
 -------------------------------------------------------------------
 Cartesian Forces:  Max     0.077161810 RMS     0.032055957

 GradGradGradGradGradGradGradGradGradGradGradGradGradGradGradGradGradGrad
 Berny optimization.
 FormGI is forming the generalized inverse of G from B-inverse, IUseBI=4.
 Internal  Forces:  Max     0.059862481 RMS     0.015827450
 Search for a local minimum.
 Step number   1 out of a maximum of  158
 All quantities printed in internal units (Hartrees-Bohrs-Radians)
 Mixed Optimization -- RFO/linear search
 Second derivative matrix not updated -- first step.
 ITU=  0
     Eigenvalues ---    0.00840   0.00881   0.01297   0.01438   0.01503
     Eigenvalues ---    0.01725   0.01850   0.01876   0.01935   0.01963
     Eigenvalues ---    0.01966   0.01978   0.01983   0.01999   0.02001
     Eigenvalues ---    0.02022   0.02025   0.02027   0.02031   0.02053
     Eigenvalues ---    0.02058   0.02066   0.02369   0.02370   0.05134
     Eigenvalues ---    0.06417   0.06928   0.15988   0.15999   0.16000
     Eigenvalues ---    0.16000   0.16000   0.16000   0.16000   0.16000
     Eigenvalues ---    0.16000   0.16000   0.16000   0.18393   0.19226
     Eigenvalues ---    0.19899   0.22000   0.22000   0.22000   0.22000
     Eigenvalues ---    0.22003   0.22486   0.23471   0.24472   0.24998
     Eigenvalues ---    0.25000   0.25000   0.32972   0.33306   0.34852
     Eigenvalues ---    0.39950   0.40357   0.40446   0.40592   0.41013
     Eigenvalues ---    0.43132   0.43849   0.44117   0.44125   0.44162
     Eigenvalues ---    0.44195   0.44204   0.44212   0.44300   0.44330
     Eigenvalues ---    0.44331   0.44353   0.44379   0.44382   0.44565
     Eigenvalues ---    0.44720   0.44875   0.45264   0.53452   0.55283
     Eigenvalues ---    0.83667
 RFO step:  Lambda=-7.44419454D-02 EMin= 8.40071483D-03
 Linear search not attempted -- first point.
 Maximum step size (   0.300) exceeded in Quadratic search.
    -- Step size scaled by   0.762
 Iteration  1 RMS(Cart)=  0.03087871 RMS(Int)=  0.00066341
 Iteration  2 RMS(Cart)=  0.00077752 RMS(Int)=  0.00002120
 Iteration  3 RMS(Cart)=  0.00000110 RMS(Int)=  0.00002118
 Iteration  4 RMS(Cart)=  0.00000000 RMS(Int)=  0.00002118
 Variable       Old X    -DE/DX   Delta X   Delta X   Delta X     New X
                                 (Linear)    (Quad)   (Total)
    R1        2.65377  -0.01137   0.00000  -0.01637  -0.01638   2.63739
    R2        2.65384  -0.00992   0.00000  -0.01429  -0.01430   2.63954
    R3        1.92762   0.05322   0.00000   0.07830   0.07830   2.00592
    R4        2.65572  -0.01077   0.00000  -0.01571  -0.01571   2.64001
    R5        1.92735   0.05328   0.00000   0.07835   0.07835   2.00570
    R6        2.67155  -0.01657   0.00000  -0.02496  -0.02496   2.64659
    R7        1.92797   0.05352   0.00000   0.07879   0.07879   2.00676
    R8        2.66652  -0.01328   0.00000  -0.01989  -0.01989   2.64663
    R9        2.81817   0.01942   0.00000   0.03630   0.03630   2.85447
   R10        2.65632  -0.01350   0.00000  -0.01975  -0.01975   2.63657
   R11        1.93015   0.05365   0.00000   0.07925   0.07925   2.00941
   R12        1.92760   0.05311   0.00000   0.07814   0.07814   2.00575
   R13        2.82400   0.01557   0.00000   0.02934   0.02934   2.85334
   R14        2.70199   0.02754   0.00000   0.04329   0.04329   2.74528
   R15        2.05915   0.00298   0.00000   0.00537   0.00537   2.06453
   R16        2.68784  -0.02304   0.00000  -0.03590  -0.03588   2.65195
   R17        2.67371  -0.01489   0.00000  -0.02267  -0.02267   2.65104
   R18        2.54882  -0.00366   0.00000  -0.00444  -0.00444   2.54437
   R19        1.83234   0.04190   0.00000   0.05241   0.05241   1.88475
   R20        2.66517  -0.01463   0.00000  -0.02184  -0.02183   2.64335
   R21        3.53030   0.02613   0.00000   0.07280   0.07280   3.60310
   R22        2.65081  -0.01284   0.00000  -0.01830  -0.01830   2.63250
   R23        1.92961   0.05159   0.00000   0.07615   0.07615   2.00576
   R24        2.64743  -0.00870   0.00000  -0.01208  -0.01209   2.63534
   R25        1.92911   0.05204   0.00000   0.07676   0.07676   2.00587
   R26        2.65169  -0.01359   0.00000  -0.01955  -0.01956   2.63213
   R27        1.92902   0.05207   0.00000   0.07679   0.07679   2.00580
   R28        1.93005   0.05314   0.00000   0.07849   0.07849   2.00854
   R29        2.35996  -0.02917   0.00000  -0.02439  -0.02439   2.33557
   R30        1.92922   0.05986   0.00000   0.08831   0.08831   2.01753
    A1        2.09200  -0.00127   0.00000  -0.00259  -0.00260   2.08940
    A2        2.09591   0.00061   0.00000   0.00121   0.00121   2.09713
    A3        2.09527   0.00066   0.00000   0.00138   0.00139   2.09665
    A4        2.09523   0.00059   0.00000   0.00200   0.00199   2.09722
    A5        2.09380   0.00037   0.00000   0.00116   0.00117   2.09496
    A6        2.09416  -0.00096   0.00000  -0.00316  -0.00316   2.09100
    A7        2.10729  -0.00170   0.00000  -0.00451  -0.00451   2.10278
    A8        2.07757   0.00188   0.00000   0.00560   0.00559   2.08317
    A9        2.09827  -0.00017   0.00000  -0.00106  -0.00106   2.09721
   A10        2.06847   0.00335   0.00000   0.00744   0.00746   2.07592
   A11        2.13431  -0.00047   0.00000  -0.00089  -0.00090   2.13341
   A12        2.08033  -0.00289   0.00000  -0.00657  -0.00658   2.07375
   A13        2.10946  -0.00127   0.00000  -0.00350  -0.00349   2.10596
   A14        2.09219  -0.00019   0.00000  -0.00094  -0.00095   2.09124
   A15        2.08154   0.00147   0.00000   0.00445   0.00444   2.08598
   A16        2.09391   0.00031   0.00000   0.00116   0.00116   2.09507
   A17        2.09466   0.00053   0.00000   0.00164   0.00164   2.09630
   A18        2.09461  -0.00084   0.00000  -0.00280  -0.00280   2.09182
   A19        1.93209   0.00050   0.00000  -0.00087  -0.00086   1.93123
   A20        2.00320  -0.00513   0.00000  -0.01404  -0.01401   1.98919
   A21        1.86332   0.00140   0.00000   0.00360   0.00361   1.86693
   A22        1.89214   0.00385   0.00000   0.01088   0.01088   1.90302
   A23        1.92855  -0.00446   0.00000  -0.01872  -0.01880   1.90976
   A24        1.84219   0.00368   0.00000   0.01878   0.01886   1.86105
   A25        2.16345  -0.00349   0.00000  -0.00765  -0.00766   2.15579
   A26        2.05634   0.00361   0.00000   0.00903   0.00902   2.06537
   A27        2.06338  -0.00011   0.00000  -0.00137  -0.00135   2.06203
   A28        2.15230   0.00157   0.00000   0.00407   0.00407   2.15637
   A29        2.07336   0.00347   0.00000   0.01182   0.01182   2.08519
   A30        2.05653  -0.00503   0.00000  -0.01583  -0.01583   2.04069
   A31        2.09429   0.00477   0.00000   0.01033   0.01035   2.10464
   A32        2.16219  -0.01077   0.00000  -0.02485  -0.02486   2.13733
   A33        2.02670   0.00600   0.00000   0.01452   0.01451   2.04120
   A34        2.10598  -0.00278   0.00000  -0.00678  -0.00677   2.09921
   A35        2.10575  -0.00158   0.00000  -0.00624  -0.00624   2.09950
   A36        2.07146   0.00435   0.00000   0.01302   0.01302   2.08448
   A37        2.09274  -0.00083   0.00000  -0.00063  -0.00064   2.09210
   A38        2.09515  -0.00104   0.00000  -0.00439  -0.00438   2.09076
   A39        2.09530   0.00186   0.00000   0.00502   0.00503   2.10033
   A40        2.09002  -0.00124   0.00000  -0.00194  -0.00197   2.08805
   A41        2.09670   0.00149   0.00000   0.00379   0.00380   2.10050
   A42        2.09647  -0.00025   0.00000  -0.00185  -0.00184   2.09463
   A43        2.11996   0.00018   0.00000   0.00040   0.00039   2.12034
   A44        2.09143  -0.00227   0.00000  -0.00727  -0.00727   2.08417
   A45        2.07179   0.00208   0.00000   0.00688   0.00688   2.07867
   A46        2.08000   0.02102   0.00000   0.05437   0.05437   2.13437
   A47        2.10738  -0.02017   0.00000  -0.05856  -0.05856   2.04882
   A48        2.09579  -0.00085   0.00000   0.00421   0.00421   2.09999
    D1        0.00133   0.00005   0.00000   0.00038   0.00038   0.00171
    D2       -3.13750  -0.00019   0.00000  -0.00151  -0.00151  -3.13901
    D3        3.14132   0.00021   0.00000   0.00169   0.00170  -3.14017
    D4        0.00249  -0.00002   0.00000  -0.00020  -0.00020   0.00229
    D5       -0.00085   0.00001   0.00000   0.00008   0.00008  -0.00076
    D6        3.13770   0.00020   0.00000   0.00159   0.00159   3.13929
    D7       -3.14083  -0.00015   0.00000  -0.00123  -0.00123   3.14112
    D8       -0.00229   0.00004   0.00000   0.00028   0.00028  -0.00201
    D9        0.00156  -0.00013   0.00000  -0.00101  -0.00100   0.00055
   D10       -3.12956  -0.00045   0.00000  -0.00369  -0.00370  -3.13326
   D11        3.14038   0.00011   0.00000   0.00089   0.00090   3.14127
   D12        0.00926  -0.00022   0.00000  -0.00179  -0.00180   0.00746
   D13       -0.00482   0.00014   0.00000   0.00111   0.00111  -0.00371
   D14       -3.13301   0.00042   0.00000   0.00337   0.00338  -3.12963
   D15        3.12618   0.00048   0.00000   0.00387   0.00386   3.13004
   D16       -0.00201   0.00076   0.00000   0.00613   0.00613   0.00412
   D17        0.00531  -0.00008   0.00000  -0.00064  -0.00064   0.00467
   D18       -3.13648  -0.00017   0.00000  -0.00138  -0.00138  -3.13786
   D19        3.13393  -0.00033   0.00000  -0.00279  -0.00279   3.13113
   D20       -0.00787  -0.00043   0.00000  -0.00353  -0.00353  -0.01140
   D21        1.80127   0.00203   0.00000   0.00853   0.00856   1.80983
   D22       -0.34743   0.00035   0.00000   0.00527   0.00527  -0.34216
   D23       -2.38202  -0.00223   0.00000  -0.01244  -0.01246  -2.39447
   D24       -1.32683   0.00227   0.00000   0.01070   0.01072  -1.31610
   D25        2.80766   0.00059   0.00000   0.00744   0.00743   2.81509
   D26        0.77307  -0.00199   0.00000  -0.01026  -0.01029   0.76278
   D27       -0.00254   0.00001   0.00000   0.00007   0.00007  -0.00247
   D28       -3.14108  -0.00018   0.00000  -0.00144  -0.00144   3.14066
   D29        3.13926   0.00011   0.00000   0.00081   0.00081   3.14006
   D30        0.00071  -0.00008   0.00000  -0.00070  -0.00070   0.00001
   D31        1.98034   0.00097   0.00000   0.00179   0.00182   1.98217
   D32       -1.16564   0.00141   0.00000   0.00559   0.00563  -1.16001
   D33       -2.09113  -0.00246   0.00000  -0.00890  -0.00886  -2.09999
   D34        1.04608  -0.00202   0.00000  -0.00510  -0.00505   1.04102
   D35       -0.08018   0.00172   0.00000   0.00962   0.00954  -0.07064
   D36        3.05703   0.00216   0.00000   0.01342   0.01334   3.07037
   D37       -1.18919  -0.00060   0.00000  -0.00511  -0.00510  -1.19429
   D38        2.00133  -0.00068   0.00000  -0.00618  -0.00617   1.99517
   D39        2.92403  -0.00060   0.00000  -0.00244  -0.00237   2.92166
   D40       -0.16863  -0.00068   0.00000  -0.00351  -0.00344  -0.17207
   D41        0.85746   0.00073   0.00000   0.00403   0.00395   0.86141
   D42       -2.23520   0.00065   0.00000   0.00297   0.00288  -2.23232
   D43        3.13841   0.00020   0.00000   0.00166   0.00164   3.14006
   D44       -0.00777   0.00022   0.00000   0.00179   0.00177  -0.00600
   D45        0.00122  -0.00026   0.00000  -0.00218  -0.00218  -0.00096
   D46        3.13823  -0.00023   0.00000  -0.00206  -0.00205   3.13617
   D47       -3.13856  -0.00000   0.00000  -0.00020  -0.00022  -3.13877
   D48        0.00106   0.00033   0.00000   0.00249   0.00246   0.00353
   D49       -0.00109   0.00041   0.00000   0.00336   0.00336   0.00227
   D50        3.13853   0.00074   0.00000   0.00605   0.00604  -3.13862
   D51       -3.12389   0.00002   0.00000   0.00036   0.00036  -3.12352
   D52        0.02339  -0.00052   0.00000  -0.00368  -0.00368   0.01971
   D53       -0.03079   0.00032   0.00000   0.00213   0.00212  -0.02866
   D54        3.11649  -0.00022   0.00000  -0.00191  -0.00192   3.11457
   D55       -0.00040  -0.00000   0.00000   0.00003   0.00003  -0.00037
   D56        3.14052   0.00004   0.00000   0.00042   0.00042   3.14094
   D57       -3.13775   0.00002   0.00000   0.00002   0.00001  -3.13774
   D58        0.00317   0.00006   0.00000   0.00041   0.00040   0.00357
   D59       -0.00061   0.00013   0.00000   0.00104   0.00104   0.00043
   D60       -3.14106  -0.00002   0.00000  -0.00019  -0.00019  -3.14125
   D61       -3.14154   0.00008   0.00000   0.00067   0.00066  -3.14087
   D62        0.00120  -0.00007   0.00000  -0.00056  -0.00057   0.00063
   D63        0.00075   0.00001   0.00000   0.00010   0.00010   0.00084
   D64        3.14107  -0.00022   0.00000  -0.00184  -0.00185   3.13923
   D65        3.14120   0.00016   0.00000   0.00132   0.00132  -3.14066
   D66       -0.00166  -0.00007   0.00000  -0.00061  -0.00062  -0.00228
   D67        0.00011  -0.00029   0.00000  -0.00234  -0.00235  -0.00223
   D68       -3.13953  -0.00061   0.00000  -0.00499  -0.00500   3.13865
   D69       -3.14021  -0.00005   0.00000  -0.00042  -0.00042  -3.14063
   D70        0.00333  -0.00037   0.00000  -0.00306  -0.00307   0.00026
         Item               Value     Threshold  Converged?
 Maximum Force            0.059862     0.000450     NO 
 RMS     Force            0.015827     0.000300     NO 
 Maximum Displacement     0.135090     0.001800     NO 
 RMS     Displacement     0.031033     0.001200     NO 
 Predicted change in Energy=-3.850590D-02
 GradGradGradGradGradGradGradGradGradGradGradGradGradGradGradGradGradGrad

                          Input orientation:                          
 ---------------------------------------------------------------------
 Center     Atomic      Atomic             Coordinates (Angstroms)
 Number     Number       Type             X           Y           Z
 ---------------------------------------------------------------------
      1          6           0        3.435842    3.243732   -2.554420
      2          6           0        2.373062    2.706077   -3.281922
      3          6           0        1.602100    1.674729   -2.740035
      4          6           0        1.885599    1.170705   -1.464483
      5          6           0        2.956458    1.714008   -0.743662
      6          6           0        3.726876    2.744816   -1.282653
      7          6           0        1.087808    0.046632   -0.846697
      8          6           0        1.859083   -1.250002   -0.907914
      9          7           0       -0.219029   -0.150494   -1.449832
     10          6           0        2.337867   -1.921221    0.227707
     11          6           0        3.044788   -3.121451    0.099845
     12          6           0        3.281943   -3.666056   -1.160227
     13          6           0        2.813126   -3.011767   -2.299049
     14          6           0        2.111058   -1.816110   -2.166515
     15          6           0       -1.231191    0.730214   -1.336960
     16          8           0       -2.340215    0.530086   -1.844446
     17         35           0        2.073133   -1.258315    1.995729
     18          1           0        4.020771    4.028242   -2.965706
     19          1           0        2.148915    3.079761   -4.249715
     20          1           0        0.801229    1.269876   -3.307835
     21          1           0        3.186205    1.339511    0.224658
     22          1           0        4.534985    3.147649   -0.724760
     23          1           0        0.912814    0.316263    0.197446
     24          1           0       -0.408496   -0.995167   -1.945179
     25          1           0        3.405313   -3.624903    0.961894
     26          1           0        3.818966   -4.577399   -1.248319
     27          1           0        2.991343   -3.418770   -3.263004
     28          1           0        1.759976   -1.323246   -3.040318
     29          1           0       -1.044028    1.625601   -0.786428
 ---------------------------------------------------------------------
                    Distance matrix (angstroms):
                    1          2          3          4          5
     1  C    0.000000
     2  C    1.395649   0.000000
     3  C    2.420503   1.397033   0.000000
     4  C    2.808676   2.428594   1.400516   0.000000
     5  C    2.418411   2.786990   2.412744   1.400536   0.000000
     6  C    1.396785   2.414827   2.789932   2.429236   1.395213
     7  C    4.318684   3.828165   2.549495   1.510520   2.506514
     8  C    5.038929   4.642268   3.460746   2.484008   3.164896
     9  N    5.108715   4.270302   2.883153   2.485003   3.749501
    10  C    5.968461   5.807807   4.720138   3.553598   3.813280
    11  C    6.907504   6.771089   5.757570   4.713114   4.909274
    12  C    7.050719   6.777296   5.817358   5.043471   5.405974
    13  C    6.291602   5.818370   4.860483   4.364616   4.977220
    14  C    5.244762   4.665078   3.574061   3.076482   3.898839
    15  C    5.438859   4.547258   3.299738   3.150346   4.342380
    16  O    6.421120   5.386674   4.201683   4.290953   5.537883
    17  Br   6.544407   6.607568   5.590356   4.231829   4.137539
    18  H    1.061486   2.136131   3.382295   3.870161   3.380225
    19  H    2.134735   1.061369   2.133601   3.386938   3.848352
    20  H    3.377119   2.129320   1.061931   2.140944   3.378942
    21  H    3.378113   3.850299   3.378041   2.138520   1.063332
    22  H    2.136586   3.377569   3.851316   3.387439   2.132470
    23  H    4.744313   4.466490   3.308979   2.106749   2.648746
    24  H    5.754857   4.819040   3.435496   3.191385   4.483992
    25  H    7.716447   7.691347   6.711330   5.585221   5.622665
    26  H    7.938688   7.699039   6.799177   6.068387   6.370274
    27  H    6.714805   6.156004   5.305396   5.051794   5.717842
    28  H    4.888959   4.082853   3.017109   2.952766   3.991379
    29  H    5.080687   4.367084   3.289527   3.041284   4.001691
                    6          7          8          9         10
     6  C    0.000000
     7  C    3.799333   0.000000
     8  C    4.425794   1.509925   0.000000
     9  N    4.897033   1.452740   2.412704   0.000000
    10  C    5.097297   2.566990   1.403354   3.533742   0.000000
    11  C    6.065446   3.842195   2.433885   4.677669   1.398799
    12  C    6.427460   4.323955   2.815229   4.969895   2.421175
    13  C    5.916608   3.799981   2.439113   4.254646   2.792786
    14  C    4.918752   2.501753   1.402871   2.952493   2.407237
    15  C    5.352009   2.466860   3.695285   1.346425   4.713435
    16  O    6.483073   3.602856   4.656169   2.262375   5.673375
    17  Br   5.432100   3.279198   2.911533   4.284060   1.906681
    18  H    2.136873   5.380120   6.063602   6.142932   6.958891
    19  H    3.377219   4.680422   5.477088   4.886824   6.715119
    20  H    3.851781   2.763268   3.637095   2.551578   5.004439
    21  H    2.130538   2.687491   3.122427   4.076720   3.369282
    22  H    1.061395   4.638340   5.151052   5.831305   5.606065
    23  H    4.000938   1.092501   2.137857   2.052427   2.652928
    24  H    5.614954   2.128598   2.506546   0.997366   3.622364
    25  H    6.761266   4.703404   3.395168   5.569902   2.140328
    26  H    7.322874   5.385368   3.876672   5.995290   3.380471
    27  H    6.515565   4.633681   3.395883   4.927039   3.854185
    28  H    4.848423   2.672143   2.135962   2.796686   3.372168
    29  H    4.925485   2.653583   4.088020   2.067666   5.004561
                   11         12         13         14         15
    11  C    0.000000
    12  C    1.393061   0.000000
    13  C    2.412549   1.394560   0.000000
    14  C    2.777078   2.409542   1.392861   0.000000
    15  C    5.931588   6.302921   5.593258   4.282821   0.000000
    16  O    6.790600   7.048719   6.269635   5.042043   1.235931
    17  Br   2.830153   4.149518   4.697584   4.199625   5.097021
    18  H    7.840170   7.937748   7.173880   6.200174   6.411935
    19  H    7.627339   7.505647   6.430629   5.320780   5.042780
    20  H    5.994130   5.927022   4.837132   3.541408   2.882068
    21  H    4.464948   5.194495   5.043997   4.102632   4.724752
    22  H    6.496328   6.941637   6.586470   5.709026   6.282322
    23  H    4.046321   4.828552   4.573779   3.401634   2.668805
    24  H    4.541847   4.622677   3.817165   2.659151   2.005915
    25  H    1.061400   2.126102   3.370515   3.838460   6.763797
    26  H    2.129949   1.061461   2.137042   3.374130   7.326848
    27  H    3.376390   2.137117   1.061425   2.132067   6.225232
    28  H    3.839910   3.367475   2.123607   1.062875   4.008143
    29  H    6.327591   6.845100   6.218589   4.868735   1.067630
                   16         17         18         19         20
    16  O    0.000000
    17  Br   6.117431   0.000000
    18  H    7.345507   7.507118   0.000000
    19  H    5.695476   7.604618   2.460110   0.000000
    20  H    3.543652   6.011429   4.253362   2.445215   0.000000
    21  H    5.956314   3.335314   4.254903   4.911665   4.262800
    22  H    7.441351   5.733611   2.462052   4.257140   4.913170
    23  H    3.846719   2.656964   5.783054   5.379787   3.634395
    24  H    2.463348   4.664599   6.774549   5.334442   2.907006
    25  H    7.625653   2.905901   8.624121   8.584400   6.997907
    26  H    8.023546   4.958638   8.777653   8.392231   6.894851
    27  H    6.784637   5.758902   7.523702   6.626778   5.175134
    28  H    4.655805   5.046192   5.809921   4.582618   2.777597
    29  H    1.999914   5.076817   6.014493   4.929890   3.144679
                   21         22         23         24         25
    21  H    0.000000
    22  H    2.447440   0.000000
    23  H    2.493207   4.689064   0.000000
    24  H    4.804247   6.564323   2.838407   0.000000
    25  H    5.023638   7.070249   4.725434   5.469162   0.000000
    26  H    6.130242   7.775806   5.872298   5.584750   2.442006
    27  H    5.902795   7.207175   5.499588   4.378290   4.250132
    28  H    4.447974   5.749033   3.726766   2.451374   4.901271
    29  H    4.358786   5.783236   2.551785   2.935137   7.100780
                   26         27         28         29
    26  H    0.000000
    27  H    2.467050   0.000000
    28  H    4.247377   2.440712   0.000000
    29  H    7.895522   6.918333   4.651683   0.000000
 Symmetry turned off by external request.
 Stoichiometry    C14H12BrNO
 Framework group  C1[X(C14H12BrNO)]
 Deg. of freedom    81
 Full point group                 C1      NOp   1
 Rotational constants (GHZ):           0.4340232           0.2536758           0.2413574
 Basis read from rwf:  (5D, 7F)
 Pseudo-potential data read from rwf file.
   396 basis functions,   648 primitive gaussians,   412 cartesian basis functions
    59 alpha electrons       59 beta electrons
       nuclear repulsion energy      1086.1860470888 Hartrees.
 NAtoms=   29 NActive=   29 NUniq=   29 SFac= 1.00D+00 NAtFMM=   60 NAOKFM=F Big=F
 Integral buffers will be    131072 words long.
 Raffenetti 2 integral format.
 Two-electron integral symmetry is turned off.
 ------------------------------------------------------------------------------
 Polarizable Continuum Model (PCM)
 =================================
 Model                : PCM.
 Atomic radii         : UFF (Universal Force Field).
 Polarization charges : Total charges.
 Charge compensation  : None.
 Solution method      : On-the-fly selection.
 Cavity type          : Scaled VdW (van der Waals Surface) (Alpha=1.100).
 Cavity algorithm     : GePol (No added spheres)
                        Default sphere list used, NSphG=   29.
                        Lebedev-Laikov grids with approx.  5.0 points / Ang**2.
                        Smoothing algorithm: York/Karplus (Gamma=1.0000).
                        Polarization charges: spherical gaussians, with
                                              point-specific exponents (IZeta= 3).
                        Self-potential: point-specific (ISelfS= 7).
                        Self-field    : sphere-specific E.n sum rule (ISelfD= 2).
 1st derivatives      : Analytical E(r).r(x)/FMM algorithm (CHGder, D1EAlg=3).
                        Cavity 1st derivative terms included.
 Solvent              : DiMethylSulfoxide, Eps=  46.826000 Eps(inf)=   2.007889
 ------------------------------------------------------------------------------
 One-electron integrals computed using PRISM.
   1 Symmetry operations used in ECPInt.
 ECPInt:  NShTT=    9316 NPrTT=   38001 LenC2=    8721 LenP2D=   23853.
 LDataN:  DoStor=T MaxTD1= 5 Len=  102
 NBasis=   396 RedAO= T EigKep=  1.25D-06  NBF=   396
 NBsUse=   395 1.00D-06 EigRej=  9.53D-07 NBFU=   395
 Initial guess from the checkpoint file:  "BHFA_oBr_conf10.chk"
 B after Tr=    -0.022682    0.031261   -0.015355
         Rot=    0.999997    0.001777    0.001549    0.000599 Ang=   0.28 deg.
 ExpMin= 4.38D-02 ExpMax= 8.59D+03 ExpMxC= 1.30D+03 IAcc=3 IRadAn=         5 AccDes= 0.00D+00
 Harris functional with IExCor= 1009 and IRadAn=       5 diagonalized for initial guess.
 HarFok:  IExCor= 1009 AccDes= 0.00D+00 IRadAn=         5 IDoV= 1 UseB2=F ITyADJ=14
 ICtDFT=  3500011 ScaDFX=  1.000000  1.000000  1.000000  1.000000
 FoFCou: FMM=F IPFlag=           0 FMFlag=      100000 FMFlg1=           0
         NFxFlg=           0 DoJE=T BraDBF=F KetDBF=T FulRan=T
         wScrn=  0.000000 ICntrl=       500 IOpCl=  0 I1Cent=   200000004 NGrid=           0
         NMat0=    1 NMatS0=      1 NMatT0=    0 NMatD0=    1 NMtDS0=    0 NMtDT0=    0
 Symmetry not used in FoFCou.
 Requested convergence on RMS density matrix=1.00D-08 within 128 cycles.
 Requested convergence on MAX density matrix=1.00D-06.
 Requested convergence on             energy=1.00D-06.
 No special actions if energy rises.
 Inv3:  Mode=1 IEnd=    16921875.
 Iteration    1 A*A^-1 deviation from unit magnitude is 4.88D-15 for   2360.
 Iteration    1 A*A^-1 deviation from orthogonality  is 2.04D-15 for   2025    193.
 Iteration    1 A^-1*A deviation from unit magnitude is 4.66D-15 for   2360.
 Iteration    1 A^-1*A deviation from orthogonality  is 1.88D-15 for   2345   2132.
 Error on total polarization charges =  0.01811
 SCF Done:  E(RM062X) =  -683.703289677     A.U. after   15 cycles
            NFock= 15  Conv=0.32D-08     -V/T= 2.0168
   1 Symmetry operations used in ECPInt.
 ECPInt:  NShTT=    9316 NPrTT=   38001 LenC2=    8721 LenP2D=   23853.
 LDataN:  DoStor=T MaxTD1= 6 Len=  172
 D1PCM: PCM CHGder 1st derivatives, ID1Alg=3 FixD1E=F DoIter=F DoCFld=F I1PDM=0.
 Calling FoFJK, ICntrl=      2127 FMM=F ISym2X=0 I1Cent= 0 IOpClX= 0 NMat=1 NMatS=1 NMatT=0.
 -------------------------------------------------------------------
 Center     Atomic                   Forces (Hartrees/Bohr)
 Number     Number              X              Y              Z
 -------------------------------------------------------------------
      1        6          -0.011408675   -0.014500380    0.006755591
      2        6           0.005896328   -0.006814325    0.019390050
      3        6           0.015087405    0.005737610    0.011738784
      4        6           0.005072529    0.011122175   -0.009760774
      5        6          -0.003568034    0.006938778   -0.017746528
      6        6          -0.016041224   -0.008958139   -0.010529075
      7        6          -0.002455621    0.002093889    0.009784404
      8        6           0.002916982   -0.007020548    0.004481588
      9        7           0.000602590    0.015133052    0.005907061
     10        6           0.004172266   -0.008701188   -0.020898971
     11        6          -0.005754620    0.008404090   -0.014572555
     12        6          -0.010751027    0.018325187    0.001550361
     13        6          -0.004390616    0.008764025    0.017577875
     14        6           0.008416720   -0.012128392    0.017020476
     15        6          -0.028061477   -0.026964236   -0.024464063
     16        8           0.015522667    0.005430180    0.008438412
     17       35          -0.002078716    0.004722556    0.010287694
     18        1           0.009085326    0.012363422   -0.006397287
     19        1          -0.003774651    0.005718918   -0.015290576
     20        1          -0.013233031   -0.006143459   -0.008178447
     21        1           0.003132472   -0.006197389    0.015573073
     22        1           0.012521969    0.006339999    0.009049506
     23        1           0.002312209   -0.001310916    0.000035473
     24        1          -0.003198975   -0.010927311   -0.007182561
     25        1           0.004835225   -0.006481978    0.013990236
     26        1           0.008332982   -0.013931818   -0.000573162
     27        1           0.002499821   -0.006019718   -0.014846216
     28        1          -0.005301615    0.009268603   -0.013226184
     29        1           0.009610790    0.015737313    0.012085818
 -------------------------------------------------------------------
 Cartesian Forces:  Max     0.028061477 RMS     0.011098362

 GradGradGradGradGradGradGradGradGradGradGradGradGradGradGradGradGradGrad
 Berny optimization.
 Using GEDIIS/GDIIS optimizer.
 FormGI is forming the generalized inverse of G from B-inverse, IUseBI=4.
 Internal  Forces:  Max     0.021116215 RMS     0.005360919
 Search for a local minimum.
 Step number   2 out of a maximum of  158
 All quantities printed in internal units (Hartrees-Bohrs-Radians)
 Mixed Optimization -- RFO/linear search
 Update second derivatives using D2CorX and points    1    2
 DE= -3.72D-02 DEPred=-3.85D-02 R= 9.67D-01
 TightC=F SS=  1.41D+00  RLast= 3.02D-01 DXNew= 5.0454D-01 9.0645D-01
 Trust test= 9.67D-01 RLast= 3.02D-01 DXMaxT set to 5.05D-01
 ITU=  1  0
 Use linear search instead of GDIIS.
     Eigenvalues ---    0.00840   0.00881   0.01297   0.01437   0.01505
     Eigenvalues ---    0.01717   0.01851   0.01877   0.01935   0.01963
     Eigenvalues ---    0.01967   0.01978   0.01983   0.02000   0.02001
     Eigenvalues ---    0.02022   0.02025   0.02027   0.02031   0.02053
     Eigenvalues ---    0.02058   0.02066   0.02369   0.02370   0.05169
     Eigenvalues ---    0.06504   0.06856   0.15874   0.15999   0.16000
     Eigenvalues ---    0.16000   0.16000   0.16000   0.16000   0.16000
     Eigenvalues ---    0.16000   0.16000   0.16018   0.18469   0.19127
     Eigenvalues ---    0.19885   0.21930   0.22000   0.22000   0.22000
     Eigenvalues ---    0.22084   0.22484   0.23470   0.24422   0.24980
     Eigenvalues ---    0.24999   0.25112   0.32978   0.33258   0.34851
     Eigenvalues ---    0.39917   0.40297   0.40401   0.40544   0.41100
     Eigenvalues ---    0.43117   0.43789   0.43997   0.44120   0.44139
     Eigenvalues ---    0.44177   0.44208   0.44256   0.44311   0.44330
     Eigenvalues ---    0.44347   0.44375   0.44378   0.44536   0.44713
     Eigenvalues ---    0.44859   0.45255   0.46547   0.53445   0.55282
     Eigenvalues ---    0.83114
 RFO step:  Lambda=-1.73989569D-03 EMin= 8.40082376D-03
 Quartic linear search produced a step of  0.59015.
 Iteration  1 RMS(Cart)=  0.04756056 RMS(Int)=  0.00097986
 Iteration  2 RMS(Cart)=  0.00137661 RMS(Int)=  0.00005736
 Iteration  3 RMS(Cart)=  0.00000156 RMS(Int)=  0.00005734
 Iteration  4 RMS(Cart)=  0.00000000 RMS(Int)=  0.00005734
 Variable       Old X    -DE/DX   Delta X   Delta X   Delta X     New X
                                 (Linear)    (Quad)   (Total)
    R1        2.63739  -0.00398  -0.00966  -0.00071  -0.01039   2.62701
    R2        2.63954  -0.00284  -0.00844   0.00164  -0.00681   2.63273
    R3        2.00592   0.01662   0.04621  -0.00366   0.04255   2.04846
    R4        2.64001  -0.00297  -0.00927   0.00213  -0.00713   2.63288
    R5        2.00570   0.01675   0.04624  -0.00327   0.04297   2.04867
    R6        2.64659  -0.00611  -0.01473  -0.00232  -0.01703   2.62957
    R7        2.00676   0.01670   0.04650  -0.00376   0.04274   2.04950
    R8        2.64663  -0.00408  -0.01174   0.00114  -0.01058   2.63605
    R9        2.85447   0.00784   0.02142   0.00745   0.02888   2.88335
   R10        2.63657  -0.00456  -0.01165  -0.00027  -0.01193   2.62464
   R11        2.00941   0.01704   0.04677  -0.00266   0.04411   2.05352
   R12        2.00575   0.01670   0.04612  -0.00327   0.04284   2.04859
   R13        2.85334   0.00557   0.01732   0.00265   0.01996   2.87331
   R14        2.74528   0.00735   0.02555  -0.00665   0.01889   2.76417
   R15        2.06453  -0.00066   0.00317  -0.00739  -0.00422   2.06031
   R16        2.65195  -0.00734  -0.02118   0.00091  -0.02023   2.63173
   R17        2.65104  -0.00437  -0.01338   0.00202  -0.01135   2.63970
   R18        2.54437  -0.00192  -0.00262  -0.00197  -0.00459   2.53978
   R19        1.88475   0.01343   0.03093  -0.00198   0.02895   1.91370
   R20        2.64335  -0.00593  -0.01288  -0.00396  -0.01682   2.62653
   R21        3.60310   0.01147   0.04296   0.02817   0.07113   3.67423
   R22        2.63250  -0.00426  -0.01080   0.00003  -0.01078   2.62172
   R23        2.00576   0.01608   0.04494  -0.00367   0.04127   2.04703
   R24        2.63534  -0.00247  -0.00714   0.00154  -0.00564   2.62970
   R25        2.00587   0.01623   0.04530  -0.00368   0.04161   2.04748
   R26        2.63213  -0.00477  -0.01154  -0.00085  -0.01241   2.61971
   R27        2.00580   0.01621   0.04531  -0.00376   0.04155   2.04735
   R28        2.00854   0.01692   0.04632  -0.00248   0.04384   2.05239
   R29        2.33557  -0.01827  -0.01439  -0.01554  -0.02993   2.30564
   R30        2.01753   0.02112   0.05211   0.00455   0.05667   2.07419
    A1        2.08940  -0.00044  -0.00153  -0.00005  -0.00161   2.08780
    A2        2.09713   0.00021   0.00072   0.00005   0.00077   2.09789
    A3        2.09665   0.00022   0.00082   0.00001   0.00082   2.09748
    A4        2.09722   0.00030   0.00118   0.00096   0.00213   2.09935
    A5        2.09496   0.00015   0.00069   0.00054   0.00121   2.09617
    A6        2.09100  -0.00045  -0.00186  -0.00150  -0.00338   2.08762
    A7        2.10278  -0.00085  -0.00266  -0.00234  -0.00499   2.09779
    A8        2.08317   0.00098   0.00330   0.00369   0.00692   2.09009
    A9        2.09721  -0.00013  -0.00063  -0.00125  -0.00194   2.09527
   A10        2.07592   0.00155   0.00440   0.00303   0.00742   2.08335
   A11        2.13341   0.00063  -0.00053   0.00487   0.00424   2.13765
   A12        2.07375  -0.00219  -0.00388  -0.00817  -0.01214   2.06161
   A13        2.10596  -0.00062  -0.00206  -0.00158  -0.00361   2.10236
   A14        2.09124  -0.00023  -0.00056  -0.00215  -0.00273   2.08851
   A15        2.08598   0.00085   0.00262   0.00372   0.00633   2.09230
   A16        2.09507   0.00006   0.00068  -0.00003   0.00064   2.09571
   A17        2.09630   0.00021   0.00097   0.00042   0.00138   2.09768
   A18        2.09182  -0.00027  -0.00165  -0.00038  -0.00203   2.08978
   A19        1.93123   0.00018  -0.00051  -0.00737  -0.00805   1.92318
   A20        1.98919  -0.00188  -0.00827  -0.00690  -0.01527   1.97391
   A21        1.86693   0.00084   0.00213   0.01271   0.01485   1.88178
   A22        1.90302   0.00067   0.00642  -0.01112  -0.00488   1.89814
   A23        1.90976  -0.00145  -0.01109  -0.00260  -0.01368   1.89608
   A24        1.86105   0.00165   0.01113   0.01679   0.02802   1.88906
   A25        2.15579   0.00135  -0.00452   0.01550   0.01079   2.16658
   A26        2.06537   0.00023   0.00532  -0.00558  -0.00044   2.06493
   A27        2.06203  -0.00158  -0.00080  -0.00990  -0.01079   2.05124
   A28        2.15637  -0.00095   0.00240  -0.01020  -0.00780   2.14857
   A29        2.08519   0.00127   0.00698   0.00078   0.00776   2.09294
   A30        2.04069  -0.00032  -0.00934   0.00958   0.00023   2.04093
   A31        2.10464   0.00359   0.00611   0.01306   0.01924   2.12388
   A32        2.13733  -0.00350  -0.01467  -0.00074  -0.01545   2.12188
   A33        2.04120  -0.00009   0.00856  -0.01231  -0.00378   2.03742
   A34        2.09921  -0.00199  -0.00400  -0.00803  -0.01201   2.08720
   A35        2.09950  -0.00061  -0.00368  -0.00324  -0.00693   2.09257
   A36        2.08448   0.00260   0.00768   0.01127   0.01894   2.10342
   A37        2.09210  -0.00007  -0.00038   0.00173   0.00130   2.09340
   A38        2.09076  -0.00075  -0.00259  -0.00438  -0.00695   2.08381
   A39        2.10033   0.00081   0.00297   0.00264   0.00562   2.10595
   A40        2.08805  -0.00033  -0.00116   0.00077  -0.00046   2.08758
   A41        2.10050   0.00048   0.00224   0.00017   0.00243   2.10293
   A42        2.09463  -0.00015  -0.00108  -0.00097  -0.00205   2.09259
   A43        2.12034   0.00037   0.00023   0.00233   0.00251   2.12285
   A44        2.08417  -0.00150  -0.00429  -0.00780  -0.01213   2.07204
   A45        2.07867   0.00113   0.00406   0.00546   0.00947   2.08815
   A46        2.13437   0.00860   0.03209   0.01537   0.04746   2.18183
   A47        2.04882  -0.01070  -0.03456  -0.04280  -0.07736   1.97145
   A48        2.09999   0.00210   0.00248   0.02742   0.02990   2.12990
    D1        0.00171   0.00004   0.00023   0.00288   0.00311   0.00482
    D2       -3.13901  -0.00012  -0.00089  -0.00600  -0.00690   3.13728
    D3       -3.14017   0.00015   0.00100   0.00806   0.00907  -3.13111
    D4        0.00229  -0.00001  -0.00012  -0.00082  -0.00094   0.00135
    D5       -0.00076   0.00001   0.00005   0.00018   0.00022  -0.00054
    D6        3.13929   0.00014   0.00094   0.00684   0.00780  -3.13610
    D7        3.14112  -0.00010  -0.00072  -0.00500  -0.00574   3.13538
    D8       -0.00201   0.00003   0.00016   0.00166   0.00184  -0.00018
    D9        0.00055  -0.00009  -0.00059  -0.00415  -0.00471  -0.00416
   D10       -3.13326  -0.00034  -0.00218  -0.01910  -0.02128   3.12865
   D11        3.14127   0.00008   0.00053   0.00471   0.00524  -3.13667
   D12        0.00746  -0.00018  -0.00106  -0.01024  -0.01132  -0.00386
   D13       -0.00371   0.00008   0.00065   0.00231   0.00293  -0.00078
   D14       -3.12963   0.00035   0.00200   0.02232   0.02445  -3.10518
   D15        3.13004   0.00034   0.00228   0.01739   0.01958  -3.13356
   D16        0.00412   0.00062   0.00362   0.03741   0.04110   0.04522
   D17        0.00467  -0.00003  -0.00038   0.00077   0.00039   0.00507
   D18       -3.13786  -0.00009  -0.00081  -0.00282  -0.00363  -3.14149
   D19        3.13113  -0.00027  -0.00165  -0.01844  -0.02004   3.11109
   D20       -0.01140  -0.00033  -0.00208  -0.02203  -0.02407  -0.03547
   D21        1.80983   0.00024   0.00505  -0.00677  -0.00158   1.80825
   D22       -0.34216   0.00061   0.00311   0.01881   0.02190  -0.32026
   D23       -2.39447  -0.00090  -0.00735  -0.00639  -0.01374  -2.40821
   D24       -1.31610   0.00048   0.00633   0.01313   0.01951  -1.29659
   D25        2.81509   0.00086   0.00439   0.03870   0.04299   2.85808
   D26        0.76278  -0.00066  -0.00607   0.01351   0.00735   0.77013
   D27       -0.00247  -0.00001   0.00004  -0.00200  -0.00195  -0.00442
   D28        3.14066  -0.00015  -0.00085  -0.00865  -0.00950   3.13117
   D29        3.14006   0.00005   0.00048   0.00158   0.00208  -3.14104
   D30        0.00001  -0.00008  -0.00041  -0.00507  -0.00546  -0.00545
   D31        1.98217   0.00075   0.00108   0.02816   0.02919   2.01136
   D32       -1.16001   0.00114   0.00332   0.05897   0.06239  -1.09761
   D33       -2.09999  -0.00105  -0.00523   0.00618   0.00093  -2.09905
   D34        1.04102  -0.00066  -0.00298   0.03700   0.03413   1.07516
   D35       -0.07064   0.00049   0.00563   0.01859   0.02407  -0.04657
   D36        3.07037   0.00088   0.00788   0.04940   0.05727   3.12764
   D37       -1.19429  -0.00074  -0.00301  -0.03347  -0.03642  -1.23071
   D38        1.99517  -0.00081  -0.00364  -0.03790  -0.04149   1.95367
   D39        2.92166  -0.00014  -0.00140  -0.01028  -0.01168   2.90998
   D40       -0.17207  -0.00020  -0.00203  -0.01471  -0.01675  -0.18882
   D41        0.86141   0.00031   0.00233  -0.01064  -0.00836   0.85305
   D42       -2.23232   0.00025   0.00170  -0.01507  -0.01343  -2.24575
   D43        3.14006   0.00021   0.00097   0.01743   0.01837  -3.12476
   D44       -0.00600   0.00023   0.00104   0.01860   0.01962   0.01362
   D45       -0.00096  -0.00018  -0.00129  -0.01333  -0.01460  -0.01555
   D46        3.13617  -0.00017  -0.00121  -0.01216  -0.01334   3.12283
   D47       -3.13877  -0.00007  -0.00013  -0.00916  -0.00914   3.13527
   D48        0.00353   0.00021   0.00145   0.00718   0.00865   0.01218
   D49        0.00227   0.00030   0.00198   0.01998   0.02186   0.02412
   D50       -3.13862   0.00059   0.00357   0.03632   0.03965  -3.09897
   D51       -3.12352  -0.00012   0.00021  -0.00866  -0.00843  -3.13196
   D52        0.01971  -0.00016  -0.00217  -0.00439  -0.00655   0.01317
   D53       -0.02866  -0.00002   0.00125  -0.00454  -0.00330  -0.03196
   D54        3.11457  -0.00006  -0.00113  -0.00027  -0.00141   3.11316
   D55       -0.00037  -0.00002   0.00002   0.00024   0.00030  -0.00006
   D56        3.14094   0.00002   0.00025   0.00198   0.00224  -3.14001
   D57       -3.13774  -0.00002   0.00001  -0.00089  -0.00086  -3.13860
   D58        0.00357   0.00002   0.00024   0.00085   0.00108   0.00465
   D59        0.00043   0.00011   0.00061   0.00679   0.00741   0.00784
   D60       -3.14125  -0.00000  -0.00011  -0.00012  -0.00023  -3.14148
   D61       -3.14087   0.00007   0.00039   0.00506   0.00546  -3.13541
[truncated: 1,407,635 more chars]
