# Supplementary material for: Rotational Barriers in N-Benzhydrylformamides: An NMR and DFT Study
Source: Molecules. 2023 Jan 5;28(2):535. doi: 10.3390/molecules28020535 (PMC9863877; doi:10.3390/molecules28020535)
Supplement: Supplementary file 1 [file molecules-28-00535-s001.zip › Supplementary_Materials/Quantum_chemistry_output_files/Gaussian_output_files/Conformations/BHFA_oBr/BHFA_oBr_conf2.log]

 Entering Gaussian System, Link 0=g16
 Initial command:
 /usr/local/gaussian/g16/l1.exe "/home/gauss/GAUSS_SCRDIR/Gau-7794.inp" -scrdir="/home/gauss/GAUSS_SCRDIR/"
 Entering Link 1 = /usr/local/gaussian/g16/l1.exe PID=      7796.
  
 Copyright (c) 1988,1990,1992,1993,1995,1998,2003,2009,2016,
            Gaussian, Inc.  All Rights Reserved.
  
 This is part of the Gaussian(R) 16 program.  It is based on
 the Gaussian(R) 09 system (copyright 2009, Gaussian, Inc.),
 the Gaussian(R) 03 system (copyright 2003, Gaussian, Inc.),
 the Gaussian(R) 98 system (copyright 1998, Gaussian, Inc.),
 the Gaussian(R) 94 system (copyright 1995, Gaussian, Inc.),
 the Gaussian 92(TM) system (copyright 1992, Gaussian, Inc.),
 the Gaussian 90(TM) system (copyright 1990, Gaussian, Inc.),
 the Gaussian 88(TM) system (copyright 1988, Gaussian, Inc.),
 the Gaussian 86(TM) system (copyright 1986, Carnegie Mellon
 University), and the Gaussian 82(TM) system (copyright 1983,
 Carnegie Mellon University). Gaussian is a federally registered
 trademark of Gaussian, Inc.
  
 This software contains proprietary and confidential information,
 including trade secrets, belonging to Gaussian, Inc.
  
 This software is provided under written license and may be
 used, copied, transmitted, or stored only in accord with that
 written license.
  
 The following legend is applicable only to US Government
 contracts under FAR:
  
                    RESTRICTED RIGHTS LEGEND
  
 Use, reproduction and disclosure by the US Government is
 subject to restrictions as set forth in subparagraphs (a)
 and (c) of the Commercial Computer Software - Restricted
 Rights clause in FAR 52.227-19.
  
 Gaussian, Inc.
 340 Quinnipiac St., Bldg. 40, Wallingford CT 06492
  
  
 ---------------------------------------------------------------
 Warning -- This program may not be used in any manner that
 competes with the business of Gaussian, Inc. or will provide
 assistance to any competitor of Gaussian, Inc.  The licensee
 of this program is prohibited from giving any competitor of
 Gaussian, Inc. access to this program.  By using this program,
 the user acknowledges that Gaussian, Inc. is engaged in the
 business of creating and licensing software in the field of
 computational chemistry and represents and warrants to the
 licensee that it is not a competitor of Gaussian, Inc. and that
 it will not use this program in any manner prohibited above.
 ---------------------------------------------------------------
  

 Cite this work as:
 Gaussian 16, Revision A.03,
 M. J. Frisch, G. W. Trucks, H. B. Schlegel, G. E. Scuseria, 
 M. A. Robb, J. R. Cheeseman, G. Scalmani, V. Barone, 
 G. A. Petersson, H. Nakatsuji, X. Li, M. Caricato, A. V. Marenich, 
 J. Bloino, B. G. Janesko, R. Gomperts, B. Mennucci, H. P. Hratchian, 
 J. V. Ortiz, A. F. Izmaylov, J. L. Sonnenberg, D. Williams-Young, 
 F. Ding, F. Lipparini, F. Egidi, J. Goings, B. Peng, A. Petrone, 
 T. Henderson, D. Ranasinghe, V. G. Zakrzewski, J. Gao, N. Rega, 
 G. Zheng, W. Liang, M. Hada, M. Ehara, K. Toyota, R. Fukuda, 
 J. Hasegawa, M. Ishida, T. Nakajima, Y. Honda, O. Kitao, H. Nakai, 
 T. Vreven, K. Throssell, J. A. Montgomery, Jr., J. E. Peralta, 
 F. Ogliaro, M. J. Bearpark, J. J. Heyd, E. N. Brothers, K. N. Kudin, 
 V. N. Staroverov, T. A. Keith, R. Kobayashi, J. Normand, 
 K. Raghavachari, A. P. Rendell, J. C. Burant, S. S. Iyengar, 
 J. Tomasi, M. Cossi, J. M. Millam, M. Klene, C. Adamo, R. Cammi, 
 J. W. Ochterski, R. L. Martin, K. Morokuma, O. Farkas, 
 J. B. Foresman, and D. J. Fox, Gaussian, Inc., Wallingford CT, 2016.
 
 ******************************************
 Gaussian 16:  ES64L-G16RevA.03 25-Dec-2016
                12-Dec-2022 
 ******************************************
 %chk=BHFA_oBr_conf2.chk
 %nprocshared=4
 Will use up to    4 processors via shared memory.
 %mem=2GB
 ----------------------------------------------------------------------
 # opt freq M062X/gen pseudo=read nosymm Integral(Grid=SuperFine) scrf=
 (IEFPCM, solvent=dimethylsulfoxide) pop=(nboread,mkuff,dipole)
 ----------------------------------------------------------------------
 1/18=20,19=15,26=6,38=1/1,3;
 2/9=110,12=2,15=1,17=6,18=5,40=1/2;
 3/5=7,11=2,16=1,17=8,25=1,30=1,70=2201,71=1,72=21,74=-55,75=-7/1,2,3;
 4//1;
 5/5=2,38=5,53=21/2;
 6/7=2,8=2,9=2,10=2,15=24,20=4,28=1,40=2/1,2,7;
 7/30=1/1,2,3,16;
 1/18=20,19=15,26=6/3(2);
 2/9=110,15=1/2;
 99//99;
 2/9=110,15=1/2;
 3/5=7,6=1,11=2,16=1,17=8,25=1,30=1,70=2205,71=1,72=21,74=-55,75=-7,82=7/1,2,3;
 4/5=5,16=3,69=1/1;
 5/5=2,38=5,53=21/2;
 7/30=1/1,2,3,16;
 1/18=20,19=15,26=6/3(-5);
 2/9=110,15=1/2;
 6/7=2,8=2,9=2,10=2,15=24,19=2,20=4,28=1,40=2/1,2,7;
 99/9=1/99;
 --------------
 BHFA_oBr_conf2
 --------------
 Symbolic Z-matrix:
 Charge =  0 Multiplicity = 1
 C                     3.51      3.2619   -2.7587 
 C                     4.1342    2.4807   -1.773 
 C                     3.4089    1.4783   -1.1077 
 C                     2.051     1.2378   -1.417 
 C                     1.4372    2.0367   -2.4081 
 C                     2.1606    3.0398   -3.0754 
 C                     1.3207    0.1664   -0.6829 
 C                     1.8576   -1.1897   -1.0073 
 N                    -0.0834    0.1572   -0.9547 
 C                     2.4839   -2.0439   -0.0566 
 C                     2.9601   -3.3099   -0.4551 
 C                     2.8217   -3.7437   -1.7823 
 C                     2.2036   -2.9132   -2.7267 
 C                     1.7286   -1.6508   -2.3391 
 C                    -1.0275    0.3716   -0.0185 
 O                    -2.2309    0.3436   -0.352 
 Br                    2.7336   -1.5957    1.7385 
 H                     4.0353    3.9901   -3.2436 
 H                     5.1148    2.6415   -1.5408 
 H                     3.8741    0.9188   -0.3921 
 H                     0.4574    1.8902   -2.6531 
 H                     1.7044    3.6075   -3.7905 
 H                     1.4559    0.3938    0.3753 
 H                    -0.3767   -0.0163   -1.8618 
 H                     3.4133   -3.9308    0.2182 
 H                     3.1689   -4.6618   -2.059 
 H                     2.0995   -3.2251   -3.6917 
 H                     1.281    -1.058    -3.0394 
 H                    -0.772     0.5563    0.9522 
 

 GradGradGradGradGradGradGradGradGradGradGradGradGradGradGradGradGradGrad
 Berny optimization.
 Initialization pass.
                           ----------------------------
                           !    Initial Parameters    !
                           ! (Angstroms and Degrees)  !
 --------------------------                            --------------------------
 ! Name  Definition              Value          Derivative Info.                !
 --------------------------------------------------------------------------------
 ! R1    R(1,2)                  1.4041         estimate D2E/DX2                !
 ! R2    R(1,6)                  1.4037         estimate D2E/DX2                !
 ! R3    R(1,18)                 1.0205         estimate D2E/DX2                !
 ! R4    R(2,3)                  1.4048         estimate D2E/DX2                !
 ! R5    R(2,19)                 1.0205         estimate D2E/DX2                !
 ! R6    R(3,4)                  1.4133         estimate D2E/DX2                !
 ! R7    R(3,20)                 1.0206         estimate D2E/DX2                !
 ! R8    R(4,5)                  1.4132         estimate D2E/DX2                !
 ! R9    R(4,7)                  1.49           estimate D2E/DX2                !
 ! R10   R(5,6)                  1.4053         estimate D2E/DX2                !
 ! R11   R(5,21)                 1.0205         estimate D2E/DX2                !
 ! R12   R(6,22)                 1.0207         estimate D2E/DX2                !
 ! R13   R(7,8)                  1.4942         estimate D2E/DX2                !
 ! R14   R(7,9)                  1.4302         estimate D2E/DX2                !
 ! R15   R(7,23)                 1.0908         estimate D2E/DX2                !
 ! R16   R(8,10)                 1.4233         estimate D2E/DX2                !
 ! R17   R(8,14)                 1.4153         estimate D2E/DX2                !
 ! R18   R(9,15)                 1.3468         estimate D2E/DX2                !
 ! R19   R(9,24)                 0.969          estimate D2E/DX2                !
 ! R20   R(10,11)                1.4101         estimate D2E/DX2                !
 ! R21   R(10,17)                1.867          estimate D2E/DX2                !
 ! R22   R(11,12)                1.4031         estimate D2E/DX2                !
 ! R23   R(11,25)                1.0219         estimate D2E/DX2                !
 ! R24   R(12,13)                1.4013         estimate D2E/DX2                !
 ! R25   R(12,26)                1.0198         estimate D2E/DX2                !
 ! R26   R(13,14)                1.4034         estimate D2E/DX2                !
 ! R27   R(13,27)                1.0195         estimate D2E/DX2                !
 ! R28   R(14,28)                1.0209         estimate D2E/DX2                !
 ! R29   R(15,16)                1.2491         estimate D2E/DX2                !
 ! R30   R(15,29)                1.0206         estimate D2E/DX2                !
 ! A1    A(2,1,6)              119.8477         estimate D2E/DX2                !
 ! A2    A(2,1,18)             120.1167         estimate D2E/DX2                !
 ! A3    A(6,1,18)             120.0355         estimate D2E/DX2                !
 ! A4    A(1,2,3)              119.996          estimate D2E/DX2                !
 ! A5    A(1,2,19)             119.9508         estimate D2E/DX2                !
 ! A6    A(3,2,19)             120.0532         estimate D2E/DX2                !
 ! A7    A(2,3,4)              120.92           estimate D2E/DX2                !
 ! A8    A(2,3,20)             119.2038         estimate D2E/DX2                !
 ! A9    A(4,3,20)             119.8761         estimate D2E/DX2                !
 ! A10   A(3,4,5)              118.3319         estimate D2E/DX2                !
 ! A11   A(3,4,7)              119.0424         estimate D2E/DX2                !
 ! A12   A(5,4,7)              122.6235         estimate D2E/DX2                !
 ! A13   A(4,5,6)              120.8603         estimate D2E/DX2                !
 ! A14   A(4,5,21)             120.2777         estimate D2E/DX2                !
 ! A15   A(6,5,21)             118.8616         estimate D2E/DX2                !
 ! A16   A(1,6,5)              120.043          estimate D2E/DX2                !
 ! A17   A(1,6,22)             119.9815         estimate D2E/DX2                !
 ! A18   A(5,6,22)             119.9754         estimate D2E/DX2                !
 ! A19   A(4,7,8)              111.6865         estimate D2E/DX2                !
 ! A20   A(4,7,9)              113.0903         estimate D2E/DX2                !
 ! A21   A(4,7,23)             105.5044         estimate D2E/DX2                !
 ! A22   A(8,7,9)              107.7989         estimate D2E/DX2                !
 ! A23   A(8,7,23)             110.8121         estimate D2E/DX2                !
 ! A24   A(9,7,23)             107.9025         estimate D2E/DX2                !
 ! A25   A(7,8,10)             123.9041         estimate D2E/DX2                !
 ! A26   A(7,8,14)             117.8566         estimate D2E/DX2                !
 ! A27   A(10,8,14)            118.2387         estimate D2E/DX2                !
 ! A28   A(7,9,15)             123.7171         estimate D2E/DX2                !
 ! A29   A(7,9,24)             118.4386         estimate D2E/DX2                !
 ! A30   A(15,9,24)            117.8438         estimate D2E/DX2                !
 ! A31   A(8,10,11)            119.9122         estimate D2E/DX2                !
 ! A32   A(8,10,17)            123.8499         estimate D2E/DX2                !
 ! A33   A(11,10,17)           116.2378         estimate D2E/DX2                !
 ! A34   A(10,11,12)           120.7689         estimate D2E/DX2                !
 ! A35   A(10,11,25)           120.6032         estimate D2E/DX2                !
 ! A36   A(12,11,25)           118.6279         estimate D2E/DX2                !
 ! A37   A(11,12,13)           119.8509         estimate D2E/DX2                !
 ! A38   A(11,12,26)           120.0919         estimate D2E/DX2                !
 ! A39   A(13,12,26)           120.0571         estimate D2E/DX2                !
 ! A40   A(12,13,14)           119.7539         estimate D2E/DX2                !
 ! A41   A(12,13,27)           120.109          estimate D2E/DX2                !
 ! A42   A(14,13,27)           120.1371         estimate D2E/DX2                !
 ! A43   A(8,14,13)            121.4749         estimate D2E/DX2                !
 ! A44   A(8,14,28)            119.7559         estimate D2E/DX2                !
 ! A45   A(13,14,28)           118.7691         estimate D2E/DX2                !
 ! A46   A(9,15,16)            119.0919         estimate D2E/DX2                !
 ! A47   A(9,15,29)            120.9621         estimate D2E/DX2                !
 ! A48   A(16,15,29)           119.946          estimate D2E/DX2                !
 ! D1    D(6,1,2,3)              0.0922         estimate D2E/DX2                !
 ! D2    D(6,1,2,19)          -179.9327         estimate D2E/DX2                !
 ! D3    D(18,1,2,3)          -179.9565         estimate D2E/DX2                !
 ! D4    D(18,1,2,19)            0.0186         estimate D2E/DX2                !
 ! D5    D(2,1,6,5)             -0.0728         estimate D2E/DX2                !
 ! D6    D(2,1,6,22)           179.8994         estimate D2E/DX2                !
 ! D7    D(18,1,6,5)           179.9759         estimate D2E/DX2                !
 ! D8    D(18,1,6,22)           -0.0519         estimate D2E/DX2                !
 ! D9    D(1,2,3,4)              0.1285         estimate D2E/DX2                !
 ! D10   D(1,2,3,20)          -179.8874         estimate D2E/DX2                !
 ! D11   D(19,2,3,4)          -179.8466         estimate D2E/DX2                !
 ! D12   D(19,2,3,20)            0.1376         estimate D2E/DX2                !
 ! D13   D(2,3,4,5)             -0.3599         estimate D2E/DX2                !
 ! D14   D(2,3,4,7)           -179.8403         estimate D2E/DX2                !
 ! D15   D(20,3,4,5)           179.6561         estimate D2E/DX2                !
 ! D16   D(20,3,4,7)             0.1756         estimate D2E/DX2                !
 ! D17   D(3,4,5,6)              0.3794         estimate D2E/DX2                !
 ! D18   D(3,4,5,21)          -179.839          estimate D2E/DX2                !
 ! D19   D(7,4,5,6)            179.8401         estimate D2E/DX2                !
 ! D20   D(7,4,5,21)            -0.3783         estimate D2E/DX2                !
 ! D21   D(3,4,7,8)            -66.5967         estimate D2E/DX2                !
 ! D22   D(3,4,7,9)            171.5899         estimate D2E/DX2                !
 ! D23   D(3,4,7,23)            53.8759         estimate D2E/DX2                !
 ! D24   D(5,4,7,8)            113.9463         estimate D2E/DX2                !
 ! D25   D(5,4,7,9)             -7.8671         estimate D2E/DX2                !
 ! D26   D(5,4,7,23)          -125.5811         estimate D2E/DX2                !
 ! D27   D(4,5,6,1)             -0.1678         estimate D2E/DX2                !
 ! D28   D(4,5,6,22)           179.8601         estimate D2E/DX2                !
 ! D29   D(21,5,6,1)          -179.9525         estimate D2E/DX2                !
 ! D30   D(21,5,6,22)            0.0753         estimate D2E/DX2                !
 ! D31   D(4,7,8,10)           116.0625         estimate D2E/DX2                !
 ! D32   D(4,7,8,14)           -64.2166         estimate D2E/DX2                !
 ! D33   D(9,7,8,10)          -119.1214         estimate D2E/DX2                !
 ! D34   D(9,7,8,14)            60.5994         estimate D2E/DX2                !
 ! D35   D(23,7,8,10)           -1.2545         estimate D2E/DX2                !
 ! D36   D(23,7,8,14)          178.4663         estimate D2E/DX2                !
 ! D37   D(4,7,9,15)          -117.5506         estimate D2E/DX2                !
 ! D38   D(4,7,9,24)            62.7098         estimate D2E/DX2                !
 ! D39   D(8,7,9,15)           118.4781         estimate D2E/DX2                !
 ! D40   D(8,7,9,24)           -61.2615         estimate D2E/DX2                !
 ! D41   D(23,7,9,15)           -1.2486         estimate D2E/DX2                !
 ! D42   D(23,7,9,24)          179.0118         estimate D2E/DX2                !
 ! D43   D(7,8,10,11)          179.9514         estimate D2E/DX2                !
 ! D44   D(7,8,10,17)           -0.2009         estimate D2E/DX2                !
 ! D45   D(14,8,10,11)           0.2315         estimate D2E/DX2                !
 ! D46   D(14,8,10,17)        -179.9208         estimate D2E/DX2                !
 ! D47   D(7,8,14,13)         -179.8742         estimate D2E/DX2                !
 ! D48   D(7,8,14,28)            0.1081         estimate D2E/DX2                !
 ! D49   D(10,8,14,13)          -0.1372         estimate D2E/DX2                !
 ! D50   D(10,8,14,28)         179.8451         estimate D2E/DX2                !
 ! D51   D(7,9,15,16)         -179.9849         estimate D2E/DX2                !
 ! D52   D(7,9,15,29)            0.0909         estimate D2E/DX2                !
 ! D53   D(24,9,15,16)          -0.2439         estimate D2E/DX2                !
 ! D54   D(24,9,15,29)         179.832          estimate D2E/DX2                !
 ! D55   D(8,10,11,12)          -0.1607         estimate D2E/DX2                !
 ! D56   D(8,10,11,25)         179.8616         estimate D2E/DX2                !
 ! D57   D(17,10,11,12)        179.9804         estimate D2E/DX2                !
 ! D58   D(17,10,11,25)          0.0027         estimate D2E/DX2                !
 ! D59   D(10,11,12,13)         -0.0125         estimate D2E/DX2                !
 ! D60   D(10,11,12,26)       -179.9279         estimate D2E/DX2                !
 ! D61   D(25,11,12,13)        179.9657         estimate D2E/DX2                !
 ! D62   D(25,11,12,26)          0.0502         estimate D2E/DX2                !
 ! D63   D(11,12,13,14)          0.1091         estimate D2E/DX2                !
 ! D64   D(11,12,13,27)       -179.8924         estimate D2E/DX2                !
 ! D65   D(26,12,13,14)       -179.9754         estimate D2E/DX2                !
 ! D66   D(26,12,13,27)          0.023          estimate D2E/DX2                !
 ! D67   D(12,13,14,8)          -0.0327         estimate D2E/DX2                !
 ! D68   D(12,13,14,28)        179.9848         estimate D2E/DX2                !
 ! D69   D(27,13,14,8)         179.9688         estimate D2E/DX2                !
 ! D70   D(27,13,14,28)         -0.0136         estimate D2E/DX2                !
 --------------------------------------------------------------------------------
 Trust Radius=3.00D-01 FncErr=5.00D-06 GrdErr=5.00D-06 EigMax=2.50D+02 EigMin=1.00D-04
 Number of steps in this run=    158 maximum allowed number of steps=    174.
 GradGradGradGradGradGradGradGradGradGradGradGradGradGradGradGradGradGrad

                          Input orientation:                          
 ---------------------------------------------------------------------
 Center     Atomic      Atomic             Coordinates (Angstroms)
 Number     Number       Type             X           Y           Z
 ---------------------------------------------------------------------
      1          6           0        3.510000    3.261900   -2.758700
      2          6           0        4.134200    2.480700   -1.773000
      3          6           0        3.408900    1.478300   -1.107700
      4          6           0        2.051000    1.237800   -1.417000
      5          6           0        1.437200    2.036700   -2.408100
      6          6           0        2.160600    3.039800   -3.075400
      7          6           0        1.320700    0.166400   -0.682900
      8          6           0        1.857600   -1.189700   -1.007300
      9          7           0       -0.083400    0.157200   -0.954700
     10          6           0        2.483900   -2.043900   -0.056600
     11          6           0        2.960100   -3.309900   -0.455100
     12          6           0        2.821700   -3.743700   -1.782300
     13          6           0        2.203600   -2.913200   -2.726700
     14          6           0        1.728600   -1.650800   -2.339100
     15          6           0       -1.027500    0.371600   -0.018500
     16          8           0       -2.230900    0.343600   -0.352000
     17         35           0        2.733600   -1.595700    1.738500
     18          1           0        4.035300    3.990100   -3.243600
     19          1           0        5.114800    2.641500   -1.540800
     20          1           0        3.874100    0.918800   -0.392100
     21          1           0        0.457400    1.890200   -2.653100
     22          1           0        1.704400    3.607500   -3.790500
     23          1           0        1.455900    0.393800    0.375300
     24          1           0       -0.376700   -0.016300   -1.861800
     25          1           0        3.413300   -3.930800    0.218200
     26          1           0        3.168900   -4.661800   -2.059000
     27          1           0        2.099500   -3.225100   -3.691700
     28          1           0        1.281000   -1.058000   -3.039400
     29          1           0       -0.772000    0.556300    0.952200
 ---------------------------------------------------------------------
                    Distance matrix (angstroms):
                    1          2          3          4          5
     1  C    0.000000
     2  C    1.404102   0.000000
     3  C    2.432540   1.404810   0.000000
     4  C    2.832988   2.451787   1.413294   0.000000
     5  C    2.433215   2.806118   2.427025   1.413248   0.000000
     6  C    1.403748   2.429802   2.805063   2.451430   1.405278
     7  C    4.322511   3.802642   2.502422   1.490013   2.547137
     8  C    5.061084   4.386461   3.087853   2.469416   3.542405
     9  N    5.079971   4.884303   3.736960   2.436613   2.820836
    10  C    6.041998   5.112878   3.790294   3.578777   4.824565
    11  C    6.985522   6.053629   4.853264   4.736379   5.892331
    12  C    7.106725   6.361281   5.298035   5.053985   5.976746
    13  C    6.311859   5.807832   4.833134   4.355388   5.019002
    14  C    5.242525   4.814216   3.759125   3.049298   3.699639
    15  C    6.037502   5.845487   4.700296   3.490454   3.815428
    16  O    6.875072   6.863012   5.802238   4.502054   4.533111
    17  Br   6.665124   5.559618   4.243390   4.295561   5.662974
    18  H    1.020462   2.109676   3.356126   3.853449   3.356182
    19  H    2.107975   1.020466   2.109669   3.372324   3.826583
    20  H    3.350147   2.100968   1.020556   2.115626   3.354465
    21  H    3.348295   3.826503   3.356974   2.119700   1.020537
    22  H    2.108137   3.353194   3.825732   3.371811   2.109464
    23  H    4.718822   4.017914   2.681350   2.068531   3.232149
    24  H    5.163086   5.156657   4.139235   2.768455   2.793472
    25  H    7.785000   6.752178   5.569236   5.589648   6.812744
    26  H    7.961843   7.213107   6.217990   6.038803   6.927522
    27  H    6.703817   6.354335   5.523908   5.009400   5.456447
    28  H    4.869165   4.718783   3.833046   2.914752   3.162294
    29  H    6.279058   5.933029   4.751126   3.747917   4.285296
                    6          7          8          9         10
     6  C    0.000000
     7  C    3.832221   0.000000
     8  C    4.717787   1.494157   0.000000
     9  N    4.224013   1.430195   2.363131   0.000000
    10  C    5.921291   2.575017   1.423285   3.498922   0.000000
    11  C    6.915480   3.850219   2.452688   4.640396   1.410080
    12  C    6.937221   4.330192   2.837786   4.933715   2.445704
    13  C    5.963359   3.800075   2.458964   4.218733   2.822000
    14  C    4.767650   2.492308   1.415255   2.910115   2.436147
    15  C    5.160224   2.448995   3.426249   1.346760   4.262162
    16  O    5.828522   3.571380   4.415457   2.238247   5.293086
    17  Br   6.707445   3.311263   2.910606   4.273345   1.866981
    18  H    2.108521   5.342932   6.047623   6.074033   6.998069
    19  H    3.352751   4.610565   5.056883   5.791074   5.574716
    20  H    3.825549   2.677783   2.981697   4.069196   3.289804
    21  H    2.097810   2.756531   3.762313   2.486024   5.130853
    22  H    1.020671   4.652480   5.548225   4.810672   6.818207
    23  H    4.405139   1.090769   2.140191   2.048005   2.680616
    24  H    4.153368   2.074693   2.664420   0.968998   3.943722
    25  H    7.810654   4.688070   3.381669   5.505847   2.121248
    26  H    7.833542   5.349861   3.857598   5.917744   3.366338
    27  H    6.295437   4.600183   3.377480   4.867872   3.841477
    28  H    4.191295   2.655904   2.116422   2.772052   3.363936
    29  H    5.566819   2.684207   3.715232   2.066330   4.287144
                   11         12         13         14         15
    11  C    0.000000
    12  C    1.403138   0.000000
    13  C    2.426897   1.401310   0.000000
    14  C    2.796187   2.425928   1.403393   0.000000
    15  C    5.444724   5.904492   5.344555   4.131752   0.000000
    16  O    6.348636   6.654363   5.992557   4.858378   1.249071
    17  Br   2.793146   4.125251   4.685586   4.199986   4.593821
    18  H    7.888079   7.963660   7.160856   6.161066   7.009048
    19  H    6.421887   6.788771   6.382487   5.525167   6.722923
    20  H    4.326808   4.977862   4.788022   3.872573   4.946179
    21  H    6.175415   6.171632   5.111485   3.775345   3.384109
    22  H    7.781523   7.702037   6.625738   5.454985   5.671182
    23  H    4.082839   4.862052   4.595401   3.409211   2.514527
    24  H    4.894981   4.912188   3.974674   2.707710   1.992928
    25  H    1.021881   2.094516   3.342352   3.817905   6.187679
    26  H    2.108015   1.019813   2.105998   3.349484   6.863565
    27  H    3.350135   2.106259   1.019482   2.108439   6.017207
    28  H    3.816941   3.341712   2.095409   1.020871   4.061867
    29  H    5.554869   6.235557   5.867361   4.685824   1.020614
                   16         17         18         19         20
    16  O    0.000000
    17  Br   5.725149   0.000000
    18  H    7.805356   7.597164   0.000000
    19  H    7.787997   5.863257   2.425607   0.000000
    20  H    6.132168   3.487536   4.194034   2.413823   0.000000
    21  H    3.861863   6.051342   4.190422   4.846962   4.210651
    22  H    6.161405   7.661748   2.424578   4.198230   4.846218
    23  H    3.758188   2.729275   5.716915   4.702249   2.590795
    24  H    2.418074   5.013046   6.117708   6.109297   4.593880
    25  H    7.103001   2.868100   8.666695   7.013153   4.909524
    26  H    7.558156   4.900149   8.775494   7.575833   5.866767
    27  H    6.530052   5.704744   7.483798   6.937968   5.586454
    28  H    4.638970   5.022698   5.754231   5.534449   4.200012
    29  H    1.968392   4.187912   7.246092   6.724398   4.850236
                   21         22         23         24         25
    21  H    0.000000
    22  H    2.407864   0.000000
    23  H    3.522417   5.267211   0.000000
    24  H    2.226347   4.602476   2.920825   0.000000
    25  H    7.132023   8.707237   4.749554   5.832136   0.000000
    26  H    7.115750   8.574624   5.866794   5.847293   2.404107
    27  H    5.471881   6.844727   5.481893   4.447077   4.184663
    28  H    3.085357   4.744503   3.714632   2.284699   4.838558
    29  H    4.035951   6.159187   2.307110   2.898746   6.179770
                   26         27         28         29
    26  H    0.000000
    27  H    2.423517   0.000000
    28  H    4.184821   2.406608   0.000000
    29  H    7.199068   6.641559   4.770078   0.000000
 Symmetry turned off by external request.
 Stoichiometry    C14H12BrNO
 Framework group  C1[X(C14H12BrNO)]
 Deg. of freedom    81
 Full point group                 C1      NOp   1
 Rotational constants (GHZ):           0.4286826           0.2595212           0.2395890
 General basis read from cards:  (5D, 7F)
 ======================================================================================================
                                       Pseudopotential Parameters
 ======================================================================================================
  Center     Atomic      Valence      Angular      Power
  Number     Number     Electrons     Momentum     of R      Exponent        Coefficient   SO-Coeffient
 ======================================================================================================
    1          6
                                   No pseudopotential on this center.
    2          6
                                   No pseudopotential on this center.
    3          6
                                   No pseudopotential on this center.
    4          6
                                   No pseudopotential on this center.
    5          6
                                   No pseudopotential on this center.
    6          6
                                   No pseudopotential on this center.
    7          6
                                   No pseudopotential on this center.
    8          6
                                   No pseudopotential on this center.
    9          7
                                   No pseudopotential on this center.
   10          6
                                   No pseudopotential on this center.
   11          6
                                   No pseudopotential on this center.
   12          6
                                   No pseudopotential on this center.
   13          6
                                   No pseudopotential on this center.
   14          6
                                   No pseudopotential on this center.
   15          6
                                   No pseudopotential on this center.
   16          8
                                   No pseudopotential on this center.
   17         35            7
                                      F and up 
                                                     1      213.6143969      -28.00000000    0.00000000
                                                     2       41.0585380     -134.92688520    0.00000000
                                                     2        8.7086530      -41.92719130    0.00000000
                                                     2        2.6074661       -5.93364200    0.00000000
                                      S - F
                                                     0       54.1980682        3.00000000    0.00000000
                                                     1       32.9053558       27.34306420    0.00000000
                                                     2       13.6744890      118.80288470    0.00000000
                                                     2        3.0341152       43.43548760    0.00000000
                                      P - F
                                                     0       54.2563340        5.00000000    0.00000000
                                                     1       26.0095593       25.05042520    0.00000000
                                                     2       28.2012995       92.61574630    0.00000000
                                                     2        9.4341061       95.82490160    0.00000000
                                                     2        2.5321764       26.26849830    0.00000000
                                      D - F
                                                     0       87.6328721        3.00000000    0.00000000
                                                     1       61.7373377       22.55335570    0.00000000
                                                     2       32.4385104      178.12419880    0.00000000
                                                     2        8.7537199       76.99241620    0.00000000
                                                     2        1.6633189        9.48182700    0.00000000
   18          1
                                   No pseudopotential on this center.
   19          1
                                   No pseudopotential on this center.
   20          1
                                   No pseudopotential on this center.
   21          1
                                   No pseudopotential on this center.
   22          1
                                   No pseudopotential on this center.
   23          1
                                   No pseudopotential on this center.
   24          1
                                   No pseudopotential on this center.
   25          1
                                   No pseudopotential on this center.
   26          1
                                   No pseudopotential on this center.
   27          1
                                   No pseudopotential on this center.
   28          1
                                   No pseudopotential on this center.
   29          1
                                   No pseudopotential on this center.
 ======================================================================================================
   396 basis functions,   648 primitive gaussians,   412 cartesian basis functions
    59 alpha electrons       59 beta electrons
       nuclear repulsion energy      1085.9164345626 Hartrees.
 NAtoms=   29 NActive=   29 NUniq=   29 SFac= 1.00D+00 NAtFMM=   60 NAOKFM=F Big=F
 Integral buffers will be    131072 words long.
 Raffenetti 2 integral format.
 Two-electron integral symmetry is turned off.
 ------------------------------------------------------------------------------
 Polarizable Continuum Model (PCM)
 =================================
 Model                : PCM.
 Atomic radii         : UFF (Universal Force Field).
 Polarization charges : Total charges.
 Charge compensation  : None.
 Solution method      : On-the-fly selection.
 Cavity type          : Scaled VdW (van der Waals Surface) (Alpha=1.100).
 Cavity algorithm     : GePol (No added spheres)
                        Default sphere list used, NSphG=   29.
                        Lebedev-Laikov grids with approx.  5.0 points / Ang**2.
                        Smoothing algorithm: York/Karplus (Gamma=1.0000).
                        Polarization charges: spherical gaussians, with
                                              point-specific exponents (IZeta= 3).
                        Self-potential: point-specific (ISelfS= 7).
                        Self-field    : sphere-specific E.n sum rule (ISelfD= 2).
 1st derivatives      : Analytical E(r).r(x)/FMM algorithm (CHGder, D1EAlg=3).
                        Cavity 1st derivative terms included.
 Solvent              : DiMethylSulfoxide, Eps=  46.826000 Eps(inf)=   2.007889
 ------------------------------------------------------------------------------
 One-electron integrals computed using PRISM.
   1 Symmetry operations used in ECPInt.
 ECPInt:  NShTT=    9316 NPrTT=   38001 LenC2=    8717 LenP2D=   23822.
 LDataN:  DoStor=T MaxTD1= 5 Len=  102
 NBasis=   396 RedAO= T EigKep=  1.46D-06  NBF=   396
 NBsUse=   395 1.00D-06 EigRej=  8.90D-07 NBFU=   395
 ExpMin= 4.38D-02 ExpMax= 8.59D+03 ExpMxC= 1.30D+03 IAcc=3 IRadAn=         7 AccDes= 0.00D+00
 Harris functional with IExCor= 1009 and IRadAn=       7 diagonalized for initial guess.
 HarFok:  IExCor= 1009 AccDes= 0.00D+00 IRadAn=         7 IDoV= 1 UseB2=F ITyADJ=14
 ICtDFT=  3500011 ScaDFX=  1.000000  1.000000  1.000000  1.000000
 FoFCou: FMM=F IPFlag=           0 FMFlag=      100000 FMFlg1=           0
         NFxFlg=           0 DoJE=T BraDBF=F KetDBF=T FulRan=T
         wScrn=  0.000000 ICntrl=       500 IOpCl=  0 I1Cent=   200000004 NGrid=           0
         NMat0=    1 NMatS0=      1 NMatT0=    0 NMatD0=    1 NMtDS0=    0 NMtDT0=    0
 Symmetry not used in FoFCou.
 Requested convergence on RMS density matrix=1.00D-08 within 128 cycles.
 Requested convergence on MAX density matrix=1.00D-06.
 Requested convergence on             energy=1.00D-06.
 No special actions if energy rises.
 Inv3:  Mode=1 IEnd=    16978923.
 Iteration    1 A*A^-1 deviation from unit magnitude is 6.44D-15 for    567.
 Iteration    1 A*A^-1 deviation from orthogonality  is 2.25D-15 for   2377   2259.
 Iteration    1 A^-1*A deviation from unit magnitude is 6.22D-15 for    567.
 Iteration    1 A^-1*A deviation from orthogonality  is 3.00D-15 for   2366    420.
 Error on total polarization charges =  0.01794
 SCF Done:  E(RM062X) =  -683.665648084     A.U. after   16 cycles
            NFock= 16  Conv=0.90D-08     -V/T= 2.0159

 **********************************************************************

            Population analysis using the SCF density.

 **********************************************************************

 Alpha  occ. eigenvalues --  -19.60373 -14.78886 -10.65419 -10.61917 -10.60785
 Alpha  occ. eigenvalues --  -10.58353 -10.56822 -10.56170 -10.56089 -10.55548
 Alpha  occ. eigenvalues --  -10.55440 -10.55025 -10.54968 -10.54831 -10.54812
 Alpha  occ. eigenvalues --  -10.54546  -1.16674  -1.07227  -0.98998  -0.96908
 Alpha  occ. eigenvalues --   -0.91283  -0.90398  -0.85991  -0.85698  -0.82594
 Alpha  occ. eigenvalues --   -0.79338  -0.75666  -0.71750  -0.70805  -0.69657
 Alpha  occ. eigenvalues --   -0.68375  -0.62403  -0.61667  -0.61387  -0.57802
 Alpha  occ. eigenvalues --   -0.56556  -0.56123  -0.53797  -0.52818  -0.52054
 Alpha  occ. eigenvalues --   -0.50636  -0.50577  -0.49760  -0.49018  -0.47838
 Alpha  occ. eigenvalues --   -0.46391  -0.44601  -0.43701  -0.42574  -0.42091
 Alpha  occ. eigenvalues --   -0.41683  -0.38853  -0.35854  -0.35461  -0.34131
 Alpha  occ. eigenvalues --   -0.32205  -0.31637  -0.30658  -0.29957
 Alpha virt. eigenvalues --   -0.00882  -0.00706   0.00330   0.00930   0.01365
 Alpha virt. eigenvalues --    0.01979   0.02202   0.02561   0.02856   0.03753
 Alpha virt. eigenvalues --    0.04143   0.04355   0.04706   0.04959   0.05582
 Alpha virt. eigenvalues --    0.05922   0.06374   0.07062   0.07761   0.07993
 Alpha virt. eigenvalues --    0.08448   0.08964   0.09790   0.10681   0.10932
 Alpha virt. eigenvalues --    0.11557   0.11574   0.11956   0.12949   0.13287
 Alpha virt. eigenvalues --    0.13733   0.14488   0.14745   0.14803   0.15284
 Alpha virt. eigenvalues --    0.15855   0.15862   0.16320   0.16873   0.17524
 Alpha virt. eigenvalues --    0.17878   0.18196   0.19006   0.19227   0.19680
 Alpha virt. eigenvalues --    0.19857   0.20150   0.20432   0.20733   0.21055
 Alpha virt. eigenvalues --    0.21406   0.21840   0.22079   0.22495   0.22702
 Alpha virt. eigenvalues --    0.23229   0.23929   0.24035   0.24084   0.24593
 Alpha virt. eigenvalues --    0.25029   0.25416   0.25596   0.26198   0.26404
 Alpha virt. eigenvalues --    0.26422   0.27415   0.27487   0.27730   0.27996
 Alpha virt. eigenvalues --    0.28768   0.29082   0.29975   0.30383   0.30453
 Alpha virt. eigenvalues --    0.31078   0.31516   0.31874   0.32342   0.33189
 Alpha virt. eigenvalues --    0.33707   0.34227   0.34581   0.34866   0.35623
 Alpha virt. eigenvalues --    0.36415   0.36882   0.38779   0.39480   0.40515
 Alpha virt. eigenvalues --    0.40533   0.41625   0.42911   0.43545   0.45172
 Alpha virt. eigenvalues --    0.47362   0.50339   0.52539   0.53492   0.54376
 Alpha virt. eigenvalues --    0.54723   0.55588   0.56781   0.57880   0.58109
 Alpha virt. eigenvalues --    0.58574   0.58865   0.59551   0.60000   0.60349
 Alpha virt. eigenvalues --    0.61016   0.61288   0.61842   0.63192   0.63703
 Alpha virt. eigenvalues --    0.64382   0.65035   0.65473   0.66191   0.67345
 Alpha virt. eigenvalues --    0.68340   0.68754   0.69941   0.70798   0.71141
 Alpha virt. eigenvalues --    0.71636   0.71950   0.73462   0.74007   0.74472
 Alpha virt. eigenvalues --    0.74920   0.75417   0.75621   0.76534   0.77127
 Alpha virt. eigenvalues --    0.77974   0.78442   0.79040   0.79476   0.80229
 Alpha virt. eigenvalues --    0.81333   0.81374   0.82841   0.83186   0.84737
 Alpha virt. eigenvalues --    0.86028   0.86882   0.87090   0.87265   0.88677
 Alpha virt. eigenvalues --    0.89571   0.90298   0.91256   0.91744   0.93086
 Alpha virt. eigenvalues --    0.93673   0.93981   0.96003   0.97638   0.98267
 Alpha virt. eigenvalues --    0.99721   1.00644   1.01583   1.03505   1.04212
 Alpha virt. eigenvalues --    1.05652   1.06789   1.08820   1.09737   1.11604
 Alpha virt. eigenvalues --    1.12992   1.14535   1.15386   1.16344   1.18568
 Alpha virt. eigenvalues --    1.19299   1.20829   1.22262   1.22412   1.24702
 Alpha virt. eigenvalues --    1.25579   1.27001   1.28278   1.28868   1.30782
 Alpha virt. eigenvalues --    1.34546   1.34809   1.36190   1.38358   1.39258
 Alpha virt. eigenvalues --    1.41501   1.43706   1.48439   1.50682   1.51653
 Alpha virt. eigenvalues --    1.54408   1.55271   1.56049   1.57922   1.58767
 Alpha virt. eigenvalues --    1.60519   1.61546   1.61866   1.63077   1.65700
 Alpha virt. eigenvalues --    1.69966   1.74475   1.75743   1.76318   1.79294
 Alpha virt. eigenvalues --    1.80362   1.80631   1.81360   1.82426   1.84893
 Alpha virt. eigenvalues --    1.85161   1.87566   1.88911   1.90108   1.90978
 Alpha virt. eigenvalues --    1.92510   1.92864   1.93865   1.95255   1.96228
 Alpha virt. eigenvalues --    1.97970   1.99986   2.01278   2.01418   2.02751
 Alpha virt. eigenvalues --    2.03498   2.05767   2.12699   2.17203   2.20657
 Alpha virt. eigenvalues --    2.23840   2.26374   2.26662   2.29809   2.30034
 Alpha virt. eigenvalues --    2.31400   2.32137   2.33445   2.34248   2.35130
 Alpha virt. eigenvalues --    2.35918   2.37570   2.46737   2.48384   2.49737
 Alpha virt. eigenvalues --    2.50895   2.51413   2.54704   2.58172   2.62214
 Alpha virt. eigenvalues --    2.66699   2.70878   2.72187   2.73430   2.74885
 Alpha virt. eigenvalues --    2.76706   2.81852   2.82095   2.83814   2.84784
 Alpha virt. eigenvalues --    2.86424   2.88698   2.89515   2.91455   2.95816
 Alpha virt. eigenvalues --    2.96805   2.97731   2.99298   2.99778   3.00844
 Alpha virt. eigenvalues --    3.03253   3.08866   3.10708   3.12161   3.15010
 Alpha virt. eigenvalues --    3.20372   3.21637   3.25204   3.30368   3.34772
 Alpha virt. eigenvalues --    3.35254   3.37130   3.38735   3.38841   3.40263
 Alpha virt. eigenvalues --    3.41160   3.43735   3.44059   3.44962   3.47718
 Alpha virt. eigenvalues --    3.55862   3.57980   3.63787   3.68754   3.70088
 Alpha virt. eigenvalues --    3.71329   3.72512   3.73880   3.78704   3.95611
 Alpha virt. eigenvalues --    3.99052   4.02636   4.04350   4.09001   4.11344
 Alpha virt. eigenvalues --    4.20596   4.37376   4.60832   4.77416   4.78928
 Alpha virt. eigenvalues --    5.00136   5.16871   5.26300   5.80864  20.58614
 Alpha virt. eigenvalues --   23.44442  23.48306  23.83628  23.87835  23.90315
 Alpha virt. eigenvalues --   23.93535  23.94418  23.95234  24.04117  24.06334
 Alpha virt. eigenvalues --   24.07733  24.08264  24.15721  24.17542  35.61945
 Alpha virt. eigenvalues --   50.06695
          Condensed to atoms (all electrons):
               1          2          3          4          5          6
     1  C    7.502279  -2.165258   2.896796  -2.534225   1.540698  -0.999995
     2  C   -2.165258  32.929054 -26.455552   6.067613  -2.362475   3.258096
     3  C    2.896796 -26.455552  53.226489 -16.537454 -11.345083  -4.014885
     4  C   -2.534225   6.067613 -16.537454  26.108506   1.069287   0.606646
     5  C    1.540698  -2.362475 -11.345083   1.069287  26.718058  -4.368724
     6  C   -0.999995   3.258096  -4.014885   0.606646  -4.368724  11.966798
     7  C   -0.535180  -1.638610   7.071342  -7.506373  -6.844590  -0.494505
     8  C   -0.084941   0.925187   1.168173  -2.952792  -1.269513   0.199900
     9  N    0.066797  -0.369545  -0.302255   0.358542   0.448973   0.082032
    10  C   -0.168301   1.465538   1.299299   1.841908  -1.326571   0.577785
    11  C    0.018797  -0.271731  -0.018410  -0.475533   0.123855  -0.068075
    12  C    0.015969  -0.346715  -0.103108   0.299605   0.171218   0.013966
    13  C    0.021625   0.082770  -0.014008  -0.402985  -0.096320  -0.202986
    14  C    0.493292  -4.910674  -0.361231  -0.984478   3.586425  -0.453614
    15  C    0.029856  -0.284156  -0.018873  -0.083050   0.084135   0.090976
    16  O    0.000809   0.002055   0.006810   0.002418   0.011107   0.004390
    17  Br  -0.006566   0.057881   0.177285  -0.167013  -0.055776   0.006759
    18  H    0.261876   0.091167  -0.088251   0.045857  -0.063442   0.082383
    19  H    0.073800   0.216265   0.060499  -0.005190   0.011647  -0.031485
    20  H   -0.036719   0.242310  -0.078356   0.131910   0.002679   0.016824
    21  H   -0.017300   0.003369  -0.057112  -0.004717   0.314619   0.035270
    22  H    0.059852  -0.037285   0.027457   0.022839  -0.000461   0.253778
    23  H    0.011665  -0.013562   0.180453  -0.159752  -0.030212  -0.013667
    24  H   -0.007546   0.025934  -0.005652   0.001350  -0.047126   0.015267
    25  H   -0.000021  -0.000633   0.001748  -0.002036  -0.000536   0.000080
    26  H    0.000008   0.000104  -0.000905  -0.000292   0.000261  -0.000071
    27  H   -0.000171   0.000415  -0.000954   0.003161  -0.000941   0.000724
    28  H    0.003443  -0.005311  -0.003556  -0.001862   0.025633  -0.008944
    29  H    0.001673  -0.010807   0.022061   0.023657  -0.017642  -0.002864
               7          8          9         10         11         12
     1  C   -0.535180  -0.084941   0.066797  -0.168301   0.018797   0.015969
     2  C   -1.638610   0.925187  -0.369545   1.465538  -0.271731  -0.346715
     3  C    7.071342   1.168173  -0.302255   1.299299  -0.018410  -0.103108
     4  C   -7.506373  -2.952792   0.358542   1.841908  -0.475533   0.299605
     5  C   -6.844590  -1.269513   0.448973  -1.326571   0.123855   0.171218
     6  C   -0.494505   0.199900   0.082032   0.577785  -0.068075   0.013966
     7  C   28.400587  -3.490778  -1.605185  -2.944738  -0.476074  -1.050232
     8  C   -3.490778  28.816127  -1.561655  -8.021056   2.389926  -2.287710
     9  N   -1.605185  -1.561655   8.104926  -0.063614  -0.127632   0.119495
    10  C   -2.944738  -8.021056  -0.063614  30.005883  -3.790472  -0.768127
    11  C   -0.476074   2.389926  -0.127632  -3.790472   8.481614  -0.482359
    12  C   -1.050232  -2.287710   0.119495  -0.768127  -0.482359   8.021047
    13  C    0.667040   0.329667  -0.011829   0.403287   1.165988  -1.236299
    14  C   -2.423669  -9.800945   1.854562 -11.569606  -0.641742   3.550807
    15  C   -0.811921  -0.059364   0.304918  -0.073763   0.040734   0.034517
    16  O    0.019972   0.093576  -0.151843  -0.008828   0.004577  -0.002772
    17  Br   0.441969  -0.363021   0.009634   0.624235  -0.128731  -0.031577
    18  H    0.006280  -0.000269  -0.000060   0.000207  -0.000030   0.000003
    19  H    0.003353   0.002090   0.000351  -0.002240   0.000366  -0.000043
    20  H    0.080005   0.003474   0.000897   0.006531  -0.000069  -0.003819
    21  H    0.045380  -0.009912   0.015397   0.004764   0.000123  -0.000053
    22  H    0.004959  -0.000785   0.000033  -0.000806   0.000030  -0.000029
    23  H    0.316254   0.202683  -0.098658  -0.001627  -0.000127   0.001251
    24  H    0.166260   0.152644   0.160837   0.004655   0.001445  -0.008349
    25  H    0.009821   0.012956   0.000556  -0.027067   0.282691   0.071269
    26  H    0.008803   0.063171  -0.000243  -0.102493   0.094433   0.248376
    27  H    0.002106  -0.047338   0.000297   0.022433  -0.035316   0.091451
    28  H    0.077102   0.041449   0.026723  -0.088054   0.017980  -0.033060
    29  H   -0.090431   0.130480  -0.198300   0.038014   0.007254   0.001431
              13         14         15         16         17         18
     1  C    0.021625   0.493292   0.029856   0.000809  -0.006566   0.261876
     2  C    0.082770  -4.910674  -0.284156   0.002055   0.057881   0.091167
     3  C   -0.014008  -0.361231  -0.018873   0.006810   0.177285  -0.088251
     4  C   -0.402985  -0.984478  -0.083050   0.002418  -0.167013   0.045857
     5  C   -0.096320   3.586425   0.084135   0.011107  -0.055776  -0.063442
     6  C   -0.202986  -0.453614   0.090976   0.004390   0.006759   0.082383
     7  C    0.667040  -2.423669  -0.811921   0.019972   0.441969   0.006280
     8  C    0.329667  -9.800945  -0.059364   0.093576  -0.363021  -0.000269
     9  N   -0.011829   1.854562   0.304918  -0.151843   0.009634  -0.000060
    10  C    0.403287 -11.569606  -0.073763  -0.008828   0.624235   0.000207
    11  C    1.165988  -0.641742   0.040734   0.004577  -0.128731  -0.000030
    12  C   -1.236299   3.550807   0.034517  -0.002772  -0.031577   0.000003
    13  C   12.165097  -6.633549  -0.012781  -0.022214   0.068334  -0.000054
    14  C   -6.633549  34.138819   0.539119  -0.078618  -0.382314  -0.000831
    15  C   -0.012781   0.539119   5.192499   0.424165   0.002985  -0.000029
    16  O   -0.022214  -0.078618   0.424165   8.184482  -0.000229  -0.000000
    17  Br   0.068334  -0.382314   0.002985  -0.000229   6.498716   0.000000
    18  H   -0.000054  -0.000831  -0.000029  -0.000000   0.000000   0.391138
    19  H    0.000534   0.002299   0.000114   0.000000  -0.000001  -0.004080
    20  H    0.002243  -0.036905  -0.001023  -0.000002  -0.000102  -0.000281
    21  H    0.004409  -0.007163   0.009272  -0.000792  -0.000002  -0.000291
    22  H    0.000484   0.002227   0.000295   0.000001   0.000000  -0.004202
    23  H   -0.040716  -0.084888   0.028088   0.003960   0.001980  -0.000002
    24  H   -0.012854  -0.141644  -0.034705   0.023404  -0.000100  -0.000001
    25  H   -0.045931   0.033647   0.000395  -0.000000  -0.008310   0.000000
    26  H    0.088182  -0.066657  -0.000085  -0.000000  -0.000003  -0.000000
    27  H    0.268207   0.028778  -0.000012   0.000001   0.000032   0.000000
    28  H   -0.042176   0.318823   0.007957   0.000361  -0.000199   0.000003
    29  H   -0.010621  -0.043057   0.435598  -0.031238  -0.001219  -0.000000
              19         20         21         22         23         24
     1  C    0.073800  -0.036719  -0.017300   0.059852   0.011665  -0.007546
     2  C    0.216265   0.242310   0.003369  -0.037285  -0.013562   0.025934
     3  C    0.060499  -0.078356  -0.057112   0.027457   0.180453  -0.005652
     4  C   -0.005190   0.131910  -0.004717   0.022839  -0.159752   0.001350
     5  C    0.011647   0.002679   0.314619  -0.000461  -0.030212  -0.047126
     6  C   -0.031485   0.016824   0.035270   0.253778  -0.013667   0.015267
     7  C    0.003353   0.080005   0.045380   0.004959   0.316254   0.166260
     8  C    0.002090   0.003474  -0.009912  -0.000785   0.202683   0.152644
     9  N    0.000351   0.000897   0.015397   0.000033  -0.098658   0.160837
    10  C   -0.002240   0.006531   0.004764  -0.000806  -0.001627   0.004655
    11  C    0.000366  -0.000069   0.000123   0.000030  -0.000127   0.001445
    12  C   -0.000043  -0.003819  -0.000053  -0.000029   0.001251  -0.008349
    13  C    0.000534   0.002243   0.004409   0.000484  -0.040716  -0.012854
    14  C    0.002299  -0.036905  -0.007163   0.002227  -0.084888  -0.141644
    15  C    0.000114  -0.001023   0.009272   0.000295   0.028088  -0.034705
    16  O    0.000000  -0.000002  -0.000792   0.000001   0.003960   0.023404
    17  Br  -0.000001  -0.000102  -0.000002   0.000000   0.001980  -0.000100
    18  H   -0.004080  -0.000281  -0.000291  -0.004202  -0.000002  -0.000001
    19  H    0.389546  -0.003752   0.000073  -0.000205   0.000021  -0.000002
    20  H   -0.003752   0.392392  -0.000152   0.000075  -0.001522   0.000093
    21  H    0.000073  -0.000152   0.402763  -0.002949  -0.000804   0.001944
    22  H   -0.000205   0.000075  -0.002949   0.389726   0.000030   0.000022
    23  H    0.000021  -0.001522  -0.000804   0.000030   0.383796   0.002591
    24  H   -0.000002   0.000093   0.001944   0.000022   0.002591   0.284395
    25  H    0.000000  -0.000028  -0.000000  -0.000000   0.000021  -0.000000
    26  H   -0.000000   0.000003   0.000000   0.000000  -0.000005   0.000002
    27  H   -0.000000   0.000002   0.000003  -0.000000   0.000017   0.000047
    28  H    0.000004  -0.000035  -0.000849  -0.000005   0.000048  -0.004495
    29  H    0.000001  -0.000082  -0.000359   0.000001   0.012012   0.003647
              25         26         27         28         29
     1  C   -0.000021   0.000008  -0.000171   0.003443   0.001673
     2  C   -0.000633   0.000104   0.000415  -0.005311  -0.010807
     3  C    0.001748  -0.000905  -0.000954  -0.003556   0.022061
     4  C   -0.002036  -0.000292   0.003161  -0.001862   0.023657
     5  C   -0.000536   0.000261  -0.000941   0.025633  -0.017642
     6  C    0.000080  -0.000071   0.000724  -0.008944  -0.002864
     7  C    0.009821   0.008803   0.002106   0.077102  -0.090431
     8  C    0.012956   0.063171  -0.047338   0.041449   0.130480
     9  N    0.000556  -0.000243   0.000297   0.026723  -0.198300
    10  C   -0.027067  -0.102493   0.022433  -0.088054   0.038014
    11  C    0.282691   0.094433  -0.035316   0.017980   0.007254
    12  C    0.071269   0.248376   0.091451  -0.033060   0.001431
    13  C   -0.045931   0.088182   0.268207  -0.042176  -0.010621
    14  C    0.033647  -0.066657   0.028778   0.318823  -0.043057
    15  C    0.000395  -0.000085  -0.000012   0.007957   0.435598
    16  O   -0.000000  -0.000000   0.000001   0.000361  -0.031238
    17  Br  -0.008310  -0.000003   0.000032  -0.000199  -0.001219
    18  H    0.000000  -0.000000   0.000000   0.000003  -0.000000
    19  H    0.000000  -0.000000  -0.000000   0.000004   0.000001
    20  H   -0.000028   0.000003   0.000002  -0.000035  -0.000082
    21  H   -0.000000   0.000000   0.000003  -0.000849  -0.000359
    22  H   -0.000000   0.000000  -0.000000  -0.000005   0.000001
    23  H    0.000021  -0.000005   0.000017   0.000048   0.012012
    24  H   -0.000000   0.000002   0.000047  -0.004495   0.003647
    25  H    0.377741  -0.004746  -0.000172   0.000061   0.000001
    26  H   -0.004746   0.385376  -0.004433  -0.000272  -0.000000
    27  H   -0.000172  -0.004433   0.384197  -0.003542  -0.000000
    28  H    0.000061  -0.000272  -0.003542   0.384771   0.000049
    29  H    0.000001  -0.000000  -0.000000   0.000049   0.475659
 Mulliken charges:
               1
     1  C   -0.443011
     2  C   -0.495445
     3  C   -0.732769
     4  C    1.234455
     5  C   -0.279180
     6  C   -0.551858
     7  C   -1.408946
     8  C    1.418576
     9  N   -0.064150
    10  C   -1.337181
    11  C   -0.113510
    12  C   -0.286154
    13  C   -0.482545
    14  C    0.072792
    15  C    0.154138
    16  O   -0.485551
    17  Br   0.255355
    18  H    0.282910
    19  H    0.286036
    20  H    0.283410
    21  H    0.265069
    22  H    0.284916
    23  H    0.300674
    24  H    0.417939
    25  H    0.298493
    26  H    0.291488
    27  H    0.291007
    28  H    0.287954
    29  H    0.255086
 Sum of Mulliken charges =  -0.00000
 Mulliken charges with hydrogens summed into heavy atoms:
               1
     1  C   -0.160101
     2  C   -0.209409
     3  C   -0.449359
     4  C    1.234455
     5  C   -0.014111
     6  C   -0.266941
     7  C   -1.108272
     8  C    1.418576
     9  N    0.353789
    10  C   -1.337181
    11  C    0.184984
    12  C    0.005334
    13  C   -0.191538
    14  C    0.360746
    15  C    0.409224
    16  O   -0.485551
    17  Br   0.255355
 Electronic spatial extent (au):  <R**2>=           6148.0602
 Charge=             -0.0000 electrons
 Dipole moment (field-independent basis, Debye):
    X=              5.5086    Y=             -0.8208    Z=             -2.1925  Tot=              5.9854
 Quadrupole moment (field-independent basis, Debye-Ang):
   XX=           -115.6734   YY=            -97.0183   ZZ=            -95.9900
   XY=             -1.3610   XZ=             -4.5516   YZ=              1.3281
 Traceless Quadrupole moment (field-independent basis, Debye-Ang):
   XX=            -12.7795   YY=              5.8756   ZZ=              6.9039
   XY=             -1.3610   XZ=             -4.5516   YZ=              1.3281
 Octapole moment (field-independent basis, Debye-Ang**2):
  XXX=           -561.6832  YYY=             36.1833  ZZZ=            286.4344  XYY=           -153.3738
  XXY=             27.6926  XXZ=            108.0483  XZZ=           -203.3424  YZZ=             29.2500
  YYZ=             59.7376  XYZ=             -1.6615
 Hexadecapole moment (field-independent basis, Debye-Ang**3):
 XXXX=          -4068.6739 YYYY=          -2834.7618 ZZZZ=          -2011.7103 XXXY=            307.7695
 XXXZ=            662.5574 YYYX=             32.5468 YYYZ=            309.2341 ZZZX=            688.2189
 ZZZY=            309.0611 XXYY=           -991.5853 XXZZ=          -1063.3010 YYZZ=           -699.1482
 XXYZ=             62.7840 YYXZ=             82.3101 ZZXY=             68.1943
 N-N= 1.085916434563D+03 E-N=-3.756262794949D+03  KE= 6.729410756569D+02
 UFF atomic radii scaled by 1 / 1.20 used.

 **********************************************************************

            Electrostatic Properties Using The SCF Density

 **********************************************************************

       Atomic Center    1 is at   3.510000  3.261900 -2.758700
       Atomic Center    2 is at   4.134200  2.480700 -1.773000
       Atomic Center    3 is at   3.408900  1.478300 -1.107700
       Atomic Center    4 is at   2.051000  1.237800 -1.417000
       Atomic Center    5 is at   1.437200  2.036700 -2.408100
       Atomic Center    6 is at   2.160600  3.039800 -3.075400
       Atomic Center    7 is at   1.320700  0.166400 -0.682900
       Atomic Center    8 is at   1.857600 -1.189700 -1.007300
       Atomic Center    9 is at  -0.083400  0.157200 -0.954700
       Atomic Center   10 is at   2.483900 -2.043900 -0.056600
       Atomic Center   11 is at   2.960100 -3.309900 -0.455100
       Atomic Center   12 is at   2.821700 -3.743700 -1.782300
       Atomic Center   13 is at   2.203600 -2.913200 -2.726700
       Atomic Center   14 is at   1.728600 -1.650800 -2.339100
       Atomic Center   15 is at  -1.027500  0.371600 -0.018500
       Atomic Center   16 is at  -2.230900  0.343600 -0.352000
       Atomic Center   17 is at   2.733600 -1.595700  1.738500
       Atomic Center   18 is at   4.035300  3.990100 -3.243600
       Atomic Center   19 is at   5.114800  2.641500 -1.540800
       Atomic Center   20 is at   3.874100  0.918800 -0.392100
       Atomic Center   21 is at   0.457400  1.890200 -2.653100
       Atomic Center   22 is at   1.704400  3.607500 -3.790500
       Atomic Center   23 is at   1.455900  0.393800  0.375300
       Atomic Center   24 is at  -0.376700 -0.016300 -1.861800
       Atomic Center   25 is at   3.413300 -3.930800  0.218200
       Atomic Center   26 is at   3.168900 -4.661800 -2.059000
       Atomic Center   27 is at   2.099500 -3.225100 -3.691700
       Atomic Center   28 is at   1.281000 -1.058000 -3.039400
       Atomic Center   29 is at  -0.772000  0.556300  0.952200
    1408 points will be used for fitting atomic charges
 Fitting point charges to electrostatic potential
 The dipole moment will be constrained to the correct value
 Charges from ESP fit, RMS=   0.00179 RRMS=   0.09618:
 ESP charges:
               1
     1  C   -0.274938
     2  C   -0.102672
     3  C   -0.343869
     4  C    0.418698
     5  C   -0.369801
     6  C   -0.101814
     7  C   -0.466062
     8  C    0.531100
     9  N   -0.295617
    10  C   -0.329058
    11  C    0.056838
    12  C   -0.301335
    13  C   -0.046309
    14  C   -0.470979
    15  C    0.478466
    16  O   -0.680223
    17  Br  -0.019397
    18  H    0.200401
    19  H    0.177135
    20  H    0.181586
    21  H    0.206923
    22  H    0.173676
    23  H    0.185779
    24  H    0.326811
    25  H    0.131541
    26  H    0.206768
    27  H    0.171086
    28  H    0.244973
    29  H    0.110294
 Sum of ESP charges =  -0.00000
 ESP charges with hydrogens summed into heavy atoms:
               1
     1  C   -0.074536
     2  C    0.074463
     3  C   -0.162283
     4  C    0.418698
     5  C   -0.162878
     6  C    0.071861
     7  C   -0.280283
     8  C    0.531100
     9  N    0.031193
    10  C   -0.329058
    11  C    0.188379
    12  C   -0.094567
    13  C    0.124776
    14  C   -0.226006
    15  C    0.588760
    16  O   -0.680223
    17  Br  -0.019397
 Charge=  -0.00000 Dipole=     5.5086    -0.8208    -2.1925 Tot=     5.9854
 -----------------------------------------------------------------

              Electrostatic Properties (Atomic Units)

 -----------------------------------------------------------------
    Center     Electric         -------- Electric Field --------
               Potential          X             Y             Z
 -----------------------------------------------------------------
    1 Atom    -14.764792
    2 Atom    -14.762322
    3 Atom    -14.761351
    4 Atom    -14.740069
    5 Atom    -14.758233
    6 Atom    -14.761479
    7 Atom    -14.690333
    8 Atom    -14.723892
    9 Atom    -18.346143
   10 Atom    -14.688353
   11 Atom    -14.746185
   12 Atom    -14.749453
   13 Atom    -14.749956
   14 Atom    -14.745215
   15 Atom    -14.669553
   16 Atom    -22.421894
   17 Atom     -4.028268
   18 Atom     -1.093498
   19 Atom     -1.091841
   20 Atom     -1.091019
   21 Atom     -1.087022
   22 Atom     -1.091162
   23 Atom     -1.061963
   24 Atom     -0.987197
   25 Atom     -1.077997
   26 Atom     -1.077800
   27 Atom     -1.079148
   28 Atom     -1.070750
   29 Atom     -1.063634
 -----------------------------------------------------------------
 ******************************Gaussian NBO Version 3.1******************************
             N A T U R A L   A T O M I C   O R B I T A L   A N D
          N A T U R A L   B O N D   O R B I T A L   A N A L Y S I S
 ******************************Gaussian NBO Version 3.1******************************

       /RESON  / : Allow strongly delocalized NBO set
       /BNDIDX / : Print bond indices based on the NAO density matrix

 Analyzing the SCF density

 Job title: BHFA_oBr_conf2                                                  

 Storage needed:    473396 in NPA,    629315 in NBO ( 268430961 available)
 GSVD:  LWork=       64374 too small for GESVD, short by      118593 words or      118593 for optimal perf.


 NATURAL POPULATIONS:  Natural atomic orbital occupancies 
                                                          
   NAO  Atom  No  lang   Type(AO)    Occupancy      Energy
 ----------------------------------------------------------
     1    C    1  S      Cor( 1S)     1.99929     -10.39272
     2    C    1  S      Val( 2S)     0.95034      -0.17494
     3    C    1  S      Ryd( 3S)     0.00110       0.75749
     4    C    1  S      Ryd( 4S)     0.00015       0.90077
     5    C    1  S      Ryd( 5S)     0.00000      23.01849
     6    C    1  px     Val( 2p)     1.08592      -0.06232
     7    C    1  px     Ryd( 4p)     0.00434       0.88884
     8    C    1  px     Ryd( 3p)     0.00051       0.36259
     9    C    1  px     Ryd( 5p)     0.00012       3.07352
    10    C    1  py     Val( 2p)     1.09223      -0.08152
    11    C    1  py     Ryd( 4p)     0.00398       0.84537
    12    C    1  py     Ryd( 3p)     0.00034       0.31443
    13    C    1  py     Ryd( 5p)     0.00004       2.95003
    14    C    1  pz     Val( 2p)     1.05551      -0.08707
    15    C    1  pz     Ryd( 4p)     0.00328       0.76519
    16    C    1  pz     Ryd( 3p)     0.00036       0.34337
    17    C    1  pz     Ryd( 5p)     0.00006       2.90770
    18    C    1  dxy    Ryd( 3d)     0.00068       2.06198
    19    C    1  dxz    Ryd( 3d)     0.00059       2.04231
    20    C    1  dyz    Ryd( 3d)     0.00052       2.09373
    21    C    1  dx2y2  Ryd( 3d)     0.00045       2.07722
    22    C    1  dz2    Ryd( 3d)     0.00042       1.80911

    23    C    2  S      Cor( 1S)     1.99929     -10.39530
    24    C    2  S      Val( 2S)     0.94855      -0.17545
    25    C    2  S      Ryd( 4S)     0.00113       0.81977
    26    C    2  S      Ryd( 3S)     0.00026       0.62470
    27    C    2  S      Ryd( 5S)     0.00001      23.25599
    28    C    2  px     Val( 2p)     1.16167      -0.05670
    29    C    2  px     Ryd( 4p)     0.00594       1.05173
    30    C    2  px     Ryd( 3p)     0.00033       0.28833
    31    C    2  px     Ryd( 5p)     0.00005       3.10325
    32    C    2  py     Val( 2p)     1.02919      -0.08533
    33    C    2  py     Ryd( 4p)     0.00280       0.74132
    34    C    2  py     Ryd( 3p)     0.00035       0.34347
    35    C    2  py     Ryd( 5p)     0.00009       2.95050
    36    C    2  pz     Val( 2p)     1.02939      -0.08903
    37    C    2  pz     Ryd( 4p)     0.00284       0.73423
    38    C    2  pz     Ryd( 3p)     0.00033       0.34793
    39    C    2  pz     Ryd( 5p)     0.00008       2.92780
    40    C    2  dxy    Ryd( 3d)     0.00042       2.07154
    41    C    2  dxz    Ryd( 3d)     0.00048       2.01895
    42    C    2  dyz    Ryd( 3d)     0.00041       2.16736
    43    C    2  dx2y2  Ryd( 3d)     0.00083       1.99769
    44    C    2  dz2    Ryd( 3d)     0.00057       1.82385

    45    C    3  S      Cor( 1S)     1.99918     -10.39306
    46    C    3  S      Val( 2S)     0.93529      -0.16811
    47    C    3  S      Ryd( 4S)     0.00095       0.91684
    48    C    3  S      Ryd( 3S)     0.00019       0.56738
    49    C    3  S      Ryd( 5S)     0.00001      23.26097
    50    C    3  px     Val( 2p)     1.08031      -0.06631
    51    C    3  px     Ryd( 4p)     0.00364       0.88483
    52    C    3  px     Ryd( 3p)     0.00034       0.38571
    53    C    3  px     Ryd( 5p)     0.00012       3.19789
    54    C    3  py     Val( 2p)     1.07462      -0.09048
    55    C    3  py     Ryd( 4p)     0.00292       0.89675
    56    C    3  py     Ryd( 3p)     0.00042       0.51357
    57    C    3  py     Ryd( 5p)     0.00007       3.03666
    58    C    3  pz     Val( 2p)     1.08994      -0.09065
    59    C    3  pz     Ryd( 4p)     0.00361       0.86822
    60    C    3  pz     Ryd( 3p)     0.00049       0.50016
    61    C    3  pz     Ryd( 5p)     0.00004       2.95999
    62    C    3  dxy    Ryd( 3d)     0.00059       2.11535
    63    C    3  dxz    Ryd( 3d)     0.00062       2.07238
    64    C    3  dyz    Ryd( 3d)     0.00062       2.08068
    65    C    3  dx2y2  Ryd( 3d)     0.00046       2.13454
    66    C    3  dz2    Ryd( 3d)     0.00040       1.75456

    67    C    4  S      Cor( 1S)     1.99912     -10.41820
    68    C    4  S      Val( 2S)     0.88360      -0.15859
    69    C    4  S      Ryd( 4S)     0.00140       0.85560
    70    C    4  S      Ryd( 3S)     0.00023       0.69096
    71    C    4  S      Ryd( 5S)     0.00001      23.42712
    72    C    4  px     Val( 2p)     1.06767      -0.08128
    73    C    4  px     Ryd( 4p)     0.00428       1.05220
    74    C    4  px     Ryd( 3p)     0.00021       0.66465
    75    C    4  px     Ryd( 5p)     0.00015       3.41039
    76    C    4  py     Val( 2p)     1.02755      -0.09376
    77    C    4  py     Ryd( 4p)     0.00558       0.97275
    78    C    4  py     Ryd( 3p)     0.00019       0.47131
    79    C    4  py     Ryd( 5p)     0.00008       3.23631
    80    C    4  pz     Val( 2p)     1.03950      -0.09942
    81    C    4  pz     Ryd( 4p)     0.00302       0.84596
    82    C    4  pz     Ryd( 3p)     0.00023       0.62896
    83    C    4  pz     Ryd( 5p)     0.00009       3.15534
    84    C    4  dxy    Ryd( 3d)     0.00055       2.17448
    85    C    4  dxz    Ryd( 3d)     0.00045       2.13735
    86    C    4  dyz    Ryd( 3d)     0.00042       2.23574
    87    C    4  dx2y2  Ryd( 3d)     0.00060       2.23747
    88    C    4  dz2    Ryd( 3d)     0.00063       1.92988

    89    C    5  S      Cor( 1S)     1.99916     -10.39367
    90    C    5  S      Val( 2S)     0.93471      -0.16765
    91    C    5  S      Ryd( 4S)     0.00102       0.88644
    92    C    5  S      Ryd( 3S)     0.00016       0.57342
    93    C    5  S      Ryd( 5S)     0.00001      23.28126
    94    C    5  px     Val( 2p)     1.16726      -0.06272
    95    C    5  px     Ryd( 4p)     0.00554       1.07392
    96    C    5  px     Ryd( 3p)     0.00026       0.40392
    97    C    5  px     Ryd( 5p)     0.00006       3.12380
    98    C    5  py     Val( 2p)     1.04822      -0.09394
    99    C    5  py     Ryd( 4p)     0.00240       0.80057
   100    C    5  py     Ryd( 3p)     0.00037       0.46004
   101    C    5  py     Ryd( 5p)     0.00009       3.01903
   102    C    5  pz     Val( 2p)     1.04100      -0.09305
   103    C    5  pz     Ryd( 4p)     0.00238       0.75678
   104    C    5  pz     Ryd( 3p)     0.00035       0.43761
   105    C    5  pz     Ryd( 5p)     0.00008       2.99799
   106    C    5  dxy    Ryd( 3d)     0.00044       2.09508
   107    C    5  dxz    Ryd( 3d)     0.00046       2.02957
   108    C    5  dyz    Ryd( 3d)     0.00040       2.18446
   109    C    5  dx2y2  Ryd( 3d)     0.00080       2.00300
   110    C    5  dz2    Ryd( 3d)     0.00060       1.84232

   111    C    6  S      Cor( 1S)     1.99929     -10.39496
   112    C    6  S      Val( 2S)     0.94768      -0.17474
   113    C    6  S      Ryd( 4S)     0.00111       0.85246
   114    C    6  S      Ryd( 3S)     0.00013       0.82865
   115    C    6  S      Ryd( 5S)     0.00000      22.98261
   116    C    6  px     Val( 2p)     1.07819      -0.06396
   117    C    6  px     Ryd( 4p)     0.00435       0.88721
   118    C    6  px     Ryd( 3p)     0.00038       0.36260
   119    C    6  px     Ryd( 5p)     0.00012       3.08328
   120    C    6  py     Val( 2p)     1.06197      -0.08219
   121    C    6  py     Ryd( 4p)     0.00351       0.80391
   122    C    6  py     Ryd( 3p)     0.00034       0.31501
   123    C    6  py     Ryd( 5p)     0.00006       2.95359
   124    C    6  pz     Val( 2p)     1.08063      -0.08464
   125    C    6  pz     Ryd( 4p)     0.00394       0.83082
   126    C    6  pz     Ryd( 3p)     0.00031       0.30404
   127    C    6  pz     Ryd( 5p)     0.00003       2.93775
   128    C    6  dxy    Ryd( 3d)     0.00060       2.08464
   129    C    6  dxz    Ryd( 3d)     0.00062       2.05574
   130    C    6  dyz    Ryd( 3d)     0.00058       2.06512
   131    C    6  dx2y2  Ryd( 3d)     0.00047       2.14490
   132    C    6  dz2    Ryd( 3d)     0.00042       1.73003

   133    C    7  S      Cor( 1S)     1.99904     -10.45364
   134    C    7  S      Val( 2S)     0.89801      -0.19430
   135    C    7  S      Ryd( 4S)     0.00208       1.23241
   136    C    7  S      Ryd( 3S)     0.00020       0.74436
   137    C    7  S      Ryd( 5S)     0.00001      23.43510
   138    C    7  px     Val( 2p)     0.87049      -0.09164
   139    C    7  px     Ryd( 4p)     0.00574       0.74911
   140    C    7  px     Ryd( 3p)     0.00204       0.67774
   141    C    7  px     Ryd( 5p)     0.00024       2.34912
   142    C    7  py     Val( 2p)     1.07829      -0.12650
   143    C    7  py     Ryd( 4p)     0.00245       0.63835
   144    C    7  py     Ryd( 3p)     0.00173       0.39816
   145    C    7  py     Ryd( 5p)     0.00019       2.51174
   146    C    7  pz     Val( 2p)     1.20666      -0.15545
   147    C    7  pz     Ryd( 4p)     0.01011       0.89423
   148    C    7  pz     Ryd( 3p)     0.00100       0.65337
   149    C    7  pz     Ryd( 5p)     0.00021       2.23806
   150    C    7  dxy    Ryd( 3d)     0.00127       2.07672
   151    C    7  dxz    Ryd( 3d)     0.00050       1.94084
   152    C    7  dyz    Ryd( 3d)     0.00065       2.06100
   153    C    7  dx2y2  Ryd( 3d)     0.00117       2.25733
   154    C    7  dz2    Ryd( 3d)     0.00125       2.05748

   155    C    8  S      Cor( 1S)     1.99895     -10.43011
   156    C    8  S      Val( 2S)     0.87658      -0.16915
   157    C    8  S      Ryd( 4S)     0.00188       1.03127
   158    C    8  S      Ryd( 3S)     0.00023       0.69199
   159    C    8  S      Ryd( 5S)     0.00001      23.42586
   160    C    8  px     Val( 2p)     1.02536      -0.12811
   161    C    8  px     Ryd( 4p)     0.00309       0.68907
   162    C    8  px     Ryd( 3p)     0.00141       0.48695
   163    C    8  px     Ryd( 5p)     0.00011       3.00251
   164    C    8  py     Val( 2p)     1.04401      -0.09747
   165    C    8  py     Ryd( 4p)     0.00668       1.24675
   166    C    8  py     Ryd( 3p)     0.00105       0.48528
   167    C    8  py     Ryd( 5p)     0.00013       3.34206
   168    C    8  pz     Val( 2p)     1.08253      -0.10318
   169    C    8  pz     Ryd( 4p)     0.00539       0.95360
   170    C    8  pz     Ryd( 3p)     0.00125       0.67116
   171    C    8  pz     Ryd( 5p)     0.00013       3.41659
   172    C    8  dxy    Ryd( 3d)     0.00048       2.02870
   173    C    8  dxz    Ryd( 3d)     0.00049       1.89030
   174    C    8  dyz    Ryd( 3d)     0.00066       2.34861
   175    C    8  dx2y2  Ryd( 3d)     0.00063       1.95654
   176    C    8  dz2    Ryd( 3d)     0.00053       2.30454

   177    N    9  S      Cor( 1S)     1.99940     -14.61043
   178    N    9  S      Val( 2S)     1.24258      -0.59324
   179    N    9  S      Ryd( 4S)     0.00166       1.24256
   180    N    9  S      Ryd( 3S)     0.00022       1.01922
   181    N    9  S      Ryd( 5S)     0.00000      35.31957
   182    N    9  px     Val( 2p)     1.28244      -0.27809
   183    N    9  px     Ryd( 4p)     0.00485       0.99307
   184    N    9  px     Ryd( 3p)     0.00033       0.92299
   185    N    9  px     Ryd( 5p)     0.00005       4.41829
   186    N    9  py     Val( 2p)     1.67465      -0.32264
   187    N    9  py     Ryd( 3p)     0.00641       0.71743
   188    N    9  py     Ryd( 4p)     0.00021       0.78779
   189    N    9  py     Ryd( 5p)     0.00001       3.98536
   190    N    9  pz     Val( 2p)     1.39450      -0.29244
   191    N    9  pz     Ryd( 4p)     0.00210       1.05741
   192    N    9  pz     Ryd( 3p)     0.00015       0.92571
   193    N    9  pz     Ryd( 5p)     0.00008       4.13763
   194    N    9  dxy    Ryd( 3d)     0.00046       2.34604
   195    N    9  dxz    Ryd( 3d)     0.00085       2.85305
   196    N    9  dyz    Ryd( 3d)     0.00031       2.19200
   197    N    9  dx2y2  Ryd( 3d)     0.00058       2.75371
   198    N    9  dz2    Ryd( 3d)     0.00081       2.58582

   199    C   10  S      Cor( 1S)     1.99876     -10.48188
   200    C   10  S      Val( 2S)     0.95643      -0.25860
   201    C   10  S      Ryd( 4S)     0.00130       0.91617
   202    C   10  S      Ryd( 3S)     0.00015       0.63153
   203    C   10  S      Ryd( 5S)     0.00001      23.41652
   204    C   10  px     Val( 2p)     1.09195      -0.16333
   205    C   10  px     Ryd( 4p)     0.00278       0.66251
   206    C   10  px     Ryd( 3p)     0.00038       0.47361
   207    C   10  px     Ryd( 5p)     0.00008       2.78000
   208    C   10  py     Val( 2p)     1.08861      -0.13144
   209    C   10  py     Ryd( 4p)     0.00653       0.78595
   210    C   10  py     Ryd( 3p)     0.00049       0.66224
   211    C   10  py     Ryd( 5p)     0.00015       3.13807
   212    C   10  pz     Val( 2p)     1.01915      -0.17600
   213    C   10  pz     Ryd( 4p)     0.00683       2.26820
   214    C   10  pz     Ryd( 3p)     0.00075       0.60950
   215    C   10  pz     Ryd( 5p)     0.00032       2.91280
   216    C   10  dxy    Ryd( 3d)     0.00060       1.90543
   217    C   10  dxz    Ryd( 3d)     0.00120       1.69929
   218    C   10  dyz    Ryd( 3d)     0.00115       2.10075
   219    C   10  dx2y2  Ryd( 3d)     0.00064       1.87783
   220    C   10  dz2    Ryd( 3d)     0.00211       1.84848

   221    C   11  S      Cor( 1S)     1.99912     -10.40365
   222    C   11  S      Val( 2S)     0.93979      -0.18102
   223    C   11  S      Ryd( 3S)     0.00162       0.95189
   224    C   11  S      Ryd( 4S)     0.00010       1.73125
   225    C   11  S      Ryd( 5S)     0.00001      22.09205
   226    C   11  px     Val( 2p)     1.02844      -0.11933
   227    C   11  px     Ryd( 4p)     0.00253       0.67599
   228    C   11  px     Ryd( 3p)     0.00042       0.31425
   229    C   11  px     Ryd( 5p)     0.00002       2.84033
   230    C   11  py     Val( 2p)     1.09316      -0.09182
   231    C   11  py     Ryd( 4p)     0.00420       0.85304
   232    C   11  py     Ryd( 3p)     0.00040       0.32728
   233    C   11  py     Ryd( 5p)     0.00008       3.11634
   234    C   11  pz     Val( 2p)     1.12078      -0.07920
   235    C   11  pz     Ryd( 4p)     0.00678       1.15348
   236    C   11  pz     Ryd( 3p)     0.00054       0.36153
   237    C   11  pz     Ryd( 5p)     0.00011       3.16297
   238    C   11  dxy    Ryd( 3d)     0.00055       1.88082
   239    C   11  dxz    Ryd( 3d)     0.00059       1.77869
   240    C   11  dyz    Ryd( 3d)     0.00076       2.20494
   241    C   11  dx2y2  Ryd( 3d)     0.00043       1.80954
   242    C   11  dz2    Ryd( 3d)     0.00048       2.27075

   243    C   12  S      Cor( 1S)     1.99927     -10.40207
   244    C   12  S      Val( 2S)     0.94806      -0.18062
   245    C   12  S      Ryd( 4S)     0.00088       0.90635
   246    C   12  S      Ryd( 3S)     0.00012       0.86566
   247    C   12  S      Ryd( 5S)     0.00000      22.97182
   248    C   12  px     Val( 2p)     1.01508      -0.11276
   249    C   12  px     Ryd( 4p)     0.00210       0.67526
   250    C   12  px     Ryd( 3p)     0.00028       0.33584
   251    C   12  px     Ryd( 5p)     0.00003       2.76714
   252    C   12  py     Val( 2p)     1.14556      -0.07187
   253    C   12  py     Ryd( 4p)     0.00534       1.00515
   254    C   12  py     Ryd( 3p)     0.00038       0.29497
   255    C   12  py     Ryd( 5p)     0.00006       3.05839
   256    C   12  pz     Val( 2p)     1.05450      -0.06682
   257    C   12  pz     Ryd( 4p)     0.00389       0.88518
   258    C   12  pz     Ryd( 3p)     0.00049       0.39055
   259    C   12  pz     Ryd( 5p)     0.00014       3.03062
   260    C   12  dxy    Ryd( 3d)     0.00050       1.83501
   261    C   12  dxz    Ryd( 3d)     0.00049       1.88025
   262    C   12  dyz    Ryd( 3d)     0.00055       2.30057
   263    C   12  dx2y2  Ryd( 3d)     0.00056       1.75319
   264    C   12  dz2    Ryd( 3d)     0.00057       2.27669

   265    C   13  S      Cor( 1S)     1.99929     -10.40110
   266    C   13  S      Val( 2S)     0.94684      -0.18005
   267    C   13  S      Ryd( 4S)     0.00087       0.94110
   268    C   13  S      Ryd( 3S)     0.00018       0.54563
   269    C   13  S      Ryd( 5S)     0.00001      23.22023
   270    C   13  px     Val( 2p)     0.99936      -0.11192
   271    C   13  px     Ryd( 4p)     0.00190       0.65441
   272    C   13  px     Ryd( 3p)     0.00028       0.31209
   273    C   13  px     Ryd( 5p)     0.00005       2.81488
   274    C   13  py     Val( 2p)     1.05219      -0.07308
   275    C   13  py     Ryd( 4p)     0.00365       0.84794
   276    C   13  py     Ryd( 3p)     0.00040       0.34878
   277    C   13  py     Ryd( 5p)     0.00012       3.05163
   278    C   13  pz     Val( 2p)     1.16491      -0.06385
   279    C   13  pz     Ryd( 4p)     0.00583       1.06186
   280    C   13  pz     Ryd( 3p)     0.00029       0.31721
   281    C   13  pz     Ryd( 5p)     0.00006       3.07502
   282    C   13  dxy    Ryd( 3d)     0.00046       1.97128
   283    C   13  dxz    Ryd( 3d)     0.00039       1.77202
   284    C   13  dyz    Ryd( 3d)     0.00059       2.27309
   285    C   13  dx2y2  Ryd( 3d)     0.00045       1.92627
   286    C   13  dz2    Ryd( 3d)     0.00084       2.12574

   287    C   14  S      Cor( 1S)     1.99916     -10.40453
   288    C   14  S      Val( 2S)     0.93368      -0.17682
   289    C   14  S      Ryd( 4S)     0.00108       1.03888
   290    C   14  S      Ryd( 3S)     0.00036       0.67691
   291    C   14  S      Ryd( 5S)     0.00001      23.30263
   292    C   14  px     Val( 2p)     1.03175      -0.11982
   293    C   14  px     Ryd( 4p)     0.00199       0.72010
   294    C   14  px     Ryd( 3p)     0.00029       0.40250
   295    C   14  px     Ryd( 5p)     0.00004       2.82264
   296    C   14  py     Val( 2p)     1.10034      -0.08590
   297    C   14  py     Ryd( 4p)     0.00349       0.99915
   298    C   14  py     Ryd( 3p)     0.00018       0.59140
   299    C   14  py     Ryd( 5p)     0.00012       3.13966
   300    C   14  pz     Val( 2p)     1.10169      -0.06937
   301    C   14  pz     Ryd( 4p)     0.00463       0.92941
   302    C   14  pz     Ryd( 3p)     0.00029       0.40749
   303    C   14  pz     Ryd( 5p)     0.00010       3.16183
   304    C   14  dxy    Ryd( 3d)     0.00054       1.93663
   305    C   14  dxz    Ryd( 3d)     0.00062       1.80280
   306    C   14  dyz    Ryd( 3d)     0.00076       2.22840
   307    C   14  dx2y2  Ryd( 3d)     0.00040       1.87638
   308    C   14  dz2    Ryd( 3d)     0.00043       2.27860

   309    C   15  S      Cor( 1S)     1.99947     -10.52282
   310    C   15  S      Val( 2S)     0.86215      -0.17850
   311    C   15  S      Ryd( 4S)     0.00823       0.71825
   312    C   15  S      Ryd( 3S)     0.00020       0.56691
   313    C   15  S      Ryd( 5S)     0.00004      23.01783
   314    C   15  px     Val( 2p)     0.77599      -0.01889
   315    C   15  px     Ryd( 4p)     0.01097       1.16263
   316    C   15  px     Ryd( 3p)     0.00053       0.46316
   317    C   15  px     Ryd( 5p)     0.00020       2.58004
   318    C   15  py     Val( 2p)     0.74396      -0.11958
   319    C   15  py     Ryd( 4p)     0.00177       0.85934
   320    C   15  py     Ryd( 3p)     0.00043       0.36733
   321    C   15  py     Ryd( 5p)     0.00006       2.43612
   322    C   15  pz     Val( 2p)     1.00796      -0.05547
   323    C   15  pz     Ryd( 4p)     0.00298       1.25361
   324    C   15  pz     Ryd( 3p)     0.00024       0.40346
   325    C   15  pz     Ryd( 5p)     0.00023       2.34285
   326    C   15  dxy    Ryd( 3d)     0.00491       1.67547
   327    C   15  dxz    Ryd( 3d)     0.00378       2.44194
   328    C   15  dyz    Ryd( 3d)     0.00087       1.57285
   329    C   15  dx2y2  Ryd( 3d)     0.00126       2.18150
   330    C   15  dz2    Ryd( 3d)     0.00168       2.11639

   331    O   16  S      Cor( 1S)     1.99981     -19.36521
   332    O   16  S      Val( 2S)     1.72625      -0.98373
   333    O   16  S      Ryd( 3S)     0.00421       0.74250
   334    O   16  S      Ryd( 4S)     0.00020       1.59218
   335    O   16  S      Ryd( 5S)     0.00000      49.83433
   336    O   16  px     Val( 2p)     1.56053      -0.33181
   337    O   16  px     Ryd( 3p)     0.00127       0.84937
   338    O   16  px     Ryd( 4p)     0.00009       1.46235
   339    O   16  px     Ryd( 5p)     0.00007       4.72917
   340    O   16  py     Val( 2p)     1.54990      -0.29819
   341    O   16  py     Ryd( 3p)     0.00099       0.69507
   342    O   16  py     Ryd( 4p)     0.00002       1.68447
   343    O   16  py     Ryd( 5p)     0.00001       4.23114
   344    O   16  pz     Val( 2p)     1.86033      -0.34016
   345    O   16  pz     Ryd( 3p)     0.00237       0.75586
   346    O   16  pz     Ryd( 4p)     0.00004       1.68868
   347    O   16  pz     Ryd( 5p)     0.00001       4.30147
   348    O   16  dxy    Ryd( 3d)     0.00150       3.13941
   349    O   16  dxz    Ryd( 3d)     0.00122       3.32000
   350    O   16  dyz    Ryd( 3d)     0.00014       2.95079
   351    O   16  dx2y2  Ryd( 3d)     0.00109       3.49366
   352    O   16  dz2    Ryd( 3d)     0.00054       3.15608

   353   Br   17  S      Val( 4S)     1.83494      -0.73066
   354   Br   17  S      Ryd( 5S)     0.00047      17.37253
   355   Br   17  px     Val( 4p)     1.92043      -0.35023
   356   Br   17  px     Ryd( 5p)     0.00139       0.57626
   357   Br   17  py     Val( 4p)     1.91750      -0.34840
   358   Br   17  py     Ryd( 5p)     0.00166       0.61209
   359   Br   17  pz     Val( 4p)     1.18642      -0.25687
   360   Br   17  pz     Ryd( 5p)     0.00363       0.56046

   361    H   18  S      Val( 1S)     0.79457       0.10952
   362    H   18  S      Ryd( 2S)     0.00039       0.83853
   363    H   18  S      Ryd( 3S)     0.00021       1.90449

   364    H   19  S      Val( 1S)     0.79311       0.10843
   365    H   19  S      Ryd( 2S)     0.00047       0.78741
   366    H   19  S      Ryd( 3S)     0.00022       1.96645

   367    H   20  S      Val( 1S)     0.79327       0.10471
   368    H   20  S      Ryd( 3S)     0.00065       1.48811
   369    H   20  S      Ryd( 2S)     0.00027       1.33372

   370    H   21  S      Val( 1S)     0.79393       0.10474
   371    H   21  S      Ryd( 2S)     0.00074       1.37873
   372    H   21  S      Ryd( 3S)     0.00019       1.46107

   373    H   22  S      Val( 1S)     0.79314       0.10805
   374    H   22  S      Ryd( 2S)     0.00047       0.77490
   375    H   22  S      Ryd( 3S)     0.00022       1.98413

   376    H   23  S      Val( 1S)     0.74776       0.03592
   377    H   23  S      Ryd( 2S)     0.00247       0.56643
   378    H   23  S      Ryd( 3S)     0.00031       2.38559

   379    H   24  S      Val( 1S)     0.59394       0.13584
   380    H   24  S      Ryd( 2S)     0.00245       0.60301
   381    H   24  S      Ryd( 3S)     0.00038       2.25861

   382    H   25  S      Val( 1S)     0.78125       0.09954
   383    H   25  S      Ryd( 2S)     0.00058       1.33435
   384    H   25  S      Ryd( 3S)     0.00021       1.39353

   385    H   26  S      Val( 1S)     0.78760       0.10588
   386    H   26  S      Ryd( 2S)     0.00041       0.92006
   387    H   26  S      Ryd( 3S)     0.00021       1.79992

   388    H   27  S      Val( 1S)     0.78886       0.10609
   389    H   27  S      Ryd( 2S)     0.00042       1.02781
   390    H   27  S      Ryd( 3S)     0.00022       1.70584

   391    H   28  S      Val( 1S)     0.79101       0.09568
   392    H   28  S      Ryd( 3S)     0.00074       1.52005
   393    H   28  S      Ryd( 2S)     0.00021       1.28168

   394    H   29  S      Val( 1S)     0.84845       0.02745
   395    H   29  S      Ryd( 2S)     0.00074       1.20047
   396    H   29  S      Ryd( 3S)     0.00017       1.60907

 [ 28 electrons found in the effective core potential]

 WARNING:  1 low occupancy (<1.9990e) core orbital  found on  C    8
           1 low occupancy (<1.9990e) core orbital  found on  C   10

 WARNING:  Population inversion found on atom  C    1
           Population inversion found on atom  C    2
           Population inversion found on atom  C    3
           Population inversion found on atom  C    4
           Population inversion found on atom  C    5
           Population inversion found on atom  C    6
           Population inversion found on atom  C    7
           Population inversion found on atom  C    8
           Population inversion found on atom  N    9
           Population inversion found on atom  C   10
           Population inversion found on atom  C   11
           Population inversion found on atom  C   12
           Population inversion found on atom  C   13
           Population inversion found on atom  C   14
           Population inversion found on atom  C   15
           Population inversion found on atom  H   20
           Population inversion found on atom  H   28


 Summary of Natural Population Analysis:                  
                                                          
                                       Natural Population 
                Natural  -----------------------------------------------
    Atom  No    Charge         Core      Valence    Rydberg      Total
 -----------------------------------------------------------------------
      C    1   -0.20024      1.99929     4.18399    0.01695     6.20024
      C    2   -0.18501      1.99929     4.16880    0.01692     6.18501
      C    3   -0.19485      1.99918     4.18017    0.01551     6.19485
      C    4   -0.03555      1.99912     4.01832    0.01811     6.03555
      C    5   -0.20576      1.99916     4.19120    0.01540     6.20576
      C    6   -0.18474      1.99929     4.16847    0.01698     6.18474
      C    7   -0.08334      1.99904     4.05345    0.03085     6.08334
      C    8   -0.05161      1.99895     4.02849    0.02418     6.05161
      N    9   -0.61267      1.99940     5.59417    0.01910     7.61267
      C   10   -0.18038      1.99876     4.15614    0.02548     6.18038
      C   11   -0.20091      1.99912     4.18217    0.01962     6.20091
      C   12   -0.17887      1.99927     4.16320    0.01639     6.17887
      C   13   -0.17895      1.99929     4.16329    0.01637     6.17895
      C   14   -0.18195      1.99916     4.16746    0.01534     6.18195
      C   15    0.57208      1.99947     3.39006    0.03838     5.42792
      O   16   -0.71058      1.99981     6.69701    0.01377     8.71058
     Br   17    0.13356     28.00000     6.85929    0.00715    34.86644
      H   18    0.20482      0.00000     0.79457    0.00061     0.79518
      H   19    0.20621      0.00000     0.79311    0.00068     0.79379
      H   20    0.20580      0.00000     0.79327    0.00092     0.79420
      H   21    0.20514      0.00000     0.79393    0.00092     0.79486
      H   22    0.20618      0.00000     0.79314    0.00069     0.79382
      H   23    0.24946      0.00000     0.74776    0.00278     0.75054
      H   24    0.40323      0.00000     0.59394    0.00283     0.59677
      H   25    0.21795      0.00000     0.78125    0.00079     0.78205
      H   26    0.21179      0.00000     0.78760    0.00062     0.78821
      H   27    0.21050      0.00000     0.78886    0.00064     0.78950
      H   28    0.20804      0.00000     0.79101    0.00095     0.79196
      H   29    0.15063      0.00000     0.84845    0.00092     0.84937
 =======================================================================
   * Total *   -0.00000     59.98759    85.67257    0.33984   146.00000

                                 Natural Population      
 --------------------------------------------------------
   Effective Core            28.00000
   Core                      31.98759 ( 99.9612% of  32)
   Valence                   85.67257 ( 99.6193% of  86)
   Natural Minimal Basis    145.66016 ( 99.7672% of 146)
   Natural Rydberg Basis      0.33984 (  0.2328% of 146)
 --------------------------------------------------------

    Atom  No          Natural Electron Configuration
 ----------------------------------------------------------------------------
      C    1      [core]2S( 0.95)2p( 3.23)4p( 0.01)
      C    2      [core]2S( 0.95)2p( 3.22)4p( 0.01)
      C    3      [core]2S( 0.94)2p( 3.24)4p( 0.01)
      C    4      [core]2S( 0.88)2p( 3.13)4p( 0.01)
      C    5      [core]2S( 0.93)2p( 3.26)4p( 0.01)
      C    6      [core]2S( 0.95)2p( 3.22)4p( 0.01)
      C    7      [core]2S( 0.90)2p( 3.16)4p( 0.02)
      C    8      [core]2S( 0.88)2p( 3.15)4p( 0.02)
      N    9      [core]2S( 1.24)2p( 4.35)3p( 0.01)4p( 0.01)
      C   10      [core]2S( 0.96)2p( 3.20)3d( 0.01)4p( 0.02)
      C   11      [core]2S( 0.94)2p( 3.24)4p( 0.01)
      C   12      [core]2S( 0.95)2p( 3.22)4p( 0.01)
      C   13      [core]2S( 0.95)2p( 3.22)4p( 0.01)
      C   14      [core]2S( 0.93)2p( 3.23)4p( 0.01)
      C   15      [core]2S( 0.86)2p( 2.53)4S( 0.01)3d( 0.01)4p( 0.02)
      O   16      [core]2S( 1.73)2p( 4.97)
     Br   17      [core]4S( 1.83)4p( 5.02)5p( 0.01)
      H   18            1S( 0.79)
      H   19            1S( 0.79)
      H   20            1S( 0.79)
      H   21            1S( 0.79)
      H   22            1S( 0.79)
      H   23            1S( 0.75)
      H   24            1S( 0.59)
      H   25            1S( 0.78)
      H   26            1S( 0.79)
      H   27            1S( 0.79)
      H   28            1S( 0.79)
      H   29            1S( 0.85)


 Wiberg bond index matrix in the NAO basis:                                    

     Atom    1       2       3       4       5       6       7       8       9
     ---- ------  ------  ------  ------  ------  ------  ------  ------  ------
   1.  C  0.0000  1.4254  0.0111  0.1090  0.0113  1.4442  0.0012  0.0029  0.0004
   2.  C  1.4254  0.0000  1.4481  0.0126  0.1093  0.0114  0.0083  0.0007  0.0008
   3.  C  0.0111  1.4481  0.0000  1.3915  0.0125  0.1147  0.0103  0.0060  0.0070
   4.  C  0.1090  0.0126  1.3915  0.0000  1.4114  0.0131  0.9865  0.0149  0.0169
   5.  C  0.0113  0.1093  0.0125  1.4114  0.0000  1.4245  0.0099  0.0103  0.0035
   6.  C  1.4442  0.0114  0.1147  0.0131  1.4245  0.0000  0.0078  0.0005  0.0007
   7.  C  0.0012  0.0083  0.0103  0.9865  0.0099  0.0078  0.0000  0.9774  0.9630
   8.  C  0.0029  0.0007  0.0060  0.0149  0.0103  0.0005  0.9774  0.0000  0.0201
   9.  N  0.0004  0.0008  0.0070  0.0169  0.0035  0.0007  0.9630  0.0201  0.0000
  10.  C  0.0007  0.0003  0.0015  0.0079  0.0013  0.0005  0.0109  1.3810  0.0104
  11.  C  0.0002  0.0000  0.0003  0.0003  0.0005  0.0000  0.0078  0.0151  0.0005
  12.  C  0.0005  0.0001  0.0006  0.0020  0.0007  0.0002  0.0013  0.1073  0.0037
  13.  C  0.0002  0.0001  0.0004  0.0006  0.0003  0.0000  0.0080  0.0132  0.0009
  14.  C  0.0006  0.0004  0.0011  0.0051  0.0013  0.0004  0.0102  1.3848  0.0070
  15.  C  0.0001  0.0003  0.0005  0.0074  0.0007  0.0001  0.0112  0.0080  1.2440
  16.  O  0.0001  0.0002  0.0007  0.0041  0.0007  0.0001  0.0145  0.0040  0.1663
  17. Br  0.0004  0.0003  0.0016  0.0008  0.0006  0.0001  0.0080  0.0505  0.0010
  18.  H  0.9301  0.0037  0.0076  0.0003  0.0076  0.0037  0.0004  0.0000  0.0000
  19.  H  0.0037  0.9299  0.0036  0.0069  0.0003  0.0076  0.0003  0.0000  0.0002
  20.  H  0.0075  0.0039  0.9271  0.0037  0.0088  0.0004  0.0019  0.0003  0.0005
  21.  H  0.0075  0.0004  0.0088  0.0038  0.9272  0.0039  0.0023  0.0002  0.0009
  22.  H  0.0037  0.0076  0.0004  0.0069  0.0036  0.9297  0.0003  0.0001  0.0001
  23.  H  0.0033  0.0003  0.0051  0.0034  0.0124  0.0001  0.8796  0.0025  0.0013
  24.  H  0.0001  0.0000  0.0003  0.0004  0.0005  0.0001  0.0059  0.0006  0.8025
  25.  H  0.0000  0.0000  0.0000  0.0001  0.0000  0.0000  0.0003  0.0071  0.0001
  26.  H  0.0000  0.0000  0.0000  0.0000  0.0000  0.0000  0.0004  0.0005  0.0000
  27.  H  0.0000  0.0000  0.0000  0.0000  0.0000  0.0000  0.0002  0.0071  0.0000
  28.  H  0.0000  0.0000  0.0001  0.0003  0.0005  0.0001  0.0021  0.0039  0.0002
  29.  H  0.0000  0.0000  0.0001  0.0002  0.0001  0.0000  0.0007  0.0002  0.0031

     Atom   10      11      12      13      14      15      16      17      18
     ---- ------  ------  ------  ------  ------  ------  ------  ------  ------
   1.  C  0.0007  0.0002  0.0005  0.0002  0.0006  0.0001  0.0001  0.0004  0.9301
   2.  C  0.0003  0.0000  0.0001  0.0001  0.0004  0.0003  0.0002  0.0003  0.0037
   3.  C  0.0015  0.0003  0.0006  0.0004  0.0011  0.0005  0.0007  0.0016  0.0076
   4.  C  0.0079  0.0003  0.0020  0.0006  0.0051  0.0074  0.0041  0.0008  0.0003
   5.  C  0.0013  0.0005  0.0007  0.0003  0.0013  0.0007  0.0007  0.0006  0.0076
   6.  C  0.0005  0.0000  0.0002  0.0000  0.0004  0.0001  0.0001  0.0001  0.0037
   7.  C  0.0109  0.0078  0.0013  0.0080  0.0102  0.0112  0.0145  0.0080  0.0004
   8.  C  1.3810  0.0151  0.1073  0.0132  1.3848  0.0080  0.0040  0.0505  0.0000
   9.  N  0.0104  0.0005  0.0037  0.0009  0.0070  1.2440  0.1663  0.0010  0.0000
  10.  C  0.0000  1.3951  0.0148  0.1008  0.0162  0.0010  0.0014  1.0535  0.0000
  11.  C  1.3951  0.0000  1.4377  0.0112  0.1112  0.0003  0.0002  0.0445  0.0000
  12.  C  0.0148  1.4377  0.0000  1.4206  0.0114  0.0006  0.0008  0.0166  0.0000
  13.  C  0.1008  0.0112  1.4206  0.0000  1.4457  0.0002  0.0002  0.0155  0.0000
  14.  C  0.0162  0.1112  0.0114  1.4457  0.0000  0.0012  0.0011  0.0165  0.0000
  15.  C  0.0010  0.0003  0.0006  0.0002  0.0012  0.0000  1.6091  0.0007  0.0000
  16.  O  0.0014  0.0002  0.0008  0.0002  0.0011  1.6091  0.0000  0.0003  0.0000
  17. Br  1.0535  0.0445  0.0166  0.0155  0.0165  0.0007  0.0003  0.0000  0.0000
  18.  H  0.0000  0.0000  0.0000  0.0000  0.0000  0.0000  0.0000  0.0000  0.0000
  19.  H  0.0000  0.0000  0.0000  0.0000  0.0000  0.0000  0.0000  0.0000  0.0026
  20.  H  0.0002  0.0001  0.0000  0.0000  0.0001  0.0001  0.0001  0.0008  0.0002
  21.  H  0.0001  0.0000  0.0000  0.0000  0.0001  0.0001  0.0001  0.0000  0.0002
  22.  H  0.0000  0.0000  0.0000  0.0000  0.0000  0.0000  0.0000  0.0000  0.0026
  23.  H  0.0023  0.0009  0.0001  0.0003  0.0080  0.0016  0.0019  0.0062  0.0000
  24.  H  0.0003  0.0001  0.0001  0.0001  0.0004  0.0045  0.0045  0.0004  0.0000
  25.  H  0.0036  0.9233  0.0042  0.0074  0.0005  0.0000  0.0000  0.0036  0.0000
  26.  H  0.0064  0.0038  0.9273  0.0037  0.0076  0.0000  0.0000  0.0008  0.0000
  27.  H  0.0003  0.0074  0.0037  0.9278  0.0036  0.0000  0.0000  0.0008  0.0000
  28.  H  0.0077  0.0004  0.0074  0.0041  0.9260  0.0001  0.0000  0.0012  0.0000
  29.  H  0.0000  0.0000  0.0000  0.0000  0.0001  0.9252  0.0383  0.0001  0.0000

     Atom   19      20      21      22      23      24      25      26      27
     ---- ------  ------  ------  ------  ------  ------  ------  ------  ------
   1.  C  0.0037  0.0075  0.0075  0.0037  0.0033  0.0001  0.0000  0.0000  0.0000
   2.  C  0.9299  0.0039  0.0004  0.0076  0.0003  0.0000  0.0000  0.0000  0.0000
   3.  C  0.0036  0.9271  0.0088  0.0004  0.0051  0.0003  0.0000  0.0000  0.0000
   4.  C  0.0069  0.0037  0.0038  0.0069  0.0034  0.0004  0.0001  0.0000  0.0000
   5.  C  0.0003  0.0088  0.9272  0.0036  0.0124  0.0005  0.0000  0.0000  0.0000
   6.  C  0.0076  0.0004  0.0039  0.9297  0.0001  0.0001  0.0000  0.0000  0.0000
   7.  C  0.0003  0.0019  0.0023  0.0003  0.8796  0.0059  0.0003  0.0004  0.0002
   8.  C  0.0000  0.0003  0.0002  0.0001  0.0025  0.0006  0.0071  0.0005  0.0071
   9.  N  0.0002  0.0005  0.0009  0.0001  0.0013  0.8025  0.0001  0.0000  0.0000
  10.  C  0.0000  0.0002  0.0001  0.0000  0.0023  0.0003  0.0036  0.0064  0.0003
  11.  C  0.0000  0.0001  0.0000  0.0000  0.0009  0.0001  0.9233  0.0038  0.0074
  12.  C  0.0000  0.0000  0.0000  0.0000  0.0001  0.0001  0.0042  0.9273  0.0037
  13.  C  0.0000  0.0000  0.0000  0.0000  0.0003  0.0001  0.0074  0.0037  0.9278
  14.  C  0.0000  0.0001  0.0001  0.0000  0.0080  0.0004  0.0005  0.0076  0.0036
  15.  C  0.0000  0.0001  0.0001  0.0000  0.0016  0.0045  0.0000  0.0000  0.0000
  16.  O  0.0000  0.0001  0.0001  0.0000  0.0019  0.0045  0.0000  0.0000  0.0000
  17. Br  0.0000  0.0008  0.0000  0.0000  0.0062  0.0004  0.0036  0.0008  0.0008
  18.  H  0.0026  0.0002  0.0002  0.0026  0.0000  0.0000  0.0000  0.0000  0.0000
  19.  H  0.0000  0.0026  0.0004  0.0002  0.0000  0.0000  0.0000  0.0000  0.0000
  20.  H  0.0026  0.0000  0.0002  0.0004  0.0002  0.0000  0.0000  0.0000  0.0000
  21.  H  0.0004  0.0002  0.0000  0.0026  0.0002  0.0002  0.0000  0.0000  0.0000
  22.  H  0.0002  0.0004  0.0026  0.0000  0.0002  0.0000  0.0000  0.0000  0.0000
  23.  H  0.0000  0.0002  0.0002  0.0002  0.0000  0.0099  0.0001  0.0000  0.0003
  24.  H  0.0000  0.0000  0.0002  0.0000  0.0099  0.0000  0.0000  0.0000  0.0000
  25.  H  0.0000  0.0000  0.0000  0.0000  0.0001  0.0000  0.0000  0.0028  0.0002
  26.  H  0.0000  0.0000  0.0000  0.0000  0.0000  0.0000  0.0028  0.0000  0.0026
  27.  H  0.0000  0.0000  0.0000  0.0000  0.0003  0.0000  0.0002  0.0026  0.0000
  28.  H  0.0000  0.0000  0.0000  0.0000  0.0006  0.0004  0.0003  0.0002  0.0025
  29.  H  0.0000  0.0000  0.0001  0.0000  0.0012  0.0096  0.0000  0.0000  0.0000

     Atom   28      29
     ---- ------  ------
   1.  C  0.0000  0.0000
   2.  C  0.0000  0.0000
   3.  C  0.0001  0.0001
   4.  C  0.0003  0.0002
   5.  C  0.0005  0.0001
   6.  C  0.0001  0.0000
   7.  C  0.0021  0.0007
   8.  C  0.0039  0.0002
   9.  N  0.0002  0.0031
  10.  C  0.0077  0.0000
  11.  C  0.0004  0.0000
  12.  C  0.0074  0.0000
  13.  C  0.0041  0.0000
  14.  C  0.9260  0.0001
  15.  C  0.0001  0.9252
  16.  O  0.0000  0.0383
  17. Br  0.0012  0.0001
  18.  H  0.0000  0.0000
  19.  H  0.0000  0.0000
  20.  H  0.0000  0.0000
  21.  H  0.0000  0.0001
  22.  H  0.0000  0.0000
  23.  H  0.0006  0.0012
  24.  H  0.0004  0.0096
  25.  H  0.0003  0.0000
  26.  H  0.0002  0.0000
  27.  H  0.0025  0.0000
  28.  H  0.0000  0.0000
  29.  H  0.0000  0.0000


 Wiberg bond index, Totals by atom:                                            

     Atom    1
     ---- ------
   1.  C  3.9643
   2.  C  3.9642
   3.  C  3.9610
   4.  C  4.0101
   5.  C  3.9600
   6.  C  3.9640
   7.  C  3.9304
   8.  C  4.0188
   9.  N  3.2551
  10.  C  4.0181
  11.  C  3.9611
  12.  C  3.9616
  13.  C  3.9613
  14.  C  3.9605
  15.  C  3.8173
  16.  O  1.8487
  17. Br  1.2246
  18.  H  0.9590
  19.  H  0.9586
  20.  H  0.9591
  21.  H  0.9594
  22.  H  0.9586
  23.  H  0.9419
  24.  H  0.8408
  25.  H  0.9537
  26.  H  0.9561
  27.  H  0.9567
  28.  H  0.9582
  29.  H  0.9789


 Atom-atom overlap-weighted NAO bond order:                                    

     Atom    1       2       3       4       5       6       7       8       9
     ---- ------  ------  ------  ------  ------  ------  ------  ------  ------
   1.  C  0.0000  1.1438  0.0142 -0.0452  0.0133  1.1502  0.0009 -0.0006 -0.0007
   2.  C  1.1438  0.0000  1.1472  0.0237 -0.0427  0.0181  0.0078  0.0007 -0.0011
   3.  C  0.0142  1.1472  0.0000  1.1223  0.0129 -0.0427  0.0193 -0.0089  0.0035
   4.  C -0.0452  0.0237  1.1223  0.0000  1.1321  0.0224  0.8659  0.0243 -0.0006
   5.  C  0.0133 -0.0427  0.0129  1.1321  0.0000  1.1387  0.0132  0.0013 -0.0059
   6.  C  1.1502  0.0181 -0.0427  0.0224  1.1387  0.0000  0.0090 -0.0006 -0.0003
   7.  C  0.0009  0.0078  0.0193  0.8659  0.0132  0.0090  0.0000  0.8516  0.8175
   8.  C -0.0006  0.0007 -0.0089  0.0243  0.0013 -0.0006  0.8516  0.0000  0.0137
   9.  N -0.0007 -0.0011  0.0035 -0.0006 -0.0059 -0.0003  0.8175  0.0137  0.0000
  10.  C -0.0000  0.0004 -0.0037  0.0014 -0.0001 -0.0000  0.0160  1.1399  0.0027
  11.  C -0.0000 -0.0001  0.0007 -0.0009  0.0001 -0.0000  0.0091  0.0197 -0.0018
  12.  C -0.0000 -0.0000 -0.0000 -0.0006 -0.0000 -0.0000  0.0005 -0.0460 -0.0001
  13.  C  0.0000 -0.0000 -0.0000  0.0001  0.0007  0.0000  0.0087  0.0193 -0.0011
  14.  C  0.0003  0.0001 -0.0007 -0.0116 -0.0008  0.0006  0.0172  1.1176 -0.0074
  15.  C -0.0000 -0.0002  0.0006  0.0021  0.0009  0.0001  0.0115  0.0021  1.0327
  16.  O  0.0000  0.0000  0.0000 -0.0007 -0.0007  0.0001  0.0053 -0.0003 -0.0350
  17. Br -0.0000 -0.0003  0.0005  0.0023  0.0001 -0.0000 -0.0012 -0.0289  0.0012
  18.  H  0.8058  0.0175  0.0020  0.0004  0.0021  0.0175 -0.0001 -0.0000  0.0000
  19.  H  0.0183  0.8060  0.0161  0.0012 -0.0005  0.0030 -0.0006 -0.0001  0.0000
  20.  H  0.0028  0.0175  0.7996  0.0154  0.0028  0.0012 -0.0010 -0.0004  0.0000
  21.  H  0.0029  0.0014  0.0026  0.0145  0.8002  0.0176 -0.0040 -0.0000 -0.0015
  22.  H  0.0183  0.0030 -0.0005  0.0012  0.0164  0.8062 -0.0005 -0.0000 -0.0000
  23.  H -0.0001 -0.0002 -0.0040  0.0173 -0.0001 -0.0000  0.7554  0.0140 -0.0026
  24.  H -0.0000 -0.0001  0.0003 -0.0014  0.0020 -0.0002  0.0012 -0.0032  0.7111
  25.  H  0.0000 -0.0000  0.0000  0.0001 -0.0000  0.0000 -0.0002  0.0016  0.0000
  26.  H  0.0000  0.0000  0.0000  0.0000 -0.0000  0.0000  0.0000 -0.0007  0.0000
  27.  H -0.0000  0.0000  0.0001  0.0001  0.0000 -0.0000 -0.0002  0.0004  0.0000
  28.  H  0.0001  0.0001  0.0002 -0.0009 -0.0003  0.0002 -0.0014  0.0162 -0.0012
  29.  H  0.0000  0.0000  0.0002  0.0012  0.0002  0.0000 -0.0029  0.0003 -0.0064

     Atom   10      11      12      13      14      15      16      17      18
     ---- ------  ------  ------  ------  ------  ------  ------  ------  ------
   1.  C -0.0000 -0.0000 -0.0000  0.0000  0.0003 -0.0000  0.0000 -0.0000  0.8058
   2.  C  0.0004 -0.0001 -0.0000 -0.0000  0.0001 -0.0002  0.0000 -0.0003  0.0175
   3.  C -0.0037  0.0007 -0.0000 -0.0000 -0.0007  0.0006  0.0000  0.0005  0.0020
   4.  C  0.0014 -0.0009 -0.0006  0.0001 -0.0116  0.0021 -0.0007  0.0023  0.0004
   5.  C -0.0001  0.0001 -0.0000  0.0007 -0.0008  0.0009 -0.0007  0.0001  0.0021
   6.  C -0.0000 -0.0000 -0.0000  0.0000  0.0006  0.0001  0.0001 -0.0000  0.0175
   7.  C  0.0160  0.0091  0.0005  0.0087  0.0172  0.0115  0.0053 -0.0012 -0.0001
   8.  C  1.1399  0.0197 -0.0460  0.0193  1.1176  0.0021 -0.0003 -0.0289 -0.0000
   9.  N  0.0027 -0.0018 -0.0001 -0.0011 -0.0074  1.0327 -0.0350  0.0012  0.0000
  10.  C  0.0000  1.1533  0.0338 -0.0355  0.0245  0.0033 -0.0001  0.8114  0.0000
  11.  C  1.1533  0.0000  1.1445  0.0210 -0.0379 -0.0002 -0.0000 -0.0236 -0.0000
  12.  C  0.0338  1.1445  0.0000  1.1390  0.0168 -0.0001  0.0000  0.0058  0.0000
  13.  C -0.0355  0.0210  1.1390  0.0000  1.1435 -0.0000 -0.0000  0.0003 -0.0000
  14.  C  0.0245 -0.0379  0.0168  1.1435  0.0000  0.0012 -0.0001  0.0057 -0.0000
  15.  C  0.0033 -0.0002 -0.0001 -0.0000  0.0012  0.0000  1.2231  0.0020 -0.0000
  16.  O -0.0001 -0.0000  0.0000 -0.0000 -0.0001  1.2231  0.0000 -0.0000 -0.0000
  17. Br  0.8114 -0.0236  0.0058  0.0003  0.0057  0.0020 -0.0000  0.0000 -0.0000
  18.  H  0.0000 -0.0000  0.0000 -0.0000 -0.0000 -0.0000 -0.0000 -0.0000  0.0000
  19.  H  0.0000 -0.0000 -0.0000 -0.0000  0.0000 -0.0000 -0.0000 -0.0000 -0.0034
  20.  H  0.0003  0.0000  0.0000 -0.0000  0.0006 -0.0000  0.0000 -0.0009  0.0000
  21.  H -0.0000 -0.0000  0.0000  0.0000  0.0001  0.0001  0.0000  0.0000  0.0000
  22.  H  0.0000 -0.0000  0.0000 -0.0000  0.0000 -0.0001  0.0000  0.0000 -0.0034
  23.  H  0.0005 -0.0003  0.0000 -0.0001  0.0017 -0.0078  0.0002  0.0074 -0.0000
  24.  H  0.0007 -0.0003 -0.0001  0.0001  0.0049  0.0079  0.0076 -0.0001  0.0000
  25.  H  0.0178  0.8019  0.0189  0.0037 -0.0001 -0.0000 -0.0000 -0.0040 -0.0000
  26.  H  0.0012  0.0175  0.8037  0.0173  0.0022  0.0000  0.0000  0.0000 -0.0000
  27.  H  0.0002  0.0033  0.0172  0.8055  0.0162 -0.0000  0.0000 -0.0000 -0.0000
  28.  H  0.0017  0.0015  0.0029  0.0180  0.7989 -0.0003 -0.0001  0.0000 -0.0000
  29.  H  0.0000 -0.0000  0.0000 -0.0000  0.0003  0.8071 -0.0121 -0.0004 -0.0000

     Atom   19      20      21      22      23      24      25      26      27
     ---- ------  ------  ------  ------  ------  ------  ------  ------  ------
   1.  C  0.0183  0.0028  0.0029  0.0183 -0.0001 -0.0000  0.0000  0.0000 -0.0000
   2.  C  0.8060  0.0175  0.0014  0.0030 -0.0002 -0.0001 -0.0000  0.0000  0.0000
   3.  C  0.0161  0.7996  0.0026 -0.0005 -0.0040  0.0003  0.0000  0.0000  0.0001
   4.  C  0.0012  0.0154  0.0145  0.0012  0.0173 -0.0014  0.0001  0.0000  0.0001
   5.  C -0.0005  0.0028  0.8002  0.0164 -0.0001  0.0020 -0.0000 -0.0000  0.0000
   6.  C  0.0030  0.0012  0.0176  0.8062 -0.0000 -0.0002  0.0000  0.0000 -0.0000
   7.  C -0.0006 -0.0010 -0.0040 -0.0005  0.7554  0.0012 -0.0002  0.0000 -0.0002
   8.  C -0.0001 -0.0004 -0.0000 -0.0000  0.0140 -0.0032  0.0016 -0.0007  0.0004
   9.  N  0.0000  0.0000 -0.0015 -0.0000 -0.0026  0.7111  0.0000  0.0000  0.0000
  10.  C  0.0000  0.0003 -0.0000  0.0000  0.0005  0.0007  0.0178  0.0012  0.0002
  11.  C -0.0000  0.0000 -0.0000 -0.0000 -0.0003 -0.0003  0.8019  0.0175  0.0033
  12.  C -0.0000  0.0000  0.0000  0.0000  0.0000 -0.0001  0.0189  0.8037  0.0172
  13.  C -0.0000 -0.0000  0.0000 -0.0000 -0.0001  0.0001  0.0037  0.0173  0.8055
  14.  C  0.0000  0.0006  0.0001  0.0000  0.0017  0.0049 -0.0001  0.0022  0.0162
  15.  C -0.0000 -0.0000  0.0001 -0.0001 -0.0078  0.0079 -0.0000  0.0000 -0.0000
  16.  O -0.0000  0.0000  0.0000  0.0000  0.0002  0.0076 -0.0000  0.0000  0.0000
  17. Br -0.0000 -0.0009  0.0000  0.0000  0.0074 -0.0001 -0.0040  0.0000 -0.0000
  18.  H -0.0034  0.0000  0.0000 -0.0034 -0.0000  0.0000 -0.0000 -0.0000 -0.0000
  19.  H  0.0000 -0.0034 -0.0000  0.0000 -0.0000 -0.0000 -0.0000 -0.0000 -0.0000
  20.  H -0.0034  0.0000  0.0000 -0.0000 -0.0016  0.0000 -0.0000 -0.0000 -0.0000
  21.  H -0.0000  0.0000  0.0000 -0.0036 -0.0003  0.0014  0.0000  0.0000 -0.0000
  22.  H  0.0000 -0.0000 -0.0036  0.0000 -0.0000 -0.0000 -0.0000 -0.0000 -0.0000
  23.  H -0.0000 -0.0016 -0.0003 -0.0000  0.0000  0.0020 -0.0000 -0.0000 -0.0000
  24.  H -0.0000  0.0000  0.0014 -0.0000  0.0020  0.0000  0.0000  0.0000  0.0000
  25.  H -0.0000 -0.0000  0.0000 -0.0000 -0.0000  0.0000  0.0000 -0.0033  0.0000
  26.  H -0.0000 -0.0000  0.0000 -0.0000 -0.0000  0.0000 -0.0033  0.0000 -0.0031
  27.  H -0.0000 -0.0000 -0.0000 -0.0000 -0.0000  0.0000  0.0000 -0.0031  0.0000
  28.  H -0.0000 -0.0000 -0.0004 -0.0000 -0.0003  0.0009 -0.0000  0.0000 -0.0034
  29.  H -0.0000 -0.0000 -0.0001 -0.0000 -0.0028  0.0036 -0.0000 -0.0000 -0.0000

     Atom   28      29
     ---- ------  ------
   1.  C  0.0001  0.0000
   2.  C  0.0001  0.0000
   3.  C  0.0002  0.0002
   4.  C -0.0009  0.0012
   5.  C -0.0003  0.0002
   6.  C  0.0002  0.0000
   7.  C -0.0014 -0.0029
   8.  C  0.0162  0.0003
   9.  N -0.0012 -0.0064
  10.  C  0.0017  0.0000
  11.  C  0.0015 -0.0000
  12.  C  0.0029  0.0000
  13.  C  0.0180 -0.0000
  14.  C  0.7989  0.0003
  15.  C -0.0003  0.8071
  16.  O -0.0001 -0.0121
  17. Br  0.0000 -0.0004
  18.  H -0.0000 -0.0000
  19.  H -0.0000 -0.0000
  20.  H -0.0000 -0.0000
  21.  H -0.0004 -0.0001
  22.  H -0.0000 -0.0000
  23.  H -0.0003 -0.0028
  24.  H  0.0009  0.0036
  25.  H -0.0000 -0.0000
  26.  H  0.0000 -0.0000
  27.  H -0.0034 -0.0000
  28.  H  0.0000 -0.0000
  29.  H -0.0000  0.0000


 Atom-atom overlap-weighted NAO bond order, Totals by atom:                    

     Atom    1
     ---- ------
   1.  C  3.1240
   2.  C  3.1428
   3.  C  3.0813
   4.  C  3.1860
   5.  C  3.0857
   6.  C  3.1410
   7.  C  3.3979
   8.  C  3.1329
   9.  N  2.5166
  10.  C  3.1697
  11.  C  3.1074
  12.  C  3.1361
  13.  C  3.1404
  14.  C  3.0937
  15.  C  3.0859
  16.  O  1.1874
  17. Br  0.7774
  18.  H  0.8385
  19.  H  0.8367
  20.  H  0.8329
  21.  H  0.8309
  22.  H  0.8370
  23.  H  0.7782
  24.  H  0.7383
  25.  H  0.8364
  26.  H  0.8349
  27.  H  0.8363
  28.  H  0.8325
  29.  H  0.7882


 MO bond order:                                                                

     Atom    1       2       3       4       5       6       7       8       9
     ---- ------  ------  ------  ------  ------  ------  ------  ------  ------
   1.  C  0.0000  0.9764  0.2102 -0.4301 -0.0540  0.1549  0.0468 -0.0711  0.0256
   2.  C  0.9764  0.0000  0.7958  0.2331 -0.4022  0.1891 -0.0602  0.0150  0.0615
   3.  C  0.2102  0.7958  0.0000  0.0159 -0.0692 -0.4377 -0.0671  0.0853 -0.1037
   4.  C -0.4301  0.2331  0.0159  0.0000  0.8986 -0.0725  0.0301 -0.1025  0.0332
   5.  C -0.0540 -0.4022 -0.0692  0.8986  0.0000  0.7288  0.0910  0.2281 -0.0691
   6.  C  0.1549  0.1891 -0.4377 -0.0725  0.7288  0.0000 -0.0244  0.0134 -0.0005
   7.  C  0.0468 -0.0602 -0.0671  0.0301  0.0910 -0.0244  0.0000  0.0206 -0.5818
   8.  C -0.0711  0.0150  0.0853 -0.1025  0.2281  0.0134  0.0206  0.0000  0.3658
   9.  N  0.0256  0.0615 -0.1037  0.0332 -0.0691 -0.0005 -0.5818  0.3658  0.0000
  10.  C -0.0256  0.0179  0.0080  0.0852  0.0430 -0.0264 -0.0362  0.8917  0.1084
  11.  C  0.0166  0.0034 -0.0072  0.0154 -0.0044 -0.0021 -0.0211  0.1905 -0.0120
  12.  C  0.0318 -0.0147 -0.0042  0.0079 -0.0262  0.0100 -0.0514 -0.3344 -0.0475
  13.  C -0.0227  0.0027  0.0304 -0.0147  0.0121 -0.0006 -0.0737  0.0020 -0.0466
  14.  C -0.0273  0.0189 -0.0055  0.0743  0.0240 -0.0107  0.1440 -0.1393  0.1266
  15.  C -0.0006  0.0189 -0.0228  0.0148  0.0099  0.0080 -0.1974  0.1044  0.6513
  16.  O  0.0058 -0.0012 -0.0049  0.0052 -0.0244  0.0185  0.0739 -0.0890  0.0699
  17. Br -0.0189 -0.0294 -0.0119 -0.0626 -0.0046  0.0170 -0.0252  0.0006  0.0057
  18.  H  1.1308 -0.0630  0.0801  0.0258  0.0960  0.0916  0.0221  0.0001  0.0023
  19.  H  0.0495  1.6465  0.0450  0.1265  0.0261  0.1325  0.0018  0.0037  0.0243
  20.  H  0.0746 -0.0745  0.9728  0.0930  0.0892  0.0237 -0.0156  0.0365  0.0366
  21.  H -0.0438  0.0048 -0.0520  0.0121 -0.5834  0.0276 -0.0399  0.0119  0.0216
  22.  H -0.0595 -0.0090 -0.0030  0.0101  0.0679  0.0444 -0.0009  0.0182 -0.0036
  23.  H  0.0567 -0.0223 -0.0654 -0.0480 -0.0510  0.0105  1.5385  0.0415  0.0064
  24.  H  0.0097  0.0094 -0.0216 -0.0007 -0.0348  0.0191  0.1019  0.0026 -0.5450
  25.  H  0.0035  0.0026 -0.0074 -0.0076 -0.0100  0.0018  0.0010  0.0760  0.0033
  26.  H  0.0008  0.0039 -0.0010 -0.0008  0.0038  0.0005  0.0075 -0.0119 -0.0001
  27.  H  0.0050  0.0011 -0.0048  0.0066 -0.0010 -0.0013  0.0124 -0.0709 -0.0049
  28.  H -0.0000 -0.0070  0.0002 -0.0175 -0.0240  0.0089 -0.0003 -0.0531  0.0140
  29.  H -0.0001  0.0020  0.0047 -0.0071  0.0038  0.0046 -0.0401  0.0061 -0.1142

     Atom   10      11      12      13      14      15      16      17      18
     ---- ------  ------  ------  ------  ------  ------  ------  ------  ------
   1.  C -0.0256  0.0166  0.0318 -0.0227 -0.0273 -0.0006  0.0058 -0.0189  1.1308
   2.  C  0.0179  0.0034 -0.0147  0.0027  0.0189  0.0189 -0.0012 -0.0294 -0.0630
   3.  C  0.0080 -0.0072 -0.0042  0.0304 -0.0055 -0.0228 -0.0049 -0.0119  0.0801
   4.  C  0.0852  0.0154  0.0079 -0.0147  0.0743  0.0148  0.0052 -0.0626  0.0258
   5.  C  0.0430 -0.0044 -0.0262  0.0121  0.0240  0.0099 -0.0244 -0.0046  0.0960
   6.  C -0.0264 -0.0021  0.0100 -0.0006 -0.0107  0.0080  0.0185  0.0170  0.0916
   7.  C -0.0362 -0.0211 -0.0514 -0.0737  0.1440 -0.1974  0.0739 -0.0252  0.0221
   8.  C  0.8917  0.1905 -0.3344  0.0020 -0.1393  0.1044 -0.0890  0.0006  0.0001
   9.  N  0.1084 -0.0120 -0.0475 -0.0466  0.1266  0.6513  0.0699  0.0057  0.0023
  10.  C  0.0000  0.7194  0.0116 -0.3666 -0.0365 -0.0182  0.0229 -0.8734 -0.0005
  11.  C  0.7194  0.0000  0.0839 -0.0200 -0.4612  0.0203 -0.0159  0.0043  0.0025
  12.  C  0.0116  0.0839  0.0000  0.8859 -0.0479  0.0264 -0.0344 -0.2398  0.0002
  13.  C -0.3666 -0.0200  0.8859  0.0000  0.7006  0.0076 -0.0044  0.1096  0.0011
  14.  C -0.0365 -0.4612 -0.0479  0.7006  0.0000 -0.0371  0.0371 -0.1998  0.0023
  15.  C -0.0182  0.0203  0.0264  0.0076 -0.0371  0.0000 -0.1089  0.0025  0.0027
  16.  O  0.0229 -0.0159 -0.0344 -0.0044  0.0371 -0.1089  0.0000 -0.0252 -0.0021
  17. Br -0.8734  0.0043 -0.2398  0.1096 -0.1998  0.0025 -0.0252  0.0000  0.0026
  18.  H -0.0005  0.0025  0.0002  0.0011  0.0023  0.0027 -0.0021  0.0026  0.0000
  19.  H -0.0016  0.0018 -0.0007  0.0006  0.0092  0.0057 -0.0010  0.0051 -0.0558
  20.  H  0.0305 -0.0041  0.0115  0.0048  0.0049  0.0020 -0.0002 -0.0157 -0.0098
  21.  H  0.0043  0.0002 -0.0027 -0.0008  0.0172 -0.0105  0.0248 -0.0030 -0.0097
  22.  H  0.0071  0.0043 -0.0019  0.0016  0.0122  0.0028 -0.0028 -0.0012 -0.0560
  23.  H -0.0010  0.0082  0.0036 -0.0127  0.1397 -0.0405  0.0279 -0.0119  0.0017
  24.  H -0.0036  0.0209 -0.0041  0.0094 -0.0121  0.1651 -0.1185  0.0011 -0.0000
  25.  H -0.0427  0.9327  0.1176  0.0851  0.0273 -0.0038  0.0066  0.0587  0.0003
  26.  H -0.0150 -0.0717 -0.1640  0.0613 -0.0033  0.0007  0.0001  0.0305 -0.0001
  27.  H -0.0121 -0.0434  0.0465 -0.5401 -0.0193  0.0006  0.0038 -0.0137 -0.0004
  28.  H  0.0184  0.0331  0.0268  0.0944  0.0490  0.0024  0.0151  0.0402 -0.0004
  29.  H  0.0015  0.0014 -0.0005  0.0094 -0.0019  1.7633 -0.1213  0.0056  0.0008

     Atom   19      20      21      22      23      24      25      26      27
     ---- ------  ------  ------  ------  ------  ------  ------  ------  ------
   1.  C  0.0495  0.0746 -0.0438 -0.0595  0.0567  0.0097  0.0035  0.0008  0.0050
   2.  C  1.6465 -0.0745  0.0048 -0.0090 -0.0223  0.0094  0.0026  0.0039  0.0011
   3.  C  0.0450  0.9728 -0.0520 -0.0030 -0.0654 -0.0216 -0.0074 -0.0010 -0.0048
   4.  C  0.1265  0.0930  0.0121  0.0101 -0.0480 -0.0007 -0.0076 -0.0008  0.0066
   5.  C  0.0261  0.0892 -0.5834  0.0679 -0.0510 -0.0348 -0.0100  0.0038 -0.0010
   6.  C  0.1325  0.0237  0.0276  0.0444  0.0105  0.0191  0.0018  0.0005 -0.0013
   7.  C  0.0018 -0.0156 -0.0399 -0.0009  1.5385  0.1019  0.0010  0.0075  0.0124
   8.  C  0.0037  0.0365  0.0119  0.0182  0.0415  0.0026  0.0760 -0.0119 -0.0709
   9.  N  0.0243  0.0366  0.0216 -0.0036  0.0064 -0.5450  0.0033 -0.0001 -0.0049
  10.  C -0.0016  0.0305  0.0043  0.0071 -0.0010 -0.0036 -0.0427 -0.0150 -0.0121
  11.  C  0.0018 -0.0041  0.0002  0.0043  0.0082  0.0209  0.9327 -0.0717 -0.0434
  12.  C -0.0007  0.0115 -0.0027 -0.0019  0.0036 -0.0041  0.1176 -0.1640  0.0465
  13.  C  0.0006  0.0048 -0.0008  0.0016 -0.0127  0.0094  0.0851  0.0613 -0.5401
  14.  C  0.0092  0.0049  0.0172  0.0122  0.1397 -0.0121  0.0273 -0.0033 -0.0193
  15.  C  0.0057  0.0020 -0.0105  0.0028 -0.0405  0.1651 -0.0038  0.0007  0.0006
  16.  O -0.0010 -0.0002  0.0248 -0.0028  0.0279 -0.1185  0.0066  0.0001  0.0038
  17. Br  0.0051 -0.0157 -0.0030 -0.0012 -0.0119  0.0011  0.0587  0.0305 -0.0137
  18.  H -0.0558 -0.0098 -0.0097 -0.0560  0.0017 -0.0000  0.0003 -0.0001 -0.0004
  19.  H  0.0000 -0.0545  0.0096 -0.0096 -0.0033  0.0050  0.0002 -0.0004 -0.0003
  20.  H -0.0545  0.0000 -0.0145  0.0101 -0.0040  0.0037 -0.0031 -0.0005  0.0000
  21.  H  0.0096 -0.0145  0.0000 -0.0554  0.0059  0.0134 -0.0017  0.0009  0.0013
  22.  H -0.0096  0.0101 -0.0554  0.0000  0.0041  0.0005 -0.0009  0.0001 -0.0001
  23.  H -0.0033 -0.0040  0.0059  0.0041  0.0000  0.0979 -0.0079 -0.0010  0.0087
  24.  H  0.0050  0.0037  0.0134  0.0005  0.0979  0.0000  0.0081  0.0024  0.0023
  25.  H  0.0002 -0.0031 -0.0017 -0.0009 -0.0079  0.0081  0.0000 -0.0573 -0.0103
  26.  H -0.0004 -0.0005  0.0009  0.0001 -0.0010  0.0024 -0.0573  0.0000 -0.0557
  27.  H -0.0003  0.0000  0.0013 -0.0001  0.0087  0.0023 -0.0103 -0.0557  0.0000
  28.  H -0.0011  0.0013 -0.0029 -0.0017  0.0116  0.0133  0.0104 -0.0110 -0.0541
  29.  H -0.0004  0.0012 -0.0063  0.0001  0.0052  0.1132 -0.0005  0.0007 -0.0002

     Atom   28      29
     ---- ------  ------
   1.  C -0.0000 -0.0001
   2.  C -0.0070  0.0020
   3.  C  0.0002  0.0047
   4.  C -0.0175 -0.0071
   5.  C -0.0240  0.0038
   6.  C  0.0089  0.0046
   7.  C -0.0003 -0.0401
   8.  C -0.0531  0.0061
   9.  N  0.0140 -0.1142
  10.  C  0.0184  0.0015
  11.  C  0.0331  0.0014
  12.  C  0.0268 -0.0005
  13.  C  0.0944  0.0094
  14.  C  0.0490 -0.0019
  15.  C  0.0024  1.7633
  16.  O  0.0151 -0.1213
  17. Br  0.0402  0.0056
  18.  H -0.0004  0.0008
  19.  H -0.0011 -0.0004
  20.  H  0.0013  0.0012
  21.  H -0.0029 -0.0063
  22.  H -0.0017  0.0001
  23.  H  0.0116  0.0052
  24.  H  0.0133  0.1132
  25.  H  0.0104 -0.0005
  26.  H -0.0110  0.0007
  27.  H -0.0541 -0.0002
  28.  H  0.0000 -0.0047
  29.  H -0.0047  0.0000


 MO atomic valencies:                                                          

     Atom    1
     ---- ------
   1.  C  2.0449
   2.  C  3.3194
   3.  C  1.3589
   4.  C  0.9235
   5.  C  0.9640
   6.  C  0.9287
   7.  C  0.8561
   8.  C  1.2418
   9.  N  0.0274
  10.  C  0.5105
  11.  C  1.3960
  12.  C  0.2892
  13.  C  0.9155
  14.  C  0.3855
  15.  C  2.3694
  16.  O -0.2427
  17. Br -1.2529
  18.  H  1.2652
  19.  H  1.9644
  20.  H  1.1999
  21.  H -0.6710
  22.  H -0.0220
  23.  H  1.6992
  24.  H -0.1416
  25.  H  1.1819
  26.  H -0.2806
  27.  H -0.7444
  28.  H  0.1614
  29.  H  1.6262


 NATURAL BOND ORBITAL ANALYSIS:

                       Occupancies       Lewis Structure    Low   High
           Occ.    -------------------  -----------------   occ   occ
  Cycle   Thresh.   Lewis   Non-Lewis     CR  BD  3C  LP    (L)   (NL)   Dev
 =============================================================================
   1(1)    1.90   138.94270   7.05730     16  31   0  12     7      7    0.45
   2(2)    1.90   138.94270   7.05730     16  31   0  12     7      7    0.45
   3(1)    1.80   138.94270   7.05730     16  31   0  12     7      7    0.45
   4(2)    1.80   138.94270   7.05730     16  31   0  12     7      7    0.45
   5(1)    1.70   138.53545   7.46455     16  32   0  11     6      8    0.45
   6(2)    1.70   138.53545   7.46455     16  32   0  11     6      8    0.45
   7(1)    1.60   142.79487   3.20513     16  37   0   6     0      7    0.45
   8(2)    1.60   142.84182   3.15818     16  37   0   6     0      7    0.43
   9(3)    1.60   142.15626   3.84374     16  36   0   7     1      7    0.45
  10(4)    1.60   142.84182   3.15818     16  37   0   6     0      7    0.43
  11(1)    1.50   142.38236   3.61764     16  36   0   7     0      7    0.61
  12(2)    1.50   142.38236   3.61764     16  36   0   7     0      7    0.61
  13(1)    1.60   142.84182   3.15818     16  37   0   6     0      7    0.43
 -----------------------------------------------------------------------------

 Structure accepted: RESONANCE keyword permits strongly delocalized structure

 WARNING:  1 low occupancy (<1.9990e) core orbital  found on  C    8
           1 low occupancy (<1.9990e) core orbital  found on  C   10

 --------------------------------------------------------
   Effective Core           28.00000
   Core                     31.98758 ( 99.961% of  32)
   Valence Lewis            82.85424 ( 96.342% of  86)
  ==================       ============================
   Total Lewis             142.84182 ( 97.837% of 146)
  -----------------------------------------------------
   Valence non-Lewis         2.91694 (  1.998% of 146)
   Rydberg non-Lewis         0.24124 (  0.165% of 146)
  ==================       ============================
   Total non-Lewis           3.15818 (  2.163% of 146)
 --------------------------------------------------------


       (Occupancy)   Bond orbital/ Coefficients/ Hybrids
 ---------------------------------------------------------------------------------
     1. (1.98159) BD ( 1) C   1 - C   2  
                ( 49.92%)   0.7065* C   1 s( 34.66%)p 1.88( 65.30%)d 0.00(  0.03%)
                                            0.0000  0.5886 -0.0115  0.0001 -0.0000
                                            0.3726 -0.0405 -0.0025 -0.0001 -0.4412
                                           -0.0091  0.0100 -0.0001  0.5635 -0.0072
                                           -0.0104  0.0000 -0.0049  0.0087 -0.0145
                                           -0.0014  0.0031
                ( 50.08%)   0.7077* C   2 s( 34.71%)p 1.88( 65.26%)d 0.00(  0.03%)
                                            0.0000  0.5890 -0.0135 -0.0015 -0.0003
                                           -0.3445 -0.0254 -0.0095 -0.0006  0.4562
                                           -0.0290  0.0045  0.0001 -0.5691  0.0175
                                           -0.0082 -0.0003 -0.0058  0.0105 -0.0128
                                            0.0008  0.0025
     2. (1.98158) BD ( 1) C   1 - C   6  
                ( 49.92%)   0.7065* C   1 s( 34.68%)p 1.88( 65.29%)d 0.00(  0.03%)
                                            0.0000  0.5888 -0.0112  0.0002 -0.0000
                                           -0.7746  0.0157  0.0135 -0.0002 -0.1164
                                           -0.0249  0.0056 -0.0000 -0.1931  0.0297
                                           -0.0000  0.0000  0.0066  0.0059 -0.0022
                                            0.0132 -0.0079
                ( 50.08%)   0.7077* C   6 s( 34.69%)p 1.88( 65.27%)d 0.00(  0.03%)
                                            0.0000  0.5889 -0.0127 -0.0020 -0.0005
                                            0.7760 -0.0181  0.0120  0.0006  0.1396
                                           -0.0312 -0.0014 -0.0001  0.1706  0.0225
                                            0.0062  0.0004  0.0040  0.0082 -0.0024
                                            0.0133 -0.0069
     3. (1.66522) BD ( 2) C   1 - C   6  
                ( 50.38%)   0.7098* C   1 s(  0.00%)p 1.00( 99.96%)d 0.00(  0.04%)
                                           -0.0000  0.0003  0.0002 -0.0001 -0.0000
                                           -0.2731 -0.0074 -0.0036  0.0001  0.6612
                                            0.0175  0.0085 -0.0005  0.6979  0.0187
                                            0.0089 -0.0004 -0.0080 -0.0123 -0.0049
                                            0.0113  0.0041
                ( 49.62%)   0.7044* C   6 s(  0.00%)p 1.00( 99.96%)d 0.00(  0.04%)
                                            0.0000  0.0001  0.0005  0.0002  0.0001
                                           -0.2725 -0.0068  0.0033  0.0004  0.6614
                                            0.0166 -0.0084 -0.0011  0.6980  0.0177
                                           -0.0087 -0.0009  0.0117  0.0079  0.0037
                                           -0.0010  0.0130
     4. (1.98165) BD ( 1) C   1 - H  18  
                ( 60.25%)   0.7762* C   1 s( 30.57%)p 2.27( 69.36%)d 0.00(  0.07%)
                                           -0.0003  0.5526  0.0181 -0.0003  0.0001
                                            0.4291  0.0023  0.0043  0.0010  0.5942
                                            0.0031  0.0059  0.0012 -0.3954 -0.0020
                                           -0.0039 -0.0008  0.0163 -0.0121 -0.0139
                                           -0.0064 -0.0039
                ( 39.75%)   0.6304* H  18 s(100.00%)
                                            1.0000  0.0005  0.0012
     5. (1.97939) BD ( 1) C   2 - C   3  
                ( 49.52%)   0.7037* C   2 s( 34.64%)p 1.89( 65.33%)d 0.00(  0.03%)
                                            0.0000  0.5885 -0.0093  0.0021  0.0003
                                           -0.4051 -0.0237 -0.0104 -0.0011 -0.5793
                                            0.0192 -0.0083 -0.0004  0.3895 -0.0282
                                            0.0044 -0.0002  0.0118 -0.0054 -0.0111
                                           -0.0007 -0.0043
                ( 50.48%)   0.7105* C   3 s( 34.86%)p 1.87( 65.11%)d 0.00(  0.03%)
                                           -0.0001  0.5903  0.0140 -0.0017 -0.0001
                                            0.4243 -0.0381 -0.0004  0.0008  0.5726
                                            0.0008 -0.0062  0.0007 -0.3761 -0.0146
                                            0.0066 -0.0007  0.0099 -0.0047 -0.0130
                                           -0.0030 -0.0026
     6. (1.66951) BD ( 2) C   2 - C   3  
                ( 49.61%)   0.7043* C   2 s(  0.00%)p 1.00( 99.96%)d 0.00(  0.04%)
                                           -0.0000  0.0002  0.0001  0.0002 -0.0001
                                           -0.2753 -0.0061  0.0026  0.0002  0.6613
                                            0.0155 -0.0068 -0.0000  0.6970  0.0161
                                           -0.0071 -0.0005 -0.0089 -0.0130 -0.0052
                                            0.0119  0.0037
                ( 50.39%)   0.7099* C   3 s(  0.00%)p 1.00( 99.96%)d 0.00(  0.04%)
                                           -0.0000  0.0026  0.0012 -0.0002 -0.0001
                                           -0.2791 -0.0037 -0.0031  0.0008  0.6611
                                            0.0133  0.0070 -0.0018  0.6958  0.0124
                                            0.0120 -0.0024 -0.0033  0.0044  0.0014
                                           -0.0095 -0.0152
     7. (1.98162) BD ( 1) C   2 - H  19  
                ( 60.31%)   0.7766* C   2 s( 30.56%)p 2.27( 69.37%)d 0.00(  0.07%)
                                           -0.0003  0.5525  0.0179 -0.0005  0.0001
                                            0.7999  0.0044 -0.0080  0.0013  0.1306
                                            0.0005 -0.0016  0.0003  0.1919  0.0014
                                           -0.0015  0.0003  0.0062  0.0096  0.0035
                                            0.0203 -0.0107
                ( 39.69%)   0.6300* H  19 s(100.00%)
                                            1.0000  0.0006  0.0012
     8. (1.97337) BD ( 1) C   3 - C   4  
                ( 49.13%)   0.7009* C   3 s( 34.96%)p 1.86( 65.01%)d 0.00(  0.03%)
                                            0.0001  0.5912  0.0062  0.0042  0.0003
                                           -0.7734  0.0057  0.0091 -0.0020 -0.1489
                                            0.0162  0.0030  0.0008 -0.1710 -0.0158
                                            0.0030 -0.0015  0.0048  0.0074 -0.0025
                                            0.0124 -0.0068
                ( 50.87%)   0.7132* C   4 s( 33.81%)p 1.96( 66.16%)d 0.00(  0.03%)
                                           -0.0000  0.5814  0.0047  0.0009  0.0003
                                            0.7823 -0.0100 -0.0016  0.0038  0.1239
                                            0.0020  0.0012 -0.0003  0.1845 -0.0100
                                           -0.0009  0.0014  0.0052  0.0068 -0.0014
                                            0.0140 -0.0078
     9. (1.97994) BD ( 1) C   3 - H  20  
                ( 60.31%)   0.7766* C   3 s( 30.08%)p 2.32( 69.85%)d 0.00(  0.07%)
                                           -0.0003  0.5482 -0.0163 -0.0025 -0.0000
                                            0.3777 -0.0085  0.0047  0.0018 -0.4600
                                           -0.0071  0.0003  0.0001  0.5866  0.0023
                                            0.0025  0.0007 -0.0116  0.0139 -0.0171
                                           -0.0030  0.0069
                ( 39.69%)   0.6300* H  20 s(100.00%)
                                            1.0000  0.0015  0.0007
    10. (1.97415) BD ( 1) C   4 - C   5  
                ( 50.92%)   0.7136* C   4 s( 34.17%)p 1.93( 65.80%)d 0.00(  0.03%)
                                            0.0000  0.5845  0.0072  0.0020  0.0002
                                           -0.3705  0.0143  0.0004 -0.0022  0.4443
                                           -0.0011  0.0008  0.0009 -0.5684  0.0074
                                            0.0028 -0.0024 -0.0058  0.0087 -0.0129
                                           -0.0010  0.0036
                ( 49.08%)   0.7006* C   5 s( 34.88%)p 1.87( 65.10%)d 0.00(  0.03%)
                                            0.0001  0.5905  0.0063  0.0042  0.0002
                                            0.3383  0.0178 -0.0053  0.0017 -0.4655
                                            0.0140  0.0068  0.0007  0.5649 -0.0077
                                           -0.0068  0.0007 -0.0048  0.0093 -0.0126
                                            0.0003  0.0020
    11. (1.67119) BD ( 2) C   4 - C   5  
                ( 50.18%)   0.7084* C   4 s(  0.00%)p 1.00( 99.96%)d 0.00(  0.03%)
                                            0.0001 -0.0020 -0.0065 -0.0017 -0.0001
                                            0.2710 -0.0013  0.0009 -0.0022 -0.6631
                                           -0.0102 -0.0053  0.0030 -0.6973 -0.0053
                                           -0.0052  0.0042  0.0037 -0.0029 -0.0010
                                            0.0085  0.0155
                ( 49.82%)   0.7058* C   5 s(  0.00%)p 1.00( 99.96%)d 0.00(  0.04%)
                                           -0.0001 -0.0042 -0.0018 -0.0029  0.0002
                                            0.2704  0.0015  0.0012 -0.0010 -0.6596
                                           -0.0121 -0.0039  0.0002 -0.7008 -0.0074
                                           -0.0051  0.0016 -0.0120 -0.0081 -0.0033
                                            0.0006 -0.0130
    12. (1.96676) BD ( 1) C   4 - C   7  
                ( 48.63%)   0.6973* C   4 s( 31.99%)p 2.13( 67.98%)d 0.00(  0.03%)
                                            0.0002  0.5655 -0.0087 -0.0042 -0.0004
                                           -0.4203 -0.0016  0.0038 -0.0008 -0.5886
                                           -0.0225  0.0009 -0.0024  0.3952 -0.0001
                                           -0.0015  0.0007  0.0111 -0.0058 -0.0107
                                           -0.0036 -0.0032
                ( 51.37%)   0.7167* C   7 s( 28.78%)p 2.47( 71.19%)d 0.00(  0.03%)
                                            0.0002  0.5364  0.0079 -0.0007  0.0001
                                            0.3815  0.0052  0.0004  0.0003  0.6117
                                           -0.0174  0.0013  0.0004 -0.4375 -0.0205
                                            0.0003 -0.0037  0.0081 -0.0064 -0.0116
                                           -0.0039  0.0011
    13. (1.97907) BD ( 1) C   5 - C   6  
                ( 50.51%)   0.7107* C   5 s( 34.88%)p 1.87( 65.09%)d 0.00(  0.03%)
                                           -0.0001  0.5904  0.0149 -0.0016 -0.0001
                                            0.4088  0.0244 -0.0081 -0.0005  0.5759
                                           -0.0181 -0.0044  0.0005 -0.3877  0.0276
                                            0.0014 -0.0007  0.0117 -0.0051 -0.0112
                                           -0.0008 -0.0042
                ( 49.49%)   0.7035* C   6 s( 34.68%)p 1.88( 65.28%)d 0.00(  0.03%)
                                            0.0000  0.5888 -0.0105  0.0008  0.0002
                                           -0.4261  0.0397 -0.0038  0.0003 -0.5726
                                            0.0014 -0.0103 -0.0006  0.3761  0.0136
                                            0.0089  0.0006  0.0103 -0.0051 -0.0134
                                           -0.0031 -0.0024
    14. (1.98018) BD ( 1) C   5 - H  21  
                ( 60.29%)   0.7765* C   5 s( 30.15%)p 2.31( 69.79%)d 0.00(  0.07%)
                                            0.0003 -0.5488  0.0166  0.0025  0.0000
                                            0.8025  0.0006  0.0030  0.0014  0.1247
                                            0.0089 -0.0017 -0.0010  0.1954 -0.0057
                                            0.0039  0.0017 -0.0069 -0.0099 -0.0027
                                           -0.0200  0.0109
                ( 39.71%)   0.6301* H  21 s(100.00%)
                                           -1.0000 -0.0017 -0.0007
    15. (1.98140) BD ( 1) C   6 - H  22  
                ( 60.31%)   0.7766* C   6 s( 30.53%)p 2.27( 69.40%)d 0.00(  0.07%)
                                           -0.0003  0.5523  0.0184  0.0009  0.0003
                                           -0.3736 -0.0027  0.0031 -0.0006  0.4621
                                            0.0023 -0.0049  0.0008 -0.5838 -0.0034
                                            0.0057 -0.0011 -0.0124  0.0141 -0.0162
                                           -0.0031  0.0067
                ( 39.69%)   0.6300* H  22 s(100.00%)
                                            1.0000  0.0005  0.0012
    16. (1.96302) BD ( 1) C   7 - C   8  
                ( 50.37%)   0.7097* C   7 s( 27.87%)p 2.59( 72.10%)d 0.00(  0.03%)
                                            0.0001  0.5279  0.0051  0.0011 -0.0000
                                            0.3074  0.0110 -0.0049  0.0021 -0.7736
                                            0.0074  0.0070 -0.0028 -0.1659 -0.0141
                                            0.0041 -0.0032 -0.0075 -0.0019  0.0087
                                           -0.0113 -0.0060
                ( 49.63%)   0.7045* C   8 s( 31.67%)p 2.16( 68.31%)d 0.00(  0.02%)
                                            0.0002  0.5626 -0.0134 -0.0013 -0.0004
                                           -0.2857 -0.0010  0.0020 -0.0005  0.7504
                                            0.0238 -0.0068  0.0036  0.1942 -0.0021
                                            0.0044  0.0008 -0.0100 -0.0008  0.0055
                                           -0.0096 -0.0051
    17. (1.98162) BD ( 1) C   7 - N   9  
                ( 38.79%)   0.6228* C   7 s( 21.71%)p 3.60( 78.20%)d 0.00(  0.09%)
                                           -0.0000  0.4653  0.0243  0.0008 -0.0003
                                           -0.8671  0.0266 -0.0074  0.0002  0.0100
                                           -0.0012  0.0002  0.0006 -0.1709 -0.0049
                                           -0.0002  0.0017  0.0011  0.0120  0.0008
                                            0.0251 -0.0118
                ( 61.21%)   0.7824* N   9 s( 35.24%)p 1.84( 64.73%)d 0.00(  0.03%)
                                           -0.0000  0.5936 -0.0029 -0.0041  0.0001
                                            0.7900  0.0002 -0.0045  0.0009  0.0036
                                           -0.0010 -0.0035  0.0003  0.1518  0.0017
                                           -0.0014  0.0007  0.0003  0.0057  0.0022
                                            0.0163 -0.0024
    18. (1.96148) BD ( 1) C   7 - H  23  
                ( 62.63%)   0.7914* C   7 s( 21.67%)p 3.61( 78.25%)d 0.00(  0.08%)
                                           -0.0002  0.4649 -0.0248 -0.0004  0.0002
                                            0.0798  0.0074  0.0013 -0.0007  0.1627
                                           -0.0028 -0.0015  0.0010  0.8655  0.0227
                                            0.0001 -0.0022  0.0007  0.0032  0.0103
                                           -0.0003  0.0254
                ( 37.37%)   0.6113* H  23 s(100.00%)
                                            1.0000  0.0040  0.0008
    19. (1.97735) BD ( 1) C   8 - C  10  
                ( 49.97%)   0.7069* C   8 s( 34.58%)p 1.89( 65.40%)d 0.00(  0.03%)
                                           -0.0000  0.5878  0.0151  0.0012 -0.0001
                                            0.3497 -0.0005  0.0014  0.0011 -0.4545
                                           -0.0108 -0.0045 -0.0010  0.5697 -0.0198
                                            0.0015  0.0018 -0.0086  0.0089 -0.0106
                                           -0.0033  0.0041
                ( 50.03%)   0.7073* C  10 s( 39.24%)p 1.55( 60.73%)d 0.00(  0.03%)
                                            0.0001  0.6263  0.0099  0.0046  0.0005
                                           -0.3500  0.0030 -0.0013 -0.0041  0.5171
                                           -0.0104  0.0023  0.0037 -0.4660 -0.0072
                                            0.0010 -0.0094 -0.0092  0.0086 -0.0073
                                           -0.0051  0.0060
    20. (1.69136) BD ( 2) C   8 - C  10  
                ( 46.97%)   0.6854* C   8 s(  0.00%)p 1.00( 99.96%)d 0.00(  0.04%)
                                            0.0000 -0.0018 -0.0034  0.0006 -0.0001
                                            0.8888 -0.0058  0.0032 -0.0072  0.3981
                                           -0.0014 -0.0003 -0.0026 -0.2259  0.0037
                                           -0.0008  0.0017 -0.0110  0.0032  0.0067
                                            0.0149 -0.0021
                ( 53.03%)   0.7282* C  10 s(  0.00%)p 1.00( 99.98%)d 0.00(  0.02%)
                                           -0.0000 -0.0023 -0.0007 -0.0009  0.0000
                                            0.8877 -0.0133  0.0035 -0.0026  0.4018
                                           -0.0039  0.0008 -0.0001 -0.2240  0.0033
                                           -0.0017  0.0007  0.0031 -0.0081 -0.0055
                                           -0.0067  0.0040
    21. (1.96469) BD ( 1) C   8 - C  14  
                ( 51.22%)   0.7157* C   8 s( 33.75%)p 1.96( 66.21%)d 0.00(  0.03%)
                                           -0.0003  0.5810  0.0029 -0.0013  0.0003
                                           -0.0745  0.0039 -0.0013 -0.0012 -0.2657
                                           -0.0022  0.0002 -0.0003 -0.7654  0.0105
                                           -0.0033 -0.0053 -0.0017  0.0033  0.0105
                                           -0.0034  0.0145
                ( 48.78%)   0.6984* C  14 s( 34.72%)p 1.88( 65.25%)d 0.00(  0.03%)
                                            0.0002  0.5892  0.0044  0.0032  0.0002
                                            0.0710  0.0089 -0.0010  0.0005  0.2671
                                           -0.0177 -0.0032 -0.0005  0.7587  0.0025
                                           -0.0090  0.0012 -0.0022  0.0042  0.0070
                                           -0.0027  0.0143
    22. (1.99105) BD ( 1) N   9 - C  15  
                ( 63.20%)   0.7950* N   9 s( 35.67%)p 1.80( 64.28%)d 0.00(  0.05%)
                                           -0.0000 -0.5971 -0.0114 -0.0053 -0.0000
                                            0.5571 -0.0279  0.0046  0.0011 -0.1319
                                            0.0011 -0.0001 -0.0004 -0.5606 -0.0004
                                            0.0006 -0.0016  0.0038  0.0159 -0.0053
                                           -0.0110 -0.0069
                ( 36.80%)   0.6066* C  15 s( 32.58%)p 2.07( 67.35%)d 0.00(  0.08%)
                                           -0.0001 -0.5704  0.0196 -0.0029  0.0022
                                           -0.5668  0.0192  0.0100 -0.0018  0.1298
                                           -0.0050 -0.0014  0.0010  0.5782 -0.0218
                                           -0.0015  0.0032  0.0054  0.0247 -0.0047
                                           -0.0082 -0.0062
    23. (1.98509) BD ( 1) N   9 - H  24  
                ( 70.71%)   0.8409* N   9 s( 28.98%)p 2.45( 70.96%)d 0.00(  0.06%)
                                            0.0002 -0.5383  0.0045  0.0026  0.0001
                                            0.2524 -0.0091  0.0006 -0.0022  0.1520
                                           -0.0035 -0.0012 -0.0001  0.7889 -0.0167
                                           -0.0011 -0.0011 -0.0018 -0.0113 -0.0080
                                           -0.0059 -0.0202
                ( 29.29%)   0.5412* H  24 s(100.00%)
                                           -1.0000  0.0068 -0.0021
    24. (1.98000) BD ( 1) C  10 - C  11  
                ( 51.15%)   0.7152* C  10 s( 37.77%)p 1.65( 62.19%)d 0.00(  0.03%)
                                           -0.0001  0.6144  0.0133 -0.0023 -0.0004
                                            0.2803 -0.0120  0.0028  0.0009 -0.7149
                                            0.0171 -0.0061 -0.0060 -0.1776 -0.0156
                                            0.0017 -0.0073 -0.0112 -0.0001  0.0076
                                           -0.0119 -0.0021
                ( 48.85%)   0.6989* C  11 s( 34.74%)p 1.88( 65.23%)d 0.00(  0.03%)
                                            0.0000  0.5891 -0.0168  0.0028  0.0003
                                           -0.2669 -0.0072  0.0058  0.0000  0.7201
                                           -0.0056 -0.0124 -0.0012  0.2463 -0.0394
                                           -0.0002 -0.0022 -0.0111 -0.0013  0.0068
                                           -0.0116 -0.0052
    25. (1.98413) BD ( 1) C  10 -Br  17  
                ( 51.52%)   0.7177* C  10 s( 22.94%)p 3.35( 76.87%)d 0.01(  0.19%)
                                           -0.0001  0.4782 -0.0256 -0.0028 -0.0001
                                            0.1019 -0.0005 -0.0006 -0.0022  0.2432
                                            0.0123 -0.0157  0.0007  0.8354  0.0206
                                           -0.0175 -0.0086  0.0003  0.0106  0.0178
                                           -0.0036  0.0387
                ( 48.48%)   0.6963*Br  17 s( 15.50%)p 5.45( 84.50%)
                                            0.3932  0.0201 -0.1306 -0.0075 -0.2041
                                           -0.0168 -0.8846 -0.0587
    26. (1.97302) BD ( 1) C  11 - C  12  
                ( 50.67%)   0.7118* C  11 s( 34.90%)p 1.86( 65.07%)d 0.00(  0.03%)
                                           -0.0002  0.5906 -0.0098 -0.0041  0.0001
                                           -0.0775 -0.0177  0.0034 -0.0005 -0.2517
                                            0.0403 -0.0002 -0.0000 -0.7611  0.0027
                                            0.0130 -0.0017 -0.0019  0.0055  0.0059
                                           -0.0026  0.0159
                ( 49.33%)   0.7023* C  12 s( 34.45%)p 1.90( 65.51%)d 0.00(  0.03%)
                                            0.0001  0.5869 -0.0098 -0.0006 -0.0001
                                            0.0855 -0.0190 -0.0006 -0.0000  0.2398
                                            0.0287  0.0080  0.0002  0.7671 -0.0233
                                            0.0121  0.0003 -0.0017  0.0026  0.0103
                                           -0.0040  0.0133
    27. (1.66320) BD ( 2) C  11 - C  12  
                ( 50.14%)   0.7081* C  11 s(  0.00%)p 1.00( 99.96%)d 0.00(  0.04%)
                                           -0.0000  0.0004 -0.0003 -0.0005 -0.0001
                                            0.8861  0.0209  0.0104 -0.0012  0.4046
                                            0.0095  0.0051 -0.0005 -0.2237 -0.0056
                                           -0.0026  0.0003  0.0015 -0.0146 -0.0083
                                           -0.0080  0.0071
                ( 49.86%)   0.7061* C  12 s(  0.00%)p 1.00( 99.96%)d 0.00(  0.04%)
                                            0.0000 -0.0001 -0.0001 -0.0003 -0.0001
                                            0.8863  0.0212 -0.0105 -0.0006  0.4035
                                            0.0095 -0.0049 -0.0004 -0.2248 -0.0054
                                            0.0029  0.0001  0.0118  0.0131  0.0024
                                           -0.0088 -0.0054
    28. (1.98014) BD ( 1) C  11 - H  25  
                ( 60.90%)   0.7804* C  11 s( 30.27%)p 2.30( 69.67%)d 0.00(  0.07%)
                                            0.0003 -0.5498 -0.0186 -0.0012  0.0004
                                           -0.3691 -0.0010 -0.0032 -0.0008  0.5020
                                           -0.0037  0.0049  0.0012 -0.5552 -0.0108
                                           -0.0038 -0.0010  0.0117 -0.0130  0.0183
                                            0.0035 -0.0037
                ( 39.10%)   0.6253* H  25 s(100.00%)
                                           -1.0000 -0.0015 -0.0010
    29. (1.98134) BD ( 1) C  12 - C  13  
                ( 49.99%)   0.7071* C  12 s( 34.63%)p 1.89( 65.34%)d 0.00(  0.03%)
                                            0.0000  0.5883 -0.0109  0.0004  0.0000
                                           -0.3532  0.0018 -0.0065 -0.0003  0.4663
                                            0.0176  0.0107  0.0007 -0.5561  0.0390
                                           -0.0068  0.0004 -0.0103  0.0089 -0.0103
                                           -0.0050  0.0027
                ( 50.01%)   0.7071* C  13 s( 34.60%)p 1.89( 65.36%)d 0.00(  0.03%)
                                            0.0000  0.5881 -0.0110 -0.0029 -0.0003
                                            0.3587 -0.0126 -0.0046  0.0003 -0.4901
                                            0.0371  0.0035 -0.0001  0.5318  0.0170
                                           -0.0110  0.0011 -0.0086  0.0098 -0.0099
                                           -0.0036  0.0060
    30. (1.98064) BD ( 1) C  12 - H  26  
                ( 60.56%)   0.7782* C  12 s( 30.81%)p 2.24( 69.12%)d 0.00(  0.07%)
                                            0.0004 -0.5548 -0.0162 -0.0000 -0.0001
                                           -0.2847 -0.0020  0.0032 -0.0006  0.7489
                                            0.0042 -0.0084  0.0016  0.2219  0.0002
                                           -0.0031  0.0005  0.0129  0.0049 -0.0109
                                            0.0150  0.0110
                ( 39.44%)   0.6280* H  26 s(100.00%)
                                           -1.0000 -0.0008 -0.0010
    31. (1.97946) BD ( 1) C  13 - C  14  
                ( 49.38%)   0.7027* C  13 s( 34.57%)p 1.89( 65.40%)d 0.00(  0.03%)
                                            0.0000  0.5879 -0.0101  0.0019  0.0001
                                           -0.2819  0.0170  0.0032 -0.0001  0.7269
                                           -0.0193 -0.0099  0.0009  0.2103  0.0333
                                           -0.0067  0.0013 -0.0098 -0.0018  0.0090
                                           -0.0109 -0.0030
                ( 50.62%)   0.7115* C  14 s( 34.99%)p 1.86( 64.98%)d 0.00(  0.03%)
                                           -0.0000  0.5913  0.0156 -0.0006  0.0000
                                            0.2651  0.0095 -0.0039  0.0005 -0.7247
                                            0.0021  0.0061 -0.0011 -0.2293  0.0402
                                           -0.0026 -0.0010 -0.0109 -0.0003  0.0050
                                           -0.0115 -0.0050
    32. (1.66250) BD ( 2) C  13 - C  14  
                ( 49.64%)   0.7046* C  13 s(  0.00%)p 1.00( 99.95%)d 0.00(  0.05%)
                                            0.0000  0.0026 -0.0004  0.0006 -0.0001
                                            0.8850  0.0177  0.0069 -0.0011  0.4064
                                            0.0079  0.0030 -0.0005 -0.2253 -0.0048
                                           -0.0009 -0.0000  0.0118  0.0142  0.0030
                                           -0.0083 -0.0060
                ( 50.36%)   0.7096* C  14 s(  0.00%)p 1.00( 99.96%)d 0.00(  0.04%)
                                           -0.0000  0.0041  0.0002  0.0018  0.0001
                                            0.8876  0.0128  0.0116 -0.0021  0.3998
                                            0.0050  0.0039 -0.0017 -0.2271 -0.0022
                                           -0.0014  0.0007 -0.0111  0.0022  0.0056
                                            0.0141 -0.0017
    33. (1.98126) BD ( 1) C  13 - H  27  
                ( 60.52%)   0.7780* C  13 s( 30.72%)p 2.25( 69.21%)d 0.00(  0.07%)
                                            0.0003 -0.5540 -0.0166 -0.0008 -0.0003
                                            0.0859  0.0008  0.0008  0.0000  0.2531
                                            0.0009  0.0024  0.0006  0.7877  0.0050
                                            0.0087  0.0010 -0.0026 -0.0039 -0.0128
                                            0.0008 -0.0218
                ( 39.48%)   0.6283* H  27 s(100.00%)
                                           -1.0000 -0.0009 -0.0011
    34. (1.97868) BD ( 1) C  14 - H  28  
                ( 60.38%)   0.7771* C  14 s( 30.17%)p 2.31( 69.76%)d 0.00(  0.07%)
                                           -0.0004  0.5491 -0.0159 -0.0014 -0.0001
                                           -0.3688 -0.0041 -0.0009 -0.0011  0.4922
                                            0.0122  0.0005  0.0008 -0.5649  0.0110
                                           -0.0046 -0.0020 -0.0121  0.0137 -0.0180
                                           -0.0024  0.0047
                ( 39.62%)   0.6294* H  28 s(100.00%)
                                            1.0000  0.0017  0.0006
    35. (1.99741) BD ( 1) C  15 - O  16  
                ( 26.69%)   0.5167* C  15 s(  0.03%)p99.99( 99.37%)d21.92(  0.60%)
                                            0.0000 -0.0165  0.0012 -0.0008  0.0001
                                            0.0508 -0.0006  0.0004  0.0001  0.9767
                                            0.0467  0.0213 -0.0054 -0.1856 -0.0093
                                           -0.0044  0.0016 -0.0736  0.0135 -0.0193
                                           -0.0016  0.0070
                ( 73.31%)   0.8562* O  16 s(  0.03%)p99.99( 99.86%)d 4.24(  0.11%)
                                           -0.0000 -0.0161  0.0011  0.0001  0.0000
                                            0.0095  0.0008  0.0003  0.0001  0.9794
                                            0.0015  0.0026 -0.0026 -0.1981 -0.0000
                                           -0.0005  0.0005  0.0313 -0.0063  0.0088
                                           -0.0006 -0.0026
    36. (1.99383) BD ( 2) C  15 - O  16  
                ( 36.14%)   0.6011* C  15 s( 31.91%)p 2.13( 67.93%)d 0.00(  0.16%)
                                            0.0001 -0.5615  0.0618  0.0019  0.0014
                                            0.7908 -0.0603 -0.0013  0.0052 -0.0081
                                            0.0013 -0.0018 -0.0001  0.2238  0.0036
                                           -0.0069 -0.0001  0.0000 -0.0203 -0.0006
                                           -0.0316  0.0124
                ( 63.86%)   0.7992* O  16 s( 36.93%)p 1.70( 62.96%)d 0.00(  0.11%)
                                           -0.0000 -0.6061  0.0437  0.0019  0.0000
                                           -0.7612  0.0242  0.0023  0.0008 -0.0466
                                            0.0006 -0.0003 -0.0001 -0.2175  0.0071
                                           -0.0011 -0.0008 -0.0021 -0.0147 -0.0000
                                           -0.0260  0.0143
    37. (1.98770) BD ( 1) C  15 - H  29  
                ( 58.41%)   0.7643* C  15 s( 35.85%)p 1.79( 64.06%)d 0.00(  0.09%)
                                           -0.0002  0.5970  0.0453 -0.0010  0.0020
                                            0.2083  0.0192 -0.0090 -0.0042  0.1435
                                            0.0018 -0.0005 -0.0005  0.7589  0.0130
                                           -0.0004 -0.0033  0.0035  0.0156  0.0069
                                           -0.0051  0.0235
                ( 41.59%)   0.6449* H  29 s(100.00%)
                                            1.0000  0.0041 -0.0004
    38. (1.99929) CR ( 1) C   1           s(100.00%)p 0.00(  0.00%)
                                            1.0000  0.0002  0.0000 -0.0000  0.0000
                                            0.0002  0.0000  0.0000  0.0000  0.0002
                                            0.0000  0.0000  0.0000 -0.0001 -0.0000
                                           -0.0000 -0.0000  0.0000 -0.0000 -0.0000
                                           -0.0000 -0.0000
    39. (1.99929) CR ( 1) C   2           s(100.00%)p 0.00(  0.00%)
                                            1.0000  0.0001  0.0000 -0.0000  0.0000
                                            0.0003  0.0000 -0.0000  0.0000  0.0001
                                            0.0000 -0.0000  0.0000  0.0001  0.0000
                                           -0.0000  0.0000  0.0000  0.0000  0.0000
                                            0.0000 -0.0000
    40. (1.99918) CR ( 1) C   3           s(100.00%)p 0.00(  0.00%)
                                            1.0000  0.0001 -0.0000 -0.0000 -0.0000
                                            0.0002 -0.0000  0.0000  0.0000 -0.0001
                                           -0.0000 -0.0000 -0.0000  0.0002  0.0000
                                            0.0000  0.0000 -0.0000  0.0000 -0.0000
                                           -0.0000  0.0000
    41. (1.99912) CR ( 1) C   4           s(100.00%)p 0.00(  0.00%)
                                            1.0000 -0.0001  0.0000  0.0000  0.0000
                                            0.0001  0.0000 -0.0000  0.0000  0.0001
                                            0.0000  0.0000  0.0000 -0.0000  0.0000
                                            0.0000 -0.0000 -0.0000  0.0000  0.0000
                                            0.0000 -0.0000
    42. (1.99916) CR ( 1) C   5           s(100.00%)p 0.00(  0.00%)
                                            1.0000  0.0002 -0.0000 -0.0000 -0.0000
                                           -0.0003 -0.0000 -0.0000 -0.0000 -0.0000
                                           -0.0000 -0.0000  0.0000 -0.0002  0.0000
                                           -0.0000 -0.0000  0.0000  0.0000  0.0000
                                            0.0000 -0.0000
    43. (1.99929) CR ( 1) C   6           s(100.00%)p 0.00(  0.00%)
                                            1.0000  0.0001  0.0000  0.0000  0.0000
                                           -0.0001 -0.0000  0.0000 -0.0000  0.0002
                                            0.0000 -0.0000  0.0000 -0.0002 -0.0000
                                            0.0000 -0.0000 -0.0000  0.0000 -0.0000
                                           -0.0000  0.0000
    44. (1.99904) CR ( 1) C   7           s(100.00%)p 0.00(  0.00%)
                                            1.0000 -0.0000 -0.0000 -0.0000  0.0000
                                           -0.0001  0.0000  0.0000 -0.0000  0.0000
                                            0.0000 -0.0000  0.0000  0.0003  0.0000
                                           -0.0000  0.0000 -0.0000  0.0000  0.0000
                                            0.0000  0.0000
    45. (1.99894) CR ( 1) C   8           s(100.00%)p 0.00(  0.00%)
                                            1.0000  0.0001  0.0000 -0.0000  0.0000
                                            0.0000  0.0000 -0.0000 -0.0000 -0.0002
                                           -0.0000  0.0000 -0.0000 -0.0002  0.0000
                                           -0.0000 -0.0000  0.0000  0.0000  0.0000
                                            0.0000  0.0000
    46. (1.99940) CR ( 1) N   9           s(100.00%)p 0.00(  0.00%)
                                            1.0000  0.0001 -0.0000 -0.0000 -0.0000
                                           -0.0000  0.0000 -0.0000  0.0000  0.0000
                                            0.0000  0.0000  0.0000 -0.0001  0.0000
                                            0.0000  0.0000  0.0000  0.0000  0.0000
                                            0.0000  0.0000
    47. (1.99876) CR ( 1) C  10           s(100.00%)
                                            1.0000  0.0001 -0.0000 -0.0000 -0.0000
                                            0.0001 -0.0000  0.0000  0.0000 -0.0001
                                            0.0000 -0.0000 -0.0000  0.0001  0.0000
                                           -0.0000 -0.0000 -0.0000  0.0000  0.0000
                                           -0.0000  0.0000
    48. (1.99912) CR ( 1) C  11           s(100.00%)p 0.00(  0.00%)
                                            1.0000  0.0003  0.0000 -0.0000 -0.0000
                                            0.0001 -0.0000  0.0000  0.0000 -0.0002
                                            0.0000 -0.0000 -0.0000  0.0000  0.0000
                                            0.0000  0.0000 -0.0000  0.0000 -0.0000
                                           -0.0000  0.0000
    49. (1.99927) CR ( 1) C  12           s(100.00%)p 0.00(  0.00%)
                                            1.0000  0.0001  0.0000  0.0000  0.0000
                                            0.0001  0.0000 -0.0000  0.0000 -0.0003
                                           -0.0000  0.0000 -0.0000 -0.0001  0.0000
                                            0.0000 -0.0000 -0.0000 -0.0000  0.0000
                                           -0.0000 -0.0000
    50. (1.99929) CR ( 1) C  13           s(100.00%)p 0.00(  0.00%)
                                            1.0000  0.0001  0.0000  0.0000  0.0000
                                           -0.0001 -0.0000 -0.0000  0.0000 -0.0001
                                           -0.0000 -0.0000 -0.0000 -0.0003 -0.0000
                                           -0.0000 -0.0000  0.0000  0.0000  0.0000
                                            0.0000  0.0000
    51. (1.99916) CR ( 1) C  14           s(100.00%)p 0.00(  0.00%)
                                            1.0000  0.0001 -0.0000 -0.0000 -0.0000
                                           -0.0001 -0.0000  0.0000 -0.0000  0.0001
                                            0.0000  0.0000  0.0000 -0.0004  0.0000
                                           -0.0000 -0.0000 -0.0000  0.0000 -0.0000
                                           -0.0000 -0.0000
    52. (1.99947) CR ( 1) C  15           s(100.00%)p 0.00(  0.00%)
                                            1.0000  0.0001  0.0000 -0.0000  0.0000
                                           -0.0001  0.0000 -0.0000 -0.0000  0.0000
                                           -0.0000 -0.0000  0.0000  0.0002 -0.0000
                                            0.0000 -0.0000  0.0000  0.0000  0.0000
                                           -0.0000  0.0000
    53. (1.99981) CR ( 1) O  16           s(100.00%)p 0.00(  0.00%)
                                            1.0000  0.0002  0.0000 -0.0000  0.0000
                                           -0.0002  0.0000  0.0000 -0.0000  0.0000
                                            0.0000  0.0000 -0.0000  0.0000  0.0000
                                            0.0000 -0.0000  0.0000  0.0000  0.0000
                                           -0.0000  0.0000
    54. (1.68891) LP ( 1) N   9           s(  0.00%)p 1.00( 99.99%)d 0.00(  0.01%)
                                           -0.0000  0.0010  0.0003  0.0011 -0.0000
                                            0.0331  0.0001  0.0011 -0.0008  0.9791
                                            0.0268  0.0017  0.0001 -0.1986 -0.0058
                                           -0.0010  0.0001 -0.0063  0.0018  0.0089
                                           -0.0018 -0.0036
    55. (1.98865) LP ( 1) O  16           s( 63.24%)p 0.58( 36.75%)d 0.00(  0.01%)
                                           -0.0003  0.7950  0.0213  0.0009  0.0000
                                           -0.5802  0.0085  0.0038 -0.0040 -0.0166
                                            0.0001  0.0002 -0.0000 -0.1745  0.0023
                                            0.0017 -0.0007 -0.0003 -0.0038 -0.0005
                                           -0.0075  0.0025
    56. (1.90449) LP ( 2) O  16           s(  0.00%)p 1.00( 99.93%)d 0.00(  0.06%)
                                            0.0001 -0.0036  0.0011  0.0057 -0.0001
                                            0.2830  0.0043 -0.0005 -0.0019 -0.1927
                                           -0.0024 -0.0003  0.0000 -0.9391 -0.0126
                                           -0.0021 -0.0003 -0.0045 -0.0207 -0.0017
                                            0.0073 -0.0112
    57. (1.99106) LP ( 1)Br  17           s( 84.50%)p 0.18( 15.50%)
                                            0.9192 -0.0041  0.0619 -0.0001  0.0790
                                            0.0042  0.3807  0.0065
    58. (1.96451) LP ( 2)Br  17           s(  0.01%)p 1.00( 99.99%)
                                            0.0095 -0.0003 -0.4263  0.0057  0.8937
                                           -0.0122 -0.1390  0.0023
    59. (1.93101) LP ( 3)Br  17           s(  0.00%)p 1.00(100.00%)
                                            0.0015  0.0001 -0.8928  0.0150 -0.3912
                                            0.0066  0.2228 -0.0039
    60. (0.00553) RY*( 1) C   1           s(  1.29%)p72.58( 93.38%)d 4.14(  5.33%)
                                            0.0000 -0.0241  0.1095  0.0074  0.0158
                                            0.0125 -0.4940  0.0517 -0.0279  0.0172
                                           -0.6843  0.0812 -0.0398 -0.0118  0.4541
                                           -0.0487  0.0261 -0.1365  0.1472  0.0695
                                            0.0890  0.0150
    61. (0.00194) RY*( 2) C   1           s(  0.01%)p 1.00( 98.14%)d 0.02(  1.85%)
                                           -0.0000  0.0001  0.0064  0.0037  0.0003
                                            0.0337  0.7693 -0.1336 -0.1924 -0.0098
                                           -0.2175  0.0379  0.0545  0.0225  0.5070
                                           -0.0904 -0.1268 -0.0640  0.0131 -0.0668
                                           -0.0799  0.0583
    62. (0.00089) RY*( 3) C   1           s(  0.00%)p 1.00( 91.63%)d 0.09(  8.36%)
                                            0.0000  0.0003 -0.0037  0.0046  0.0021
                                           -0.0055  0.2531  0.0663  0.0281  0.0145
                                           -0.6146 -0.1692 -0.0755  0.0155 -0.6412
                                           -0.1319 -0.0772 -0.0770 -0.1641 -0.0633
                                            0.1785  0.1221
    63. (0.00055) RY*( 4) C   1           s(  2.49%)p 0.24(  0.60%)d38.96( 96.91%)
                                           -0.0000  0.0015  0.1482  0.0538  0.0008
                                            0.0007 -0.0086 -0.0305  0.0129 -0.0094
                                            0.0530 -0.0207  0.0132 -0.0057  0.0294
                                            0.0211  0.0046 -0.5974 -0.3892 -0.1980
                                            0.0715 -0.6452
    64. (0.00042) RY*( 5) C   1           s(  0.01%)p99.99( 95.42%)d99.99(  4.57%)
                                           -0.0000  0.0001 -0.0062  0.0089  0.0011
                                            0.0183  0.0877  0.7452 -0.2414 -0.0054
                                           -0.0166 -0.2123  0.0656  0.0116  0.0791
                                            0.5020 -0.1562  0.0934 -0.0254  0.1041
                                            0.1194 -0.1061
    65. (0.00042) RY*( 6) C   1           s( 89.27%)p 0.07(  6.05%)d 0.05(  4.68%)
                                           -0.0000  0.0047  0.9418  0.0629 -0.0417
                                           -0.0121  0.0613  0.0189  0.1143 -0.0153
                                            0.0801 -0.0069  0.1498  0.0120 -0.0646
                                           -0.0066 -0.0983  0.0560  0.1727 -0.0304
                                            0.0701  0.0894
    66. (0.00018) RY*( 7) C   1           s( 81.43%)p 0.02(  1.88%)d 0.20( 16.69%)
                                            0.0000 -0.0044 -0.1633  0.8875 -0.0058
                                            0.0043  0.0170 -0.0062  0.0755  0.0069
                                            0.0214  0.0158  0.0890 -0.0043 -0.0196
                                            0.0121 -0.0594 -0.0237  0.2966 -0.1985
                                            0.1943 -0.0343
    67. (0.00007) RY*( 8) C   1           s(  2.80%)p17.42( 48.82%)d17.27( 48.38%)
    68. (0.00007) RY*( 9) C   1           s(  2.23%)p21.47( 47.78%)d22.47( 50.00%)
    69. (0.00001) RY*(10) C   1           s( 11.18%)p 0.46(  5.11%)d 7.48( 83.70%)
    70. (0.00001) RY*(11) C   1           s(  0.27%)p99.99( 99.25%)d 1.78(  0.48%)
    71. (0.00000) RY*(12) C   1           s(  0.94%)p99.99( 95.94%)d 3.34(  3.13%)
    72. (0.00001) RY*(13) C   1           s(  0.54%)p99.99( 83.16%)d30.12( 16.30%)
    73. (0.00000) RY*(14) C   1           s( 98.35%)p 0.01(  1.24%)d 0.00(  0.42%)
    74. (0.00000) RY*(15) C   1           s(  3.99%)p 6.63( 26.45%)d17.43( 69.56%)
    75. (0.00001) RY*(16) C   1           s(  3.39%)p 2.29(  7.77%)d26.21( 88.84%)
    76. (0.00000) RY*(17) C   1           s(  1.90%)p51.26( 97.47%)d 0.33(  0.63%)
    77. (0.00573) RY*( 1) C   2           s(  0.45%)p99.99( 94.66%)d10.91(  4.89%)
                                            0.0000 -0.0257  0.0544 -0.0276  0.0101
                                            0.0260 -0.9269 -0.0726 -0.0528  0.0062
                                           -0.1413 -0.0394 -0.0171  0.0049 -0.2382
                                            0.0100 -0.0041 -0.0357 -0.0644 -0.0940
                                           -0.1662  0.0839
    78. (0.00202) RY*( 2) C   2           s(  0.23%)p99.99( 97.78%)d 8.54(  1.98%)
                                           -0.0000 -0.0014  0.0389 -0.0283 -0.0022
                                           -0.0016 -0.0537 -0.0029  0.0014 -0.0296
                                           -0.6843 -0.1126  0.1620  0.0271  0.6554
                                            0.1174 -0.1510  0.0983 -0.0924  0.0016
                                           -0.0223 -0.0334
    79. (0.00085) RY*( 3) C   2           s(  0.79%)p94.26( 74.47%)d31.32( 24.74%)
                                           -0.0000  0.0006  0.0451  0.0766  0.0005
                                           -0.0042  0.2222 -0.0401  0.0116  0.0074
                                           -0.5525  0.2271 -0.0331  0.0091 -0.5505
                                            0.1742 -0.0466 -0.0929 -0.2533 -0.0966
                                            0.3051  0.2687
    80. (0.00058) RY*( 4) C   2           s(  1.28%)p14.60( 18.62%)d62.82( 80.10%)
                                           -0.0000  0.0004  0.0992  0.0537 -0.0050
                                            0.0024 -0.1116  0.0081 -0.0137 -0.0118
                                            0.2739  0.0293  0.0911 -0.0118  0.2856
                                           -0.0544  0.0673  0.2185 -0.1063 -0.0351
                                            0.3854  0.7696
    81. (0.00049) RY*( 5) C   2           s( 93.11%)p 0.03(  3.17%)d 0.04(  3.72%)
                                           -0.0000  0.0046  0.9605  0.0888 -0.0237
                                           -0.0210  0.0717 -0.0279  0.1365  0.0012
                                            0.0445 -0.0208 -0.0063 -0.0080 -0.0036
                                            0.0373  0.0527 -0.0086  0.0028 -0.1260
                                           -0.1272 -0.0712
    82. (0.00028) RY*( 6) C   2           s( 14.81%)p 5.35( 79.27%)d 0.40(  5.91%)
                                            0.0000  0.0022  0.0247  0.3835  0.0213
                                            0.0003 -0.0568  0.1675 -0.0412 -0.0132
                                           -0.0736  0.5634  0.2226  0.0125  0.0722
                                           -0.5754 -0.2250 -0.1826  0.1478  0.0218
                                           -0.0584 -0.0075
    83. (0.00025) RY*( 7) C   2           s( 80.47%)p 0.17( 13.42%)d 0.08(  6.11%)
                                            0.0000 -0.0021 -0.1287  0.8878 -0.0054
                                            0.0066 -0.0017  0.0329 -0.0344  0.0072
                                            0.0186 -0.2652 -0.1326 -0.0053  0.0093
                                            0.1759  0.1119  0.1497 -0.0778 -0.1583
                                           -0.0672 -0.0551
    84. (0.00009) RY*( 8) C   2           s(  3.80%)p12.42( 47.21%)d12.88( 48.99%)
    85. (0.00006) RY*( 9) C   2           s(  1.47%)p27.06( 39.78%)d39.96( 58.75%)
    86. (0.00003) RY*(10) C   2           s(  3.89%)p 6.81( 26.51%)d17.87( 69.60%)
    87. (0.00001) RY*(11) C   2           s(  0.95%)p99.99( 95.88%)d 3.32(  3.17%)
    88. (0.00001) RY*(12) C   2           s(  0.51%)p99.99( 93.44%)d11.94(  6.06%)
    89. (0.00000) RY*(13) C   2           s( 95.99%)p 0.01(  1.22%)d 0.03(  2.79%)
    90. (0.00000) RY*(14) C   2           s(  0.24%)p49.71( 11.97%)d99.99( 87.79%)
    91. (0.00001) RY*(15) C   2           s(  0.55%)p99.99( 84.56%)d26.99( 14.89%)
    92. (0.00000) RY*(16) C   2           s(  0.71%)p46.41( 32.95%)d93.45( 66.34%)
    93. (0.00001) RY*(17) C   2           s(  0.83%)p99.99( 85.18%)d16.79( 13.99%)
    94. (0.00558) RY*( 1) C   3           s(  0.12%)p99.99( 94.85%)d42.56(  5.03%)
                                           -0.0000  0.0223 -0.0161 -0.0202 -0.0041
                                           -0.0077  0.3609 -0.0660  0.0200  0.0150
                                           -0.5656  0.0022 -0.0179 -0.0179  0.7007
                                            0.0235  0.0325 -0.1412  0.1062 -0.0892
                                           -0.0603  0.0866
    95. (0.00189) RY*( 2) C   3           s(  0.15%)p99.99( 96.69%)d21.46(  3.17%)
                                            0.0000  0.0159  0.0250  0.0206 -0.0131
                                            0.0242  0.8606 -0.1274 -0.0964  0.0119
                                            0.3985 -0.1220 -0.0851 -0.0015 -0.1311
                                            0.0013  0.0416  0.0337 -0.1125 -0.1108
                                           -0.0747  0.0027
    96. (0.00108) RY*( 3) C   3           s(  0.37%)p99.99( 69.90%)d79.26( 29.72%)
                                            0.0000  0.0007  0.0474 -0.0387 -0.0028
                                            0.0071 -0.1451 -0.0846 -0.0186 -0.0148
                                            0.5632  0.1766  0.0337 -0.0134  0.5087
                                            0.2485  0.0041  0.2944  0.3294  0.1416
                                           -0.2780  0.0686
    97. (0.00053) RY*( 4) C   3           s(  1.81%)p30.06( 54.55%)d24.04( 43.63%)
                                           -0.0000 -0.0038  0.1279 -0.0422  0.0025
                                           -0.0050 -0.1702  0.0561  0.0213 -0.0040
                                            0.2722 -0.5388  0.0527  0.0053  0.3122
                                            0.2119  0.0582 -0.1878 -0.3764 -0.1491
                                            0.4163  0.2528
    98. (0.00045) RY*( 5) C   3           s( 88.86%)p 0.09(  8.35%)d 0.03(  2.79%)
                                           -0.0000 -0.0026  0.9195 -0.2069  0.0162
                                            0.0002  0.0005 -0.1294  0.0623 -0.0142
                                           -0.0736  0.0361  0.1657  0.0129 -0.0776
                                           -0.0624 -0.1358 -0.0502  0.0073 -0.0485
                                           -0.1505  0.0172
    99. (0.00046) RY*( 6) C   3           s(  0.73%)p99.99( 82.80%)d22.69( 16.48%)
                                            0.0000  0.0077 -0.0049  0.0845  0.0061
                                            0.0032 -0.0306 -0.0420 -0.0452  0.0069
                                            0.2393  0.4842  0.0888  0.0010  0.2337
                                           -0.6845 -0.0228 -0.1059 -0.2448 -0.1005
                                            0.2279  0.1777
   100. (0.00025) RY*( 7) C   3           s( 15.58%)p 5.13( 79.88%)d 0.29(  4.54%)
                                            0.0000 -0.0053  0.2752  0.2784 -0.0498
                                            0.0126  0.0819  0.7122 -0.3674 -0.0007
                                           -0.0207  0.2406 -0.2189  0.0034  0.0597
                                            0.1926  0.0535  0.0848 -0.0193 -0.0316
                                            0.1683 -0.0922
   101. (0.00015) RY*( 8) C   3           s( 64.46%)p 0.43( 27.89%)d 0.12(  7.65%)
                                           -0.0000  0.0034  0.0864  0.7943  0.0789
                                           -0.0006 -0.0730 -0.4072 -0.2205 -0.0053
                                           -0.0478  0.0317  0.0944  0.0011 -0.0330
                                            0.1910 -0.0964 -0.1729 -0.1106  0.1114
                                           -0.1084  0.1011
   102. (0.00012) RY*( 9) C   3           s(  3.23%)p13.77( 44.49%)d16.18( 52.28%)
                                            0.0000 -0.0041  0.0510  0.1638 -0.0535
                                            0.0149  0.1565  0.0041  0.5135  0.0069
                                            0.1087  0.2251  0.2150 -0.0068 -0.0559
                                            0.2053  0.0499 -0.2784  0.4040  0.0401
                                            0.5077 -0.1504
   103. (0.00008) RY*(10) C   3           s( 22.91%)p 2.16( 49.59%)d 1.20( 27.50%)
   104. (0.00005) RY*(11) C   3           s(  1.21%)p33.48( 40.44%)d48.31( 58.35%)
   105. (0.00004) RY*(12) C   3           s(  2.17%)p29.31( 63.59%)d15.78( 34.24%)
   106. (0.00003) RY*(13) C   3           s(  1.41%)p15.30( 21.63%)d54.43( 76.96%)
   107. (0.00001) RY*(14) C   3           s(  0.68%)p19.91( 13.46%)d99.99( 85.86%)
   108. (0.00001) RY*(15) C   3           s(  5.76%)p 7.97( 45.90%)d 8.40( 48.35%)
   109. (0.00000) RY*(16) C   3           s(  0.18%)p99.99( 97.68%)d12.20(  2.14%)
   110. (0.00000) RY*(17) C   3           s( 90.48%)p 0.09(  8.36%)d 0.01(  1.16%)
   111. (0.00639) RY*( 1) C   4           s(  1.89%)p49.91( 94.33%)d 2.00(  3.78%)
                                            0.0000 -0.0089  0.1205 -0.0655  0.0021
                                            0.0067 -0.4660  0.0039 -0.0244  0.0177
                                           -0.7727  0.0209 -0.0251 -0.0052  0.3557
                                            0.0136  0.0176  0.1099 -0.1243 -0.0690
                                           -0.0732  0.0123
   112. (0.00392) RY*( 2) C   4           s(  8.87%)p 9.87( 87.55%)d 0.40(  3.57%)
                                           -0.0000  0.0078  0.2975  0.0114 -0.0075
                                           -0.0121 -0.7636 -0.0228  0.0270 -0.0110
                                            0.5320 -0.0664  0.0131 -0.0068  0.0478
                                            0.0281  0.0123 -0.0472  0.0311 -0.0298
                                           -0.1744 -0.0351
   113. (0.00276) RY*( 3) C   4           s(  6.50%)p13.55( 88.08%)d 0.83(  5.42%)
                                           -0.0000  0.0030  0.2394  0.0876 -0.0007
                                            0.0113  0.3236 -0.0370 -0.0415 -0.0165
                                            0.2310 -0.0058  0.0372  0.0021  0.8452
                                            0.0485 -0.0327  0.0728 -0.0065  0.0523
                                           -0.0449 -0.2100
   114. (0.00086) RY*( 4) C   4           s( 61.42%)p 0.38( 23.05%)d 0.25( 15.53%)
                                           -0.0000 -0.0011  0.7697 -0.1475 -0.0033
                                           -0.0048  0.1952 -0.2251 -0.0082 -0.0029
                                           -0.0838 -0.2426  0.0413  0.0077 -0.2046
                                           -0.1573 -0.0863  0.1870  0.0122  0.1244
                                            0.0978  0.3084
   115. (0.00068) RY*( 5) C   4           s(  9.46%)p 0.73(  6.92%)d 8.84( 83.62%)
                                           -0.0000 -0.0017  0.3011  0.0622  0.0094
                                            0.0002  0.0705 -0.0991  0.0188 -0.0088
                                           -0.1161  0.0162  0.0382 -0.0063 -0.1925
                                           -0.0253 -0.0313 -0.5488 -0.3536 -0.1292
                                            0.0418 -0.6257
   116. (0.00030) RY*( 6) C   4           s( 12.75%)p 3.06( 38.95%)d 3.79( 48.31%)
                                           -0.0000  0.0041 -0.1421  0.3275  0.0023
                                           -0.0083 -0.1324  0.0170  0.1556  0.0066
                                            0.0692 -0.1438 -0.0018  0.0057  0.1738
                                           -0.5342 -0.0789 -0.1637 -0.3314  0.0600
                                            0.5246  0.2600
   117. (0.00027) RY*( 7) C   4           s( 20.06%)p 1.82( 36.43%)d 2.17( 43.52%)
                                           -0.0000  0.0011  0.1613  0.4176  0.0119
                                            0.0107  0.0796  0.1745 -0.1869 -0.0061
                                           -0.0492  0.3846  0.2820  0.0092 -0.0024
                                           -0.0281 -0.2484 -0.3096  0.0353 -0.1985
                                           -0.3563  0.4144
   118. (0.00018) RY*( 8) C   4           s(  7.12%)p11.06( 78.72%)d 1.99( 14.16%)
                                            0.0000 -0.0030  0.2447 -0.0905  0.0555
                                            0.0006  0.0687  0.7205  0.2354  0.0002
                                            0.0459  0.0194 -0.1637  0.0027  0.0066
                                            0.3254  0.2698 -0.0380 -0.2042 -0.1645
                                            0.2136  0.1605
   119. (0.00018) RY*( 9) C   4           s( 25.87%)p 1.84( 47.57%)d 1.03( 26.56%)
                                           -0.0000 -0.0027  0.1395  0.4879  0.0349
                                           -0.0086 -0.0281  0.0028  0.5866 -0.0040
                                           -0.0948  0.2970  0.1090 -0.0077 -0.1227
                                           -0.0047  0.0809  0.2987  0.2313  0.2482
                                            0.0271 -0.2460
   120. (0.00012) RY*(10) C   4           s(  6.03%)p12.94( 78.08%)d 2.63( 15.89%)
                                           -0.0000 -0.0013 -0.0810  0.2240 -0.0601
                                           -0.0008 -0.0166 -0.3831  0.2287 -0.0033
                                           -0.0418 -0.3355  0.1914  0.0066  0.0527
                                            0.6511 -0.0614 -0.1785  0.0315 -0.1919
                                            0.2105  0.2118
   121. (0.00007) RY*(11) C   4           s(  6.99%)p 4.97( 34.73%)d 8.33( 58.27%)
   122. (0.00008) RY*(12) C   4           s(  1.62%)p17.09( 27.76%)d43.47( 70.62%)
   123. (0.00006) RY*(13) C   4           s(  6.78%)p 5.20( 35.28%)d 8.54( 57.94%)
   124. (0.00005) RY*(14) C   4           s( 26.73%)p 2.27( 60.65%)d 0.47( 12.62%)
   125. (0.00003) RY*(15) C   4           s(  5.40%)p11.48( 62.06%)d 6.02( 32.54%)
   126. (0.00001) RY*(16) C   4           s(  0.17%)p99.99( 98.55%)d 7.63(  1.28%)
   127. (0.00001) RY*(17) C   4           s( 92.35%)p 0.02(  1.39%)d 0.07(  6.25%)
   128. (0.00552) RY*( 1) C   5           s(  0.09%)p99.99( 94.63%)d56.24(  5.28%)
                                           -0.0000  0.0225 -0.0149 -0.0128 -0.0068
                                            0.0218 -0.9303  0.0243 -0.0373  0.0072
                                           -0.2175 -0.0348 -0.0156  0.0051 -0.1669
                                            0.0414 -0.0048  0.0345  0.0613  0.1015
                                            0.1739 -0.0853
   129. (0.00193) RY*( 2) C   5           s(  0.28%)p99.99( 96.50%)d11.61(  3.23%)
                                            0.0000  0.0161  0.0481 -0.0093 -0.0109
                                           -0.0007 -0.0308  0.0226 -0.0169  0.0174
                                            0.6841 -0.1379 -0.1080 -0.0221 -0.6673
                                            0.1009  0.0912  0.1420 -0.1057 -0.0260
                                            0.0027 -0.0153
   130. (0.00112) RY*( 3) C   5           s(  0.06%)p99.99( 77.07%)d99.99( 22.87%)
                                           -0.0000  0.0015  0.0210  0.0109 -0.0034
                                           -0.0004 -0.2262 -0.0700 -0.0149 -0.0041
                                            0.5495  0.2139  0.0415 -0.0042  0.5444
                                            0.2581  0.0445 -0.1739 -0.0262 -0.0211
                                           -0.1532 -0.4170
   131. (0.00062) RY*( 4) C   5           s( 18.40%)p 1.59( 29.29%)d 2.84( 52.31%)
                                           -0.0000 -0.0025  0.4240 -0.0644 -0.0072
                                           -0.0063 -0.1147 -0.0406  0.0313 -0.0145
                                            0.2448 -0.2631  0.1077 -0.0039  0.3587
                                           -0.0829 -0.0226  0.0970 -0.2523 -0.0452
                                            0.4129  0.5268
   132. (0.00049) RY*( 5) C   5           s( 63.37%)p 0.26( 16.75%)d 0.31( 19.88%)
                                           -0.0000 -0.0044  0.7731 -0.1883  0.0209
                                           -0.0169  0.0733 -0.1967  0.1321 -0.0085
                                           -0.2052 -0.1459  0.0281  0.0077 -0.1138
                                            0.1547 -0.0671  0.0886  0.0483  0.1438
                                           -0.2166 -0.3479
   133. (0.00026) RY*( 6) C   5           s( 21.50%)p 3.53( 75.85%)d 0.12(  2.65%)
                                            0.0000 -0.0042  0.3678  0.2779 -0.0493
                                           -0.0076 -0.0599 -0.0492 -0.0438  0.0058
                                            0.0418  0.5990 -0.2735 -0.0104 -0.0652
                                           -0.4939  0.2586 -0.0369  0.0724 -0.1302
                                            0.0209  0.0503
   134. (0.00016) RY*( 7) C   5           s( 11.39%)p 7.13( 81.20%)d 0.65(  7.41%)
                                           -0.0000 -0.0050 -0.1919  0.2755 -0.0343
                                           -0.0009 -0.0219 -0.8440  0.0041 -0.0054
                                           -0.0742 -0.1619 -0.1883  0.0044  0.0335
                                            0.0368  0.1715  0.1292 -0.2285  0.0304
                                           -0.0626  0.0183
   135. (0.00012) RY*( 8) C   5           s(  8.97%)p 6.79( 60.89%)d 3.36( 30.14%)
                                           -0.0000  0.0110  0.0166  0.2713  0.1255
                                           -0.0040 -0.0020  0.4153  0.3453 -0.0073
                                           -0.1393 -0.0346 -0.2555  0.0071  0.0839
                                            0.2294  0.4142  0.1123 -0.4592  0.2450
                                           -0.1330  0.0135
   136. (0.00010) RY*( 9) C   5           s( 53.80%)p 0.47( 25.18%)d 0.39( 21.02%)
                                            0.0000  0.0008  0.1313  0.7193  0.0588
                                           -0.0022  0.0183 -0.0099  0.2202  0.0041
                                            0.0220 -0.0426  0.2671 -0.0113 -0.1061
                                            0.3049 -0.1578 -0.2656  0.3347 -0.0319
                                            0.0958  0.1320
   137. (0.00006) RY*(10) C   5           s(  5.91%)p 2.70( 15.98%)d13.22( 78.11%)
   138. (0.00006) RY*(11) C   5           s(  9.20%)p 7.91( 72.76%)d 1.96( 18.03%)
   139. (0.00003) RY*(12) C   5           s(  3.64%)p 9.06( 32.94%)d17.44( 63.42%)
   140. (0.00003) RY*(13) C   5           s(  4.12%)p15.56( 64.04%)d 7.74( 31.84%)
   141. (0.00001) RY*(14) C   5           s(  0.39%)p57.46( 22.51%)d99.99( 77.10%)
   142. (0.00001) RY*(15) C   5           s(  6.44%)p 6.28( 40.42%)d 8.25( 53.14%)
   143. (0.00000) RY*(16) C   5           s(  0.20%)p99.99( 92.68%)d36.30(  7.13%)
   144. (0.00000) RY*(17) C   5           s( 92.33%)p 0.02(  1.39%)d 0.07(  6.27%)
   145. (0.00582) RY*( 1) C   6           s(  0.42%)p99.99( 94.74%)d11.57(  4.85%)
                                            0.0000 -0.0258  0.0516 -0.0279  0.0087
                                           -0.0095  0.4598 -0.0055  0.0116  0.0166
                                           -0.5177 -0.0674 -0.0351 -0.0200  0.6755
                                            0.0566  0.0415  0.1398 -0.1024  0.0918
                                            0.0552 -0.0835
   146. (0.00204) RY*( 2) C   6           s(  0.31%)p99.99( 97.80%)d 6.05(  1.89%)
                                           -0.0000 -0.0016  0.0496 -0.0251 -0.0053
                                           -0.0342 -0.8045 -0.1509  0.1863 -0.0207
                                           -0.4756 -0.0790  0.1041  0.0056  0.1656
                                            0.0195 -0.0248  0.0436 -0.0824 -0.0499
                                           -0.0866  0.0145
   147. (0.00087) RY*( 3) C   6           s(  0.38%)p99.99( 84.00%)d41.30( 15.62%)
                                           -0.0000  0.0004  0.0576 -0.0216  0.0012
                                            0.0075 -0.2292  0.0867 -0.0262 -0.0161
                                            0.5990 -0.1655  0.0486 -0.0150  0.6048
                                           -0.1487  0.0492  0.0066  0.1509  0.0515
                                           -0.2273 -0.2811
   148. (0.00056) RY*( 4) C   6           s(  0.93%)p 9.04(  8.45%)d96.97( 90.62%)
                                            0.0000 -0.0009  0.0851 -0.0458  0.0020
                                            0.0030  0.0699 -0.0178  0.0100 -0.0032
                                           -0.1613 -0.0229 -0.0513 -0.0012 -0.1901
                                            0.0973 -0.0661  0.4618  0.6110  0.2390
                                           -0.5089 -0.0590
   149. (0.00046) RY*( 5) C   6           s( 87.12%)p 0.10(  8.99%)d 0.04(  3.89%)
                                           -0.0000  0.0047  0.9326 -0.0152 -0.0354
                                            0.0155  0.0211 -0.1512 -0.1663 -0.0076
                                            0.0629 -0.0978  0.0482  0.0150 -0.0840
                                            0.0533 -0.1128  0.0845 -0.1223 -0.0482
                                            0.1106 -0.0470
   150. (0.00027) RY*( 6) C   6           s(  7.89%)p10.76( 84.83%)d 0.92(  7.28%)
                                           -0.0000  0.0022  0.2219 -0.1717 -0.0113
                                           -0.0150 -0.0551  0.6984  0.2806 -0.0125
                                           -0.0815  0.4532  0.2043  0.0066  0.0273
                                           -0.1356 -0.0733 -0.0893  0.1321  0.1658
                                            0.1408 -0.0095
   151. (0.00015) RY*( 7) C   6           s( 74.38%)p 0.10(  7.54%)d 0.24( 18.08%)
                                            0.0000 -0.0045 -0.0407  0.8611 -0.0258
                                           -0.0050 -0.0442  0.1644 -0.0394  0.0015
                                           -0.0110  0.0972  0.1225 -0.0042  0.0091
                                            0.0096 -0.1416  0.3106  0.0122 -0.1569
                                            0.1515 -0.1913
   152. (0.00008) RY*( 8) C   6           s(  4.17%)p 9.71( 40.43%)d13.30( 55.40%)
   153. (0.00006) RY*( 9) C   6           s(  3.39%)p17.63( 59.74%)d10.88( 36.87%)
   154. (0.00002) RY*(10) C   6           s( 16.48%)p 0.67( 11.12%)d 4.39( 72.39%)
   155. (0.00002) RY*(11) C   6           s(  0.23%)p99.99( 96.64%)d13.39(  3.13%)
   156. (0.00000) RY*(12) C   6           s(  2.04%)p47.73( 97.34%)d 0.31(  0.62%)
   157. (0.00001) RY*(13) C   6           s(  0.63%)p99.99( 72.90%)d41.93( 26.47%)
   158. (0.00000) RY*(14) C   6           s( 96.21%)p 0.02(  2.22%)d 0.02(  1.57%)
   159. (0.00001) RY*(15) C   6           s(  5.10%)p 5.08( 25.92%)d13.53( 68.98%)
   160. (0.00001) RY*(16) C   6           s(  0.38%)p99.99( 93.65%)d15.79(  5.97%)
   161. (0.00000) RY*(17) C   6           s(  0.03%)p99.99( 13.76%)d99.99( 86.20%)
   162. (0.01029) RY*( 1) C   7           s(  3.01%)p31.54( 94.81%)d 0.73(  2.18%)
                                            0.0000 -0.0038  0.1724  0.0181 -0.0015
                                           -0.0039 -0.2379 -0.0506  0.0249  0.0042
                                            0.1346  0.0008 -0.0118  0.0379 -0.9307
                                            0.0426 -0.0244 -0.0063 -0.0294 -0.0634
                                            0.0468 -0.1212
   163. (0.00518) RY*( 2) C   7           s(  2.55%)p37.30( 95.11%)d 0.92(  2.34%)
                                            0.0000 -0.0265  0.1567 -0.0152  0.0005
                                            0.0124  0.8995  0.0344 -0.0189  0.0002
                                           -0.2774  0.0003 -0.0140  0.0166 -0.2327
                                            0.0930  0.0129 -0.0467 -0.1158 -0.0484
                                           -0.0715 -0.0196
   164. (0.00309) RY*( 3) C   7           s(  0.36%)p99.99( 71.21%)d79.73( 28.44%)
                                           -0.0000  0.0023 -0.0256  0.0539 -0.0014
                                           -0.0037 -0.1573  0.2242 -0.0138 -0.0185
                                           -0.5099 -0.6071  0.0032  0.0012 -0.0428
                                            0.0755 -0.0196  0.5104 -0.1120  0.0476
                                            0.0937 -0.0158
   165. (0.00217) RY*( 4) C   7           s(  1.11%)p87.77( 97.45%)d 1.29(  1.44%)
                                           -0.0000  0.0051 -0.0540  0.0900  0.0074
                                           -0.0018  0.0947  0.8717  0.0234  0.0007
                                            0.2937 -0.0286 -0.0270 -0.0043 -0.0590
                                           -0.3259  0.0877 -0.0280  0.1051 -0.0373
                                           -0.0205  0.0267
   166. (0.00132) RY*( 5) C   7           s(  1.76%)p52.50( 92.42%)d 3.30(  5.82%)
                                           -0.0000 -0.0025  0.1288  0.0310 -0.0061
                                           -0.0012 -0.1865  0.1592  0.0611 -0.0065
                                           -0.6330  0.5883  0.1162  0.0090 -0.0310
                                           -0.3114 -0.0443 -0.0544 -0.0149  0.1791
                                            0.0876 -0.1234
   167. (0.00107) RY*( 6) C   7           s( 16.79%)p 0.82( 13.74%)d 4.14( 69.47%)
                                            0.0000  0.0003  0.4008 -0.0854  0.0005
                                           -0.0038 -0.0283  0.0765 -0.0193  0.0066
                                            0.1115  0.1655 -0.0478  0.0146  0.1004
                                            0.1739 -0.2183  0.4244  0.2530  0.0304
                                           -0.6057 -0.2878
   168. (0.00075) RY*( 7) C   7           s(  5.65%)p14.64( 82.77%)d 2.05( 11.57%)
                                           -0.0000 -0.0029  0.2257  0.0702  0.0257
                                            0.0057  0.1077 -0.3338 -0.0865 -0.0011
                                            0.1692 -0.1397  0.0176  0.0036  0.0014
                                           -0.8035 -0.0553  0.2741 -0.1450  0.0695
                                           -0.0428  0.1136
   169. (0.00038) RY*( 8) C   7           s( 52.71%)p 0.37( 19.24%)d 0.53( 28.05%)
                                           -0.0000 -0.0015  0.7135 -0.1251  0.0482
                                            0.0239 -0.0617  0.1230 -0.1759  0.0021
                                            0.0630 -0.1769 -0.0605  0.0154  0.1877
                                            0.0944 -0.2422 -0.2806 -0.0566  0.0249
                                            0.4400 -0.0661
   170. (0.00033) RY*( 9) C   7           s(  5.89%)p 5.39( 31.75%)d10.59( 62.36%)
                                            0.0000  0.0030  0.1339  0.2019  0.0126
                                           -0.0065 -0.1162 -0.0720  0.2260 -0.0028
                                           -0.2939 -0.3191 -0.1526  0.0051  0.0127
                                           -0.1897 -0.0080 -0.4800  0.3154 -0.3840
                                           -0.3787  0.0538
   171. (0.00027) RY*(10) C   7           s( 25.82%)p 2.50( 64.47%)d 0.38(  9.72%)
                                            0.0000 -0.0053  0.1424  0.4870  0.0269
                                            0.0051  0.0685 -0.0171  0.7151  0.0037
                                            0.1347  0.0214  0.1994 -0.0027  0.0376
                                            0.1391 -0.2215  0.0941 -0.0258  0.2093
                                            0.1239  0.1688
   172. (0.00022) RY*(11) C   7           s(  3.60%)p 9.28( 33.43%)d17.49( 62.97%)
                                            0.0000  0.0010 -0.0509  0.1796 -0.0339
                                            0.0072  0.0352 -0.0655  0.0779  0.0153
                                            0.0344 -0.1489 -0.4823  0.0032  0.0203
                                           -0.0483  0.2523 -0.1685 -0.0051  0.5831
                                           -0.0172 -0.5108
   173. (0.00015) RY*(12) C   7           s(  2.36%)p26.15( 61.72%)d15.22( 35.92%)
                                           -0.0000 -0.0018  0.0320  0.1502 -0.0019
                                            0.0053  0.0103 -0.0226  0.1037 -0.0076
                                           -0.0116  0.2684 -0.7280  0.0052  0.0472
                                            0.0224  0.0280  0.3067 -0.0058 -0.4266
                                            0.2727  0.0938
   174. (0.00014) RY*(13) C   7           s( 28.75%)p 1.85( 53.16%)d 0.63( 18.09%)
                                           -0.0000 -0.0051 -0.2536  0.4697  0.0497
                                            0.0044  0.0923 -0.0432 -0.4627  0.0009
                                           -0.0207  0.0086 -0.0111 -0.0067 -0.0648
                                            0.0012 -0.5498 -0.0133  0.3901  0.0831
                                            0.1387 -0.0484
   175. (0.00008) RY*(14) C   7           s( 30.51%)p 0.69( 21.05%)d 1.59( 48.45%)
   176. (0.00006) RY*(15) C   7           s( 15.44%)p 2.00( 30.94%)d 3.47( 53.62%)
   177. (0.00003) RY*(16) C   7           s( 13.42%)p 2.72( 36.53%)d 3.73( 50.05%)
   178. (0.00001) RY*(17) C   7           s( 90.26%)p 0.01(  0.46%)d 0.10(  9.28%)
   179. (0.00742) RY*( 1) C   8           s(  0.07%)p99.99( 96.80%)d43.48(  3.12%)
                                            0.0000 -0.0026  0.0225 -0.0098  0.0106
                                            0.0116 -0.1536  0.0878 -0.0057 -0.0250
                                            0.8186 -0.0304  0.0056  0.0080  0.4854
                                            0.1699 -0.0186 -0.0647 -0.0588  0.0804
                                           -0.0925 -0.0927
   180. (0.00472) RY*( 2) C   8           s(  6.91%)p12.95( 89.54%)d 0.51(  3.55%)
                                           -0.0000  0.0079  0.2540  0.0665  0.0119
                                           -0.0041  0.0044  0.0437  0.0376  0.0113
                                           -0.4820 -0.0855 -0.0467  0.0119  0.8058
                                           -0.0262 -0.0009  0.0063  0.0468 -0.1422
                                           -0.0193 -0.1125
   181. (0.00330) RY*( 3) C   8           s(  3.59%)p25.98( 93.17%)d 0.90(  3.24%)
                                           -0.0000  0.0017  0.1807 -0.0556 -0.0111
                                           -0.0054 -0.9315  0.0332  0.0043  0.0039
                                           -0.1041  0.1725 -0.0007 -0.0037 -0.1013
                                           -0.1087  0.0114  0.1031  0.0663  0.0497
                                           -0.1144 -0.0429
   182. (0.00194) RY*( 4) C   8           s( 32.97%)p 2.00( 65.97%)d 0.03(  1.06%)
                                           -0.0000  0.0008  0.5672 -0.0870 -0.0209
                                            0.0016  0.1402 -0.7061  0.0550  0.0118
                                            0.1523  0.2875 -0.0440 -0.0007 -0.0304
                                           -0.1689 -0.0325  0.0087 -0.0773 -0.0662
                                            0.0113 -0.0036
   183. (0.00116) RY*( 5) C   8           s( 17.17%)p 4.60( 78.96%)d 0.23(  3.87%)
                                           -0.0000  0.0005  0.4055  0.0826  0.0218
                                           -0.0043  0.0405  0.2076  0.1037  0.0076
                                           -0.0990  0.1831 -0.1422 -0.0063 -0.1465
                                            0.7991  0.1024  0.0381 -0.1124  0.1143
                                            0.1062 -0.0159
   184. (0.00083) RY*( 6) C   8           s(  1.15%)p79.29( 91.21%)d 6.64(  7.64%)
                                           -0.0000  0.0035  0.1010 -0.0356 -0.0048
                                           -0.0040  0.1467  0.5080 -0.0996  0.0030
                                            0.0452  0.7099 -0.0144  0.0055  0.0529
                                           -0.3313 -0.0611 -0.1513 -0.1341 -0.0762
                                            0.1273  0.1164
   185. (0.00076) RY*( 7) C   8           s(  9.98%)p 1.34( 13.39%)d 7.68( 76.63%)
                                           -0.0000 -0.0031  0.3109 -0.0558 -0.0007
                                           -0.0146  0.0320  0.1568 -0.0113 -0.0018
                                            0.0651 -0.2289 -0.0474  0.0017 -0.0722
                                           -0.2083 -0.0213 -0.2040  0.4710  0.4111
                                            0.5205 -0.2508
   186. (0.00070) RY*( 8) C   8           s( 24.92%)p 2.05( 50.99%)d 0.97( 24.09%)
                                           -0.0000 -0.0060  0.4989  0.0163 -0.0067
                                            0.0025  0.0532  0.3517 -0.0017  0.0095
                                            0.0903 -0.5065 -0.1012 -0.0078 -0.1787
                                           -0.2760  0.0139  0.0831 -0.3678 -0.1368
                                           -0.2319  0.1619
   187. (0.00024) RY*( 9) C   8           s( 29.23%)p 0.46( 13.37%)d 1.96( 57.40%)
                                            0.0000  0.0024 -0.1103  0.5287 -0.0245
                                           -0.0086 -0.2072 -0.1429  0.2159 -0.0050
                                           -0.0001 -0.0845 -0.0739  0.0000  0.0139
                                           -0.0617  0.0838 -0.4328 -0.4089 -0.0871
                                            0.4452  0.1170
   188. (0.00019) RY*(10) C   8           s(  1.36%)p15.48( 21.08%)d56.94( 77.55%)
                                            0.0000 -0.0029  0.0868 -0.0772  0.0114
                                           -0.0045 -0.0113  0.0648 -0.0658 -0.0018
                                            0.0503 -0.0245  0.2723 -0.0207 -0.1553
                                            0.0816  0.3061 -0.3955  0.1687 -0.6248
                                           -0.0757 -0.4411
   189. (0.00017) RY*(11) C   8           s( 52.45%)p 0.26( 13.41%)d 0.65( 34.14%)
                                            0.0000 -0.0006  0.0432  0.7216 -0.0434
                                            0.0028  0.0799  0.0515  0.0858  0.0054
                                            0.1270  0.1127 -0.2659 -0.0058 -0.0796
                                           -0.1024  0.0355  0.2669  0.4403 -0.1457
                                           -0.2226 -0.0744
   190. (0.00011) RY*(12) C   8           s(  3.54%)p11.12( 39.40%)d16.10( 57.06%)
                                            0.0000  0.0033 -0.0397  0.1416  0.1175
                                            0.0026  0.0263 -0.0058 -0.1207 -0.0067
                                           -0.0822  0.0273 -0.0947 -0.0031 -0.0999
                                           -0.0040 -0.5934 -0.1001 -0.3014  0.1364
                                           -0.1760 -0.6482
   191. (0.00008) RY*(13) C   8           s( 14.32%)p 3.12( 44.71%)d 2.86( 40.97%)
   192. (0.00005) RY*(14) C   8           s(  5.98%)p10.78( 64.44%)d 4.95( 29.58%)
   193. (0.00004) RY*(15) C   8           s(  0.83%)p27.05( 22.46%)d92.39( 76.71%)
   194. (0.00001) RY*(16) C   8           s(  0.37%)p99.99( 97.64%)d 5.39(  1.99%)
   195. (0.00001) RY*(17) C   8           s( 95.16%)p 0.04(  3.57%)d 0.01(  1.27%)
   196. (0.00554) RY*( 1) N   9           s(  0.04%)p99.99( 96.83%)d85.35(  3.13%)
                                            0.0000  0.0033  0.0187  0.0023 -0.0009
                                           -0.0016 -0.0772 -0.0078 -0.0051 -0.0273
                                            0.9554  0.0255  0.0083  0.0067 -0.2188
                                           -0.0028  0.0055 -0.1729  0.0336 -0.0049
                                           -0.0162  0.0042
   197. (0.00403) RY*( 2) N   9           s(  5.73%)p16.11( 92.27%)d 0.35(  2.00%)
                                           -0.0000 -0.0231  0.2334  0.0471  0.0059
                                            0.0174  0.8875 -0.0705 -0.0159 -0.0043
                                            0.1382  0.0145 -0.0073 -0.0077  0.3254
                                           -0.0650 -0.0068 -0.0263 -0.0326 -0.0327
                                            0.0611 -0.1158
   198. (0.00194) RY*( 3) N   9           s( 51.37%)p 0.88( 45.17%)d 0.07(  3.46%)
                                            0.0000  0.0019  0.7167 -0.0107 -0.0027
                                           -0.0020 -0.4098 -0.2226 -0.0263  0.0009
                                            0.0549  0.0140  0.0421 -0.0013  0.4654
                                            0.0537  0.0949 -0.0272 -0.0508 -0.0320
                                            0.0646 -0.1615
   199. (0.00105) RY*( 4) N   9           s( 32.67%)p 1.57( 51.22%)d 0.49( 16.11%)
                                            0.0000  0.0006  0.5165 -0.2449  0.0016
                                           -0.0008  0.1494 -0.0850 -0.0577 -0.0014
                                           -0.1525 -0.0090  0.0342 -0.0070 -0.6522
                                           -0.0973  0.1413  0.0576  0.3943  0.0145
                                           -0.0034  0.0452
   200. (0.00037) RY*( 5) N   9           s(  0.50%)p99.99( 56.80%)d85.62( 42.70%)
                                            0.0000 -0.0015 -0.0016  0.0704  0.0047
                                           -0.0015  0.0335 -0.1741 -0.0324  0.0021
                                            0.1188 -0.6369  0.0737 -0.0035 -0.0859
                                            0.3205 -0.0139  0.6321 -0.1294 -0.0662
                                            0.0778 -0.0173
   201. (0.00024) RY*( 6) N   9           s(  8.32%)p 8.84( 73.54%)d 2.18( 18.14%)
                                           -0.0000 -0.0011  0.2460 -0.1495 -0.0178
                                            0.0045 -0.0315  0.7302  0.1351  0.0021
                                            0.0814 -0.1667 -0.0389  0.0078  0.1615
                                           -0.2944 -0.1848  0.2325 -0.0091  0.0110
                                           -0.0649  0.3507
   202. (0.00017) RY*( 7) N   9           s(  9.48%)p 2.54( 24.08%)d 7.01( 66.44%)
                                           -0.0000 -0.0032 -0.1806  0.2489  0.0133
                                           -0.0066 -0.0674 -0.1998 -0.0867  0.0052
                                            0.0924  0.1226 -0.0525  0.0190  0.2820
                                           -0.2763  0.0787  0.3460  0.7073 -0.1090
                                            0.0048  0.1804
   203. (0.00011) RY*( 8) N   9           s(  4.56%)p11.66( 53.10%)d 9.30( 42.34%)
                                           -0.0000 -0.0043  0.1051  0.1833 -0.0299
                                            0.0043  0.0364 -0.1563  0.3589 -0.0007
                                           -0.0444 -0.2141 -0.0421  0.0089  0.0547
                                            0.3506 -0.4482 -0.2958  0.2976  0.3338
                                           -0.2416  0.2784
   204. (0.00008) RY*( 9) N   9           s( 78.97%)p 0.19( 14.76%)d 0.08(  6.28%)
   205. (0.00007) RY*(10) N   9           s(  0.42%)p99.99( 64.72%)d83.67( 34.87%)
   206. (0.00004) RY*(11) N   9           s(  2.11%)p25.27( 53.27%)d21.16( 44.62%)
   207. (0.00004) RY*(12) N   9           s(  4.16%)p 3.04( 12.65%)d20.00( 83.19%)
   208. (0.00001) RY*(13) N   9           s(  0.16%)p99.99( 27.62%)d99.99( 72.22%)
   209. (0.00001) RY*(14) N   9           s(  0.27%)p99.99( 89.73%)d37.32( 10.00%)
   210. (0.00001) RY*(15) N   9           s(  2.30%)p19.95( 45.79%)d22.62( 51.91%)
   211. (0.00000) RY*(16) N   9           s( 98.64%)p 0.01(  1.07%)d 0.00(  0.30%)
   212. (0.00000) RY*(17) N   9           s(  0.44%)p99.99( 97.43%)d 4.88(  2.14%)
   213. (0.00799) RY*( 1) C  10           s(  0.08%)p99.99( 94.90%)d60.49(  5.01%)
                                           -0.0000 -0.0088  0.0179  0.0207 -0.0013
                                           -0.0119 -0.2306 -0.0150  0.0215  0.0058
                                            0.7732 -0.0020 -0.0131 -0.0281  0.5376
                                           -0.0544  0.0646  0.0602 -0.0490  0.1798
                                           -0.0099  0.1080
   214. (0.00663) RY*( 2) C  10           s(  0.32%)p99.99( 95.47%)d12.98(  4.20%)
                                            0.0000  0.0081  0.0522 -0.0122 -0.0171
                                            0.0077  0.4004  0.0164 -0.0185 -0.0224
                                           -0.4245  0.0305  0.0431 -0.0153  0.7784
                                            0.0622  0.0187  0.0347  0.0900 -0.0540
                                            0.0642  0.1602
   215. (0.00309) RY*( 3) C  10           s(  0.02%)p99.99( 59.96%)d99.99( 40.02%)
                                           -0.0000 -0.0008  0.0123  0.0045 -0.0017
                                           -0.0141 -0.6273 -0.2516  0.0373 -0.0072
                                           -0.3084 -0.1281  0.0261  0.0028  0.1643
                                            0.0415 -0.0149 -0.0657 -0.5068 -0.2499
                                           -0.1260  0.2465
   216. (0.00084) RY*( 4) C  10           s(  0.02%)p99.99(  9.09%)d99.99( 90.89%)
                                           -0.0000  0.0018 -0.0082  0.0129 -0.0022
                                            0.0031 -0.0748  0.2370 -0.0208  0.0026
                                           -0.0286  0.1563 -0.0502  0.0017  0.0200
                                           -0.0197  0.0114 -0.6330 -0.2000  0.1601
                                            0.6650  0.0186
   217. (0.00063) RY*( 5) C  10           s(  0.62%)p99.99( 65.14%)d54.82( 34.23%)
                                           -0.0000 -0.0083  0.0626 -0.0318  0.0354
                                           -0.0033  0.0497 -0.1739  0.0890 -0.0044
                                           -0.1810  0.0728 -0.1423 -0.0206 -0.0623
                                           -0.7244  0.1531  0.0760 -0.0982  0.5157
                                           -0.0738  0.2357
   218. (0.00061) RY*( 6) C  10           s( 21.58%)p 0.87( 18.73%)d 2.77( 59.70%)
                                            0.0000 -0.0140  0.3871 -0.2559  0.0148
                                            0.0009 -0.1065  0.0781 -0.1268 -0.0070
                                            0.0805 -0.1762  0.1692 -0.0055 -0.1104
                                           -0.2580 -0.0933  0.0821  0.3746 -0.3719
                                            0.2880  0.4782
   219. (0.00039) RY*( 7) C  10           s( 70.40%)p 0.11(  7.74%)d 0.31( 21.86%)
                                           -0.0000  0.0012  0.8324 -0.1046  0.0105
                                            0.0007  0.0458  0.0729  0.0016  0.0176
                                           -0.0187 -0.1861 -0.0611  0.0297  0.0361
                                            0.0930 -0.1419 -0.0481 -0.2216  0.1963
                                           -0.1164 -0.3393
   220. (0.00015) RY*( 8) C  10           s( 10.58%)p 5.09( 53.90%)d 3.36( 35.52%)
                                            0.0000  0.0158  0.1380  0.2734  0.1082
                                            0.0049 -0.0267 -0.2240 -0.0640 -0.0019
                                            0.0377  0.5646 -0.0675  0.0192  0.0637
                                           -0.2816 -0.2747  0.2703 -0.0960 -0.3419
                                            0.2490 -0.3067
   221. (0.00015) RY*( 9) C  10           s(  2.89%)p22.65( 65.36%)d11.01( 31.76%)
                                           -0.0000  0.0000 -0.0600  0.1574 -0.0217
                                           -0.0053 -0.5394  0.4074 -0.2704 -0.0026
                                           -0.2636 -0.0442  0.0935  0.0000  0.1615
                                           -0.1303 -0.0171  0.1456  0.3857  0.2272
                                           -0.0118 -0.3096
   222. (0.00009) RY*(10) C  10           s(  6.04%)p14.03( 84.76%)d 1.52(  9.20%)
   223. (0.00007) RY*(11) C  10           s( 46.88%)p 0.44( 20.63%)d 0.69( 32.49%)
   224. (0.00005) RY*(12) C  10           s( 14.48%)p 5.23( 75.66%)d 0.68(  9.86%)
   225. (0.00002) RY*(13) C  10           s(  1.59%)p40.82( 64.83%)d21.15( 33.58%)
   226. (0.00003) RY*(14) C  10           s( 27.53%)p 0.61( 16.69%)d 2.03( 55.78%)
   227. (0.00002) RY*(15) C  10           s(  0.64%)p99.99( 67.99%)d48.80( 31.36%)
   228. (0.00000) RY*(16) C  10           s(  0.15%)p99.99( 97.83%)d13.28(  2.02%)
   229. (0.00000) RY*(17) C  10           s( 96.22%)p 0.02(  1.54%)d 0.02(  2.24%)
   230. (0.00670) RY*( 1) C  11           s(  0.66%)p99.99( 96.03%)d 5.05(  3.31%)
                                            0.0000  0.0252  0.0730  0.0246 -0.0001
                                           -0.0161  0.3559 -0.0420  0.0105  0.0296
                                           -0.3063  0.0579 -0.0233 -0.0124  0.8559
                                           -0.0102  0.0026 -0.0477  0.0754 -0.1579
                                            0.0089 -0.0133
   231. (0.00263) RY*( 2) C  11           s(  0.76%)p99.99( 96.66%)d 3.42(  2.58%)
                                           -0.0000 -0.0150  0.0761 -0.0391  0.0023
                                           -0.0037 -0.2813  0.0180 -0.0064  0.0250
                                            0.8165 -0.1208 -0.0552  0.0274  0.4253
                                           -0.0876 -0.1133 -0.0192 -0.0697  0.0597
                                           -0.0455 -0.1223
   232. (0.00120) RY*( 3) C  11           s(  3.16%)p24.55( 77.65%)d 6.06( 19.18%)
                                            0.0000  0.0018  0.1774 -0.0119  0.0025
                                            0.0182 -0.7677 -0.0782 -0.0270  0.0105
                                           -0.3801 -0.0572 -0.0088 -0.0096  0.1638
                                           -0.0620  0.0364  0.2680  0.2028 -0.0114
                                           -0.2649 -0.0928
   233. (0.00112) RY*( 4) C  11           s( 72.62%)p 0.32( 23.40%)d 0.05(  3.98%)
                                            0.0000  0.0071  0.8516 -0.0221  0.0192
                                           -0.0123  0.1592 -0.0570  0.0293  0.0055
                                           -0.0074 -0.1182  0.0134 -0.0201 -0.1518
                                           -0.3893  0.1231 -0.1567 -0.0706 -0.0342
                                           -0.0036 -0.0951
   234. (0.00053) RY*( 5) C  11           s(  0.16%)p99.99( 29.36%)d99.99( 70.49%)
                                            0.0000 -0.0002  0.0300 -0.0244 -0.0077
                                           -0.0014  0.2759  0.3843  0.1099 -0.0001
                                            0.1258  0.1587  0.0268 -0.0005 -0.0687
                                           -0.1039 -0.0198  0.3612  0.6452  0.1942
                                           -0.1863 -0.2927
   235. (0.00025) RY*( 6) C  11           s( 21.26%)p 3.32( 70.62%)d 0.38(  8.11%)
                                           -0.0000 -0.0023  0.4579 -0.0515 -0.0166
                                           -0.0065 -0.0206 -0.0400  0.0299  0.0197
                                            0.1025  0.3268 -0.1190  0.0083 -0.0071
                                            0.7507 -0.0881  0.1807  0.0452 -0.0170
                                            0.1294  0.1715
   236. (0.00022) RY*( 7) C  11           s(  0.23%)p99.99( 73.08%)d99.99( 26.68%)
                                           -0.0000 -0.0012  0.0438  0.0108 -0.0177
                                           -0.0001 -0.2738  0.7054  0.0214  0.0014
                                           -0.1234  0.3323 -0.1087 -0.0002  0.0747
                                           -0.1194 -0.0223 -0.3595 -0.0825  0.0938
                                            0.3470  0.0395
   237. (0.00018) RY*( 8) C  11           s( 26.57%)p 1.85( 49.09%)d 0.92( 24.34%)
                                           -0.0000 -0.0060  0.0695  0.5097 -0.0332
                                            0.0021  0.0281  0.2426  0.0330 -0.0017
                                           -0.0013 -0.3890  0.1904  0.0037  0.0999
                                            0.2394  0.4187  0.0032 -0.0636  0.4192
                                           -0.1296  0.2164
   238. (0.00009) RY*( 9) C  11           s(  2.48%)p27.08( 67.18%)d12.23( 30.33%)
   239. (0.00006) RY*(10) C  11           s( 19.63%)p 2.38( 46.75%)d 1.71( 33.63%)
   240. (0.00006) RY*(11) C  11           s(  7.16%)p 3.01( 21.56%)d 9.96( 71.28%)
   241. (0.00002) RY*(12) C  11           s( 24.29%)p 3.05( 74.01%)d 0.07(  1.70%)
   242. (0.00002) RY*(13) C  11           s( 25.36%)p 0.75( 18.98%)d 2.19( 55.66%)
   243. (0.00001) RY*(14) C  11           s(  4.99%)p 4.26( 21.26%)d14.78( 73.75%)
   244. (0.00000) RY*(15) C  11           s( 88.59%)p 0.10(  8.42%)d 0.03(  2.98%)
   245. (0.00001) RY*(16) C  11           s(  0.54%)p64.35( 34.68%)d99.99( 64.78%)
   246. (0.00000) RY*(17) C  11           s(  1.64%)p55.87( 91.34%)d 4.30(  7.02%)
   247. (0.00554) RY*( 1) C  12           s(  0.51%)p99.99( 94.64%)d 9.48(  4.85%)
                                            0.0000 -0.0265  0.0496 -0.0434  0.0082
                                            0.0091 -0.3350 -0.0371 -0.0162 -0.0244
                                            0.8713  0.0986  0.0497 -0.0082  0.2441
                                            0.0146  0.0267  0.0732  0.0750 -0.0886
                                            0.0971  0.1422
   248. (0.00199) RY*( 2) C  12           s(  0.20%)p99.99( 98.19%)d 7.87(  1.60%)
                                            0.0000 -0.0017  0.0451  0.0024 -0.0004
                                            0.0128  0.2920  0.0337 -0.0800 -0.0063
                                           -0.1452 -0.0162  0.0525  0.0390  0.8987
                                            0.0872 -0.2190  0.0462 -0.0157  0.0882
                                            0.0127  0.0756
   249. (0.00076) RY*( 3) C  12           s(  0.01%)p99.99( 87.25%)d99.99( 12.73%)
                                            0.0000  0.0002  0.0061  0.0097  0.0031
                                            0.0189 -0.7748  0.2799 -0.1004  0.0087
                                           -0.3518  0.1174 -0.0483 -0.0049  0.1928
                                           -0.0756  0.0234  0.1923 -0.0741 -0.1145
                                           -0.2634  0.0491
   250. (0.00057) RY*( 4) C  12           s(  0.94%)p 4.56(  4.27%)d99.99( 94.79%)
                                           -0.0000  0.0004  0.0689  0.0676  0.0078
                                            0.0050  0.1813  0.0025  0.0052  0.0038
                                            0.0834 -0.0207 -0.0066 -0.0012 -0.0482
                                            0.0044  0.0016 -0.0514 -0.7599 -0.3963
                                           -0.2657  0.3744
   251. (0.00038) RY*( 5) C  12           s( 51.41%)p 0.89( 45.63%)d 0.06(  2.96%)
                                           -0.0000  0.0041  0.7113 -0.0872 -0.0220
                                           -0.0017  0.0210 -0.2003 -0.0224  0.0111
                                           -0.0596  0.1162 -0.0499  0.0140 -0.0172
                                           -0.5981 -0.1933 -0.0341  0.1127 -0.1208
                                            0.0284  0.0176
   252. (0.00035) RY*( 6) C  12           s( 46.12%)p 1.01( 46.60%)d 0.16(  7.29%)
                                           -0.0000  0.0007  0.6263  0.2618 -0.0197
                                           -0.0098 -0.0211  0.1976  0.1110  0.0136
                                           -0.0167 -0.0802 -0.1807 -0.0120 -0.0793
                                            0.5977  0.1040  0.0137  0.0984  0.1586
                                            0.0022  0.1945
   253. (0.00013) RY*( 7) C  12           s( 60.41%)p 0.19( 11.57%)d 0.46( 28.02%)
                                            0.0000 -0.0075 -0.2379  0.7393 -0.0300
                                            0.0056 -0.0183 -0.1595  0.0535 -0.0115
                                           -0.0217  0.0647 -0.1877  0.0042  0.0217
                                           -0.1425 -0.1621 -0.2232  0.3221 -0.1849
                                           -0.0998  0.2872
   254. (0.00008) RY*( 8) C  12           s(  9.24%)p 6.99( 64.60%)d 2.83( 26.17%)
   255. (0.00005) RY*( 9) C  12           s(  5.08%)p 7.66( 38.95%)d11.01( 55.97%)
   256. (0.00002) RY*(10) C  12           s(  0.38%)p99.99( 92.60%)d18.36(  7.02%)
   257. (0.00003) RY*(11) C  12           s( 11.17%)p 1.90( 21.21%)d 6.06( 67.62%)
   258. (0.00001) RY*(12) C  12           s(  8.33%)p 9.09( 75.74%)d 1.91( 15.93%)
   259. (0.00001) RY*(13) C  12           s(  4.08%)p 3.76( 15.36%)d19.72( 80.56%)
   260. (0.00001) RY*(14) C  12           s(  2.89%)p31.89( 92.29%)d 1.67(  4.82%)
   261. (0.00000) RY*(15) C  12           s( 95.54%)p 0.03(  2.65%)d 0.02(  1.81%)
   262. (0.00001) RY*(16) C  12           s(  3.44%)p 3.45( 11.90%)d24.58( 84.66%)
   263. (0.00000) RY*(17) C  12           s(  0.35%)p99.99( 96.62%)d 8.77(  3.04%)
   264. (0.00541) RY*( 1) C  13           s(  0.39%)p99.99( 94.46%)d13.37(  5.16%)
                                           -0.0000  0.0266 -0.0380  0.0402 -0.0097
                                            0.0014 -0.1105 -0.0137  0.0004  0.0106
                                           -0.2725  0.0577 -0.0291  0.0269 -0.9206
                                            0.0540 -0.0490  0.0811  0.0086  0.1107
                                            0.0358  0.1772
   265. (0.00209) RY*( 2) C  13           s(  0.52%)p99.99( 97.32%)d 4.17(  2.17%)
                                           -0.0000 -0.0017  0.0602 -0.0395 -0.0014
                                           -0.0180 -0.4300  0.0696  0.0932  0.0346
                                            0.8207 -0.1469 -0.1787 -0.0087 -0.2055
                                            0.0327  0.0524 -0.0120 -0.0634  0.1011
                                           -0.0510 -0.0683
   266. (0.00099) RY*( 3) C  13           s(  0.19%)p99.99( 82.08%)d93.36( 17.73%)
                                           -0.0000  0.0001  0.0100  0.0424  0.0017
                                           -0.0098  0.7374  0.2976  0.0732 -0.0041
                                            0.3444  0.1481  0.0260  0.0029 -0.1899
                                           -0.0743 -0.0151 -0.2743 -0.1728  0.0184
                                            0.2606  0.0626
   267. (0.00056) RY*( 4) C  13           s(  0.37%)p30.82( 11.49%)d99.99( 88.14%)
                                            0.0000  0.0002 -0.0398  0.0462 -0.0025
                                           -0.0126  0.2772  0.0412  0.1077 -0.0058
                                            0.1314  0.0218  0.0401  0.0022 -0.0629
                                            0.0143 -0.0318  0.5142 -0.1828 -0.3054
                                           -0.6895  0.1219
   268. (0.00038) RY*( 5) C  13           s( 65.48%)p 0.47( 30.93%)d 0.05(  3.58%)
                                           -0.0000  0.0021  0.8030 -0.0847 -0.0541
                                            0.0073  0.0553  0.2001 -0.0796 -0.0055
                                           -0.1242 -0.4381  0.0583  0.0188 -0.0566
                                           -0.0122 -0.2130 -0.1083 -0.0170 -0.0039
                                           -0.1367 -0.0715
   269. (0.00026) RY*( 6) C  13           s( 28.16%)p 2.39( 67.27%)d 0.16(  4.58%)
                                           -0.0000  0.0016  0.4947  0.1917  0.0070
                                           -0.0053 -0.0293 -0.3835  0.1225  0.0150
                                            0.0623  0.6399 -0.2678  0.0051 -0.0098
                                           -0.1560 -0.0003 -0.0625  0.1048 -0.1746
                                           -0.0161 -0.0110
   270. (0.00018) RY*( 7) C  13           s( 76.93%)p 0.17( 13.24%)d 0.13(  9.83%)
                                            0.0000 -0.0058 -0.1027  0.8709 -0.0178
                                            0.0000 -0.0948  0.0774 -0.1220 -0.0026
                                            0.0379 -0.0995  0.2357 -0.0049 -0.0152
                                           -0.1380 -0.1279 -0.2365  0.0848 -0.0081
                                           -0.1737 -0.0700
   271. (0.00007) RY*( 8) C  13           s(  1.65%)p 5.94(  9.81%)d53.65( 88.54%)
   272. (0.00005) RY*( 9) C  13           s( 12.52%)p 3.13( 39.18%)d 3.86( 48.29%)
   273. (0.00004) RY*(10) C  13           s(  1.37%)p63.74( 87.30%)d 8.28( 11.34%)
   274. (0.00002) RY*(11) C  13           s(  3.10%)p30.44( 94.50%)d 0.77(  2.39%)
   275. (0.00001) RY*(12) C  13           s( 12.34%)p 6.07( 74.92%)d 1.03( 12.74%)
   276. (0.00001) RY*(13) C  13           s( 10.69%)p 5.90( 63.12%)d 2.45( 26.19%)
   277. (0.00002) RY*(14) C  13           s(  1.73%)p 7.86( 13.59%)d48.96( 84.68%)
   278. (0.00000) RY*(15) C  13           s( 83.41%)p 0.19( 15.68%)d 0.01(  0.91%)
   279. (0.00000) RY*(16) C  13           s(  0.80%)p99.99( 93.97%)d 6.51(  5.22%)
   280. (0.00000) RY*(17) C  13           s(  0.44%)p25.39( 11.22%)d99.99( 88.34%)
   281. (0.00575) RY*( 1) C  14           s(  0.80%)p99.99( 94.50%)d 5.87(  4.70%)
                                            0.0000 -0.0224  0.0625 -0.0595  0.0079
                                           -0.0131  0.4541 -0.0162  0.0176  0.0198
                                           -0.6291 -0.0126 -0.0239 -0.0121  0.5823
                                           -0.0350  0.0276  0.0472 -0.0918  0.1879
                                           -0.0318 -0.0001
   282. (0.00190) RY*( 2) C  14           s(  1.61%)p58.86( 94.67%)d 2.32(  3.72%)
                                            0.0000  0.0202  0.1242  0.0143 -0.0071
                                           -0.0006  0.1243  0.0167 -0.0334 -0.0123
                                           -0.5955  0.0049  0.0920 -0.0221 -0.7453
                                            0.0554  0.0872 -0.1053 -0.0423 -0.0142
                                           -0.0903 -0.1266
   283. (0.00102) RY*( 3) C  14           s(  0.53%)p99.99( 57.79%)d78.85( 41.68%)
                                            0.0000 -0.0008  0.0507  0.0520 -0.0032
                                           -0.0159  0.5382  0.3869  0.0767 -0.0053
                                            0.2785  0.1820  0.0072  0.0036 -0.1108
                                           -0.0933 -0.0273 -0.2944 -0.4879 -0.1370
                                            0.1588  0.2192
   284. (0.00056) RY*( 4) C  14           s( 63.62%)p 0.32( 20.58%)d 0.25( 15.79%)
                                            0.0000 -0.0041  0.7949 -0.0652 -0.0029
                                           -0.0056  0.2889 -0.0955  0.0755  0.0151
                                            0.2390 -0.1352 -0.1529 -0.0038 -0.0462
                                           -0.0551 -0.0575  0.2196  0.2120 -0.0773
                                           -0.2225 -0.0964
   285. (0.00047) RY*( 5) C  14           s( 27.48%)p 1.39( 38.33%)d 1.24( 34.18%)
                                            0.0000 -0.0026  0.5241 -0.0113  0.0033
                                           -0.0060 -0.5325  0.0584 -0.0043  0.0090
                                           -0.2001  0.0545 -0.1588 -0.0009  0.1636
                                            0.0344 -0.0066 -0.3938 -0.2491 -0.0371
                                            0.3491  0.0385
   286. (0.00041) RY*( 6) C  14           s( 66.52%)p 0.48( 31.97%)d 0.02(  1.52%)
                                           -0.0000 -0.0079  0.0531  0.8137 -0.0130
                                           -0.0013 -0.0027 -0.1622 -0.1026 -0.0015
                                           -0.0181 -0.2009  0.1161 -0.0062  0.0215
                                           -0.4761  0.0384 -0.0864  0.0124  0.0473
                                           -0.0116  0.0719
   287. (0.00019) RY*( 7) C  14           s( 23.12%)p 3.25( 75.11%)d 0.08(  1.77%)
                                            0.0000  0.0032 -0.0719  0.4740  0.0363
                                           -0.0002  0.0969 -0.1131  0.0906  0.0007
                                           -0.0575  0.2495 -0.4800  0.0022 -0.0117
                                            0.5484 -0.3520  0.0464  0.0458 -0.1122
                                            0.0209 -0.0211
   288. (0.00012) RY*( 8) C  14           s(  7.42%)p 5.35( 39.66%)d 7.14( 52.93%)
                                           -0.0000  0.0031  0.0120  0.1942  0.1905
                                            0.0002 -0.0136  0.1191  0.0894  0.0082
                                            0.0522  0.1509  0.1268  0.0119  0.1595
                                            0.1383  0.5365  0.0823 -0.1299 -0.3527
                                           -0.0368 -0.6163
   289. (0.00010) RY*( 9) C  14           s(  0.92%)p80.04( 73.84%)d27.35( 25.24%)
                                            0.0000  0.0006  0.0490  0.0771 -0.0296
                                            0.0036 -0.2687  0.4714  0.2235  0.0014
                                           -0.1585  0.4883 -0.0630 -0.0063  0.0024
                                           -0.3380 -0.1102  0.3955  0.0258 -0.0150
                                           -0.2748  0.1397
   290. (0.00008) RY*(10) C  14           s(  1.19%)p14.68( 17.52%)d68.08( 81.28%)
   291. (0.00005) RY*(11) C  14           s(  2.53%)p32.13( 81.34%)d 6.37( 16.13%)
   292. (0.00003) RY*(12) C  14           s(  7.83%)p 8.85( 69.30%)d 2.92( 22.87%)
   293. (0.00004) RY*(13) C  14           s(  1.27%)p24.47( 31.07%)d53.28( 67.66%)
   294. (0.00002) RY*(14) C  14           s(  0.93%)p25.15( 23.41%)d81.27( 75.66%)
   295. (0.00000) RY*(15) C  14           s( 93.47%)p 0.03(  2.91%)d 0.04(  3.62%)
   296. (0.00001) RY*(16) C  14           s(  0.67%)p96.26( 64.69%)d51.55( 34.64%)
   297. (0.00001) RY*(17) C  14           s(  0.19%)p99.99( 83.36%)d86.25( 16.45%)
   298. (0.00944) RY*( 1) C  15           s(  9.39%)p 9.08( 85.25%)d 0.57(  5.36%)
                                            0.0000  0.0418  0.3008 -0.0122 -0.0393
                                           -0.0615 -0.9020  0.0509 -0.0677  0.0036
                                           -0.0005 -0.0033  0.0031 -0.0002 -0.1650
                                            0.0231  0.0124 -0.0110 -0.1830 -0.0344
                                            0.0560 -0.1250
   299. (0.00698) RY*( 2) C  15           s(  5.30%)p 2.00( 10.61%)d15.88( 84.09%)
                                           -0.0000  0.0039  0.2301  0.0011  0.0007
                                            0.0004  0.0558  0.0634 -0.0265  0.0646
                                           -0.1513 -0.2259 -0.0019 -0.0383 -0.1238
                                            0.0112 -0.0574  0.8807  0.0904 -0.1440
                                            0.0012  0.1905
   300. (0.00671) RY*( 3) C  15           s( 23.10%)p 0.70( 16.08%)d 2.63( 60.83%)
                                           -0.0000  0.0114  0.4798 -0.0228 -0.0068
                                           -0.0083  0.0492  0.1576 -0.0546 -0.0421
                                           -0.0023  0.0708 -0.0224 -0.0441 -0.3143
                                           -0.0919 -0.1180 -0.2704  0.6430  0.1200
                                           -0.2273  0.2359
   301. (0.00245) RY*( 4) C  15           s( 18.14%)p 3.75( 67.95%)d 0.77( 13.92%)
                                           -0.0000 -0.0050  0.3946  0.1589 -0.0211
                                           -0.0505 -0.0380 -0.1969 -0.1458 -0.0035
                                            0.1507  0.0140 -0.0220 -0.0282  0.7542
                                           -0.0969 -0.1142  0.0033 -0.1070  0.0379
                                           -0.2641  0.2377
   302. (0.00082) RY*( 5) C  15           s( 32.04%)p 1.05( 33.77%)d 1.07( 34.19%)
                                           -0.0000  0.0030  0.5596 -0.0632 -0.0568
                                           -0.0148  0.3522 -0.1592  0.1184 -0.0015
                                           -0.1519 -0.0254  0.0042 -0.0231 -0.2739
                                            0.2309 -0.1463 -0.1672 -0.5485  0.0279
                                            0.1014 -0.0458
   303. (0.00044) RY*( 6) C  15           s(  0.13%)p99.99( 94.99%)d37.25(  4.87%)
                                           -0.0000  0.0015  0.0275 -0.0205 -0.0116
                                           -0.0049  0.0597 -0.1203  0.0581 -0.0364
                                            0.8490  0.2194 -0.2171  0.0059 -0.2703
                                           -0.1943 -0.0152  0.1586 -0.1292 -0.0604
                                           -0.0036  0.0571
   304. (0.00017) RY*( 7) C  15           s( 59.72%)p 0.54( 32.36%)d 0.13(  7.92%)
                                            0.0000  0.0093  0.0100  0.7679  0.0857
                                           -0.0024  0.0324  0.2602  0.0742 -0.0051
                                            0.1062  0.0107  0.0575  0.0006 -0.1047
                                            0.3860  0.2731 -0.0053 -0.0635 -0.0712
                                           -0.2646 -0.0094
   305. (0.00008) RY*( 8) C  15           s( 14.89%)p 5.54( 82.51%)d 0.17(  2.60%)
   306. (0.00005) RY*( 9) C  15           s( 24.76%)p 2.26( 55.95%)d 0.78( 19.29%)
   307. (0.00006) RY*(10) C  15           s(  8.56%)p 7.96( 68.19%)d 2.71( 23.24%)
   308. (0.00003) RY*(11) C  15           s(  0.96%)p99.99( 97.39%)d 1.73(  1.65%)
   309. (0.00002) RY*(12) C  15           s(  5.31%)p14.67( 77.93%)d 3.15( 16.76%)
   310. (0.00001) RY*(13) C  15           s(  0.52%)p99.99( 97.73%)d 3.35(  1.75%)
   311. (0.00002) RY*(14) C  15           s( 10.20%)p 4.23( 43.08%)d 4.58( 46.73%)
   312. (0.00000) RY*(15) C  15           s(  0.26%)p13.90(  3.59%)d99.99( 96.15%)
   313. (0.00000) RY*(16) C  15           s( 85.75%)p 0.09(  7.87%)d 0.07(  6.39%)
   314. (0.00001) RY*(17) C  15           s(  0.63%)p41.54( 26.04%)d99.99( 73.33%)
   315. (0.00243) RY*( 1) O  16           s(  3.97%)p23.86( 94.80%)d 0.31(  1.23%)
                                            0.0000  0.0018  0.1720  0.1007 -0.0016
                                            0.0061  0.3289 -0.0697 -0.0551  0.0025
                                           -0.1729  0.0071 -0.0058  0.0132 -0.8933
                                            0.0468 -0.0396  0.0175  0.0933  0.0126
                                           -0.0169  0.0531
   316. (0.00093) RY*( 2) O  16           s(  0.40%)p99.99( 97.51%)d 5.16(  2.08%)
                                            0.0000  0.0008  0.0635  0.0000 -0.0006
                                            0.0034  0.0469 -0.0071 -0.0077  0.0025
                                            0.9707 -0.0621  0.0407  0.0006 -0.1574
                                            0.0113 -0.0097 -0.1282  0.0243  0.0541
                                           -0.0166 -0.0244
   317. (0.00092) RY*( 3) O  16           s( 94.22%)p 0.05(  4.73%)d 0.01(  1.06%)
                                            0.0000  0.0091  0.9410 -0.2378 -0.0040
                                            0.0424 -0.1208 -0.0852 -0.0743  0.0010
                                           -0.0364 -0.0012 -0.0065  0.0122  0.1187
                                           -0.0436 -0.0247 -0.0118 -0.0985  0.0073
                                           -0.0098  0.0241
   318. (0.00012) RY*( 4) O  16           s( 28.97%)p 2.39( 69.11%)d 0.07(  1.92%)
                                            0.0000  0.0099  0.1678  0.5113  0.0020
                                            0.0320  0.7371 -0.0146 -0.0599  0.0004
                                            0.0152 -0.0080 -0.0043  0.0093  0.3731
                                           -0.0035 -0.0578  0.0264  0.0179 -0.0166
                                           -0.1264  0.0442
   319. (0.00004) RY*( 5) O  16           s( 58.17%)p 0.49( 28.38%)d 0.23( 13.44%)
   320. (0.00004) RY*( 6) O  16           s(  1.52%)p62.77( 95.43%)d 2.01(  3.05%)
   321. (0.00002) RY*( 7) O  16           s(  2.83%)p24.45( 69.32%)d 9.82( 27.85%)
   322. (0.00001) RY*( 8) O  16           s(  0.08%)p99.99( 99.80%)d 1.54(  0.12%)
   323. (0.00000) RY*( 9) O  16           s(  0.07%)p99.99( 99.90%)d 0.54(  0.04%)
   324. (0.00001) RY*(10) O  16           s(  2.36%)p40.04( 94.50%)d 1.33(  3.14%)
   325. (0.00000) RY*(11) O  16           s( 99.93%)p 0.00(  0.06%)d 0.00(  0.01%)
   326. (0.00000) RY*(12) O  16           s(  0.34%)p99.99( 99.26%)d 1.18(  0.40%)
   327. (0.00000) RY*(13) O  16           s(  0.37%)p 4.98(  1.85%)d99.99( 97.77%)
   328. (0.00000) RY*(14) O  16           s(  3.15%)p 4.48( 14.08%)d26.32( 82.77%)
   329. (0.00000) RY*(15) O  16           s(  0.01%)p29.41(  0.44%)d99.99( 99.55%)
   330. (0.00000) RY*(16) O  16           s(  2.80%)p 6.96( 19.46%)d27.80( 77.74%)
   331. (0.00000) RY*(17) O  16           s(  0.61%)p19.51( 11.85%)d99.99( 87.54%)
   332. (0.00103) RY*( 1)Br  17           s(  0.46%)p99.99( 99.54%)
                                           -0.0002  0.0675  0.0062  0.3628 -0.0105
                                           -0.9245  0.0112  0.0941
   333. (0.00083) RY*( 2)Br  17           s(  0.01%)p99.99( 99.99%)
                                            0.0000  0.0104  0.0153  0.9165  0.0061
                                            0.3388 -0.0035 -0.2118
   334. (0.00031) RY*( 3)Br  17           s( 15.52%)p 5.44( 84.48%)
                                           -0.0178  0.3936  0.0083 -0.1644  0.0151
                                           -0.1260  0.0593 -0.8933
   335. (0.00001) RY*( 4)Br  17           s( 84.00%)p 0.19( 16.00%)
   336. (0.00039) RY*( 1) H  18           s(100.00%)
                                           -0.0005  1.0000  0.0025
   337. (0.00022) RY*( 2) H  18           s(100.00%)
                                           -0.0012 -0.0025  1.0000
   338. (0.00047) RY*( 1) H  19           s(100.00%)
                                           -0.0006  1.0000  0.0022
   339. (0.00022) RY*( 2) H  19           s(100.00%)
                                           -0.0012 -0.0022  1.0000
   340. (0.00065) RY*( 1) H  20           s(100.00%)
                                           -0.0015  1.0000  0.0023
   341. (0.00027) RY*( 2) H  20           s(100.00%)
                                           -0.0007 -0.0023  1.0000
   342. (0.00074) RY*( 1) H  21           s(100.00%)
                                           -0.0017  1.0000  0.0017
   343. (0.00019) RY*( 2) H  21           s(100.00%)
                                           -0.0007 -0.0017  1.0000
   344. (0.00047) RY*( 1) H  22           s(100.00%)
                                           -0.0005  1.0000  0.0021
   345. (0.00022) RY*( 2) H  22           s(100.00%)
                                           -0.0012 -0.0021  1.0000
   346. (0.00248) RY*( 1) H  23           s(100.00%)
                                           -0.0040  1.0000  0.0011
   347. (0.00031) RY*( 2) H  23           s(100.00%)
                                           -0.0008 -0.0011  1.0000
   348. (0.00248) RY*( 1) H  24           s(100.00%)
                                            0.0068  1.0000 -0.0041
   349. (0.00039) RY*( 2) H  24           s(100.00%)
                                           -0.0021  0.0041  1.0000
   350. (0.00058) RY*( 1) H  25           s(100.00%)
                                           -0.0015  1.0000  0.0031
   351. (0.00022) RY*( 2) H  25           s(100.00%)
                                           -0.0010 -0.0031  1.0000
   352. (0.00041) RY*( 1) H  26           s(100.00%)
                                           -0.0008  1.0000  0.0030
   353. (0.00021) RY*( 2) H  26           s(100.00%)
                                           -0.0010 -0.0030  1.0000
   354. (0.00042) RY*( 1) H  27           s(100.00%)
                                           -0.0009  1.0000  0.0035
   355. (0.00022) RY*( 2) H  27           s(100.00%)
                                           -0.0011 -0.0035  1.0000
   356. (0.00074) RY*( 1) H  28           s(100.00%)
                                           -0.0017  1.0000  0.0016
   357. (0.00021) RY*( 2) H  28           s(100.00%)
                                           -0.0006 -0.0016  1.0000
   358. (0.00076) RY*( 1) H  29           s(100.00%)
                                           -0.0041  1.0000 -0.0022
   359. (0.00017) RY*( 2) H  29           s(100.00%)
                                            0.0004  0.0022  1.0000
   360. (0.01540) BD*( 1) C   1 - C   2  
                ( 50.08%)   0.7077* C   1 s( 34.66%)p 1.88( 65.30%)d 0.00(  0.03%)
                                            0.0000  0.5886 -0.0115  0.0001 -0.0000
                                            0.3726 -0.0405 -0.0025 -0.0001 -0.4412
                                           -0.0091  0.0100 -0.0001  0.5635 -0.0072
                                           -0.0104  0.0000 -0.0049  0.0087 -0.0145
                                           -0.0014  0.0031
                ( 49.92%)  -0.7065* C   2 s( 34.71%)p 1.88( 65.26%)d 0.00(  0.03%)
                                            0.0000  0.5890 -0.0135 -0.0015 -0.0003
                                           -0.3445 -0.0254 -0.0095 -0.0006  0.4562
                                           -0.0290  0.0045  0.0001 -0.5691  0.0175
                                           -0.0082 -0.0003 -0.0058  0.0105 -0.0128
                                            0.0008  0.0025
   361. (0.01555) BD*( 1) C   1 - C   6  
                ( 50.08%)   0.7077* C   1 s( 34.68%)p 1.88( 65.29%)d 0.00(  0.03%)
                                            0.0000  0.5888 -0.0112  0.0002 -0.0000
                                           -0.7746  0.0157  0.0135 -0.0002 -0.1164
                                           -0.0249  0.0056 -0.0000 -0.1931  0.0297
                                           -0.0000  0.0000  0.0066  0.0059 -0.0022
                                            0.0132 -0.0079
                ( 49.92%)  -0.7065* C   6 s( 34.69%)p 1.88( 65.27%)d 0.00(  0.03%)
                                            0.0000  0.5889 -0.0127 -0.0020 -0.0005
                                            0.7760 -0.0181  0.0120  0.0006  0.1396
                                           -0.0312 -0.0014 -0.0001  0.1706  0.0225
                                            0.0062  0.0004  0.0040  0.0082 -0.0024
                                            0.0133 -0.0069
   362. (0.32157) BD*( 2) C   1 - C   6  
                ( 49.62%)   0.7044* C   1 s(  0.00%)p 1.00( 99.96%)d 0.00(  0.04%)
                                            0.0000 -0.0003 -0.0002  0.0001  0.0000
                                            0.2731  0.0074  0.0036 -0.0001 -0.6612
                                           -0.0175 -0.0085  0.0005 -0.6979 -0.0187
                                           -0.0089  0.0004  0.0080  0.0123  0.0049
                                           -0.0113 -0.0041
                ( 50.38%)  -0.7098* C   6 s(  0.00%)p 1.00( 99.96%)d 0.00(  0.04%)
                                           -0.0000 -0.0001 -0.0005 -0.0002 -0.0001
                                            0.2725  0.0068 -0.0033 -0.0004 -0.6614
                                           -0.0166  0.0084  0.0011 -0.6980 -0.0177
                                            0.0087  0.0009 -0.0117 -0.0079 -0.0037
                                            0.0010 -0.0130
   363. (0.01151) BD*( 1) C   1 - H  18  
                ( 39.75%)   0.6304* C   1 s( 30.57%)p 2.27( 69.36%)d 0.00(  0.07%)
                                            0.0003 -0.5526 -0.0181  0.0003 -0.0001
                                           -0.4291 -0.0023 -0.0043 -0.0010 -0.5942
                                           -0.0031 -0.0059 -0.0012  0.3954  0.0020
                                            0.0039  0.0008 -0.0163  0.0121  0.0139
                                            0.0064  0.0039
                ( 60.25%)  -0.7762* H  18 s(100.00%)
                                           -1.0000 -0.0005 -0.0012
   364. (0.01492) BD*( 1) C   2 - C   3  
                ( 50.48%)   0.7105* C   2 s( 34.64%)p 1.89( 65.33%)d 0.00(  0.03%)
                                            0.0000  0.5885 -0.0093  0.0021  0.0003
                                           -0.4051 -0.0237 -0.0104 -0.0011 -0.5793
                                            0.0192 -0.0083 -0.0004  0.3895 -0.0282
                                            0.0044 -0.0002  0.0118 -0.0054 -0.0111
                                           -0.0007 -0.0043
                ( 49.52%)  -0.7037* C   3 s( 34.86%)p 1.87( 65.11%)d 0.00(  0.03%)
                                           -0.0001  0.5903  0.0140 -0.0017 -0.0001
                                            0.4243 -0.0381 -0.0004  0.0008  0.5726
                                            0.0008 -0.0062  0.0007 -0.3761 -0.0146
                                            0.0066 -0.0007  0.0099 -0.0047 -0.0130
                                           -0.0030 -0.0026
   365. (0.31674) BD*( 2) C   2 - C   3  
                ( 50.39%)   0.7099* C   2 s(  0.00%)p 1.00( 99.96%)d 0.00(  0.04%)
                                           -0.0000  0.0002  0.0001  0.0002 -0.0001
                                           -0.2753 -0.0061  0.0026  0.0002  0.6613
                                            0.0155 -0.0068 -0.0000  0.6970  0.0161
                                           -0.0071 -0.0005 -0.0089 -0.0130 -0.0052
                                            0.0119  0.0037
                ( 49.61%)  -0.7043* C   3 s(  0.00%)p 1.00( 99.96%)d 0.00(  0.04%)
                                           -0.0000  0.0026  0.0012 -0.0002 -0.0001
                                           -0.2791 -0.0037 -0.0031  0.0008  0.6611
                                            0.0133  0.0070 -0.0018  0.6958  0.0124
                                            0.0120 -0.0024 -0.0033  0.0044  0.0014
                                           -0.0095 -0.0152
   366. (0.01110) BD*( 1) C   2 - H  19  
                ( 39.69%)   0.6300* C   2 s( 30.56%)p 2.27( 69.37%)d 0.00(  0.07%)
                                            0.0003 -0.5525 -0.0179  0.0005 -0.0001
                                           -0.7999 -0.0044  0.0080 -0.0013 -0.1306
                                           -0.0005  0.0016 -0.0003 -0.1919 -0.0014
                                            0.0015 -0.0003 -0.0062 -0.0096 -0.0035
                                           -0.0203  0.0107
                ( 60.31%)  -0.7766* H  19 s(100.00%)
                                           -1.0000 -0.0006 -0.0012
   367. (0.02220) BD*( 1) C   3 - C   4  
                ( 50.87%)   0.7132* C   3 s( 34.96%)p 1.86( 65.01%)d 0.00(  0.03%)
                                            0.0001  0.5912  0.0062  0.0042  0.0003
                                           -0.7734  0.0057  0.0091 -0.0020 -0.1489
                                            0.0162  0.0030  0.0008 -0.1710 -0.0158
                                            0.0030 -0.0015  0.0048  0.0074 -0.0025
                                            0.0124 -0.0068
                ( 49.13%)  -0.7009* C   4 s( 33.81%)p 1.96( 66.16%)d 0.00(  0.03%)
                                           -0.0000  0.5814  0.0047  0.0009  0.0003
                                            0.7823 -0.0100 -0.0016  0.0038  0.1239
                                            0.0020  0.0012 -0.0003  0.1845 -0.0100
                                           -0.0009  0.0014  0.0052  0.0068 -0.0014
                                            0.0140 -0.0078
   368. (0.01239) BD*( 1) C   3 - H  20  
                ( 39.69%)   0.6300* C   3 s( 30.08%)p 2.32( 69.85%)d 0.00(  0.07%)
                                            0.0003 -0.5482  0.0163  0.0025  0.0000
                                           -0.3777  0.0085 -0.0047 -0.0018  0.4600
                                            0.0071 -0.0003 -0.0001 -0.5866 -0.0023
                                           -0.0025 -0.0007  0.0116 -0.0139  0.0171
                                            0.0030 -0.0069
                ( 60.31%)  -0.7766* H  20 s(100.00%)
                                           -1.0000 -0.0015 -0.0007
   369. (0.02421) BD*( 1) C   4 - C   5  
                ( 49.08%)   0.7006* C   4 s( 34.17%)p 1.93( 65.80%)d 0.00(  0.03%)
                                           -0.0000 -0.5845 -0.0072 -0.0020 -0.0002
                                            0.3705 -0.0143 -0.0004  0.0022 -0.4443
                                            0.0011 -0.0008 -0.0009  0.5684 -0.0074
                                           -0.0028  0.0024  0.0058 -0.0087  0.0129
                                            0.0010 -0.0036
                ( 50.92%)  -0.7136* C   5 s( 34.88%)p 1.87( 65.10%)d 0.00(  0.03%)
                                           -0.0001 -0.5905 -0.0063 -0.0042 -0.0002
                                           -0.3383 -0.0178  0.0053 -0.0017  0.4655
                                           -0.0140 -0.0068 -0.0007 -0.5649  0.0077
                                            0.0068 -0.0007  0.0048 -0.0093  0.0126
                                           -0.0003 -0.0020
   370. (0.35108) BD*( 2) C   4 - C   5  
                ( 49.82%)   0.7058* C   4 s(  0.00%)p 1.00( 99.96%)d 0.00(  0.03%)
                                           -0.0001  0.0020  0.0065  0.0017  0.0001
                                           -0.2710  0.0013 -0.0009  0.0022  0.6631
                                            0.0102  0.0053 -0.0030  0.6973  0.0053
                                            0.0052 -0.0042 -0.0037  0.0029  0.0010
                                           -0.0085 -0.0155
                ( 50.18%)  -0.7084* C   5 s(  0.00%)p 1.00( 99.96%)d 0.00(  0.04%)
                                            0.0001  0.0042  0.0018  0.0029 -0.0002
                                           -0.2704 -0.0015 -0.0012  0.0010  0.6596
                                            0.0121  0.0039 -0.0002  0.7008  0.0074
                                            0.0051 -0.0016  0.0120  0.0081  0.0033
                                           -0.0006  0.0130
   371. (0.03633) BD*( 1) C   4 - C   7  
                ( 51.37%)   0.7167* C   4 s( 31.99%)p 2.13( 67.98%)d 0.00(  0.03%)
                                            0.0002  0.5655 -0.0087 -0.0042 -0.0004
                                           -0.4203 -0.0016  0.0038 -0.0008 -0.5886
                                           -0.0225  0.0009 -0.0024  0.3952 -0.0001
                                           -0.0015  0.0007  0.0111 -0.0058 -0.0107
                                           -0.0036 -0.0032
                ( 48.63%)  -0.6973* C   7 s( 28.78%)p 2.47( 71.19%)d 0.00(  0.03%)
                                            0.0002  0.5364  0.0079 -0.0007  0.0001
                                            0.3815  0.0052  0.0004  0.0003  0.6117
                                           -0.0174  0.0013  0.0004 -0.4375 -0.0205
                                            0.0003 -0.0037  0.0081 -0.0064 -0.0116
                                           -0.0039  0.0011
   372. (0.01516) BD*( 1) C   5 - C   6  
                ( 49.49%)   0.7035* C   5 s( 34.88%)p 1.87( 65.09%)d 0.00(  0.03%)
                                            0.0001 -0.5904 -0.0149  0.0016  0.0001
                                           -0.4088 -0.0244  0.0081  0.0005 -0.5759
                                            0.0181  0.0044 -0.0005  0.3877 -0.0276
                                           -0.0014  0.0007 -0.0117  0.0051  0.0112
                                            0.0008  0.0042
                ( 50.51%)  -0.7107* C   6 s( 34.68%)p 1.88( 65.28%)d 0.00(  0.03%)
                                           -0.0000 -0.5888  0.0105 -0.0008 -0.0002
                                            0.4261 -0.0397  0.0038 -0.0003  0.5726
                                           -0.0014  0.0103  0.0006 -0.3761 -0.0136
                                           -0.0089 -0.0006 -0.0103  0.0051  0.0134
                                            0.0031  0.0024
   373. (0.01267) BD*( 1) C   5 - H  21  
                ( 39.71%)   0.6301* C   5 s( 30.15%)p 2.31( 69.79%)d 0.00(  0.07%)
                                           -0.0003  0.5488 -0.0166 -0.0025 -0.0000
                                           -0.8025 -0.0006 -0.0030 -0.0014 -0.1247
                                           -0.0089  0.0017  0.0010 -0.1954  0.0057
                                           -0.0039 -0.0017  0.0069  0.0099  0.0027
                                            0.0200 -0.0109
                ( 60.29%)  -0.7765* H  21 s(100.00%)
                                            1.0000  0.0017  0.0007
   374. (0.01119) BD*( 1) C   6 - H  22  
                ( 39.69%)   0.6300* C   6 s( 30.53%)p 2.27( 69.40%)d 0.00(  0.07%)
                                            0.0003 -0.5523 -0.0184 -0.0009 -0.0003
                                            0.3736  0.0027 -0.0031  0.0006 -0.4621
                                           -0.0023  0.0049 -0.0008  0.5838  0.0034
                                           -0.0057  0.0011  0.0124 -0.0141  0.0162
                                            0.0031 -0.0067
                ( 60.31%)  -0.7766* H  22 s(100.00%)
                                           -1.0000 -0.0005 -0.0012
   375. (0.03643) BD*( 1) C   7 - C   8  
                ( 49.63%)   0.7045* C   7 s( 27.87%)p 2.59( 72.10%)d 0.00(  0.03%)
                                           -0.0001 -0.5279 -0.0051 -0.0011  0.0000
                                           -0.3074 -0.0110  0.0049 -0.0021  0.7736
                                           -0.0074 -0.0070  0.0028  0.1659  0.0141
                                           -0.0041  0.0032  0.0075  0.0019 -0.0087
                                            0.0113  0.0060
                ( 50.37%)  -0.7097* C   8 s( 31.67%)p 2.16( 68.31%)d 0.00(  0.02%)
                                           -0.0002 -0.5626  0.0134  0.0013  0.0004
                                            0.2857  0.0010 -0.0020  0.0005 -0.7504
                                           -0.0238  0.0068 -0.0036 -0.1942  0.0021
                                           -0.0044 -0.0008  0.0100  0.0008 -0.0055
                                            0.0096  0.0051
   376. (0.02926) BD*( 1) C   7 - N   9  
                ( 61.21%)   0.7824* C   7 s( 21.71%)p 3.60( 78.20%)d 0.00(  0.09%)
                                           -0.0000  0.4653  0.0243  0.0008 -0.0003
                                           -0.8671  0.0266 -0.0074  0.0002  0.0100
                                           -0.0012  0.0002  0.0006 -0.1709 -0.0049
                                           -0.0002  0.0017  0.0011  0.0120  0.0008
                                            0.0251 -0.0118
                ( 38.79%)  -0.6228* N   9 s( 35.24%)p 1.84( 64.73%)d 0.00(  0.03%)
                                           -0.0000  0.5936 -0.0029 -0.0041  0.0001
                                            0.7900  0.0002 -0.0045  0.0009  0.0036
                                           -0.0010 -0.0035  0.0003  0.1518  0.0017
                                           -0.0014  0.0007  0.0003  0.0057  0.0022
                                            0.0163 -0.0024
   377. (0.02362) BD*( 1) C   7 - H  23  
                ( 37.37%)   0.6113* C   7 s( 21.67%)p 3.61( 78.25%)d 0.00(  0.08%)
                                            0.0002 -0.4649  0.0248  0.0004 -0.0002
                                           -0.0798 -0.0074 -0.0013  0.0007 -0.1627
                                            0.0028  0.0015 -0.0010 -0.8655 -0.0227
                                           -0.0001  0.0022 -0.0007 -0.0032 -0.0103
                                            0.0003 -0.0254
                ( 62.63%)  -0.7914* H  23 s(100.00%)
                                           -1.0000 -0.0040 -0.0008
   378. (0.03725) BD*( 1) C   8 - C  10  
                ( 50.03%)   0.7073* C   8 s( 34.58%)p 1.89( 65.40%)d 0.00(  0.03%)
                                           -0.0000  0.5878  0.0151  0.0012 -0.0001
                                            0.3497 -0.0005  0.0014  0.0011 -0.4545
                                           -0.0108 -0.0045 -0.0010  0.5697 -0.0198
                                            0.0015  0.0018 -0.0086  0.0089 -0.0106
                                           -0.0033  0.0041
                ( 49.97%)  -0.7069* C  10 s( 39.24%)p 1.55( 60.73%)d 0.00(  0.03%)
                                            0.0001  0.6263  0.0099  0.0046  0.0005
                                           -0.3500  0.0030 -0.0013 -0.0041  0.5171
                                           -0.0104  0.0023  0.0037 -0.4660 -0.0072
                                            0.0010 -0.0094 -0.0092  0.0086 -0.0073
                                           -0.0051  0.0060
   379. (0.41297) BD*( 2) C   8 - C  10  
                ( 53.03%)   0.7282* C   8 s(  0.00%)p 1.00( 99.96%)d 0.00(  0.04%)
                                            0.0000 -0.0018 -0.0034  0.0006 -0.0001
                                            0.8888 -0.0058  0.0032 -0.0072  0.3981
                                           -0.0014 -0.0003 -0.0026 -0.2259  0.0037
                                           -0.0008  0.0017 -0.0110  0.0032  0.0067
                                            0.0149 -0.0021
                ( 46.97%)  -0.6854* C  10 s(  0.00%)p 1.00( 99.98%)d 0.00(  0.02%)
                                           -0.0000 -0.0023 -0.0007 -0.0009  0.0000
                                            0.8877 -0.0133  0.0035 -0.0026  0.4018
                                           -0.0039  0.0008 -0.0001 -0.2240  0.0033
                                           -0.0017  0.0007  0.0031 -0.0081 -0.0055
                                           -0.0067  0.0040
   380. (0.02426) BD*( 1) C   8 - C  14  
                ( 48.78%)   0.6984* C   8 s( 33.75%)p 1.96( 66.21%)d 0.00(  0.03%)
                                            0.0003 -0.5810 -0.0029  0.0013 -0.0003
                                            0.0745 -0.0039  0.0013  0.0012  0.2657
                                            0.0022 -0.0002  0.0003  0.7654 -0.0105
                                            0.0033  0.0053  0.0017 -0.0033 -0.0105
                                            0.0034 -0.0145
                ( 51.22%)  -0.7157* C  14 s( 34.72%)p 1.88( 65.25%)d 0.00(  0.03%)
                                           -0.0002 -0.5892 -0.0044 -0.0032 -0.0002
                                           -0.0710 -0.0089  0.0010 -0.0005 -0.2671
                                            0.0177  0.0032  0.0005 -0.7587 -0.0025
                                            0.0090 -0.0012  0.0022 -0.0042 -0.0070
                                            0.0027 -0.0143
   381. (0.05189) BD*( 1) N   9 - C  15  
                ( 36.80%)   0.6066* N   9 s( 35.67%)p 1.80( 64.28%)d 0.00(  0.05%)
                                            0.0000  0.5971  0.0114  0.0053  0.0000
                                           -0.5571  0.0279 -0.0046 -0.0011  0.1319
                                           -0.0011  0.0001  0.0004  0.5606  0.0004
                                           -0.0006  0.0016 -0.0038 -0.0159  0.0053
                                            0.0110  0.0069
                ( 63.20%)  -0.7950* C  15 s( 32.58%)p 2.07( 67.35%)d 0.00(  0.08%)
                                            0.0001  0.5704 -0.0196  0.0029 -0.0022
                                            0.5668 -0.0192 -0.0100  0.0018 -0.1298
                                            0.0050  0.0014 -0.0010 -0.5782  0.0218
                                            0.0015 -0.0032 -0.0054 -0.0247  0.0047
                                            0.0082  0.0062
   382. (0.01769) BD*( 1) N   9 - H  24  
                ( 29.29%)   0.5412* N   9 s( 28.98%)p 2.45( 70.96%)d 0.00(  0.06%)
                                           -0.0002  0.5383 -0.0045 -0.0026 -0.0001
                                           -0.2524  0.0091 -0.0006  0.0022 -0.1520
                                            0.0035  0.0012  0.0001 -0.7889  0.0167
                                            0.0011  0.0011  0.0018  0.0113  0.0080
                                            0.0059  0.0202
                ( 70.71%)  -0.8409* H  24 s(100.00%)
                                            1.0000 -0.0068  0.0021
   383. (0.02550) BD*( 1) C  10 - C  11  
                ( 48.85%)   0.6989* C  10 s( 37.77%)p 1.65( 62.19%)d 0.00(  0.03%)
                                            0.0001 -0.6144 -0.0133  0.0023  0.0004
                                           -0.2803  0.0120 -0.0028 -0.0009  0.7149
                                           -0.0171  0.0061  0.0060  0.1776  0.0156
                                           -0.0017  0.0073  0.0112  0.0001 -0.0076
                                            0.0119  0.0021
                ( 51.15%)  -0.7152* C  11 s( 34.74%)p 1.88( 65.23%)d 0.00(  0.03%)
                                           -0.0000 -0.5891  0.0168 -0.0028 -0.0003
                                            0.2669  0.0072 -0.0058 -0.0000 -0.7201
                                            0.0056  0.0124  0.0012 -0.2463  0.0394
                                            0.0002  0.0022  0.0111  0.0013 -0.0068
                                            0.0116  0.0052
   384. (0.03041) BD*( 1) C  10 -Br  17  
                ( 48.48%)   0.6963* C  10 s( 22.94%)p 3.35( 76.87%)d 0.01(  0.19%)
                                            0.0001 -0.4782  0.0256  0.0028  0.0001
                                           -0.1019  0.0005  0.0006  0.0022 -0.2432
                                           -0.0123  0.0157 -0.0007 -0.8354 -0.0206
                                            0.0175  0.0086 -0.0003 -0.0106 -0.0178
                                            0.0036 -0.0387
                ( 51.52%)  -0.7177*Br  17 s( 15.50%)p 5.45( 84.50%)
                                           -0.3932 -0.0201  0.1306  0.0075  0.2041
                                            0.0168  0.8846  0.0587
   385. (0.01747) BD*( 1) C  11 - C  12  
                ( 49.33%)   0.7023* C  11 s( 34.90%)p 1.86( 65.07%)d 0.00(  0.03%)
                                            0.0002 -0.5906  0.0098  0.0041 -0.0001
                                            0.0775  0.0177 -0.0034  0.0005  0.2517
                                           -0.0403  0.0002  0.0000  0.7611 -0.0027
                                           -0.0130  0.0017  0.0019 -0.0055 -0.0059
                                            0.0026 -0.0159
                ( 50.67%)  -0.7118* C  12 s( 34.45%)p 1.90( 65.51%)d 0.00(  0.03%)
                                           -0.0001 -0.5869  0.0098  0.0006  0.0001
                                           -0.0855  0.0190  0.0006  0.0000 -0.2398
                                           -0.0287 -0.0080 -0.0002 -0.7671  0.0233
                                           -0.0121 -0.0003  0.0017 -0.0026 -0.0103
                                            0.0040 -0.0133
   386. (0.31216) BD*( 2) C  11 - C  12  
                ( 49.86%)   0.7061* C  11 s(  0.00%)p 1.00( 99.96%)d 0.00(  0.04%)
                                            0.0000 -0.0004  0.0003  0.0005  0.0001
                                           -0.8861 -0.0209 -0.0104  0.0012 -0.4046
                                           -0.0095 -0.0051  0.0005  0.2237  0.0056
                                            0.0026 -0.0003 -0.0015  0.0146  0.0083
                                            0.0080 -0.0071
                ( 50.14%)  -0.7081* C  12 s(  0.00%)p 1.00( 99.96%)d 0.00(  0.04%)
                                           -0.0000  0.0001  0.0001  0.0003  0.0001
                                           -0.8863 -0.0212  0.0105  0.0006 -0.4035
                                           -0.0095  0.0049  0.0004  0.2248  0.0054
                                           -0.0029 -0.0001 -0.0118 -0.0131 -0.0024
                                            0.0088  0.0054
   387. (0.01155) BD*( 1) C  11 - H  25  
                ( 39.10%)   0.6253* C  11 s( 30.27%)p 2.30( 69.67%)d 0.00(  0.07%)
                                           -0.0003  0.5498  0.0186  0.0012 -0.0004
                                            0.3691  0.0010  0.0032  0.0008 -0.5020
                                            0.0037 -0.0049 -0.0012  0.5552  0.0108
                                            0.0038  0.0010 -0.0117  0.0130 -0.0183
                                           -0.0035  0.0037
                ( 60.90%)  -0.7804* H  25 s(100.00%)
                                            1.0000  0.0015  0.0010
   388. (0.01491) BD*( 1) C  12 - C  13  
                ( 50.01%)   0.7071* C  12 s( 34.63%)p 1.89( 65.34%)d 0.00(  0.03%)
                                            0.0000  0.5883 -0.0109  0.0004  0.0000
                                           -0.3532  0.0018 -0.0065 -0.0003  0.4663
                                            0.0176  0.0107  0.0007 -0.5561  0.0390
                                           -0.0068  0.0004 -0.0103  0.0089 -0.0103
                                           -0.0050  0.0027
                ( 49.99%)  -0.7071* C  13 s( 34.60%)p 1.89( 65.36%)d 0.00(  0.03%)
                                            0.0000  0.5881 -0.0110 -0.0029 -0.0003
                                            0.3587 -0.0126 -0.0046  0.0003 -0.4901
                                            0.0371  0.0035 -0.0001  0.5318  0.0170
                                           -0.0110  0.0011 -0.0086  0.0098 -0.0099
                                           -0.0036  0.0060
   389. (0.01076) BD*( 1) C  12 - H  26  
                ( 39.44%)   0.6280* C  12 s( 30.81%)p 2.24( 69.12%)d 0.00(  0.07%)
                                           -0.0004  0.5548  0.0162  0.0000  0.0001
                                            0.2847  0.0020 -0.0032  0.0006 -0.7489
                                           -0.0042  0.0084 -0.0016 -0.2219 -0.0002
                                            0.0031 -0.0005 -0.0129 -0.0049  0.0109
                                           -0.0150 -0.0110
                ( 60.56%)  -0.7782* H  26 s(100.00%)
                                            1.0000  0.0008  0.0010
   390. (0.01486) BD*( 1) C  13 - C  14  
                ( 50.62%)   0.7115* C  13 s( 34.57%)p 1.89( 65.40%)d 0.00(  0.03%)
                                            0.0000  0.5879 -0.0101  0.0019  0.0001
                                           -0.2819  0.0170  0.0032 -0.0001  0.7269
                                           -0.0193 -0.0099  0.0009  0.2103  0.0333
                                           -0.0067  0.0013 -0.0098 -0.0018  0.0090
                                           -0.0109 -0.0030
                ( 49.38%)  -0.7027* C  14 s( 34.99%)p 1.86( 64.98%)d 0.00(  0.03%)
                                           -0.0000  0.5913  0.0156 -0.0006  0.0000
                                            0.2651  0.0095 -0.0039  0.0005 -0.7247
                                            0.0021  0.0061 -0.0011 -0.2293  0.0402
                                           -0.0026 -0.0010 -0.0109 -0.0003  0.0050
                                           -0.0115 -0.0050
   391. (0.31283) BD*( 2) C  13 - C  14  
                ( 50.36%)   0.7096* C  13 s(  0.00%)p 1.00( 99.95%)d 0.00(  0.05%)
                                            0.0000  0.0026 -0.0004  0.0006 -0.0001
                                            0.8850  0.0177  0.0069 -0.0011  0.4064
                                            0.0079  0.0030 -0.0005 -0.2253 -0.0048
                                           -0.0009 -0.0000  0.0118  0.0142  0.0030
                                           -0.0083 -0.0060
                ( 49.64%)  -0.7046* C  14 s(  0.00%)p 1.00( 99.96%)d 0.00(  0.04%)
                                           -0.0000  0.0041  0.0002  0.0018  0.0001
                                            0.8876  0.0128  0.0116 -0.0021  0.3998
                                            0.0050  0.0039 -0.0017 -0.2271 -0.0022
                                           -0.0014  0.0007 -0.0111  0.0022  0.0056
                                            0.0141 -0.0017
   392. (0.01114) BD*( 1) C  13 - H  27  
                ( 39.48%)   0.6283* C  13 s( 30.72%)p 2.25( 69.21%)d 0.00(  0.07%)
                                           -0.0003  0.5540  0.0166  0.0008  0.0003
                                           -0.0859 -0.0008 -0.0008 -0.0000 -0.2531
                                           -0.0009 -0.0024 -0.0006 -0.7877 -0.0050
                                           -0.0087 -0.0010  0.0026  0.0039  0.0128
                                           -0.0008  0.0218
                ( 60.52%)  -0.7780* H  27 s(100.00%)
                                            1.0000  0.0009  0.0011
   393. (0.01174) BD*( 1) C  14 - H  28  
                ( 39.62%)   0.6294* C  14 s( 30.17%)p 2.31( 69.76%)d 0.00(  0.07%)
                                            0.0004 -0.5491  0.0159  0.0014  0.0001
                                            0.3688  0.0041  0.0009  0.0011 -0.4922
                                           -0.0122 -0.0005 -0.0008  0.5649 -0.0110
                                            0.0046  0.0020  0.0121 -0.0137  0.0180
                                            0.0024 -0.0047
                ( 60.38%)  -0.7771* H  28 s(100.00%)
                                           -1.0000 -0.0017 -0.0006
   394. (0.27513) BD*( 1) C  15 - O  16  
                ( 73.31%)   0.8562* C  15 s(  0.03%)p99.99( 99.37%)d21.92(  0.60%)
                                            0.0000 -0.0165  0.0012 -0.0008  0.0001
                                            0.0508 -0.0006  0.0004  0.0001  0.9767
                                            0.0467  0.0213 -0.0054 -0.1856 -0.0093
                                           -0.0044  0.0016 -0.0736  0.0135 -0.0193
                                           -0.0016  0.0070
                ( 26.69%)  -0.5167* O  16 s(  0.03%)p99.99( 99.86%)d 4.24(  0.11%)
                                           -0.0000 -0.0161  0.0011  0.0001  0.0000
                                            0.0095  0.0008  0.0003  0.0001  0.9794
                                            0.0015  0.0026 -0.0026 -0.1981 -0.0000
                                           -0.0005  0.0005  0.0313 -0.0063  0.0088
                                           -0.0006 -0.0026
   395. (0.00578) BD*( 2) C  15 - O  16  
                ( 63.86%)   0.7992* C  15 s( 31.91%)p 2.13( 67.93%)d 0.00(  0.16%)
                                            0.0001 -0.5615  0.0618  0.0019  0.0014
                                            0.7908 -0.0603 -0.0013  0.0052 -0.0081
                                            0.0013 -0.0018 -0.0001  0.2238  0.0036
                                           -0.0069 -0.0001  0.0000 -0.0203 -0.0006
                                           -0.0316  0.0124
                ( 36.14%)  -0.6011* O  16 s( 36.93%)p 1.70( 62.96%)d 0.00(  0.11%)
                                           -0.0000 -0.6061  0.0437  0.0019  0.0000
                                           -0.7612  0.0242  0.0023  0.0008 -0.0466
                                            0.0006 -0.0003 -0.0001 -0.2175  0.0071
                                           -0.0011 -0.0008 -0.0021 -0.0147 -0.0000
                                           -0.0260  0.0143
   396. (0.03731) BD*( 1) C  15 - H  29  
                ( 41.59%)   0.6449* C  15 s( 35.85%)p 1.79( 64.06%)d 0.00(  0.09%)
                                            0.0002 -0.5970 -0.0453  0.0010 -0.0020
                                           -0.2083 -0.0192  0.0090  0.0042 -0.1435
                                           -0.0018  0.0005  0.0005 -0.7589 -0.0130
                                            0.0004  0.0033 -0.0035 -0.0156 -0.0069
                                            0.0051 -0.0235
                ( 58.41%)  -0.7643* H  29 s(100.00%)
                                           -1.0000 -0.0041  0.0004


 NHO Directionality and "Bond Bending" (deviations from line of nuclear centers)

         [Thresholds for printing:  angular deviation  >  1.0 degree]
                                    hybrid p-character > 25.0%
                                    orbital occupancy  >  0.10e

                                Line of Centers        Hybrid 1              Hybrid 2
                                ---------------  -------------------   ------------------
                NBO               Theta   Phi    Theta   Phi    Dev    Theta   Phi    Dev
 ========================================================================================
     1. BD (   1) C   1 - C   2    45.4  308.6    45.2  306.8   1.3    134.2  131.3   2.0
     2. BD (   1) C   1 - C   6   103.0  189.3   102.2  190.3   1.3     75.6    7.9   2.0
     3. BD (   2) C   1 - C   6   103.0  189.3    45.7  112.5  90.0     45.7  112.4  90.0
     5. BD (   1) C   2 - C   3    61.7  234.1    63.1  232.3   2.1    119.2   55.7   1.7
     6. BD (   2) C   2 - C   3    61.7  234.1    45.8  112.6  90.0     45.8  112.8  90.1
    11. BD (   2) C   4 - C   5   134.5  127.5    45.9  111.7  89.7     45.6  111.9  90.0
    12. BD (   1) C   4 - C   7    60.5  235.7    62.0  235.6   1.5    123.0   57.0   3.6
    13. BD (   1) C   5 - C   6   118.3   54.2   117.2   52.5   1.9     60.3  236.2   2.2
    16. BD (   1) C   7 - C   8   102.5  291.6     --     --    --      76.5  110.3   1.6
    17. BD (   1) C   7 - N   9   101.0  180.4   101.6  179.4   1.2      --     --    --
    18. BD (   1) C   7 - H  23    14.0   59.3    11.6   61.2   2.5      --     --    --
    19. BD (   1) C   8 - C  10    48.1  306.2    46.7  306.8   1.4    127.7  124.5   4.4
    20. BD (   2) C   8 - C  10    48.1  306.2    77.1  204.1  90.1     77.0  204.5  90.1
    21. BD (   1) C   8 - C  14   160.2  254.4     --     --    --      18.9   72.1   1.1
    22. BD (   1) N   9 - C  15    46.0  167.2    44.4  166.2   1.7    135.2  347.0   1.2
    24. BD (   1) C  10 - C  11   106.4  290.6   104.7  291.0   1.8     74.8  110.9   1.2
    25. BD (   1) C  10 -Br  17    16.0   60.9    17.4   67.7   2.4      --     --    --
    26. BD (   1) C  11 - C  12   161.1  252.3   162.8  246.4   2.5     20.6   76.6   2.2
    27. BD (   2) C  11 - C  12   161.1  252.3    77.0  204.6  90.0     77.0  204.5  90.0
    28. BD (   1) C  11 - H  25    48.8  306.1    47.7  306.6   1.1      --     --    --
    29. BD (   1) C  12 - C  13   132.4  126.7   130.6  125.9   1.9     46.3  307.2   1.4
    31. BD (   1) C  13 - C  14    74.0  110.6    72.3  110.6   1.7    104.1  290.7   1.9
    32. BD (   2) C  13 - C  14    74.0  110.6   103.0   24.6  89.8    103.0   24.1  89.7
    34. BD (   1) C  14 - H  28   133.3  127.1   131.7  126.6   1.7      --     --    --
    35. BD (   1) C  15 - O  16   105.5  181.3    79.2  267.2  89.0     78.6  269.4  88.8
    36. BD (   2) C  15 - O  16   105.5  181.3   106.7  179.3   2.3     73.9    3.6   2.3
    54. LP (   1) N   9             --     --    101.5   88.1   --       --     --    --
    55. LP (   1) O  16             --     --    106.7  181.6   --       --     --    --
    56. LP (   2) O  16             --     --    160.1  325.6   --       --     --    --
    58. LP (   2)Br  17             --     --     98.0  115.5   --       --     --    --
    59. LP (   3)Br  17             --     --     77.1  203.7   --       --     --    --
   362. BD*(   2) C   1 - C   6   103.0  189.3    45.7  112.5  90.0     45.7  112.4  90.0
   365. BD*(   2) C   2 - C   3    61.7  234.1    45.8  112.6  90.0     45.8  112.8  90.1
   370. BD*(   2) C   4 - C   5   134.5  127.5    45.9  111.7  89.7     45.6  111.9  90.0
   379. BD*(   2) C   8 - C  10    48.1  306.2    77.1  204.1  90.1     77.0  204.5  90.1
   386. BD*(   2) C  11 - C  12   161.1  252.3    77.0  204.6  90.0     77.0  204.5  90.0
   391. BD*(   2) C  13 - C  14    74.0  110.6   103.0   24.6  89.8    103.0   24.1  89.7
   394. BD*(   1) C  15 - O  16   105.5  181.3    79.2  267.2  89.0     78.6  269.4  88.8


 Second Order Perturbation Theory Analysis of Fock Matrix in NBO Basis

     Threshold for printing:   0.50 kcal/mol
                                                                              E(2)  E(j)-E(i) F(i,j)
         Donor NBO (i)                     Acceptor NBO (j)                 kcal/mol   a.u.    a.u. 
 ===================================================================================================

 within unit  1
   1. BD (   1) C   1 - C   2        / 94. RY*(   1) C   3                    0.94    1.87    0.038
   1. BD (   1) C   1 - C   2        / 95. RY*(   2) C   3                    1.52    2.01    0.050
   1. BD (   1) C   1 - C   2        /145. RY*(   1) C   6                    1.02    1.86    0.039
   1. BD (   1) C   1 - C   2        /146. RY*(   2) C   6                    1.48    2.15    0.051
   1. BD (   1) C   1 - C   2        /361. BD*(   1) C   1 - C   6            2.53    1.39    0.053
   1. BD (   1) C   1 - C   2        /363. BD*(   1) C   1 - H  18            1.34    1.38    0.038
   1. BD (   1) C   1 - C   2        /364. BD*(   1) C   2 - C   3            2.58    1.38    0.053
   1. BD (   1) C   1 - C   2        /366. BD*(   1) C   2 - H  19            1.34    1.38    0.038
   1. BD (   1) C   1 - C   2        /368. BD*(   1) C   3 - H  20            2.48    1.38    0.052
   1. BD (   1) C   1 - C   2        /374. BD*(   1) C   6 - H  22            2.37    1.38    0.051
   2. BD (   1) C   1 - C   6        / 77. RY*(   1) C   2                    1.03    1.86    0.039
   2. BD (   1) C   1 - C   6        / 78. RY*(   2) C   2                    1.44    2.17    0.050
   2. BD (   1) C   1 - C   6        /128. RY*(   1) C   5                    0.91    1.86    0.037
   2. BD (   1) C   1 - C   6        /129. RY*(   2) C   5                    1.55    2.02    0.050
   2. BD (   1) C   1 - C   6        /360. BD*(   1) C   1 - C   2            2.53    1.39    0.053
   2. BD (   1) C   1 - C   6        /363. BD*(   1) C   1 - H  18            1.34    1.38    0.039
   2. BD (   1) C   1 - C   6        /366. BD*(   1) C   2 - H  19            2.37    1.38    0.051
   2. BD (   1) C   1 - C   6        /372. BD*(   1) C   5 - C   6            2.61    1.39    0.054
   2. BD (   1) C   1 - C   6        /373. BD*(   1) C   5 - H  21            2.46    1.38    0.052
   2. BD (   1) C   1 - C   6        /374. BD*(   1) C   6 - H  22            1.34    1.38    0.039
   3. BD (   2) C   1 - C   6        / 80. RY*(   4) C   2                    0.88    1.76    0.038
   3. BD (   2) C   1 - C   6        /131. RY*(   4) C   5                    0.92    1.57    0.037
   3. BD (   2) C   1 - C   6        /365. BD*(   2) C   2 - C   3           28.68    0.35    0.090
   3. BD (   2) C   1 - C   6        /370. BD*(   2) C   4 - C   5           28.05    0.35    0.088
   4. BD (   1) C   1 - H  18        / 77. RY*(   1) C   2                    1.33    1.71    0.043
   4. BD (   1) C   1 - H  18        /145. RY*(   1) C   6                    1.34    1.71    0.043
   4. BD (   1) C   1 - H  18        /360. BD*(   1) C   1 - C   2            0.94    1.24    0.031
   4. BD (   1) C   1 - H  18        /361. BD*(   1) C   1 - C   6            0.96    1.24    0.031
   4. BD (   1) C   1 - H  18        /364. BD*(   1) C   2 - C   3            3.79    1.23    0.061
   4. BD (   1) C   1 - H  18        /366. BD*(   1) C   2 - H  19            0.56    1.23    0.024
   4. BD (   1) C   1 - H  18        /372. BD*(   1) C   5 - C   6            3.83    1.24    0.061
   4. BD (   1) C   1 - H  18        /374. BD*(   1) C   6 - H  22            0.56    1.23    0.024
   5. BD (   1) C   2 - C   3        / 60. RY*(   1) C   1                    0.97    1.88    0.038
   5. BD (   1) C   2 - C   3        / 61. RY*(   2) C   1                    1.43    2.18    0.050
   5. BD (   1) C   2 - C   3        /111. RY*(   1) C   4                    0.98    2.02    0.040
   5. BD (   1) C   2 - C   3        /112. RY*(   2) C   4                    0.75    1.78    0.033
   5. BD (   1) C   2 - C   3        /113. RY*(   3) C   4                    0.74    1.73    0.032
   5. BD (   1) C   2 - C   3        /360. BD*(   1) C   1 - C   2            2.52    1.39    0.053
   5. BD (   1) C   2 - C   3        /363. BD*(   1) C   1 - H  18            2.32    1.38    0.051
   5. BD (   1) C   2 - C   3        /366. BD*(   1) C   2 - H  19            1.30    1.38    0.038
   5. BD (   1) C   2 - C   3        /367. BD*(   1) C   3 - C   4            3.59    1.38    0.063
   5. BD (   1) C   2 - C   3        /368. BD*(   1) C   3 - H  20            1.52    1.38    0.041
   5. BD (   1) C   2 - C   3        /371. BD*(   1) C   4 - C   7            3.65    1.26    0.061
   6. BD (   2) C   2 - C   3        / 62. RY*(   3) C   1                    1.41    0.77    0.032
   6. BD (   2) C   2 - C   3        /362. BD*(   2) C   1 - C   6           27.67    0.35    0.088
   6. BD (   2) C   2 - C   3        /370. BD*(   2) C   4 - C   5           29.26    0.35    0.091
   7. BD (   1) C   2 - H  19        / 60. RY*(   1) C   1                    1.24    1.73    0.042
   7. BD (   1) C   2 - H  19        / 94. RY*(   1) C   3                    1.19    1.72    0.041
   7. BD (   1) C   2 - H  19        /360. BD*(   1) C   1 - C   2            0.94    1.24    0.030
   7. BD (   1) C   2 - H  19        /361. BD*(   1) C   1 - C   6            3.70    1.24    0.061
   7. BD (   1) C   2 - H  19        /363. BD*(   1) C   1 - H  18            0.56    1.24    0.024
   7. BD (   1) C   2 - H  19        /364. BD*(   1) C   2 - C   3            0.97    1.24    0.031
   7. BD (   1) C   2 - H  19        /367. BD*(   1) C   3 - C   4            3.98    1.23    0.063
   7. BD (   1) C   2 - H  19        /368. BD*(   1) C   3 - H  20            0.55    1.23    0.023
   8. BD (   1) C   3 - C   4        / 77. RY*(   1) C   2                    1.18    1.86    0.042
   8. BD (   1) C   3 - C   4        / 78. RY*(   2) C   2                    1.60    2.17    0.053
   8. BD (   1) C   3 - C   4        /128. RY*(   1) C   5                    0.76    1.86    0.034
   8. BD (   1) C   3 - C   4        /129. RY*(   2) C   5                    0.61    2.02    0.032
   8. BD (   1) C   3 - C   4        /162. RY*(   1) C   7                    1.39    1.72    0.044
   8. BD (   1) C   3 - C   4        /163. RY*(   2) C   7                    0.70    1.57    0.030
   8. BD (   1) C   3 - C   4        /364. BD*(   1) C   2 - C   3            3.07    1.38    0.058
   8. BD (   1) C   3 - C   4        /366. BD*(   1) C   2 - H  19            1.96    1.38    0.047
   8. BD (   1) C   3 - C   4        /368. BD*(   1) C   3 - H  20            1.60    1.38    0.042
   8. BD (   1) C   3 - C   4        /369. BD*(   1) C   4 - C   5            3.48    1.37    0.062
   8. BD (   1) C   3 - C   4        /371. BD*(   1) C   4 - C   7            1.94    1.26    0.044
   8. BD (   1) C   3 - C   4        /373. BD*(   1) C   5 - H  21            2.54    1.38    0.053
   8. BD (   1) C   3 - C   4        /376. BD*(   1) C   7 - N   9            2.11    1.19    0.045
   9. BD (   1) C   3 - H  20        / 77. RY*(   1) C   2                    1.13    1.72    0.039
   9. BD (   1) C   3 - H  20        /111. RY*(   1) C   4                    1.78    1.87    0.052
   9. BD (   1) C   3 - H  20        /360. BD*(   1) C   1 - C   2            3.60    1.24    0.060
   9. BD (   1) C   3 - H  20        /364. BD*(   1) C   2 - C   3            1.10    1.24    0.033
   9. BD (   1) C   3 - H  20        /366. BD*(   1) C   2 - H  19            0.55    1.24    0.023
   9. BD (   1) C   3 - H  20        /367. BD*(   1) C   3 - C   4            1.27    1.23    0.035
   9. BD (   1) C   3 - H  20        /369. BD*(   1) C   4 - C   5            4.80    1.23    0.069
  10. BD (   1) C   4 - C   5        / 94. RY*(   1) C   3                    0.72    1.87    0.033
  10. BD (   1) C   4 - C   5        / 95. RY*(   2) C   3                    0.54    2.01    0.030
  10. BD (   1) C   4 - C   5        /145. RY*(   1) C   6                    1.22    1.86    0.043
  10. BD (   1) C   4 - C   5        /146. RY*(   2) C   6                    1.57    2.15    0.052
  10. BD (   1) C   4 - C   5        /162. RY*(   1) C   7                    0.68    1.72    0.031
  10. BD (   1) C   4 - C   5        /163. RY*(   2) C   7                    0.86    1.57    0.033
  10. BD (   1) C   4 - C   5        /367. BD*(   1) C   3 - C   4            3.49    1.38    0.062
  10. BD (   1) C   4 - C   5        /368. BD*(   1) C   3 - H  20            2.41    1.38    0.052
  10. BD (   1) C   4 - C   5        /371. BD*(   1) C   4 - C   7            2.05    1.26    0.045
  10. BD (   1) C   4 - C   5        /372. BD*(   1) C   5 - C   6            3.18    1.39    0.059
  10. BD (   1) C   4 - C   5        /373. BD*(   1) C   5 - H  21            1.61    1.38    0.042
  10. BD (   1) C   4 - C   5        /374. BD*(   1) C   6 - H  22            1.94    1.38    0.046
  10. BD (   1) C   4 - C   5        /375. BD*(   1) C   7 - C   8            0.66    1.24    0.026
  10. BD (   1) C   4 - C   5        /376. BD*(   1) C   7 - N   9            0.50    1.19    0.022
  10. BD (   1) C   4 - C   5        /377. BD*(   1) C   7 - H  23            0.59    1.21    0.024
  11. BD (   2) C   4 - C   5        / 96. RY*(   3) C   3                    1.79    1.15    0.044
  11. BD (   2) C   4 - C   5        /147. RY*(   3) C   6                    2.01    0.89    0.041
  11. BD (   2) C   4 - C   5        /362. BD*(   2) C   1 - C   6           28.06    0.35    0.089
  11. BD (   2) C   4 - C   5        /365. BD*(   2) C   2 - C   3           26.43    0.35    0.087
  11. BD (   2) C   4 - C   5        /375. BD*(   1) C   7 - C   8            3.20    0.77    0.048
  11. BD (   2) C   4 - C   5        /377. BD*(   1) C   7 - H  23            2.86    0.74    0.044
  11. BD (   2) C   4 - C   5        /379. BD*(   2) C   8 - C  10            0.71    0.32    0.014
  12. BD (   1) C   4 - C   7        / 94. RY*(   1) C   3                    1.50    1.83    0.047
  12. BD (   1) C   4 - C   7        /128. RY*(   1) C   5                    1.47    1.83    0.047
  12. BD (   1) C   4 - C   7        /180. RY*(   2) C   8                    0.94    1.68    0.036
  12. BD (   1) C   4 - C   7        /181. RY*(   3) C   8                    0.54    1.43    0.025
  12. BD (   1) C   4 - C   7        /196. RY*(   1) N   9                    1.04    1.48    0.035
  12. BD (   1) C   4 - C   7        /364. BD*(   1) C   2 - C   3            2.14    1.35    0.048
  12. BD (   1) C   4 - C   7        /367. BD*(   1) C   3 - C   4            1.88    1.34    0.045
  12. BD (   1) C   4 - C   7        /369. BD*(   1) C   4 - C   5            2.13    1.34    0.048
  12. BD (   1) C   4 - C   7        /372. BD*(   1) C   5 - C   6            2.08    1.35    0.048
  12. BD (   1) C   4 - C   7        /375. BD*(   1) C   7 - C   8            2.67    1.20    0.051
  12. BD (   1) C   4 - C   7        /376. BD*(   1) C   7 - N   9            0.85    1.15    0.028
  12. BD (   1) C   4 - C   7        /377. BD*(   1) C   7 - H  23            1.17    1.17    0.033
  12. BD (   1) C   4 - C   7        /378. BD*(   1) C   8 - C  10            2.04    1.30    0.046
  12. BD (   1) C   4 - C   7        /379. BD*(   2) C   8 - C  10            1.93    0.76    0.038
  12. BD (   1) C   4 - C   7        /381. BD*(   1) N   9 - C  15            1.57    1.27    0.040
  13. BD (   1) C   5 - C   6        / 60. RY*(   1) C   1                    0.98    1.88    0.039
  13. BD (   1) C   5 - C   6        / 61. RY*(   2) C   1                    1.41    2.18    0.050
  13. BD (   1) C   5 - C   6        /111. RY*(   1) C   4                    1.07    2.02    0.042
  13. BD (   1) C   5 - C   6        /112. RY*(   2) C   4                    0.68    1.78    0.031
  13. BD (   1) C   5 - C   6        /113. RY*(   3) C   4                    0.63    1.73    0.030
  13. BD (   1) C   5 - C   6        /361. BD*(   1) C   1 - C   6            2.55    1.39    0.053
  13. BD (   1) C   5 - C   6        /363. BD*(   1) C   1 - H  18            2.31    1.38    0.051
  13. BD (   1) C   5 - C   6        /369. BD*(   1) C   4 - C   5            3.72    1.37    0.064
  13. BD (   1) C   5 - C   6        /371. BD*(   1) C   4 - C   7            3.99    1.26    0.063
  13. BD (   1) C   5 - C   6        /373. BD*(   1) C   5 - H  21            1.52    1.38    0.041
  13. BD (   1) C   5 - C   6        /374. BD*(   1) C   6 - H  22            1.32    1.38    0.038
  14. BD (   1) C   5 - H  21        /111. RY*(   1) C   4                    1.74    1.87    0.051
  14. BD (   1) C   5 - H  21        /145. RY*(   1) C   6                    1.16    1.71    0.040
  14. BD (   1) C   5 - H  21        /361. BD*(   1) C   1 - C   6            3.62    1.24    0.060
  14. BD (   1) C   5 - H  21        /367. BD*(   1) C   3 - C   4            4.75    1.23    0.068
  14. BD (   1) C   5 - H  21        /369. BD*(   1) C   4 - C   5            1.31    1.23    0.036
  14. BD (   1) C   5 - H  21        /372. BD*(   1) C   5 - C   6            1.09    1.24    0.033
  14. BD (   1) C   5 - H  21        /374. BD*(   1) C   6 - H  22            0.55    1.24    0.023
  15. BD (   1) C   6 - H  22        / 60. RY*(   1) C   1                    1.25    1.73    0.042
  15. BD (   1) C   6 - H  22        /128. RY*(   1) C   5                    1.19    1.71    0.040
  15. BD (   1) C   6 - H  22        /360. BD*(   1) C   1 - C   2            3.71    1.24    0.061
  15. BD (   1) C   6 - H  22        /361. BD*(   1) C   1 - C   6            0.94    1.24    0.031
  15. BD (   1) C   6 - H  22        /363. BD*(   1) C   1 - H  18            0.57    1.24    0.024
  15. BD (   1) C   6 - H  22        /369. BD*(   1) C   4 - C   5            4.09    1.23    0.063
  15. BD (   1) C   6 - H  22        /372. BD*(   1) C   5 - C   6            0.98    1.24    0.031
  15. BD (   1) C   6 - H  22        /373. BD*(   1) C   5 - H  21            0.57    1.23    0.024
  16. BD (   1) C   7 - C   8        /112. RY*(   2) C   4                    1.33    1.75    0.043
  16. BD (   1) C   7 - C   8        /196. RY*(   1) N   9                    1.33    1.48    0.040
  16. BD (   1) C   7 - C   8        /213. RY*(   1) C  10                    2.38    2.24    0.066
  16. BD (   1) C   7 - C   8        /214. RY*(   2) C  10                    1.20    2.31    0.047
  16. BD (   1) C   7 - C   8        /281. RY*(   1) C  14                    1.32    1.80    0.044
  16. BD (   1) C   7 - C   8        /335. RY*(   4)Br  17                    0.60   16.12    0.089
  16. BD (   1) C   7 - C   8        /369. BD*(   1) C   4 - C   5            1.93    1.34    0.045
  16. BD (   1) C   7 - C   8        /370. BD*(   2) C   4 - C   5            2.08    0.79    0.039
  16. BD (   1) C   7 - C   8        /371. BD*(   1) C   4 - C   7            2.61    1.22    0.050
  16. BD (   1) C   7 - C   8        /376. BD*(   1) C   7 - N   9            0.77    1.15    0.027
  16. BD (   1) C   7 - C   8        /377. BD*(   1) C   7 - H  23            1.06    1.17    0.032
  16. BD (   1) C   7 - C   8        /378. BD*(   1) C   8 - C  10            2.68    1.30    0.053
  16. BD (   1) C   7 - C   8        /380. BD*(   1) C   8 - C  14            1.85    1.32    0.044
  16. BD (   1) C   7 - C   8        /381. BD*(   1) N   9 - C  15            1.66    1.27    0.041
  16. BD (   1) C   7 - C   8        /383. BD*(   1) C  10 - C  11            2.36    1.31    0.050
  16. BD (   1) C   7 - C   8        /390. BD*(   1) C  13 - C  14            2.40    1.34    0.051
  17. BD (   1) C   7 - N   9        /112. RY*(   2) C   4                    0.73    1.88    0.033
  17. BD (   1) C   7 - N   9        /181. RY*(   3) C   8                    0.60    1.57    0.028
  17. BD (   1) C   7 - N   9        /301. RY*(   4) C  15                    1.69    1.88    0.051
  17. BD (   1) C   7 - N   9        /302. RY*(   5) C  15                    0.59    3.16    0.039
  17. BD (   1) C   7 - N   9        /367. BD*(   1) C   3 - C   4            2.36    1.47    0.053
  17. BD (   1) C   7 - N   9        /371. BD*(   1) C   4 - C   7            0.96    1.35    0.032
  17. BD (   1) C   7 - N   9        /375. BD*(   1) C   7 - C   8            1.05    1.34    0.034
  17. BD (   1) C   7 - N   9        /378. BD*(   1) C   8 - C  10            1.43    1.43    0.041
  17. BD (   1) C   7 - N   9        /379. BD*(   2) C   8 - C  10            1.91    0.89    0.041
  17. BD (   1) C   7 - N   9        /381. BD*(   1) N   9 - C  15            0.93    1.41    0.032
  17. BD (   1) C   7 - N   9        /382. BD*(   1) N   9 - H  24            0.60    1.40    0.026
  17. BD (   1) C   7 - N   9        /395. BD*(   2) C  15 - O  16            1.70    1.49    0.045
  18. BD (   1) C   7 - H  23        /369. BD*(   1) C   4 - C   5            2.91    1.20    0.053
  18. BD (   1) C   7 - H  23        /370. BD*(   2) C   4 - C   5            3.92    0.64    0.049
  18. BD (   1) C   7 - H  23        /371. BD*(   1) C   4 - C   7            1.09    1.08    0.031
  18. BD (   1) C   7 - H  23        /375. BD*(   1) C   7 - C   8            0.83    1.06    0.027
  18. BD (   1) C   7 - H  23        /380. BD*(   1) C   8 - C  14            4.69    1.18    0.067
  18. BD (   1) C   7 - H  23        /382. BD*(   1) N   9 - H  24            4.73    1.12    0.065
  19. BD (   1) C   8 - C  10        /162. RY*(   1) C   7                    1.47    1.76    0.045
  19. BD (   1) C   8 - C  10        /230. RY*(   1) C  11                    2.16    2.05    0.060
  19. BD (   1) C   8 - C  10        /231. RY*(   2) C  11                    0.71    1.92    0.033
  19. BD (   1) C   8 - C  10        /281. RY*(   1) C  14                    0.67    1.88    0.032
  19. BD (   1) C   8 - C  10        /371. BD*(   1) C   4 - C   7            0.58    1.30    0.025
  19. BD (   1) C   8 - C  10        /375. BD*(   1) C   7 - C   8            3.03    1.28    0.056
  19. BD (   1) C   8 - C  10        /380. BD*(   1) C   8 - C  14            3.54    1.40    0.063
  19. BD (   1) C   8 - C  10        /383. BD*(   1) C  10 - C  11            3.39    1.39    0.061
  19. BD (   1) C   8 - C  10        /387. BD*(   1) C  11 - H  25            1.92    1.40    0.046
  19. BD (   1) C   8 - C  10        /393. BD*(   1) C  14 - H  28            1.79    1.41    0.045
  20. BD (   2) C   8 - C  10        /232. RY*(   3) C  11                    2.39    1.06    0.049
  20. BD (   2) C   8 - C  10        /283. RY*(   3) C  14                    1.36    1.27    0.040
  20. BD (   2) C   8 - C  10        /370. BD*(   2) C   4 - C   5            0.52    0.38    0.013
  20. BD (   2) C   8 - C  10        /371. BD*(   1) C   4 - C   7            2.40    0.81    0.042
  20. BD (   2) C   8 - C  10        /376. BD*(   1) C   7 - N   9            3.79    0.74    0.051
  20. BD (   2) C   8 - C  10        /386. BD*(   2) C  11 - C  12           26.72    0.37    0.089
  20. BD (   2) C   8 - C  10        /391. BD*(   2) C  13 - C  14           23.53    0.37    0.084
  21. BD (   1) C   8 - C  14        /162. RY*(   1) C   7                    1.84    1.72    0.051
  21. BD (   1) C   8 - C  14        /213. RY*(   1) C  10                    1.16    2.29    0.046
  21. BD (   1) C   8 - C  14        /264. RY*(   1) C  13                    1.12    1.87    0.041
  21. BD (   1) C   8 - C  14        /265. RY*(   2) C  13                    1.65    2.18    0.054
  21. BD (   1) C   8 - C  14        /375. BD*(   1) C   7 - C   8            2.01    1.24    0.045
  21. BD (   1) C   8 - C  14        /377. BD*(   1) C   7 - H  23            1.56    1.21    0.039
  21. BD (   1) C   8 - C  14        /378. BD*(   1) C   8 - C  10            4.63    1.34    0.070
  21. BD (   1) C   8 - C  14        /384. BD*(   1) C  10 -Br  17            5.62    0.93    0.065
  21. BD (   1) C   8 - C  14        /390. BD*(   1) C  13 - C  14            3.07    1.39    0.059
  21. BD (   1) C   8 - C  14        /392. BD*(   1) C  13 - H  27            1.86    1.39    0.046
  21. BD (   1) C   8 - C  14        /393. BD*(   1) C  14 - H  28            1.40    1.38    0.039
  22. BD (   1) N   9 - C  15        /162. RY*(   1) C   7                    1.82    1.89    0.052
  22. BD (   1) N   9 - C  15        /317. RY*(   3) O  16                    0.58    1.51    0.027
  22. BD (   1) N   9 - C  15        /371. BD*(   1) C   4 - C   7            0.55    1.43    0.025
  22. BD (   1) N   9 - C  15        /376. BD*(   1) C   7 - N   9            1.83    1.36    0.045
  22. BD (   1) N   9 - C  15        /377. BD*(   1) C   7 - H  23            0.52    1.38    0.024
  22. BD (   1) N   9 - C  15        /382. BD*(   1) N   9 - H  24            0.68    1.48    0.028
  23. BD (   1) N   9 - H  24        /163. RY*(   2) C   7                    1.35    1.58    0.041
  23. BD (   1) N   9 - H  24        /298. RY*(   1) C  15                    0.94    2.10    0.040
  23. BD (   1) N   9 - H  24        /302. RY*(   5) C  15                    0.72    3.08    0.042
  23. BD (   1) N   9 - H  24        /377. BD*(   1) C   7 - H  23            1.72    1.22    0.041
  23. BD (   1) N   9 - H  24        /381. BD*(   1) N   9 - C  15            0.52    1.32    0.024
  23. BD (   1) N   9 - H  24        /395. BD*(   2) C  15 - O  16            1.08    1.40    0.035
  23. BD (   1) N   9 - H  24        /396. BD*(   1) C  15 - H  29            2.34    1.32    0.050
  24. BD (   1) C  10 - C  11        /179. RY*(   1) C   8                    2.15    2.26    0.062
  24. BD (   1) C  10 - C  11        /183. RY*(   5) C   8                    0.88    1.87    0.036
  24. BD (   1) C  10 - C  11        /213. RY*(   1) C  10                    0.77    2.32    0.038
  24. BD (   1) C  10 - C  11        /247. RY*(   1) C  12                    1.02    1.89    0.039
  24. BD (   1) C  10 - C  11        /248. RY*(   2) C  12                    1.57    2.26    0.053
  24. BD (   1) C  10 - C  11        /334. RY*(   3)Br  17                    0.77    3.28    0.045
  24. BD (   1) C  10 - C  11        /335. RY*(   4)Br  17                    0.86   16.20    0.106
  24. BD (   1) C  10 - C  11        /375. BD*(   1) C   7 - C   8            4.16    1.28    0.065
  24. BD (   1) C  10 - C  11        /378. BD*(   1) C   8 - C  10            4.15    1.37    0.068
  24. BD (   1) C  10 - C  11        /385. BD*(   1) C  11 - C  12            2.86    1.42    0.057
  24. BD (   1) C  10 - C  11        /387. BD*(   1) C  11 - H  25            1.81    1.40    0.045
  24. BD (   1) C  10 - C  11        /389. BD*(   1) C  12 - H  26            1.66    1.42    0.043
  25. BD (   1) C  10 -Br  17        / 99. RY*(   6) C   3                    0.51    1.49    0.025
  25. BD (   1) C  10 -Br  17        /179. RY*(   1) C   8                    3.98    2.13    0.082
  25. BD (   1) C  10 -Br  17        /213. RY*(   1) C  10                    1.50    2.19    0.051
  25. BD (   1) C  10 -Br  17        /214. RY*(   2) C  10                    1.75    2.25    0.056
  25. BD (   1) C  10 -Br  17        /230. RY*(   1) C  11                    3.15    1.92    0.069
  25. BD (   1) C  10 -Br  17        /235. RY*(   6) C  11                    0.59    1.56    0.027
  25. BD (   1) C  10 -Br  17        /334. RY*(   3)Br  17                    2.07    3.15    0.072
  25. BD (   1) C  10 -Br  17        /335. RY*(   4)Br  17                    2.54   16.07    0.181
  25. BD (   1) C  10 -Br  17        /380. BD*(   1) C   8 - C  14            3.70    1.27    0.061
  25. BD (   1) C  10 -Br  17        /385. BD*(   1) C  11 - C  12            3.35    1.29    0.059
  25. BD (   1) C  10 -Br  17        /387. BD*(   1) C  11 - H  25            0.51    1.27    0.023
  26. BD (   1) C  11 - C  12        /214. RY*(   2) C  10                    2.16    2.35    0.064
  26. BD (   1) C  11 - C  12        /264. RY*(   1) C  13                    0.95    1.87    0.038
  26. BD (   1) C  11 - C  12        /265. RY*(   2) C  13                    1.51    2.18    0.052
  26. BD (   1) C  11 - C  12        /383. BD*(   1) C  10 - C  11            3.77    1.36    0.064
  26. BD (   1) C  11 - C  12        /384. BD*(   1) C  10 -Br  17            4.63    0.94    0.059
  26. BD (   1) C  11 - C  12        /387. BD*(   1) C  11 - H  25            1.41    1.37    0.039
  26. BD (   1) C  11 - C  12        /388. BD*(   1) C  12 - C  13            2.39    1.39    0.052
  26. BD (   1) C  11 - C  12        /389. BD*(   1) C  12 - H  26            1.31    1.39    0.038
  26. BD (   1) C  11 - C  12        /392. BD*(   1) C  13 - H  27            2.31    1.39    0.051
  27. BD (   2) C  11 - C  12        /216. RY*(   4) C  10                    0.69    1.82    0.035
  27. BD (   2) C  11 - C  12        /232. RY*(   3) C  11                    0.51    1.04    0.023
  27. BD (   2) C  11 - C  12        /266. RY*(   3) C  13                    0.57    0.89    0.022
  27. BD (   2) C  11 - C  12        /267. RY*(   4) C  13                    0.73    1.86    0.036
  27. BD (   2) C  11 - C  12        /379. BD*(   2) C   8 - C  10           27.79    0.33    0.087
  27. BD (   2) C  11 - C  12        /391. BD*(   2) C  13 - C  14           27.81    0.35    0.089
  28. BD (   1) C  11 - H  25        /213. RY*(   1) C  10                    1.20    2.14    0.045
  28. BD (   1) C  11 - H  25        /247. RY*(   1) C  12                    1.16    1.71    0.040
  28. BD (   1) C  11 - H  25        /378. BD*(   1) C   8 - C  10            4.56    1.20    0.066
  28. BD (   1) C  11 - H  25        /383. BD*(   1) C  10 - C  11            1.42    1.21    0.037
  28. BD (   1) C  11 - H  25        /385. BD*(   1) C  11 - C  12            1.10    1.24    0.033
  28. BD (   1) C  11 - H  25        /388. BD*(   1) C  12 - C  13            3.60    1.24    0.060
  28. BD (   1) C  11 - H  25        /389. BD*(   1) C  12 - H  26            0.58    1.24    0.024
  29. BD (   1) C  12 - C  13        /231. RY*(   2) C  11                    2.23    1.89    0.058
  29. BD (   1) C  12 - C  13        /281. RY*(   1) C  14                    0.93    1.85    0.037
  29. BD (   1) C  12 - C  13        /282. RY*(   2) C  14                    1.44    2.03    0.048
  29. BD (   1) C  12 - C  13        /385. BD*(   1) C  11 - C  12            2.47    1.39    0.052
  29. BD (   1) C  12 - C  13        /387. BD*(   1) C  11 - H  25            2.27    1.37    0.050
  29. BD (   1) C  12 - C  13        /389. BD*(   1) C  12 - H  26            1.39    1.39    0.039
  29. BD (   1) C  12 - C  13        /390. BD*(   1) C  13 - C  14            2.60    1.39    0.054
  29. BD (   1) C  12 - C  13        /392. BD*(   1) C  13 - H  27            1.36    1.39    0.039
  29. BD (   1) C  12 - C  13        /393. BD*(   1) C  14 - H  28            2.50    1.38    0.053
  30. BD (   1) C  12 - H  26        /230. RY*(   1) C  11                    1.01    1.87    0.039
  30. BD (   1) C  12 - H  26        /264. RY*(   1) C  13                    1.23    1.72    0.041
  30. BD (   1) C  12 - H  26        /383. BD*(   1) C  10 - C  11            3.99    1.21    0.062
  30. BD (   1) C  12 - H  26        /385. BD*(   1) C  11 - C  12            1.02    1.24    0.032
  30. BD (   1) C  12 - H  26        /387. BD*(   1) C  11 - H  25            0.60    1.22    0.024
  30. BD (   1) C  12 - H  26        /388. BD*(   1) C  12 - C  13            1.00    1.24    0.031
  30. BD (   1) C  12 - H  26        /390. BD*(   1) C  13 - C  14            3.75    1.24    0.061
  30. BD (   1) C  12 - H  26        /392. BD*(   1) C  13 - H  27            0.56    1.24    0.024
  31. BD (   1) C  13 - C  14        /179. RY*(   1) C   8                    0.82    2.23    0.038
  31. BD (   1) C  13 - C  14        /180. RY*(   2) C   8                    1.50    1.73    0.046
  31. BD (   1) C  13 - C  14        /247. RY*(   1) C  12                    0.95    1.86    0.038
  31. BD (   1) C  13 - C  14        /248. RY*(   2) C  12                    1.38    2.24    0.050
  31. BD (   1) C  13 - C  14        /375. BD*(   1) C   7 - C   8            3.46    1.25    0.059
  31. BD (   1) C  13 - C  14        /380. BD*(   1) C   8 - C  14            3.61    1.37    0.063
  31. BD (   1) C  13 - C  14        /388. BD*(   1) C  12 - C  13            2.49    1.39    0.053
  31. BD (   1) C  13 - C  14        /389. BD*(   1) C  12 - H  26            2.33    1.39    0.051
  31. BD (   1) C  13 - C  14        /392. BD*(   1) C  13 - H  27            1.36    1.39    0.039
  31. BD (   1) C  13 - C  14        /393. BD*(   1) C  14 - H  28            1.60    1.38    0.042
  32. BD (   2) C  13 - C  14        /249. RY*(   3) C  12                    1.88    0.81    0.038
  32. BD (   2) C  13 - C  14        /379. BD*(   2) C   8 - C  10           31.84    0.33    0.093
  32. BD (   2) C  13 - C  14        /386. BD*(   2) C  11 - C  12           27.99    0.35    0.089
  33. BD (   1) C  13 - H  27        /247. RY*(   1) C  12                    1.18    1.71    0.040
  33. BD (   1) C  13 - H  27        /281. RY*(   1) C  14                    1.03    1.70    0.037
  33. BD (   1) C  13 - H  27        /380. BD*(   1) C   8 - C  14            4.02    1.22    0.063
  33. BD (   1) C  13 - H  27        /385. BD*(   1) C  11 - C  12            3.63    1.24    0.060
  33. BD (   1) C  13 - H  27        /388. BD*(   1) C  12 - C  13            0.99    1.24    0.031
  33. BD (   1) C  13 - H  27        /389. BD*(   1) C  12 - H  26            0.56    1.24    0.024
  33. BD (   1) C  13 - H  27        /390. BD*(   1) C  13 - C  14            1.03    1.24    0.032
  33. BD (   1) C  13 - H  27        /393. BD*(   1) C  14 - H  28            0.55    1.23    0.023
  34. BD (   1) C  14 - H  28        /179. RY*(   1) C   8                    1.62    2.08    0.052
  34. BD (   1) C  14 - H  28        /264. RY*(   1) C  13                    1.15    1.72    0.040
  34. BD (   1) C  14 - H  28        /378. BD*(   1) C   8 - C  10            5.01    1.20    0.069
  34. BD (   1) C  14 - H  28        /380. BD*(   1) C   8 - C  14            1.23    1.22    0.035
  34. BD (   1) C  14 - H  28        /388. BD*(   1) C  12 - C  13            3.48    1.25    0.059
  34. BD (   1) C  14 - H  28        /390. BD*(   1) C  13 - C  14            1.12    1.24    0.033
  34. BD (   1) C  14 - H  28        /392. BD*(   1) C  13 - H  27            0.53    1.24    0.023
  35. BD (   1) C  15 - O  16        /196. RY*(   1) N   9                    0.58    1.19    0.024
  35. BD (   1) C  15 - O  16        /394. BD*(   1) C  15 - O  16            1.26    0.47    0.023
  36. BD (   2) C  15 - O  16        /197. RY*(   2) N   9                    1.52    2.14    0.051
  36. BD (   2) C  15 - O  16        /298. RY*(   1) C  15                    0.87    2.43    0.041
  36. BD (   2) C  15 - O  16        /376. BD*(   1) C   7 - N   9            2.62    1.53    0.057
  36. BD (   2) C  15 - O  16        /381. BD*(   1) N   9 - C  15            0.57    1.65    0.028
  37. BD (   1) C  15 - H  29        /197. RY*(   2) N   9                    1.37    1.71    0.043
  37. BD (   1) C  15 - H  29        /315. RY*(   1) O  16                    0.92    1.52    0.033
  37. BD (   1) C  15 - H  29        /382. BD*(   1) N   9 - H  24            3.70    1.21    0.060
  38. CR (   1) C   1                / 78. RY*(   2) C   2                    1.26   11.79    0.109
  38. CR (   1) C   1                /146. RY*(   2) C   6                    1.25   11.77    0.108
  38. CR (   1) C   1                /337. RY*(   2) H  18                    0.59   12.29    0.076
  38. CR (   1) C   1                /364. BD*(   1) C   2 - C   3            0.65   11.01    0.076
  38. CR (   1) C   1                /372. BD*(   1) C   5 - C   6            0.67   11.01    0.077
  39. CR (   1) C   2                / 61. RY*(   2) C   1                    1.32   11.80    0.112
  39. CR (   1) C   2                / 95. RY*(   2) C   3                    1.13   11.64    0.102
  39. CR (   1) C   2                /339. RY*(   2) H  19                    0.64   12.36    0.079
  39. CR (   1) C   2                /361. BD*(   1) C   1 - C   6            0.64   11.01    0.075
  39. CR (   1) C   2                /367. BD*(   1) C   3 - C   4            0.77   11.00    0.083
  40. CR (   1) C   3                / 78. RY*(   2) C   2                    1.35   11.79    0.113
  40. CR (   1) C   3                /111. RY*(   1) C   4                    0.55   11.64    0.071
  40. CR (   1) C   3                /112. RY*(   2) C   4                    1.26   11.40    0.107
  40. CR (   1) C   3                /340. RY*(   1) H  20                    0.68   11.88    0.080
  40. CR (   1) C   3                /360. BD*(   1) C   1 - C   2            0.65   11.01    0.076
  40. CR (   1) C   3                /369. BD*(   1) C   4 - C   5            0.80   11.00    0.084
  40. CR (   1) C   3                /371. BD*(   1) C   4 - C   7            0.76   10.88    0.082
  41. CR (   1) C   4                / 95. RY*(   2) C   3                    1.15   11.66    0.103
  41. CR (   1) C   4                /129. RY*(   2) C   5                    1.21   11.67    0.106
  41. CR (   1) C   4                /166. RY*(   5) C   7                    0.82   11.48    0.087
  41. CR (   1) C   4                /364. BD*(   1) C   2 - C   3            0.61   11.03    0.073
  41. CR (   1) C   4                /372. BD*(   1) C   5 - C   6            0.63   11.03    0.074
  42. CR (   1) C   5                /112. RY*(   2) C   4                    0.54   11.41    0.070
  42. CR (   1) C   5                /113. RY*(   3) C   4                    1.18   11.35    0.103
  42. CR (   1) C   5                /146. RY*(   2) C   6                    1.38   11.77    0.114
  42. CR (   1) C   5                /342. RY*(   1) H  21                    0.65   11.77    0.078
  42. CR (   1) C   5                /361. BD*(   1) C   1 - C   6            0.65   11.01    0.076
  42. CR (   1) C   5                /367. BD*(   1) C   3 - C   4            0.77   11.00    0.083
  42. CR (   1) C   5                /371. BD*(   1) C   4 - C   7            0.85   10.88    0.086
  43. CR (   1) C   6                / 61. RY*(   2) C   1                    1.31   11.80    0.111
  43. CR (   1) C   6                /129. RY*(   2) C   5                    1.12   11.64    0.102
  43. CR (   1) C   6                /345. RY*(   2) H  22                    0.65   12.38    0.080
  43. CR (   1) C   6                /360. BD*(   1) C   1 - C   2            0.64   11.01    0.075
  43. CR (   1) C   6                /369. BD*(   1) C   4 - C   5            0.80   11.00    0.084
  44. CR (   1) C   7                /111. RY*(   1) C   4                    1.06   11.70    0.100
  44. CR (   1) C   7                /179. RY*(   1) C   8                    0.99   11.90    0.097
  44. CR (   1) C   7                /367. BD*(   1) C   3 - C   4            0.52   11.06    0.068
  44. CR (   1) C   7                /369. BD*(   1) C   4 - C   5            0.70   11.06    0.079
  44. CR (   1) C   7                /378. BD*(   1) C   8 - C  10            0.64   11.02    0.076
  44. CR (   1) C   7                /380. BD*(   1) C   8 - C  14            0.55   11.04    0.070
  44. CR (   1) C   7                /381. BD*(   1) N   9 - C  15            0.68   10.99    0.078
  45. CR (   1) C   8                /214. RY*(   2) C  10                    2.19   12.00    0.145
  45. CR (   1) C   8                /282. RY*(   2) C  14                    1.23   11.68    0.107
  45. CR (   1) C   8                /383. BD*(   1) C  10 - C  11            0.73   11.01    0.081
  45. CR (   1) C   8                /384. BD*(   1) C  10 -Br  17            1.23   10.59    0.103
  45. CR (   1) C   8                /390. BD*(   1) C  13 - C  14            0.63   11.04    0.075
  46. CR (   1) N   9                /163. RY*(   2) C   7                    1.37   15.41    0.130
  46. CR (   1) N   9                /300. RY*(   3) C  15                    0.56   16.22    0.085
  46. CR (   1) N   9                /302. RY*(   5) C  15                    0.95   16.90    0.113
  46. CR (   1) N   9                /349. RY*(   2) H  24                    0.91   16.87    0.110
  47. CR (   1) C  10                /180. RY*(   2) C   8                    1.04   11.43    0.097
  47. CR (   1) C  10                /186. RY*(   8) C   8                    0.53   11.47    0.070
  47. CR (   1) C  10                /231. RY*(   2) C  11                    1.68   11.59    0.124
  47. CR (   1) C  10                /375. BD*(   1) C   7 - C   8            1.00   10.95    0.094
  47. CR (   1) C  10                /378. BD*(   1) C   8 - C  10            0.61   11.05    0.074
  47. CR (   1) C  10                /380. BD*(   1) C   8 - C  14            0.69   11.07    0.078
  47. CR (   1) C  10                /383. BD*(   1) C  10 - C  11            0.52   11.06    0.068
  47. CR (   1) C  10                /384. BD*(   1) C  10 -Br  17            1.90   10.64    0.128
  47. CR (   1) C  10                /385. BD*(   1) C  11 - C  12            0.62   11.09    0.074
  48. CR (   1) C  11                /213. RY*(   1) C  10                    2.12   11.91    0.142
  48. CR (   1) C  11                /248. RY*(   2) C  12                    1.34   11.86    0.112
  48. CR (   1) C  11                /350. RY*(   1) H  25                    0.60   11.74    0.075
  48. CR (   1) C  11                /378. BD*(   1) C   8 - C  10            0.97   10.97    0.093
  48. CR (   1) C  11                /384. BD*(   1) C  10 -Br  17            0.91   10.56    0.088
  48. CR (   1) C  11                /388. BD*(   1) C  12 - C  13            0.64   11.02    0.075
  49. CR (   1) C  12                /230. RY*(   1) C  11                    0.56   11.64    0.072
  49. CR (   1) C  12                /231. RY*(   2) C  11                    0.90   11.51    0.091
  49. CR (   1) C  12                /265. RY*(   2) C  13                    1.22   11.80    0.107
  49. CR (   1) C  12                /353. RY*(   2) H  26                    0.54   12.20    0.073
  49. CR (   1) C  12                /383. BD*(   1) C  10 - C  11            0.79   10.98    0.084
  49. CR (   1) C  12                /390. BD*(   1) C  13 - C  14            0.66   11.01    0.076
  50. CR (   1) C  13                /248. RY*(   2) C  12                    1.26   11.86    0.109
  50. CR (   1) C  13                /282. RY*(   2) C  14                    0.95   11.65    0.094
  50. CR (   1) C  13                /380. BD*(   1) C   8 - C  14            0.78   10.99    0.083
  50. CR (   1) C  13                /385. BD*(   1) C  11 - C  12            0.62   11.01    0.074
  51. CR (   1) C  14                /179. RY*(   1) C   8                    0.93   11.85    0.094
  51. CR (   1) C  14                /180. RY*(   2) C   8                    1.12   11.35    0.101
  51. CR (   1) C  14                /265. RY*(   2) C  13                    1.38   11.80    0.114
  51. CR (   1) C  14                /356. RY*(   1) H  28                    0.71   11.93    0.082
  51. CR (   1) C  14                /375. BD*(   1) C   7 - C   8            0.68   10.87    0.077
  51. CR (   1) C  14                /378. BD*(   1) C   8 - C  10            0.91   10.97    0.090
  51. CR (   1) C  14                /388. BD*(   1) C  12 - C  13            0.63   11.02    0.075
  52. CR (   1) C  15                /376. BD*(   1) C   7 - N   9            1.29   10.94    0.107
  53. CR (   1) O  16                /298. RY*(   1) C  15                    4.31   20.69    0.267
  54. LP (   1) N   9                /164. RY*(   3) C   7                    0.75    1.12    0.028
  54. LP (   1) N   9                /170. RY*(   9) C   7                    0.52    1.80    0.030
  54. LP (   1) N   9                /299. RY*(   2) C  15                    2.53    1.86    0.067
  54. LP (   1) N   9                /300. RY*(   3) C  15                    0.52    1.94    0.031
  54. LP (   1) N   9                /303. RY*(   6) C  15                    0.60    0.98    0.024
  54. LP (   1) N   9                /312. RY*(  15) C  15                    0.53    1.84    0.030
  54. LP (   1) N   9                /367. BD*(   1) C   3 - C   4            0.56    0.93    0.022
  54. LP (   1) N   9                /371. BD*(   1) C   4 - C   7            6.17    0.81    0.068
  54. LP (   1) N   9                /375. BD*(   1) C   7 - C   8            5.21    0.79    0.062
  54. LP (   1) N   9                /379. BD*(   2) C   8 - C  10            2.38    0.35    0.026
  54. LP (   1) N   9                /394. BD*(   1) C  15 - O  16           85.67    0.35    0.157
  55. LP (   1) O  16                /298. RY*(   1) C  15                   11.20    2.14    0.138
  55. LP (   1) O  16                /300. RY*(   3) C  15                    0.83    2.43    0.040
  55. LP (   1) O  16                /308. RY*(  11) C  15                    1.24    3.18    0.056
  55. LP (   1) O  16                /396. BD*(   1) C  15 - H  29            0.59    1.35    0.025
  56. LP (   2) O  16                /299. RY*(   2) C  15                    0.59    1.88    0.030
  56. LP (   2) O  16                /300. RY*(   3) C  15                    2.59    1.95    0.065
  56. LP (   2) O  16                /376. BD*(   1) C   7 - N   9            1.00    0.76    0.025
  56. LP (   2) O  16                /381. BD*(   1) N   9 - C  15           23.23    0.88    0.129
  56. LP (   2) O  16                /396. BD*(   1) C  15 - H  29           17.25    0.87    0.111
  57. LP (   1)Br  17                /213. RY*(   1) C  10                    1.15    2.23    0.045
  57. LP (   1)Br  17                /214. RY*(   2) C  10                    1.48    2.29    0.052
  57. LP (   1)Br  17                /334. RY*(   3)Br  17                    0.54    3.19    0.037
  57. LP (   1)Br  17                /335. RY*(   4)Br  17                    0.60   16.11    0.088
  57. LP (   1)Br  17                /378. BD*(   1) C   8 - C  10            1.54    1.28    0.040
  57. LP (   1)Br  17                /383. BD*(   1) C  10 - C  11            0.84    1.30    0.030
  58. LP (   2)Br  17                /377. BD*(   1) C   7 - H  23            0.95    0.79    0.025
  58. LP (   2)Br  17                /378. BD*(   1) C   8 - C  10            4.78    0.92    0.059
  58. LP (   2)Br  17                /383. BD*(   1) C  10 - C  11            4.14    0.93    0.056
  58. LP (   2)Br  17                /385. BD*(   1) C  11 - C  12            0.70    0.96    0.023
  59. LP (   3)Br  17                /215. RY*(   3) C  10                    0.80    1.23    0.028
  59. LP (   3)Br  17                /379. BD*(   2) C   8 - C  10           13.91    0.37    0.071
 362. BD*(   2) C   1 - C   6        / 62. RY*(   3) C   1                    3.25    0.42    0.082
 362. BD*(   2) C   1 - C   6        /147. RY*(   3) C   6                    1.43    0.53    0.061
 362. BD*(   2) C   1 - C   6        /148. RY*(   4) C   6                    0.59    1.53    0.067
 365. BD*(   2) C   2 - C   3        / 79. RY*(   3) C   2                    2.49    0.64    0.089
 365. BD*(   2) C   2 - C   3        / 97. RY*(   4) C   3                    1.13    1.01    0.076
 365. BD*(   2) C   2 - C   3        / 99. RY*(   6) C   3                    0.71    0.76    0.052
 370. BD*(   2) C   4 - C   5        / 96. RY*(   3) C   3                    0.65    0.80    0.048
 370. BD*(   2) C   4 - C   5        /115. RY*(   5) C   4                    0.50    1.51    0.059
 370. BD*(   2) C   4 - C   5        /130. RY*(   3) C   5                    2.87    0.67    0.093
 370. BD*(   2) C   4 - C   5        /138. RY*(  11) C   5                    0.56    0.77    0.044
 370. BD*(   2) C   4 - C   5        /147. RY*(   3) C   6                    0.67    0.53    0.040
 370. BD*(   2) C   4 - C   5        /375. BD*(   1) C   7 - C   8            1.45    0.42    0.050
 370. BD*(   2) C   4 - C   5        /377. BD*(   1) C   7 - H  23            1.05    0.38    0.041
 379. BD*(   2) C   8 - C  10        /181. RY*(   3) C   8                    1.41    0.67    0.060
 379. BD*(   2) C   8 - C  10        /215. RY*(   3) C  10                    2.36    0.86    0.088
 379. BD*(   2) C   8 - C  10        /232. RY*(   3) C  11                    0.96    0.71    0.051
 379. BD*(   2) C   8 - C  10        /283. RY*(   3) C  14                    0.64    0.92    0.048
 379. BD*(   2) C   8 - C  10        /365. BD*(   2) C   2 - C   3            0.65    0.03    0.007
 379. BD*(   2) C   8 - C  10        /370. BD*(   2) C   4 - C   5            6.83    0.03    0.020
 379. BD*(   2) C   8 - C  10        /371. BD*(   1) C   4 - C   7            1.32    0.46    0.047
 379. BD*(   2) C   8 - C  10        /376. BD*(   1) C   7 - N   9            1.98    0.40    0.053
 379. BD*(   2) C   8 - C  10        /386. BD*(   2) C  11 - C  12          159.98    0.02    0.090
 379. BD*(   2) C   8 - C  10        /391. BD*(   2) C  13 - C  14          174.23    0.02    0.096
 386. BD*(   2) C  11 - C  12        /232. RY*(   3) C  11                    0.78    0.69    0.052
 386. BD*(   2) C  11 - C  12        /234. RY*(   5) C  11                    0.73    1.19    0.066
 386. BD*(   2) C  11 - C  12        /249. RY*(   3) C  12                    1.86    0.46    0.066
 386. BD*(   2) C  11 - C  12        /256. RY*(  10) C  12                    0.50    0.55    0.038
 391. BD*(   2) C  13 - C  14        /249. RY*(   3) C  12                    0.60    0.46    0.037
 391. BD*(   2) C  13 - C  14        /266. RY*(   3) C  13                    2.83    0.53    0.088
 391. BD*(   2) C  13 - C  14        /285. RY*(   5) C  14                    1.18    1.14    0.083
 394. BD*(   1) C  15 - O  16        /299. RY*(   2) C  15                    1.66    1.51    0.119
 394. BD*(   1) C  15 - O  16        /303. RY*(   6) C  15                    2.37    0.62    0.093
 394. BD*(   1) C  15 - O  16        /312. RY*(  15) C  15                    0.63    1.49    0.074
 394. BD*(   1) C  15 - O  16        /316. RY*(   2) O  16                    1.87    0.69    0.086


 Natural Bond Orbitals (Summary):

                                                            Principal Delocalizations
           NBO                        Occupancy    Energy   (geminal,vicinal,remote)
 ====================================================================================
 Molecular unit  1  (C14H12NOBr)
     1. BD (   1) C   1 - C   2          1.98159    -0.77128  364(g),361(g),368(v),374(v)
                                                    95(v),146(v),366(g),363(g)
                                                    145(v),94(v)
     2. BD (   1) C   1 - C   6          1.98158    -0.77088  372(g),360(g),373(v),366(v)
                                                    129(v),78(v),374(g),363(g)
                                                    77(v),128(v)
     3. BD (   2) C   1 - C   6          1.66522    -0.29652  365(v),370(v),131(v),80(v)
     4. BD (   1) C   1 - H  18          1.98165    -0.62192  372(v),364(v),145(v),77(v)
                                                    361(g),360(g),374(v),366(v)
     5. BD (   1) C   2 - C   3          1.97939    -0.77050  371(v),367(g),360(g),363(v)
                                                    368(g),61(v),366(g),111(v)
                                                    60(v),112(v),113(v)
     6. BD (   2) C   2 - C   3          1.66951    -0.29787  370(v),362(v),62(v)
     7. BD (   1) C   2 - H  19          1.98162    -0.62325  367(v),361(v),60(v),94(v)
                                                    364(g),360(g),363(v),368(v)
     8. BD (   1) C   3 - C   4          1.97337    -0.77024  369(g),364(g),373(v),376(v)
                                                    366(v),371(g),78(v),368(g)
                                                    162(v),77(v),128(v),163(v)
                                                    129(v)
     9. BD (   1) C   3 - H  20          1.97994    -0.62401  369(v),360(v),111(v),367(g)
                                                    77(v),364(g),366(v)
    10. BD (   1) C   4 - C   5          1.97415    -0.77305  367(g),372(g),368(v),371(g)
                                                    374(v),373(g),146(v),145(v)
                                                    163(v),94(v),162(v),375(v)
                                                    377(v),95(v)
    11. BD (   2) C   4 - C   5          1.67119    -0.30087  362(v),365(v),375(v),377(v)
                                                    147(v),96(v),379(r)
    12. BD (   1) C   4 - C   7          1.96676    -0.73537  375(g),379(v),364(v),369(g)
                                                    372(v),378(v),367(g),381(v)
                                                    94(v),128(v),377(g),196(v)
                                                    180(v),376(g),181(v)
    13. BD (   1) C   5 - C   6          1.97907    -0.77094  371(v),369(g),361(g),363(v)
                                                    373(g),61(v),374(g),111(v)
                                                    60(v),112(v),113(v)
    14. BD (   1) C   5 - H  21          1.98018    -0.62511  367(v),361(v),111(v),369(g)
                                                    145(v),372(g),374(v)
    15. BD (   1) C   6 - H  22          1.98140    -0.62277  369(v),360(v),60(v),128(v)
                                                    372(g),361(g),373(v),363(v)
    16. BD (   1) C   7 - C   8          1.96302    -0.73406  378(g),371(g),370(v),390(v)
                                                    213(v),383(v),369(v),380(g)
                                                    381(v),196(v),112(v),281(v)
                                                    214(v),377(g),376(g),335(r)
    17. BD (   1) C   7 - N   9          1.98162    -0.86927  379(v),367(v),395(v),301(v)
                                                    378(v),375(g),371(g),381(g)
                                                    112(v),181(v),382(g),302(v)
    18. BD (   1) C   7 - H  23          1.96148    -0.59294  382(v),380(v),370(v),369(v)
                                                    371(g),375(g)
    19. BD (   1) C   8 - C  10          1.97735    -0.81053  380(g),383(g),375(g),230(v)
                                                    387(v),393(v),162(v),231(v)
                                                    281(v),371(v)
    20. BD (   2) C   8 - C  10          1.69136    -0.32724  386(v),391(v),376(v),232(v)
                                                    371(v),283(v)
    21. BD (   1) C   8 - C  14          1.96469    -0.77762  384(v),378(g),390(g),375(g)
                                                    392(v),162(v),265(v),377(v)
                                                    393(g),213(v),264(v)
    22. BD (   1) N   9 - C  15          1.99105    -0.94425  376(g),162(v),382(g),317(v)
                                                    371(v),377(v)
    23. BD (   1) N   9 - H  24          1.98509    -0.78581  396(v),377(v),163(v),395(v)
                                                    298(v),302(v),381(g)
    24. BD (   1) C  10 - C  11          1.98000    -0.80835  375(v),378(g),385(g),179(v)
                                                    387(g),389(v),248(v),247(v)
                                                    183(v),335(v),334(v),213(g)
    25. BD (   1) C  10 -Br  17          1.98413    -0.67720  179(v),380(v),385(v),230(v)
                                                    335(g),334(g),214(g),213(g)
                                                    235(v),387(v),99(r)
    26. BD (   1) C  11 - C  12          1.97302    -0.77933  384(v),383(g),388(g),392(v)
                                                    214(v),265(v),387(g),389(g)
                                                    264(v)
    27. BD (   2) C  11 - C  12          1.66320    -0.30537  379(v),391(v),267(v),216(v)
                                                    266(v),232(g)
    28. BD (   1) C  11 - H  25          1.98014    -0.63133  378(v),388(v),383(g),213(v)
                                                    247(v),385(g),389(v)
    29. BD (   1) C  12 - C  13          1.98134    -0.77978  390(g),393(v),385(g),387(v)
                                                    231(v),282(v),389(g),392(g)
                                                    281(v)
    30. BD (   1) C  12 - H  26          1.98064    -0.62978  383(v),390(v),264(v),385(g)
                                                    230(v),388(g),387(v),392(v)
    31. BD (   1) C  13 - C  14          1.97946    -0.77942  380(g),375(v),388(g),389(v)
                                                    393(g),180(v),248(v),392(g)
                                                    247(v),179(v)
    32. BD (   2) C  13 - C  14          1.66250    -0.30493  379(v),386(v),249(v)
    33. BD (   1) C  13 - H  27          1.98126    -0.62895  380(v),385(v),247(v),281(v)
                                                    390(g),388(g),389(v),393(v)
    34. BD (   1) C  14 - H  28          1.97868    -0.63467  378(v),388(v),179(v),380(g)
                                                    264(v),390(g),392(v)
    35. BD (   1) C  15 - O  16          1.99741    -0.44336  394(g),196(v)
    36. BD (   2) C  15 - O  16          1.99383    -1.10942  376(v),197(v),298(g),381(g)
    37. BD (   1) C  15 - H  29          1.98770    -0.68116  382(v),197(v),315(v)
    38. CR (   1) C   1                  1.99929   -10.39297  78(v),146(v),372(v),364(v)
                                                    337(v)
    39. CR (   1) C   2                  1.99929   -10.39552  61(v),95(v),367(v),361(v)
                                                    339(v)
    40. CR (   1) C   3                  1.99918   -10.39330  78(v),112(v),369(v),371(v)
                                                    340(v),360(v),111(v)
    41. CR (   1) C   4                  1.99912   -10.41807  129(v),95(v),166(v),372(v)
                                                    364(v)
    42. CR (   1) C   5                  1.99916   -10.39395  146(v),113(v),371(v),367(v)
                                                    361(v),342(v),112(v)
    43. CR (   1) C   6                  1.99929   -10.39519  61(v),129(v),369(v),345(v)
                                                    360(v)
    44. CR (   1) C   7                  1.99904   -10.45362  111(v),179(v),369(v),381(v)
                                                    378(v),380(v),367(v)
    45. CR (   1) C   8                  1.99894   -10.43019  214(v),384(v),282(v),383(v)
                                                    390(v)
    46. CR (   1) N   9                  1.99940   -14.61068  163(v),302(v),349(v),300(v)
    47. CR (   1) C  10                  1.99876   -10.48196  384(g),231(v),180(v),375(v)
                                                    380(v),385(v),378(g),186(v)
                                                    383(g)
    48. CR (   1) C  11                  1.99912   -10.40414  213(v),248(v),378(v),384(v)
                                                    388(v),350(v)
    49. CR (   1) C  12                  1.99927   -10.40227  265(v),231(v),383(v),390(v)
                                                    230(v),353(v)
    50. CR (   1) C  13                  1.99929   -10.40130  248(v),282(v),380(v),385(v)
    51. CR (   1) C  14                  1.99916   -10.40472  265(v),180(v),179(v),378(v)
                                                    356(v),375(v),388(v)
    52. CR (   1) C  15                  1.99947   -10.52291  376(v)
    53. CR (   1) O  16                  1.99981   -19.36608  298(v)
    54. LP (   1) N   9                  1.68891    -0.32505  394(v),371(v),375(v),299(v)
                                                    379(r),164(v),303(v),367(r)
                                                    312(v),170(v),300(v)
    55. LP (   1) O  16                  1.98865    -0.82116  298(v),308(v),300(v),396(v)
    56. LP (   2) O  16                  1.90449    -0.34385  381(v),396(v),300(v),376(r)
                                                    299(v)
    57. LP (   1)Br  17                  1.99106    -0.71825  378(v),214(v),213(v),383(v)
                                                    335(g),334(g)
    58. LP (   2)Br  17                  1.96451    -0.35478  378(v),383(v),377(r),385(r)
    59. LP (   3)Br  17                  1.93101    -0.35205  379(v),215(v)
    60. RY*(   1) C   1                  0.00553     1.10803   
    61. RY*(   2) C   1                  0.00194     1.40735   
    62. RY*(   3) C   1                  0.00089     0.47103   
    63. RY*(   4) C   1                  0.00055     1.66390   
    64. RY*(   5) C   1                  0.00042     0.90026   
    65. RY*(   6) C   1                  0.00042     1.10666   
    66. RY*(   7) C   1                  0.00018     1.23559   
    67. RY*(   8) C   1                  0.00007     2.11963   
    68. RY*(   9) C   1                  0.00007     2.18431   
    69. RY*(  10) C   1                  0.00001     1.85021   
    70. RY*(  11) C   1                  0.00001     0.56880   
    71. RY*(  12) C   1                  0.00000     2.37901   
    72. RY*(  13) C   1                  0.00001     2.00329   
    73. RY*(  14) C   1                  0.00000    22.60442   
    74. RY*(  15) C   1                  0.00000     1.63091   
    75. RY*(  16) C   1                  0.00001     1.70576   
    76. RY*(  17) C   1                  0.00000     2.26048   
    77. RY*(   1) C   2                  0.00573     1.09130   
    78. RY*(   2) C   2                  0.00202     1.40010   
    79. RY*(   3) C   2                  0.00085     0.68833   
    80. RY*(   4) C   2                  0.00058     1.45875   
    81. RY*(   5) C   2                  0.00049     1.02578   
    82. RY*(   6) C   2                  0.00028     0.87451   
    83. RY*(   7) C   2                  0.00025     0.85850   
    84. RY*(   8) C   2                  0.00009     2.49531   
    85. RY*(   9) C   2                  0.00006     3.04210   
    86. RY*(  10) C   2                  0.00003     1.99731   
    87. RY*(  11) C   2                  0.00001     0.77159   
    88. RY*(  12) C   2                  0.00001     2.32915   
    89. RY*(  13) C   2                  0.00000    22.17396   
    90. RY*(  14) C   2                  0.00000     1.49100   
    91. RY*(  15) C   2                  0.00001     1.76100   
    92. RY*(  16) C   2                  0.00000     1.40194   
    93. RY*(  17) C   2                  0.00001     2.39578   
    94. RY*(   1) C   3                  0.00558     1.09885   
    95. RY*(   2) C   3                  0.00189     1.23975   
    96. RY*(   3) C   3                  0.00108     0.84654   
    97. RY*(   4) C   3                  0.00053     1.06251   
    98. RY*(   5) C   3                  0.00045     1.12981   
    99. RY*(   6) C   3                  0.00046     0.81182   
   100. RY*(   7) C   3                  0.00025     1.11319   
   101. RY*(   8) C   3                  0.00015     1.10083   
   102. RY*(   9) C   3                  0.00012     2.70627   
   103. RY*(  10) C   3                  0.00008     1.90420   
   104. RY*(  11) C   3                  0.00005     1.71884   
   105. RY*(  12) C   3                  0.00004     2.53958   
   106. RY*(  13) C   3                  0.00003     2.07924   
   107. RY*(  14) C   3                  0.00001     1.61958   
   108. RY*(  15) C   3                  0.00001     3.34579   
   109. RY*(  16) C   3                  0.00000     2.75309   
   110. RY*(  17) C   3                  0.00000    21.06535   
   111. RY*(   1) C   4                  0.00639     1.24844   
   112. RY*(   2) C   4                  0.00392     1.01146   
   113. RY*(   3) C   4                  0.00276     0.95624   
   114. RY*(   4) C   4                  0.00086     0.95206   
   115. RY*(   5) C   4                  0.00068     1.56590   
   116. RY*(   6) C   4                  0.00030     1.30860   
   117. RY*(   7) C   4                  0.00027     1.75669   
   118. RY*(   8) C   4                  0.00018     1.27222   
   119. RY*(   9) C   4                  0.00018     1.88563   
   120. RY*(  10) C   4                  0.00012     1.21568   
   121. RY*(  11) C   4                  0.00007     3.40331   
   122. RY*(  12) C   4                  0.00008     2.78455   
   123. RY*(  13) C   4                  0.00006     2.59693   
   124. RY*(  14) C   4                  0.00005     1.44520   
   125. RY*(  15) C   4                  0.00003     2.54759   
   126. RY*(  16) C   4                  0.00001     2.85938   
   127. RY*(  17) C   4                  0.00001    21.30946   
   128. RY*(   1) C   5                  0.00552     1.09100   
   129. RY*(   2) C   5                  0.00193     1.24790   
   130. RY*(   3) C   5                  0.00112     0.71624   
   131. RY*(   4) C   5                  0.00062     1.27001   
   132. RY*(   5) C   5                  0.00049     1.06933   
   133. RY*(   6) C   5                  0.00026     1.14785   
   134. RY*(   7) C   5                  0.00016     0.83251   
   135. RY*(   8) C   5                  0.00012     2.58924   
   136. RY*(   9) C   5                  0.00010     1.67936   
   137. RY*(  10) C   5                  0.00006     2.51517   
   138. RY*(  11) C   5                  0.00006     0.82344   
   139. RY*(  12) C   5                  0.00003     2.11582   
   140. RY*(  13) C   5                  0.00003     2.47879   
   141. RY*(  14) C   5                  0.00001     1.66292   
   142. RY*(  15) C   5                  0.00001     2.65280   
   143. RY*(  16) C   5                  0.00000     2.82636   
   144. RY*(  17) C   5                  0.00000    21.23830   
   145. RY*(   1) C   6                  0.00582     1.08731   
   146. RY*(   2) C   6                  0.00204     1.38004   
   147. RY*(   3) C   6                  0.00087     0.58441   
   148. RY*(   4) C   6                  0.00056     1.58305   
   149. RY*(   5) C   6                  0.00046     1.19892   
   150. RY*(   6) C   6                  0.00027     1.02769   
   151. RY*(   7) C   6                  0.00015     1.39383   
   152. RY*(   8) C   6                  0.00008     2.05527   
   153. RY*(   9) C   6                  0.00006     2.23157   
   154. RY*(  10) C   6                  0.00002     2.27587   
   155. RY*(  11) C   6                  0.00002     0.59117   
   156. RY*(  12) C   6                  0.00000     2.32991   
   157. RY*(  13) C   6                  0.00001     1.96668   
   158. RY*(  14) C   6                  0.00000    22.17497   
   159. RY*(  15) C   6                  0.00001     1.58631   
   160. RY*(  16) C   6                  0.00001     2.32233   
   161. RY*(  17) C   6                  0.00000     1.42123   
   162. RY*(   1) C   7                  0.01029     0.94553   
   163. RY*(   2) C   7                  0.00518     0.79747   
   164. RY*(   3) C   7                  0.00309     0.79160   
   165. RY*(   4) C   7                  0.00217     0.62382   
   166. RY*(   5) C   7                  0.00132     1.06571   
   167. RY*(   6) C   7                  0.00107     1.59220   
   168. RY*(   7) C   7                  0.00075     1.04175   
   169. RY*(   8) C   7                  0.00038     1.53837   
   170. RY*(   9) C   7                  0.00033     1.47708   
   171. RY*(  10) C   7                  0.00027     1.73715   
   172. RY*(  11) C   7                  0.00022     1.93850   
   173. RY*(  12) C   7                  0.00015     2.54038   
   174. RY*(  13) C   7                  0.00014     1.76024   
   175. RY*(  14) C   7                  0.00008     1.93260   
   176. RY*(  15) C   7                  0.00006     3.06328   
   177. RY*(  16) C   7                  0.00003     2.96914   
   178. RY*(  17) C   7                  0.00001    21.08386   
   179. RY*(   1) C   8                  0.00742     1.44855   
   180. RY*(   2) C   8                  0.00472     0.94802   
   181. RY*(   3) C   8                  0.00330     0.69603   
   182. RY*(   4) C   8                  0.00194     0.76502   
   183. RY*(   5) C   8                  0.00116     1.06134   
   184. RY*(   6) C   8                  0.00083     0.63344   
   185. RY*(   7) C   8                  0.00076     1.51847   
   186. RY*(   8) C   8                  0.00070     0.98545   
   187. RY*(   9) C   8                  0.00024     1.38754   
   188. RY*(  10) C   8                  0.00019     2.31237   
   189. RY*(  11) C   8                  0.00017     1.24239   
   190. RY*(  12) C   8                  0.00011     3.24514   
   191. RY*(  13) C   8                  0.00008     3.37866   
   192. RY*(  14) C   8                  0.00005     3.12124   
   193. RY*(  15) C   8                  0.00004     2.26165   
   194. RY*(  16) C   8                  0.00001     2.89462   
   195. RY*(  17) C   8                  0.00001    22.06479   
   196. RY*(   1) N   9                  0.00554     0.74371   
   197. RY*(   2) N   9                  0.00403     1.02734   
   198. RY*(   3) N   9                  0.00194     1.16922   
   199. RY*(   4) N   9                  0.00105     1.48435   
   200. RY*(   5) N   9                  0.00037     1.57482   
   201. RY*(   6) N   9                  0.00024     1.62275   
   202. RY*(   7) N   9                  0.00017     2.30323   
   203. RY*(   8) N   9                  0.00011     2.52900   
   204. RY*(   9) N   9                  0.00008     1.36512   
   205. RY*(  10) N   9                  0.00007     2.04702   
   206. RY*(  11) N   9                  0.00004     1.50315   
   207. RY*(  12) N   9                  0.00004     2.69562   
   208. RY*(  13) N   9                  0.00001     1.87817   
   209. RY*(  14) N   9                  0.00001     4.02466   
   210. RY*(  15) N   9                  0.00001     3.57339   
   211. RY*(  16) N   9                  0.00000    34.78274   
   212. RY*(  17) N   9                  0.00000     3.92610   
   213. RY*(   1) C  10                  0.00799     1.50856   
   214. RY*(   2) C  10                  0.00663     1.57452   
   215. RY*(   3) C  10                  0.00309     0.88242   
   216. RY*(   4) C  10                  0.00084     1.51938   
   217. RY*(   5) C  10                  0.00063     1.01530   
   218. RY*(   6) C  10                  0.00061     1.58351   
   219. RY*(   7) C  10                  0.00039     1.19031   
   220. RY*(   8) C  10                  0.00015     1.75302   
   221. RY*(   9) C  10                  0.00015     1.00899   
   222. RY*(  10) C  10                  0.00009     2.77375   
   223. RY*(  11) C  10                  0.00007     2.06539   
   224. RY*(  12) C  10                  0.00005     1.84451   
   225. RY*(  13) C  10                  0.00002     2.32947   
   226. RY*(  14) C  10                  0.00003     1.56864   
   227. RY*(  15) C  10                  0.00002     0.85747   
   228. RY*(  16) C  10                  0.00000     2.78100   
   229. RY*(  17) C  10                  0.00000    22.42197   
   230. RY*(   1) C  11                  0.00670     1.24010   
   231. RY*(   2) C  11                  0.00263     1.10623   
   232. RY*(   3) C  11                  0.00120     0.73094   
   233. RY*(   4) C  11                  0.00112     0.89046   
   234. RY*(   5) C  11                  0.00053     1.23541   
   235. RY*(   6) C  11                  0.00025     0.88666   
   236. RY*(   7) C  11                  0.00022     0.82255   
   237. RY*(   8) C  11                  0.00018     2.30246   
   238. RY*(   9) C  11                  0.00009     3.63605   
   239. RY*(  10) C  11                  0.00006     1.13413   
   240. RY*(  11) C  11                  0.00006     1.86712   
   241. RY*(  12) C  11                  0.00002     3.01123   
   242. RY*(  13) C  11                  0.00002     1.60740   
   243. RY*(  14) C  11                  0.00001     1.68405   
   244. RY*(  15) C  11                  0.00000    20.59665   
   245. RY*(  16) C  11                  0.00001     1.72050   
   246. RY*(  17) C  11                  0.00000     3.04175   
   247. RY*(   1) C  12                  0.00554     1.08150   
   248. RY*(   2) C  12                  0.00199     1.45611   
   249. RY*(   3) C  12                  0.00076     0.50723   
   250. RY*(   4) C  12                  0.00057     1.62821   
   251. RY*(   5) C  12                  0.00038     0.94491   
   252. RY*(   6) C  12                  0.00035     1.12653   
   253. RY*(   7) C  12                  0.00013     1.58336   
   254. RY*(   8) C  12                  0.00008     2.10533   
   255. RY*(   9) C  12                  0.00005     2.04612   
   256. RY*(  10) C  12                  0.00002     0.59303   
   257. RY*(  11) C  12                  0.00003     2.05040   
   258. RY*(  12) C  12                  0.00001     1.66843   
   259. RY*(  13) C  12                  0.00001     1.55925   
   260. RY*(  14) C  12                  0.00001     2.60117   
   261. RY*(  15) C  12                  0.00000    22.07135   
   262. RY*(  16) C  12                  0.00001     1.59195   
   263. RY*(  17) C  12                  0.00000     2.60551   
   264. RY*(   1) C  13                  0.00541     1.08926   
   265. RY*(   2) C  13                  0.00209     1.39949   
   266. RY*(   3) C  13                  0.00099     0.57983   
   267. RY*(   4) C  13                  0.00056     1.55417   
   268. RY*(   5) C  13                  0.00038     1.30957   
   269. RY*(   6) C  13                  0.00026     0.88287   
   270. RY*(   7) C  13                  0.00018     1.00324   
   271. RY*(   8) C  13                  0.00007     2.65491   
   272. RY*(   9) C  13                  0.00005     3.05233   
   273. RY*(  10) C  13                  0.00004     0.74672   
   274. RY*(  11) C  13                  0.00002     0.61046   
   275. RY*(  12) C  13                  0.00001     4.83682   
   276. RY*(  13) C  13                  0.00001     2.05707   
   277. RY*(  14) C  13                  0.00002     2.16077   
   278. RY*(  15) C  13                  0.00000    19.41034   
   279. RY*(  16) C  13                  0.00000     2.41890   
   280. RY*(  17) C  13                  0.00000     1.48040   
   281. RY*(   1) C  14                  0.00575     1.06772   
   282. RY*(   2) C  14                  0.00190     1.24750   
   283. RY*(   3) C  14                  0.00102     0.94350   
   284. RY*(   4) C  14                  0.00056     1.15537   
   285. RY*(   5) C  14                  0.00047     1.18818   
   286. RY*(   6) C  14                  0.00041     0.78665   
   287. RY*(   7) C  14                  0.00019     1.65324   
   288. RY*(   8) C  14                  0.00012     3.51620   
   289. RY*(   9) C  14                  0.00010     0.96794   
   290. RY*(  10) C  14                  0.00008     2.28396   
   291. RY*(  11) C  14                  0.00005     0.92856   
   292. RY*(  12) C  14                  0.00003     2.33285   
   293. RY*(  13) C  14                  0.00004     1.83506   
   294. RY*(  14) C  14                  0.00002     1.67148   
   295. RY*(  15) C  14                  0.00000    21.65562   
   296. RY*(  16) C  14                  0.00001     2.33396   
   297. RY*(  17) C  14                  0.00001     2.73697   
   298. RY*(   1) C  15                  0.00944     1.31912   
   299. RY*(   2) C  15                  0.00698     1.53555   
   300. RY*(   3) C  15                  0.00671     1.61067   
   301. RY*(   4) C  15                  0.00245     1.01436   
   302. RY*(   5) C  15                  0.00082     2.29137   
   303. RY*(   6) C  15                  0.00044     0.65266   
   304. RY*(   7) C  15                  0.00017     1.15008   
   305. RY*(   8) C  15                  0.00008     0.86397   
   306. RY*(   9) C  15                  0.00005     2.20758   
   307. RY*(  10) C  15                  0.00006     2.02034   
   308. RY*(  11) C  15                  0.00003     2.36013   
   309. RY*(  12) C  15                  0.00002     1.17742   
   310. RY*(  13) C  15                  0.00001     2.58692   
   311. RY*(  14) C  15                  0.00002     2.48732   
   312. RY*(  15) C  15                  0.00000     1.51459   
   313. RY*(  16) C  15                  0.00000    19.36288   
   314. RY*(  17) C  15                  0.00001     1.95773   
   315. RY*(   1) O  16                  0.00243     0.83768   
   316. RY*(   2) O  16                  0.00093     0.71410   
   317. RY*(   3) O  16                  0.00092     0.56903   
   318. RY*(   4) O  16                  0.00012     1.34517   
   319. RY*(   5) O  16                  0.00004     1.88183   
   320. RY*(   6) O  16                  0.00004     1.11102   
   321. RY*(   7) O  16                  0.00002     2.15650   
   322. RY*(   8) O  16                  0.00001     1.63918   
   323. RY*(   9) O  16                  0.00000     4.29119   
   324. RY*(  10) O  16                  0.00001     4.65165   
   325. RY*(  11) O  16                  0.00000    49.75698   
   326. RY*(  12) O  16                  0.00000     4.92710   
   327. RY*(  13) O  16                  0.00000     3.10154   
   328. RY*(  14) O  16                  0.00000     2.97742   
   329. RY*(  15) O  16                  0.00000     2.94130   
   330. RY*(  16) O  16                  0.00000     2.92957   
   331. RY*(  17) O  16                  0.00000     2.78889   
   332. RY*(   1)Br  17                  0.00103     0.66353   
   333. RY*(   2)Br  17                  0.00083     0.57364   
   334. RY*(   3)Br  17                  0.00031     2.46957   
   335. RY*(   4)Br  17                  0.00001    15.38819   
   336. RY*(   1) H  18                  0.00039     0.84130   
   337. RY*(   2) H  18                  0.00022     1.90090   
   338. RY*(   1) H  19                  0.00047     0.78949   
   339. RY*(   2) H  19                  0.00022     1.96350   
   340. RY*(   1) H  20                  0.00065     1.49039   
   341. RY*(   2) H  20                  0.00027     1.33025   
   342. RY*(   1) H  21                  0.00074     1.38022   
   343. RY*(   2) H  21                  0.00019     1.45826   
   344. RY*(   1) H  22                  0.00047     0.77681   
   345. RY*(   2) H  22                  0.00022     1.98136   
   346. RY*(   1) H  23                  0.00248     0.56560   
   347. RY*(   2) H  23                  0.00031     2.38446   
   348. RY*(   1) H  24                  0.00248     0.60202   
   349. RY*(   2) H  24                  0.00039     2.25466   
   350. RY*(   1) H  25                  0.00058     1.33842   
   351. RY*(   2) H  25                  0.00022     1.38821   
   352. RY*(   1) H  26                  0.00041     0.92362   
   353. RY*(   2) H  26                  0.00021     1.79548   
   354. RY*(   1) H  27                  0.00042     1.03241   
   355. RY*(   2) H  27                  0.00022     1.70030   
   356. RY*(   1) H  28                  0.00074     1.52118   
   357. RY*(   2) H  28                  0.00021     1.27927   
   358. RY*(   1) H  29                  0.00076     1.19455   
   359. RY*(   2) H  29                  0.00017     1.61263   
   360. BD*(   1) C   1 - C   2          0.01540     0.61567   
   361. BD*(   1) C   1 - C   6          0.01555     0.61628   
   362. BD*(   2) C   1 - C   6          0.32157     0.05320  365(v),370(v),62(g),147(g)
                                                    148(g)
   363. BD*(   1) C   1 - H  18          0.01151     0.61372   
   364. BD*(   1) C   2 - C   3          0.01492     0.61296   
   365. BD*(   2) C   2 - C   3          0.31674     0.05259  362(v),370(v),79(g),97(g)
                                                    99(g)
   366. BD*(   1) C   2 - H  19          0.01110     0.61160   
   367. BD*(   1) C   3 - C   4          0.02220     0.60554   
   368. BD*(   1) C   3 - H  20          0.01239     0.60652   
   369. BD*(   1) C   4 - C   5          0.02421     0.60362   
   370. BD*(   2) C   4 - C   5          0.35108     0.05104  365(v),362(v),379(r),130(g)
                                                    391(r),375(v),377(v),147(v)
                                                    96(v),138(g),115(g)
   371. BD*(   1) C   4 - C   7          0.03633     0.48522   
   372. BD*(   1) C   5 - C   6          0.01516     0.61444   
   373. BD*(   1) C   5 - H  21          0.01267     0.60826   
   374. BD*(   1) C   6 - H  22          0.01119     0.61074   
   375. BD*(   1) C   7 - C   8          0.03643     0.46731   
   376. BD*(   1) C   7 - N   9          0.02926     0.41755   
   377. BD*(   1) C   7 - H  23          0.02362     0.43533   
   378. BD*(   1) C   8 - C  10          0.03725     0.56518   
   379. BD*(   2) C   8 - C  10          0.41297     0.02215  391(v),386(v),370(r),215(g)
                                                    376(v),181(g),371(v),232(v)
                                                    283(v)
   380. BD*(   1) C   8 - C  14          0.02426     0.58964   
   381. BD*(   1) N   9 - C  15          0.05189     0.53578   
   382. BD*(   1) N   9 - H  24          0.01769     0.53091   
   383. BD*(   1) C  10 - C  11          0.02550     0.57911   
   384. BD*(   1) C  10 -Br  17          0.03041     0.15606   
   385. BD*(   1) C  11 - C  12          0.01747     0.60879   
   386. BD*(   2) C  11 - C  12          0.31216     0.04542  391(v),379(v),249(g),232(g)
                                                    234(g),256(g)
   387. BD*(   1) C  11 - H  25          0.01155     0.59194   
   388. BD*(   1) C  12 - C  13          0.01491     0.61109   
   389. BD*(   1) C  12 - H  26          0.01076     0.60738   
   390. BD*(   1) C  13 - C  14          0.01486     0.60780   
   391. BD*(   2) C  13 - C  14          0.31283     0.04649  386(v),379(v),266(g),370(r)
                                                    285(g),249(v)
   392. BD*(   1) C  13 - H  27          0.01114     0.60766   
   393. BD*(   1) C  14 - H  28          0.01174     0.59764   
   394. BD*(   1) C  15 - O  16          0.27513     0.02803  303(g),316(g),299(g),312(g)
   395. BD*(   2) C  15 - O  16          0.00578     0.61881   
   396. BD*(   1) C  15 - H  29          0.03731     0.52936   
       -------------------------------
              Total Lewis  142.84182  ( 97.8369%)
        Valence non-Lewis    2.91694  (  1.9979%)
        Rydberg non-Lewis    0.24124  (  0.1652%)
       -------------------------------
            Total unit  1  146.00000  (100.0000%)
           Charge unit  1    0.00000
   1 Symmetry operations used in ECPInt.
 ECPInt:  NShTT=    9316 NPrTT=   38001 LenC2=    8717 LenP2D=   23822.
 LDataN:  DoStor=T MaxTD1= 6 Len=  172
 D1PCM: PCM CHGder 1st derivatives, ID1Alg=3 FixD1E=F DoIter=F DoCFld=F I1PDM=0.
 Calling FoFJK, ICntrl=      2127 FMM=F ISym2X=0 I1Cent= 0 IOpClX= 0 NMat=1 NMatS=1 NMatT=0.
 -------------------------------------------------------------------
 Center     Atomic                   Forces (Hartrees/Bohr)
 Number     Number              X              Y              Z
 -------------------------------------------------------------------
      1        6          -0.033770566   -0.043778587    0.028245464
      2        6          -0.063427514   -0.012151792   -0.013320833
      3        6          -0.029213362    0.034574739   -0.046076426
      4        6           0.017790520    0.030084306   -0.021062374
      5        6           0.060248103    0.004424358    0.017721471
      6        6           0.031699979   -0.035567490    0.045557365
      7        6           0.002351914    0.000058290    0.010577681
      8        6           0.019750246   -0.029413305    0.001903209
      9        7           0.006865421    0.016159227    0.056609969
     10        6          -0.006408972   -0.012300438   -0.049833581
     11        6          -0.026896682    0.034339426   -0.043168069
     12        6          -0.022286653    0.059926021    0.019327244
     13        6           0.004154890    0.023082779    0.060581325
     14        6           0.031588990   -0.042498396    0.046928737
     15        6          -0.063215349   -0.014370119   -0.086892058
     16        8           0.025093649    0.002035642    0.016534862
     17       35           0.001533555    0.011120186    0.024920357
     18        1           0.027226757    0.037711809   -0.024993257
     19        1           0.050544688    0.007863070    0.012755542
     20        1           0.024186593   -0.030494004    0.038308151
     21        1          -0.050686134   -0.006646013   -0.011829500
     22        1          -0.024103870    0.028809007   -0.036665335
     23        1          -0.002943057   -0.004356156    0.002300522
     24        1          -0.018207794   -0.008665862   -0.038412585
     25        1           0.022157229   -0.028945094    0.035712127
     26        1           0.018651170   -0.047932706   -0.012968777
     27        1          -0.005843352   -0.015541519   -0.050770436
     28        1          -0.022359281    0.032658871   -0.036105299
     29        1           0.025518882    0.009813752    0.054114506
 -------------------------------------------------------------------
 Cartesian Forces:  Max     0.086892058 RMS     0.032441895

 GradGradGradGradGradGradGradGradGradGradGradGradGradGradGradGradGradGrad
 Berny optimization.
 FormGI is forming the generalized inverse of G from B-inverse, IUseBI=4.
 Internal  Forces:  Max     0.059632161 RMS     0.015945416
 Search for a local minimum.
 Step number   1 out of a maximum of  158
 All quantities printed in internal units (Hartrees-Bohrs-Radians)
 Mixed Optimization -- RFO/linear search
 Second derivative matrix not updated -- first step.
 ITU=  0
     Eigenvalues ---    0.00843   0.00898   0.01292   0.01434   0.01503
     Eigenvalues ---    0.01731   0.01842   0.01871   0.01927   0.01962
     Eigenvalues ---    0.01963   0.01972   0.01981   0.01999   0.02003
     Eigenvalues ---    0.02028   0.02030   0.02033   0.02037   0.02049
     Eigenvalues ---    0.02054   0.02061   0.02396   0.02396   0.05312
     Eigenvalues ---    0.06452   0.06823   0.16000   0.16000   0.16000
     Eigenvalues ---    0.16000   0.16000   0.16000   0.16000   0.16000
     Eigenvalues ---    0.16000   0.16000   0.16000   0.18290   0.18973
     Eigenvalues ---    0.19964   0.22000   0.22000   0.22000   0.22000
     Eigenvalues ---    0.22000   0.22486   0.23469   0.24471   0.24999
     Eigenvalues ---    0.25000   0.25000   0.32998   0.33448   0.34724
     Eigenvalues ---    0.39857   0.40334   0.40470   0.40522   0.40961
     Eigenvalues ---    0.43085   0.43787   0.44039   0.44199   0.44231
     Eigenvalues ---    0.44240   0.44249   0.44253   0.44264   0.44264
     Eigenvalues ---    0.44317   0.44348   0.44368   0.44421   0.44557
     Eigenvalues ---    0.44794   0.44944   0.45211   0.53582   0.55716
     Eigenvalues ---    0.83581
 RFO step:  Lambda=-7.61177804D-02 EMin= 8.43243466D-03
 Linear search not attempted -- first point.
 Maximum step size (   0.300) exceeded in Quadratic search.
    -- Step size scaled by   0.752
 Iteration  1 RMS(Cart)=  0.04462963 RMS(Int)=  0.00091208
 Iteration  2 RMS(Cart)=  0.00120142 RMS(Int)=  0.00004108
 Iteration  3 RMS(Cart)=  0.00000182 RMS(Int)=  0.00004105
 Iteration  4 RMS(Cart)=  0.00000000 RMS(Int)=  0.00004105
 Variable       Old X    -DE/DX   Delta X   Delta X   Delta X     New X
                                 (Linear)    (Quad)   (Total)
    R1        2.65337  -0.00956   0.00000  -0.01353  -0.01354   2.63983
    R2        2.65270  -0.01184   0.00000  -0.01673  -0.01673   2.63597
    R3        1.92839   0.05280   0.00000   0.07649   0.07649   2.00489
    R4        2.65471  -0.01366   0.00000  -0.01963  -0.01963   2.63508
    R5        1.92840   0.05271   0.00000   0.07636   0.07636   2.00476
    R6        2.67074  -0.01385   0.00000  -0.02057  -0.02056   2.65018
    R7        1.92857   0.05460   0.00000   0.07913   0.07913   2.00770
    R8        2.67065  -0.01621   0.00000  -0.02398  -0.02397   2.64668
    R9        2.81572   0.02140   0.00000   0.03917   0.03917   2.85488
   R10        2.65559  -0.01015   0.00000  -0.01451  -0.01451   2.64108
   R11        1.92853   0.05246   0.00000   0.07601   0.07601   2.00455
   R12        1.92879   0.05249   0.00000   0.07608   0.07608   2.00487
   R13        2.82355   0.01988   0.00000   0.03678   0.03678   2.86033
   R14        2.70268   0.02311   0.00000   0.03575   0.03575   2.73842
   R15        2.06125   0.00096   0.00000   0.00170   0.00170   2.06296
   R16        2.68962  -0.02440   0.00000  -0.03747  -0.03745   2.65217
   R17        2.67444  -0.01516   0.00000  -0.02276  -0.02276   2.65168
   R18        2.54501  -0.00286   0.00000  -0.00339  -0.00339   2.54162
   R19        1.83114   0.04302   0.00000   0.05284   0.05284   1.88398
   R20        2.66466  -0.01403   0.00000  -0.02055  -0.02054   2.64412
   R21        3.52808   0.02684   0.00000   0.07313   0.07313   3.60122
   R22        2.65155  -0.01370   0.00000  -0.01920  -0.01920   2.63235
   R23        1.93107   0.05094   0.00000   0.07412   0.07412   2.00520
   R24        2.64809  -0.00853   0.00000  -0.01164  -0.01166   2.63643
   R25        1.92717   0.05302   0.00000   0.07666   0.07666   2.00383
   R26        2.65203  -0.01421   0.00000  -0.02015  -0.02017   2.63186
   R27        1.92654   0.05341   0.00000   0.07714   0.07714   2.00368
   R28        1.92917   0.05354   0.00000   0.07765   0.07765   2.00682
   R29        2.36040  -0.02864   0.00000  -0.02360  -0.02360   2.33680
   R30        1.92868   0.05963   0.00000   0.08643   0.08643   2.01511
    A1        2.09174  -0.00151   0.00000  -0.00313  -0.00314   2.08860
    A2        2.09643   0.00068   0.00000   0.00132   0.00132   2.09776
    A3        2.09502   0.00083   0.00000   0.00181   0.00182   2.09683
    A4        2.09433   0.00023   0.00000   0.00087   0.00086   2.09519
    A5        2.09354   0.00070   0.00000   0.00216   0.00216   2.09570
    A6        2.09532  -0.00093   0.00000  -0.00303  -0.00303   2.09230
    A7        2.11045  -0.00071   0.00000  -0.00212  -0.00212   2.10834
    A8        2.08050   0.00121   0.00000   0.00378   0.00377   2.08427
    A9        2.09223  -0.00050   0.00000  -0.00165  -0.00165   2.09058
   A10        2.06528   0.00298   0.00000   0.00642   0.00644   2.07172
   A11        2.07768  -0.00473   0.00000  -0.01067  -0.01068   2.06700
   A12        2.14018   0.00175   0.00000   0.00427   0.00426   2.14445
   A13        2.10941  -0.00180   0.00000  -0.00462  -0.00461   2.10480
   A14        2.09924   0.00101   0.00000   0.00268   0.00267   2.10192
   A15        2.07453   0.00079   0.00000   0.00195   0.00195   2.07647
   A16        2.09515   0.00081   0.00000   0.00258   0.00258   2.09772
   A17        2.09407   0.00033   0.00000   0.00104   0.00104   2.09511
   A18        2.09397  -0.00114   0.00000  -0.00362  -0.00362   2.09035
   A19        1.94930  -0.00610   0.00000  -0.01302  -0.01326   1.93604
   A20        1.97380   0.00022   0.00000   0.00579   0.00576   1.97956
   A21        1.84140   0.00424   0.00000   0.01158   0.01149   1.85289
   A22        1.88145   0.00983   0.00000   0.03101   0.03108   1.91252
   A23        1.93404  -0.00346   0.00000  -0.01737  -0.01724   1.91680
   A24        1.88325  -0.00522   0.00000  -0.02019  -0.02005   1.86320
   A25        2.16254  -0.00457   0.00000  -0.00995  -0.00996   2.15257
   A26        2.05699   0.00545   0.00000   0.01314   0.01313   2.07012
   A27        2.06365  -0.00088   0.00000  -0.00318  -0.00316   2.06049
   A28        2.15927   0.00276   0.00000   0.00699   0.00699   2.16626
   A29        2.06714   0.00356   0.00000   0.01222   0.01222   2.07936
   A30        2.05676  -0.00632   0.00000  -0.01923  -0.01923   2.03753
   A31        2.09286   0.00587   0.00000   0.01272   0.01275   2.10561
   A32        2.16159  -0.01207   0.00000  -0.02741  -0.02742   2.13416
   A33        2.02873   0.00620   0.00000   0.01469   0.01468   2.04341
   A34        2.10782  -0.00351   0.00000  -0.00837  -0.00836   2.09946
   A35        2.10492  -0.00111   0.00000  -0.00494  -0.00495   2.09997
   A36        2.07045   0.00462   0.00000   0.01331   0.01331   2.08376
   A37        2.09179  -0.00089   0.00000  -0.00066  -0.00068   2.09111
   A38        2.09600  -0.00105   0.00000  -0.00441  -0.00440   2.09160
   A39        2.09539   0.00193   0.00000   0.00507   0.00508   2.10047
   A40        2.09010  -0.00112   0.00000  -0.00162  -0.00165   2.08845
   A41        2.09630   0.00144   0.00000   0.00361   0.00363   2.09992
   A42        2.09679  -0.00032   0.00000  -0.00199  -0.00198   2.09481
   A43        2.12014   0.00052   0.00000   0.00112   0.00111   2.12124
   A44        2.09014  -0.00159   0.00000  -0.00479  -0.00478   2.08535
   A45        2.07291   0.00107   0.00000   0.00367   0.00368   2.07659
   A46        2.07855   0.02172   0.00000   0.05511   0.05511   2.13366
   A47        2.11119  -0.02142   0.00000  -0.06116  -0.06116   2.05003
   A48        2.09345  -0.00030   0.00000   0.00605   0.00605   2.09950
    D1        0.00161   0.00006   0.00000   0.00049   0.00049   0.00210
    D2       -3.14042   0.00007   0.00000   0.00056   0.00057  -3.13985
    D3       -3.14083  -0.00002   0.00000  -0.00014  -0.00014  -3.14098
    D4        0.00032  -0.00001   0.00000  -0.00007  -0.00007   0.00025
    D5       -0.00127   0.00007   0.00000   0.00057   0.00057  -0.00070
    D6        3.13984  -0.00013   0.00000  -0.00103  -0.00103   3.13880
    D7        3.14117   0.00016   0.00000   0.00121   0.00121  -3.14081
    D8       -0.00091  -0.00005   0.00000  -0.00040  -0.00040  -0.00130
    D9        0.00224  -0.00022   0.00000  -0.00168  -0.00168   0.00056
   D10       -3.13963  -0.00016   0.00000  -0.00119  -0.00118  -3.14081
   D11       -3.13891  -0.00023   0.00000  -0.00176  -0.00176  -3.14067
   D12        0.00240  -0.00016   0.00000  -0.00126  -0.00126   0.00115
   D13       -0.00628   0.00021   0.00000   0.00172   0.00172  -0.00456
   D14       -3.13881  -0.00013   0.00000  -0.00105  -0.00104  -3.13985
   D15        3.13559   0.00015   0.00000   0.00122   0.00122   3.13681
   D16        0.00307  -0.00020   0.00000  -0.00156  -0.00155   0.00152
   D17        0.00662  -0.00007   0.00000  -0.00066  -0.00066   0.00596
   D18       -3.13878   0.00041   0.00000   0.00313   0.00312  -3.13566
   D19        3.13880   0.00025   0.00000   0.00214   0.00216   3.14096
   D20       -0.00660   0.00073   0.00000   0.00593   0.00594  -0.00066
   D21       -1.16233   0.00527   0.00000   0.02561   0.02559  -1.13674
   D22        2.99481  -0.00321   0.00000  -0.00954  -0.00949   2.98532
   D23        0.94031   0.00033   0.00000   0.00457   0.00453   0.94484
   D24        1.98874   0.00491   0.00000   0.02271   0.02269   2.01143
   D25       -0.13731  -0.00357   0.00000  -0.01244  -0.01238  -0.14969
   D26       -2.19180  -0.00003   0.00000   0.00167   0.00163  -2.19017
   D27       -0.00293  -0.00006   0.00000  -0.00047  -0.00046  -0.00339
   D28        3.13915   0.00014   0.00000   0.00114   0.00114   3.14029
   D29       -3.14076  -0.00054   0.00000  -0.00420  -0.00420   3.13823
   D30        0.00132  -0.00033   0.00000  -0.00260  -0.00260  -0.00128
   D31        2.02567  -0.00090   0.00000  -0.00473  -0.00465   2.02103
   D32       -1.12079  -0.00062   0.00000  -0.00243  -0.00234  -1.12313
   D33       -2.07906   0.00226   0.00000   0.01586   0.01588  -2.06318
   D34        1.05766   0.00254   0.00000   0.01816   0.01818   1.07584
   D35       -0.02190  -0.00011   0.00000   0.00024   0.00014  -0.02176
   D36        3.11482   0.00017   0.00000   0.00254   0.00244   3.11727
   D37       -2.05164  -0.00062   0.00000   0.00364   0.00377  -2.04788
   D38        1.09449  -0.00010   0.00000   0.00779   0.00793   1.10243
   D39        2.06783  -0.00015   0.00000  -0.00626  -0.00643   2.06141
   D40       -1.06921   0.00037   0.00000  -0.00212  -0.00226  -1.07147
   D41       -0.02179   0.00140   0.00000   0.00834   0.00834  -0.01345
   D42        3.12434   0.00192   0.00000   0.01248   0.01251   3.13686
   D43        3.14074  -0.00023   0.00000  -0.00187  -0.00190   3.13885
   D44       -0.00351  -0.00013   0.00000  -0.00111  -0.00113  -0.00464
   D45        0.00404  -0.00052   0.00000  -0.00423  -0.00423  -0.00019
   D46       -3.14021  -0.00043   0.00000  -0.00347  -0.00347   3.13951
   D47       -3.13940   0.00032   0.00000   0.00235   0.00233  -3.13707
   D48        0.00189   0.00065   0.00000   0.00497   0.00495   0.00684
   D49       -0.00239   0.00057   0.00000   0.00449   0.00449   0.00209
   D50        3.13889   0.00090   0.00000   0.00712   0.00711  -3.13718
   D51       -3.14133   0.00069   0.00000   0.00536   0.00534  -3.13599
   D52        0.00159   0.00013   0.00000   0.00117   0.00115   0.00274
   D53       -0.00426   0.00020   0.00000   0.00132   0.00134  -0.00292
   D54        3.13866  -0.00036   0.00000  -0.00287  -0.00285   3.13581
   D55       -0.00280   0.00021   0.00000   0.00171   0.00171  -0.00110
   D56        3.13918   0.00013   0.00000   0.00112   0.00113   3.14031
   D57        3.14125   0.00015   0.00000   0.00107   0.00105  -3.14089
   D58        0.00005   0.00007   0.00000   0.00048   0.00047   0.00052
   D59       -0.00022   0.00009   0.00000   0.00073   0.00073   0.00052
   D60       -3.14033  -0.00013   0.00000  -0.00099  -0.00098  -3.14131
   D61        3.14099   0.00016   0.00000   0.00130   0.00130  -3.14089
   D62        0.00088  -0.00005   0.00000  -0.00041  -0.00041   0.00047
   D63        0.00190  -0.00007   0.00000  -0.00056  -0.00056   0.00135
   D64       -3.13972  -0.00032   0.00000  -0.00250  -0.00251   3.14096
   D65       -3.14116   0.00014   0.00000   0.00114   0.00115  -3.14001
   D66        0.00040  -0.00010   0.00000  -0.00079  -0.00079  -0.00039
   D67       -0.00057  -0.00027   0.00000  -0.00211  -0.00212  -0.00269
   D68        3.14133  -0.00059   0.00000  -0.00471  -0.00473   3.13660
   D69        3.14105  -0.00002   0.00000  -0.00018  -0.00018   3.14087
   D70       -0.00024  -0.00035   0.00000  -0.00278  -0.00279  -0.00303
         Item               Value     Threshold  Converged?
 Maximum Force            0.059632     0.000450     NO 
 RMS     Force            0.015945     0.000300     NO 
 Maximum Displacement     0.192795     0.001800     NO 
 RMS     Displacement     0.044986     0.001200     NO 
 Predicted change in Energy=-3.923676D-02
 GradGradGradGradGradGradGradGradGradGradGradGradGradGradGradGradGradGrad

                          Input orientation:                          
 ---------------------------------------------------------------------
 Center     Atomic      Atomic             Coordinates (Angstroms)
 Number     Number       Type             X           Y           Z
 ---------------------------------------------------------------------
      1          6           0        3.519876    3.244335   -2.748239
      2          6           0        4.127728    2.444281   -1.777743
      3          6           0        3.391828    1.453606   -1.128566
      4          6           0        2.039789    1.244996   -1.437169
      5          6           0        1.438669    2.055776   -2.408184
      6          6           0        2.174792    3.048176   -3.061288
      7          6           0        1.293001    0.158498   -0.699494
      8          6           0        1.855240   -1.206529   -1.033614
      9          7           0       -0.134546    0.169889   -0.948302
     10          6           0        2.476338   -2.037287   -0.088205
     11          6           0        2.973842   -3.291540   -0.458515
     12          6           0        2.857152   -3.733076   -1.774500
     13          6           0        2.241911   -2.920137   -2.726878
     14          6           0        1.750473   -1.671690   -2.353328
     15          6           0       -1.063932    0.383353    0.000174
     16          8           0       -2.274943    0.379799   -0.249977
     17         35           0        2.685967   -1.524749    1.735249
     18          1           0        4.077728    3.998395   -3.244012
     19          1           0        5.149911    2.588946   -1.533472
     20          1           0        3.863896    0.851324   -0.391572
     21          1           0        0.416298    1.925365   -2.659110
     22          1           0        1.706528    3.654091   -3.795574
     23          1           0        1.428741    0.364650    0.363905
     24          1           0       -0.467431    0.003956   -1.873277
     25          1           0        3.443557   -3.915011    0.260232
     26          1           0        3.236480   -4.684981   -2.047245
     27          1           0        2.149302   -3.248001   -3.730956
     28          1           0        1.288251   -1.059834   -3.088004
     29          1           0       -0.720648    0.556697    0.994765
 ---------------------------------------------------------------------
                    Distance matrix (angstroms):
                    1          2          3          4          5
     1  C    0.000000
     2  C    1.396937   0.000000
     3  C    2.417943   1.394424   0.000000
     4  C    2.811924   2.431823   1.402413   0.000000
     5  C    2.420688   2.789163   2.411402   1.400564   0.000000
     6  C    1.394893   2.413739   2.785542   2.430524   1.397598
     7  C    4.321888   3.797776   2.503294   1.510740   2.557441
     8  C    5.051845   4.364212   3.073505   2.491363   3.564492
     9  N    5.103606   4.901817   3.757092   2.474385   2.857067
    10  C    6.005022   5.066171   3.755903   3.575425   4.817907
    11  C    6.946846   5.997622   4.810416   4.733961   5.895062
    12  C    7.076131   6.306672   5.254025   5.055994   5.993701
    13  C    6.295584   5.764907   4.796514   4.364921   5.050393
    14  C    5.239661   4.787886   3.736518   3.070848   3.740886
    15  C    6.062201   5.861889   4.719458   3.527246   3.854893
    16  O    6.930137   6.898576   5.834147   4.557949   4.610604
    17  Br   6.598578   5.492995   4.191691   4.260665   5.616400
    18  H    1.060941   2.137221   3.379574   3.872865   3.381865
    19  H    2.135933   1.060875   2.131620   3.389445   3.850028
    20  H    3.376201   2.128049   1.062428   2.139070   3.376264
    21  H    3.373399   3.849779   3.379186   2.142841   1.060761
    22  H    2.133785   3.376017   3.846466   3.387754   2.133357
    23  H    4.727671   4.024432   2.695738   2.095771   3.247227
    24  H    5.211931   5.203825   4.189267   2.831346   2.851193
    25  H    7.766142   6.712826   5.545582   5.610473   6.840344
    26  H    7.965285   7.189808   6.208893   6.080205   6.985714
    27  H    6.707804   6.334926   5.515561   5.045837   5.512238
    28  H    4.860192   4.696620   3.818614   2.932969   3.192460
    29  H    6.262229   5.895466   4.714386   3.742735   4.299994
                    6          7          8          9         10
     6  C    0.000000
     7  C    3.834823   0.000000
     8  C    4.723991   1.513620   0.000000
     9  N    4.252328   1.449112   2.420961   0.000000
    10  C    5.898482   2.568158   1.403468   3.525352   0.000000
    11  C    6.899632   3.845265   2.435012   4.677976   1.399211
    12  C    6.935908   4.329729   2.817123   4.986581   2.421633
    13  C    5.978052   3.806404   2.439900   4.284757   2.792306
    14  C    4.791491   2.508792   1.403209   2.986437   2.406517
    15  C    5.192606   2.468851   3.481093   1.344965   4.289618
    16  O    5.901173   3.602952   4.493210   2.261198   5.333212
    17  Br   6.646782   3.271337   2.908260   4.246002   1.905682
    18  H    2.134823   5.382758   6.075899   6.137671   6.996644
    19  H    3.375862   4.634475   5.050777   5.841212   5.535235
    20  H    3.847937   2.680360   2.946468   4.094123   3.218917
    21  H    2.124795   2.780382   3.810715   2.512368   5.153245
    22  H    1.060933   4.687845   5.592509   4.861705   6.835860
    23  H    4.414731   1.091670   2.145592   2.050290   2.659167
    24  H    4.202379   2.121501   2.750474   0.996957   4.002366
    25  H    7.818455   4.705257   3.395978   5.563253   2.140740
    26  H    7.871288   5.390068   3.877486   6.011759   3.380227
    27  H    6.331741   4.639746   3.395546   4.963979   3.852585
    28  H    4.202668   2.681294   2.136238   2.848666   3.371314
    29  H    5.571589   2.661551   3.722698   2.066070   4.257029
                   11         12         13         14         15
    11  C    0.000000
    12  C    1.392978   0.000000
    13  C    2.412289   1.395140   0.000000
    14  C    2.776844   2.410205   1.392721   0.000000
    15  C    5.478947   5.955615   5.410957   4.205122   0.000000
    16  O    6.408742   6.751171   6.117727   4.983640   1.236583
    17  Br   2.831435   4.150223   4.696261   4.196808   4.551162
    18  H    7.881670   7.963976   7.176611   6.193488   7.073184
    19  H    6.361677   6.729250   6.342766   5.511929   6.769679
    20  H    4.237924   4.893132   4.723178   3.831533   4.965476
    21  H    6.212870   6.225613   5.178450   3.848679   3.411843
    22  H    7.809216   7.744605   6.682008   5.517785   5.725459
    23  H    4.053572   4.837819   4.583014   3.410799   2.519140
    24  H    4.970333   5.002801   4.076701   2.820875   2.002392
    25  H    1.061105   2.125349   3.369949   3.837931   6.233861
    26  H    2.129488   1.060379   2.136760   3.373696   6.955105
    27  H    3.375001   2.136368   1.060303   2.131121   6.118246
    28  H    3.838743   3.366447   2.121464   1.061964   4.141546
    29  H    5.529033   6.234712   5.892008   4.720368   1.066350
                   16         17         18         19         20
    16  O    0.000000
    17  Br   5.672658   0.000000
    18  H    7.900311   7.565392   0.000000
    19  H    7.852143   5.803279   2.462127   0.000000
    20  H    6.158550   3.399501   4.252787   2.444811   0.000000
    21  H    3.928801   6.030346   4.248015   4.910652   4.263946
    22  H    6.256545   7.640005   2.458730   4.255411   4.908867
    23  H    3.754245   2.651609   5.765267   4.732298   2.595685
    24  H    2.458345   5.030140   6.204267   6.192913   4.655521
    25  H    7.169864   2.909118   8.677782   6.959201   4.829025
    26  H    7.697919   4.959575   8.805735   7.538912   5.812536
    27  H    6.697170   5.756474   7.514399   6.921166   5.558397
    28  H    4.777373   5.043166   5.778512   5.535575   4.190134
    29  H    1.999127   4.060265   7.268901   6.707122   4.798623
                   21         22         23         24         25
    21  H    0.000000
    22  H    2.438183   0.000000
    23  H    3.549577   5.310259   0.000000
    24  H    2.256174   4.663133   2.954751   0.000000
    25  H    7.197003   8.761172   4.731356   5.933463   0.000000
    26  H    7.212800   8.656647   5.880505   5.977905   2.441349
    27  H    5.560204   6.916581   5.508025   4.568750   4.248480
    28  H    3.139374   4.785050   3.736920   2.385294   4.899803
    29  H    4.064074   6.199385   2.248274   2.931775   6.154373
                   26         27         28         29
    26  H    0.000000
    27  H    2.466121   0.000000
    28  H    4.245052   2.437800   0.000000
    29  H    7.237947   6.711540   4.828856   0.000000
 Symmetry turned off by external request.
 Stoichiometry    C14H12BrNO
 Framework group  C1[X(C14H12BrNO)]
 Deg. of freedom    81
 Full point group                 C1      NOp   1
 Rotational constants (GHZ):           0.4213679           0.2625619           0.2408944
 Basis read from rwf:  (5D, 7F)
 Pseudo-potential data read from rwf file.
   396 basis functions,   648 primitive gaussians,   412 cartesian basis functions
    59 alpha electrons       59 beta electrons
       nuclear repulsion energy      1083.1919299526 Hartrees.
 NAtoms=   29 NActive=   29 NUniq=   29 SFac= 1.00D+00 NAtFMM=   60 NAOKFM=F Big=F
 Integral buffers will be    131072 words long.
 Raffenetti 2 integral format.
 Two-electron integral symmetry is turned off.
 ------------------------------------------------------------------------------
 Polarizable Continuum Model (PCM)
 =================================
 Model                : PCM.
 Atomic radii         : UFF (Universal Force Field).
 Polarization charges : Total charges.
 Charge compensation  : None.
 Solution method      : On-the-fly selection.
 Cavity type          : Scaled VdW (van der Waals Surface) (Alpha=1.100).
 Cavity algorithm     : GePol (No added spheres)
                        Default sphere list used, NSphG=   29.
                        Lebedev-Laikov grids with approx.  5.0 points / Ang**2.
                        Smoothing algorithm: York/Karplus (Gamma=1.0000).
                        Polarization charges: spherical gaussians, with
                                              point-specific exponents (IZeta= 3).
                        Self-potential: point-specific (ISelfS= 7).
                        Self-field    : sphere-specific E.n sum rule (ISelfD= 2).
 1st derivatives      : Analytical E(r).r(x)/FMM algorithm (CHGder, D1EAlg=3).
                        Cavity 1st derivative terms included.
 Solvent              : DiMethylSulfoxide, Eps=  46.826000 Eps(inf)=   2.007889
 ------------------------------------------------------------------------------
 One-electron integrals computed using PRISM.
   1 Symmetry operations used in ECPInt.
 ECPInt:  NShTT=    9316 NPrTT=   38001 LenC2=    8708 LenP2D=   23768.
 LDataN:  DoStor=T MaxTD1= 5 Len=  102
 NBasis=   396 RedAO= T EigKep=  1.38D-06  NBF=   396
 NBsUse=   395 1.00D-06 EigRej=  8.73D-07 NBFU=   395
 Initial guess from the checkpoint file:  "BHFA_oBr_conf2.chk"
 B after Tr=    -0.029536    0.038414   -0.007532
         Rot=    0.999996    0.002580    0.000865   -0.000064 Ang=   0.31 deg.
 ExpMin= 4.38D-02 ExpMax= 8.59D+03 ExpMxC= 1.30D+03 IAcc=3 IRadAn=         5 AccDes= 0.00D+00
 Harris functional with IExCor= 1009 and IRadAn=       5 diagonalized for initial guess.
 HarFok:  IExCor= 1009 AccDes= 0.00D+00 IRadAn=         5 IDoV= 1 UseB2=F ITyADJ=14
 ICtDFT=  3500011 ScaDFX=  1.000000  1.000000  1.000000  1.000000
 FoFCou: FMM=F IPFlag=           0 FMFlag=      100000 FMFlg1=           0
         NFxFlg=           0 DoJE=T BraDBF=F KetDBF=T FulRan=T
         wScrn=  0.000000 ICntrl=       500 IOpCl=  0 I1Cent=   200000004 NGrid=           0
         NMat0=    1 NMatS0=      1 NMatT0=    0 NMatD0=    1 NMtDS0=    0 NMtDT0=    0
 Symmetry not used in FoFCou.
 Requested convergence on RMS density matrix=1.00D-08 within 128 cycles.
 Requested convergence on MAX density matrix=1.00D-06.
 Requested convergence on             energy=1.00D-06.
 No special actions if energy rises.
 Inv3:  Mode=1 IEnd=    16893387.
 Iteration    1 A*A^-1 deviation from unit magnitude is 5.11D-15 for   2373.
 Iteration    1 A*A^-1 deviation from orthogonality  is 2.20D-15 for   2361   2245.
 Iteration    1 A^-1*A deviation from unit magnitude is 4.66D-15 for   2369.
 Iteration    1 A^-1*A deviation from orthogonality  is 1.83D-15 for   2371   2117.
 Error on total polarization charges =  0.01814
 SCF Done:  E(RM062X) =  -683.703528723     A.U. after   15 cycles
            NFock= 15  Conv=0.52D-08     -V/T= 2.0168
   1 Symmetry operations used in ECPInt.
 ECPInt:  NShTT=    9316 NPrTT=   38001 LenC2=    8708 LenP2D=   23768.
 LDataN:  DoStor=T MaxTD1= 6 Len=  172
 D1PCM: PCM CHGder 1st derivatives, ID1Alg=3 FixD1E=F DoIter=F DoCFld=F I1PDM=0.
 Calling FoFJK, ICntrl=      2127 FMM=F ISym2X=0 I1Cent= 0 IOpClX= 0 NMat=1 NMatS=1 NMatT=0.
 -------------------------------------------------------------------
 Center     Atomic                   Forces (Hartrees/Bohr)
 Number     Number              X              Y              Z
 -------------------------------------------------------------------
      1        6          -0.011755099   -0.013860167    0.008527776
      2        6          -0.020790809   -0.003847348   -0.004091188
      3        6          -0.008651665    0.011000904   -0.014848122
      4        6           0.005244533    0.012552295   -0.008742431
      5        6           0.019377252   -0.000488648    0.006345524
      6        6           0.011238081   -0.011644112    0.014652275
      7        6          -0.001061802    0.000475949    0.003128630
      8        6           0.006386720   -0.008145641    0.004074135
      9        7           0.006863355    0.006143326    0.019530858
     10        6          -0.002340370   -0.007123199   -0.023539551
     11        6          -0.007800136    0.009969094   -0.012281904
     12        6          -0.008015677    0.020278061    0.005759113
     13        6           0.000555881    0.007960832    0.019577449
     14        6           0.010623659   -0.014748149    0.015052657
     15        6          -0.036962547   -0.004427311   -0.030585764
     16        8           0.018239787    0.000471039    0.006451477
     17       35           0.000994523    0.004262068    0.011395654
     18        1           0.009004331    0.012118925   -0.007896613
     19        1           0.016406323    0.002221421    0.004333841
     20        1           0.007526454   -0.010507910    0.012357637
     21        1          -0.016750923   -0.001568995   -0.003378806
     22        1          -0.007844660    0.009514030   -0.011788174
     23        1          -0.002128268   -0.002519170   -0.000131709
     24        1          -0.006523880   -0.003518644   -0.012489773
     25        1           0.006998106   -0.008502072    0.012257532
     26        1           0.006406813   -0.015413362   -0.003648227
     27        1          -0.001650253   -0.005008653   -0.016309200
     28        1          -0.006867132    0.011371716   -0.011752841
     29        1           0.013277402    0.002983722    0.018039743
 -------------------------------------------------------------------
 Cartesian Forces:  Max     0.036962547 RMS     0.011601582

 GradGradGradGradGradGradGradGradGradGradGradGradGradGradGradGradGradGrad
 Berny optimization.
 Using GEDIIS/GDIIS optimizer.
 FormGI is forming the generalized inverse of G from B-inverse, IUseBI=4.
 Internal  Forces:  Max     0.021586058 RMS     0.005568571
 Search for a local minimum.
 Step number   2 out of a maximum of  158
 All quantities printed in internal units (Hartrees-Bohrs-Radians)
 Mixed Optimization -- RFO/linear search
 Update second derivatives using D2CorX and points    1    2
 DE= -3.79D-02 DEPred=-3.92D-02 R= 9.65D-01
 TightC=F SS=  1.41D+00  RLast= 3.04D-01 DXNew= 5.0454D-01 9.1338D-01
 Trust test= 9.65D-01 RLast= 3.04D-01 DXMaxT set to 5.05D-01
 ITU=  1  0
 Use linear search instead of GDIIS.
     Eigenvalues ---    0.00843   0.00898   0.01292   0.01434   0.01505
     Eigenvalues ---    0.01722   0.01843   0.01873   0.01927   0.01962
     Eigenvalues ---    0.01963   0.01972   0.01981   0.01999   0.02003
     Eigenvalues ---    0.02028   0.02030   0.02033   0.02037   0.02049
     Eigenvalues ---    0.02054   0.02061   0.02396   0.02396   0.05177
     Eigenvalues ---    0.06553   0.06797   0.15882   0.16000   0.16000
     Eigenvalues ---    0.16000   0.16000   0.16000   0.16000   0.16000
     Eigenvalues ---    0.16000   0.16000   0.16017   0.18583   0.19118
     Eigenvalues ---    0.19935   0.21949   0.22000   0.22000   0.22000
     Eigenvalues ---    0.22107   0.22481   0.23463   0.24417   0.24979
     Eigenvalues ---    0.25000   0.25162   0.33052   0.33475   0.34719
     Eigenvalues ---    0.39805   0.40280   0.40391   0.40485   0.40999
     Eigenvalues ---    0.43059   0.43723   0.44032   0.44080   0.44206
     Eigenvalues ---    0.44236   0.44251   0.44257   0.44264   0.44310
     Eigenvalues ---    0.44342   0.44347   0.44403   0.44533   0.44784
     Eigenvalues ---    0.44925   0.45203   0.46497   0.53543   0.55720
     Eigenvalues ---    0.83063
 RFO step:  Lambda=-2.23572567D-03 EMin= 8.43308376D-03
 Quartic linear search produced a step of  0.61582.
 Iteration  1 RMS(Cart)=  0.07829467 RMS(Int)=  0.00188984
 Iteration  2 RMS(Cart)=  0.00306636 RMS(Int)=  0.00007836
 Iteration  3 RMS(Cart)=  0.00000460 RMS(Int)=  0.00007828
 Iteration  4 RMS(Cart)=  0.00000000 RMS(Int)=  0.00007828
 Variable       Old X    -DE/DX   Delta X   Delta X   Delta X     New X
                                 (Linear)    (Quad)   (Total)
    R1        2.63983  -0.00265  -0.00834   0.00237  -0.00600   2.63383
    R2        2.63597  -0.00417  -0.01030  -0.00028  -0.01060   2.62536
    R3        2.00489   0.01704   0.04711  -0.00393   0.04318   2.04807
    R4        2.63508  -0.00481  -0.01209  -0.00039  -0.01249   2.62259
    R5        2.00476   0.01711   0.04703  -0.00356   0.04347   2.04823
    R6        2.65018  -0.00458  -0.01266   0.00055  -0.01210   2.63808
    R7        2.00770   0.01787   0.04873  -0.00314   0.04559   2.05329
    R8        2.64668  -0.00667  -0.01476  -0.00422  -0.01896   2.62773
    R9        2.85488   0.00764   0.02412   0.00228   0.02640   2.88129
   R10        2.64108  -0.00282  -0.00894   0.00238  -0.00654   2.63453
   R11        2.00455   0.01714   0.04681  -0.00314   0.04367   2.04822
   R12        2.00487   0.01705   0.04685  -0.00348   0.04338   2.04825
   R13        2.86033   0.00644   0.02265  -0.00101   0.02164   2.88197
   R14        2.73842   0.00488   0.02201  -0.01177   0.01025   2.74867
   R15        2.06296  -0.00087   0.00105  -0.00550  -0.00445   2.05850
   R16        2.65217  -0.00810  -0.02306   0.00078  -0.02226   2.62991
   R17        2.65168  -0.00506  -0.01402   0.00041  -0.01361   2.63807
   R18        2.54162  -0.00069  -0.00209   0.00089  -0.00120   2.54042
   R19        1.88398   0.01435   0.03254  -0.00186   0.03068   1.91465
   R20        2.64412  -0.00590  -0.01265  -0.00401  -0.01664   2.62749
   R21        3.60122   0.01216   0.04504   0.02957   0.07461   3.67583
   R22        2.63235  -0.00460  -0.01182   0.00045  -0.01137   2.62098
   R23        2.00520   0.01639   0.04565  -0.00394   0.04170   2.04690
   R24        2.63643  -0.00240  -0.00718   0.00201  -0.00519   2.63124
   R25        2.00383   0.01707   0.04721  -0.00410   0.04311   2.04694
   R26        2.63186  -0.00508  -0.01242  -0.00068  -0.01312   2.61874
   R27        2.00368   0.01714   0.04750  -0.00432   0.04318   2.04687
   R28        2.00682   0.01767   0.04782  -0.00253   0.04529   2.05211
   R29        2.33680  -0.01917  -0.01453  -0.01725  -0.03179   2.30502
   R30        2.01511   0.02159   0.05322   0.00408   0.05730   2.07241
    A1        2.08860  -0.00054  -0.00193   0.00017  -0.00179   2.08680
    A2        2.09776   0.00020   0.00081  -0.00055   0.00028   2.09803
    A3        2.09683   0.00034   0.00112   0.00038   0.00151   2.09835
    A4        2.09519  -0.00004   0.00053  -0.00045   0.00006   2.09524
    A5        2.09570   0.00037   0.00133   0.00126   0.00261   2.09831
    A6        2.09230  -0.00033  -0.00186  -0.00081  -0.00266   2.08964
    A7        2.10834  -0.00059  -0.00130  -0.00262  -0.00391   2.10442
    A8        2.08427   0.00083   0.00232   0.00408   0.00639   2.09066
    A9        2.09058  -0.00025  -0.00102  -0.00146  -0.00248   2.08809
   A10        2.07172   0.00187   0.00396   0.00558   0.00952   2.08123
   A11        2.06700  -0.00257  -0.00658  -0.00644  -0.01312   2.05388
   A12        2.14445   0.00070   0.00262   0.00098   0.00350   2.14794
   A13        2.10480  -0.00108  -0.00284  -0.00380  -0.00665   2.09815
   A14        2.10192   0.00047   0.00165   0.00090   0.00245   2.10437
   A15        2.07647   0.00060   0.00120   0.00290   0.00400   2.08047
   A16        2.09772   0.00037   0.00159   0.00115   0.00274   2.10046
   A17        2.09511   0.00020   0.00064   0.00104   0.00166   2.09678
   A18        2.09035  -0.00057  -0.00223  -0.00220  -0.00444   2.08590
   A19        1.93604  -0.00216  -0.00816   0.00315  -0.00534   1.93070
   A20        1.97956   0.00004   0.00355   0.00397   0.00740   1.98696
   A21        1.85289   0.00218   0.00708   0.01623   0.02330   1.87619
   A22        1.91252   0.00339   0.01914   0.00232   0.02146   1.93398
   A23        1.91680  -0.00136  -0.01061  -0.01046  -0.02088   1.89592
   A24        1.86320  -0.00226  -0.01235  -0.01627  -0.02847   1.83473
   A25        2.15257   0.00143  -0.00613   0.01879   0.01263   2.16521
   A26        2.07012   0.00013   0.00809  -0.01034  -0.00228   2.06783
   A27        2.06049  -0.00155  -0.00195  -0.00842  -0.01040   2.05009
   A28        2.16626  -0.00036   0.00431  -0.00903  -0.00489   2.16137
   A29        2.07936   0.00185   0.00752   0.00611   0.01346   2.09282
   A30        2.03753  -0.00150  -0.01184   0.00269  -0.00931   2.02823
   A31        2.10561   0.00399   0.00785   0.01318   0.02106   2.12667
   A32        2.13416  -0.00391  -0.01689   0.00014  -0.01676   2.11740
   A33        2.04341  -0.00008   0.00904  -0.01332  -0.00430   2.03911
   A34        2.09946  -0.00245  -0.00515  -0.00937  -0.01450   2.08496
   A35        2.09997  -0.00041  -0.00305  -0.00289  -0.00595   2.09403
   A36        2.08376   0.00286   0.00820   0.01226   0.02044   2.10420
   A37        2.09111  -0.00003  -0.00042   0.00249   0.00203   2.09314
   A38        2.09160  -0.00079  -0.00271  -0.00469  -0.00740   2.08420
   A39        2.10047   0.00081   0.00313   0.00220   0.00533   2.10581
   A40        2.08845  -0.00030  -0.00102   0.00089  -0.00021   2.08824
   A41        2.09992   0.00049   0.00223   0.00026   0.00251   2.10243
   A42        2.09481  -0.00019  -0.00122  -0.00117  -0.00238   2.09243
   A43        2.12124   0.00033   0.00068   0.00121   0.00179   2.12303
   A44        2.08535  -0.00121  -0.00295  -0.00691  -0.00988   2.07547
   A45        2.07659   0.00087   0.00226   0.00567   0.00790   2.08449
   A46        2.13366   0.00864   0.03394   0.01236   0.04629   2.17995
   A47        2.05003  -0.01105  -0.03766  -0.04114  -0.07881   1.97121
   A48        2.09950   0.00242   0.00372   0.02880   0.03252   2.13202
    D1        0.00210   0.00006   0.00030   0.00272   0.00303   0.00513
    D2       -3.13985   0.00005   0.00035   0.00223   0.00261  -3.13724
    D3       -3.14098   0.00001  -0.00009   0.00090   0.00081  -3.14017
    D4        0.00025   0.00001  -0.00004   0.00042   0.00039   0.00065
    D5       -0.00070   0.00006   0.00035   0.00374   0.00409   0.00339
    D6        3.13880  -0.00007  -0.00064  -0.00274  -0.00338   3.13542
    D7       -3.14081   0.00011   0.00074   0.00556   0.00631  -3.13449
    D8       -0.00130  -0.00002  -0.00025  -0.00092  -0.00116  -0.00246
    D9        0.00056  -0.00019  -0.00104  -0.01094  -0.01193  -0.01137
   D10       -3.14081  -0.00015  -0.00073  -0.00898  -0.00964   3.13273
   D11       -3.14067  -0.00018  -0.00108  -0.01046  -0.01152   3.13099
   D12        0.00115  -0.00015  -0.00077  -0.00849  -0.00923  -0.00809
   D13       -0.00456   0.00018   0.00106   0.01242   0.01351   0.00896
   D14       -3.13985  -0.00011  -0.00064  -0.00891  -0.00948   3.13385
   D15        3.13681   0.00014   0.00075   0.01045   0.01123  -3.13514
   D16        0.00152  -0.00015  -0.00095  -0.01088  -0.01177  -0.01025
   D17        0.00596  -0.00006  -0.00041  -0.00590  -0.00636  -0.00040
   D18       -3.13566   0.00029   0.00192   0.01336   0.01519  -3.12047
   D19        3.14096   0.00023   0.00133   0.01640   0.01788  -3.12434
   D20       -0.00066   0.00059   0.00366   0.03565   0.03943   0.03877
   D21       -1.13674   0.00211   0.01576   0.07174   0.08744  -1.04930
   D22        2.98532  -0.00073  -0.00584   0.06325   0.05744   3.04276
   D23        0.94484   0.00061   0.00279   0.07064   0.07330   1.01814
   D24        2.01143   0.00180   0.01398   0.04946   0.06347   2.07491
   D25       -0.14969  -0.00104  -0.00763   0.04096   0.03347  -0.11622
   D26       -2.19017   0.00030   0.00100   0.04835   0.04934  -2.14083
   D27       -0.00339  -0.00005  -0.00029  -0.00209  -0.00237  -0.00576
   D28        3.14029   0.00008   0.00070   0.00436   0.00505  -3.13785
   D29        3.13823  -0.00041  -0.00258  -0.02107  -0.02362   3.11460
   D30       -0.00128  -0.00027  -0.00160  -0.01461  -0.01621  -0.01749
   D31        2.02103   0.00022  -0.00286   0.05089   0.04807   2.06910
   D32       -1.12313   0.00041  -0.00144   0.06329   0.06193  -1.06120
   D33       -2.06318   0.00122   0.00978   0.05995   0.06975  -1.99343
   D34        1.07584   0.00140   0.01120   0.07236   0.08361   1.15946
   D35       -0.02176  -0.00032   0.00008   0.03549   0.03546   0.01370
   D36        3.11727  -0.00014   0.00150   0.04790   0.04932  -3.11660
   D37       -2.04788  -0.00034   0.00232   0.01459   0.01702  -2.03086
   D38        1.10243   0.00016   0.00489   0.04684   0.05202   1.15445
   D39        2.06141  -0.00016  -0.00396   0.00577   0.00153   2.06293
   D40       -1.07147   0.00034  -0.00139   0.03803   0.03653  -1.03494
   D41       -0.01345   0.00092   0.00514   0.02629   0.03133   0.01788
   D42        3.13686   0.00141   0.00771   0.05854   0.06633  -3.08000
   D43        3.13885  -0.00012  -0.00117  -0.00410  -0.00534   3.13351
   D44       -0.00464  -0.00010  -0.00070  -0.00372  -0.00443  -0.00907
[truncated: 1,413,659 more chars]
