# Supplementary material for: Rotational Barriers in N-Benzhydrylformamides: An NMR and DFT Study
Source: Molecules. 2023 Jan 5;28(2):535. doi: 10.3390/molecules28020535 (PMC9863877; doi:10.3390/molecules28020535)
Supplement: Supplementary file 1 [file molecules-28-00535-s001.zip › Supplementary_Materials/Quantum_chemistry_output_files/Gaussian_output_files/Conformations/BHFA_oBr/BHFA_oBr_conf3.log]

 Entering Gaussian System, Link 0=g16
 Initial command:
 /usr/local/gaussian/g16/l1.exe "/home/gauss/GAUSS_SCRDIR/Gau-22901.inp" -scrdir="/home/gauss/GAUSS_SCRDIR/"
 Entering Link 1 = /usr/local/gaussian/g16/l1.exe PID=     22903.
  
 Copyright (c) 1988,1990,1992,1993,1995,1998,2003,2009,2016,
            Gaussian, Inc.  All Rights Reserved.
  
 This is part of the Gaussian(R) 16 program.  It is based on
 the Gaussian(R) 09 system (copyright 2009, Gaussian, Inc.),
 the Gaussian(R) 03 system (copyright 2003, Gaussian, Inc.),
 the Gaussian(R) 98 system (copyright 1998, Gaussian, Inc.),
 the Gaussian(R) 94 system (copyright 1995, Gaussian, Inc.),
 the Gaussian 92(TM) system (copyright 1992, Gaussian, Inc.),
 the Gaussian 90(TM) system (copyright 1990, Gaussian, Inc.),
 the Gaussian 88(TM) system (copyright 1988, Gaussian, Inc.),
 the Gaussian 86(TM) system (copyright 1986, Carnegie Mellon
 University), and the Gaussian 82(TM) system (copyright 1983,
 Carnegie Mellon University). Gaussian is a federally registered
 trademark of Gaussian, Inc.
  
 This software contains proprietary and confidential information,
 including trade secrets, belonging to Gaussian, Inc.
  
 This software is provided under written license and may be
 used, copied, transmitted, or stored only in accord with that
 written license.
  
 The following legend is applicable only to US Government
 contracts under FAR:
  
                    RESTRICTED RIGHTS LEGEND
  
 Use, reproduction and disclosure by the US Government is
 subject to restrictions as set forth in subparagraphs (a)
 and (c) of the Commercial Computer Software - Restricted
 Rights clause in FAR 52.227-19.
  
 Gaussian, Inc.
 340 Quinnipiac St., Bldg. 40, Wallingford CT 06492
  
  
 ---------------------------------------------------------------
 Warning -- This program may not be used in any manner that
 competes with the business of Gaussian, Inc. or will provide
 assistance to any competitor of Gaussian, Inc.  The licensee
 of this program is prohibited from giving any competitor of
 Gaussian, Inc. access to this program.  By using this program,
 the user acknowledges that Gaussian, Inc. is engaged in the
 business of creating and licensing software in the field of
 computational chemistry and represents and warrants to the
 licensee that it is not a competitor of Gaussian, Inc. and that
 it will not use this program in any manner prohibited above.
 ---------------------------------------------------------------
  

 Cite this work as:
 Gaussian 16, Revision A.03,
 M. J. Frisch, G. W. Trucks, H. B. Schlegel, G. E. Scuseria, 
 M. A. Robb, J. R. Cheeseman, G. Scalmani, V. Barone, 
 G. A. Petersson, H. Nakatsuji, X. Li, M. Caricato, A. V. Marenich, 
 J. Bloino, B. G. Janesko, R. Gomperts, B. Mennucci, H. P. Hratchian, 
 J. V. Ortiz, A. F. Izmaylov, J. L. Sonnenberg, D. Williams-Young, 
 F. Ding, F. Lipparini, F. Egidi, J. Goings, B. Peng, A. Petrone, 
 T. Henderson, D. Ranasinghe, V. G. Zakrzewski, J. Gao, N. Rega, 
 G. Zheng, W. Liang, M. Hada, M. Ehara, K. Toyota, R. Fukuda, 
 J. Hasegawa, M. Ishida, T. Nakajima, Y. Honda, O. Kitao, H. Nakai, 
 T. Vreven, K. Throssell, J. A. Montgomery, Jr., J. E. Peralta, 
 F. Ogliaro, M. J. Bearpark, J. J. Heyd, E. N. Brothers, K. N. Kudin, 
 V. N. Staroverov, T. A. Keith, R. Kobayashi, J. Normand, 
 K. Raghavachari, A. P. Rendell, J. C. Burant, S. S. Iyengar, 
 J. Tomasi, M. Cossi, J. M. Millam, M. Klene, C. Adamo, R. Cammi, 
 J. W. Ochterski, R. L. Martin, K. Morokuma, O. Farkas, 
 J. B. Foresman, and D. J. Fox, Gaussian, Inc., Wallingford CT, 2016.
 
 ******************************************
 Gaussian 16:  ES64L-G16RevA.03 25-Dec-2016
                12-Dec-2022 
 ******************************************
 %chk=BHFA_oBr_conf3.chk
 %nprocshared=4
 Will use up to    4 processors via shared memory.
 %mem=2GB
 ----------------------------------------------------------------------
 # opt freq M062X/gen pseudo=read nosymm Integral(Grid=SuperFine) scrf=
 (IEFPCM, solvent=dimethylsulfoxide) pop=(nboread,mkuff,dipole)
 ----------------------------------------------------------------------
 1/18=20,19=15,26=6,38=1/1,3;
 2/9=110,12=2,15=1,17=6,18=5,40=1/2;
 3/5=7,11=2,16=1,17=8,25=1,30=1,70=2201,71=1,72=21,74=-55,75=-7/1,2,3;
 4//1;
 5/5=2,38=5,53=21/2;
 6/7=2,8=2,9=2,10=2,15=24,20=4,28=1,40=2/1,2,7;
 7/30=1/1,2,3,16;
 1/18=20,19=15,26=6/3(2);
 2/9=110,15=1/2;
 99//99;
 2/9=110,15=1/2;
 3/5=7,6=1,11=2,16=1,17=8,25=1,30=1,70=2205,71=1,72=21,74=-55,75=-7,82=7/1,2,3;
 4/5=5,16=3,69=1/1;
 5/5=2,38=5,53=21/2;
 7/30=1/1,2,3,16;
 1/18=20,19=15,26=6/3(-5);
 2/9=110,15=1/2;
 6/7=2,8=2,9=2,10=2,15=24,19=2,20=4,28=1,40=2/1,2,7;
 99/9=1/99;
 --------------
 BHFA_oBr_conf3
 --------------
 Symbolic Z-matrix:
 Charge =  0 Multiplicity = 1
 C                     3.7031    3.2918   -2.5424 
 C                     3.4568    3.2726   -1.1605 
 C                     2.6327    2.2782   -0.6071 
 C                     2.0468    1.2873   -1.4249 
 C                     2.2972    1.3255   -2.8151 
 C                     3.121     2.3177   -3.3707 
 C                     1.1719    0.2459   -0.8252 
 C                     1.7671   -1.1195   -0.9774 
 N                    -0.137     0.3792   -1.3815 
 C                     2.6746   -1.6752   -0.0334 
 C                     3.2029   -2.966    -0.2342 
 C                     2.8477   -3.7158   -1.3664 
 C                     1.9622   -3.1768   -2.3089 
 C                     1.432    -1.8929   -2.1145 
 C                    -1.2149   -0.2691   -0.897 
 O                    -2.3283   -0.0883   -1.434 
 Br                    3.2386   -0.7755    1.503 
 H                     4.3017    4.0128   -2.9454 
 H                     3.8763    3.9817   -0.5575 
 H                     2.4603    2.2771    0.3987 
 H                     1.8761    0.627    -3.4289 
 H                     3.2958    2.3321   -4.3759 
 H                     1.0528    0.4577    0.2401 
 H                    -0.2687    0.9865   -2.1263 
 H                     3.8539   -3.373     0.4392 
 H                     3.2363   -4.6491   -1.5042 
 H                     1.704    -3.7179   -3.1352 
 H                     0.7916   -1.5176   -2.8151 
 H                    -1.1286   -0.9033   -0.1023 
 

 GradGradGradGradGradGradGradGradGradGradGradGradGradGradGradGradGradGrad
 Berny optimization.
 Initialization pass.
                           ----------------------------
                           !    Initial Parameters    !
                           ! (Angstroms and Degrees)  !
 --------------------------                            --------------------------
 ! Name  Definition              Value          Derivative Info.                !
 --------------------------------------------------------------------------------
 ! R1    R(1,2)                  1.4038         estimate D2E/DX2                !
 ! R2    R(1,6)                  1.4049         estimate D2E/DX2                !
 ! R3    R(1,18)                 1.0201         estimate D2E/DX2                !
 ! R4    R(2,3)                  1.4051         estimate D2E/DX2                !
 ! R5    R(2,19)                 1.021          estimate D2E/DX2                !
 ! R6    R(3,4)                  1.4121         estimate D2E/DX2                !
 ! R7    R(3,20)                 1.0205         estimate D2E/DX2                !
 ! R8    R(4,5)                  1.4131         estimate D2E/DX2                !
 ! R9    R(4,7)                  1.4865         estimate D2E/DX2                !
 ! R10   R(5,6)                  1.4042         estimate D2E/DX2                !
 ! R11   R(5,21)                 1.0208         estimate D2E/DX2                !
 ! R12   R(6,22)                 1.0204         estimate D2E/DX2                !
 ! R13   R(7,8)                  1.4972         estimate D2E/DX2                !
 ! R14   R(7,9)                  1.4284         estimate D2E/DX2                !
 ! R15   R(7,23)                 1.0927         estimate D2E/DX2                !
 ! R16   R(8,10)                 1.4225         estimate D2E/DX2                !
 ! R17   R(8,14)                 1.4154         estimate D2E/DX2                !
 ! R18   R(9,15)                 1.3479         estimate D2E/DX2                !
 ! R19   R(9,24)                 0.97           estimate D2E/DX2                !
 ! R20   R(10,11)                1.4091         estimate D2E/DX2                !
 ! R21   R(10,17)                1.8676         estimate D2E/DX2                !
 ! R22   R(11,12)                1.4037         estimate D2E/DX2                !
 ! R23   R(11,25)                1.0212         estimate D2E/DX2                !
 ! R24   R(12,13)                1.401          estimate D2E/DX2                !
 ! R25   R(12,26)                1.0203         estimate D2E/DX2                !
 ! R26   R(13,14)                1.4026         estimate D2E/DX2                !
 ! R27   R(13,27)                1.0209         estimate D2E/DX2                !
 ! R28   R(14,28)                1.0207         estimate D2E/DX2                !
 ! R29   R(15,16)                1.2493         estimate D2E/DX2                !
 ! R30   R(15,29)                1.0204         estimate D2E/DX2                !
 ! A1    A(2,1,6)              119.8805         estimate D2E/DX2                !
 ! A2    A(2,1,18)             120.1009         estimate D2E/DX2                !
 ! A3    A(6,1,18)             120.0184         estimate D2E/DX2                !
 ! A4    A(1,2,3)              120.0197         estimate D2E/DX2                !
 ! A5    A(1,2,19)             119.9868         estimate D2E/DX2                !
 ! A6    A(3,2,19)             119.9936         estimate D2E/DX2                !
 ! A7    A(2,3,4)              120.7897         estimate D2E/DX2                !
 ! A8    A(2,3,20)             119.2124         estimate D2E/DX2                !
 ! A9    A(4,3,20)             119.9979         estimate D2E/DX2                !
 ! A10   A(3,4,5)              118.5074         estimate D2E/DX2                !
 ! A11   A(3,4,7)              120.1446         estimate D2E/DX2                !
 ! A12   A(5,4,7)              121.3415         estimate D2E/DX2                !
 ! A13   A(4,5,6)              120.8184         estimate D2E/DX2                !
 ! A14   A(4,5,21)             119.9981         estimate D2E/DX2                !
 ! A15   A(6,5,21)             119.1835         estimate D2E/DX2                !
 ! A16   A(1,6,5)              119.9811         estimate D2E/DX2                !
 ! A17   A(1,6,22)             120.0023         estimate D2E/DX2                !
 ! A18   A(5,6,22)             120.0166         estimate D2E/DX2                !
 ! A19   A(4,7,8)              111.3402         estimate D2E/DX2                !
 ! A20   A(4,7,9)              108.4709         estimate D2E/DX2                !
 ! A21   A(4,7,23)             108.7652         estimate D2E/DX2                !
 ! A22   A(8,7,9)              114.1906         estimate D2E/DX2                !
 ! A23   A(8,7,23)             108.615          estimate D2E/DX2                !
 ! A24   A(9,7,23)             105.1725         estimate D2E/DX2                !
 ! A25   A(7,8,10)             122.8472         estimate D2E/DX2                !
 ! A26   A(7,8,14)             119.0676         estimate D2E/DX2                !
 ! A27   A(10,8,14)            118.0804         estimate D2E/DX2                !
 ! A28   A(7,9,15)             123.222          estimate D2E/DX2                !
 ! A29   A(7,9,24)             118.8075         estimate D2E/DX2                !
 ! A30   A(15,9,24)            117.9397         estimate D2E/DX2                !
 ! A31   A(8,10,11)            120.1635         estimate D2E/DX2                !
 ! A32   A(8,10,17)            123.3938         estimate D2E/DX2                !
 ! A33   A(11,10,17)           116.4421         estimate D2E/DX2                !
 ! A34   A(10,11,12)           120.6236         estimate D2E/DX2                !
 ! A35   A(10,11,25)           120.671          estimate D2E/DX2                !
 ! A36   A(12,11,25)           118.705          estimate D2E/DX2                !
 ! A37   A(11,12,13)           119.8048         estimate D2E/DX2                !
 ! A38   A(11,12,26)           120.078          estimate D2E/DX2                !
 ! A39   A(13,12,26)           120.1167         estimate D2E/DX2                !
 ! A40   A(12,13,14)           119.8564         estimate D2E/DX2                !
 ! A41   A(12,13,27)           120.0282         estimate D2E/DX2                !
 ! A42   A(14,13,27)           120.1154         estimate D2E/DX2                !
 ! A43   A(8,14,13)            121.4675         estimate D2E/DX2                !
 ! A44   A(8,14,28)            119.9377         estimate D2E/DX2                !
 ! A45   A(13,14,28)           118.5948         estimate D2E/DX2                !
 ! A46   A(9,15,16)            119.2474         estimate D2E/DX2                !
 ! A47   A(9,15,29)            120.7462         estimate D2E/DX2                !
 ! A48   A(16,15,29)           120.0063         estimate D2E/DX2                !
 ! D1    D(6,1,2,3)              0.1906         estimate D2E/DX2                !
 ! D2    D(6,1,2,19)          -179.7814         estimate D2E/DX2                !
 ! D3    D(18,1,2,3)          -179.9594         estimate D2E/DX2                !
 ! D4    D(18,1,2,19)            0.0686         estimate D2E/DX2                !
 ! D5    D(2,1,6,5)             -0.1546         estimate D2E/DX2                !
 ! D6    D(2,1,6,22)           179.7583         estimate D2E/DX2                !
 ! D7    D(18,1,6,5)           179.9952         estimate D2E/DX2                !
 ! D8    D(18,1,6,22)           -0.0919         estimate D2E/DX2                !
 ! D9    D(1,2,3,4)              0.1976         estimate D2E/DX2                !
 ! D10   D(1,2,3,20)          -179.8665         estimate D2E/DX2                !
 ! D11   D(19,2,3,4)          -179.8304         estimate D2E/DX2                !
 ! D12   D(19,2,3,20)            0.1055         estimate D2E/DX2                !
 ! D13   D(2,3,4,5)             -0.6083         estimate D2E/DX2                !
 ! D14   D(2,3,4,7)           -179.7013         estimate D2E/DX2                !
 ! D15   D(20,3,4,5)           179.4563         estimate D2E/DX2                !
 ! D16   D(20,3,4,7)             0.3633         estimate D2E/DX2                !
 ! D17   D(3,4,5,6)              0.6448         estimate D2E/DX2                !
 ! D18   D(3,4,5,21)          -179.2673         estimate D2E/DX2                !
 ! D19   D(7,4,5,6)            179.7264         estimate D2E/DX2                !
 ! D20   D(7,4,5,21)            -0.1856         estimate D2E/DX2                !
 ! D21   D(3,4,7,8)           -115.8439         estimate D2E/DX2                !
 ! D22   D(3,4,7,9)            117.6909         estimate D2E/DX2                !
 ! D23   D(3,4,7,23)             3.8049         estimate D2E/DX2                !
 ! D24   D(5,4,7,8)             65.0893         estimate D2E/DX2                !
 ! D25   D(5,4,7,9)            -61.3759         estimate D2E/DX2                !
 ! D26   D(5,4,7,23)          -175.2619         estimate D2E/DX2                !
 ! D27   D(4,5,6,1)             -0.2701         estimate D2E/DX2                !
 ! D28   D(4,5,6,22)           179.8171         estimate D2E/DX2                !
 ! D29   D(21,5,6,1)           179.6427         estimate D2E/DX2                !
 ! D30   D(21,5,6,22)           -0.2702         estimate D2E/DX2                !
 ! D31   D(4,7,8,10)            87.6961         estimate D2E/DX2                !
 ! D32   D(4,7,8,14)           -91.4951         estimate D2E/DX2                !
 ! D33   D(9,7,8,10)          -149.0468         estimate D2E/DX2                !
 ! D34   D(9,7,8,14)            31.7619         estimate D2E/DX2                !
 ! D35   D(23,7,8,10)          -32.0417         estimate D2E/DX2                !
 ! D36   D(23,7,8,14)          148.7671         estimate D2E/DX2                !
 ! D37   D(4,7,9,15)          -169.0648         estimate D2E/DX2                !
 ! D38   D(4,7,9,24)             8.8735         estimate D2E/DX2                !
 ! D39   D(8,7,9,15)            66.1391         estimate D2E/DX2                !
 ! D40   D(8,7,9,24)          -115.9226         estimate D2E/DX2                !
 ! D41   D(23,7,9,15)          -52.8337         estimate D2E/DX2                !
 ! D42   D(23,7,9,24)          125.1046         estimate D2E/DX2                !
 ! D43   D(7,8,10,11)         -179.8823         estimate D2E/DX2                !
 ! D44   D(7,8,10,17)           -0.1819         estimate D2E/DX2                !
 ! D45   D(14,8,10,11)          -0.6835         estimate D2E/DX2                !
 ! D46   D(14,8,10,17)         179.0169         estimate D2E/DX2                !
 ! D47   D(7,8,14,13)          179.8763         estimate D2E/DX2                !
 ! D48   D(7,8,14,28)           -0.0942         estimate D2E/DX2                !
 ! D49   D(10,8,14,13)           0.6464         estimate D2E/DX2                !
 ! D50   D(10,8,14,28)        -179.3241         estimate D2E/DX2                !
 ! D51   D(7,9,15,16)          179.3514         estimate D2E/DX2                !
 ! D52   D(7,9,15,29)           -0.7905         estimate D2E/DX2                !
 ! D53   D(24,9,15,16)           1.3964         estimate D2E/DX2                !
 ! D54   D(24,9,15,29)        -178.7456         estimate D2E/DX2                !
 ! D55   D(8,10,11,12)           0.297          estimate D2E/DX2                !
 ! D56   D(8,10,11,25)        -179.9106         estimate D2E/DX2                !
 ! D57   D(17,10,11,12)       -179.4236         estimate D2E/DX2                !
 ! D58   D(17,10,11,25)          0.3687         estimate D2E/DX2                !
 ! D59   D(10,11,12,13)          0.153          estimate D2E/DX2                !
 ! D60   D(10,11,12,26)        179.9099         estimate D2E/DX2                !
 ! D61   D(25,11,12,13)       -179.6434         estimate D2E/DX2                !
 ! D62   D(25,11,12,26)          0.1135         estimate D2E/DX2                !
 ! D63   D(11,12,13,14)         -0.1977         estimate D2E/DX2                !
 ! D64   D(11,12,13,27)        179.7932         estimate D2E/DX2                !
 ! D65   D(26,12,13,14)       -179.9545         estimate D2E/DX2                !
 ! D66   D(26,12,13,27)          0.0364         estimate D2E/DX2                !
 ! D67   D(12,13,14,8)          -0.2111         estimate D2E/DX2                !
 ! D68   D(12,13,14,28)        179.7598         estimate D2E/DX2                !
 ! D69   D(27,13,14,8)         179.798          estimate D2E/DX2                !
 ! D70   D(27,13,14,28)         -0.2311         estimate D2E/DX2                !
 --------------------------------------------------------------------------------
 Trust Radius=3.00D-01 FncErr=5.00D-06 GrdErr=5.00D-06 EigMax=2.50D+02 EigMin=1.00D-04
 Number of steps in this run=    158 maximum allowed number of steps=    174.
 GradGradGradGradGradGradGradGradGradGradGradGradGradGradGradGradGradGrad

                          Input orientation:                          
 ---------------------------------------------------------------------
 Center     Atomic      Atomic             Coordinates (Angstroms)
 Number     Number       Type             X           Y           Z
 ---------------------------------------------------------------------
      1          6           0        3.703100    3.291800   -2.542400
      2          6           0        3.456800    3.272600   -1.160500
      3          6           0        2.632700    2.278200   -0.607100
      4          6           0        2.046800    1.287300   -1.424900
      5          6           0        2.297200    1.325500   -2.815100
      6          6           0        3.121000    2.317700   -3.370700
      7          6           0        1.171900    0.245900   -0.825200
      8          6           0        1.767100   -1.119500   -0.977400
      9          7           0       -0.137000    0.379200   -1.381500
     10          6           0        2.674600   -1.675200   -0.033400
     11          6           0        3.202900   -2.966000   -0.234200
     12          6           0        2.847700   -3.715800   -1.366400
     13          6           0        1.962200   -3.176800   -2.308900
     14          6           0        1.432000   -1.892900   -2.114500
     15          6           0       -1.214900   -0.269100   -0.897000
     16          8           0       -2.328300   -0.088300   -1.434000
     17         35           0        3.238600   -0.775500    1.503000
     18          1           0        4.301700    4.012800   -2.945400
     19          1           0        3.876300    3.981700   -0.557500
     20          1           0        2.460300    2.277100    0.398700
     21          1           0        1.876100    0.627000   -3.428900
     22          1           0        3.295800    2.332100   -4.375900
     23          1           0        1.052800    0.457700    0.240100
     24          1           0       -0.268700    0.986500   -2.126300
     25          1           0        3.853900   -3.373000    0.439200
     26          1           0        3.236300   -4.649100   -1.504200
     27          1           0        1.704000   -3.717900   -3.135200
     28          1           0        0.791600   -1.517600   -2.815100
     29          1           0       -1.128600   -0.903300   -0.102300
 ---------------------------------------------------------------------
                    Distance matrix (angstroms):
                    1          2          3          4          5
     1  C    0.000000
     2  C    1.403809   0.000000
     3  C    2.432802   1.405071   0.000000
     4  C    2.830222   2.449372   1.412076   0.000000
     5  C    2.432541   2.805989   2.428057   1.413087   0.000000
     6  C    1.404917   2.430963   2.806685   2.449850   1.404207
     7  C    4.316626   3.807113   2.512319   1.486474   2.528149
     8  C    5.065263   4.709475   3.525727   2.463975   3.104218
     9  N    4.957549   4.619091   3.446322   2.365483   2.979265
    10  C    5.658974   5.134483   3.995029   3.332688   4.109074
    11  C    6.688651   6.312102   5.288272   4.565621   5.089038
    12  C    7.156895   7.017915   6.045726   5.067137   5.274134
    13  C    6.702838   6.719182   5.753496   4.551571   4.543035
    14  C    5.676452   5.629593   4.594781   3.311676   3.405512
    15  C    6.290793   5.868377   4.623506   3.652362   4.307749
    16  O    7.002243   6.696106   5.558382   4.586268   5.030061
    17  Br   5.755341   4.850666   3.760947   3.774669   4.893508
    18  H    1.020084   2.108938   3.355897   3.850304   3.355083
    19  H    2.108504   1.020986   2.109719   3.370348   3.826972
    20  H    3.350259   2.101223   1.020469   2.115704   3.355690
    21  H    3.350369   3.826676   3.355810   2.116873   1.020773
    22  H    2.109180   3.353991   3.827069   3.370461   2.108683
    23  H    4.774779   3.957848   2.555005   2.109146   3.411137
    24  H    4.611154   4.476424   3.520594   2.438028   2.678285
    25  H    7.302892   6.846950   5.875554   5.334686   5.923655
    26  H    8.022073   7.932218   7.011177   6.054919   6.188393
    27  H    7.313256   7.472539   6.573202   5.300440   5.088245
    28  H    5.628634   5.725994   4.761619   3.372780   3.217149
    29  H    6.848232   6.291567   4.952186   4.078132   4.905399
                    6          7          8          9         10
     6  C    0.000000
     7  C    3.817187   0.000000
     8  C    4.401735   1.497246   0.000000
     9  N    4.281269   1.428446   2.456623   0.000000
    10  C    5.223035   2.564309   1.422496   3.734036   0.000000
    11  C    6.145065   3.845848   2.454268   4.864318   1.409108
    12  C    6.363571   4.335467   2.838977   5.067316   2.443543
    13  C    5.714872   3.813242   2.458341   4.232239   2.817839
    14  C    4.707432   2.510859   1.415428   2.856832   2.433603
    15  C    5.622344   2.442784   3.101930   1.347925   4.225060
    16  O    6.263746   3.568435   4.247842   2.241229   5.432213
    17  Br   5.773618   3.276434   2.904485   4.587848   1.867641
    18  H    2.109099   5.336706   6.052910   5.945661   6.593978
    19  H    3.354619   4.619702   5.535999   5.455599   5.806831
    20  H    3.827081   2.698829   3.729755   3.676561   3.981622
    21  H    2.100388   2.724039   3.011975   2.881983   4.179372
    22  H    1.020387   4.633644   5.079396   4.956245   5.941519
    23  H    4.557952   1.092661   2.116622   2.012802   2.693381
    24  H    3.848466   2.077662   3.146377   0.969992   4.486412
    25  H    6.887419   4.678490   3.382270   5.772455   2.120524
    26  H    7.213419   5.355727   3.859293   6.056237   3.364943
    27  H    6.204177   4.618543   3.378130   4.821926   3.838730
    28  H    4.521540   2.685938   2.118307   2.552520   3.362794
    29  H    6.254309   2.671244   3.032758   2.065050   3.881354
                   11         12         13         14         15
    11  C    0.000000
    12  C    1.403654   0.000000
    13  C    2.426552   1.401049   0.000000
    14  C    2.796991   2.426278   1.402606   0.000000
    15  C    5.218192   5.348345   4.532344   3.335433   0.000000
    16  O    6.349398   6.320942   5.358421   4.226052   1.249287
    17  Br   2.795966   4.126939   4.682523   4.195080   5.084300
    18  H    7.567141   8.021136   7.587407   6.618373   7.277602
    19  H    6.987741   7.807935   7.614151   6.550555   6.641150
    20  H    5.333115   6.259433   6.109356   4.976191   4.655005
    21  H    4.987600   4.904878   3.966196   2.876590   4.094850
    22  H    6.725487   6.770153   6.033155   5.141819   6.262220
    23  H    4.070579   4.818777   4.531446   3.348620   2.638882
    24  H    5.590555   5.692190   4.726873   3.344169   1.995747
    25  H    1.021233   2.095266   3.342017   3.818073   6.091991
    26  H    2.108753   1.020317   2.106784   3.350314   6.274255
    27  H    3.350799   2.106349   1.020896   2.108658   5.042196
    28  H    3.817496   3.340413   2.092722   1.020687   3.043666
    29  H    4.799377   5.031806   4.426164   3.403664   1.020395
                   16         17         18         19         20
    16  O    0.000000
    17  Br   6.331555   0.000000
    18  H    7.941048   6.621651   0.000000
    19  H    7.471962   5.223339   2.425696   0.000000
    20  H    5.646645   3.338203   4.193616   2.413511   0.000000
    21  H    4.708318   5.305379   4.192964   4.847654   4.208877
    22  H    6.792909   6.649956   2.425473   4.199802   4.847462
    23  H    3.812160   2.809523   5.774210   4.585509   2.305738
    24  H    2.424134   5.345804   5.542380   5.349148   3.935570
    25  H    7.246912   2.873547   8.136712   7.421962   5.819570
    26  H    7.195179   4.903879   8.845374   8.706121   7.224642
    27  H    5.685730   5.703123   8.157683   8.405193   7.000033
    28  H    3.699204   5.018417   6.551573   6.697345   5.245266
    29  H    1.968992   4.654649   7.857443   7.008527   4.821426
                   21         22         23         24         25
    21  H    0.000000
    22  H    2.412410   0.000000
    23  H    3.764047   5.463687   0.000000
    24  H    2.534990   4.424590   2.761492   0.000000
    25  H    5.905412   7.486309   4.749744   6.525554   0.000000
    26  H    5.778568   7.548997   5.821483   6.665735   2.405549
    27  H    4.358215   6.377748   5.408544   5.200077   4.185375
    28  H    2.480363   4.850495   3.647504   2.805209   4.838456
    29  H    4.736698   6.950308   2.593851   2.899543   5.587302
                   26         27         28         29
    26  H    0.000000
    27  H    2.423889   0.000000
    28  H    4.183457   2.403385   0.000000
    29  H    5.920194   5.014387   3.379914   0.000000
 Symmetry turned off by external request.
 Stoichiometry    C14H12BrNO
 Framework group  C1[X(C14H12BrNO)]
 Deg. of freedom    81
 Full point group                 C1      NOp   1
 Rotational constants (GHZ):           0.3828877           0.3137321           0.2433603
 General basis read from cards:  (5D, 7F)
 ======================================================================================================
                                       Pseudopotential Parameters
 ======================================================================================================
  Center     Atomic      Valence      Angular      Power
  Number     Number     Electrons     Momentum     of R      Exponent        Coefficient   SO-Coeffient
 ======================================================================================================
    1          6
                                   No pseudopotential on this center.
    2          6
                                   No pseudopotential on this center.
    3          6
                                   No pseudopotential on this center.
    4          6
                                   No pseudopotential on this center.
    5          6
                                   No pseudopotential on this center.
    6          6
                                   No pseudopotential on this center.
    7          6
                                   No pseudopotential on this center.
    8          6
                                   No pseudopotential on this center.
    9          7
                                   No pseudopotential on this center.
   10          6
                                   No pseudopotential on this center.
   11          6
                                   No pseudopotential on this center.
   12          6
                                   No pseudopotential on this center.
   13          6
                                   No pseudopotential on this center.
   14          6
                                   No pseudopotential on this center.
   15          6
                                   No pseudopotential on this center.
   16          8
                                   No pseudopotential on this center.
   17         35            7
                                      F and up 
                                                     1      213.6143969      -28.00000000    0.00000000
                                                     2       41.0585380     -134.92688520    0.00000000
                                                     2        8.7086530      -41.92719130    0.00000000
                                                     2        2.6074661       -5.93364200    0.00000000
                                      S - F
                                                     0       54.1980682        3.00000000    0.00000000
                                                     1       32.9053558       27.34306420    0.00000000
                                                     2       13.6744890      118.80288470    0.00000000
                                                     2        3.0341152       43.43548760    0.00000000
                                      P - F
                                                     0       54.2563340        5.00000000    0.00000000
                                                     1       26.0095593       25.05042520    0.00000000
                                                     2       28.2012995       92.61574630    0.00000000
                                                     2        9.4341061       95.82490160    0.00000000
                                                     2        2.5321764       26.26849830    0.00000000
                                      D - F
                                                     0       87.6328721        3.00000000    0.00000000
                                                     1       61.7373377       22.55335570    0.00000000
                                                     2       32.4385104      178.12419880    0.00000000
                                                     2        8.7537199       76.99241620    0.00000000
                                                     2        1.6633189        9.48182700    0.00000000
   18          1
                                   No pseudopotential on this center.
   19          1
                                   No pseudopotential on this center.
   20          1
                                   No pseudopotential on this center.
   21          1
                                   No pseudopotential on this center.
   22          1
                                   No pseudopotential on this center.
   23          1
                                   No pseudopotential on this center.
   24          1
                                   No pseudopotential on this center.
   25          1
                                   No pseudopotential on this center.
   26          1
                                   No pseudopotential on this center.
   27          1
                                   No pseudopotential on this center.
   28          1
                                   No pseudopotential on this center.
   29          1
                                   No pseudopotential on this center.
 ======================================================================================================
   396 basis functions,   648 primitive gaussians,   412 cartesian basis functions
    59 alpha electrons       59 beta electrons
       nuclear repulsion energy      1090.1255125879 Hartrees.
 NAtoms=   29 NActive=   29 NUniq=   29 SFac= 1.00D+00 NAtFMM=   60 NAOKFM=F Big=F
 Integral buffers will be    131072 words long.
 Raffenetti 2 integral format.
 Two-electron integral symmetry is turned off.
 ------------------------------------------------------------------------------
 Polarizable Continuum Model (PCM)
 =================================
 Model                : PCM.
 Atomic radii         : UFF (Universal Force Field).
 Polarization charges : Total charges.
 Charge compensation  : None.
 Solution method      : On-the-fly selection.
 Cavity type          : Scaled VdW (van der Waals Surface) (Alpha=1.100).
 Cavity algorithm     : GePol (No added spheres)
                        Default sphere list used, NSphG=   29.
                        Lebedev-Laikov grids with approx.  5.0 points / Ang**2.
                        Smoothing algorithm: York/Karplus (Gamma=1.0000).
                        Polarization charges: spherical gaussians, with
                                              point-specific exponents (IZeta= 3).
                        Self-potential: point-specific (ISelfS= 7).
                        Self-field    : sphere-specific E.n sum rule (ISelfD= 2).
 1st derivatives      : Analytical E(r).r(x)/FMM algorithm (CHGder, D1EAlg=3).
                        Cavity 1st derivative terms included.
 Solvent              : DiMethylSulfoxide, Eps=  46.826000 Eps(inf)=   2.007889
 ------------------------------------------------------------------------------
 One-electron integrals computed using PRISM.
   1 Symmetry operations used in ECPInt.
 ECPInt:  NShTT=    9316 NPrTT=   38001 LenC2=    8729 LenP2D=   23893.
 LDataN:  DoStor=T MaxTD1= 5 Len=  102
 NBasis=   396 RedAO= T EigKep=  1.32D-06  NBF=   396
 NBsUse=   395 1.00D-06 EigRej=  9.44D-07 NBFU=   395
 ExpMin= 4.38D-02 ExpMax= 8.59D+03 ExpMxC= 1.30D+03 IAcc=3 IRadAn=         7 AccDes= 0.00D+00
 Harris functional with IExCor= 1009 and IRadAn=       7 diagonalized for initial guess.
 HarFok:  IExCor= 1009 AccDes= 0.00D+00 IRadAn=         7 IDoV= 1 UseB2=F ITyADJ=14
 ICtDFT=  3500011 ScaDFX=  1.000000  1.000000  1.000000  1.000000
 FoFCou: FMM=F IPFlag=           0 FMFlag=      100000 FMFlg1=           0
         NFxFlg=           0 DoJE=T BraDBF=F KetDBF=T FulRan=T
         wScrn=  0.000000 ICntrl=       500 IOpCl=  0 I1Cent=   200000004 NGrid=           0
         NMat0=    1 NMatS0=      1 NMatT0=    0 NMatD0=    1 NMtDS0=    0 NMtDT0=    0
 Symmetry not used in FoFCou.
 Requested convergence on RMS density matrix=1.00D-08 within 128 cycles.
 Requested convergence on MAX density matrix=1.00D-06.
 Requested convergence on             energy=1.00D-06.
 No special actions if energy rises.
 Inv3:  Mode=1 IEnd=    16412763.
 Iteration    1 A*A^-1 deviation from unit magnitude is 5.55D-15 for    563.
 Iteration    1 A*A^-1 deviation from orthogonality  is 2.92D-15 for   2327   2241.
 Iteration    1 A^-1*A deviation from unit magnitude is 5.88D-15 for    559.
 Iteration    1 A^-1*A deviation from orthogonality  is 2.29D-15 for   2327   2209.
 Error on total polarization charges =  0.01775
 SCF Done:  E(RM062X) =  -683.667453991     A.U. after   17 cycles
            NFock= 17  Conv=0.46D-08     -V/T= 2.0159

 **********************************************************************

            Population analysis using the SCF density.

 **********************************************************************

 Alpha  occ. eigenvalues --  -19.60591 -14.78471 -10.65333 -10.61817 -10.60560
 Alpha  occ. eigenvalues --  -10.58231 -10.57056 -10.56107 -10.55799 -10.55437
 Alpha  occ. eigenvalues --  -10.55302 -10.55283 -10.55149 -10.55013 -10.54888
 Alpha  occ. eigenvalues --  -10.54778  -1.16676  -1.07045  -0.98931  -0.97057
 Alpha  occ. eigenvalues --   -0.91203  -0.90098  -0.86186  -0.85866  -0.82506
 Alpha  occ. eigenvalues --   -0.79301  -0.75202  -0.71462  -0.71193  -0.69765
 Alpha  occ. eigenvalues --   -0.68174  -0.62335  -0.62139  -0.60294  -0.58316
 Alpha  occ. eigenvalues --   -0.57054  -0.55613  -0.53658  -0.53000  -0.51614
 Alpha  occ. eigenvalues --   -0.50776  -0.50330  -0.49805  -0.49344  -0.47523
 Alpha  occ. eigenvalues --   -0.45890  -0.44826  -0.43837  -0.42451  -0.42143
 Alpha  occ. eigenvalues --   -0.41693  -0.38760  -0.36010  -0.35732  -0.33676
 Alpha  occ. eigenvalues --   -0.32094  -0.31691  -0.30878  -0.29964
 Alpha virt. eigenvalues --   -0.01269  -0.00471   0.00250   0.01010   0.01371
 Alpha virt. eigenvalues --    0.01851   0.02042   0.02562   0.02900   0.03733
 Alpha virt. eigenvalues --    0.03862   0.03991   0.04894   0.05190   0.05373
 Alpha virt. eigenvalues --    0.05903   0.06509   0.07166   0.07733   0.08119
 Alpha virt. eigenvalues --    0.08784   0.09427   0.09829   0.10571   0.10700
 Alpha virt. eigenvalues --    0.11094   0.11655   0.12150   0.12979   0.13449
 Alpha virt. eigenvalues --    0.13732   0.14271   0.14448   0.14875   0.15429
 Alpha virt. eigenvalues --    0.15985   0.16628   0.16760   0.16984   0.17148
 Alpha virt. eigenvalues --    0.17532   0.18154   0.18736   0.19261   0.19608
 Alpha virt. eigenvalues --    0.20094   0.20284   0.21144   0.21285   0.21522
 Alpha virt. eigenvalues --    0.21710   0.21949   0.22177   0.22399   0.22654
 Alpha virt. eigenvalues --    0.23414   0.23699   0.24052   0.24306   0.24486
 Alpha virt. eigenvalues --    0.24862   0.25298   0.25635   0.26033   0.26649
 Alpha virt. eigenvalues --    0.26835   0.27123   0.27465   0.28061   0.28158
 Alpha virt. eigenvalues --    0.28879   0.29371   0.29654   0.29854   0.30301
 Alpha virt. eigenvalues --    0.30730   0.31036   0.31674   0.32654   0.32863
 Alpha virt. eigenvalues --    0.33573   0.34491   0.34744   0.35641   0.35999
 Alpha virt. eigenvalues --    0.36074   0.36907   0.37933   0.39471   0.39793
 Alpha virt. eigenvalues --    0.40720   0.41689   0.42366   0.43506   0.46432
 Alpha virt. eigenvalues --    0.46717   0.49743   0.51333   0.53861   0.54712
 Alpha virt. eigenvalues --    0.55599   0.55734   0.56734   0.57030   0.57843
 Alpha virt. eigenvalues --    0.58512   0.58784   0.59725   0.59955   0.60165
 Alpha virt. eigenvalues --    0.60907   0.61286   0.62290   0.62618   0.63072
 Alpha virt. eigenvalues --    0.64543   0.65536   0.65906   0.66289   0.67559
 Alpha virt. eigenvalues --    0.68938   0.69429   0.70469   0.70814   0.71881
 Alpha virt. eigenvalues --    0.72925   0.73445   0.73725   0.73889   0.74457
 Alpha virt. eigenvalues --    0.75397   0.75822   0.76027   0.76592   0.76874
 Alpha virt. eigenvalues --    0.77355   0.77599   0.78471   0.79135   0.79943
 Alpha virt. eigenvalues --    0.80488   0.82321   0.84328   0.84697   0.85340
 Alpha virt. eigenvalues --    0.85701   0.86027   0.86676   0.87186   0.88572
 Alpha virt. eigenvalues --    0.88977   0.89559   0.90052   0.90916   0.92637
 Alpha virt. eigenvalues --    0.93391   0.93811   0.94443   0.97104   0.98254
 Alpha virt. eigenvalues --    0.99204   0.99835   1.02520   1.03437   1.03819
 Alpha virt. eigenvalues --    1.07454   1.07694   1.08599   1.09838   1.11143
 Alpha virt. eigenvalues --    1.12383   1.14482   1.16688   1.16923   1.18864
 Alpha virt. eigenvalues --    1.19644   1.21498   1.22418   1.23254   1.24261
 Alpha virt. eigenvalues --    1.26137   1.26994   1.27584   1.28534   1.31635
 Alpha virt. eigenvalues --    1.35283   1.35996   1.36716   1.38573   1.40633
 Alpha virt. eigenvalues --    1.42756   1.44736   1.47928   1.50021   1.51509
 Alpha virt. eigenvalues --    1.54446   1.55197   1.55914   1.57482   1.59470
 Alpha virt. eigenvalues --    1.60326   1.61273   1.63718   1.64014   1.66396
 Alpha virt. eigenvalues --    1.67910   1.74673   1.75666   1.76761   1.77737
 Alpha virt. eigenvalues --    1.79852   1.80996   1.81990   1.82822   1.83636
 Alpha virt. eigenvalues --    1.86203   1.87019   1.89867   1.90069   1.91916
 Alpha virt. eigenvalues --    1.92091   1.93696   1.94798   1.96241   1.97036
 Alpha virt. eigenvalues --    1.97324   1.98486   2.01585   2.02305   2.02897
 Alpha virt. eigenvalues --    2.03687   2.04583   2.13381   2.18508   2.20317
 Alpha virt. eigenvalues --    2.25006   2.26945   2.27828   2.28478   2.29517
 Alpha virt. eigenvalues --    2.30305   2.32240   2.32977   2.33768   2.35528
 Alpha virt. eigenvalues --    2.37291   2.38420   2.46713   2.49105   2.50563
 Alpha virt. eigenvalues --    2.51378   2.51443   2.55269   2.59715   2.61886
 Alpha virt. eigenvalues --    2.64888   2.67132   2.71457   2.72956   2.74222
 Alpha virt. eigenvalues --    2.78574   2.80517   2.82528   2.84096   2.85269
 Alpha virt. eigenvalues --    2.87155   2.87948   2.90110   2.91306   2.95603
 Alpha virt. eigenvalues --    2.96513   2.97677   2.98209   2.99588   3.00541
 Alpha virt. eigenvalues --    3.04822   3.08851   3.11177   3.12493   3.14751
 Alpha virt. eigenvalues --    3.20555   3.22556   3.23682   3.32250   3.34611
 Alpha virt. eigenvalues --    3.35855   3.37898   3.38357   3.38997   3.39924
 Alpha virt. eigenvalues --    3.42222   3.43562   3.44622   3.46086   3.47618
 Alpha virt. eigenvalues --    3.54690   3.59236   3.64902   3.68333   3.69620
 Alpha virt. eigenvalues --    3.71229   3.71836   3.73301   3.77510   3.94477
 Alpha virt. eigenvalues --    4.01023   4.03223   4.05427   4.08329   4.10949
 Alpha virt. eigenvalues --    4.21304   4.32018   4.63354   4.77612   4.78781
 Alpha virt. eigenvalues --    4.99015   5.17927   5.26689   5.81550  20.61318
 Alpha virt. eigenvalues --   23.44316  23.47901  23.85771  23.88276  23.90190
 Alpha virt. eigenvalues --   23.91997  23.93777  23.95548  24.04727  24.06557
 Alpha virt. eigenvalues --   24.08091  24.08691  24.15977  24.17450  35.62182
 Alpha virt. eigenvalues --   50.06290
          Condensed to atoms (all electrons):
               1          2          3          4          5          6
     1  C    7.420924  -0.620486   1.619024  -1.946357   1.262530  -0.789617
     2  C   -0.620486  10.495744  -1.861410   3.624630  -3.989468   1.700840
     3  C    1.619024  -1.861410  24.130103  10.761269  -9.930247  -1.190488
     4  C   -1.946357   3.624630  10.761269  55.853038 -25.831013   1.437259
     5  C    1.262530  -3.989468  -9.930247 -25.831013  29.845257  -5.429935
     6  C   -0.789617   1.700840  -1.190488   1.437259  -5.429935  11.452354
     7  C   -1.622586  -2.541113 -22.690222 -40.116144  20.431794   0.015334
     8  C    0.474589  -0.529414   5.450731   3.603939  -2.056800  -0.337026
     9  N    0.108934  -0.064686   1.076509   0.536709   0.079556  -0.199577
    10  C   -0.186078   0.026155  -1.778121  -4.592153   0.606084  -0.394620
    11  C   -0.004721   0.134477   0.335209   1.692121  -0.829583  -0.042514
    12  C   -0.003196  -0.007799  -0.427328  -1.172793   0.644256   0.022470
    13  C    0.056870  -0.023317   1.344779   4.280588  -1.829803  -0.248238
    14  C    0.098367   0.080232  -0.433698  -0.448941   2.061835   0.562868
    15  C   -0.006191  -0.102700  -0.563299  -2.051909   0.746106   0.030380
    16  O   -0.000099   0.002097   0.013081   0.068474  -0.028864  -0.006909
    17  Br  -0.011170  -0.034942   0.340325   0.105079  -0.143097   0.012644
    18  H    0.247046   0.092610  -0.089032   0.050894  -0.061803   0.086756
    19  H    0.076745   0.225755   0.015959   0.006957   0.035820  -0.045424
    20  H   -0.009536   0.099434   0.206129   0.004575  -0.036492   0.000248
    21  H   -0.039353   0.014185   0.000989   0.165340   0.087342   0.039563
    22  H    0.089610  -0.036920   0.008046  -0.045445   0.053126   0.247539
    23  H    0.013490   0.044223   0.248657   0.088620  -0.130995  -0.022486
    24  H   -0.004726  -0.005014  -0.127541  -0.095111   0.089255   0.042490
    25  H   -0.000077  -0.000180  -0.004060  -0.010111   0.003781   0.000410
    26  H    0.000000  -0.000014  -0.000295   0.001438  -0.000189  -0.000024
    27  H    0.000019  -0.000045  -0.000732  -0.009625   0.005222   0.000478
    28  H    0.000924  -0.002754  -0.010331  -0.120889   0.040273   0.018124
    29  H    0.000097  -0.002315  -0.012984  -0.031864   0.002909  -0.002774
               7          8          9         10         11         12
     1  C   -1.622586   0.474589   0.108934  -0.186078  -0.004721  -0.003196
     2  C   -2.541113  -0.529414  -0.064686   0.026155   0.134477  -0.007799
     3  C  -22.690222   5.450731   1.076509  -1.778121   0.335209  -0.427328
     4  C  -40.116144   3.603939   0.536709  -4.592153   1.692121  -1.172793
     5  C   20.431794  -2.056800   0.079556   0.606084  -0.829583   0.644256
     6  C    0.015334  -0.337026  -0.199577  -0.394620  -0.042514   0.022470
     7  C   76.942362 -23.775081  -4.903866  16.975531  -1.668018   1.399987
     8  C  -23.775081  38.632191   2.069640 -25.444951   2.223710  -2.806662
     9  N   -4.903866   2.069640   8.313166  -1.564507   0.018432  -0.019439
    10  C   16.975531 -25.444951  -1.564507  35.982481  -3.805429   1.984920
    11  C   -1.668018   2.223710   0.018432  -3.805429   8.430967  -1.235721
    12  C    1.399987  -2.806662  -0.019439   1.984920  -1.235721   7.681986
    13  C   -6.832414   4.150843   0.395863  -4.196724   2.101330  -1.840504
    14  C   -7.872770   3.810013   1.374968  -7.800518  -1.289663   1.678015
    15  C    1.671974  -0.047080   0.004628   0.144100  -0.085867   0.042232
    16  O   -0.016126  -0.007637  -0.077885  -0.010466   0.001231  -0.002240
    17  Br  -0.186292   0.198566  -0.001089   0.056953   0.011852  -0.067763
    18  H    0.010131  -0.002348  -0.000277   0.000337  -0.000064   0.000027
    19  H    0.015513  -0.002888   0.000446   0.002901   0.000267   0.000001
    20  H    0.042267   0.035433   0.004387  -0.022297   0.000940   0.000276
    21  H    0.080545   0.045529   0.004962   0.009312   0.005605  -0.005744
    22  H    0.009049   0.006437   0.001895  -0.001300  -0.000230   0.000057
    23  H   -0.301409   0.488400   0.039028  -0.302328   0.015723  -0.009120
    24  H    0.379454  -0.137312   0.194501   0.019064   0.001337   0.001132
    25  H    0.024817  -0.012049  -0.000006  -0.027996   0.295711   0.087353
    26  H    0.000375   0.078444   0.000058  -0.133258   0.130482   0.222239
    27  H    0.013096  -0.007149  -0.000377   0.054915  -0.048757   0.074421
    28  H    0.095736   0.141716   0.016147  -0.067803   0.002629  -0.020660
    29  H    0.133311  -0.006549  -0.194236   0.025678  -0.005463  -0.002252
              13         14         15         16         17         18
     1  C    0.056870   0.098367  -0.006191  -0.000099  -0.011170   0.247046
     2  C   -0.023317   0.080232  -0.102700   0.002097  -0.034942   0.092610
     3  C    1.344779  -0.433698  -0.563299   0.013081   0.340325  -0.089032
     4  C    4.280588  -0.448941  -2.051909   0.068474   0.105079   0.050894
     5  C   -1.829803   2.061835   0.746106  -0.028864  -0.143097  -0.061803
     6  C   -0.248238   0.562868   0.030380  -0.006909   0.012644   0.086756
     7  C   -6.832414  -7.872770   1.671974  -0.016126  -0.186292   0.010131
     8  C    4.150843   3.810013  -0.047080  -0.007637   0.198566  -0.002348
     9  N    0.395863   1.374968   0.004628  -0.077885  -0.001089  -0.000277
    10  C   -4.196724  -7.800518   0.144100  -0.010466   0.056953   0.000337
    11  C    2.101330  -1.289663  -0.085867   0.001231   0.011852  -0.000064
    12  C   -1.840504   1.678015   0.042232  -0.002240  -0.067763   0.000027
    13  C   12.874714  -3.811429  -0.132572  -0.005739   0.098033  -0.000099
    14  C   -3.811429  18.465148   0.051128  -0.008682  -0.116656   0.000226
    15  C   -0.132572   0.051128   5.341359   0.424065  -0.008715  -0.000032
    16  O   -0.005739  -0.008682   0.424065   8.150196   0.000020   0.000000
    17  Br   0.098033  -0.116656  -0.008715   0.000020   6.507743   0.000001
    18  H   -0.000099   0.000226  -0.000032   0.000000   0.000001   0.389825
    19  H    0.000013  -0.001398   0.000133  -0.000000  -0.000101  -0.004183
    20  H   -0.000047   0.010942   0.001481  -0.000025  -0.004408  -0.000248
    21  H   -0.007802  -0.067063   0.001527   0.000378  -0.000099  -0.000286
    22  H   -0.000447   0.000333   0.000271  -0.000002  -0.000001  -0.004172
    23  H    0.028186   0.104826  -0.009058   0.002643   0.005273  -0.000007
    24  H   -0.017008  -0.021901  -0.030805   0.013058  -0.000248   0.000010
    25  H   -0.045846   0.022898   0.000485  -0.000000  -0.008901   0.000000
    26  H    0.105190  -0.071692  -0.000090   0.000000  -0.000004  -0.000000
    27  H    0.209132   0.042366   0.000398  -0.000006   0.000024   0.000000
    28  H   -0.081727   0.308320   0.020987   0.000461  -0.000308   0.000000
    29  H    0.012418  -0.035679   0.429272  -0.034335   0.000086   0.000000
              19         20         21         22         23         24
     1  C    0.076745  -0.009536  -0.039353   0.089610   0.013490  -0.004726
     2  C    0.225755   0.099434   0.014185  -0.036920   0.044223  -0.005014
     3  C    0.015959   0.206129   0.000989   0.008046   0.248657  -0.127541
     4  C    0.006957   0.004575   0.165340  -0.045445   0.088620  -0.095111
     5  C    0.035820  -0.036492   0.087342   0.053126  -0.130995   0.089255
     6  C   -0.045424   0.000248   0.039563   0.247539  -0.022486   0.042490
     7  C    0.015513   0.042267   0.080545   0.009049  -0.301409   0.379454
     8  C   -0.002888   0.035433   0.045529   0.006437   0.488400  -0.137312
     9  N    0.000446   0.004387   0.004962   0.001895   0.039028   0.194501
    10  C    0.002901  -0.022297   0.009312  -0.001300  -0.302328   0.019064
    11  C    0.000267   0.000940   0.005605  -0.000230   0.015723   0.001337
    12  C    0.000001   0.000276  -0.005744   0.000057  -0.009120   0.001132
    13  C    0.000013  -0.000047  -0.007802  -0.000447   0.028186  -0.017008
    14  C   -0.001398   0.010942  -0.067063   0.000333   0.104826  -0.021901
    15  C    0.000133   0.001481   0.001527   0.000271  -0.009058  -0.030805
    16  O   -0.000000  -0.000025   0.000378  -0.000002   0.002643   0.013058
    17  Br  -0.000101  -0.004408  -0.000099  -0.000001   0.005273  -0.000248
    18  H   -0.004183  -0.000248  -0.000286  -0.004172  -0.000007   0.000010
    19  H    0.389434  -0.003167   0.000085  -0.000186  -0.000019  -0.000005
    20  H   -0.003167   0.390285  -0.000101   0.000074   0.003882  -0.000004
    21  H    0.000085  -0.000101   0.389631  -0.003443   0.000230  -0.002789
    22  H   -0.000186   0.000074  -0.003443   0.388986   0.000017  -0.000098
    23  H   -0.000019   0.003882   0.000230   0.000017   0.389219  -0.004053
    24  H   -0.000005  -0.000004  -0.002789  -0.000098  -0.004053   0.303772
    25  H   -0.000000  -0.000001   0.000000  -0.000000  -0.000077  -0.000001
    26  H    0.000000   0.000000   0.000006  -0.000000   0.000001   0.000001
    27  H   -0.000000  -0.000000  -0.000054   0.000000   0.000011  -0.000002
    28  H   -0.000000  -0.000002  -0.000681   0.000004  -0.000803  -0.001234
    29  H    0.000000   0.000012   0.000040   0.000000  -0.000843   0.002742
              25         26         27         28         29
     1  C   -0.000077   0.000000   0.000019   0.000924   0.000097
     2  C   -0.000180  -0.000014  -0.000045  -0.002754  -0.002315
     3  C   -0.004060  -0.000295  -0.000732  -0.010331  -0.012984
     4  C   -0.010111   0.001438  -0.009625  -0.120889  -0.031864
     5  C    0.003781  -0.000189   0.005222   0.040273   0.002909
     6  C    0.000410  -0.000024   0.000478   0.018124  -0.002774
     7  C    0.024817   0.000375   0.013096   0.095736   0.133311
     8  C   -0.012049   0.078444  -0.007149   0.141716  -0.006549
     9  N   -0.000006   0.000058  -0.000377   0.016147  -0.194236
    10  C   -0.027996  -0.133258   0.054915  -0.067803   0.025678
    11  C    0.295711   0.130482  -0.048757   0.002629  -0.005463
    12  C    0.087353   0.222239   0.074421  -0.020660  -0.002252
    13  C   -0.045846   0.105190   0.209132  -0.081727   0.012418
    14  C    0.022898  -0.071692   0.042366   0.308320  -0.035679
    15  C    0.000485  -0.000090   0.000398   0.020987   0.429272
    16  O   -0.000000   0.000000  -0.000006   0.000461  -0.034335
    17  Br  -0.008901  -0.000004   0.000024  -0.000308   0.000086
    18  H    0.000000  -0.000000   0.000000   0.000000   0.000000
    19  H   -0.000000   0.000000  -0.000000  -0.000000   0.000000
    20  H   -0.000001   0.000000  -0.000000  -0.000002   0.000012
    21  H    0.000000   0.000006  -0.000054  -0.000681   0.000040
    22  H   -0.000000  -0.000000   0.000000   0.000004   0.000000
    23  H   -0.000077   0.000001   0.000011  -0.000803  -0.000843
    24  H   -0.000001   0.000001  -0.000002  -0.001234   0.002742
    25  H    0.377178  -0.004671  -0.000171   0.000081   0.000005
    26  H   -0.004671   0.386787  -0.004764  -0.000266  -0.000001
    27  H   -0.000171  -0.004764   0.385742  -0.002479  -0.000008
    28  H    0.000081  -0.000266  -0.002479   0.386549  -0.000514
    29  H    0.000005  -0.000001  -0.000008  -0.000514   0.460418
 Mulliken charges:
               1
     1  C   -0.224976
     2  C   -0.717806
     3  C   -0.431023
     4  C    0.191425
     5  C    0.303143
     6  C   -0.960128
     7  C    0.284764
     8  C   -0.237237
     9  N   -0.213887
    10  C    0.440118
    11  C   -0.385994
    12  C   -0.218150
    13  C   -0.584243
    14  C   -0.692394
    15  C    0.127795
    16  O   -0.476688
    17  Br   0.247196
    18  H    0.284690
    19  H    0.287339
    20  H    0.275962
    21  H    0.282144
    22  H    0.286798
    23  H    0.308769
    24  H    0.401035
    25  H    0.301427
    26  H    0.290246
    27  H    0.288344
    28  H    0.278501
    29  H    0.262830
 Sum of Mulliken charges =  -0.00000
 Mulliken charges with hydrogens summed into heavy atoms:
               1
     1  C    0.059713
     2  C   -0.430467
     3  C   -0.155061
     4  C    0.191425
     5  C    0.585287
     6  C   -0.673330
     7  C    0.593533
     8  C   -0.237237
     9  N    0.187148
    10  C    0.440118
    11  C   -0.084567
    12  C    0.072096
    13  C   -0.295899
    14  C   -0.413894
    15  C    0.390625
    16  O   -0.476688
    17  Br   0.247196
 Electronic spatial extent (au):  <R**2>=           6178.3073
 Charge=              0.0000 electrons
 Dipole moment (field-independent basis, Debye):
    X=              5.1288    Y=             -0.4778    Z=             -0.6875  Tot=              5.1967
 Quadrupole moment (field-independent basis, Debye-Ang):
   XX=           -120.5450   YY=            -92.9298   ZZ=            -98.5486
   XY=              1.0341   XZ=            -11.5685   YZ=              2.3756
 Traceless Quadrupole moment (field-independent basis, Debye-Ang):
   XX=            -16.5372   YY=             11.0780   ZZ=              5.4592
   XY=              1.0341   XZ=            -11.5685   YZ=              2.3756
 Octapole moment (field-independent basis, Debye-Ang**2):
  XXX=           -617.7442  YYY=             14.6176  ZZZ=            292.5767  XYY=           -144.0012
  XXY=             25.9504  XXZ=            130.4083  XZZ=           -179.2702  YZZ=             19.8756
  YYZ=             85.7150  XYZ=             -5.4309
 Hexadecapole moment (field-independent basis, Debye-Ang**3):
 XXXX=          -4612.9551 YYYY=          -2640.2350 ZZZZ=          -1854.3656 XXXY=             24.6853
 XXXZ=            520.0478 YYYX=            -71.3998 YYYZ=            285.6935 ZZZX=            438.1701
 ZZZY=            183.2780 XXYY=           -932.9047 XXZZ=          -1052.4786 YYZZ=           -736.0036
 XXYZ=             -1.5110 YYXZ=             85.2394 ZZXY=             54.1614
 N-N= 1.090125512588D+03 E-N=-3.764764739046D+03  KE= 6.729506244859D+02
 UFF atomic radii scaled by 1 / 1.20 used.

 **********************************************************************

            Electrostatic Properties Using The SCF Density

 **********************************************************************

       Atomic Center    1 is at   3.703100  3.291800 -2.542400
       Atomic Center    2 is at   3.456800  3.272600 -1.160500
       Atomic Center    3 is at   2.632700  2.278200 -0.607100
       Atomic Center    4 is at   2.046800  1.287300 -1.424900
       Atomic Center    5 is at   2.297200  1.325500 -2.815100
       Atomic Center    6 is at   3.121000  2.317700 -3.370700
       Atomic Center    7 is at   1.171900  0.245900 -0.825200
       Atomic Center    8 is at   1.767100 -1.119500 -0.977400
       Atomic Center    9 is at  -0.137000  0.379200 -1.381500
       Atomic Center   10 is at   2.674600 -1.675200 -0.033400
       Atomic Center   11 is at   3.202900 -2.966000 -0.234200
       Atomic Center   12 is at   2.847700 -3.715800 -1.366400
       Atomic Center   13 is at   1.962200 -3.176800 -2.308900
       Atomic Center   14 is at   1.432000 -1.892900 -2.114500
       Atomic Center   15 is at  -1.214900 -0.269100 -0.897000
       Atomic Center   16 is at  -2.328300 -0.088300 -1.434000
       Atomic Center   17 is at   3.238600 -0.775500  1.503000
       Atomic Center   18 is at   4.301700  4.012800 -2.945400
       Atomic Center   19 is at   3.876300  3.981700 -0.557500
       Atomic Center   20 is at   2.460300  2.277100  0.398700
       Atomic Center   21 is at   1.876100  0.627000 -3.428900
       Atomic Center   22 is at   3.295800  2.332100 -4.375900
       Atomic Center   23 is at   1.052800  0.457700  0.240100
       Atomic Center   24 is at  -0.268700  0.986500 -2.126300
       Atomic Center   25 is at   3.853900 -3.373000  0.439200
       Atomic Center   26 is at   3.236300 -4.649100 -1.504200
       Atomic Center   27 is at   1.704000 -3.717900 -3.135200
       Atomic Center   28 is at   0.791600 -1.517600 -2.815100
       Atomic Center   29 is at  -1.128600 -0.903300 -0.102300
    1386 points will be used for fitting atomic charges
 Fitting point charges to electrostatic potential
 The dipole moment will be constrained to the correct value
 Charges from ESP fit, RMS=   0.00181 RRMS=   0.10002:
 ESP charges:
               1
     1  C   -0.150112
     2  C   -0.226615
     3  C   -0.241583
     4  C    0.381169
     5  C   -0.249074
     6  C   -0.183582
     7  C   -0.774707
     8  C    0.528298
     9  N   -0.153847
    10  C   -0.281204
    11  C    0.032494
    12  C   -0.297980
    13  C   -0.085597
    14  C   -0.391753
    15  C    0.455252
    16  O   -0.677637
    17  Br  -0.032861
    18  H    0.173325
    19  H    0.200130
    20  H    0.188862
    21  H    0.189010
    22  H    0.181934
    23  H    0.257086
    24  H    0.291244
    25  H    0.135893
    26  H    0.208322
    27  H    0.177947
    28  H    0.221242
    29  H    0.124345
 Sum of ESP charges =  -0.00000
 ESP charges with hydrogens summed into heavy atoms:
               1
     1  C    0.023213
     2  C   -0.026485
     3  C   -0.052720
     4  C    0.381169
     5  C   -0.060064
     6  C   -0.001648
     7  C   -0.517621
     8  C    0.528298
     9  N    0.137397
    10  C   -0.281204
    11  C    0.168387
    12  C   -0.089658
    13  C    0.092350
    14  C   -0.170511
    15  C    0.579597
    16  O   -0.677637
    17  Br  -0.032861
 Charge=  -0.00000 Dipole=     5.1288    -0.4778    -0.6875 Tot=     5.1967
 -----------------------------------------------------------------

              Electrostatic Properties (Atomic Units)

 -----------------------------------------------------------------
    Center     Electric         -------- Electric Field --------
               Potential          X             Y             Z
 -----------------------------------------------------------------
    1 Atom    -14.761652
    2 Atom    -14.761685
    3 Atom    -14.759932
    4 Atom    -14.738291
    5 Atom    -14.755079
    6 Atom    -14.758276
    7 Atom    -14.693096
    8 Atom    -14.725274
    9 Atom    -18.350075
   10 Atom    -14.691244
   11 Atom    -14.748260
   12 Atom    -14.751522
   13 Atom    -14.752563
   14 Atom    -14.748899
   15 Atom    -14.669460
   16 Atom    -22.418621
   17 Atom     -4.032608
   18 Atom     -1.090878
   19 Atom     -1.090809
   20 Atom     -1.090300
   21 Atom     -1.081198
   22 Atom     -1.087658
   23 Atom     -1.078415
   24 Atom     -0.995052
   25 Atom     -1.079801
   26 Atom     -1.079793
   27 Atom     -1.082050
   28 Atom     -1.079803
   29 Atom     -1.064442
 -----------------------------------------------------------------
 ******************************Gaussian NBO Version 3.1******************************
             N A T U R A L   A T O M I C   O R B I T A L   A N D
          N A T U R A L   B O N D   O R B I T A L   A N A L Y S I S
 ******************************Gaussian NBO Version 3.1******************************

       /RESON  / : Allow strongly delocalized NBO set
       /BNDIDX / : Print bond indices based on the NAO density matrix

 Analyzing the SCF density

 Job title: BHFA_oBr_conf3                                                  

 Storage needed:    473396 in NPA,    629315 in NBO ( 268430961 available)
 GSVD:  LWork=       65232 too small for GESVD, short by      116028 words or      116028 for optimal perf.


 NATURAL POPULATIONS:  Natural atomic orbital occupancies 
                                                          
   NAO  Atom  No  lang   Type(AO)    Occupancy      Energy
 ----------------------------------------------------------
     1    C    1  S      Cor( 1S)     1.99929     -10.39518
     2    C    1  S      Val( 2S)     0.95118      -0.17729
     3    C    1  S      Ryd( 3S)     0.00101       0.77899
     4    C    1  S      Ryd( 4S)     0.00015       0.94927
     5    C    1  S      Ryd( 5S)     0.00000      22.95487
     6    C    1  px     Val( 2p)     1.05559      -0.09592
     7    C    1  px     Ryd( 4p)     0.00310       0.75318
     8    C    1  px     Ryd( 3p)     0.00028       0.32689
     9    C    1  px     Ryd( 5p)     0.00003       2.84917
    10    C    1  py     Val( 2p)     1.09350      -0.07729
    11    C    1  py     Ryd( 4p)     0.00409       0.87138
    12    C    1  py     Ryd( 3p)     0.00036       0.31998
    13    C    1  py     Ryd( 5p)     0.00006       2.97937
    14    C    1  pz     Val( 2p)     1.07625      -0.06118
    15    C    1  pz     Ryd( 4p)     0.00415       0.88717
    16    C    1  pz     Ryd( 3p)     0.00058       0.38307
    17    C    1  pz     Ryd( 5p)     0.00014       3.07344
    18    C    1  dxy    Ryd( 3d)     0.00060       2.01849
    19    C    1  dxz    Ryd( 3d)     0.00055       1.95269
    20    C    1  dyz    Ryd( 3d)     0.00063       2.15297
    21    C    1  dx2y2  Ryd( 3d)     0.00037       1.59650
    22    C    1  dz2    Ryd( 3d)     0.00052       2.35438

    23    C    2  S      Cor( 1S)     1.99929     -10.39586
    24    C    2  S      Val( 2S)     0.94906      -0.17676
    25    C    2  S      Ryd( 3S)     0.00101       0.85806
    26    C    2  S      Ryd( 4S)     0.00016       0.90347
    27    C    2  S      Ryd( 5S)     0.00000      22.91357
    28    C    2  px     Val( 2p)     1.03239      -0.09696
    29    C    2  px     Ryd( 4p)     0.00270       0.71670
    30    C    2  px     Ryd( 3p)     0.00032       0.32831
    31    C    2  px     Ryd( 5p)     0.00004       2.86361
    32    C    2  py     Val( 2p)     1.09022      -0.07694
    33    C    2  py     Ryd( 4p)     0.00418       0.87207
    34    C    2  py     Ryd( 3p)     0.00033       0.30847
    35    C    2  py     Ryd( 5p)     0.00006       2.99168
    36    C    2  pz     Val( 2p)     1.10053      -0.06132
    37    C    2  pz     Ryd( 4p)     0.00470       0.94617
    38    C    2  pz     Ryd( 3p)     0.00036       0.35102
    39    C    2  pz     Ryd( 5p)     0.00012       3.10248
    40    C    2  dxy    Ryd( 3d)     0.00046       2.06235
    41    C    2  dxz    Ryd( 3d)     0.00057       1.90890
    42    C    2  dyz    Ryd( 3d)     0.00079       2.10391
    43    C    2  dx2y2  Ryd( 3d)     0.00045       1.63362
    44    C    2  dz2    Ryd( 3d)     0.00043       2.36480

    45    C    3  S      Cor( 1S)     1.99917     -10.39444
    46    C    3  S      Val( 2S)     0.93758      -0.17010
    47    C    3  S      Ryd( 4S)     0.00096       0.90819
    48    C    3  S      Ryd( 3S)     0.00023       0.59464
    49    C    3  S      Ryd( 5S)     0.00001      23.25789
    50    C    3  px     Val( 2p)     1.02006      -0.10192
    51    C    3  px     Ryd( 4p)     0.00225       0.71481
    52    C    3  px     Ryd( 3p)     0.00040       0.42140
    53    C    3  px     Ryd( 5p)     0.00007       2.91234
    54    C    3  py     Val( 2p)     1.03551      -0.08476
    55    C    3  py     Ryd( 4p)     0.00279       0.78672
    56    C    3  py     Ryd( 3p)     0.00039       0.46552
    57    C    3  py     Ryd( 5p)     0.00010       3.06532
    58    C    3  pz     Val( 2p)     1.17445      -0.05896
    59    C    3  pz     Ryd( 4p)     0.00629       1.06316
    60    C    3  pz     Ryd( 3p)     0.00033       0.42378
    61    C    3  pz     Ryd( 5p)     0.00006       3.14370
    62    C    3  dxy    Ryd( 3d)     0.00041       2.16003
    63    C    3  dxz    Ryd( 3d)     0.00042       1.87712
    64    C    3  dyz    Ryd( 3d)     0.00040       2.15497
    65    C    3  dx2y2  Ryd( 3d)     0.00050       1.76613
    66    C    3  dz2    Ryd( 3d)     0.00097       2.16272

    67    C    4  S      Cor( 1S)     1.99911     -10.42046
    68    C    4  S      Val( 2S)     0.87896      -0.16053
    69    C    4  S      Ryd( 4S)     0.00117       0.90215
    70    C    4  S      Ryd( 3S)     0.00041       0.75928
    71    C    4  S      Ryd( 5S)     0.00001      23.46192
    72    C    4  px     Val( 2p)     1.03840      -0.10957
    73    C    4  px     Ryd( 4p)     0.00438       0.82843
    74    C    4  px     Ryd( 3p)     0.00026       0.59384
    75    C    4  px     Ryd( 5p)     0.00007       3.04006
    76    C    4  py     Val( 2p)     1.03014      -0.09197
    77    C    4  py     Ryd( 4p)     0.00555       0.99493
    78    C    4  py     Ryd( 3p)     0.00013       0.64736
    79    C    4  py     Ryd( 5p)     0.00009       3.22807
    80    C    4  pz     Val( 2p)     1.07740      -0.08320
    81    C    4  pz     Ryd( 4p)     0.00370       1.00114
    82    C    4  pz     Ryd( 3p)     0.00022       0.79636
    83    C    4  pz     Ryd( 5p)     0.00016       3.38794
    84    C    4  dxy    Ryd( 3d)     0.00046       2.17093
    85    C    4  dxz    Ryd( 3d)     0.00055       2.03399
    86    C    4  dyz    Ryd( 3d)     0.00054       2.25449
    87    C    4  dx2y2  Ryd( 3d)     0.00052       1.83623
    88    C    4  dz2    Ryd( 3d)     0.00060       2.38215

    89    C    5  S      Cor( 1S)     1.99916     -10.39602
    90    C    5  S      Val( 2S)     0.93579      -0.17095
    91    C    5  S      Ryd( 4S)     0.00100       0.92478
    92    C    5  S      Ryd( 3S)     0.00011       0.68683
    93    C    5  S      Ryd( 5S)     0.00001      23.22696
    94    C    5  px     Val( 2p)     1.04648      -0.10739
    95    C    5  px     Ryd( 4p)     0.00248       0.77079
    96    C    5  px     Ryd( 3p)     0.00027       0.45605
    97    C    5  px     Ryd( 5p)     0.00006       2.91223
    98    C    5  py     Val( 2p)     1.10041      -0.08743
    99    C    5  py     Ryd( 4p)     0.00361       0.95984
   100    C    5  py     Ryd( 3p)     0.00020       0.52009
   101    C    5  py     Ryd( 5p)     0.00005       3.01522
   102    C    5  pz     Val( 2p)     1.10547      -0.06457
   103    C    5  pz     Ryd( 4p)     0.00430       0.90501
   104    C    5  pz     Ryd( 3p)     0.00042       0.40496
   105    C    5  pz     Ryd( 5p)     0.00011       3.21998
   106    C    5  dxy    Ryd( 3d)     0.00050       2.09126
   107    C    5  dxz    Ryd( 3d)     0.00060       1.92575
   108    C    5  dyz    Ryd( 3d)     0.00080       2.12073
   109    C    5  dx2y2  Ryd( 3d)     0.00041       1.64674
   110    C    5  dz2    Ryd( 3d)     0.00040       2.36368

   111    C    6  S      Cor( 1S)     1.99929     -10.39716
   112    C    6  S      Val( 2S)     0.94809      -0.17700
   113    C    6  S      Ryd( 3S)     0.00107       0.86612
   114    C    6  S      Ryd( 4S)     0.00014       0.86676
   115    C    6  S      Ryd( 5S)     0.00000      22.90651
   116    C    6  px     Val( 2p)     1.01493      -0.09856
   117    C    6  px     Ryd( 4p)     0.00233       0.68820
   118    C    6  px     Ryd( 3p)     0.00030       0.32901
   119    C    6  px     Ryd( 5p)     0.00006       2.87055
   120    C    6  py     Val( 2p)     1.03206      -0.08192
   121    C    6  py     Ryd( 4p)     0.00300       0.76250
   122    C    6  py     Ryd( 3p)     0.00035       0.34391
   123    C    6  py     Ryd( 5p)     0.00011       2.98454
   124    C    6  pz     Val( 2p)     1.17345      -0.05575
   125    C    6  pz     Ryd( 4p)     0.00633       1.08131
   126    C    6  pz     Ryd( 3p)     0.00032       0.29064
   127    C    6  pz     Ryd( 5p)     0.00005       3.11826
   128    C    6  dxy    Ryd( 3d)     0.00040       2.14764
   129    C    6  dxz    Ryd( 3d)     0.00042       1.86517
   130    C    6  dyz    Ryd( 3d)     0.00041       2.15789
   131    C    6  dx2y2  Ryd( 3d)     0.00050       1.74925
   132    C    6  dz2    Ryd( 3d)     0.00096       2.15654

   133    C    7  S      Cor( 1S)     1.99906     -10.45130
   134    C    7  S      Val( 2S)     0.89625      -0.19041
   135    C    7  S      Ryd( 4S)     0.00236       1.18927
   136    C    7  S      Ryd( 3S)     0.00030       0.74470
   137    C    7  S      Ryd( 5S)     0.00001      23.46068
   138    C    7  px     Val( 2p)     0.90398      -0.09442
   139    C    7  px     Ryd( 4p)     0.00427       0.68933
   140    C    7  px     Ryd( 3p)     0.00161       0.62893
   141    C    7  px     Ryd( 5p)     0.00028       2.43808
   142    C    7  py     Val( 2p)     1.08030      -0.12359
   143    C    7  py     Ryd( 4p)     0.00359       0.73408
   144    C    7  py     Ryd( 3p)     0.00215       0.46471
   145    C    7  py     Ryd( 5p)     0.00018       2.50438
   146    C    7  pz     Val( 2p)     1.16734      -0.14386
   147    C    7  pz     Ryd( 4p)     0.00992       0.92666
   148    C    7  pz     Ryd( 3p)     0.00094       0.71241
   149    C    7  pz     Ryd( 5p)     0.00017       2.21285
   150    C    7  dxy    Ryd( 3d)     0.00102       2.19268
   151    C    7  dxz    Ryd( 3d)     0.00086       2.01487
   152    C    7  dyz    Ryd( 3d)     0.00062       1.96013
   153    C    7  dx2y2  Ryd( 3d)     0.00115       2.15997
   154    C    7  dz2    Ryd( 3d)     0.00131       2.06329

   155    C    8  S      Cor( 1S)     1.99895     -10.42855
   156    C    8  S      Val( 2S)     0.87865      -0.16720
   157    C    8  S      Ryd( 4S)     0.00154       1.00882
   158    C    8  S      Ryd( 3S)     0.00015       0.68899
   159    C    8  S      Ryd( 5S)     0.00001      23.39141
   160    C    8  px     Val( 2p)     1.04583      -0.12320
   161    C    8  px     Ryd( 4p)     0.00335       0.74764
   162    C    8  px     Ryd( 3p)     0.00120       0.52177
   163    C    8  px     Ryd( 5p)     0.00010       3.08968
   164    C    8  py     Val( 2p)     1.04196      -0.09118
   165    C    8  py     Ryd( 4p)     0.00681       1.31284
   166    C    8  py     Ryd( 3p)     0.00104       0.45265
   167    C    8  py     Ryd( 5p)     0.00013       3.32695
   168    C    8  pz     Val( 2p)     1.06955      -0.11058
   169    C    8  pz     Ryd( 4p)     0.00468       0.83584
   170    C    8  pz     Ryd( 3p)     0.00129       0.66358
   171    C    8  pz     Ryd( 5p)     0.00011       3.28799
   172    C    8  dxy    Ryd( 3d)     0.00053       2.13081
   173    C    8  dxz    Ryd( 3d)     0.00048       2.07547
   174    C    8  dyz    Ryd( 3d)     0.00057       2.26644
   175    C    8  dx2y2  Ryd( 3d)     0.00059       2.02784
   176    C    8  dz2    Ryd( 3d)     0.00056       2.03203

   177    N    9  S      Cor( 1S)     1.99940     -14.60599
   178    N    9  S      Val( 2S)     1.24475      -0.58826
   179    N    9  S      Ryd( 4S)     0.00172       1.25078
   180    N    9  S      Ryd( 3S)     0.00020       1.02757
   181    N    9  S      Ryd( 5S)     0.00000      35.34799
   182    N    9  px     Val( 2p)     1.28661      -0.27889
   183    N    9  px     Ryd( 4p)     0.00388       0.97297
   184    N    9  px     Ryd( 3p)     0.00036       0.89581
   185    N    9  px     Ryd( 5p)     0.00007       4.48019
   186    N    9  py     Val( 2p)     1.56209      -0.30776
   187    N    9  py     Ryd( 4p)     0.00413       0.83957
   188    N    9  py     Ryd( 3p)     0.00019       0.80701
   189    N    9  py     Ryd( 5p)     0.00005       4.09805
   190    N    9  pz     Val( 2p)     1.51261      -0.29987
   191    N    9  pz     Ryd( 4p)     0.00419       0.88824
   192    N    9  pz     Ryd( 3p)     0.00023       0.78092
   193    N    9  pz     Ryd( 5p)     0.00004       4.08589
   194    N    9  dxy    Ryd( 3d)     0.00062       2.60790
   195    N    9  dxz    Ryd( 3d)     0.00051       2.64559
   196    N    9  dyz    Ryd( 3d)     0.00094       2.49939
   197    N    9  dx2y2  Ryd( 3d)     0.00046       2.67041
   198    N    9  dz2    Ryd( 3d)     0.00037       2.34019

   199    C   10  S      Cor( 1S)     1.99877     -10.48081
   200    C   10  S      Val( 2S)     0.95508      -0.25684
   201    C   10  S      Ryd( 4S)     0.00136       0.90977
   202    C   10  S      Ryd( 3S)     0.00017       0.67459
   203    C   10  S      Ryd( 5S)     0.00001      23.42165
   204    C   10  px     Val( 2p)     1.08860      -0.15523
   205    C   10  px     Ryd( 4p)     0.00384       0.80860
   206    C   10  px     Ryd( 3p)     0.00043       0.50972
   207    C   10  px     Ryd( 5p)     0.00013       2.86455
   208    C   10  py     Val( 2p)     1.07143      -0.14028
   209    C   10  py     Ryd( 4p)     0.00679       1.07452
   210    C   10  py     Ryd( 3p)     0.00055       0.62136
   211    C   10  py     Ryd( 5p)     0.00015       3.10669
   212    C   10  pz     Val( 2p)     1.03806      -0.17164
   213    C   10  pz     Ryd( 4p)     0.00572       1.82010
   214    C   10  pz     Ryd( 3p)     0.00063       0.58302
   215    C   10  pz     Ryd( 5p)     0.00026       2.86885
   216    C   10  dxy    Ryd( 3d)     0.00078       1.92614
   217    C   10  dxz    Ryd( 3d)     0.00120       1.93630
   218    C   10  dyz    Ryd( 3d)     0.00151       1.89680
   219    C   10  dx2y2  Ryd( 3d)     0.00076       1.93064
   220    C   10  dz2    Ryd( 3d)     0.00142       1.76767

   221    C   11  S      Cor( 1S)     1.99912     -10.40281
   222    C   11  S      Val( 2S)     0.93955      -0.18000
   223    C   11  S      Ryd( 3S)     0.00161       0.96313
   224    C   11  S      Ryd( 4S)     0.00012       1.43206
   225    C   11  S      Ryd( 5S)     0.00001      22.40117
   226    C   11  px     Val( 2p)     1.06925      -0.10789
   227    C   11  px     Ryd( 4p)     0.00360       0.81734
   228    C   11  px     Ryd( 3p)     0.00039       0.31507
   229    C   11  px     Ryd( 5p)     0.00003       2.92787
   230    C   11  py     Val( 2p)     1.06935      -0.09168
   231    C   11  py     Ryd( 4p)     0.00399       0.81540
   232    C   11  py     Ryd( 3p)     0.00047       0.34738
   233    C   11  py     Ryd( 5p)     0.00009       3.11391
   234    C   11  pz     Val( 2p)     1.10465      -0.08896
   235    C   11  pz     Ryd( 4p)     0.00582       1.04640
   236    C   11  pz     Ryd( 3p)     0.00049       0.34064
   237    C   11  pz     Ryd( 5p)     0.00008       3.07469
   238    C   11  dxy    Ryd( 3d)     0.00056       2.00277
   239    C   11  dxz    Ryd( 3d)     0.00071       1.95291
   240    C   11  dyz    Ryd( 3d)     0.00058       2.17212
   241    C   11  dx2y2  Ryd( 3d)     0.00049       1.87950
   242    C   11  dz2    Ryd( 3d)     0.00047       1.94411

   243    C   12  S      Cor( 1S)     1.99928     -10.40106
   244    C   12  S      Val( 2S)     0.94809      -0.17978
   245    C   12  S      Ryd( 3S)     0.00086       0.91087
   246    C   12  S      Ryd( 4S)     0.00010       1.02196
   247    C   12  S      Ryd( 5S)     0.00000      22.79349
   248    C   12  px     Val( 2p)     1.03242      -0.10043
   249    C   12  px     Ryd( 4p)     0.00270       0.73718
   250    C   12  px     Ryd( 3p)     0.00030       0.34665
   251    C   12  px     Ryd( 5p)     0.00006       2.84543
   252    C   12  py     Val( 2p)     1.14763      -0.06966
   253    C   12  py     Ryd( 4p)     0.00544       1.01126
   254    C   12  py     Ryd( 3p)     0.00037       0.28789
   255    C   12  py     Ryd( 5p)     0.00005       3.06368
   256    C   12  pz     Val( 2p)     1.03662      -0.07900
   257    C   12  pz     Ryd( 4p)     0.00328       0.81210
   258    C   12  pz     Ryd( 3p)     0.00043       0.38336
   259    C   12  pz     Ryd( 5p)     0.00012       2.95844
   260    C   12  dxy    Ryd( 3d)     0.00059       1.93473
   261    C   12  dxz    Ryd( 3d)     0.00043       2.09957
   262    C   12  dyz    Ryd( 3d)     0.00043       2.20381
   263    C   12  dx2y2  Ryd( 3d)     0.00059       1.82295
   264    C   12  dz2    Ryd( 3d)     0.00064       1.98815

   265    C   13  S      Cor( 1S)     1.99928     -10.39932
   266    C   13  S      Val( 2S)     0.94658      -0.17845
   267    C   13  S      Ryd( 4S)     0.00082       0.95697
   268    C   13  S      Ryd( 3S)     0.00011       0.58781
   269    C   13  S      Ryd( 5S)     0.00001      23.13995
   270    C   13  px     Val( 2p)     1.02034      -0.09931
   271    C   13  px     Ryd( 4p)     0.00253       0.72468
   272    C   13  px     Ryd( 3p)     0.00027       0.32466
   273    C   13  px     Ryd( 5p)     0.00007       2.88300
   274    C   13  py     Val( 2p)     1.07797      -0.07028
   275    C   13  py     Ryd( 4p)     0.00408       0.89058
   276    C   13  py     Ryd( 3p)     0.00041       0.33260
   277    C   13  py     Ryd( 5p)     0.00011       3.05673
   278    C   13  pz     Val( 2p)     1.12025      -0.07612
   279    C   13  pz     Ryd( 4p)     0.00480       0.95577
   280    C   13  pz     Ryd( 3p)     0.00029       0.31362
   281    C   13  pz     Ryd( 5p)     0.00005       3.01287
   282    C   13  dxy    Ryd( 3d)     0.00049       2.02643
   283    C   13  dxz    Ryd( 3d)     0.00043       2.03745
   284    C   13  dyz    Ryd( 3d)     0.00076       2.12897
   285    C   13  dx2y2  Ryd( 3d)     0.00049       1.98487
   286    C   13  dz2    Ryd( 3d)     0.00056       1.90058

   287    C   14  S      Cor( 1S)     1.99915     -10.40146
   288    C   14  S      Val( 2S)     0.93487      -0.17455
   289    C   14  S      Ryd( 4S)     0.00098       1.02641
   290    C   14  S      Ryd( 3S)     0.00017       0.66513
   291    C   14  S      Ryd( 5S)     0.00001      23.25384
   292    C   14  px     Val( 2p)     1.07196      -0.10419
   293    C   14  px     Ryd( 4p)     0.00308       0.82808
   294    C   14  px     Ryd( 3p)     0.00027       0.43373
   295    C   14  px     Ryd( 5p)     0.00004       2.92733
   296    C   14  py     Val( 2p)     1.07511      -0.08324
   297    C   14  py     Ryd( 4p)     0.00320       0.97565
   298    C   14  py     Ryd( 3p)     0.00023       0.54809
   299    C   14  py     Ryd( 5p)     0.00013       3.16133
   300    C   14  pz     Val( 2p)     1.08976      -0.07894
   301    C   14  pz     Ryd( 4p)     0.00418       0.88445
   302    C   14  pz     Ryd( 3p)     0.00025       0.38214
   303    C   14  pz     Ryd( 5p)     0.00008       3.09280
   304    C   14  dxy    Ryd( 3d)     0.00055       2.04375
   305    C   14  dxz    Ryd( 3d)     0.00069       1.97874
   306    C   14  dyz    Ryd( 3d)     0.00057       2.18277
   307    C   14  dx2y2  Ryd( 3d)     0.00045       1.93692
   308    C   14  dz2    Ryd( 3d)     0.00047       1.99242

   309    C   15  S      Cor( 1S)     1.99947     -10.52196
   310    C   15  S      Val( 2S)     0.86254      -0.17850
   311    C   15  S      Ryd( 4S)     0.00853       0.69409
   312    C   15  S      Ryd( 3S)     0.00023       0.69370
   313    C   15  S      Ryd( 5S)     0.00004      23.01033
   314    C   15  px     Val( 2p)     0.76663      -0.01703
   315    C   15  px     Ryd( 4p)     0.01004       1.14741
   316    C   15  px     Ryd( 3p)     0.00050       0.43684
   317    C   15  px     Ryd( 5p)     0.00019       2.60645
   318    C   15  py     Val( 2p)     0.84945      -0.09246
   319    C   15  py     Ryd( 4p)     0.00223       1.02945
   320    C   15  py     Ryd( 3p)     0.00052       0.37992
   321    C   15  py     Ryd( 5p)     0.00010       2.36489
   322    C   15  pz     Val( 2p)     0.91327      -0.08447
   323    C   15  pz     Ryd( 4p)     0.00336       1.13346
   324    C   15  pz     Ryd( 3p)     0.00036       0.39930
   325    C   15  pz     Ryd( 5p)     0.00015       2.30497
   326    C   15  dxy    Ryd( 3d)     0.00389       2.02543
   327    C   15  dxz    Ryd( 3d)     0.00304       2.19515
   328    C   15  dyz    Ryd( 3d)     0.00138       1.90559
   329    C   15  dx2y2  Ryd( 3d)     0.00206       2.12553
   330    C   15  dz2    Ryd( 3d)     0.00196       1.74423

   331    O   16  S      Cor( 1S)     1.99981     -19.36762
   332    O   16  S      Val( 2S)     1.72639      -0.98504
   333    O   16  S      Ryd( 3S)     0.00391       0.77635
   334    O   16  S      Ryd( 4S)     0.00019       1.57188
   335    O   16  S      Ryd( 5S)     0.00000      49.82107
   336    O   16  px     Val( 2p)     1.60106      -0.33363
   337    O   16  px     Ryd( 3p)     0.00146       0.80733
   338    O   16  px     Ryd( 4p)     0.00011       0.83910
   339    O   16  px     Ryd( 5p)     0.00006       5.36957
   340    O   16  py     Val( 2p)     1.67401      -0.31599
   341    O   16  py     Ryd( 3p)     0.00161       0.67866
   342    O   16  py     Ryd( 4p)     0.00005       0.91286
   343    O   16  py     Ryd( 5p)     0.00002       5.08021
   344    O   16  pz     Val( 2p)     1.68716      -0.32335
   345    O   16  pz     Ryd( 3p)     0.00171       0.69296
   346    O   16  pz     Ryd( 4p)     0.00006       0.88798
   347    O   16  pz     Ryd( 5p)     0.00002       5.14970
   348    O   16  dxy    Ryd( 3d)     0.00119       3.16359
   349    O   16  dxz    Ryd( 3d)     0.00125       3.40309
   350    O   16  dyz    Ryd( 3d)     0.00026       3.01247
   351    O   16  dx2y2  Ryd( 3d)     0.00099       3.38083
   352    O   16  dz2    Ryd( 3d)     0.00075       3.09649

   353   Br   17  S      Val( 4S)     1.83532      -0.72992
   354   Br   17  S      Ryd( 5S)     0.00047      17.37799
   355   Br   17  px     Val( 4p)     1.85969      -0.34184
   356   Br   17  px     Ryd( 5p)     0.00162       0.57268
   357   Br   17  py     Val( 4p)     1.77958      -0.32922
   358   Br   17  py     Ryd( 5p)     0.00219       0.62241
   359   Br   17  pz     Val( 4p)     1.38522      -0.28126
   360   Br   17  pz     Ryd( 5p)     0.00299       0.56448

   361    H   18  S      Val( 1S)     0.79391       0.10912
   362    H   18  S      Ryd( 2S)     0.00038       0.86307
   363    H   18  S      Ryd( 3S)     0.00022       1.87773

   364    H   19  S      Val( 1S)     0.79226       0.10730
   365    H   19  S      Ryd( 2S)     0.00047       0.81878
   366    H   19  S      Ryd( 3S)     0.00022       1.93264

   367    H   20  S      Val( 1S)     0.79144       0.10783
   368    H   20  S      Ryd( 2S)     0.00061       1.41973
   369    H   20  S      Ryd( 3S)     0.00022       1.42654

   370    H   21  S      Val( 1S)     0.79217       0.10324
   371    H   21  S      Ryd( 2S)     0.00083       1.38994
   372    H   21  S      Ryd( 3S)     0.00016       1.40630

   373    H   22  S      Val( 1S)     0.79198       0.10740
   374    H   22  S      Ryd( 2S)     0.00048       0.82892
   375    H   22  S      Ryd( 3S)     0.00022       1.92981

   376    H   23  S      Val( 1S)     0.76569       0.04170
   377    H   23  S      Ryd( 2S)     0.00200       0.58117
   378    H   23  S      Ryd( 3S)     0.00030       2.43416

   379    H   24  S      Val( 1S)     0.58772       0.14370
   380    H   24  S      Ryd( 2S)     0.00256       0.57214
   381    H   24  S      Ryd( 3S)     0.00042       2.26969

   382    H   25  S      Val( 1S)     0.78126       0.10034
   383    H   25  S      Ryd( 2S)     0.00060       1.29375
   384    H   25  S      Ryd( 3S)     0.00022       1.43366

   385    H   26  S      Val( 1S)     0.78802       0.10595
   386    H   26  S      Ryd( 2S)     0.00042       0.92984
   387    H   26  S      Ryd( 3S)     0.00021       1.79040

   388    H   27  S      Val( 1S)     0.78935       0.10575
   389    H   27  S      Ryd( 2S)     0.00041       1.06498
   390    H   27  S      Ryd( 3S)     0.00021       1.68170

   391    H   28  S      Val( 1S)     0.78509       0.10452
   392    H   28  S      Ryd( 3S)     0.00083       1.48880
   393    H   28  S      Ryd( 2S)     0.00021       1.35685

   394    H   29  S      Val( 1S)     0.84877       0.02840
   395    H   29  S      Ryd( 2S)     0.00112       0.53978
   396    H   29  S      Ryd( 3S)     0.00025       2.19599

 [ 28 electrons found in the effective core potential]

 WARNING:  1 low occupancy (<1.9990e) core orbital  found on  C    8
           1 low occupancy (<1.9990e) core orbital  found on  C   10

 WARNING:  Population inversion found on atom  C    1
           Population inversion found on atom  C    2
           Population inversion found on atom  C    3
           Population inversion found on atom  C    4
           Population inversion found on atom  C    5
           Population inversion found on atom  C    6
           Population inversion found on atom  C    7
           Population inversion found on atom  C    8
           Population inversion found on atom  N    9
           Population inversion found on atom  C   10
           Population inversion found on atom  C   11
           Population inversion found on atom  C   12
           Population inversion found on atom  C   13
           Population inversion found on atom  C   14
           Population inversion found on atom  C   15
           Population inversion found on atom  H   28


 Summary of Natural Population Analysis:                  
                                                          
                                       Natural Population 
                Natural  -----------------------------------------------
    Atom  No    Charge         Core      Valence    Rydberg      Total
 -----------------------------------------------------------------------
      C    1   -0.19246      1.99929     4.17653    0.01664     6.19246
      C    2   -0.18817      1.99929     4.17220    0.01668     6.18817
      C    3   -0.18334      1.99917     4.16759    0.01657     6.18334
      C    4   -0.04284      1.99911     4.02490    0.01883     6.04284
      C    5   -0.20266      1.99916     4.18815    0.01534     6.20266
      C    6   -0.18460      1.99929     4.16853    0.01678     6.18460
      C    7   -0.07767      1.99906     4.04787    0.03074     6.07767
      C    8   -0.05810      1.99895     4.03600    0.02315     6.05810
      N    9   -0.62340      1.99940     5.60606    0.01795     7.62340
      C   10   -0.17764      1.99877     4.15317    0.02570     6.17764
      C   11   -0.20143      1.99912     4.18280    0.01951     6.20143
      C   12   -0.18045      1.99928     4.16476    0.01641     6.18045
      C   13   -0.18070      1.99928     4.16514    0.01628     6.18070
      C   14   -0.18620      1.99915     4.17171    0.01534     6.18620
      C   15    0.57007      1.99947     3.39189    0.03857     5.42993
      O   16   -0.70209      1.99981     6.68862    0.01365     8.70209
     Br   17    0.13292     28.00000     6.85981    0.00727    34.86708
      H   18    0.20550      0.00000     0.79391    0.00059     0.79450
      H   19    0.20705      0.00000     0.79226    0.00069     0.79295
      H   20    0.20773      0.00000     0.79144    0.00083     0.79227
      H   21    0.20683      0.00000     0.79217    0.00099     0.79317
      H   22    0.20732      0.00000     0.79198    0.00070     0.79268
      H   23    0.23201      0.00000     0.76569    0.00230     0.76799
      H   24    0.40930      0.00000     0.58772    0.00297     0.59070
      H   25    0.21791      0.00000     0.78126    0.00082     0.78209
      H   26    0.21136      0.00000     0.78802    0.00062     0.78864
      H   27    0.21003      0.00000     0.78935    0.00062     0.78997
      H   28    0.21386      0.00000     0.78509    0.00105     0.78614
      H   29    0.14986      0.00000     0.84877    0.00137     0.85014
 =======================================================================
   * Total *   -0.00000     59.98760    85.67342    0.33898   146.00000

                                 Natural Population      
 --------------------------------------------------------
   Effective Core            28.00000
   Core                      31.98760 ( 99.9613% of  32)
   Valence                   85.67342 ( 99.6203% of  86)
   Natural Minimal Basis    145.66102 ( 99.7678% of 146)
   Natural Rydberg Basis      0.33898 (  0.2322% of 146)
 --------------------------------------------------------

    Atom  No          Natural Electron Configuration
 ----------------------------------------------------------------------------
      C    1      [core]2S( 0.95)2p( 3.23)4p( 0.01)
      C    2      [core]2S( 0.95)2p( 3.22)4p( 0.01)
      C    3      [core]2S( 0.94)2p( 3.23)4p( 0.01)
      C    4      [core]2S( 0.88)2p( 3.15)4p( 0.01)
      C    5      [core]2S( 0.94)2p( 3.25)4p( 0.01)
      C    6      [core]2S( 0.95)2p( 3.22)4p( 0.01)
      C    7      [core]2S( 0.90)2p( 3.15)4p( 0.02)
      C    8      [core]2S( 0.88)2p( 3.16)4p( 0.01)
      N    9      [core]2S( 1.24)2p( 4.36)4p( 0.01)
      C   10      [core]2S( 0.96)2p( 3.20)3d( 0.01)4p( 0.02)
      C   11      [core]2S( 0.94)2p( 3.24)4p( 0.01)
      C   12      [core]2S( 0.95)2p( 3.22)4p( 0.01)
      C   13      [core]2S( 0.95)2p( 3.22)4p( 0.01)
      C   14      [core]2S( 0.93)2p( 3.24)4p( 0.01)
      C   15      [core]2S( 0.86)2p( 2.53)4S( 0.01)3d( 0.01)4p( 0.02)
      O   16      [core]2S( 1.73)2p( 4.96)
     Br   17      [core]4S( 1.84)4p( 5.02)5p( 0.01)
      H   18            1S( 0.79)
      H   19            1S( 0.79)
      H   20            1S( 0.79)
      H   21            1S( 0.79)
      H   22            1S( 0.79)
      H   23            1S( 0.77)
      H   24            1S( 0.59)
      H   25            1S( 0.78)
      H   26            1S( 0.79)
      H   27            1S( 0.79)
      H   28            1S( 0.79)
      H   29            1S( 0.85)


 Wiberg bond index matrix in the NAO basis:                                    

     Atom    1       2       3       4       5       6       7       8       9
     ---- ------  ------  ------  ------  ------  ------  ------  ------  ------
   1.  C  0.0000  1.4410  0.0113  0.1088  0.0112  1.4287  0.0013  0.0024  0.0028
   2.  C  1.4410  0.0000  1.4290  0.0126  0.1129  0.0113  0.0076  0.0004  0.0006
   3.  C  0.0113  1.4290  0.0000  1.4089  0.0128  0.1107  0.0114  0.0086  0.0087
   4.  C  0.1088  0.0126  1.4089  0.0000  1.3937  0.0130  0.9860  0.0179  0.0100
   5.  C  0.0112  0.1129  0.0128  1.3937  0.0000  1.4425  0.0101  0.0059  0.0071
   6.  C  1.4287  0.0113  0.1107  0.0130  1.4425  0.0000  0.0083  0.0010  0.0008
   7.  C  0.0013  0.0076  0.0114  0.9860  0.0101  0.0083  0.0000  0.9801  0.9604
   8.  C  0.0024  0.0004  0.0086  0.0179  0.0059  0.0010  0.9801  0.0000  0.0189
   9.  N  0.0028  0.0006  0.0087  0.0100  0.0071  0.0008  0.9604  0.0189  0.0000
  10.  C  0.0009  0.0003  0.0017  0.0076  0.0019  0.0002  0.0109  1.3713  0.0075
  11.  C  0.0001  0.0000  0.0002  0.0003  0.0003  0.0001  0.0077  0.0151  0.0006
  12.  C  0.0008  0.0001  0.0012  0.0035  0.0009  0.0001  0.0012  0.1065  0.0014
  13.  C  0.0001  0.0001  0.0003  0.0005  0.0005  0.0001  0.0080  0.0130  0.0012
  14.  C  0.0009  0.0003  0.0022  0.0089  0.0013  0.0003  0.0099  1.3907  0.0038
  15.  C  0.0004  0.0002  0.0007  0.0072  0.0008  0.0002  0.0101  0.0059  1.2320
  16.  O  0.0004  0.0001  0.0008  0.0009  0.0009  0.0002  0.0137  0.0054  0.1622
  17. Br  0.0002  0.0012  0.0027  0.0016  0.0006  0.0005  0.0080  0.0494  0.0015
  18.  H  0.9299  0.0037  0.0076  0.0003  0.0076  0.0036  0.0004  0.0000  0.0000
  19.  H  0.0037  0.9293  0.0037  0.0070  0.0003  0.0076  0.0003  0.0001  0.0001
  20.  H  0.0075  0.0037  0.9273  0.0038  0.0087  0.0004  0.0019  0.0002  0.0002
  21.  H  0.0075  0.0004  0.0089  0.0036  0.9266  0.0041  0.0018  0.0001  0.0003
  22.  H  0.0037  0.0075  0.0003  0.0069  0.0036  0.9293  0.0003  0.0000  0.0000
  23.  H  0.0001  0.0008  0.0026  0.0036  0.0092  0.0002  0.8869  0.0015  0.0093
  24.  H  0.0000  0.0001  0.0008  0.0023  0.0004  0.0000  0.0051  0.0030  0.8003
  25.  H  0.0000  0.0000  0.0000  0.0000  0.0000  0.0000  0.0003  0.0071  0.0003
  26.  H  0.0000  0.0000  0.0000  0.0000  0.0000  0.0000  0.0004  0.0005  0.0000
  27.  H  0.0000  0.0000  0.0000  0.0000  0.0000  0.0000  0.0002  0.0072  0.0001
  28.  H  0.0000  0.0000  0.0001  0.0001  0.0001  0.0000  0.0023  0.0040  0.0009
  29.  H  0.0000  0.0001  0.0001  0.0003  0.0001  0.0001  0.0002  0.0004  0.0030

     Atom   10      11      12      13      14      15      16      17      18
     ---- ------  ------  ------  ------  ------  ------  ------  ------  ------
   1.  C  0.0009  0.0001  0.0008  0.0001  0.0009  0.0004  0.0004  0.0002  0.9299
   2.  C  0.0003  0.0000  0.0001  0.0001  0.0003  0.0002  0.0001  0.0012  0.0037
   3.  C  0.0017  0.0002  0.0012  0.0003  0.0022  0.0007  0.0008  0.0027  0.0076
   4.  C  0.0076  0.0003  0.0035  0.0005  0.0089  0.0072  0.0009  0.0016  0.0003
   5.  C  0.0019  0.0003  0.0009  0.0005  0.0013  0.0008  0.0009  0.0006  0.0076
   6.  C  0.0002  0.0001  0.0001  0.0001  0.0003  0.0002  0.0002  0.0005  0.0036
   7.  C  0.0109  0.0077  0.0012  0.0080  0.0099  0.0101  0.0137  0.0080  0.0004
   8.  C  1.3713  0.0151  0.1065  0.0130  1.3907  0.0059  0.0054  0.0494  0.0000
   9.  N  0.0075  0.0006  0.0014  0.0012  0.0038  1.2320  0.1622  0.0015  0.0000
  10.  C  0.0000  1.4041  0.0148  0.1023  0.0164  0.0009  0.0007  1.0542  0.0000
  11.  C  1.4041  0.0000  1.4302  0.0111  0.1094  0.0003  0.0002  0.0453  0.0000
  12.  C  0.0148  1.4302  0.0000  1.4274  0.0116  0.0001  0.0002  0.0168  0.0000
  13.  C  0.1023  0.0111  1.4274  0.0000  1.4372  0.0002  0.0001  0.0159  0.0000
  14.  C  0.0164  0.1094  0.0116  1.4372  0.0000  0.0011  0.0007  0.0169  0.0000
  15.  C  0.0009  0.0003  0.0001  0.0002  0.0011  0.0000  1.6222  0.0004  0.0000
  16.  O  0.0007  0.0002  0.0002  0.0001  0.0007  1.6222  0.0000  0.0002  0.0000
  17. Br  1.0542  0.0453  0.0168  0.0159  0.0169  0.0004  0.0002  0.0000  0.0000
  18.  H  0.0000  0.0000  0.0000  0.0000  0.0000  0.0000  0.0000  0.0000  0.0000
  19.  H  0.0000  0.0000  0.0000  0.0000  0.0000  0.0000  0.0000  0.0000  0.0026
  20.  H  0.0001  0.0000  0.0000  0.0000  0.0001  0.0001  0.0000  0.0004  0.0002
  21.  H  0.0001  0.0001  0.0001  0.0001  0.0008  0.0001  0.0001  0.0000  0.0002
  22.  H  0.0000  0.0000  0.0000  0.0000  0.0000  0.0000  0.0000  0.0000  0.0026
  23.  H  0.0044  0.0005  0.0020  0.0003  0.0103  0.0040  0.0039  0.0043  0.0000
  24.  H  0.0002  0.0001  0.0000  0.0001  0.0002  0.0044  0.0047  0.0002  0.0000
  25.  H  0.0036  0.9233  0.0042  0.0074  0.0005  0.0000  0.0000  0.0036  0.0000
  26.  H  0.0064  0.0038  0.9275  0.0037  0.0076  0.0000  0.0000  0.0008  0.0000
  27.  H  0.0003  0.0074  0.0036  0.9277  0.0037  0.0000  0.0000  0.0008  0.0000
  28.  H  0.0076  0.0004  0.0075  0.0039  0.9234  0.0001  0.0001  0.0012  0.0000
  29.  H  0.0001  0.0000  0.0001  0.0001  0.0001  0.9259  0.0389  0.0000  0.0000

     Atom   19      20      21      22      23      24      25      26      27
     ---- ------  ------  ------  ------  ------  ------  ------  ------  ------
   1.  C  0.0037  0.0075  0.0075  0.0037  0.0001  0.0000  0.0000  0.0000  0.0000
   2.  C  0.9293  0.0037  0.0004  0.0075  0.0008  0.0001  0.0000  0.0000  0.0000
   3.  C  0.0037  0.9273  0.0089  0.0003  0.0026  0.0008  0.0000  0.0000  0.0000
   4.  C  0.0070  0.0038  0.0036  0.0069  0.0036  0.0023  0.0000  0.0000  0.0000
   5.  C  0.0003  0.0087  0.9266  0.0036  0.0092  0.0004  0.0000  0.0000  0.0000
   6.  C  0.0076  0.0004  0.0041  0.9293  0.0002  0.0000  0.0000  0.0000  0.0000
   7.  C  0.0003  0.0019  0.0018  0.0003  0.8869  0.0051  0.0003  0.0004  0.0002
   8.  C  0.0001  0.0002  0.0001  0.0000  0.0015  0.0030  0.0071  0.0005  0.0072
   9.  N  0.0001  0.0002  0.0003  0.0000  0.0093  0.8003  0.0003  0.0000  0.0001
  10.  C  0.0000  0.0001  0.0001  0.0000  0.0044  0.0002  0.0036  0.0064  0.0003
  11.  C  0.0000  0.0000  0.0001  0.0000  0.0005  0.0001  0.9233  0.0038  0.0074
  12.  C  0.0000  0.0000  0.0001  0.0000  0.0020  0.0000  0.0042  0.9275  0.0036
  13.  C  0.0000  0.0000  0.0001  0.0000  0.0003  0.0001  0.0074  0.0037  0.9277
  14.  C  0.0000  0.0001  0.0008  0.0000  0.0103  0.0002  0.0005  0.0076  0.0037
  15.  C  0.0000  0.0001  0.0001  0.0000  0.0040  0.0044  0.0000  0.0000  0.0000
  16.  O  0.0000  0.0000  0.0001  0.0000  0.0039  0.0047  0.0000  0.0000  0.0000
  17. Br  0.0000  0.0004  0.0000  0.0000  0.0043  0.0002  0.0036  0.0008  0.0008
  18.  H  0.0026  0.0002  0.0002  0.0026  0.0000  0.0000  0.0000  0.0000  0.0000
  19.  H  0.0000  0.0026  0.0004  0.0002  0.0001  0.0000  0.0000  0.0000  0.0000
  20.  H  0.0026  0.0000  0.0002  0.0004  0.0004  0.0000  0.0000  0.0000  0.0000
  21.  H  0.0004  0.0002  0.0000  0.0026  0.0003  0.0002  0.0000  0.0000  0.0000
  22.  H  0.0002  0.0004  0.0026  0.0000  0.0003  0.0000  0.0000  0.0000  0.0000
  23.  H  0.0001  0.0004  0.0003  0.0003  0.0000  0.0036  0.0000  0.0000  0.0003
  24.  H  0.0000  0.0000  0.0002  0.0000  0.0036  0.0000  0.0000  0.0000  0.0000
  25.  H  0.0000  0.0000  0.0000  0.0000  0.0000  0.0000  0.0000  0.0027  0.0002
  26.  H  0.0000  0.0000  0.0000  0.0000  0.0000  0.0000  0.0027  0.0000  0.0026
  27.  H  0.0000  0.0000  0.0000  0.0000  0.0003  0.0000  0.0002  0.0026  0.0000
  28.  H  0.0000  0.0000  0.0001  0.0000  0.0006  0.0000  0.0003  0.0002  0.0026
  29.  H  0.0000  0.0000  0.0000  0.0000  0.0003  0.0099  0.0000  0.0000  0.0000

     Atom   28      29
     ---- ------  ------
   1.  C  0.0000  0.0000
   2.  C  0.0000  0.0001
   3.  C  0.0001  0.0001
   4.  C  0.0001  0.0003
   5.  C  0.0001  0.0001
   6.  C  0.0000  0.0001
   7.  C  0.0023  0.0002
   8.  C  0.0040  0.0004
   9.  N  0.0009  0.0030
  10.  C  0.0076  0.0001
  11.  C  0.0004  0.0000
  12.  C  0.0075  0.0001
  13.  C  0.0039  0.0001
  14.  C  0.9234  0.0001
  15.  C  0.0001  0.9259
  16.  O  0.0001  0.0389
  17. Br  0.0012  0.0000
  18.  H  0.0000  0.0000
  19.  H  0.0000  0.0000
  20.  H  0.0000  0.0000
  21.  H  0.0001  0.0000
  22.  H  0.0000  0.0000
  23.  H  0.0006  0.0003
  24.  H  0.0000  0.0099
  25.  H  0.0003  0.0000
  26.  H  0.0002  0.0000
  27.  H  0.0026  0.0000
  28.  H  0.0000  0.0001
  29.  H  0.0001  0.0000


 Wiberg bond index, Totals by atom:                                            

     Atom    1
     ---- ------
   1.  C  3.9638
   2.  C  3.9635
   3.  C  3.9626
   4.  C  4.0096
   5.  C  3.9599
   6.  C  3.9634
   7.  C  3.9349
   8.  C  4.0167
   9.  N  3.2338
  10.  C  4.0185
  11.  C  3.9608
  12.  C  3.9618
  13.  C  3.9612
  14.  C  3.9580
  15.  C  3.8173
  16.  O  1.8569
  17. Br  1.2267
  18.  H  0.9587
  19.  H  0.9582
  20.  H  0.9582
  21.  H  0.9588
  22.  H  0.9581
  23.  H  0.9497
  24.  H  0.8360
  25.  H  0.9538
  26.  H  0.9563
  27.  H  0.9569
  28.  H  0.9559
  29.  H  0.9799


 Atom-atom overlap-weighted NAO bond order:                                    

     Atom    1       2       3       4       5       6       7       8       9
     ---- ------  ------  ------  ------  ------  ------  ------  ------  ------
   1.  C  0.0000  1.1485  0.0156 -0.0452  0.0152  1.1432  0.0005 -0.0003 -0.0003
   2.  C  1.1485  0.0000  1.1391  0.0230 -0.0401  0.0160  0.0117 -0.0012 -0.0018
   3.  C  0.0156  1.1391  0.0000  1.1303  0.0118 -0.0406  0.0244  0.0006  0.0020
   4.  C -0.0452  0.0230  1.1303  0.0000  1.1255  0.0230  0.8655  0.0324  0.0156
   5.  C  0.0152 -0.0401  0.0118  1.1255  0.0000  1.1441  0.0142 -0.0108 -0.0048
   6.  C  1.1432  0.0160 -0.0406  0.0230  1.1441  0.0000  0.0097  0.0005 -0.0003
   7.  C  0.0005  0.0117  0.0244  0.8655  0.0142  0.0097  0.0000  0.8561  0.8121
   8.  C -0.0003 -0.0012  0.0006  0.0324 -0.0108  0.0005  0.8561  0.0000 -0.0042
   9.  N -0.0003 -0.0018  0.0020  0.0156 -0.0048 -0.0003  0.8121 -0.0042  0.0000
  10.  C  0.0001 -0.0004 -0.0009 -0.0089  0.0008  0.0000  0.0152  1.1376  0.0034
  11.  C -0.0000 -0.0000  0.0005 -0.0003  0.0001 -0.0000  0.0081  0.0197 -0.0015
  12.  C -0.0000 -0.0000 -0.0001 -0.0004  0.0000  0.0000  0.0005 -0.0465 -0.0006
  13.  C -0.0000 -0.0000 -0.0000 -0.0007  0.0006 -0.0000  0.0094  0.0186 -0.0004
  14.  C -0.0001 -0.0001  0.0013 -0.0065 -0.0026  0.0009  0.0154  1.1203 -0.0076
  15.  C  0.0000 -0.0001 -0.0003  0.0099  0.0006  0.0001  0.0108 -0.0091  1.0256
  16.  O  0.0000 -0.0000 -0.0000 -0.0007 -0.0001 -0.0000  0.0049 -0.0003 -0.0335
  17. Br  0.0000 -0.0004  0.0048  0.0035 -0.0003 -0.0001  0.0022 -0.0282  0.0004
  18.  H  0.8055  0.0176  0.0021  0.0004  0.0023  0.0173 -0.0002 -0.0000  0.0000
  19.  H  0.0182  0.8069  0.0167  0.0012 -0.0005  0.0026 -0.0007 -0.0000  0.0000
  20.  H  0.0028  0.0168  0.8001  0.0161  0.0026  0.0016 -0.0046  0.0002  0.0006
  21.  H  0.0028  0.0015  0.0031  0.0151  0.7997  0.0181 -0.0019 -0.0002 -0.0018
  22.  H  0.0180  0.0027 -0.0005  0.0009  0.0165  0.8073 -0.0007 -0.0001 -0.0000
  23.  H -0.0001  0.0007  0.0001  0.0090  0.0064 -0.0005  0.7524  0.0044 -0.0138
  24.  H -0.0001 -0.0005  0.0016 -0.0064  0.0049 -0.0002  0.0019  0.0058  0.7091
  25.  H -0.0000  0.0000  0.0000  0.0000  0.0000 -0.0000 -0.0002  0.0013  0.0000
  26.  H  0.0000 -0.0000 -0.0000  0.0000 -0.0000 -0.0000  0.0000 -0.0008  0.0000
  27.  H  0.0000 -0.0000  0.0000  0.0001  0.0000  0.0000 -0.0001  0.0004 -0.0000
  28.  H -0.0000 -0.0000 -0.0000  0.0010 -0.0010  0.0002 -0.0036  0.0158 -0.0023
  29.  H  0.0000  0.0000 -0.0001  0.0007  0.0001  0.0000  0.0028  0.0029 -0.0085

     Atom   10      11      12      13      14      15      16      17      18
     ---- ------  ------  ------  ------  ------  ------  ------  ------  ------
   1.  C  0.0001 -0.0000 -0.0000 -0.0000 -0.0001  0.0000  0.0000  0.0000  0.8055
   2.  C -0.0004 -0.0000 -0.0000 -0.0000 -0.0001 -0.0001 -0.0000 -0.0004  0.0176
   3.  C -0.0009  0.0005 -0.0001 -0.0000  0.0013 -0.0003 -0.0000  0.0048  0.0021
   4.  C -0.0089 -0.0003 -0.0004 -0.0007 -0.0065  0.0099 -0.0007  0.0035  0.0004
   5.  C  0.0008  0.0001  0.0000  0.0006 -0.0026  0.0006 -0.0001 -0.0003  0.0023
   6.  C  0.0000 -0.0000  0.0000 -0.0000  0.0009  0.0001 -0.0000 -0.0001  0.0173
   7.  C  0.0152  0.0081  0.0005  0.0094  0.0154  0.0108  0.0049  0.0022 -0.0002
   8.  C  1.1376  0.0197 -0.0465  0.0186  1.1203 -0.0091 -0.0003 -0.0282 -0.0000
   9.  N  0.0034 -0.0015 -0.0006 -0.0004 -0.0076  1.0256 -0.0335  0.0004  0.0000
  10.  C  0.0000  1.1586  0.0332 -0.0356  0.0263  0.0037 -0.0000  0.8105  0.0000
  11.  C  1.1586  0.0000  1.1414  0.0209 -0.0383 -0.0004  0.0000 -0.0236 -0.0000
  12.  C  0.0332  1.1414  0.0000  1.1420  0.0162 -0.0001  0.0000  0.0056  0.0000
  13.  C -0.0356  0.0209  1.1420  0.0000  1.1421  0.0005 -0.0000  0.0005 -0.0000
  14.  C  0.0263 -0.0383  0.0162  1.1421  0.0000 -0.0009 -0.0006  0.0060 -0.0000
  15.  C  0.0037 -0.0004 -0.0001  0.0005 -0.0009  0.0000  1.2226  0.0001  0.0000
  16.  O -0.0000  0.0000  0.0000 -0.0000 -0.0006  1.2226  0.0000  0.0000  0.0000
  17. Br  0.8105 -0.0236  0.0056  0.0005  0.0060  0.0001  0.0000  0.0000 -0.0000
  18.  H  0.0000 -0.0000  0.0000 -0.0000 -0.0000  0.0000  0.0000 -0.0000  0.0000
  19.  H  0.0000 -0.0000  0.0000 -0.0000  0.0000  0.0000 -0.0000 -0.0000 -0.0033
  20.  H  0.0000 -0.0001  0.0000 -0.0000 -0.0001 -0.0001  0.0000 -0.0018  0.0000
  21.  H  0.0002  0.0000 -0.0001  0.0000 -0.0001 -0.0002 -0.0000  0.0000  0.0000
  22.  H  0.0000 -0.0000  0.0000  0.0000  0.0000 -0.0000 -0.0000  0.0000 -0.0034
  23.  H -0.0056  0.0005 -0.0001 -0.0005  0.0045 -0.0036  0.0005  0.0080  0.0000
  24.  H -0.0000  0.0000 -0.0000  0.0000  0.0007  0.0078  0.0078 -0.0001  0.0000
  25.  H  0.0181  0.8023  0.0190  0.0037  0.0001 -0.0000  0.0000 -0.0041 -0.0000
  26.  H  0.0011  0.0174  0.8037  0.0174  0.0022  0.0000  0.0000  0.0000 -0.0000
  27.  H  0.0002  0.0034  0.0170  0.8047  0.0164 -0.0001  0.0000 -0.0000 -0.0000
  28.  H  0.0018  0.0015  0.0030  0.0174  0.7982 -0.0005  0.0003  0.0000  0.0000
  29.  H  0.0013 -0.0000 -0.0000 -0.0001  0.0006  0.8058 -0.0183  0.0000  0.0000

     Atom   19      20      21      22      23      24      25      26      27
     ---- ------  ------  ------  ------  ------  ------  ------  ------  ------
   1.  C  0.0182  0.0028  0.0028  0.0180 -0.0001 -0.0001 -0.0000  0.0000  0.0000
   2.  C  0.8069  0.0168  0.0015  0.0027  0.0007 -0.0005  0.0000 -0.0000 -0.0000
   3.  C  0.0167  0.8001  0.0031 -0.0005  0.0001  0.0016  0.0000 -0.0000  0.0000
   4.  C  0.0012  0.0161  0.0151  0.0009  0.0090 -0.0064  0.0000  0.0000  0.0001
   5.  C -0.0005  0.0026  0.7997  0.0165  0.0064  0.0049  0.0000 -0.0000  0.0000
   6.  C  0.0026  0.0016  0.0181  0.8073 -0.0005 -0.0002 -0.0000 -0.0000  0.0000
   7.  C -0.0007 -0.0046 -0.0019 -0.0007  0.7524  0.0019 -0.0002  0.0000 -0.0001
   8.  C -0.0000  0.0002 -0.0002 -0.0001  0.0044  0.0058  0.0013 -0.0008  0.0004
   9.  N  0.0000  0.0006 -0.0018 -0.0000 -0.0138  0.7091  0.0000  0.0000 -0.0000
  10.  C  0.0000  0.0000  0.0002  0.0000 -0.0056 -0.0000  0.0181  0.0011  0.0002
  11.  C -0.0000 -0.0001  0.0000 -0.0000  0.0005  0.0000  0.8023  0.0174  0.0034
  12.  C  0.0000  0.0000 -0.0001  0.0000 -0.0001 -0.0000  0.0190  0.8037  0.0170
  13.  C -0.0000 -0.0000  0.0000  0.0000 -0.0005  0.0000  0.0037  0.0174  0.8047
  14.  C  0.0000 -0.0001 -0.0001  0.0000  0.0045  0.0007  0.0001  0.0022  0.0164
  15.  C  0.0000 -0.0001 -0.0002 -0.0000 -0.0036  0.0078 -0.0000  0.0000 -0.0001
  16.  O -0.0000  0.0000 -0.0000 -0.0000  0.0005  0.0078  0.0000  0.0000  0.0000
  17. Br -0.0000 -0.0018  0.0000  0.0000  0.0080 -0.0001 -0.0041  0.0000 -0.0000
  18.  H -0.0033  0.0000  0.0000 -0.0034  0.0000  0.0000 -0.0000 -0.0000 -0.0000
  19.  H  0.0000 -0.0033 -0.0000  0.0000  0.0000  0.0000 -0.0000  0.0000 -0.0000
  20.  H -0.0033  0.0000  0.0000 -0.0000  0.0019  0.0000 -0.0000 -0.0000 -0.0000
  21.  H -0.0000  0.0000  0.0000 -0.0035  0.0000  0.0003  0.0000 -0.0000 -0.0000
  22.  H  0.0000 -0.0000 -0.0035  0.0000  0.0000  0.0000  0.0000 -0.0000 -0.0000
  23.  H  0.0000  0.0019  0.0000  0.0000  0.0000  0.0039  0.0000  0.0000  0.0000
  24.  H  0.0000  0.0000  0.0003  0.0000  0.0039  0.0000 -0.0000  0.0000  0.0000
  25.  H -0.0000 -0.0000  0.0000  0.0000  0.0000 -0.0000  0.0000 -0.0033  0.0000
  26.  H  0.0000 -0.0000 -0.0000 -0.0000  0.0000  0.0000 -0.0033  0.0000 -0.0030
  27.  H -0.0000 -0.0000 -0.0000 -0.0000  0.0000  0.0000  0.0000 -0.0030  0.0000
  28.  H  0.0000  0.0000 -0.0011  0.0000  0.0001  0.0000 -0.0000  0.0000 -0.0034
  29.  H  0.0000  0.0000 -0.0000  0.0000  0.0025  0.0055  0.0000  0.0000  0.0000

     Atom   28      29
     ---- ------  ------
   1.  C -0.0000  0.0000
   2.  C -0.0000  0.0000
   3.  C -0.0000 -0.0001
   4.  C  0.0010  0.0007
   5.  C -0.0010  0.0001
   6.  C  0.0002  0.0000
   7.  C -0.0036  0.0028
   8.  C  0.0158  0.0029
   9.  N -0.0023 -0.0085
  10.  C  0.0018  0.0013
  11.  C  0.0015 -0.0000
  12.  C  0.0030 -0.0000
  13.  C  0.0174 -0.0001
  14.  C  0.7982  0.0006
  15.  C -0.0005  0.8058
  16.  O  0.0003 -0.0183
  17. Br  0.0000  0.0000
  18.  H  0.0000  0.0000
  19.  H  0.0000  0.0000
  20.  H  0.0000  0.0000
  21.  H -0.0011 -0.0000
  22.  H  0.0000  0.0000
  23.  H  0.0001  0.0025
  24.  H  0.0000  0.0055
  25.  H -0.0000  0.0000
  26.  H  0.0000  0.0000
  27.  H -0.0034  0.0000
  28.  H  0.0000 -0.0002
  29.  H -0.0002  0.0000


 Atom-atom overlap-weighted NAO bond order, Totals by atom:                    

     Atom    1
     ---- ------
   1.  C  3.1243
   2.  C  3.1400
   3.  C  3.1116
   4.  C  3.2041
   5.  C  3.0853
   6.  C  3.1431
   7.  C  3.4056
   8.  C  3.1150
   9.  N  2.4874
  10.  C  3.1608
  11.  C  3.1102
  12.  C  3.1337
  13.  C  3.1404
  14.  C  3.0941
  15.  C  3.0722
  16.  O  1.1827
  17. Br  0.7831
  18.  H  0.8384
  19.  H  0.8377
  20.  H  0.8329
  21.  H  0.8321
  22.  H  0.8372
  23.  H  0.7708
  24.  H  0.7421
  25.  H  0.8370
  26.  H  0.8347
  27.  H  0.8355
  28.  H  0.8271
  29.  H  0.7950


 MO bond order:                                                                

     Atom    1       2       3       4       5       6       7       8       9
     ---- ------  ------  ------  ------  ------  ------  ------  ------  ------
   1.  C  0.0000  0.2301  0.2973  0.0121  0.0540 -1.1724  0.0262  0.0449 -0.0360
   2.  C  0.2301  0.0000  0.0269  0.2823  0.0529  0.2964 -0.0299  0.0176  0.0102
   3.  C  0.2973  0.0269  0.0000 -1.2608  0.0238  0.0113 -0.0068 -0.0361  0.0065
   4.  C  0.0121  0.2823 -1.2608  0.0000  0.0249 -0.0164 -0.3487 -0.0470  0.0808
   5.  C  0.0540  0.0529  0.0238  0.0249  0.0000 -0.0800  0.2861 -0.0062  0.0855
   6.  C -1.1724  0.2964  0.0113 -0.0164 -0.0800  0.0000 -0.0349 -0.0113 -0.0193
   7.  C  0.0262 -0.0299 -0.0068 -0.3487  0.2861 -0.0349  0.0000  0.0021 -0.7669
   8.  C  0.0449  0.0176 -0.0361 -0.0470 -0.0062 -0.0113  0.0021  0.0000  0.3872
   9.  N -0.0360  0.0102  0.0065  0.0808  0.0855 -0.0193 -0.7669  0.3872  0.0000
  10.  C  0.0195  0.0138 -0.0205  0.0245  0.0152  0.0017 -0.0583  0.1922  0.0427
  11.  C -0.0017 -0.0006 -0.0091  0.0216 -0.0100  0.0014  0.0066  0.3268  0.0011
  12.  C -0.0014 -0.0044  0.0204 -0.0131  0.0201 -0.0050 -0.0404 -0.1408  0.0054
  13.  C  0.0045  0.0106 -0.0029 -0.0105 -0.0304  0.0047 -0.0643  0.0402 -0.0517
  14.  C -0.0072  0.0116 -0.0471  0.0505  0.0071  0.0038  0.1801 -0.9918 -0.0231
  15.  C  0.0020  0.0091 -0.0063 -0.0780 -0.0465  0.0046 -0.1064  0.1358  0.7471
  16.  O  0.0008  0.0084 -0.0175  0.0192 -0.0191  0.0075 -0.0982 -0.0962 -0.6018
  17. Br -0.0107 -0.0069 -0.0009 -0.0083 -0.0276  0.0033  0.0244  0.2011  0.0108
  18.  H  1.2517 -0.0655  0.0824  0.0277  0.1120  0.1269  0.0274  0.0098  0.0024
  19.  H  0.0630  1.9607  0.0506  0.1501  0.0315  0.1542  0.0011  0.0080  0.0097
  20.  H  0.0874 -0.0756  1.1673  0.1156  0.1006  0.0246 -0.0328  0.0196  0.0110
  21.  H -0.0650  0.0049 -0.0825  0.0082 -0.8654  0.0093 -0.0578 -0.0097  0.0233
  22.  H -0.0764 -0.0296 -0.0080 -0.0022  0.0876 -0.1075  0.0013  0.0139 -0.0021
  23.  H  0.0018 -0.0302  0.0462 -0.0990  0.0820  0.0017  1.3320 -0.0072 -0.0949
  24.  H -0.0019  0.0212 -0.0223  0.0392 -0.0275  0.0067  0.0054  0.0452  0.2356
  25.  H -0.0015 -0.0008 -0.0003 -0.0007 -0.0031  0.0000  0.0095  0.1111  0.0023
  26.  H  0.0000  0.0000 -0.0016  0.0012 -0.0027  0.0005  0.0081 -0.0071 -0.0017
  27.  H -0.0011 -0.0007 -0.0010  0.0010  0.0045 -0.0006  0.0146 -0.0834 -0.0104
  28.  H  0.0044 -0.0020  0.0132 -0.0162  0.0045 -0.0025  0.0112 -0.0542 -0.0011
  29.  H  0.0035  0.0085 -0.0030 -0.0136  0.0006  0.0021 -0.0143 -0.0034 -0.0684

     Atom   10      11      12      13      14      15      16      17      18
     ---- ------  ------  ------  ------  ------  ------  ------  ------  ------
   1.  C  0.0195 -0.0017 -0.0014  0.0045 -0.0072  0.0020  0.0008 -0.0107  1.2517
   2.  C  0.0138 -0.0006 -0.0044  0.0106  0.0116  0.0091  0.0084 -0.0069 -0.0655
   3.  C -0.0205 -0.0091  0.0204 -0.0029 -0.0471 -0.0063 -0.0175 -0.0009  0.0824
   4.  C  0.0245  0.0216 -0.0131 -0.0105  0.0505 -0.0780  0.0192 -0.0083  0.0277
   5.  C  0.0152 -0.0100  0.0201 -0.0304  0.0071 -0.0465 -0.0191 -0.0276  0.1120
   6.  C  0.0017  0.0014 -0.0050  0.0047  0.0038  0.0046  0.0075  0.0033  0.1269
   7.  C -0.0583  0.0066 -0.0404 -0.0643  0.1801 -0.1064 -0.0982  0.0244  0.0274
   8.  C  0.1922  0.3268 -0.1408  0.0402 -0.9918  0.1358 -0.0962  0.2011  0.0098
   9.  N  0.0427  0.0011  0.0054 -0.0517 -0.0231  0.7471 -0.6018  0.0108  0.0024
  10.  C  0.0000  0.4644  0.0565 -0.0641 -0.0119 -0.0280  0.0102 -1.8025 -0.0006
  11.  C  0.4644  0.0000 -0.8078  0.0519 -0.1628 -0.0072  0.0022  0.1328 -0.0023
  12.  C  0.0565 -0.8078  0.0000  0.0819 -0.0310 -0.0012 -0.0149 -0.2735  0.0010
  13.  C -0.0641  0.0519  0.0819  0.0000  0.3726 -0.0008  0.0005 -0.0037  0.0007
  14.  C -0.0119 -0.1628 -0.0310  0.3726  0.0000  0.0005 -0.0048 -0.2913  0.0008
  15.  C -0.0280 -0.0072 -0.0012 -0.0008  0.0005  0.0000  0.6624  0.0132 -0.0020
  16.  O  0.0102  0.0022 -0.0149  0.0005 -0.0048  0.6624  0.0000 -0.0028  0.0026
  17. Br -1.8025  0.1328 -0.2735 -0.0037 -0.2913  0.0132 -0.0028  0.0000  0.0015
  18.  H -0.0006 -0.0023  0.0010  0.0007  0.0008 -0.0020  0.0026  0.0015  0.0000
  19.  H  0.0033  0.0007 -0.0019  0.0031  0.0071 -0.0009  0.0058  0.0022 -0.0559
  20.  H  0.0024  0.0029  0.0024  0.0060 -0.0016 -0.0011  0.0041 -0.0102 -0.0103
  21.  H  0.0063  0.0056 -0.0000  0.0080  0.0260  0.0107 -0.0002 -0.0001 -0.0099
  22.  H  0.0015 -0.0002 -0.0004 -0.0012  0.0041 -0.0002  0.0027 -0.0005 -0.0558
  23.  H -0.0198  0.0360 -0.0489 -0.0344  0.1998 -0.1100  0.0942  0.0197  0.0023
  24.  H -0.0203  0.0225 -0.0028  0.0032  0.0092  0.1004 -0.0587  0.0275  0.0019
  25.  H -0.0295  1.2873  0.1273  0.1111  0.0302 -0.0024  0.0099  0.0630 -0.0001
  26.  H -0.0030 -0.0980 -0.0417  0.0889  0.0092 -0.0001  0.0023  0.0364 -0.0002
  27.  H -0.0158 -0.0681  0.0329 -0.7366 -0.0115 -0.0014  0.0066 -0.0188  0.0000
  28.  H -0.0050  0.0310  0.0051  0.0916 -0.2607  0.0064  0.0098  0.0481  0.0015
  29.  H -0.0047  0.0130  0.0005  0.0032  0.0031  0.8630  0.0946 -0.0066  0.0035

     Atom   19      20      21      22      23      24      25      26      27
     ---- ------  ------  ------  ------  ------  ------  ------  ------  ------
   1.  C  0.0630  0.0874 -0.0650 -0.0764  0.0018 -0.0019 -0.0015  0.0000 -0.0011
   2.  C  1.9607 -0.0756  0.0049 -0.0296 -0.0302  0.0212 -0.0008  0.0000 -0.0007
   3.  C  0.0506  1.1673 -0.0825 -0.0080  0.0462 -0.0223 -0.0003 -0.0016 -0.0010
   4.  C  0.1501  0.1156  0.0082 -0.0022 -0.0990  0.0392 -0.0007  0.0012  0.0010
   5.  C  0.0315  0.1006 -0.8654  0.0876  0.0820 -0.0275 -0.0031 -0.0027  0.0045
   6.  C  0.1542  0.0246  0.0093 -0.1075  0.0017  0.0067  0.0000  0.0005 -0.0006
   7.  C  0.0011 -0.0328 -0.0578  0.0013  1.3320  0.0054  0.0095  0.0081  0.0146
   8.  C  0.0080  0.0196 -0.0097  0.0139 -0.0072  0.0452  0.1111 -0.0071 -0.0834
   9.  N  0.0097  0.0110  0.0233 -0.0021 -0.0949  0.2356  0.0023 -0.0017 -0.0104
  10.  C  0.0033  0.0024  0.0063  0.0015 -0.0198 -0.0203 -0.0295 -0.0030 -0.0158
  11.  C  0.0007  0.0029  0.0056 -0.0002  0.0360  0.0225  1.2873 -0.0980 -0.0681
  12.  C -0.0019  0.0024 -0.0000 -0.0004 -0.0489 -0.0028  0.1273 -0.0417  0.0329
  13.  C  0.0031  0.0060  0.0080 -0.0012 -0.0344  0.0032  0.1111  0.0889 -0.7366
  14.  C  0.0071 -0.0016  0.0260  0.0041  0.1998  0.0092  0.0302  0.0092 -0.0115
  15.  C -0.0009 -0.0011  0.0107 -0.0002 -0.1100  0.1004 -0.0024 -0.0001 -0.0014
  16.  O  0.0058  0.0041 -0.0002  0.0027  0.0942 -0.0587  0.0099  0.0023  0.0066
  17. Br  0.0022 -0.0102 -0.0001 -0.0005  0.0197  0.0275  0.0630  0.0364 -0.0188
  18.  H -0.0559 -0.0103 -0.0099 -0.0558  0.0023  0.0019 -0.0001 -0.0002  0.0000
  19.  H  0.0000 -0.0549  0.0099 -0.0098 -0.0052  0.0082 -0.0004 -0.0000 -0.0002
  20.  H -0.0549  0.0000 -0.0142  0.0096  0.0153  0.0077 -0.0014 -0.0005 -0.0014
  21.  H  0.0099 -0.0142  0.0000 -0.0551  0.0180  0.0095 -0.0002  0.0005 -0.0011
  22.  H -0.0098  0.0096 -0.0551  0.0000  0.0210  0.0053 -0.0003 -0.0004  0.0000
  23.  H -0.0052  0.0153  0.0180  0.0210  0.0000  0.0752  0.0062  0.0074  0.0198
  24.  H  0.0082  0.0077  0.0095  0.0053  0.0752  0.0000  0.0005  0.0050  0.0027
  25.  H -0.0004 -0.0014 -0.0002 -0.0003  0.0062  0.0005  0.0000 -0.0571 -0.0103
  26.  H -0.0000 -0.0005  0.0005 -0.0004  0.0074  0.0050 -0.0571  0.0000 -0.0557
  27.  H -0.0002 -0.0014 -0.0011  0.0000  0.0198  0.0027 -0.0103 -0.0557  0.0000
  28.  H -0.0017  0.0001  0.0015  0.0014  0.0255  0.0006  0.0099 -0.0110 -0.0548
  29.  H  0.0041  0.0021 -0.0019  0.0040  0.0217  0.1299  0.0016  0.0049  0.0042

     Atom   28      29
     ---- ------  ------
   1.  C  0.0044  0.0035
   2.  C -0.0020  0.0085
   3.  C  0.0132 -0.0030
   4.  C -0.0162 -0.0136
   5.  C  0.0045  0.0006
   6.  C -0.0025  0.0021
   7.  C  0.0112 -0.0143
   8.  C -0.0542 -0.0034
   9.  N -0.0011 -0.0684
  10.  C -0.0050 -0.0047
  11.  C  0.0310  0.0130
  12.  C  0.0051  0.0005
  13.  C  0.0916  0.0032
  14.  C -0.2607  0.0031
  15.  C  0.0064  0.8630
  16.  O  0.0098  0.0946
  17. Br  0.0481 -0.0066
  18.  H  0.0015  0.0035
  19.  H -0.0017  0.0041
  20.  H  0.0001  0.0021
  21.  H  0.0015 -0.0019
  22.  H  0.0014  0.0040
  23.  H  0.0255  0.0217
  24.  H  0.0006  0.1299
  25.  H  0.0099  0.0016
  26.  H -0.0110  0.0049
  27.  H -0.0548  0.0042
  28.  H  0.0000 -0.0006
  29.  H -0.0006  0.0000


 MO atomic valencies:                                                          

     Atom    1
     ---- ------
   1.  C  0.7281
   2.  C  2.7190
   3.  C  0.2192
   4.  C -1.0553
   5.  C -0.1256
   6.  C -0.7891
   7.  C  0.2763
   8.  C  0.0608
   9.  N -0.0156
  10.  C -1.2298
  11.  C  1.2400
  12.  C -1.0755
  13.  C -0.1179
  14.  C -0.9292
  15.  C  2.1627
  16.  O  0.0295
  17. Br -1.8806
  18.  H  1.4533
  19.  H  2.3423
  20.  H  1.3747
  21.  H -1.0216
  22.  H -0.1976
  23.  H  1.5761
  24.  H  0.6293
  25.  H  1.6617
  26.  H -0.1167
  27.  H -0.9865
  28.  H -0.1439
  29.  H  1.0517


 NATURAL BOND ORBITAL ANALYSIS:

                       Occupancies       Lewis Structure    Low   High
           Occ.    -------------------  -----------------   occ   occ
  Cycle   Thresh.   Lewis   Non-Lewis     CR  BD  3C  LP    (L)   (NL)   Dev
 =============================================================================
   1(1)    1.90   138.95266   7.04734     16  31   0  12     7      7    0.44
   2(2)    1.90   138.95266   7.04734     16  31   0  12     7      7    0.44
   3(1)    1.80   138.95266   7.04734     16  31   0  12     7      7    0.44
   4(2)    1.80   138.95266   7.04734     16  31   0  12     7      7    0.44
   5(1)    1.70   138.95519   7.04481     16  31   0  12     6      7    0.44
   6(2)    1.70   138.95519   7.04481     16  31   0  12     6      7    0.44
   7(1)    1.60   142.78665   3.21335     16  37   0   6     0      7    0.44
   8(2)    1.60   142.81554   3.18446     16  37   0   6     0      7    0.44
   9(3)    1.60   142.82617   3.17383     16  37   0   6     0      7    0.43
  10(4)    1.60   142.18114   3.81886     16  36   0   7     1      7    0.44
  11(5)    1.60   142.82617   3.17383     16  37   0   6     0      7    0.43
  12(1)    1.50   142.35646   3.64354     16  36   0   7     0      7    0.62
  13(2)    1.50   142.35646   3.64354     16  36   0   7     0      7    0.62
  14(1)    1.60   142.82617   3.17383     16  37   0   6     0      7    0.43
 -----------------------------------------------------------------------------

 Structure accepted: RESONANCE keyword permits strongly delocalized structure

 WARNING:  1 low occupancy (<1.9990e) core orbital  found on  C    8
           1 low occupancy (<1.9990e) core orbital  found on  C   10

 --------------------------------------------------------
   Effective Core           28.00000
   Core                     31.98759 ( 99.961% of  32)
   Valence Lewis            82.83858 ( 96.324% of  86)
  ==================       ============================
   Total Lewis             142.82617 ( 97.826% of 146)
  -----------------------------------------------------
   Valence non-Lewis         2.93421 (  2.010% of 146)
   Rydberg non-Lewis         0.23962 (  0.164% of 146)
  ==================       ============================
   Total non-Lewis           3.17383 (  2.174% of 146)
 --------------------------------------------------------


       (Occupancy)   Bond orbital/ Coefficients/ Hybrids
 ---------------------------------------------------------------------------------
     1. (1.98162) BD ( 1) C   1 - C   2  
                ( 49.93%)   0.7066* C   1 s( 34.70%)p 1.88( 65.27%)d 0.00(  0.03%)
                                            0.0000  0.5890 -0.0113 -0.0003 -0.0001
                                           -0.1314 -0.0189  0.0049 -0.0000  0.0009
                                           -0.0305  0.0035 -0.0000  0.7959 -0.0215
                                           -0.0133 -0.0001  0.0035 -0.0064 -0.0013
                                           -0.0004  0.0162
                ( 50.07%)   0.7076* C   2 s( 34.67%)p 1.88( 65.30%)d 0.00(  0.03%)
                                            0.0000  0.5887 -0.0129 -0.0024 -0.0005
                                            0.1523 -0.0255  0.0002 -0.0001  0.0234
                                           -0.0318  0.0036 -0.0003 -0.7920  0.0128
                                            0.0130 -0.0004  0.0030 -0.0043  0.0016
                                           -0.0008  0.0169
     2. (1.65900) BD ( 2) C   1 - C   2  
                ( 50.07%)   0.7076* C   1 s(  0.00%)p 1.00( 99.96%)d 0.00(  0.04%)
                                            0.0000 -0.0007 -0.0001  0.0000 -0.0000
                                            0.7976  0.0208  0.0104 -0.0004 -0.5873
                                           -0.0151 -0.0075  0.0004  0.1328  0.0034
                                            0.0015  0.0001 -0.0018  0.0110 -0.0101
                                           -0.0126  0.0035
                ( 49.93%)   0.7066* C   2 s(  0.00%)p 1.00( 99.96%)d 0.00(  0.04%)
                                           -0.0000 -0.0015 -0.0001 -0.0005  0.0000
                                            0.7982  0.0195  0.0099 -0.0011 -0.5861
                                           -0.0144 -0.0069  0.0008  0.1351  0.0033
                                            0.0019 -0.0001 -0.0048 -0.0145  0.0091
                                           -0.0076 -0.0041
     3. (1.98164) BD ( 1) C   1 - C   6  
                ( 49.89%)   0.7063* C   1 s( 34.62%)p 1.89( 65.35%)d 0.00(  0.03%)
                                            0.0000  0.5883 -0.0108  0.0001 -0.0000
                                           -0.3263 -0.0094  0.0076 -0.0000 -0.5541
                                           -0.0036  0.0116  0.0000 -0.4880  0.0404
                                            0.0051  0.0002  0.0118  0.0057  0.0110
                                           -0.0054  0.0007
                ( 50.11%)   0.7079* C   6 s( 34.66%)p 1.88( 65.30%)d 0.00(  0.03%)
                                            0.0000  0.5886 -0.0125 -0.0030 -0.0005
                                            0.3429 -0.0241 -0.0034  0.0000  0.5650
                                           -0.0280 -0.0066  0.0002  0.4628  0.0212
                                           -0.0112  0.0007  0.0100  0.0060  0.0119
                                           -0.0049  0.0036
     4. (1.98166) BD ( 1) C   1 - H  18  
                ( 60.28%)   0.7764* C   1 s( 30.60%)p 2.27( 69.34%)d 0.00(  0.07%)
                                           -0.0003  0.5529  0.0177  0.0001  0.0002
                                            0.4886  0.0025  0.0050  0.0011  0.5885
                                            0.0031  0.0061  0.0013 -0.3289 -0.0018
                                           -0.0034 -0.0007  0.0174 -0.0104 -0.0133
                                           -0.0031 -0.0082
                ( 39.72%)   0.6302* H  18 s(100.00%)
                                            1.0000  0.0005  0.0011
     5. (1.97925) BD ( 1) C   2 - C   3  
                ( 49.63%)   0.7045* C   2 s( 34.71%)p 1.88( 65.26%)d 0.00(  0.03%)
                                            0.0000  0.5891 -0.0090  0.0013  0.0004
                                           -0.4703  0.0034  0.0087 -0.0003 -0.5660
                                           -0.0052  0.0108 -0.0007  0.3303 -0.0409
                                           -0.0019 -0.0003  0.0151 -0.0059 -0.0059
                                           -0.0035 -0.0036
                ( 50.37%)   0.7097* C   3 s( 34.54%)p 1.89( 65.43%)d 0.00(  0.03%)
                                           -0.0001  0.5876  0.0133 -0.0014  0.0000
                                            0.4760 -0.0132 -0.0045  0.0006  0.5754
                                           -0.0250 -0.0040  0.0006 -0.3077 -0.0313
                                            0.0079  0.0000  0.0137 -0.0078 -0.0080
                                           -0.0027 -0.0010
     6. (1.98139) BD ( 1) C   2 - H  19  
                ( 60.35%)   0.7769* C   2 s( 30.52%)p 2.27( 69.41%)d 0.00(  0.07%)
                                           -0.0003  0.5522  0.0174  0.0009  0.0002
                                            0.3419  0.0018  0.0038  0.0007  0.5779
                                            0.0031  0.0063  0.0011  0.4930  0.0030
                                            0.0046  0.0008  0.0112  0.0118  0.0189
                                           -0.0067 -0.0002
                ( 39.65%)   0.6296* H  19 s(100.00%)
                                            1.0000  0.0007  0.0011
     7. (1.97447) BD ( 1) C   3 - C   4  
                ( 48.99%)   0.6999* C   3 s( 35.11%)p 1.85( 64.87%)d 0.00(  0.03%)
                                            0.0001  0.5924  0.0067  0.0050  0.0003
                                           -0.3351  0.0143  0.0040  0.0001 -0.5720
                                            0.0159  0.0079 -0.0001 -0.4564 -0.0178
                                            0.0067 -0.0019  0.0093  0.0050  0.0110
                                           -0.0049  0.0031
                ( 51.01%)   0.7142* C   4 s( 34.28%)p 1.92( 65.69%)d 0.00(  0.03%)
                                           -0.0000  0.5854  0.0057  0.0017  0.0003
                                            0.3344  0.0013  0.0001  0.0009  0.5589
                                           -0.0030  0.0004  0.0017  0.4821 -0.0178
                                            0.0002  0.0033  0.0102  0.0063  0.0115
                                           -0.0049  0.0008
     8. (1.66573) BD ( 2) C   3 - C   4  
                ( 48.44%)   0.6960* C   3 s(  0.00%)p 1.00( 99.96%)d 0.00(  0.04%)
                                           -0.0000 -0.0039 -0.0007 -0.0022  0.0000
                                            0.7999  0.0072  0.0053 -0.0018 -0.5834
                                           -0.0076 -0.0034  0.0010  0.1387  0.0034
                                           -0.0003  0.0000 -0.0047 -0.0148  0.0097
                                           -0.0068 -0.0042
                ( 51.56%)   0.7180* C   4 s(  0.00%)p 1.00( 99.97%)d 0.00(  0.03%)
                                            0.0001  0.0006 -0.0006 -0.0011  0.0000
                                            0.7966  0.0075  0.0024 -0.0054 -0.5898
                                           -0.0069 -0.0031  0.0037  0.1306  0.0054
                                            0.0037 -0.0006  0.0050  0.0042 -0.0000
                                            0.0151  0.0013
     9. (1.98047) BD ( 1) C   3 - H  20  
                ( 60.40%)   0.7772* C   3 s( 30.26%)p 2.30( 69.68%)d 0.00(  0.07%)
                                           -0.0004  0.5498 -0.0157 -0.0032 -0.0001
                                           -0.1427 -0.0057  0.0003  0.0005 -0.0037
                                           -0.0076  0.0020  0.0012  0.8224  0.0021
                                            0.0048  0.0018 -0.0012 -0.0078 -0.0004
                                            0.0013  0.0246
                ( 39.60%)   0.6293* H  20 s(100.00%)
                                            1.0000  0.0015  0.0007
    10. (1.97375) BD ( 1) C   4 - C   5  
                ( 50.76%)   0.7124* C   4 s( 33.87%)p 1.95( 66.10%)d 0.00(  0.03%)
                                           -0.0000  0.5820  0.0050  0.0014  0.0001
                                            0.1331  0.0001 -0.0003 -0.0001  0.0029
                                            0.0046  0.0014 -0.0016 -0.8019  0.0131
                                            0.0015 -0.0050  0.0023 -0.0051 -0.0009
                                            0.0005  0.0175
                ( 49.24%)   0.7017* C   5 s( 34.92%)p 1.86( 65.05%)d 0.00(  0.03%)
                                            0.0001  0.5909  0.0058  0.0043  0.0003
                                           -0.1511  0.0124  0.0024  0.0008 -0.0338
                                            0.0169  0.0016  0.0013  0.7912 -0.0028
                                           -0.0103  0.0008  0.0033 -0.0047  0.0010
                                           -0.0001  0.0156
    11. (1.96100) BD ( 1) C   4 - C   7  
                ( 48.45%)   0.6961* C   4 s( 31.82%)p 2.14( 68.15%)d 0.00(  0.03%)
                                            0.0002  0.5640 -0.0089 -0.0040 -0.0003
                                           -0.4852 -0.0074  0.0024 -0.0008 -0.5822
                                           -0.0219 -0.0009 -0.0020  0.3264 -0.0048
                                           -0.0011  0.0012  0.0138 -0.0070 -0.0078
                                           -0.0018 -0.0041
                ( 51.55%)   0.7180* C   7 s( 28.49%)p 2.51( 71.49%)d 0.00(  0.03%)
                                            0.0001  0.5336  0.0090 -0.0009  0.0001
                                            0.4952  0.0122 -0.0004  0.0037  0.5956
                                           -0.0106  0.0031 -0.0003 -0.3384 -0.0119
                                           -0.0003 -0.0020  0.0092 -0.0081 -0.0110
                                           -0.0027 -0.0014
    12. (1.97900) BD ( 1) C   5 - C   6  
                ( 50.58%)   0.7112* C   5 s( 34.93%)p 1.86( 65.04%)d 0.00(  0.03%)
                                            0.0001 -0.5909 -0.0149  0.0020  0.0002
                                           -0.4675  0.0014  0.0054 -0.0006 -0.5680
                                           -0.0067  0.0063 -0.0001  0.3278 -0.0403
                                            0.0008  0.0008 -0.0146  0.0058  0.0059
                                            0.0037  0.0035
                ( 49.42%)   0.7030* C   6 s( 34.67%)p 1.88( 65.30%)d 0.00(  0.03%)
                                           -0.0000 -0.5887  0.0105 -0.0013 -0.0003
                                            0.4782 -0.0138 -0.0075  0.0004  0.5733
                                           -0.0256 -0.0078  0.0003 -0.3060 -0.0300
                                            0.0084 -0.0011 -0.0136  0.0080  0.0077
                                            0.0024  0.0009
    13. (1.66639) BD ( 2) C   5 - C   6  
                ( 50.44%)   0.7102* C   5 s(  0.00%)p 1.00( 99.96%)d 0.00(  0.03%)
                                           -0.0000 -0.0027 -0.0018 -0.0002 -0.0001
                                           -0.7987 -0.0154 -0.0117  0.0015  0.5878
                                            0.0093  0.0057 -0.0012 -0.1255 -0.0025
                                           -0.0036  0.0004 -0.0059 -0.0029 -0.0008
                                           -0.0172 -0.0008
                ( 49.56%)   0.7040* C   6 s(  0.00%)p 1.00( 99.96%)d 0.00(  0.04%)
                                           -0.0000 -0.0024  0.0010  0.0011  0.0002
                                           -0.7952 -0.0169 -0.0086  0.0006  0.5915
                                            0.0124  0.0056 -0.0002 -0.1300 -0.0024
                                           -0.0017  0.0002  0.0012 -0.0118  0.0109
                                            0.0122 -0.0037
    14. (1.97968) BD ( 1) C   5 - H  21  
                ( 60.36%)   0.7769* C   5 s( 30.06%)p 2.32( 69.87%)d 0.00(  0.07%)
                                            0.0003 -0.5480  0.0164  0.0021  0.0001
                                            0.3458  0.0073  0.0010  0.0008  0.5740
                                            0.0061  0.0014  0.0006  0.4995 -0.0094
                                            0.0052  0.0023 -0.0126 -0.0119 -0.0188
                                            0.0059  0.0000
                ( 39.64%)   0.6296* H  21 s(100.00%)
                                           -1.0000 -0.0015 -0.0007
    15. (1.98151) BD ( 1) C   6 - H  22  
                ( 60.37%)   0.7770* C   6 s( 30.57%)p 2.27( 69.36%)d 0.00(  0.07%)
                                            0.0003 -0.5526 -0.0181 -0.0014 -0.0003
                                           -0.1410 -0.0005 -0.0019 -0.0003 -0.0114
                                            0.0002 -0.0005 -0.0002  0.8207  0.0049
                                            0.0085  0.0013  0.0018  0.0073  0.0006
                                           -0.0012 -0.0247
                ( 39.63%)   0.6295* H  22 s(100.00%)
                                           -1.0000 -0.0007 -0.0012
    16. (1.96498) BD ( 1) C   7 - C   8  
                ( 50.32%)   0.7094* C   7 s( 28.60%)p 2.50( 71.37%)d 0.00(  0.03%)
                                            0.0002  0.5348  0.0054  0.0004  0.0000
                                            0.3007  0.0065 -0.0034  0.0033 -0.7835
                                            0.0041  0.0082 -0.0025 -0.0950 -0.0149
                                            0.0040 -0.0042 -0.0085 -0.0017  0.0049
                                           -0.0105 -0.0080
                ( 49.68%)   0.7048* C   8 s( 31.78%)p 2.15( 68.20%)d 0.00(  0.02%)
                                            0.0001  0.5635 -0.0135 -0.0027 -0.0004
                                           -0.3315  0.0015  0.0007 -0.0009  0.7507
                                            0.0240 -0.0055  0.0036  0.0888 -0.0037
                                            0.0020  0.0004 -0.0107  0.0001  0.0035
                                           -0.0080 -0.0067
    17. (1.98166) BD ( 1) C   7 - N   9  
                ( 38.90%)   0.6237* C   7 s( 21.84%)p 3.57( 78.07%)d 0.00(  0.09%)
                                           -0.0001  0.4666  0.0258  0.0022 -0.0003
                                           -0.8074  0.0317 -0.0041  0.0005  0.0515
                                           -0.0170  0.0015 -0.0002 -0.3532  0.0001
                                           -0.0017  0.0024 -0.0034  0.0207 -0.0025
                                            0.0214 -0.0063
                ( 61.10%)   0.7817* N   9 s( 35.35%)p 1.83( 64.62%)d 0.00(  0.03%)
                                           -0.0000  0.5945  0.0001 -0.0035  0.0001
                                            0.7368 -0.0025 -0.0056  0.0008 -0.0753
                                           -0.0068  0.0007  0.0006  0.3123  0.0013
                                           -0.0027  0.0002 -0.0028  0.0101 -0.0072
                                            0.0120 -0.0033
    18. (1.96686) BD ( 1) C   7 - H  23  
                ( 61.95%)   0.7871* C   7 s( 21.12%)p 3.73( 78.80%)d 0.00(  0.08%)
                                           -0.0003  0.4588 -0.0268 -0.0005  0.0002
                                           -0.1036  0.0060  0.0006 -0.0026  0.1676
                                           -0.0027 -0.0076  0.0004  0.8651  0.0253
                                            0.0030 -0.0018 -0.0002 -0.0075  0.0100
                                           -0.0001  0.0253
                ( 38.05%)   0.6168* H  23 s(100.00%)
                                            1.0000 -0.0026  0.0012
    19. (1.97654) BD ( 1) C   8 - C  10  
                ( 49.97%)   0.7069* C   8 s( 34.42%)p 1.90( 65.54%)d 0.00(  0.03%)
                                            0.0000 -0.5865 -0.0140 -0.0019  0.0002
                                           -0.5151  0.0013 -0.0039 -0.0015  0.2785
                                            0.0112  0.0044  0.0008 -0.5587  0.0165
                                           -0.0027 -0.0015  0.0074 -0.0146  0.0063
                                           -0.0026 -0.0030
                ( 50.03%)   0.7073* C  10 s( 39.18%)p 1.55( 60.80%)d 0.00(  0.03%)
                                           -0.0001 -0.6258 -0.0105 -0.0045 -0.0004
                                            0.4972 -0.0032  0.0015  0.0061 -0.3652
                                            0.0103 -0.0029 -0.0011  0.4766  0.0046
                                           -0.0013  0.0088  0.0083 -0.0142  0.0030
                                           -0.0003 -0.0032
    20. (1.68324) BD ( 2) C   8 - C  10  
                ( 47.04%)   0.6858* C   8 s(  0.00%)p 1.00( 99.96%)d 0.00(  0.04%)
                                            0.0001 -0.0034 -0.0011 -0.0006  0.0000
                                            0.7659 -0.0053  0.0007 -0.0055  0.4002
                                            0.0030  0.0035 -0.0033 -0.5028  0.0032
                                           -0.0022  0.0041 -0.0064 -0.0006  0.0101
                                            0.0150 -0.0062
                ( 52.96%)   0.7278* C  10 s(  0.00%)p 1.00( 99.98%)d 0.00(  0.02%)
                                           -0.0000 -0.0043  0.0006 -0.0004 -0.0000
                                            0.7678 -0.0125  0.0045 -0.0026  0.3933
                                           -0.0045  0.0007 -0.0005 -0.5053  0.0086
                                           -0.0020  0.0012 -0.0012 -0.0039 -0.0050
                                           -0.0068  0.0085
    21. (1.96490) BD ( 1) C   8 - C  14  
                ( 51.36%)   0.7167* C   8 s( 33.79%)p 1.96( 66.18%)d 0.00(  0.03%)
                                           -0.0003  0.5813  0.0038 -0.0004  0.0004
                                           -0.1937  0.0088 -0.0021 -0.0015 -0.4446
                                           -0.0017 -0.0002 -0.0010 -0.6529  0.0118
                                           -0.0028 -0.0043  0.0008  0.0060  0.0140
                                           -0.0053  0.0073
                ( 48.64%)   0.6974* C  14 s( 34.72%)p 1.88( 65.26%)d 0.00(  0.03%)
                                            0.0002  0.5892  0.0050  0.0017  0.0004
                                            0.1859  0.0128 -0.0019  0.0012  0.4444
                                           -0.0181 -0.0058 -0.0003  0.6480  0.0042
                                           -0.0072  0.0020  0.0011  0.0083  0.0113
                                           -0.0034  0.0081
    22. (1.99092) BD ( 1) N   9 - C  15  
                ( 62.94%)   0.7933* N   9 s( 35.01%)p 1.85( 64.94%)d 0.00(  0.05%)
                                            0.0000 -0.5916 -0.0097 -0.0049  0.0000
                                            0.6409 -0.0285  0.0033  0.0016  0.3906
                                           -0.0004 -0.0042  0.0013 -0.2917 -0.0062
                                            0.0018 -0.0010 -0.0141  0.0090  0.0102
                                           -0.0080  0.0058
                ( 37.06%)   0.6088* C  15 s( 32.59%)p 2.07( 67.33%)d 0.00(  0.08%)
                                           -0.0001 -0.5705  0.0189 -0.0054  0.0015
                                           -0.6497  0.0196  0.0085  0.0014 -0.3964
                                            0.0172 -0.0001  0.0023  0.3051 -0.0127
                                           -0.0003 -0.0024 -0.0183  0.0160  0.0065
                                           -0.0082  0.0082
    23. (1.98609) BD ( 1) N   9 - H  24  
                ( 70.98%)   0.8425* N   9 s( 29.51%)p 2.39( 70.43%)d 0.00(  0.06%)
                                            0.0001 -0.5432  0.0050  0.0024  0.0001
                                            0.1118 -0.0045  0.0029 -0.0016 -0.5256
                                            0.0089  0.0024  0.0011  0.6444 -0.0153
                                           -0.0010 -0.0013  0.0026 -0.0055  0.0219
                                            0.0040 -0.0075
                ( 29.02%)   0.5387* H  24 s(100.00%)
                                           -1.0000  0.0068 -0.0021
    24. (1.98023) BD ( 1) C  10 - C  11  
                ( 51.17%)   0.7153* C  10 s( 37.99%)p 1.63( 61.98%)d 0.00(  0.03%)
                                           -0.0001  0.6162  0.0132 -0.0026 -0.0003
                                            0.3213 -0.0167  0.0040 -0.0000 -0.7144
                                            0.0114 -0.0050 -0.0075 -0.0731 -0.0161
                                            0.0021 -0.0058 -0.0113  0.0030  0.0061
                                           -0.0109 -0.0055
                ( 48.83%)   0.6988* C  11 s( 34.72%)p 1.88( 65.25%)d 0.00(  0.03%)
                                            0.0000  0.5889 -0.0170  0.0029  0.0003
                                           -0.2910 -0.0143  0.0073 -0.0002  0.7408
                                           -0.0158 -0.0117 -0.0018  0.1312 -0.0346
                                            0.0014 -0.0019 -0.0119  0.0011  0.0039
                                           -0.0108 -0.0075
    25. (1.98413) BD ( 1) C  10 -Br  17  
                ( 51.45%)   0.7173* C  10 s( 22.79%)p 3.38( 77.02%)d 0.01(  0.19%)
                                           -0.0001  0.4766 -0.0263 -0.0026 -0.0001
                                            0.2434  0.0013 -0.0039 -0.0036  0.4473
                                            0.0180 -0.0176 -0.0018  0.7139  0.0169
                                           -0.0142 -0.0073  0.0087  0.0207  0.0302
                                           -0.0065  0.0217
                ( 48.55%)   0.6968*Br  17 s( 15.51%)p 5.45( 84.49%)
                                            0.3933  0.0202 -0.2880 -0.0181 -0.4273
                                           -0.0316 -0.7587 -0.0500
    26. (1.97291) BD ( 1) C  11 - C  12  
                ( 50.70%)   0.7120* C  11 s( 34.86%)p 1.87( 65.11%)d 0.00(  0.03%)
                                           -0.0002  0.5903 -0.0095 -0.0045  0.0001
                                           -0.2027 -0.0214  0.0059 -0.0008 -0.4343
                                            0.0384  0.0029 -0.0004 -0.6475 -0.0026
                                            0.0114 -0.0015  0.0016  0.0103  0.0115
                                           -0.0028  0.0090
                ( 49.30%)   0.7022* C  12 s( 34.41%)p 1.90( 65.55%)d 0.00(  0.03%)
                                            0.0001  0.5866 -0.0097 -0.0006 -0.0001
                                            0.2106 -0.0266  0.0009  0.0000  0.4218
                                            0.0209  0.0106  0.0002  0.6567 -0.0244
                                            0.0100  0.0002  0.0011  0.0065  0.0138
                                           -0.0058  0.0066
    27. (1.65892) BD ( 2) C  11 - C  12  
                ( 50.11%)   0.7079* C  11 s(  0.00%)p 1.00( 99.96%)d 0.00(  0.04%)
                                           -0.0000 -0.0005 -0.0004 -0.0001 -0.0000
                                            0.7691  0.0180  0.0090 -0.0009  0.3917
                                            0.0091  0.0052 -0.0004 -0.5040 -0.0119
                                           -0.0055  0.0007 -0.0044 -0.0074 -0.0066
                                           -0.0083  0.0147
                ( 49.89%)   0.7064* C  12 s(  0.00%)p 1.00( 99.96%)d 0.00(  0.04%)
                                           -0.0000  0.0005 -0.0003  0.0000 -0.0000
                                            0.7698  0.0184 -0.0088 -0.0005  0.3944
                                            0.0095 -0.0048 -0.0003 -0.5007 -0.0119
                                            0.0062  0.0004  0.0128  0.0092 -0.0045
                                           -0.0084 -0.0092
    28. (1.98008) BD ( 1) C  11 - H  25  
                ( 60.90%)   0.7804* C  11 s( 30.33%)p 2.30( 69.61%)d 0.00(  0.07%)
                                           -0.0003  0.5504  0.0185  0.0015 -0.0004
                                            0.5304  0.0027  0.0045  0.0012 -0.3266
                                            0.0062 -0.0036 -0.0008  0.5549  0.0092
                                            0.0041  0.0011 -0.0111  0.0185 -0.0121
                                            0.0060  0.0040
                ( 39.10%)   0.6253* H  25 s(100.00%)
                                            1.0000  0.0015  0.0010
    29. (1.98141) BD ( 1) C  12 - C  13  
                ( 50.02%)   0.7073* C  12 s( 34.69%)p 1.88( 65.27%)d 0.00(  0.03%)
                                            0.0000  0.5889 -0.0108  0.0002 -0.0000
                                           -0.5099  0.0077 -0.0089 -0.0003  0.2947
                                            0.0266  0.0083  0.0008 -0.5512  0.0328
                                           -0.0071  0.0002 -0.0098  0.0134 -0.0063
                                            0.0014  0.0019
                ( 49.98%)   0.7069* C  13 s( 34.55%)p 1.89( 65.42%)d 0.00(  0.03%)
                                            0.0000  0.5877 -0.0110 -0.0026 -0.0004
                                            0.5101 -0.0135 -0.0072  0.0004 -0.3262
                                            0.0395  0.0008  0.0002  0.5343  0.0104
                                           -0.0107  0.0007 -0.0075  0.0145 -0.0050
                                            0.0024  0.0045
    30. (1.98075) BD ( 1) C  12 - H  26  
                ( 60.55%)   0.7781* C  12 s( 30.78%)p 2.25( 69.15%)d 0.00(  0.07%)
                                            0.0004 -0.5546 -0.0160 -0.0001 -0.0002
                                           -0.3185 -0.0023  0.0033 -0.0006  0.7604
                                            0.0040 -0.0089  0.0016  0.1088 -0.0005
                                           -0.0017  0.0003  0.0150  0.0035 -0.0051
                                            0.0152  0.0128
                ( 39.45%)   0.6281* H  26 s(100.00%)
                                           -1.0000 -0.0008 -0.0010
    31. (1.97930) BD ( 1) C  13 - C  14  
                ( 49.48%)   0.7034* C  13 s( 34.72%)p 1.88( 65.25%)d 0.00(  0.03%)
                                            0.0001  0.5891 -0.0095  0.0016  0.0002
                                           -0.3111  0.0255  0.0025  0.0001  0.7375
                                           -0.0094 -0.0114  0.0011  0.0997  0.0317
                                           -0.0055  0.0008 -0.0103  0.0006  0.0067
                                           -0.0114 -0.0062
                ( 50.52%)   0.7108* C  14 s( 34.83%)p 1.87( 65.14%)d 0.00(  0.03%)
                                           -0.0000  0.5899  0.0157 -0.0008 -0.0002
                                            0.3031  0.0160 -0.0041  0.0004 -0.7374
                                            0.0140  0.0044 -0.0012 -0.1179  0.0364
                                           -0.0035 -0.0005 -0.0122  0.0019  0.0028
                                           -0.0100 -0.0068
    32. (1.65791) BD ( 2) C  13 - C  14  
                ( 49.56%)   0.7040* C  13 s(  0.00%)p 1.00( 99.96%)d 0.00(  0.04%)
                                           -0.0000 -0.0006  0.0002 -0.0006  0.0001
                                            0.7728  0.0151  0.0067 -0.0009  0.3936
                                            0.0076  0.0027 -0.0005 -0.4969 -0.0101
                                           -0.0042  0.0004  0.0129  0.0097 -0.0036
                                           -0.0078 -0.0104
                ( 50.44%)   0.7102* C  14 s(  0.00%)p 1.00( 99.96%)d 0.00(  0.04%)
                                           -0.0000 -0.0015  0.0001 -0.0004 -0.0000
                                            0.7747  0.0111  0.0081 -0.0024  0.3960
                                            0.0080  0.0026 -0.0010 -0.4923 -0.0076
                                           -0.0051  0.0016 -0.0064 -0.0010  0.0095
                                            0.0141 -0.0055
    33. (1.98109) BD ( 1) C  13 - H  27  
                ( 60.50%)   0.7778* C  13 s( 30.63%)p 2.26( 69.31%)d 0.00(  0.07%)
                                            0.0003 -0.5532 -0.0163 -0.0008 -0.0003
                                            0.2102  0.0016  0.0025  0.0002  0.4389
                                            0.0024  0.0044  0.0010  0.6753  0.0046
                                            0.0074  0.0010 -0.0073 -0.0084 -0.0190
                                            0.0041 -0.0127
                ( 39.50%)   0.6285* H  27 s(100.00%)
                                           -1.0000 -0.0009 -0.0010
    34. (1.97875) BD ( 1) C  14 - H  28  
                ( 60.69%)   0.7790* C  14 s( 30.35%)p 2.29( 69.58%)d 0.00(  0.07%)
                                            0.0004 -0.5507  0.0164  0.0003  0.0000
                                            0.5220  0.0014  0.0030  0.0011 -0.3170
                                           -0.0110  0.0001  0.0006  0.5680 -0.0054
                                            0.0041  0.0019  0.0103 -0.0187  0.0120
                                           -0.0058 -0.0052
                ( 39.31%)   0.6270* H  28 s(100.00%)
                                           -1.0000 -0.0019 -0.0006
    35. (1.99716) BD ( 1) C  15 - O  16  
                ( 27.09%)   0.5204* C  15 s(  0.03%)p99.99( 99.39%)d21.85(  0.58%)
                                            0.0000 -0.0162  0.0005 -0.0017 -0.0002
                                           -0.1511 -0.0115 -0.0059 -0.0020  0.7557
                                            0.0397  0.0178  0.0074  0.6299  0.0310
                                            0.0138  0.0061 -0.0540 -0.0372 -0.0177
                                            0.0023 -0.0349
                ( 72.91%)   0.8539* O  16 s(  0.04%)p99.99( 99.85%)d 3.03(  0.11%)
                                           -0.0000 -0.0190  0.0014 -0.0000  0.0000
                                           -0.1948  0.0009  0.0006  0.0005  0.7683
                                           -0.0000 -0.0000 -0.0026  0.6085  0.0005
                                            0.0002 -0.0022  0.0236  0.0151  0.0080
                                           -0.0019  0.0156
    36. (1.99408) BD ( 2) C  15 - O  16  
                ( 36.13%)   0.6010* C  15 s( 32.02%)p 2.12( 67.82%)d 0.00(  0.16%)
                                            0.0001 -0.5623  0.0629  0.0020  0.0017
                                            0.7370 -0.0578  0.0025 -0.0040 -0.1425
                                           -0.0046  0.0039  0.0003  0.3333 -0.0138
                                           -0.0054 -0.0013  0.0114 -0.0259  0.0073
                                           -0.0251  0.0083
                ( 63.87%)   0.7992* O  16 s( 36.90%)p 1.71( 62.99%)d 0.00(  0.11%)
                                           -0.0000 -0.6059  0.0429  0.0015  0.0000
                                           -0.6963  0.0220  0.0013 -0.0002  0.0990
                                           -0.0033  0.0013  0.0003 -0.3670  0.0106
                                           -0.0009 -0.0003  0.0071 -0.0226  0.0019
                                           -0.0220  0.0071
    37. (1.98827) BD ( 1) C  15 - H  29  
                ( 58.41%)   0.7643* C  15 s( 35.73%)p 1.80( 64.18%)d 0.00(  0.09%)
                                           -0.0002  0.5960  0.0457 -0.0021  0.0017
                                            0.0737  0.0178 -0.0078  0.0050 -0.4941
                                           -0.0066  0.0063  0.0002  0.6258  0.0123
                                           -0.0067 -0.0001 -0.0057  0.0042 -0.0226
                                           -0.0130  0.0142
                ( 41.59%)   0.6449* H  29 s(100.00%)
                                            1.0000 -0.0036  0.0014
    38. (1.99929) CR ( 1) C   1           s(100.00%)p 0.00(  0.00%)
                                            1.0000  0.0002  0.0000  0.0000  0.0000
                                            0.0002  0.0000  0.0000  0.0000  0.0002
                                            0.0000  0.0000  0.0000 -0.0001 -0.0000
                                           -0.0000 -0.0000  0.0000 -0.0000 -0.0000
                                           -0.0000 -0.0000
    39. (1.99929) CR ( 1) C   2           s(100.00%)p 0.00(  0.00%)
                                            1.0000  0.0001  0.0000  0.0000  0.0000
                                            0.0001  0.0000  0.0000  0.0000  0.0002
                                            0.0000  0.0000  0.0000  0.0002  0.0000
                                            0.0000  0.0000  0.0000  0.0000  0.0000
                                           -0.0000 -0.0000
    40. (1.99917) CR ( 1) C   3           s(100.00%)p 0.00(  0.00%)
                                            1.0000  0.0002 -0.0000 -0.0000 -0.0000
                                            0.0000 -0.0000 -0.0000  0.0000  0.0001
                                           -0.0000 -0.0000  0.0000  0.0003  0.0000
                                            0.0000  0.0000 -0.0000 -0.0000 -0.0000
                                            0.0000  0.0000
    41. (1.99911) CR ( 1) C   4           s(100.00%)p 0.00(  0.00%)
                                            1.0000 -0.0001  0.0000  0.0000  0.0000
                                            0.0000  0.0000 -0.0000  0.0000  0.0002
                                            0.0000  0.0000  0.0000 -0.0001  0.0000
                                           -0.0000 -0.0000 -0.0000  0.0000  0.0000
                                           -0.0000  0.0000
    42. (1.99916) CR ( 1) C   5           s(100.00%)p 0.00(  0.00%)
                                            1.0000  0.0002 -0.0000 -0.0000 -0.0000
                                           -0.0001 -0.0000 -0.0000 -0.0000 -0.0002
                                           -0.0000 -0.0000 -0.0000 -0.0003  0.0000
                                           -0.0000 -0.0000  0.0000  0.0000  0.0000
                                           -0.0000 -0.0000
    43. (1.99929) CR ( 1) C   6           s(100.00%)p 0.00(  0.00%)
                                            1.0000  0.0001  0.0000  0.0000  0.0000
                                            0.0000 -0.0000  0.0000  0.0000  0.0000
                                            0.0000  0.0000  0.0000 -0.0003 -0.0000
                                           -0.0000 -0.0000 -0.0000 -0.0000  0.0000
                                            0.0000  0.0000
    44. (1.99906) CR ( 1) C   7           s(100.00%)p 0.00(  0.00%)
                                            1.0000 -0.0000 -0.0000  0.0000  0.0000
                                           -0.0002  0.0000  0.0000 -0.0000  0.0001
                                           -0.0000 -0.0000  0.0000  0.0003  0.0000
                                            0.0000  0.0000  0.0000  0.0000  0.0000
                                            0.0000  0.0000
    45. (1.99894) CR ( 1) C   8           s(100.00%)p 0.00(  0.00%)
                                            1.0000  0.0001  0.0000  0.0000  0.0000
                                           -0.0001  0.0000 -0.0000  0.0000 -0.0003
                                           -0.0000  0.0000 -0.0000 -0.0001  0.0000
                                           -0.0000 -0.0000  0.0000  0.0000  0.0000
                                           -0.0000  0.0000
    46. (1.99940) CR ( 1) N   9           s(100.00%)
                                            1.0000  0.0001 -0.0000 -0.0000 -0.0000
                                            0.0000  0.0000 -0.0000  0.0000  0.0001
                                           -0.0000 -0.0000 -0.0000 -0.0000  0.0000
                                            0.0000  0.0000 -0.0000  0.0000 -0.0000
                                            0.0000  0.0000
    47. (1.99877) CR ( 1) C  10           s(100.00%)
                                            1.0000  0.0001 -0.0000 -0.0000 -0.0000
                                            0.0001 -0.0000  0.0000  0.0000 -0.0000
                                            0.0000 -0.0000 -0.0000  0.0001  0.0000
                                           -0.0000 -0.0000  0.0000  0.0000  0.0000
                                           -0.0000  0.0000
    48. (1.99912) CR ( 1) C  11           s(100.00%)p 0.00(  0.00%)
                                            1.0000  0.0003  0.0000 -0.0000 -0.0000
                                            0.0002 -0.0000  0.0000  0.0000 -0.0002
                                            0.0000 -0.0000 -0.0000  0.0000  0.0000
                                            0.0000  0.0000 -0.0000  0.0000 -0.0000
                                            0.0000  0.0000
    49. (1.99927) CR ( 1) C  12           s(100.00%)p 0.00(  0.00%)
                                            1.0000  0.0001  0.0000  0.0000  0.0000
                                            0.0001  0.0000 -0.0000  0.0000 -0.0003
                                           -0.0000  0.0000 -0.0000 -0.0001  0.0000
                                            0.0000 -0.0000 -0.0000 -0.0000  0.0000
                                           -0.0000 -0.0000
    50. (1.99928) CR ( 1) C  13           s(100.00%)p 0.00(  0.00%)
                                            1.0000  0.0001  0.0000  0.0000  0.0000
                                           -0.0001 -0.0000 -0.0000 -0.0000 -0.0002
                                           -0.0000 -0.0000 -0.0000 -0.0003 -0.0000
                                           -0.0000 -0.0000  0.0000  0.0000  0.0000
                                           -0.0000  0.0000
    51. (1.99915) CR ( 1) C  14           s(100.00%)p 0.00(  0.00%)
                                            1.0000  0.0001 -0.0000 -0.0000 -0.0000
                                           -0.0002 -0.0000 -0.0000 -0.0000  0.0000
                                            0.0000  0.0000 -0.0000 -0.0003  0.0000
                                           -0.0000 -0.0000 -0.0000  0.0000 -0.0000
                                            0.0000  0.0000
    52. (1.99947) CR ( 1) C  15           s(100.00%)p 0.00(  0.00%)
                                            1.0000  0.0001  0.0000 -0.0000  0.0000
                                           -0.0001  0.0000 -0.0000  0.0000 -0.0001
                                            0.0000  0.0000  0.0000  0.0001  0.0000
                                           -0.0000 -0.0000 -0.0000  0.0000 -0.0000
                                           -0.0000  0.0000
    53. (1.99981) CR ( 1) O  16           s(100.00%)p 0.00(  0.00%)
                                            1.0000  0.0002  0.0000 -0.0000  0.0000
                                           -0.0002  0.0000  0.0000 -0.0000 -0.0000
                                           -0.0000 -0.0000  0.0000 -0.0000  0.0000
                                            0.0000 -0.0000 -0.0000 -0.0000 -0.0000
                                           -0.0000  0.0000
    54. (1.70161) LP ( 1) N   9           s(  0.02%)p99.99( 99.97%)d 0.68(  0.01%)
                                            0.0000  0.0128 -0.0037  0.0004  0.0001
                                            0.1814  0.0070 -0.0006  0.0007 -0.7513
                                           -0.0192 -0.0024  0.0001 -0.6336 -0.0199
                                           -0.0053 -0.0002  0.0042  0.0052 -0.0011
                                           -0.0064 -0.0058
    55. (1.98855) LP ( 1) O  16           s( 63.26%)p 0.58( 36.74%)d 0.00(  0.01%)
                                           -0.0003  0.7951  0.0209  0.0007  0.0000
                                           -0.5363  0.0077  0.0013 -0.0048  0.0943
                                           -0.0009 -0.0005  0.0007 -0.2660  0.0035
                                            0.0011 -0.0022  0.0015 -0.0056  0.0020
                                           -0.0060  0.0019
    56. (1.90624) LP ( 2) O  16           s(  0.00%)p 1.00( 99.93%)d 0.00(  0.06%)
                                            0.0001 -0.0003  0.0012  0.0056 -0.0001
                                            0.4319  0.0063 -0.0014 -0.0015  0.6244
                                            0.0091  0.0017 -0.0004 -0.6502 -0.0093
                                           -0.0021  0.0001  0.0124 -0.0096  0.0088
                                            0.0121 -0.0124
    57. (1.99129) LP ( 1)Br  17           s( 84.50%)p 0.18( 15.50%)
                                            0.9192 -0.0041  0.1241  0.0009  0.1867
                                            0.0055  0.3236  0.0051
    58. (1.96596) LP ( 2)Br  17           s(  0.00%)p 1.00(100.00%)
                                            0.0027  0.0003  0.5243 -0.0069 -0.8111
                                            0.0113  0.2592 -0.0039
    59. (1.92824) LP ( 3)Br  17           s(  0.00%)p 1.00(100.00%)
                                            0.0023  0.0003 -0.7913  0.0133 -0.3518
                                            0.0060  0.4997 -0.0086
    60. (0.00541) RY*( 1) C   1           s(  1.12%)p83.18( 93.44%)d 4.84(  5.44%)
                                            0.0000 -0.0244  0.1019  0.0040  0.0154
                                            0.0146 -0.5636  0.0617 -0.0325  0.0173
                                           -0.6793  0.0798 -0.0382 -0.0101  0.3729
                                           -0.0490  0.0211 -0.1046  0.0880  0.1440
                                            0.0074  0.1221
    61. (0.00193) RY*( 2) C   1           s(  0.03%)p99.99( 98.05%)d57.78(  1.92%)
                                           -0.0000  0.0000  0.0170  0.0066  0.0010
                                            0.0055  0.1279 -0.0209 -0.0317  0.0159
                                            0.3719 -0.0584 -0.0911  0.0374  0.8629
                                           -0.1409 -0.2157 -0.0449 -0.0652 -0.0668
                                            0.0263  0.0881
    62. (0.00084) RY*( 3) C   1           s(  0.06%)p99.99( 91.42%)d99.99(  8.53%)
                                           -0.0000  0.0001 -0.0011  0.0236  0.0021
                                           -0.0167  0.7349  0.1614  0.0937  0.0123
                                           -0.5457 -0.1426 -0.0656 -0.0031  0.1250
                                            0.0171  0.0198  0.0431 -0.1287  0.1304
                                            0.2190 -0.0435
    63. (0.00055) RY*( 4) C   1           s(  0.20%)p 4.92(  1.00%)d99.99( 98.80%)
                                           -0.0000  0.0004  0.0411  0.0182  0.0020
                                            0.0083 -0.0597 -0.0122 -0.0066 -0.0066
                                            0.0501  0.0161 -0.0004  0.0028 -0.0076
                                            0.0532 -0.0203 -0.2292 -0.7296  0.4802
                                           -0.3616 -0.2046
    64. (0.00044) RY*( 5) C   1           s(  0.11%)p99.99( 94.95%)d45.64(  4.94%)
                                           -0.0000  0.0004  0.0145  0.0294  0.0024
                                            0.0024  0.0292  0.1210 -0.0419  0.0093
                                            0.0289  0.3418 -0.1146  0.0202  0.1038
                                            0.8516 -0.2551  0.0801  0.1475  0.0848
                                           -0.0175 -0.1171
    65. (0.00037) RY*( 6) C   1           s( 89.13%)p 0.09(  8.02%)d 0.03(  2.85%)
                                           -0.0000  0.0034  0.9419  0.0378 -0.0509
                                           -0.0136  0.0676  0.0591  0.1421 -0.0157
                                            0.0773  0.0325  0.1765  0.0079 -0.0648
                                           -0.0323 -0.0896  0.0495  0.0470  0.0666
                                           -0.0098  0.1389
    66. (0.00018) RY*( 7) C   1           s( 80.53%)p 0.03(  2.38%)d 0.21( 17.09%)
                                            0.0000 -0.0048 -0.1491  0.8849 -0.0036
                                            0.0048  0.0083 -0.0038  0.0929  0.0058
                                            0.0318  0.0135  0.1097 -0.0032 -0.0153
                                           -0.0252 -0.0295  0.1785  0.0430  0.1913
                                           -0.0901  0.3041
    67. (0.00007) RY*( 8) C   1           s(  0.03%)p99.99( 20.97%)d99.99( 79.00%)
    68. (0.00005) RY*( 9) C   1           s(  4.75%)p13.71( 65.08%)d 6.36( 30.17%)
    69. (0.00002) RY*(10) C   1           s(  8.47%)p 4.44( 37.59%)d 6.37( 53.94%)
    70. (0.00000) RY*(11) C   1           s( 98.83%)p 0.01(  0.67%)d 0.01(  0.50%)
    71. (0.00001) RY*(12) C   1           s(  3.81%)p18.42( 70.22%)d 6.81( 25.97%)
    72. (0.00000) RY*(13) C   1           s(  5.14%)p 6.73( 34.64%)d11.71( 60.22%)
    73. (0.00001) RY*(14) C   1           s(  0.36%)p99.99( 92.01%)d21.02(  7.63%)
    74. (0.00000) RY*(15) C   1           s(  5.34%)p16.26( 86.87%)d 1.46(  7.79%)
    75. (0.00000) RY*(16) C   1           s(  0.23%)p39.57(  9.17%)d99.99( 90.60%)
    76. (0.00000) RY*(17) C   1           s(  1.93%)p48.49( 93.60%)d 2.31(  4.47%)
    77. (0.00573) RY*( 1) C   2           s(  0.48%)p99.99( 94.63%)d10.13(  4.89%)
                                            0.0000 -0.0260  0.0472 -0.0432  0.0071
                                            0.0122 -0.3912  0.0584 -0.0279  0.0201
                                           -0.6632  0.0788 -0.0415  0.0143 -0.5831
                                            0.0034 -0.0231 -0.0433 -0.1239 -0.1679
                                            0.0419  0.0413
    78. (0.00197) RY*( 2) C   2           s(  0.08%)p99.99( 98.05%)d22.51(  1.87%)
                                            0.0000  0.0017 -0.0173  0.0226  0.0045
                                            0.0175  0.4282 -0.0674 -0.0943  0.0164
                                            0.3939 -0.0545 -0.0873 -0.0326 -0.7525
                                            0.1225  0.1872 -0.0606  0.0153  0.0488
                                            0.0113  0.1109
    79. (0.00081) RY*( 3) C   2           s(  0.05%)p99.99( 87.86%)d99.99( 12.09%)
                                           -0.0000  0.0000  0.0175 -0.0131  0.0017
                                            0.0172 -0.7110 -0.2005 -0.0637 -0.0132
                                            0.5335  0.1556  0.0554  0.0025 -0.1254
                                           -0.0224 -0.0173 -0.0989 -0.0349 -0.0357
                                           -0.3296  0.0026
    80. (0.00057) RY*( 4) C   2           s(  0.26%)p16.64(  4.39%)d99.99( 95.35%)
                                            0.0000  0.0003  0.0247  0.0450  0.0019
                                           -0.0046 -0.1531 -0.0023 -0.0628  0.0032
                                            0.1111 -0.0257  0.0490 -0.0013 -0.0303
                                           -0.0071 -0.0089  0.0563 -0.6082  0.5227
                                            0.5209 -0.1893
    81. (0.00045) RY*( 5) C   2           s( 86.05%)p 0.13( 11.25%)d 0.03(  2.71%)
                                            0.0000  0.0032  0.9269 -0.0205 -0.0290
                                           -0.0051  0.0612  0.1611  0.0381 -0.0108
                                            0.0681  0.1383  0.0894 -0.0186  0.0224
                                           -0.1319  0.1766  0.0755 -0.0818 -0.1139
                                           -0.0070  0.0406
    82. (0.00027) RY*( 6) C   2           s(  9.36%)p 8.92( 83.51%)d 0.76(  7.12%)
                                           -0.0000  0.0016  0.2533 -0.1708 -0.0170
                                           -0.0110 -0.0343 -0.3490  0.1737 -0.0108
                                           -0.0636 -0.3451  0.1814  0.0120  0.0411
                                            0.6766 -0.2572 -0.1830  0.0241  0.0748
                                            0.0349  0.1743
    83. (0.00016) RY*( 7) C   2           s( 76.06%)p 0.11(  8.29%)d 0.21( 15.65%)
                                            0.0000 -0.0047 -0.0306  0.8713 -0.0203
                                            0.0021  0.0104 -0.1239  0.1031  0.0034
                                           -0.0362  0.0105  0.1358  0.0043  0.0286
                                            0.1790  0.0641  0.2135 -0.2104 -0.1880
                                           -0.0809  0.1573
    84. (0.00008) RY*( 8) C   2           s(  3.16%)p10.50( 33.23%)d20.10( 63.60%)
    85. (0.00005) RY*( 9) C   2           s(  9.14%)p 6.62( 60.46%)d 3.33( 30.40%)
    86. (0.00003) RY*(10) C   2           s(  4.92%)p 4.93( 24.23%)d14.41( 70.85%)
    87. (0.00002) RY*(11) C   2           s(  0.37%)p99.99( 95.98%)d 9.82(  3.65%)
    88. (0.00001) RY*(12) C   2           s(  6.36%)p13.21( 83.96%)d 1.52(  9.69%)
    89. (0.00001) RY*(13) C   2           s(  1.64%)p18.73( 30.62%)d41.43( 67.74%)
    90. (0.00001) RY*(14) C   2           s(  4.72%)p15.27( 72.10%)d 4.91( 23.18%)
    91. (0.00000) RY*(15) C   2           s( 96.43%)p 0.03(  2.57%)d 0.01(  1.00%)
    92. (0.00000) RY*(16) C   2           s(  0.96%)p10.00(  9.64%)d92.69( 89.39%)
    93. (0.00000) RY*(17) C   2           s(  0.06%)p99.99( 99.30%)d11.34(  0.65%)
    94. (0.00593) RY*( 1) C   3           s(  0.12%)p99.99( 95.08%)d39.34(  4.80%)
                                            0.0000 -0.0225  0.0258 -0.0050  0.0044
                                           -0.0027  0.2597  0.0376  0.0098 -0.0012
                                            0.1409  0.0205  0.0026  0.0267 -0.9263
                                            0.0400 -0.0341  0.0888  0.0540  0.0129
                                           -0.0258 -0.1907
    95. (0.00210) RY*( 2) C   3           s(  0.14%)p99.99( 97.51%)d17.00(  2.35%)
                                            0.0000  0.0156  0.0307  0.0055 -0.0129
                                            0.0186  0.5263 -0.0657 -0.0737  0.0240
                                            0.7641 -0.1650 -0.1067  0.0035  0.2524
                                           -0.0279  0.0241  0.0538 -0.0816 -0.1128
                                            0.0349  0.0006
    96. (0.00144) RY*( 3) C   3           s(  0.09%)p99.99( 83.73%)d99.99( 16.18%)
                                            0.0000  0.0000  0.0253 -0.0148  0.0071
                                            0.0035 -0.6692 -0.2783 -0.0504 -0.0024
                                            0.5136  0.1213 -0.0050  0.0013 -0.1318
                                           -0.1161 -0.0068 -0.1359 -0.1893  0.0924
                                           -0.3137 -0.0231
    97. (0.00056) RY*( 4) C   3           s(  6.86%)p 4.14( 28.39%)d 9.44( 64.75%)
                                            0.0000 -0.0020  0.2320 -0.1210 -0.0118
                                           -0.0074  0.3437 -0.2278  0.0332  0.0041
                                           -0.2114  0.2284 -0.0154  0.0038  0.0710
                                            0.1026 -0.0058 -0.2048 -0.0471 -0.1461
                                           -0.7628 -0.0096
    98. (0.00054) RY*( 5) C   3           s( 81.30%)p 0.10(  7.93%)d 0.13( 10.78%)
                                           -0.0000 -0.0038  0.8642 -0.2569  0.0050
                                           -0.0071 -0.0573 -0.2277 -0.0043 -0.0113
                                           -0.0498 -0.0958  0.0682  0.0147 -0.0198
                                           -0.0593 -0.0590  0.0934 -0.0634 -0.0328
                                            0.3046  0.0335
    99. (0.00028) RY*( 6) C   3           s( 14.12%)p 5.73( 80.94%)d 0.35(  4.93%)
                                            0.0000 -0.0041  0.2408  0.2818 -0.0615
                                            0.0069 -0.0189  0.2834 -0.2964  0.0082
                                            0.0897  0.6712 -0.3082  0.0091  0.0738
                                            0.2852 -0.0202  0.1516  0.0107  0.1281
                                            0.0858 -0.0497
   100. (0.00022) RY*( 7) C   3           s( 39.05%)p 1.23( 47.84%)d 0.34( 13.11%)
                                           -0.0000  0.0059  0.2565  0.5679  0.0463
                                           -0.0068 -0.0696  0.3517  0.0118 -0.0029
                                           -0.0600 -0.3025 -0.1817  0.0080 -0.0079
                                           -0.4007 -0.2467 -0.0804 -0.0930 -0.2417
                                           -0.1963 -0.1380
   101. (0.00018) RY*( 8) C   3           s( 11.28%)p 7.47( 84.20%)d 0.40(  4.52%)
                                            0.0000 -0.0081  0.1699  0.2889 -0.0201
                                           -0.0011 -0.1022  0.1465  0.2215  0.0013
                                            0.1094 -0.3448  0.2432  0.0027 -0.0047
                                            0.7543  0.0462 -0.1227 -0.0137  0.1038
                                           -0.0991  0.0966
   102. (0.00011) RY*( 9) C   3           s( 22.99%)p 1.07( 24.50%)d 2.28( 52.52%)
                                            0.0000  0.0003  0.0798  0.4725  0.0152
                                            0.0120  0.1595 -0.3778  0.0547  0.0089
                                            0.0015  0.0610  0.0644  0.0014 -0.0375
                                           -0.2399  0.0820 -0.1679  0.4034  0.4711
                                            0.0420  0.3324
   103. (0.00010) RY*(10) C   3           s(  6.33%)p 9.52( 60.28%)d 5.27( 33.39%)
                                           -0.0000  0.0028 -0.1461  0.1748  0.1068
                                           -0.0019 -0.0002 -0.4974 -0.2854 -0.0104
                                           -0.1195 -0.0644 -0.2889 -0.0039 -0.0546
                                            0.2818 -0.2992 -0.3705 -0.0491 -0.3221
                                            0.2824 -0.1036
   104. (0.00007) RY*(11) C   3           s( 16.78%)p 1.94( 32.63%)d 3.02( 50.59%)
   105. (0.00004) RY*(12) C   3           s(  0.40%)p90.94( 36.63%)d99.99( 62.97%)
   106. (0.00001) RY*(13) C   3           s(  0.40%)p19.59(  7.86%)d99.99( 91.74%)
   107. (0.00002) RY*(14) C   3           s(  3.82%)p15.88( 60.72%)d 9.27( 35.46%)
   108. (0.00001) RY*(15) C   3           s(  2.16%)p25.07( 54.22%)d20.17( 43.61%)
   109. (0.00000) RY*(16) C   3           s(  0.06%)p99.99( 97.20%)d45.14(  2.74%)
   110. (0.00000) RY*(17) C   3           s( 94.19%)p 0.00(  0.41%)d 0.06(  5.40%)
   111. (0.00700) RY*( 1) C   4           s(  1.80%)p52.56( 94.88%)d 1.84(  3.32%)
                                            0.0000 -0.0097  0.1114 -0.0743  0.0051
                                            0.0099 -0.5617 -0.0169 -0.0158  0.0162
                                           -0.7411  0.0083 -0.0256 -0.0049  0.2866
                                            0.0148  0.0096  0.0796 -0.0840 -0.1241
                                           -0.0043 -0.0663
   112. (0.00334) RY*( 2) C   4           s(  1.35%)p68.57( 92.41%)d 4.63(  6.24%)
                                            0.0000  0.0061  0.1000  0.0585 -0.0049
                                            0.0060 -0.7178 -0.0185 -0.0133 -0.0107
                                            0.6182  0.0118  0.0304  0.0100  0.1548
                                            0.0118 -0.0276 -0.0359  0.0302 -0.0263
                                           -0.2297 -0.0821
   113. (0.00314) RY*( 3) C   4           s(  2.69%)p34.72( 93.24%)d 1.52(  4.08%)
                                            0.0000  0.0074  0.1633  0.0115 -0.0014
                                           -0.0074  0.3323 -0.0809  0.0149  0.0055
                                            0.1229 -0.0311 -0.0097  0.0172  0.8919
                                           -0.0239 -0.0501  0.0910  0.0624  0.0612
                                            0.0182 -0.1566
   114. (0.00093) RY*( 4) C   4           s( 86.64%)p 0.12( 10.17%)d 0.04(  3.19%)
                                           -0.0000 -0.0003  0.9297 -0.0437 -0.0070
                                           -0.0043  0.1119 -0.1465  0.0736 -0.0112
                                           -0.0128  0.0198  0.1234 -0.0002 -0.2109
                                            0.0362  0.0249 -0.1025 -0.1002 -0.0244
                                           -0.0783 -0.0681
   115. (0.00068) RY*( 5) C   4           s(  4.08%)p 0.55(  2.23%)d22.96( 93.69%)
                                            0.0000  0.0003 -0.1286  0.1558 -0.0020
                                            0.0084  0.0532 -0.0409 -0.0245 -0.0048
                                           -0.0630  0.1030 -0.0365  0.0011  0.0324
                                           -0.0128  0.0048 -0.2358 -0.7123  0.4537
                                           -0.3768 -0.1613
   116. (0.00047) RY*( 6) C   4           s( 59.93%)p 0.58( 34.84%)d 0.09(  5.23%)
                                           -0.0000 -0.0003  0.1404  0.7610  0.0204
                                           -0.0035 -0.0304  0.5377  0.0281  0.0002
                                           -0.0395 -0.0361  0.0639 -0.0009  0.0012
                                           -0.2248  0.0015  0.0542 -0.0073 -0.0008
                                            0.2101 -0.0721
   117. (0.00030) RY*( 7) C   4           s(  3.81%)p12.89( 49.13%)d12.34( 47.05%)
                                           -0.0000  0.0001 -0.0715  0.1792  0.0299
                                            0.0003  0.0450 -0.0546 -0.0080 -0.0026
                                           -0.0633 -0.0489  0.0884 -0.0173 -0.1041
                                            0.5047  0.4542  0.2312  0.2658  0.1108
                                           -0.2027 -0.5413
   118. (0.00020) RY*( 8) C   4           s(  5.43%)p 5.76( 31.31%)d11.64( 63.25%)
                                           -0.0000 -0.0003 -0.0635  0.2204 -0.0414
                                            0.0079  0.1363 -0.1273 -0.0151 -0.0056
                                           -0.1236  0.3965  0.0435  0.0002  0.0164
                                           -0.3179  0.0475 -0.1200  0.2953 -0.3338
                                           -0.6407  0.0949
   119. (0.00016) RY*( 9) C   4           s( 19.67%)p 2.94( 57.84%)d 1.14( 22.48%)
                                            0.0000  0.0011 -0.0979  0.4315 -0.0308
                                           -0.0000  0.0160 -0.4137  0.2180  0.0040
                                            0.0099  0.0322  0.1185  0.0099  0.0393
                                            0.5100 -0.2874 -0.0716 -0.1980 -0.3593
                                            0.1301  0.1856
   120. (0.00011) RY*(10) C   4           s(  1.14%)p72.44( 82.80%)d14.05( 16.06%)
                                            0.0000  0.0020 -0.0205  0.1024  0.0227
                                            0.0042  0.0439 -0.1523 -0.0891 -0.0002
                                           -0.0698 -0.7476 -0.2180 -0.0051 -0.1034
                                           -0.1620 -0.3829 -0.0765  0.1063 -0.0965
                                           -0.2615 -0.2563
   121. (0.00010) RY*(11) C   4           s(  2.74%)p23.50( 64.41%)d11.99( 32.85%)
                                           -0.0000 -0.0064  0.1176 -0.0684 -0.0940
                                           -0.0034  0.0607  0.5072 -0.1823 -0.0021
                                           -0.0473 -0.0667 -0.1263  0.0067  0.0713
                                            0.5190 -0.2296  0.0415  0.0938  0.0938
                                           -0.3794  0.4065
   122. (0.00008) RY*(12) C   4           s(  6.60%)p 6.11( 40.34%)d 8.04( 53.07%)
   123. (0.00008) RY*(13) C   4           s(  4.55%)p 4.98( 22.64%)d16.01( 72.82%)
   124. (0.00006) RY*(14) C   4           s(  3.37%)p20.79( 70.04%)d 7.89( 26.60%)
   125. (0.00003) RY*(15) C   4           s(  3.15%)p16.95( 53.41%)d13.78( 43.44%)
   126. (0.00001) RY*(16) C   4           s(  0.22%)p99.99( 98.40%)d 6.38(  1.38%)
   127. (0.00001) RY*(17) C   4           s( 92.86%)p 0.02(  2.01%)d 0.06(  5.13%)
   128. (0.00556) RY*( 1) C   5           s(  0.36%)p99.99( 94.78%)d13.59(  4.86%)
                                            0.0000 -0.0205  0.0548  0.0109  0.0053
                                           -0.0139  0.4630  0.0291  0.0271 -0.0178
                                            0.7029 -0.0204  0.0204 -0.0110  0.4832
                                           -0.0499  0.0206 -0.0417 -0.1304 -0.1634
                                            0.0368  0.0424
   129. (0.00206) RY*( 2) C   5           s(  1.23%)p77.84( 96.03%)d 2.22(  2.73%)
                                            0.0000  0.0178  0.1086 -0.0102 -0.0111
                                            0.0070  0.4413  0.0033 -0.0508  0.0096
                                            0.2734 -0.0660 -0.0760 -0.0243 -0.8086
                                            0.1304  0.0810  0.1049 -0.0318 -0.0112
                                           -0.0412 -0.1161
   130. (0.00113) RY*( 3) C   5           s(  0.04%)p99.99( 76.24%)d99.99( 23.72%)
                                           -0.0000  0.0001  0.0055  0.0190  0.0028
                                           -0.0175  0.5944  0.2424  0.0767  0.0103
                                           -0.5277 -0.1195 -0.0095  0.0000  0.1851
                                            0.1299 -0.0097 -0.0215 -0.3495  0.2898
                                            0.1514 -0.0882
   131. (0.00057) RY*( 4) C   5           s(  5.55%)p 5.44( 30.22%)d11.57( 64.23%)
                                            0.0000 -0.0007  0.2167 -0.0925  0.0058
                                           -0.0004  0.3560 -0.2420  0.0755 -0.0076
                                           -0.2961  0.0932  0.0265  0.0024  0.1036
                                            0.0481 -0.0309 -0.1149  0.3851 -0.3351
                                           -0.5985  0.1015
   132. (0.00047) RY*( 5) C   5           s( 75.43%)p 0.25( 18.93%)d 0.07(  5.64%)
                                            0.0000 -0.0056  0.8545 -0.1551  0.0096
                                           -0.0139 -0.1790 -0.0791  0.1331 -0.0149
                                            0.0439 -0.2525  0.1681  0.0015  0.0637
                                            0.1524 -0.1079  0.0877 -0.0216  0.1430
                                            0.1208 -0.1147
   133. (0.00030) RY*( 6) C   5           s( 21.64%)p 3.49( 75.49%)d 0.13(  2.86%)
                                            0.0000 -0.0066  0.3528  0.2996 -0.0461
                                           -0.0005  0.0474  0.1120 -0.1794 -0.0036
                                           -0.1109  0.1186 -0.1398 -0.0112 -0.0526
                                           -0.7848  0.2081  0.0682 -0.1251 -0.0405
                                           -0.0326  0.0751
   134. (0.00013) RY*( 7) C   5           s(  2.44%)p26.64( 65.03%)d13.32( 32.52%)
                                            0.0000  0.0092  0.0899 -0.0051  0.1274
                                           -0.0073 -0.0758  0.1286 -0.0935 -0.0071
                                           -0.0600  0.2781  0.0592  0.0054  0.0975
                                            0.2377  0.6847 -0.0569  0.0051 -0.2586
                                            0.0763 -0.4993
   135. (0.00013) RY*( 8) C   5           s(  5.88%)p10.89( 64.05%)d 5.11( 30.07%)
                                            0.0000  0.0040  0.1943  0.1342  0.0549
                                            0.0048 -0.0059  0.4412  0.1023  0.0064
                                            0.0909  0.5937  0.1458 -0.0133 -0.0777
                                            0.2158 -0.0228 -0.1926  0.1306  0.2468
                                           -0.0042  0.4309
   136. (0.00006) RY*( 9) C   5           s(  7.55%)p 1.58( 11.94%)d10.66( 80.51%)
   137. (0.00006) RY*(10) C   5           s(  3.35%)p20.80( 69.59%)d 8.09( 27.07%)
   138. (0.00007) RY*(11) C   5           s( 29.27%)p 1.49( 43.60%)d 0.93( 27.13%)
   139. (0.00004) RY*(12) C   5           s( 43.29%)p 0.32( 14.06%)d 0.99( 42.65%)
   140. (0.00002) RY*(13) C   5           s(  3.23%)p 5.98( 19.34%)d23.94( 77.43%)
   141. (0.00001) RY*(14) C   5           s(  7.30%)p12.27( 89.57%)d 0.43(  3.13%)
   142. (0.00001) RY*(15) C   5           s(  1.40%)p68.55( 96.07%)d 1.81(  2.53%)
   143. (0.00002) RY*(16) C   5           s(  2.64%)p 9.83( 25.94%)d27.05( 71.42%)
   144. (0.00000) RY*(17) C   5           s( 89.47%)p 0.10(  9.19%)d 0.01(  1.33%)
   145. (0.00576) RY*( 1) C   6           s(  0.35%)p99.99( 94.85%)d13.88(  4.80%)
                                            0.0000 -0.0261  0.0431 -0.0293  0.0076
                                            0.0068 -0.1460  0.0393 -0.0170  0.0026
                                            0.0123  0.0365 -0.0121 -0.0271  0.9572
                                           -0.0623  0.0526  0.0806  0.0559  0.0187
                                           -0.0291 -0.1928
   146. (0.00202) RY*( 2) C   6           s(  0.35%)p99.99( 97.58%)d 5.83(  2.07%)
                                            0.0000 -0.0018  0.0463 -0.0371 -0.0051
                                           -0.0232 -0.5524  0.0954  0.1262 -0.0320
                                           -0.7646  0.1375  0.1784 -0.0047 -0.0865
                                            0.0165  0.0323  0.0242 -0.0728 -0.1146
                                            0.0023 -0.0404
   147. (0.00093) RY*( 3) C   6           s(  0.02%)p99.99( 76.68%)d99.99( 23.30%)
                                            0.0000  0.0003  0.0073  0.0119  0.0005
                                           -0.0097  0.6635  0.1639  0.0432  0.0059
                                           -0.5062 -0.1650 -0.0267 -0.0014  0.1098
                                            0.0361  0.0113  0.0925 -0.1195  0.1679
                                            0.4244 -0.0427
   148. (0.00054) RY*( 4) C   6           s(  0.14%)p99.99( 16.17%)d99.99( 83.69%)
                                            0.0000 -0.0001  0.0364  0.0085  0.0027
                                            0.0113 -0.3090 -0.0541 -0.0800 -0.0096
                                            0.2165 -0.0095  0.0789  0.0028 -0.0519
                                           -0.0255 -0.0119  0.2789  0.2676 -0.0469
                                            0.8259  0.0563
   149. (0.00046) RY*( 5) C   6           s( 87.40%)p 0.11(  9.66%)d 0.03(  2.94%)
                                           -0.0000  0.0026  0.9318 -0.0687 -0.0326
                                            0.0008  0.0700  0.1308  0.0102  0.0059
                                            0.0539  0.1424 -0.0349  0.0220 -0.0674
                                           -0.0960 -0.1892  0.1404 -0.0140 -0.0161
                                           -0.0624 -0.0732
   150. (0.00026) RY*( 6) C   6           s( 15.30%)p 5.00( 76.53%)d 0.53(  8.17%)
                                           -0.0000 -0.0019 -0.1803  0.3468  0.0137
                                            0.0117  0.0492  0.4589 -0.2255  0.0151
                                            0.0507  0.6316 -0.3005 -0.0021 -0.0283
                                            0.0876 -0.0288  0.1651 -0.1434 -0.1744
                                            0.0381 -0.0451
   151. (0.00013) RY*( 7) C   6           s( 60.33%)p 0.31( 18.45%)d 0.35( 21.22%)
                                            0.0000 -0.0045 -0.0060  0.7751 -0.0491
                                           -0.0018 -0.0235 -0.2213  0.1249 -0.0059
                                           -0.0563 -0.1910  0.1263 -0.0057 -0.0132
                                           -0.0951 -0.2335  0.3868  0.0673  0.1565
                                           -0.1633 -0.0832
   152. (0.00007) RY*( 8) C   6           s(  3.72%)p 9.15( 34.08%)d16.70( 62.19%)
   153. (0.00005) RY*( 9) C   6           s(  5.57%)p11.01( 61.26%)d 5.96( 33.17%)
   154. (0.00002) RY*(10) C   6           s(  0.91%)p99.99( 91.70%)d 8.09(  7.39%)
   155. (0.00002) RY*(11) C   6           s( 14.78%)p 0.96( 14.21%)d 4.81( 71.02%)
   156. (0.00001) RY*(12) C   6           s(  7.32%)p12.15( 88.88%)d 0.52(  3.81%)
   157. (0.00000) RY*(13) C   6           s(  2.08%)p40.22( 83.47%)d 6.96( 14.45%)
   158. (0.00000) RY*(14) C   6           s(  0.36%)p35.00( 12.74%)d99.99( 86.90%)
   159. (0.00000) RY*(15) C   6           s( 98.52%)p 0.01(  0.92%)d 0.01(  0.56%)
   160. (0.00000) RY*(16) C   6           s(  1.91%)p42.28( 80.85%)d 9.01( 17.23%)
   161. (0.00001) RY*(17) C   6           s(  1.05%)p40.14( 42.04%)d54.35( 56.92%)
   162. (0.01014) RY*( 1) C   7           s(  3.27%)p28.79( 94.17%)d 0.78(  2.56%)
                                            0.0000 -0.0002  0.1807  0.0072 -0.0008
                                           -0.0115 -0.1969 -0.0216  0.0478  0.0097
                                           -0.1359  0.0500 -0.0090  0.0363 -0.9366
                                           -0.0111 -0.0160 -0.0274  0.0295 -0.0416
                                            0.0257 -0.1468
   163. (0.00445) RY*( 2) C   7           s(  2.18%)p42.69( 93.24%)d 2.10(  4.58%)
                                            0.0000 -0.0110  0.1473 -0.0033 -0.0022
                                            0.0023  0.6381 -0.1079  0.0076  0.0065
                                            0.6814  0.0275 -0.0123  0.0143 -0.1881
                                            0.1114  0.0124  0.0261 -0.1635  0.0032
                                            0.0831 -0.1070
   164. (0.00322) RY*( 3) C   7           s(  4.65%)p15.07( 70.01%)d 5.45( 25.35%)
                                            0.0000  0.0059  0.2124 -0.0357 -0.0075
                                           -0.0075 -0.3060 -0.3249  0.0445  0.0123
                                            0.1552  0.6636 -0.0275  0.0086  0.1665
                                            0.0540 -0.0515 -0.4252 -0.1657 -0.1240
                                           -0.0435 -0.1673
   165. (0.00212) RY*( 4) C   7           s(  1.80%)p51.61( 92.81%)d 3.00(  5.39%)
                                           -0.0000 -0.0252  0.1300  0.0193  0.0082
                                            0.0131  0.6033  0.1637 -0.0635 -0.0037
                                           -0.6058  0.3912 -0.0341  0.0190  0.0157
                                            0.0952 -0.0473 -0.0224 -0.0350  0.0771
                                           -0.1567 -0.1471
   166. (0.00156) RY*( 5) C   7           s(  3.84%)p24.67( 94.66%)d 0.39(  1.50%)
                                            0.0000  0.0088 -0.0940  0.1716 -0.0018
                                           -0.0092 -0.0983  0.8342  0.1202  0.0034
                                            0.2780  0.3387  0.0098 -0.0044 -0.0385
                                           -0.1790  0.0303 -0.0484  0.0334 -0.0486
                                           -0.0621  0.0731
   167. (0.00102) RY*( 6) C   7           s( 13.83%)p 1.87( 25.86%)d 4.36( 60.31%)
                                            0.0000  0.0010  0.3079 -0.2086  0.0012
                                           -0.0102  0.0146 -0.1160  0.0675  0.0004
                                            0.0990  0.0133 -0.0521  0.0101  0.0293
                                           -0.4663 -0.0962  0.3170  0.1418 -0.1652
                                           -0.6715  0.0656
   168. (0.00082) RY*( 7) C   7           s(  8.04%)p 8.41( 67.60%)d 3.03( 24.36%)
                                           -0.0000 -0.0038  0.1539  0.2365  0.0266
                                            0.0139  0.1041 -0.0613 -0.0616 -0.0028
                                           -0.0867 -0.1100  0.0096  0.0090  0.0512
                                           -0.7936 -0.0719 -0.2132 -0.1651  0.1225
                                            0.3735 -0.1281
   169. (0.00052) RY*( 8) C   7           s( 20.27%)p 1.79( 36.25%)d 2.15( 43.48%)
                                            0.0000  0.0001  0.0497  0.4474  0.0077
                                           -0.0078  0.0234  0.0585  0.1637  0.0024
                                           -0.0545 -0.3849 -0.3883  0.0034  0.0420
                                            0.1311  0.1038 -0.3323 -0.2236 -0.3575
                                           -0.3333 -0.1884
   170. (0.00044) RY*( 9) C   7           s( 59.07%)p 0.55( 32.74%)d 0.14(  8.19%)
                                           -0.0000 -0.0018  0.7661  0.0372  0.0489
                                            0.0126 -0.1435  0.2431 -0.0225 -0.0025
                                           -0.0045 -0.1744  0.0348  0.0213  0.1792
                                            0.2629 -0.3372  0.1456  0.0477 -0.0067
                                            0.2338 -0.0608
   171. (0.00024) RY*(10) C   7           s(  4.03%)p12.54( 50.51%)d11.29( 45.46%)
                                            0.0000 -0.0002  0.0877  0.1791 -0.0221
                                           -0.0026 -0.0535 -0.0829  0.6839  0.0074
                                            0.0023 -0.0092  0.0835 -0.0031  0.0380
                                            0.0488  0.1290  0.0607 -0.0438  0.6511
                                           -0.1389 -0.0761
   172. (0.00018) RY*(11) C   7           s(  1.09%)p32.95( 36.03%)d57.49( 62.87%)
                                           -0.0000  0.0011 -0.0380  0.0716 -0.0661
                                           -0.0004 -0.0737 -0.0714  0.2017 -0.0102
                                           -0.0600  0.2293 -0.4363  0.0092  0.0682
                                           -0.0463  0.2357  0.6316 -0.1526 -0.2510
                                            0.3322 -0.1820
   173. (0.00014) RY*(12) C   7           s(  0.66%)p60.40( 40.01%)d89.57( 59.33%)
                                           -0.0000 -0.0114  0.0386  0.0694  0.0136
                                            0.0171  0.2048 -0.1242  0.5374 -0.0072
                                           -0.0862  0.0416  0.2062  0.0098 -0.0014
                                           -0.0294 -0.0313 -0.1496  0.4111 -0.4704
                                            0.2392  0.3512
   174. (0.00011) RY*(13) C   7           s(  6.67%)p 6.74( 44.93%)d 7.25( 48.40%)
                                            0.0000 -0.0054  0.0568  0.2380  0.0825
                                            0.0030  0.0200 -0.1189 -0.1418  0.0013
                                            0.0365  0.1404 -0.5902 -0.0123 -0.0906
                                            0.0246 -0.1904 -0.0445  0.1180  0.2728
                                            0.0170  0.6272
   175. (0.00007) RY*(14) C   7           s(  1.81%)p 6.30( 11.41%)d47.89( 86.78%)
   176. (0.00007) RY*(15) C   7           s( 39.62%)p 1.24( 49.14%)d 0.28( 11.24%)
   177. (0.00004) RY*(16) C   7           s( 38.55%)p 1.43( 54.95%)d 0.17(  6.50%)
   178. (0.00001) RY*(17) C   7           s( 90.58%)p 0.07(  5.95%)d 0.04(  3.48%)
   179. (0.00715) RY*( 1) C   8           s(  0.52%)p99.99( 96.37%)d 5.99(  3.11%)
                                            0.0000 -0.0042  0.0635 -0.0332  0.0065
                                            0.0118 -0.0788  0.0636 -0.0032 -0.0222
                                            0.9000  0.0144  0.0072  0.0094  0.3374
                                            0.1684 -0.0139 -0.1085 -0.0753  0.0298
                                           -0.0629 -0.0941
   180. (0.00457) RY*( 2) C   8           s(  0.92%)p99.99( 97.01%)d 2.23(  2.06%)
                                           -0.0000  0.0027  0.0674  0.0653  0.0206
                                            0.0044  0.4540  0.1236  0.0121  0.0113
                                           -0.2661 -0.1244 -0.0244  0.0122  0.8132
                                           -0.0076 -0.0103  0.0086  0.0480 -0.1262
                                            0.0245 -0.0416
   181. (0.00346) RY*( 3) C   8           s( 10.68%)p 7.94( 84.88%)d 0.42(  4.44%)
                                           -0.0000  0.0075  0.3267  0.0019 -0.0058
                                           -0.0079 -0.8001  0.1395 -0.0014  0.0077
                                           -0.2278  0.1412 -0.0382  0.0010  0.3367
                                           -0.0481 -0.0087  0.1140  0.0268 -0.0019
                                           -0.1079 -0.1378
   182. (0.00143) RY*( 4) C   8           s( 23.62%)p 3.17( 74.87%)d 0.06(  1.51%)
                                           -0.0000  0.0019  0.4828 -0.0510 -0.0218
                                           -0.0013  0.1651 -0.6872  0.0110  0.0103
                                            0.0403  0.4499 -0.0675  0.0042  0.0544
                                           -0.1818 -0.0663 -0.0087 -0.0403 -0.0497
                                           -0.0160  0.1032
   183. (0.00125) RY*( 5) C   8           s(  8.08%)p10.71( 86.55%)d 0.67(  5.37%)
                                           -0.0000  0.0002  0.2796 -0.0454  0.0237
                                           -0.0013  0.1279  0.1526  0.0933  0.0089
                                           -0.1405  0.2053 -0.0770 -0.0070 -0.1079
                                            0.8576  0.0447  0.0780 -0.1228 -0.0002
                                           -0.1362  0.1185
   184. (0.00083) RY*( 6) C   8           s(  0.65%)p99.99( 66.19%)d50.87( 33.16%)
                                            0.0000 -0.0030  0.0668 -0.0451 -0.0040
                                            0.0110 -0.1142 -0.4029  0.0312  0.0037
                                            0.0056 -0.6803  0.0510 -0.0091 -0.0007
                                            0.1248 -0.0663  0.1471 -0.0205 -0.2799
                                           -0.4619  0.1335
   185. (0.00071) RY*( 7) C   8           s( 21.72%)p 1.90( 41.33%)d 1.70( 36.96%)
                                           -0.0000 -0.0030  0.4660 -0.0030 -0.0020
                                           -0.0008  0.1137  0.4739 -0.0094  0.0085
                                            0.0591 -0.1165 -0.0866 -0.0048 -0.1411
                                           -0.3621 -0.0002 -0.1547 -0.3270 -0.0768
                                           -0.1664  0.4529
   186. (0.00055) RY*( 8) C   8           s( 28.58%)p 0.82( 23.40%)d 1.68( 48.02%)
                                           -0.0000 -0.0054  0.5326 -0.0457  0.0030
                                           -0.0109  0.1563  0.0541  0.0215  0.0038
                                            0.0514 -0.3850 -0.1407 -0.0015 -0.1843
                                           -0.0256  0.0274  0.1953  0.2058  0.2936
                                            0.2721 -0.4894
   187. (0.00025) RY*( 9) C   8           s(  5.58%)p 4.91( 27.43%)d12.00( 66.99%)
                                           -0.0000 -0.0026  0.0751  0.2222 -0.0280
                                           -0.0124 -0.2119 -0.2135  0.1858 -0.0004
                                           -0.0602 -0.2810 -0.0538  0.0004  0.0900
                                            0.1780  0.1545 -0.5329 -0.0238  0.1200
                                            0.5223  0.3133
   188. (0.00018) RY*(10) C   8           s(  9.49%)p 1.12( 10.61%)d 8.42( 79.90%)
                                           -0.0000  0.0046 -0.1651  0.2598 -0.0116
                                            0.0084 -0.0023 -0.1176  0.1471  0.0012
                                            0.0012 -0.0474 -0.2193  0.0173  0.1301
                                           -0.0505 -0.0192  0.4070 -0.3689  0.6703
                                           -0.1066  0.1916
   189. (0.00015) RY*(11) C   8           s( 31.76%)p 1.53( 48.63%)d 0.62( 19.61%)
                                            0.0000 -0.0008  0.0233  0.5612 -0.0450
                                           -0.0002  0.0387  0.0513  0.4268  0.0029
                                            0.1083  0.1095 -0.1349 -0.0095 -0.0821
                                           -0.0886  0.4934  0.1361  0.2883 -0.2516
                                           -0.1730 -0.0348
   190. (0.00009) RY*(12) C   8           s( 20.46%)p 0.48(  9.85%)d 3.41( 69.69%)
   191. (0.00009) RY*(13) C   8           s(  4.80%)p14.10( 67.67%)d 5.74( 27.53%)
   192. (0.00004) RY*(14) C   8           s( 13.58%)p 2.75( 37.31%)d 3.61( 49.10%)
   193. (0.00004) RY*(15) C   8           s( 21.44%)p 1.53( 32.80%)d 2.13( 45.76%)
   194. (0.00001) RY*(16) C   8           s(  5.22%)p17.70( 92.36%)d 0.46(  2.42%)
   195. (0.00001) RY*(17) C   8           s( 92.90%)p 0.03(  2.87%)d 0.05(  4.23%)
   196. (0.00462) RY*( 1) N   9           s(  0.21%)p99.99( 97.22%)d12.30(  2.57%)
                                           -0.0000  0.0030  0.0087  0.0448 -0.0005
                                            0.0070 -0.2002  0.0193 -0.0101 -0.0229
                                            0.7615 -0.0115  0.0021 -0.0152  0.5890
                                            0.0625 -0.0048 -0.1103 -0.0461 -0.0448
                                           -0.0039 -0.0970
   197. (0.00359) RY*( 2) N   9           s( 10.62%)p 8.06( 85.64%)d 0.35(  3.74%)
                                           -0.0000 -0.0230  0.3191  0.0623  0.0038
                                            0.0167  0.6418 -0.1670 -0.0164  0.0039
                                           -0.2819  0.0225  0.0077 -0.0043  0.5784
                                           -0.0340 -0.0145  0.0396  0.0049  0.0893
                                            0.1197 -0.1160
   198. (0.00194) RY*( 3) N   9           s( 46.22%)p 1.10( 50.66%)d 0.07(  3.12%)
                                            0.0000  0.0041  0.6783 -0.0458 -0.0028
                                           -0.0085 -0.6178 -0.1290 -0.0820 -0.0027
                                           -0.2321  0.0450 -0.1166 -0.0047  0.1059
                                           -0.1086  0.0949  0.0987  0.0084  0.0594
                                            0.0767 -0.1096
   199. (0.00116) RY*( 4) N   9           s( 31.11%)p 1.85( 57.40%)d 0.37( 11.49%)
                                            0.0000  0.0014  0.5438 -0.1237  0.0021
                                            0.0047  0.3689 -0.0213 -0.0669  0.0082
                                            0.4442  0.1051 -0.0970 -0.0070 -0.4519
                                           -0.0703  0.0766 -0.2417  0.2178 -0.0049
                                           -0.0388  0.0870
   200. (0.00032) RY*( 5) N   9           s(  4.72%)p 9.65( 45.59%)d10.52( 49.69%)
                                            0.0000  0.0039  0.0389  0.2138  0.0029
                                            0.0009  0.0224  0.1289  0.0635  0.0023
                                            0.1006 -0.5010  0.0130  0.0042  0.0565
                                           -0.4084  0.0588  0.4380  0.3703  0.1943
                                           -0.2629  0.2471
   201. (0.00026) RY*( 6) N   9           s(  9.64%)p 5.73( 55.29%)d 3.64( 35.07%)
                                           -0.0000 -0.0002 -0.1808  0.2512  0.0250
                                           -0.0125 -0.1034 -0.6416 -0.1873 -0.0077
                                           -0.0808 -0.2113 -0.1165  0.0061  0.0292
                                            0.1076  0.1342 -0.4439  0.3610  0.0486
                                           -0.0154  0.1439
   202. (0.00019) RY*( 7) N   9           s(  5.60%)p 9.25( 51.77%)d 7.62( 42.64%)
                                           -0.0000  0.0008  0.0266  0.2347 -0.0135
                                           -0.0070 -0.0967  0.4679  0.0653 -0.0106
                                           -0.1956  0.3435  0.0834  0.0060  0.2005
                                           -0.2656 -0.1047 -0.4868  0.2439 -0.0728
                                           -0.0552  0.3486
   203. (0.00010) RY*( 8) N   9           s( 31.54%)p 1.26( 39.83%)d 0.91( 28.63%)
   204. (0.00007) RY*( 9) N   9           s( 12.00%)p 4.48( 53.78%)d 2.85( 34.22%)
   205. (0.00005) RY*(10) N   9           s( 33.71%)p 0.91( 30.83%)d 1.05( 35.46%)
   206. (0.00004) RY*(11) N   9           s(  9.87%)p 4.97( 49.05%)d 4.16( 41.08%)
   207. (0.00001) RY*(12) N   9           s(  0.36%)p99.99( 97.24%)d 6.69(  2.40%)
   208. (0.00001) RY*(13) N   9           s(  1.28%)p71.76( 92.05%)d 5.20(  6.66%)
   209. (0.00001) RY*(14) N   9           s(  2.12%)p18.91( 40.03%)d27.33( 57.85%)
   210. (0.00001) RY*(15) N   9           s(  1.30%)p35.79( 46.40%)d40.35( 52.31%)
   211. (0.00001) RY*(16) N   9           s(  0.65%)p10.33(  6.68%)d99.99( 92.68%)
   212. (0.00000) RY*(17) N   9           s( 99.16%)p 0.01(  0.60%)d 0.00(  0.24%)
   213. (0.00806) RY*( 1) C  10           s(  0.09%)p99.99( 94.94%)d58.31(  4.97%)
                                            0.0000 -0.0090  0.0213  0.0177 -0.0018
                                           -0.0171 -0.1500 -0.0233  0.0378 -0.0055
                                            0.8467 -0.0158  0.0097 -0.0262  0.4482
                                           -0.0437  0.0628  0.0830 -0.0339  0.1809
                                           -0.0722  0.0610
   214. (0.00679) RY*( 2) C  10           s(  0.42%)p99.99( 95.40%)d 9.98(  4.18%)
                                            0.0000  0.0090  0.0568 -0.0241 -0.0171
                                            0.0083  0.6160  0.0320 -0.0256 -0.0243
                                           -0.2622  0.0572  0.0443 -0.0073  0.7029
                                            0.0638  0.0016  0.0674  0.1210  0.0036
                                            0.0874  0.1224
   215. (0.00310) RY*( 3) C  10           s(  0.01%)p 1.00( 60.79%)d 0.64( 39.20%)
                                           -0.0000  0.0004  0.0081 -0.0018 -0.0010
                                           -0.0129 -0.5504 -0.2021  0.0311 -0.0067
                                           -0.3005 -0.0779  0.0071  0.0089  0.3762
                                            0.1555 -0.0277 -0.2355 -0.2709 -0.1344
                                           -0.1401  0.4748
   216. (0.00084) RY*( 4) C  10           s(  0.50%)p19.13(  9.51%)d99.99( 89.99%)
                                           -0.0000 -0.0030  0.0696 -0.0110 -0.0001
                                           -0.0030  0.0187 -0.1830  0.0038 -0.0029
                                           -0.0040 -0.2325  0.0508 -0.0004 -0.0164
                                            0.0605 -0.0259  0.5143  0.2595 -0.3974
                                           -0.6405 -0.0061
   217. (0.00066) RY*( 5) C  10           s(  0.10%)p99.99( 59.49%)d99.99( 40.41%)
                                            0.0000 -0.0046 -0.0020  0.0161  0.0261
                                           -0.0063  0.0668 -0.3685  0.1862 -0.0061
                                           -0.2064 -0.0199 -0.1487 -0.0161  0.0251
                                           -0.5694  0.1725  0.0546 -0.1831  0.5179
                                           -0.3077 -0.0680
   218. (0.00059) RY*( 6) C  10           s( 26.26%)p 0.76( 19.91%)d 2.05( 53.83%)
                                           -0.0000 -0.0150  0.4076 -0.3094  0.0224
                                           -0.0005 -0.1201 -0.0812 -0.0842 -0.0087
                                            0.0009 -0.1789  0.0814 -0.0068 -0.1073
                                           -0.3450 -0.0415  0.1668  0.4188  0.0634
                                            0.3722  0.4387
   219. (0.00038) RY*( 7) C  10           s( 70.79%)p 0.11(  7.93%)d 0.30( 21.28%)
                                           -0.0000  0.0026  0.8407 -0.0302  0.0136
                                            0.0044  0.0406  0.1738 -0.0241  0.0242
                                           -0.0021 -0.1307 -0.1054  0.0276  0.0307
                                            0.0692 -0.1076 -0.1388 -0.3227 -0.0114
                                           -0.1404 -0.2638
   220. (0.00016) RY*( 8) C  10           s(  3.44%)p20.36( 70.05%)d 7.70( 26.50%)
                                            0.0000  0.0138  0.1285  0.1008  0.0869
                                            0.0108  0.0741 -0.5246 -0.0177  0.0045
                                            0.1121  0.5499 -0.1761  0.0148 -0.0318
                                           -0.1243 -0.2383  0.1600 -0.2095 -0.3793
                                            0.2274 -0.0024
   221. (0.00014) RY*( 9) C  10           s(  5.77%)p 9.70( 55.96%)d 6.63( 38.27%)
                                            0.0000  0.0028  0.0610  0.2323  0.0033
                                           -0.0019 -0.5012  0.2162 -0.1034 -0.0008
                                           -0.2416  0.2257 -0.1041  0.0074  0.3209
                                           -0.1464  0.0794  0.2952  0.2817  0.0281
                                            0.1497 -0.4393
   222. (0.00007) RY*(10) C  10           s( 26.18%)p 1.85( 48.33%)d 0.97( 25.49%)
   223. (0.00008) RY*(11) C  10           s( 22.09%)p 3.19( 70.56%)d 0.33(  7.35%)
   224. (0.00006) RY*(12) C  10           s( 40.72%)p 1.05( 42.79%)d 0.40( 16.49%)
   225. (0.00004) RY*(13) C  10           s(  4.53%)p 7.20( 32.58%)d13.89( 62.89%)
   226. (0.00002) RY*(14) C  10           s(  0.39%)p99.99( 65.40%)d88.03( 34.22%)
   227. (0.00001) RY*(15) C  10           s(  3.37%)p20.35( 68.63%)d 8.30( 28.00%)
   228. (0.00000) RY*(16) C  10           s(  0.07%)p99.99( 96.80%)d44.72(  3.13%)
   229. (0.00000) RY*(17) C  10           s( 95.34%)p 0.01(  1.14%)d 0.04(  3.52%)
   230. (0.00664) RY*( 1) C  11           s(  0.67%)p99.99( 96.00%)d 4.99(  3.33%)
                                            0.0000  0.0251  0.0763  0.0145 -0.0030
                                           -0.0218  0.5519 -0.0441  0.0130  0.0247
                                           -0.0602  0.0454 -0.0207 -0.0146  0.8035
                                           -0.0155  0.0057 -0.0540  0.0931 -0.1283
                                            0.0712  0.0150
   231. (0.00263) RY*( 2) C  11           s(  0.76%)p99.99( 96.58%)d 3.50(  2.66%)
                                           -0.0000 -0.0150  0.0702 -0.0495  0.0005
                                           -0.0004 -0.2877  0.0195 -0.0203  0.0305
                                            0.8730 -0.1442 -0.0832  0.0213  0.2799
                                           -0.0621 -0.0937 -0.0385 -0.0932 -0.0044
                                           -0.0724 -0.1058
   232. (0.00116) RY*( 3) C  11           s( 16.37%)p 4.04( 66.14%)d 1.07( 17.49%)
                                            0.0000  0.0032  0.4044 -0.0004  0.0108
                                            0.0094 -0.5974 -0.1016  0.0025  0.0080
                                           -0.3735 -0.1446  0.0126 -0.0198  0.3384
                                           -0.1165  0.0706  0.1970  0.1528 -0.1628
                                           -0.2537 -0.1480
   233. (0.00109) RY*( 4) C  11           s( 58.90%)p 0.57( 33.70%)d 0.13(  7.40%)
                                            0.0000  0.0062  0.7659 -0.0455  0.0141
                                           -0.0198  0.3012 -0.0684  0.0622 -0.0024
                                            0.0765 -0.1665  0.0383 -0.0121 -0.2867
                                           -0.3343  0.0908 -0.2362 -0.0929  0.0089
                                            0.0931 -0.0290
   234. (0.00054) RY*( 5) C  11           s(  0.55%)p50.47( 27.67%)d99.99( 71.78%)
                                           -0.0000 -0.0003  0.0192  0.0705  0.0119
                                           -0.0011  0.2532  0.2994  0.0894  0.0000
                                            0.1376  0.1800  0.0357  0.0006 -0.1644
                                           -0.1780 -0.0608  0.4887  0.4232 -0.0560
                                           -0.1699 -0.5175
   235. (0.00027) RY*( 6) C  11           s( 21.64%)p 3.35( 72.46%)d 0.27(  5.90%)
                                           -0.0000 -0.0023  0.4558  0.0930  0.0001
                                           -0.0075 -0.0235 -0.0131  0.0529  0.0191
                                            0.1077  0.4713 -0.1752  0.0044 -0.0343
                                            0.6727 -0.0498  0.1812  0.0152  0.0125
                                            0.0334  0.1569
   236. (0.00022) RY*( 7) C  11           s( 11.33%)p 5.90( 66.81%)d 1.93( 21.85%)
                                            0.0000 -0.0019 -0.0472  0.3327  0.0197
                                            0.0006  0.2428 -0.4162  0.0396 -0.0056
                                            0.1038 -0.4983  0.1734  0.0005 -0.1136
                                            0.3337  0.1447  0.1657  0.0436 -0.0703
                                           -0.4274  0.0395
   237. (0.00018) RY*( 8) C  11           s( 20.01%)p 2.79( 55.84%)d 1.21( 24.16%)
                                           -0.0000 -0.0080  0.0699  0.4370 -0.0645
                                            0.0020 -0.0636  0.6050  0.1315 -0.0010
                                           -0.0380 -0.1568  0.1230  0.0016  0.1414
                                            0.0940  0.3178 -0.1410 -0.0328  0.4658
                                           -0.0479  0.0369
   238. (0.00008) RY*( 9) C  11           s(  2.74%)p24.89( 68.30%)d10.55( 28.96%)
   239. (0.00006) RY*(10) C  11           s(  0.06%)p99.99( 20.79%)d99.99( 79.15%)
   240. (0.00004) RY*(11) C  11           s(  1.22%)p25.42( 30.96%)d55.68( 67.82%)
   241. (0.00002) RY*(12) C  11           s(  6.31%)p14.25( 89.97%)d 0.59(  3.72%)
   242. (0.00002) RY*(13) C  11           s( 70.31%)p 0.20( 14.32%)d 0.22( 15.37%)
   243. (0.00001) RY*(14) C  11           s(  0.34%)p90.31( 30.55%)d99.99( 69.11%)
   244. (0.00000) RY*(15) C  11           s(  0.22%)p99.99( 98.29%)d 6.83(  1.49%)
   245. (0.00001) RY*(16) C  11           s(  0.05%)p99.99( 24.85%)d99.99( 75.10%)
   246. (0.00000) RY*(17) C  11           s( 88.61%)p 0.08(  6.85%)d 0.05(  4.54%)
   247. (0.00556) RY*( 1) C  12           s(  0.50%)p99.99( 94.67%)d 9.73(  4.83%)
                                            0.0000 -0.0266  0.0483 -0.0433  0.0070
                                            0.0101 -0.3748 -0.0466 -0.0149 -0.0250
                                            0.8813  0.0979  0.0529 -0.0042  0.1166
                                           -0.0049  0.0191  0.1006  0.0887 -0.0172
                                            0.1122  0.1322
   248. (0.00199) RY*( 2) C  12           s(  0.17%)p99.99( 98.26%)d 9.28(  1.57%)
                                            0.0000 -0.0016  0.0409  0.0038  0.0001
                                            0.0212  0.4829  0.0483 -0.1288  0.0042
                                            0.0929  0.0041 -0.0045  0.0359  0.8207
                                            0.0773 -0.2017  0.0630 -0.0154  0.0969
                                           -0.0224  0.0398
   249. (0.00080) RY*( 3) C  12           s(  0.50%)p99.99( 88.52%)d21.89( 10.98%)
                                           -0.0000 -0.0001  0.0671  0.0220  0.0057
                                            0.0159 -0.6772  0.2156 -0.0883  0.0099
                                           -0.3524  0.1358 -0.0557 -0.0102  0.4379
                                           -0.1775  0.0543  0.1017  0.0186 -0.1652
                                           -0.2490  0.0989
   250. (0.00058) RY*( 4) C  12           s(  0.25%)p12.23(  3.08%)d99.99( 96.66%)
                                           -0.0000  0.0004  0.0441  0.0237  0.0037
                                           -0.0056 -0.1322 -0.0220  0.0024 -0.0020
                                           -0.0687 -0.0255  0.0052  0.0040  0.0841
                                           -0.0183 -0.0030  0.3111  0.4272  0.2518
                                            0.2967 -0.7321
   251. (0.00038) RY*( 5) C  12           s( 64.58%)p 0.50( 32.58%)d 0.04(  2.84%)
                                           -0.0000  0.0047  0.8034  0.0039 -0.0181
                                           -0.0025  0.0775 -0.2731 -0.0313  0.0152
                                           -0.0322 -0.0563 -0.1139  0.0092 -0.0570
                                           -0.4472 -0.1533 -0.0454  0.0908 -0.0634
                                            0.0732  0.0936
   252. (0.00032) RY*( 6) C  12           s( 28.86%)p 2.22( 64.05%)d 0.25(  7.09%)
                                           -0.0000 -0.0005  0.5067  0.1766 -0.0259
                                           -0.0132 -0.0131  0.3592  0.1747  0.0071
                                           -0.0203  0.1078 -0.1271 -0.0138 -0.0676
                                            0.6497  0.1597  0.0655  0.0750  0.2079
                                           -0.0516  0.1230
   253. (0.00013) RY*( 7) C  12           s( 56.74%)p 0.22( 12.39%)d 0.54( 30.87%)
                                            0.0000 -0.0095 -0.2345  0.7150 -0.0333
                                            0.0065  0.0273 -0.1583  0.0794 -0.0098
                                           -0.0151  0.1417 -0.2354  0.0036  0.0049
                                           -0.0834 -0.0943 -0.1522  0.4798  0.0243
                                            0.0088  0.2339
   254. (0.00007) RY*( 8) C  12           s( 10.28%)p 4.68( 48.12%)d 4.05( 41.60%)
   255. (0.00004) RY*( 9) C  12           s(  6.53%)p 7.78( 50.84%)d 6.52( 42.63%)
   256. (0.00003) RY*(10) C  12           s( 20.40%)p 0.51( 10.36%)d 3.39( 69.24%)
   257. (0.00000) RY*(11) C  12           s( 95.78%)p 0.02(  1.79%)d 0.03(  2.43%)
   258. (0.00001) RY*(12) C  12           s(  2.82%)p27.68( 78.11%)d 6.76( 19.07%)
   259. (0.00001) RY*(13) C  12           s(  4.27%)p 4.38( 18.71%)d18.02( 77.02%)
   260. (0.00001) RY*(14) C  12           s(  0.05%)p99.99( 98.79%)d23.54(  1.16%)
   261. (0.00001) RY*(15) C  12           s(  4.05%)p23.53( 95.20%)d 0.19(  0.75%)
   262. (0.00000) RY*(16) C  12           s(  4.03%)p 2.65( 10.69%)d21.15( 85.27%)
   263. (0.00001) RY*(17) C  12           s(  0.30%)p99.99( 93.90%)d19.67(  5.81%)
   264. (0.00541) RY*( 1) C  13           s(  0.34%)p99.99( 94.51%)d15.08(  5.15%)
                                            0.0000 -0.0263  0.0426 -0.0285  0.0099
                                           -0.0055  0.2542  0.0024  0.0065 -0.0168
                                            0.4891 -0.0720  0.0362 -0.0229  0.7940
                                           -0.0415  0.0418 -0.1139 -0.0246 -0.1578
                                            0.0081 -0.1139
   265. (0.00207) RY*( 2) C  13           s(  0.31%)p99.99( 97.69%)d 6.56(  2.00%)
                                            0.0000  0.0018 -0.0312  0.0452  0.0053
                                            0.0238  0.5544 -0.0900 -0.1247 -0.0300
                                           -0.7218  0.1130  0.1563  0.0129  0.2808
                                           -0.0480 -0.0702  0.0217  0.0811 -0.0498
                                            0.0753  0.0694
   266. (0.00100) RY*( 3) C  13           s(  0.38%)p99.99( 80.38%)d50.40( 19.23%)
                                           -0.0000  0.0003  0.0579 -0.0212  0.0033
                                            0.0097 -0.6405 -0.1899 -0.0662  0.0038
                                           -0.3512 -0.1791 -0.0282 -0.0034  0.4115
                                            0.1631  0.0291  0.2467  0.1464 -0.1532
                                           -0.2831 -0.0805
   267. (0.00055) RY*( 4) C  13           s(  1.02%)p15.70( 16.03%)d81.26( 82.95%)
                                           -0.0000 -0.0001  0.0999 -0.0147  0.0020
                                           -0.0078  0.2772  0.1291  0.0660 -0.0071
                                            0.1093 -0.1042  0.0530  0.0099 -0.1698
                                            0.0056 -0.0881  0.2373 -0.0245 -0.4307
                                           -0.6983  0.3154
   268. (0.00035) RY*( 5) C  13           s( 52.73%)p 0.76( 39.92%)d 0.14(  7.35%)
                                           -0.0000  0.0020  0.7238 -0.0263 -0.0528
                                            0.0123  0.0465  0.3048 -0.1612 -0.0017
                                           -0.1034 -0.4698  0.0205  0.0160 -0.0465
                                            0.0706 -0.1971 -0.1906 -0.0223  0.1098
                                            0.0584 -0.1455
   269. (0.00025) RY*( 6) C  13           s( 37.29%)p 1.52( 56.74%)d 0.16(  5.96%)
                                           -0.0000  0.0037  0.6088 -0.0445 -0.0170
                                           -0.0049 -0.0327 -0.3851  0.1469  0.0162
                                            0.0298  0.5404 -0.2731  0.0049 -0.0230
                                           -0.1666  0.0195 -0.0368  0.1042 -0.2000
                                            0.0586  0.0633
   270. (0.00013) RY*( 7) C  13           s( 62.23%)p 0.18( 10.95%)d 0.43( 26.82%)
                                            0.0000 -0.0077 -0.0838  0.7828 -0.0491
                                           -0.0047 -0.0913 -0.0729 -0.1102  0.0010
                                            0.0453 -0.0418  0.0328 -0.0079 -0.0491
                                           -0.1975 -0.1934 -0.3662  0.3143 -0.1586
                                           -0.0932 -0.0381
   271. (0.00007) RY*( 8) C  13           s(  1.14%)p12.15( 13.87%)d74.45( 84.98%)
   272. (0.00005) RY*( 9) C  13           s( 18.65%)p 3.08( 57.48%)d 1.28( 23.87%)
   273. (0.00004) RY*(10) C  13           s(  4.88%)p15.16( 74.05%)d 4.31( 21.06%)
   274. (0.00003) RY*(11) C  13           s( 19.37%)p 1.46( 28.34%)d 2.70( 52.28%)
   275. (0.00001) RY*(12) C  13           s(  2.32%)p39.91( 92.60%)d 2.19(  5.08%)
   276. (0.00001) RY*(13) C  13           s(  0.26%)p99.99( 96.99%)d10.77(  2.76%)
   277. (0.00001) RY*(14) C  13           s(  2.22%)p10.84( 24.09%)d33.18( 73.69%)
   278. (0.00000) RY*(15) C  13           s( 93.73%)p 0.05(  4.59%)d 0.02(  1.69%)
   279. (0.00001) RY*(16) C  13           s(  1.76%)p54.98( 96.86%)d 0.78(  1.38%)
   280. (0.00001) RY*(17) C  13           s(  1.48%)p10.14( 14.96%)d56.65( 83.56%)
   281. (0.00584) RY*( 1) C  14           s(  0.47%)p99.99( 94.90%)d 9.91(  4.63%)
                                           -0.0000  0.0231 -0.0409  0.0490 -0.0079
                                            0.0152 -0.6183  0.0014 -0.0311 -0.0138
                                            0.4600  0.0122  0.0083  0.0153 -0.5927
                                            0.0360 -0.0268 -0.0483  0.1102 -0.1454
                                            0.1000  0.0266
   282. (0.00198) RY*( 2) C  14           s(  0.43%)p99.99( 96.65%)d 6.71(  2.91%)
                                            0.0000  0.0186  0.0557  0.0295 -0.0044
                                            0.0013  0.0120  0.0523 -0.0210 -0.0216
                                           -0.7632  0.0484  0.1192 -0.0174 -0.5968
                                            0.0666  0.0540 -0.1404 -0.0435 -0.0411
                                           -0.0449 -0.0619
   283. (0.00099) RY*( 3) C  14           s(  0.27%)p99.99( 66.19%)d99.99( 33.54%)
                                            0.0000  0.0002  0.0266  0.0443  0.0007
                                            0.0124 -0.5119 -0.3530 -0.0557  0.0055
                                           -0.3050 -0.2484 -0.0168 -0.0099  0.3025
                                            0.1574  0.0239  0.3162  0.3019 -0.0134
                                           -0.1137 -0.3621
   284. (0.00057) RY*( 4) C  14           s(  1.99%)p21.31( 42.34%)d28.03( 55.68%)
                                            0.0000 -0.0015  0.1312  0.0510 -0.0064
                                           -0.0031 -0.4800  0.0910 -0.0523  0.0019
                                           -0.2266  0.0590 -0.1002  0.0000  0.3304
                                           -0.0881 -0.0093 -0.4459 -0.2692  0.2233
                                            0.4136  0.2540
   285. (0.00042) RY*( 5) C  14           s( 87.49%)p 0.10(  8.55%)d 0.05(  3.96%)
                                            0.0000 -0.0023  0.9318 -0.0804  0.0112
                                           -0.0122  0.0401  0.1113  0.1264  0.0159
                                            0.0846 -0.0037 -0.1849 -0.0060 -0.0177
                                            0.1132  0.0243 -0.0062  0.0329 -0.1578
                                           -0.0397 -0.1097
   286. (0.00032) RY*( 6) C  14           s( 29.78%)p 2.17( 64.52%)d 0.19(  5.70%)
                                           -0.0000 -0.0089  0.1988  0.5080 -0.0142
                                           -0.0034  0.0835 -0.1553 -0.0766 -0.0046
                                            0.0291 -0.5039  0.1891 -0.0072 -0.0828
                                           -0.5573  0.0140 -0.0429  0.0892  0.0959
                                           -0.0739  0.1804
   287. (0.00015) RY*( 7) C  14           s(  5.78%)p11.07( 63.93%)d 5.24( 30.29%)
                                           -0.0000 -0.0005 -0.0296  0.2336 -0.0481
                                            0.0059 -0.0464  0.1740  0.0331 -0.0067
                                           -0.1499  0.1422 -0.5076 -0.0076 -0.0358
                                            0.0055 -0.5514  0.2570  0.2400  0.0921
                                           -0.1650  0.3788
   288. (0.00012) RY*( 8) C  14           s( 14.93%)p 4.70( 70.17%)d 1.00( 14.90%)
                                           -0.0000 -0.0026  0.0141  0.3860 -0.0089
                                           -0.0048  0.2338 -0.6478 -0.0636  0.0032
                                            0.0921  0.2231 -0.3164  0.0053 -0.1165
                                            0.2191 -0.0567 -0.2211 -0.0863  0.0892
                                            0.2132 -0.1982
   289. (0.00009) RY*( 9) C  14           s(  4.99%)p 3.94( 19.63%)d15.11( 75.38%)
   290. (0.00009) RY*(10) C  14           s( 26.77%)p 1.27( 34.07%)d 1.46( 39.17%)
   291. (0.00004) RY*(11) C  14           s( 19.95%)p 3.83( 76.37%)d 0.18(  3.68%)
   292. (0.00005) RY*(12) C  14           s(  8.25%)p 3.82( 31.48%)d 7.31( 60.28%)
   293. (0.00001) RY*(13) C  14           s(  1.58%)p59.98( 94.86%)d 2.25(  3.56%)
   294. (0.00001) RY*(14) C  14           s(  3.79%)p 3.17( 12.03%)d22.20( 84.18%)
   295. (0.00000) RY*(15) C  14           s( 91.01%)p 0.01(  0.77%)d 0.09(  8.22%)
   296. (0.00001) RY*(16) C  14           s(  0.91%)p30.90( 28.21%)d77.64( 70.88%)
   297. (0.00001) RY*(17) C  14           s(  1.73%)p55.23( 95.39%)d 1.67(  2.88%)
   298. (0.00931) RY*( 1) C  15           s(  9.29%)p 9.19( 85.37%)d 0.58(  5.35%)
                                            0.0000  0.0431  0.2977  0.0246 -0.0423
                                           -0.0592 -0.8487  0.0442  0.0692  0.0030
                                            0.0617 -0.0595  0.0004 -0.0109 -0.3392
                                            0.0218  0.0153  0.1394 -0.0359  0.1180
                                            0.0857 -0.1072
   299. (0.00704) RY*( 2) C  15           s( 27.20%)p 0.68( 18.58%)d 1.99( 54.22%)
                                           -0.0000  0.0120  0.5203 -0.0320 -0.0071
                                            0.0031  0.0879  0.1151  0.0498  0.0147
                                            0.2721  0.1810 -0.0438 -0.0619 -0.2038
                                           -0.0409  0.0800 -0.5735  0.0672 -0.2849
                                           -0.2019  0.2947
   300. (0.00643) RY*( 3) C  15           s(  1.61%)p 6.93( 11.16%)d54.17( 87.23%)
                                           -0.0000  0.0022  0.1268  0.0038 -0.0028
                                           -0.0074  0.1170  0.1538  0.0277  0.0689
                                           -0.0571 -0.0886 -0.0444  0.0327 -0.1797
                                           -0.1492  0.0031  0.4972  0.6473  0.0308
                                           -0.4013  0.2098
   301. (0.00236) RY*( 4) C  15           s( 17.01%)p 4.06( 69.08%)d 0.82( 13.91%)
                                           -0.0000 -0.0058  0.3823  0.1546 -0.0004
                                           -0.0441 -0.1565 -0.1752  0.1269  0.0168
                                           -0.4966  0.1362 -0.0468 -0.0299  0.5619
                                           -0.1461  0.1093  0.0975 -0.1957 -0.0687
                                           -0.2690  0.1191
   302. (0.00102) RY*( 5) C  15           s( 35.04%)p 1.00( 35.13%)d 0.85( 29.83%)
                                           -0.0000  0.0027  0.5899 -0.0285 -0.0402
                                           -0.0124  0.4494 -0.1599 -0.0555  0.0278
                                           -0.0392 -0.1872 -0.0581 -0.0109 -0.2809
                                            0.0279 -0.0020  0.3099 -0.2911  0.0973
                                            0.2188 -0.2453
   303. (0.00028) RY*( 6) C  15           s( 10.17%)p 7.10( 72.18%)d 1.74( 17.65%)
                                           -0.0000 -0.0027 -0.0859  0.2846  0.1153
                                            0.0046  0.0690  0.0124  0.2361  0.0196
                                           -0.6003 -0.1251  0.0487  0.0234 -0.3912
                                           -0.2828 -0.2211 -0.3693  0.1167  0.0993
                                            0.1155 -0.0577
   304. (0.00015) RY*( 7) C  15           s( 56.47%)p 0.70( 39.27%)d 0.08(  4.26%)
                                            0.0000 -0.0000 -0.1366  0.7382 -0.0345
                                           -0.0003  0.0081 -0.1666 -0.0858 -0.0116
                                            0.3412 -0.2040 -0.1940  0.0013 -0.0548
                                           -0.3018  0.2599  0.0507 -0.1351 -0.0917
                                           -0.1154 -0.0087
   305. (0.00010) RY*( 8) C  15           s( 27.12%)p 2.41( 65.43%)d 0.27(  7.45%)
                                           -0.0000  0.0040  0.1121  0.4744  0.1833
                                            0.0061  0.0978  0.0621  0.3102 -0.0057
                                            0.1710  0.3863  0.4209 -0.0091  0.0507
                                            0.4037 -0.1527  0.0870  0.0783  0.2339
                                           -0.0081 -0.0777
   306. (0.00005) RY*( 9) C  15           s(  3.04%)p23.35( 71.00%)d 8.54( 25.96%)
   307. (0.00005) RY*(10) C  15           s(  4.70%)p12.52( 58.90%)d 7.74( 36.40%)
   308. (0.00004) RY*(11) C  15           s(  9.00%)p 8.73( 78.61%)d 1.38( 12.39%)
   309. (0.00001) RY*(12) C  15           s(  1.65%)p46.85( 77.17%)d12.86( 21.18%)
   310. (0.00001) RY*(13) C  15           s(  8.19%)p10.71( 87.65%)d 0.51(  4.16%)
   311. (0.00001) RY*(14) C  15           s(  6.33%)p11.75( 74.42%)d 3.04( 19.24%)
   312. (0.00001) RY*(15) C  15           s(  1.15%)p14.61( 16.85%)d71.09( 82.00%)
   313. (0.00000) RY*(16) C  15           s( 81.30%)p 0.20( 16.57%)d 0.03(  2.14%)
   314. (0.00001) RY*(17) C  15           s(  0.38%)p63.64( 23.91%)d99.99( 75.71%)
   315. (0.00273) RY*( 1) O  16           s(  2.55%)p37.73( 96.26%)d 0.47(  1.19%)
                                           -0.0000  0.0012  0.1072  0.1184 -0.0010
                                            0.0003  0.4376 -0.1097 -0.0099 -0.0087
                                            0.5955 -0.0071  0.0314  0.0108 -0.6325
                                           -0.0393 -0.0382 -0.0477  0.0427 -0.0484
                                           -0.0505  0.0538
   316. (0.00083) RY*( 2) O  16           s( 42.31%)p 1.32( 55.69%)d 0.05(  2.00%)
                                           -0.0000  0.0054  0.6229 -0.1873 -0.0031
                                            0.0228 -0.2901 -0.0962 -0.0342 -0.0022
                                            0.5358  0.0285  0.0279  0.0141  0.3928
                                           -0.1350  0.0208 -0.0316 -0.1320 -0.0230
                                            0.0326  0.0033
   317. (0.00075) RY*( 3) O  16           s( 47.03%)p 1.08( 50.86%)d 0.04(  2.12%)
                                           -0.0000  0.0066  0.6712 -0.1405 -0.0022
                                            0.0275  0.0148 -0.0847 -0.0106 -0.0075
                                           -0.5518  0.1325 -0.0297  0.0121 -0.4099
                                           -0.0907 -0.0319  0.1320  0.0081  0.0113
                                           -0.0550 -0.0225
   318. (0.00012) RY*( 4) O  16           s( 19.56%)p 3.98( 77.93%)d 0.13(  2.51%)
                                           -0.0000  0.0111  0.2525  0.3629  0.0016
                                            0.0341  0.7034 -0.0487 -0.0115 -0.0051
                                           -0.1496 -0.1432  0.0587  0.0162  0.4815
                                            0.0240 -0.0432 -0.0213 -0.0733  0.0213
                                           -0.1199  0.0669
   319. (0.00008) RY*( 5) O  16           s( 15.04%)p 5.57( 83.83%)d 0.08(  1.13%)
   320. (0.00003) RY*( 6) O  16           s(  1.47%)p47.34( 69.51%)d19.76( 29.02%)
   321. (0.00003) RY*( 7) O  16           s( 66.78%)p 0.41( 27.29%)d 0.09(  5.92%)
   322. (0.00003) RY*( 8) O  16           s(  0.41%)p99.99( 87.24%)d30.09( 12.35%)
   323. (0.00000) RY*( 9) O  16           s(  0.20%)p99.99( 99.23%)d 2.95(  0.58%)
   324. (0.00000) RY*(10) O  16           s( 99.85%)p 0.00(  0.12%)d 0.00(  0.03%)
   325. (0.00001) RY*(11) O  16           s(  0.06%)p99.99( 95.89%)d72.83(  4.05%)
   326. (0.00000) RY*(12) O  16           s(  0.06%)p99.99( 98.99%)d15.03(  0.95%)
   327. (0.00000) RY*(13) O  16           s(  0.65%)p12.77(  8.32%)d99.99( 91.03%)
   328. (0.00000) RY*(14) O  16           s(  2.61%)p13.41( 35.02%)d23.88( 62.37%)
   329. (0.00000) RY*(15) O  16           s(  0.54%)p 1.63(  0.88%)d99.99( 98.57%)
   330. (0.00000) RY*(16) O  16           s(  0.65%)p18.22( 11.87%)d99.99( 87.48%)
   331. (0.00000) RY*(17) O  16           s(  0.03%)p45.73(  1.55%)d99.99( 98.41%)
   332. (0.00103) RY*( 1)Br  17           s(  0.44%)p99.99( 99.56%)
                                           -0.0005  0.0665  0.0117  0.5819 -0.0056
                                           -0.7996  0.0110  0.1316
   333. (0.00089) RY*( 2)Br  17           s(  0.13%)p99.99( 99.87%)
                                           -0.0014  0.0363 -0.0105 -0.7510 -0.0047
                                           -0.4668  0.0136  0.4653
   334. (0.00032) RY*( 3)Br  17           s( 15.81%)p 5.33( 84.19%)
                                           -0.0180  0.3972  0.0195 -0.2897  0.0306
                                           -0.3106  0.0499 -0.8110
   335. (0.00001) RY*( 4)Br  17           s( 83.61%)p 0.20( 16.39%)
   336. (0.00038) RY*( 1) H  18           s(100.00%)
                                           -0.0005  1.0000  0.0030
   337. (0.00022) RY*( 2) H  18           s(100.00%)
                                           -0.0011 -0.0030  1.0000
   338. (0.00047) RY*( 1) H  19           s(100.00%)
                                           -0.0007  1.0000  0.0023
   339. (0.00022) RY*( 2) H  19           s(100.00%)
                                           -0.0011 -0.0023  1.0000
   340. (0.00061) RY*( 1) H  20           s(100.00%)
                                           -0.0015  1.0000  0.0020
   341. (0.00022) RY*( 2) H  20           s(100.00%)
                                           -0.0007 -0.0020  1.0000
   342. (0.00084) RY*( 1) H  21           s(100.00%)
                                           -0.0015  1.0000  0.0013
   343. (0.00016) RY*( 2) H  21           s(100.00%)
                                           -0.0007 -0.0013  1.0000
   344. (0.00048) RY*( 1) H  22           s(100.00%)
                                           -0.0007  1.0000  0.0023
   345. (0.00022) RY*( 2) H  22           s(100.00%)
                                           -0.0012 -0.0023  1.0000
   346. (0.00201) RY*( 1) H  23           s(100.00%)
                                            0.0026  1.0000 -0.0014
   347. (0.00030) RY*( 2) H  23           s(100.00%)
                                           -0.0012  0.0014  1.0000
   348. (0.00258) RY*( 1) H  24           s(100.00%)
                                            0.0068  1.0000 -0.0038
   349. (0.00042) RY*( 2) H  24           s(100.00%)
                                           -0.0021  0.0039  1.0000
   350. (0.00060) RY*( 1) H  25           s(100.00%)
                                           -0.0015  1.0000  0.0031
   351. (0.00022) RY*( 2) H  25           s(100.00%)
                                           -0.0010 -0.0031  1.0000
   352. (0.00042) RY*( 1) H  26           s(100.00%)
                                           -0.0008  1.0000  0.0029
   353. (0.00021) RY*( 2) H  26           s(100.00%)
                                           -0.0010 -0.0029  1.0000
   354. (0.00042) RY*( 1) H  27           s(100.00%)
                                           -0.0009  1.0000  0.0036
   355. (0.00021) RY*( 2) H  27           s(100.00%)
                                           -0.0010 -0.0036  1.0000
   356. (0.00084) RY*( 1) H  28           s(100.00%)
                                           -0.0019  1.0000  0.0014
   357. (0.00021) RY*( 2) H  28           s(100.00%)
                                           -0.0006 -0.0014  1.0000
   358. (0.00113) RY*( 1) H  29           s(100.00%)
                                            0.0036  1.0000 -0.0048
   359. (0.00025) RY*( 2) H  29           s(100.00%)
                                           -0.0014  0.0048  1.0000
   360. (0.01540) BD*( 1) C   1 - C   2  
                ( 50.07%)   0.7076* C   1 s( 34.70%)p 1.88( 65.27%)d 0.00(  0.03%)
                                            0.0000  0.5890 -0.0113 -0.0003 -0.0001
                                           -0.1314 -0.0189  0.0049 -0.0000  0.0009
                                           -0.0305  0.0035 -0.0000  0.7959 -0.0215
                                           -0.0133 -0.0001  0.0035 -0.0064 -0.0013
                                           -0.0004  0.0162
                ( 49.93%)  -0.7066* C   2 s( 34.67%)p 1.88( 65.30%)d 0.00(  0.03%)
                                            0.0000  0.5887 -0.0129 -0.0024 -0.0005
                                            0.1523 -0.0255  0.0002 -0.0001  0.0234
                                           -0.0318  0.0036 -0.0003 -0.7920  0.0128
                                            0.0130 -0.0004  0.0030 -0.0043  0.0016
                                           -0.0008  0.0169
   361. (0.32046) BD*( 2) C   1 - C   2  
                ( 49.93%)   0.7066* C   1 s(  0.00%)p 1.00( 99.96%)d 0.00(  0.04%)
                                           -0.0000  0.0007  0.0001 -0.0000  0.0000
                                           -0.7976 -0.0208 -0.0104  0.0004  0.5873
                                            0.0151  0.0075 -0.0004 -0.1328 -0.0034
                                           -0.0015 -0.0001  0.0018 -0.0110  0.0101
                                            0.0126 -0.0035
                ( 50.07%)  -0.7076* C   2 s(  0.00%)p 1.00( 99.96%)d 0.00(  0.04%)
                                            0.0000  0.0015  0.0001  0.0005 -0.0000
                                           -0.7982 -0.0195 -0.0099  0.0011  0.5861
                                            0.0144  0.0069 -0.0008 -0.1351 -0.0033
                                           -0.0019  0.0001  0.0048  0.0145 -0.0091
                                            0.0076  0.0041
   362. (0.01534) BD*( 1) C   1 - C   6  
                ( 50.11%)   0.7079* C   1 s( 34.62%)p 1.89( 65.35%)d 0.00(  0.03%)
                                            0.0000  0.5883 -0.0108  0.0001 -0.0000
                                           -0.3263 -0.0094  0.0076 -0.0000 -0.5541
                                           -0.0036  0.0116  0.0000 -0.4880  0.0404
                                            0.0051  0.0002  0.0118  0.0057  0.0110
                                           -0.0054  0.0007
                ( 49.89%)  -0.7063* C   6 s( 34.66%)p 1.88( 65.30%)d 0.00(  0.03%)
                                            0.0000  0.5886 -0.0125 -0.0030 -0.0005
                                            0.3429 -0.0241 -0.0034  0.0000  0.5650
                                           -0.0280 -0.0066  0.0002  0.4628  0.0212
                                           -0.0112  0.0007  0.0100  0.0060  0.0119
                                           -0.0049  0.0036
   363. (0.01144) BD*( 1) C   1 - H  18  
                ( 39.72%)   0.6302* C   1 s( 30.60%)p 2.27( 69.34%)d 0.00(  0.07%)
                                            0.0003 -0.5529 -0.0177 -0.0001 -0.0002
                                           -0.4886 -0.0025 -0.0050 -0.0011 -0.5885
                                           -0.0031 -0.0061 -0.0013  0.3289  0.0018
                                            0.0034  0.0007 -0.0174  0.0104  0.0133
                                            0.0031  0.0082
                ( 60.28%)  -0.7764* H  18 s(100.00%)
                                           -1.0000 -0.0005 -0.0011
   364. (0.01500) BD*( 1) C   2 - C   3  
                ( 50.37%)   0.7097* C   2 s( 34.71%)p 1.88( 65.26%)d 0.00(  0.03%)
                                            0.0000  0.5891 -0.0090  0.0013  0.0004
                                           -0.4703  0.0034  0.0087 -0.0003 -0.5660
                                           -0.0052  0.0108 -0.0007  0.3303 -0.0409
                                           -0.0019 -0.0003  0.0151 -0.0059 -0.0059
                                           -0.0035 -0.0036
                ( 49.63%)  -0.7045* C   3 s( 34.54%)p 1.89( 65.43%)d 0.00(  0.03%)
                                           -0.0001  0.5876  0.0133 -0.0014  0.0000
                                            0.4760 -0.0132 -0.0045  0.0006  0.5754
                                           -0.0250 -0.0040  0.0006 -0.3077 -0.0313
                                            0.0079  0.0000  0.0137 -0.0078 -0.0080
                                           -0.0027 -0.0010
   365. (0.01116) BD*( 1) C   2 - H  19  
                ( 39.65%)   0.6296* C   2 s( 30.52%)p 2.27( 69.41%)d 0.00(  0.07%)
                                            0.0003 -0.5522 -0.0174 -0.0009 -0.0002
                                           -0.3419 -0.0018 -0.0038 -0.0007 -0.5779
                                           -0.0031 -0.0063 -0.0011 -0.4930 -0.0030
                                           -0.0046 -0.0008 -0.0112 -0.0118 -0.0189
                                            0.0067  0.0002
                ( 60.35%)  -0.7769* H  19 s(100.00%)
                                           -1.0000 -0.0007 -0.0011
   366. (0.02280) BD*( 1) C   3 - C   4  
                ( 51.01%)   0.7142* C   3 s( 35.11%)p 1.85( 64.87%)d 0.00(  0.03%)
                                            0.0001  0.5924  0.0067  0.0050  0.0003
                                           -0.3351  0.0143  0.0040  0.0001 -0.5720
                                            0.0159  0.0079 -0.0001 -0.4564 -0.0178
                                            0.0067 -0.0019  0.0093  0.0050  0.0110
                                           -0.0049  0.0031
                ( 48.99%)  -0.6999* C   4 s( 34.28%)p 1.92( 65.69%)d 0.00(  0.03%)
                                           -0.0000  0.5854  0.0057  0.0017  0.0003
                                            0.3344  0.0013  0.0001  0.0009  0.5589
                                           -0.0030  0.0004  0.0017  0.4821 -0.0178
                                            0.0002  0.0033  0.0102  0.0063  0.0115
                                           -0.0049  0.0008
   367. (0.35168) BD*( 2) C   3 - C   4  
                ( 51.56%)   0.7180* C   3 s(  0.00%)p 1.00( 99.96%)d 0.00(  0.04%)
                                           -0.0000 -0.0039 -0.0007 -0.0022  0.0000
                                            0.7999  0.0072  0.0053 -0.0018 -0.5834
                                           -0.0076 -0.0034  0.0010  0.1387  0.0034
                                           -0.0003  0.0000 -0.0047 -0.0148  0.0097
                                           -0.0068 -0.0042
                ( 48.44%)  -0.6960* C   4 s(  0.00%)p 1.00( 99.97%)d 0.00(  0.03%)
                                            0.0001  0.0006 -0.0006 -0.0011  0.0000
                                            0.7966  0.0075  0.0024 -0.0054 -0.5898
                                           -0.0069 -0.0031  0.0037  0.1306  0.0054
                                            0.0037 -0.0006  0.0050  0.0042 -0.0000
                                            0.0151  0.0013
   368. (0.01194) BD*( 1) C   3 - H  20  
                ( 39.60%)   0.6293* C   3 s( 30.26%)p 2.30( 69.68%)d 0.00(  0.07%)
                                            0.0004 -0.5498  0.0157  0.0032  0.0001
                                            0.1427  0.0057 -0.0003 -0.0005  0.0037
                                            0.0076 -0.0020 -0.0012 -0.8224 -0.0021
                                           -0.0048 -0.0018  0.0012  0.0078  0.0004
                                           -0.0013 -0.0246
                ( 60.40%)  -0.7772* H  20 s(100.00%)
                                           -1.0000 -0.0015 -0.0007
   369. (0.02571) BD*( 1) C   4 - C   5  
                ( 49.24%)   0.7017* C   4 s( 33.87%)p 1.95( 66.10%)d 0.00(  0.03%)
                                            0.0000 -0.5820 -0.0050 -0.0014 -0.0001
                                           -0.1331 -0.0001  0.0003  0.0001 -0.0029
                                           -0.0046 -0.0014  0.0016  0.8019 -0.0131
                                           -0.0015  0.0050 -0.0023  0.0051  0.0009
                                           -0.0005 -0.0175
                ( 50.76%)  -0.7124* C   5 s( 34.92%)p 1.86( 65.05%)d 0.00(  0.03%)
                                           -0.0001 -0.5909 -0.0058 -0.0043 -0.0003
                                            0.1511 -0.0124 -0.0024 -0.0008  0.0338
                                           -0.0169 -0.0016 -0.0013 -0.7912  0.0028
                                            0.0103 -0.0008 -0.0033  0.0047 -0.0010
                                            0.0001 -0.0156
   370. (0.02890) BD*( 1) C   4 - C   7  
                ( 51.55%)   0.7180* C   4 s( 31.82%)p 2.14( 68.15%)d 0.00(  0.03%)
                                            0.0002  0.5640 -0.0089 -0.0040 -0.0003
                                           -0.4852 -0.0074  0.0024 -0.0008 -0.5822
                                           -0.0219 -0.0009 -0.0020  0.3264 -0.0048
                                           -0.0011  0.0012  0.0138 -0.0070 -0.0078
                                           -0.0018 -0.0041
                ( 48.45%)  -0.6961* C   7 s( 28.49%)p 2.51( 71.49%)d 0.00(  0.03%)
                                            0.0001  0.5336  0.0090 -0.0009  0.0001
                                            0.4952  0.0122 -0.0004  0.0037  0.5956
                                           -0.0106  0.0031 -0.0003 -0.3384 -0.0119
                                           -0.0003 -0.0020  0.0092 -0.0081 -0.0110
                                           -0.0027 -0.0014
   371. (0.01521) BD*( 1) C   5 - C   6  
                ( 49.42%)   0.7030* C   5 s( 34.93%)p 1.86( 65.04%)d 0.00(  0.03%)
                                           -0.0001  0.5909  0.0149 -0.0020 -0.0002
                                            0.4675 -0.0014 -0.0054  0.0006  0.5680
                                            0.0067 -0.0063  0.0001 -0.3278  0.0403
                                           -0.0008 -0.0008  0.0146 -0.0058 -0.0059
                                           -0.0037 -0.0035
                ( 50.58%)  -0.7112* C   6 s( 34.67%)p 1.88( 65.30%)d 0.00(  0.03%)
                                            0.0000  0.5887 -0.0105  0.0013  0.0003
                                           -0.4782  0.0138  0.0075 -0.0004 -0.5733
                                            0.0256  0.0078 -0.0003  0.3060  0.0300
                                           -0.0084  0.0011  0.0136 -0.0080 -0.0077
                                           -0.0024 -0.0009
   372. (0.32111) BD*( 2) C   5 - C   6  
                ( 49.56%)   0.7040* C   5 s(  0.00%)p 1.00( 99.96%)d 0.00(  0.03%)
                                            0.0000  0.0027  0.0018  0.0002  0.0001
                                            0.7987  0.0154  0.0117 -0.0015 -0.5878
                                           -0.0093 -0.0057  0.0012  0.1255  0.0025
                                            0.0036 -0.0004  0.0059  0.0029  0.0008
                                            0.0172  0.0008
                ( 50.44%)  -0.7102* C   6 s(  0.00%)p 1.00( 99.96%)d 0.00(  0.04%)
                                            0.0000  0.0024 -0.0010 -0.0011 -0.0002
                                            0.7952  0.0169  0.0086 -0.0006 -0.5915
                                           -0.0124 -0.0056  0.0002  0.1300  0.0024
                                            0.0017 -0.0002 -0.0012  0.0118 -0.0109
                                           -0.0122  0.0037
   373. (0.01229) BD*( 1) C   5 - H  21  
                ( 39.64%)   0.6296* C   5 s( 30.06%)p 2.32( 69.87%)d 0.00(  0.07%)
                                           -0.0003  0.5480 -0.0164 -0.0021 -0.0001
                                           -0.3458 -0.0073 -0.0010 -0.0008 -0.5740
                                           -0.0061 -0.0014 -0.0006 -0.4995  0.0094
                                           -0.0052 -0.0023  0.0126  0.0119  0.0188
                                           -0.0059 -0.0000
                ( 60.36%)  -0.7769* H  21 s(100.00%)
                                            1.0000  0.0015  0.0007
   374. (0.01115) BD*( 1) C   6 - H  22  
                ( 39.63%)   0.6295* C   6 s( 30.57%)p 2.27( 69.36%)d 0.00(  0.07%)
                                           -0.0003  0.5526  0.0181  0.0014  0.0003
                                            0.1410  0.0005  0.0019  0.0003  0.0114
                                           -0.0002  0.0005  0.0002 -0.8207 -0.0049
                                           -0.0085 -0.0013 -0.0018 -0.0073 -0.0006
                                            0.0012  0.0247
                ( 60.37%)  -0.7770* H  22 s(100.00%)
                                            1.0000  0.0007  0.0012
   375. (0.04075) BD*( 1) C   7 - C   8  
                ( 49.68%)   0.7048* C   7 s( 28.60%)p 2.50( 71.37%)d 0.00(  0.03%)
                                           -0.0002 -0.5348 -0.0054 -0.0004 -0.0000
                                           -0.3007 -0.0065  0.0034 -0.0033  0.7835
                                           -0.0041 -0.0082  0.0025  0.0950  0.0149
                                           -0.0040  0.0042  0.0085  0.0017 -0.0049
                                            0.0105  0.0080
                ( 50.32%)  -0.7094* C   8 s( 31.78%)p 2.15( 68.20%)d 0.00(  0.02%)
                                           -0.0001 -0.5635  0.0135  0.0027  0.0004
                                            0.3315 -0.0015 -0.0007  0.0009 -0.7507
                                           -0.0240  0.0055 -0.0036 -0.0888  0.0037
                                           -0.0020 -0.0004  0.0107 -0.0001 -0.0035
                                            0.0080  0.0067
   376. (0.03196) BD*( 1) C   7 - N   9  
                ( 61.10%)   0.7817* C   7 s( 21.84%)p 3.57( 78.07%)d 0.00(  0.09%)
                                           -0.0001  0.4666  0.0258  0.0022 -0.0003
                                           -0.8074  0.0317 -0.0041  0.0005  0.0515
                                           -0.0170  0.0015 -0.0002 -0.3532  0.0001
                                           -0.0017  0.0024 -0.0034  0.0207 -0.0025
                                            0.0214 -0.0063
                ( 38.90%)  -0.6237* N   9 s( 35.35%)p 1.83( 64.62%)d 0.00(  0.03%)
                                           -0.0000  0.5945  0.0001 -0.0035  0.0001
                                            0.7368 -0.0025 -0.0056  0.0008 -0.0753
                                           -0.0068  0.0007  0.0006  0.3123  0.0013
                                           -0.0027  0.0002 -0.0028  0.0101 -0.0072
                                            0.0120 -0.0033
   377. (0.02795) BD*( 1) C   7 - H  23  
                ( 38.05%)   0.6168* C   7 s( 21.12%)p 3.73( 78.80%)d 0.00(  0.08%)
                                            0.0003 -0.4588  0.0268  0.0005 -0.0002
                                            0.1036 -0.0060 -0.0006  0.0026 -0.1676
                                            0.0027  0.0076 -0.0004 -0.8651 -0.0253
                                           -0.0030  0.0018  0.0002  0.0075 -0.0100
                                            0.0001 -0.0253
                ( 61.95%)  -0.7871* H  23 s(100.00%)
                                           -1.0000  0.0026 -0.0012
   378. (0.03548) BD*( 1) C   8 - C  10  
                ( 50.03%)   0.7073* C   8 s( 34.42%)p 1.90( 65.54%)d 0.00(  0.03%)
                                            0.0000 -0.5865 -0.0140 -0.0019  0.0002
                                           -0.5151  0.0013 -0.0039 -0.0015  0.2785
                                            0.0112  0.0044  0.0008 -0.5587  0.0165
                                           -0.0027 -0.0015  0.0074 -0.0146  0.0063
                                           -0.0026 -0.0030
                ( 49.97%)  -0.7069* C  10 s( 39.18%)p 1.55( 60.80%)d 0.00(  0.03%)
                                           -0.0001 -0.6258 -0.0105 -0.0045 -0.0004
                                            0.4972 -0.0032  0.0015  0.0061 -0.3652
                                            0.0103 -0.0029 -0.0011  0.4766  0.0046
                                           -0.0013  0.0088  0.0083 -0.0142  0.0030
                                           -0.0003 -0.0032
   379. (0.42179) BD*( 2) C   8 - C  10  
                ( 52.96%)   0.7278* C   8 s(  0.00%)p 1.00( 99.96%)d 0.00(  0.04%)
                                            0.0001 -0.0034 -0.0011 -0.0006  0.0000
                                            0.7659 -0.0053  0.0007 -0.0055  0.4002
                                            0.0030  0.0035 -0.0033 -0.5028  0.0032
                                           -0.0022  0.0041 -0.0064 -0.0006  0.0101
                                            0.0150 -0.0062
                ( 47.04%)  -0.6858* C  10 s(  0.00%)p 1.00( 99.98%)d 0.00(  0.02%)
                                           -0.0000 -0.0043  0.0006 -0.0004 -0.0000
                                            0.7678 -0.0125  0.0045 -0.0026  0.3933
                                           -0.0045  0.0007 -0.0005 -0.5053  0.0086
                                           -0.0020  0.0012 -0.0012 -0.0039 -0.0050
                                           -0.0068  0.0085
   380. (0.02426) BD*( 1) C   8 - C  14  
                ( 48.64%)   0.6974* C   8 s( 33.79%)p 1.96( 66.18%)d 0.00(  0.03%)
                                            0.0003 -0.5813 -0.0038  0.0004 -0.0004
                                            0.1937 -0.0088  0.0021  0.0015  0.4446
                                            0.0017  0.0002  0.0010  0.6529 -0.0118
                                            0.0028  0.0043 -0.0008 -0.0060 -0.0140
                                            0.0053 -0.0073
                ( 51.36%)  -0.7167* C  14 s( 34.72%)p 1.88( 65.26%)d 0.00(  0.03%)
                                           -0.0002 -0.5892 -0.0050 -0.0017 -0.0004
                                           -0.1859 -0.0128  0.0019 -0.0012 -0.4444
                                            0.0181  0.0058  0.0003 -0.6480 -0.0042
                                            0.0072 -0.0020 -0.0011 -0.0083 -0.0113
                                            0.0034 -0.0081
   381. (0.05233) BD*( 1) N   9 - C  15  
                ( 37.06%)   0.6088* N   9 s( 35.01%)p 1.85( 64.94%)d 0.00(  0.05%)
                                           -0.0000  0.5916  0.0097  0.0049 -0.0000
                                           -0.6409  0.0285 -0.0033 -0.0016 -0.3906
                                            0.0004  0.0042 -0.0013  0.2917  0.0062
                                           -0.0018  0.0010  0.0141 -0.0090 -0.0102
                                            0.0080 -0.0058
                ( 62.94%)  -0.7933* C  15 s( 32.59%)p 2.07( 67.33%)d 0.00(  0.08%)
                                            0.0001  0.5705 -0.0189  0.0054 -0.0015
                                            0.6497 -0.0196 -0.0085 -0.0014  0.3964
                                           -0.0172  0.0001 -0.0023 -0.3051  0.0127
                                            0.0003  0.0024  0.0183 -0.0160 -0.0065
                                            0.0082 -0.0082
   382. (0.01599) BD*( 1) N   9 - H  24  
                ( 29.02%)   0.5387* N   9 s( 29.51%)p 2.39( 70.43%)d 0.00(  0.06%)
                                           -0.0001  0.5432 -0.0050 -0.0024 -0.0001
                                           -0.1118  0.0045 -0.0029  0.0016  0.5256
                                           -0.0089 -0.0024 -0.0011 -0.6444  0.0153
                                            0.0010  0.0013 -0.0026  0.0055 -0.0219
                                           -0.0040  0.0075
                ( 70.98%)  -0.8425* H  24 s(100.00%)
                                            1.0000 -0.0068  0.0021
   383. (0.02533) BD*( 1) C  10 - C  11  
                ( 48.83%)   0.6988* C  10 s( 37.99%)p 1.63( 61.98%)d 0.00(  0.03%)
                                            0.0001 -0.6162 -0.0132  0.0026  0.0003
                                           -0.3213  0.0167 -0.0040  0.0000  0.7144
                                           -0.0114  0.0050  0.0075  0.0731  0.0161
                                           -0.0021  0.0058  0.0113 -0.0030 -0.0061
                                            0.0109  0.0055
                ( 51.17%)  -0.7153* C  11 s( 34.72%)p 1.88( 65.25%)d 0.00(  0.03%)
                                           -0.0000 -0.5889  0.0170 -0.0029 -0.0003
                                            0.2910  0.0143 -0.0073  0.0002 -0.7408
                                            0.0158  0.0117  0.0018 -0.1312  0.0346
                                           -0.0014  0.0019  0.0119 -0.0011 -0.0039
                                            0.0108  0.0075
   384. (0.03106) BD*( 1) C  10 -Br  17  
                ( 48.55%)   0.6968* C  10 s( 22.79%)p 3.38( 77.02%)d 0.01(  0.19%)
                                            0.0001 -0.4766  0.0263  0.0026  0.0001
                                           -0.2434 -0.0013  0.0039  0.0036 -0.4473
                                           -0.0180  0.0176  0.0018 -0.7139 -0.0169
                                            0.0142  0.0073 -0.0087 -0.0207 -0.0302
                                            0.0065 -0.0217
                ( 51.45%)  -0.7173*Br  17 s( 15.51%)p 5.45( 84.49%)
                                           -0.3933 -0.0202  0.2880  0.0181  0.4273
                                            0.0316  0.7587  0.0500
   385. (0.01745) BD*( 1) C  11 - C  12  
                ( 49.30%)   0.7022* C  11 s( 34.86%)p 1.87( 65.11%)d 0.00(  0.03%)
                                            0.0002 -0.5903  0.0095  0.0045 -0.0001
                                            0.2027  0.0214 -0.0059  0.0008  0.4343
                                           -0.0384 -0.0029  0.0004  0.6475  0.0026
                                           -0.0114  0.0015 -0.0016 -0.0103 -0.0115
                                            0.0028 -0.0090
                ( 50.70%)  -0.7120* C  12 s( 34.41%)p 1.90( 65.55%)d 0.00(  0.03%)
                                           -0.0001 -0.5866  0.0097  0.0006  0.0001
                                           -0.2106  0.0266 -0.0009 -0.0000 -0.4218
                                           -0.0209 -0.0106 -0.0002 -0.6567  0.0244
                                           -0.0100 -0.0002 -0.0011 -0.0065 -0.0138
                                            0.0058 -0.0066
   386. (0.31874) BD*( 2) C  11 - C  12  
                ( 49.89%)   0.7064* C  11 s(  0.00%)p 1.00( 99.96%)d 0.00(  0.04%)
                                            0.0000  0.0005  0.0004  0.0001  0.0000
                                           -0.7691 -0.0180 -0.0090  0.0009 -0.3917
                                           -0.0091 -0.0052  0.0004  0.5040  0.0119
                                            0.0055 -0.0007  0.0044  0.0074  0.0066
                                            0.0083 -0.0147
                ( 50.11%)  -0.7079* C  12 s(  0.00%)p 1.00( 99.96%)d 0.00(  0.04%)
                                            0.0000 -0.0005  0.0003 -0.0000  0.0000
                                           -0.7698 -0.0184  0.0088  0.0005 -0.3944
                                           -0.0095  0.0048  0.0003  0.5007  0.0119
                                           -0.0062 -0.0004 -0.0128 -0.0092  0.0045
                                            0.0084  0.0092
   387. (0.01151) BD*( 1) C  11 - H  25  
                ( 39.10%)   0.6253* C  11 s( 30.33%)p 2.30( 69.61%)d 0.00(  0.07%)
                                            0.0003 -0.5504 -0.0185 -0.0015  0.0004
                                           -0.5304 -0.0027 -0.0045 -0.0012  0.3266
                                           -0.0062  0.0036  0.0008 -0.5549 -0.0092
                                           -0.0041 -0.0011  0.0111 -0.0185  0.0121
                                           -0.0060 -0.0040
                ( 60.90%)  -0.7804* H  25 s(100.00%)
                                           -1.0000 -0.0015 -0.0010
   388. (0.01514) BD*( 1) C  12 - C  13  
                ( 49.98%)   0.7069* C  12 s( 34.69%)p 1.88( 65.27%)d 0.00(  0.03%)
                                           -0.0000 -0.5889  0.0108 -0.0002  0.0000
                                            0.5099 -0.0077  0.0089  0.0003 -0.2947
                                           -0.0266 -0.0083 -0.0008  0.5512 -0.0328
                                            0.0071 -0.0002  0.0098 -0.0134  0.0063
                                           -0.0014 -0.0019
                ( 50.02%)  -0.7073* C  13 s( 34.55%)p 1.89( 65.42%)d 0.00(  0.03%)
                                           -0.0000 -0.5877  0.0110  0.0026  0.0004
                                           -0.5101  0.0135  0.0072 -0.0004  0.3262
                                           -0.0395 -0.0008 -0.0002 -0.5343 -0.0104
                                            0.0107 -0.0007  0.0075 -0.0145  0.0050
                                           -0.0024 -0.0045
   389. (0.01079) BD*( 1) C  12 - H  26  
                ( 39.45%)   0.6281* C  12 s( 30.78%)p 2.25( 69.15%)d 0.00(  0.07%)
                                           -0.0004  0.5546  0.0160  0.0001  0.0002
                                            0.3185  0.0023 -0.0033  0.0006 -0.7604
                                           -0.0040  0.0089 -0.0016 -0.1088  0.0005
                                            0.0017 -0.0003 -0.0150 -0.0035  0.0051
                                           -0.0152 -0.0128
                ( 60.55%)  -0.7781* H  26 s(100.00%)
                                            1.0000  0.0008  0.0010
   390. (0.01510) BD*( 1) C  13 - C  14  
                ( 50.52%)   0.7108* C  13 s( 34.72%)p 1.88( 65.25%)d 0.00(  0.03%)
                                            0.0001  0.5891 -0.0095  0.0016  0.0002
                                           -0.3111  0.0255  0.0025  0.0001  0.7375
                                           -0.0094 -0.0114  0.0011  0.0997  0.0317
                                           -0.0055  0.0008 -0.0103  0.0006  0.0067
                                           -0.0114 -0.0062
                ( 49.48%)  -0.7034* C  14 s( 34.83%)p 1.87( 65.14%)d 0.00(  0.03%)
                                           -0.0000  0.5899  0.0157 -0.0008 -0.0002
                                            0.3031  0.0160 -0.0041  0.0004 -0.7374
                                            0.0140  0.0044 -0.0012 -0.1179  0.0364
                                           -0.0035 -0.0005 -0.0122  0.0019  0.0028
                                           -0.0100 -0.0068
   391. (0.32090) BD*( 2) C  13 - C  14  
                ( 50.44%)   0.7102* C  13 s(  0.00%)p 1.00( 99.96%)d 0.00(  0.04%)
                                           -0.0000 -0.0006  0.0002 -0.0006  0.0001
                                            0.7728  0.0151  0.0067 -0.0009  0.3936
                                            0.0076  0.0027 -0.0005 -0.4969 -0.0101
                                           -0.0042  0.0004  0.0129  0.0097 -0.0036
                                           -0.0078 -0.0104
                ( 49.56%)  -0.7040* C  14 s(  0.00%)p 1.00( 99.96%)d 0.00(  0.04%)
                                           -0.0000 -0.0015  0.0001 -0.0004 -0.0000
                                            0.7747  0.0111  0.0081 -0.0024  0.3960
                                            0.0080  0.0026 -0.0010 -0.4923 -0.0076
                                           -0.0051  0.0016 -0.0064 -0.0010  0.0095
                                            0.0141 -0.0055
   392. (0.01132) BD*( 1) C  13 - H  27  
                ( 39.50%)   0.6285* C  13 s( 30.63%)p 2.26( 69.31%)d 0.00(  0.07%)
                                           -0.0003  0.5532  0.0163  0.0008  0.0003
                                           -0.2102 -0.0016 -0.0025 -0.0002 -0.4389
                                           -0.0024 -0.0044 -0.0010 -0.6753 -0.0046
                                           -0.0074 -0.0010  0.0073  0.0084  0.0190
                                           -0.0041  0.0127
                ( 60.50%)  -0.7778* H  27 s(100.00%)
                                            1.0000  0.0009  0.0010
   393. (0.01192) BD*( 1) C  14 - H  28  
                ( 39.31%)   0.6270* C  14 s( 30.35%)p 2.29( 69.58%)d 0.00(  0.07%)
                                           -0.0004  0.5507 -0.0164 -0.0003 -0.0000
                                           -0.5220 -0.0014 -0.0030 -0.0011  0.3170
                                            0.0110 -0.0001 -0.0006 -0.5680  0.0054
                                           -0.0041 -0.0019 -0.0103  0.0187 -0.0120
                                            0.0058  0.0052
                ( 60.69%)  -0.7790* H  28 s(100.00%)
                                            1.0000  0.0019  0.0006
   394. (0.26207) BD*( 1) C  15 - O  16  
                ( 72.91%)   0.8539* C  15 s(  0.03%)p99.99( 99.39%)d21.85(  0.58%)
                                            0.0000 -0.0162  0.0005 -0.0017 -0.0002
                                           -0.1511 -0.0115 -0.0059 -0.0020  0.7557
                                            0.0397  0.0178  0.0074  0.6299  0.0310
                                            0.0138  0.0061 -0.0540 -0.0372 -0.0177
                                            0.0023 -0.0349
                ( 27.09%)  -0.5204* O  16 s(  0.04%)p99.99( 99.85%)d 3.03(  0.11%)
                                           -0.0000 -0.0190  0.0014 -0.0000  0.0000
                                           -0.1948  0.0009  0.0006  0.0005  0.7683
                                           -0.0000 -0.0000 -0.0026  0.6085  0.0005
                                            0.0002 -0.0022  0.0236  0.0151  0.0080
                                           -0.0019  0.0156
   395. (0.00546) BD*( 2) C  15 - O  16  
                ( 63.87%)   0.7992* C  15 s( 32.02%)p 2.12( 67.82%)d 0.00(  0.16%)
                                            0.0001 -0.5623  0.0629  0.0020  0.0017
                                            0.7370 -0.0578  0.0025 -0.0040 -0.1425
                                           -0.0046  0.0039  0.0003  0.3333 -0.0138
                                           -0.0054 -0.0013  0.0114 -0.0259  0.0073
                                           -0.0251  0.0083
                ( 36.13%)  -0.6010* O  16 s( 36.90%)p 1.71( 62.99%)d 0.00(  0.11%)
                                           -0.0000 -0.6059  0.0429  0.0015  0.0000
                                           -0.6963  0.0220  0.0013 -0.0002  0.0990
                                           -0.0033  0.0013  0.0003 -0.3670  0.0106
                                           -0.0009 -0.0003  0.0071 -0.0226  0.0019
                                           -0.0220  0.0071
   396. (0.03733) BD*( 1) C  15 - H  29  
                ( 41.59%)   0.6449* C  15 s( 35.73%)p 1.80( 64.18%)d 0.00(  0.09%)
                                            0.0002 -0.5960 -0.0457  0.0021 -0.0017
                                           -0.0737 -0.0178  0.0078 -0.0050  0.4941
                                            0.0066 -0.0063 -0.0002 -0.6258 -0.0123
                                            0.0067  0.0001  0.0057 -0.0042  0.0226
                                            0.0130 -0.0142
                ( 58.41%)  -0.7643* H  29 s(100.00%)
                                           -1.0000  0.0036 -0.0014


 NHO Directionality and "Bond Bending" (deviations from line of nuclear centers)

         [Thresholds for printing:  angular deviation  >  1.0 degree]
                                    hybrid p-character > 25.0%
                                    orbital occupancy  >  0.10e

                                Line of Centers        Hybrid 1              Hybrid 2
                                ---------------  -------------------   ------------------
                NBO               Theta   Phi    Theta   Phi    Dev    Theta   Phi    Dev
 ========================================================================================
     1. BD (   1) C   1 - C   2    10.1  184.5    11.0  190.2   1.3    170.6  357.7   1.4
     2. BD (   2) C   1 - C   2    10.1  184.5    97.6  143.7  89.9     97.8  143.7  89.9
     3. BD (   1) C   1 - C   6   126.1  239.1   124.8  239.0   1.4     52.5   59.3   1.4
     5. BD (   1) C   2 - C   3    66.8  230.4    68.4  230.7   1.6    114.9   50.0   1.7
     7. BD (   1) C   3 - C   4   125.4  239.4   126.6  240.0   1.3      --     --    --
     8. BD (   2) C   3 - C   4   125.4  239.4    98.0  143.8  89.9     97.9  143.3  89.7
    10. BD (   1) C   4 - C   5   169.7    8.7   170.5    3.1   1.2      --     --    --
    11. BD (   1) C   4 - C   7    66.2  230.0    67.6  231.0   1.7    114.4   49.0   1.0
    12. BD (   1) C   5 - C   6   113.3   50.3   111.6   50.9   1.9     65.1  229.8   1.7
    13. BD (   2) C   5 - C   6   113.3   50.3    82.7  323.9  89.6     82.5  323.4  89.9
    16. BD (   1) C   7 - C   8    95.8  293.6    97.5  291.7   2.5      --     --    --
    17. BD (   1) C   7 - N   9   112.9  174.2   114.3  177.4   3.2      --     --    --
    18. BD (   1) C   7 - H  23    12.8  119.4    11.8  122.3   1.2      --     --    --
    19. BD (   1) C   8 - C  10    48.4  328.5    47.5  330.4   1.7    128.4  144.4   4.5
    20. BD (   2) C   8 - C  10    48.4  328.5    59.8  208.1  89.7     59.7  207.2  89.9
    21. BD (   1) C   8 - C  14   143.5  246.6     --     --    --      35.7   64.8   1.4
    22. BD (   1) N   9 - C  15    68.9  211.0    67.8  212.1   1.5      --     --    --
    24. BD (   1) C  10 - C  11    98.2  292.3    96.8  293.3   1.8     82.9  112.7   1.2
    25. BD (   1) C  10 -Br  17    34.6   57.9    35.4   62.0   2.5      --     --    --
    26. BD (   1) C  11 - C  12   143.8  244.7   144.9  240.9   2.5     37.3   67.8   2.2
    27. BD (   2) C  11 - C  12   143.8  244.7    59.7  207.0  90.1    120.0   27.1  89.9
    28. BD (   1) C  11 - H  25    48.7  328.0    47.9  328.9   1.1      --     --    --
    29. BD (   1) C  12 - C  13   132.3  148.7   130.8  147.1   1.9     46.7  329.8   1.3
    31. BD (   1) C  13 - C  14    82.0  112.4    80.7  111.5   1.6     96.2  293.6   2.1
    32. BD (   2) C  13 - C  14    82.0  112.4    60.2  206.9  89.9     60.5  207.1  89.9
    34. BD (   1) C  14 - H  28   133.3  149.6   132.5  148.2   1.4      --     --    --
    35. BD (   1) C  15 - O  16   115.5  170.8   129.1  281.7  88.8    127.6  284.1  88.8
    36. BD (   2) C  15 - O  16   115.5  170.8   114.3  168.1   2.7     62.3  351.8   2.4
    37. BD (   1) C  15 - H  29    38.8  277.7    38.5  280.2   1.6      --     --    --
    54. LP (   1) N   9             --     --    129.6  283.7   --       --     --    --
    55. LP (   1) O  16             --     --    116.0  170.0   --       --     --    --
    56. LP (   2) O  16             --     --    130.7   55.6   --       --     --    --
    58. LP (   2)Br  17             --     --     75.0  302.9   --       --     --    --
    59. LP (   3)Br  17             --     --     60.0  204.0   --       --     --    --
   361. BD*(   2) C   1 - C   2    10.1  184.5    97.6  143.7  89.9     97.8  143.7  89.9
   367. BD*(   2) C   3 - C   4   125.4  239.4    98.0  143.8  89.9     97.9  143.3  89.7
   372. BD*(   2) C   5 - C   6   113.3   50.3    82.7  323.9  89.6     82.5  323.4  89.9
   379. BD*(   2) C   8 - C  10    48.4  328.5    59.8  208.1  89.7     59.7  207.2  89.9
   386. BD*(   2) C  11 - C  12   143.8  244.7    59.7  207.0  90.1    120.0   27.1  89.9
   391. BD*(   2) C  13 - C  14    82.0  112.4    60.2  206.9  89.9     60.5  207.1  89.9
   394. BD*(   1) C  15 - O  16   115.5  170.8   129.1  281.7  88.8    127.6  284.1  88.8


 Second Order Perturbation Theory Analysis of Fock Matrix in NBO Basis

     Threshold for printing:   0.50 kcal/mol
                                                                              E(2)  E(j)-E(i) F(i,j)
         Donor NBO (i)                     Acceptor NBO (j)                 kcal/mol   a.u.    a.u. 
 ===================================================================================================

 within unit  1
   1. BD (   1) C   1 - C   2        / 94. RY*(   1) C   3                    0.78    1.85    0.034
   1. BD (   1) C   1 - C   2        / 95. RY*(   2) C   3                    1.76    1.92    0.052
   1. BD (   1) C   1 - C   2        /145. RY*(   1) C   6                    1.01    1.86    0.039
   1. BD (   1) C   1 - C   2        /146. RY*(   2) C   6                    1.46    2.17    0.051
   1. BD (   1) C   1 - C   2        /362. BD*(   1) C   1 - C   6            2.49    1.39    0.052
   1. BD (   1) C   1 - C   2        /363. BD*(   1) C   1 - H  18            1.33    1.39    0.038
   1. BD (   1) C   1 - C   2        /364. BD*(   1) C   2 - C   3            2.57    1.38    0.053
   1. BD (   1) C   1 - C   2        /365. BD*(   1) C   2 - H  19            1.35    1.38    0.039
   1. BD (   1) C   1 - C   2        /368. BD*(   1) C   3 - H  20            2.46    1.38    0.052
   1. BD (   1) C   1 - C   2        /374. BD*(   1) C   6 - H  22            2.35    1.38    0.051
   2. BD (   2) C   1 - C   2        / 97. RY*(   4) C   3                    0.95    1.63    0.039
   2. BD (   2) C   1 - C   2        /148. RY*(   4) C   6                    0.84    1.79    0.038
   2. BD (   2) C   1 - C   2        /367. BD*(   2) C   3 - C   4           29.25    0.35    0.090
   2. BD (   2) C   1 - C   2        /372. BD*(   2) C   5 - C   6           28.54    0.35    0.089
   3. BD (   1) C   1 - C   6        / 77. RY*(   1) C   2                    1.03    1.86    0.039
   3. BD (   1) C   1 - C   6        / 78. RY*(   2) C   2                    1.44    2.18    0.050
   3. BD (   1) C   1 - C   6        /128. RY*(   1) C   5                    0.89    1.86    0.037
   3. BD (   1) C   1 - C   6        /129. RY*(   2) C   5                    1.51    1.93    0.048
   3. BD (   1) C   1 - C   6        /360. BD*(   1) C   1 - C   2            2.49    1.39    0.052
   3. BD (   1) C   1 - C   6        /363. BD*(   1) C   1 - H  18            1.31    1.39    0.038
   3. BD (   1) C   1 - C   6        /365. BD*(   1) C   2 - H  19            2.36    1.38    0.051
   3. BD (   1) C   1 - C   6        /371. BD*(   1) C   5 - C   6            2.61    1.38    0.054
   3. BD (   1) C   1 - C   6        /373. BD*(   1) C   5 - H  21            2.51    1.38    0.053
   3. BD (   1) C   1 - C   6        /374. BD*(   1) C   6 - H  22            1.33    1.38    0.038
   4. BD (   1) C   1 - H  18        / 77. RY*(   1) C   2                    1.33    1.71    0.043
   4. BD (   1) C   1 - H  18        /145. RY*(   1) C   6                    1.33    1.71    0.043
   4. BD (   1) C   1 - H  18        /360. BD*(   1) C   1 - C   2            0.95    1.24    0.031
   4. BD (   1) C   1 - H  18        /362. BD*(   1) C   1 - C   6            0.93    1.24    0.030
   4. BD (   1) C   1 - H  18        /364. BD*(   1) C   2 - C   3            3.81    1.24    0.061
   4. BD (   1) C   1 - H  18        /365. BD*(   1) C   2 - H  19            0.56    1.23    0.024
   4. BD (   1) C   1 - H  18        /371. BD*(   1) C   5 - C   6            3.86    1.24    0.062
   4. BD (   1) C   1 - H  18        /374. BD*(   1) C   6 - H  22            0.56    1.23    0.024
   5. BD (   1) C   2 - C   3        / 60. RY*(   1) C   1                    0.95    1.88    0.038
   5. BD (   1) C   2 - C   3        / 61. RY*(   2) C   1                    1.43    2.18    0.050
   5. BD (   1) C   2 - C   3        /111. RY*(   1) C   4                    0.93    2.03    0.039
   5. BD (   1) C   2 - C   3        /113. RY*(   3) C   4                    1.10    1.92    0.041
   5. BD (   1) C   2 - C   3        /360. BD*(   1) C   1 - C   2            2.54    1.39    0.053
   5. BD (   1) C   2 - C   3        /363. BD*(   1) C   1 - H  18            2.31    1.39    0.051
   5. BD (   1) C   2 - C   3        /365. BD*(   1) C   2 - H  19            1.32    1.38    0.038
   5. BD (   1) C   2 - C   3        /366. BD*(   1) C   3 - C   4            3.41    1.38    0.061
   5. BD (   1) C   2 - C   3        /368. BD*(   1) C   3 - H  20            1.39    1.38    0.039
   5. BD (   1) C   2 - C   3        /370. BD*(   1) C   4 - C   7            3.87    1.26    0.062
   6. BD (   1) C   2 - H  19        / 60. RY*(   1) C   1                    1.23    1.73    0.041
   6. BD (   1) C   2 - H  19        / 94. RY*(   1) C   3                    1.19    1.70    0.040
   6. BD (   1) C   2 - H  19        /360. BD*(   1) C   1 - C   2            0.95    1.24    0.031
   6. BD (   1) C   2 - H  19        /362. BD*(   1) C   1 - C   6            3.71    1.24    0.060
   6. BD (   1) C   2 - H  19        /363. BD*(   1) C   1 - H  18            0.57    1.24    0.024
   6. BD (   1) C   2 - H  19        /364. BD*(   1) C   2 - C   3            0.97    1.23    0.031
   6. BD (   1) C   2 - H  19        /366. BD*(   1) C   3 - C   4            4.01    1.23    0.063
   6. BD (   1) C   2 - H  19        /368. BD*(   1) C   3 - H  20            0.56    1.23    0.023
   7. BD (   1) C   3 - C   4        / 77. RY*(   1) C   2                    1.18    1.86    0.042
   7. BD (   1) C   3 - C   4        / 78. RY*(   2) C   2                    1.54    2.18    0.052
   7. BD (   1) C   3 - C   4        /128. RY*(   1) C   5                    0.79    1.86    0.034
   7. BD (   1) C   3 - C   4        /162. RY*(   1) C   7                    1.69    1.75    0.049
   7. BD (   1) C   3 - C   4        /364. BD*(   1) C   2 - C   3            3.01    1.39    0.058
   7. BD (   1) C   3 - C   4        /365. BD*(   1) C   2 - H  19            1.94    1.38    0.046
   7. BD (   1) C   3 - C   4        /368. BD*(   1) C   3 - H  20            1.63    1.38    0.042
   7. BD (   1) C   3 - C   4        /369. BD*(   1) C   4 - C   5            3.51    1.37    0.062
   7. BD (   1) C   3 - C   4        /370. BD*(   1) C   4 - C   7            2.24    1.26    0.047
   7. BD (   1) C   3 - C   4        /373. BD*(   1) C   5 - H  21            2.52    1.38    0.053
   7. BD (   1) C   3 - C   4        /375. BD*(   1) C   7 - C   8            0.73    1.24    0.027
   7. BD (   1) C   3 - C   4        /376. BD*(   1) C   7 - N   9            0.53    1.20    0.023
   7. BD (   1) C   3 - C   4        /377. BD*(   1) C   7 - H  23            0.52    1.22    0.022
   8. BD (   2) C   3 - C   4        / 79. RY*(   3) C   2                    1.91    0.83    0.039
   8. BD (   2) C   3 - C   4        /130. RY*(   3) C   5                    1.99    1.08    0.045
   8. BD (   2) C   3 - C   4        /361. BD*(   2) C   1 - C   2           27.26    0.35    0.088
   8. BD (   2) C   3 - C   4        /372. BD*(   2) C   5 - C   6           27.61    0.35    0.088
   8. BD (   2) C   3 - C   4        /375. BD*(   1) C   7 - C   8            3.06    0.77    0.047
   8. BD (   2) C   3 - C   4        /376. BD*(   1) C   7 - N   9            4.74    0.73    0.057
   8. BD (   2) C   3 - C   4        /379. BD*(   2) C   8 - C  10            0.64    0.32    0.013
   9. BD (   1) C   3 - H  20        / 77. RY*(   1) C   2                    1.10    1.71    0.039
   9. BD (   1) C   3 - H  20        /111. RY*(   1) C   4                    1.84    1.88    0.053
   9. BD (   1) C   3 - H  20        /360. BD*(   1) C   1 - C   2            3.63    1.24    0.060
   9. BD (   1) C   3 - H  20        /364. BD*(   1) C   2 - C   3            1.06    1.24    0.032
   9. BD (   1) C   3 - H  20        /365. BD*(   1) C   2 - H  19            0.55    1.23    0.023
   9. BD (   1) C   3 - H  20        /366. BD*(   1) C   3 - C   4            1.34    1.23    0.036
   9. BD (   1) C   3 - H  20        /369. BD*(   1) C   4 - C   5            4.86    1.22    0.069
  10. BD (   1) C   4 - C   5        / 94. RY*(   1) C   3                    0.87    1.85    0.036
  10. BD (   1) C   4 - C   5        / 95. RY*(   2) C   3                    0.52    1.93    0.028
  10. BD (   1) C   4 - C   5        /145. RY*(   1) C   6                    1.22    1.86    0.043
  10. BD (   1) C   4 - C   5        /146. RY*(   2) C   6                    1.55    2.18    0.052
  10. BD (   1) C   4 - C   5        /162. RY*(   1) C   7                    1.58    1.75    0.047
  10. BD (   1) C   4 - C   5        /366. BD*(   1) C   3 - C   4            3.41    1.38    0.061
  10. BD (   1) C   4 - C   5        /368. BD*(   1) C   3 - H  20            2.39    1.38    0.052
  10. BD (   1) C   4 - C   5        /370. BD*(   1) C   4 - C   7            2.10    1.26    0.046
  10. BD (   1) C   4 - C   5        /371. BD*(   1) C   5 - C   6            3.25    1.39    0.060
  10. BD (   1) C   4 - C   5        /373. BD*(   1) C   5 - H  21            1.53    1.38    0.041
  10. BD (   1) C   4 - C   5        /374. BD*(   1) C   6 - H  22            1.96    1.38    0.047
  10. BD (   1) C   4 - C   5        /377. BD*(   1) C   7 - H  23            1.31    1.22    0.036
  11. BD (   1) C   4 - C   7        / 94. RY*(   1) C   3                    1.89    1.81    0.053
  11. BD (   1) C   4 - C   7        /128. RY*(   1) C   5                    1.47    1.82    0.047
  11. BD (   1) C   4 - C   7        /181. RY*(   3) C   8                    1.54    1.53    0.044
  11. BD (   1) C   4 - C   7        /198. RY*(   3) N   9                    0.75    1.85    0.034
  11. BD (   1) C   4 - C   7        /364. BD*(   1) C   2 - C   3            2.13    1.35    0.048
  11. BD (   1) C   4 - C   7        /366. BD*(   1) C   3 - C   4            2.13    1.34    0.048
  11. BD (   1) C   4 - C   7        /369. BD*(   1) C   4 - C   5            1.98    1.34    0.046
  11. BD (   1) C   4 - C   7        /371. BD*(   1) C   5 - C   6            2.14    1.35    0.048
  11. BD (   1) C   4 - C   7        /375. BD*(   1) C   7 - C   8            2.90    1.20    0.053
  11. BD (   1) C   4 - C   7        /376. BD*(   1) C   7 - N   9            0.88    1.16    0.029
  11. BD (   1) C   4 - C   7        /377. BD*(   1) C   7 - H  23            1.15    1.18    0.033
  11. BD (   1) C   4 - C   7        /378. BD*(   1) C   8 - C  10            0.57    1.31    0.024
  11. BD (   1) C   4 - C   7        /379. BD*(   2) C   8 - C  10            2.83    0.76    0.046
  11. BD (   1) C   4 - C   7        /380. BD*(   1) C   8 - C  14            0.80    1.33    0.029
  11. BD (   1) C   4 - C   7        /381. BD*(   1) N   9 - C  15            3.76    1.27    0.062
  12. BD (   1) C   5 - C   6        / 60. RY*(   1) C   1                    0.96    1.88    0.038
  12. BD (   1) C   5 - C   6        / 61. RY*(   2) C   1                    1.41    2.18    0.050
  12. BD (   1) C   5 - C   6        /111. RY*(   1) C   4                    1.30    2.03    0.046
  12. BD (   1) C   5 - C   6        /113. RY*(   3) C   4                    1.02    1.92    0.040
  12. BD (   1) C   5 - C   6        /362. BD*(   1) C   1 - C   6            2.52    1.39    0.053
  12. BD (   1) C   5 - C   6        /363. BD*(   1) C   1 - H  18            2.28    1.39    0.050
  12. BD (   1) C   5 - C   6        /369. BD*(   1) C   4 - C   5            3.74    1.37    0.064
  12. BD (   1) C   5 - C   6        /370. BD*(   1) C   4 - C   7            4.04    1.26    0.064
  12. BD (   1) C   5 - C   6        /373. BD*(   1) C   5 - H  21            1.58    1.38    0.042
  12. BD (   1) C   5 - C   6        /374. BD*(   1) C   6 - H  22            1.33    1.38    0.038
  13. BD (   2) C   5 - C   6        / 62. RY*(   3) C   1                    1.34    0.78    0.032
  13. BD (   2) C   5 - C   6        /112. RY*(   2) C   4                    0.57    1.04    0.024
  13. BD (   2) C   5 - C   6        /361. BD*(   2) C   1 - C   2           27.70    0.35    0.089
  13. BD (   2) C   5 - C   6        /367. BD*(   2) C   3 - C   4           29.02    0.35    0.090
  14. BD (   1) C   5 - H  21        /111. RY*(   1) C   4                    1.75    1.88    0.051
  14. BD (   1) C   5 - H  21        /145. RY*(   1) C   6                    1.17    1.71    0.040
  14. BD (   1) C   5 - H  21        /362. BD*(   1) C   1 - C   6            3.58    1.24    0.060
  14. BD (   1) C   5 - H  21        /366. BD*(   1) C   3 - C   4            4.85    1.23    0.069
  14. BD (   1) C   5 - H  21        /369. BD*(   1) C   4 - C   5            1.26    1.23    0.035
  14. BD (   1) C   5 - H  21        /371. BD*(   1) C   5 - C   6            1.14    1.24    0.034
  14. BD (   1) C   5 - H  21        /374. BD*(   1) C   6 - H  22            0.55    1.24    0.023
  15. BD (   1) C   6 - H  22        / 60. RY*(   1) C   1                    1.23    1.73    0.041
  15. BD (   1) C   6 - H  22        /128. RY*(   1) C   5                    1.13    1.71    0.039
  15. BD (   1) C   6 - H  22        /360. BD*(   1) C   1 - C   2            3.67    1.24    0.060
  15. BD (   1) C   6 - H  22        /362. BD*(   1) C   1 - C   6            0.94    1.24    0.030
  15. BD (   1) C   6 - H  22        /363. BD*(   1) C   1 - H  18            0.57    1.24    0.024
  15. BD (   1) C   6 - H  22        /369. BD*(   1) C   4 - C   5            4.03    1.22    0.063
  15. BD (   1) C   6 - H  22        /371. BD*(   1) C   5 - C   6            0.98    1.24    0.031
  15. BD (   1) C   6 - H  22        /373. BD*(   1) C   5 - H  21            0.55    1.23    0.023
  16. BD (   1) C   7 - C   8        /112. RY*(   2) C   4                    1.53    1.47    0.043
  16. BD (   1) C   7 - C   8        /196. RY*(   1) N   9                    1.18    1.40    0.037
  16. BD (   1) C   7 - C   8        /213. RY*(   1) C  10                    2.46    2.40    0.069
  16. BD (   1) C   7 - C   8        /214. RY*(   2) C  10                    0.98    2.13    0.041
  16. BD (   1) C   7 - C   8        /281. RY*(   1) C  14                    1.50    1.84    0.047
  16. BD (   1) C   7 - C   8        /335. RY*(   4)Br  17                    0.57   16.08    0.086
  16. BD (   1) C   7 - C   8        /366. BD*(   1) C   3 - C   4            1.73    1.34    0.043
  16. BD (   1) C   7 - C   8        /367. BD*(   2) C   3 - C   4            1.95    0.78    0.038
  16. BD (   1) C   7 - C   8        /370. BD*(   1) C   4 - C   7            2.98    1.22    0.054
  16. BD (   1) C   7 - C   8        /376. BD*(   1) C   7 - N   9            0.83    1.16    0.028
  16. BD (   1) C   7 - C   8        /377. BD*(   1) C   7 - H  23            0.79    1.18    0.027
  16. BD (   1) C   7 - C   8        /378. BD*(   1) C   8 - C  10            2.64    1.30    0.052
  16. BD (   1) C   7 - C   8        /380. BD*(   1) C   8 - C  14            2.00    1.33    0.046
  16. BD (   1) C   7 - C   8        /382. BD*(   1) N   9 - H  24            1.22    1.27    0.035
  16. BD (   1) C   7 - C   8        /383. BD*(   1) C  10 - C  11            2.37    1.32    0.050
  16. BD (   1) C   7 - C   8        /390. BD*(   1) C  13 - C  14            2.48    1.35    0.052
  17. BD (   1) C   7 - N   9        /113. RY*(   3) C   4                    0.51    2.02    0.029
  17. BD (   1) C   7 - N   9        /301. RY*(   4) C  15                    1.67    1.94    0.051
  17. BD (   1) C   7 - N   9        /302. RY*(   5) C  15                    0.62    2.64    0.036
  17. BD (   1) C   7 - N   9        /366. BD*(   1) C   3 - C   4            1.39    1.47    0.040
  17. BD (   1) C   7 - N   9        /367. BD*(   2) C   3 - C   4            1.55    0.92    0.037
  17. BD (   1) C   7 - N   9        /370. BD*(   1) C   4 - C   7            1.09    1.36    0.034
  17. BD (   1) C   7 - N   9        /375. BD*(   1) C   7 - C   8            0.94    1.34    0.032
  17. BD (   1) C   7 - N   9        /378. BD*(   1) C   8 - C  10            2.00    1.44    0.048
  17. BD (   1) C   7 - N   9        /381. BD*(   1) N   9 - C  15            0.88    1.40    0.032
  17. BD (   1) C   7 - N   9        /382. BD*(   1) N   9 - H  24            0.61    1.40    0.026
  17. BD (   1) C   7 - N   9        /395. BD*(   2) C  15 - O  16            1.76    1.49    0.046
  18. BD (   1) C   7 - H  23        /196. RY*(   1) N   9                    0.74    1.25    0.027
  18. BD (   1) C   7 - H  23        /369. BD*(   1) C   4 - C   5            5.47    1.18    0.072
  18. BD (   1) C   7 - H  23        /370. BD*(   1) C   4 - C   7            1.00    1.07    0.029
  18. BD (   1) C   7 - H  23        /375. BD*(   1) C   7 - C   8            0.66    1.05    0.024
  18. BD (   1) C   7 - H  23        /379. BD*(   2) C   8 - C  10            1.45    0.60    0.029
  18. BD (   1) C   7 - H  23        /380. BD*(   1) C   8 - C  14            4.03    1.18    0.062
  18. BD (   1) C   7 - H  23        /382. BD*(   1) N   9 - H  24            2.21    1.12    0.045
  19. BD (   1) C   8 - C  10        /162. RY*(   1) C   7                    1.45    1.78    0.045
  19. BD (   1) C   8 - C  10        /230. RY*(   1) C  11                    2.23    2.04    0.060
  19. BD (   1) C   8 - C  10        /231. RY*(   2) C  11                    0.72    1.92    0.033
  19. BD (   1) C   8 - C  10        /281. RY*(   1) C  14                    0.66    1.91    0.032
  19. BD (   1) C   8 - C  10        /375. BD*(   1) C   7 - C   8            3.06    1.28    0.056
  19. BD (   1) C   8 - C  10        /376. BD*(   1) C   7 - N   9            1.17    1.23    0.034
  19. BD (   1) C   8 - C  10        /380. BD*(   1) C   8 - C  14            3.57    1.40    0.063
  19. BD (   1) C   8 - C  10        /383. BD*(   1) C  10 - C  11            3.40    1.39    0.061
  19. BD (   1) C   8 - C  10        /387. BD*(   1) C  11 - H  25            1.91    1.40    0.046
  19. BD (   1) C   8 - C  10        /393. BD*(   1) C  14 - H  28            1.84    1.41    0.046
  20. BD (   2) C   8 - C  10        /232. RY*(   3) C  11                    1.88    1.11    0.044
  20. BD (   2) C   8 - C  10        /283. RY*(   3) C  14                    1.51    1.17    0.041
  20. BD (   2) C   8 - C  10        /367. BD*(   2) C   3 - C   4            1.18    0.38    0.019
  20. BD (   2) C   8 - C  10        /370. BD*(   1) C   4 - C   7            2.78    0.81    0.046
  20. BD (   2) C   8 - C  10        /376. BD*(   1) C   7 - N   9            1.46    0.75    0.032
  20. BD (   2) C   8 - C  10        /377. BD*(   1) C   7 - H  23            0.87    0.77    0.025
  20. BD (   2) C   8 - C  10        /386. BD*(   2) C  11 - C  12           27.04    0.37    0.089
  20. BD (   2) C   8 - C  10        /391. BD*(   2) C  13 - C  14           24.06    0.37    0.085
  21. BD (   1) C   8 - C  14        /162. RY*(   1) C   7                    1.28    1.75    0.043
  21. BD (   1) C   8 - C  14        /213. RY*(   1) C  10                    1.20    2.44    0.049
  21. BD (   1) C   8 - C  14        /264. RY*(   1) C  13                    1.14    1.87    0.042
  21. BD (   1) C   8 - C  14        /265. RY*(   2) C  13                    1.60    2.17    0.053
  21. BD (   1) C   8 - C  14        /375. BD*(   1) C   7 - C   8            1.90    1.24    0.043
  21. BD (   1) C   8 - C  14        /377. BD*(   1) C   7 - H  23            1.08    1.22    0.032
  21. BD (   1) C   8 - C  14        /378. BD*(   1) C   8 - C  10            4.62    1.35    0.070
  21. BD (   1) C   8 - C  14        /384. BD*(   1) C  10 -Br  17            5.64    0.93    0.065
  21. BD (   1) C   8 - C  14        /390. BD*(   1) C  13 - C  14            3.00    1.39    0.058
  21. BD (   1) C   8 - C  14        /392. BD*(   1) C  13 - H  27            1.88    1.38    0.046
  21. BD (   1) C   8 - C  14        /393. BD*(   1) C  14 - H  28            1.47    1.38    0.040
  22. BD (   1) N   9 - C  15        /162. RY*(   1) C   7                    0.98    1.91    0.039
  22. BD (   1) N   9 - C  15        /163. RY*(   2) C   7                    1.21    1.79    0.042
  22. BD (   1) N   9 - C  15        /315. RY*(   1) O  16                    0.55    1.69    0.027
  22. BD (   1) N   9 - C  15        /370. BD*(   1) C   4 - C   7            1.11    1.43    0.036
  22. BD (   1) N   9 - C  15        /376. BD*(   1) C   7 - N   9            1.71    1.36    0.043
  22. BD (   1) N   9 - C  15        /382. BD*(   1) N   9 - H  24            0.62    1.47    0.027
  23. BD (   1) N   9 - H  24        /163. RY*(   2) C   7                    1.20    1.63    0.040
  23. BD (   1) N   9 - H  24        /298. RY*(   1) C  15                    0.85    2.11    0.038
  23. BD (   1) N   9 - H  24        /302. RY*(   5) C  15                    0.60    2.55    0.035
  23. BD (   1) N   9 - H  24        /375. BD*(   1) C   7 - C   8            0.82    1.25    0.029
  23. BD (   1) N   9 - H  24        /381. BD*(   1) N   9 - C  15            0.57    1.32    0.025
  23. BD (   1) N   9 - H  24        /395. BD*(   2) C  15 - O  16            1.10    1.40    0.035
  23. BD (   1) N   9 - H  24        /396. BD*(   1) C  15 - H  29            2.37    1.31    0.050
  24. BD (   1) C  10 - C  11        /179. RY*(   1) C   8                    2.19    2.26    0.063
  24. BD (   1) C  10 - C  11        /183. RY*(   5) C   8                    0.90    1.77    0.036
  24. BD (   1) C  10 - C  11        /213. RY*(   1) C  10                    0.78    2.48    0.039
  24. BD (   1) C  10 - C  11        /247. RY*(   1) C  12                    1.02    1.89    0.039
  24. BD (   1) C  10 - C  11        /248. RY*(   2) C  12                    1.56    2.26    0.053
  24. BD (   1) C  10 - C  11        /334. RY*(   3)Br  17                    0.74    3.32    0.044
  24. BD (   1) C  10 - C  11        /335. RY*(   4)Br  17                    0.83   16.16    0.104
  24. BD (   1) C  10 - C  11        /375. BD*(   1) C   7 - C   8            4.15    1.28    0.065
  24. BD (   1) C  10 - C  11        /378. BD*(   1) C   8 - C  10            4.20    1.38    0.068
  24. BD (   1) C  10 - C  11        /385. BD*(   1) C  11 - C  12            2.87    1.42    0.057
  24. BD (   1) C  10 - C  11        /387. BD*(   1) C  11 - H  25            1.82    1.40    0.045
  24. BD (   1) C  10 - C  11        /389. BD*(   1) C  12 - H  26            1.67    1.42    0.043
  25. BD (   1) C  10 -Br  17        /116. RY*(   6) C   4                    0.54    1.49    0.026
  25. BD (   1) C  10 -Br  17        /179. RY*(   1) C   8                    3.97    2.13    0.082
  25. BD (   1) C  10 -Br  17        /213. RY*(   1) C  10                    1.70    2.34    0.056
  25. BD (   1) C  10 -Br  17        /214. RY*(   2) C  10                    1.51    2.08    0.050
  25. BD (   1) C  10 -Br  17        /230. RY*(   1) C  11                    3.11    1.91    0.069
  25. BD (   1) C  10 -Br  17        /235. RY*(   6) C  11                    0.75    1.56    0.031
  25. BD (   1) C  10 -Br  17        /285. RY*(   5) C  14                    0.51    1.97    0.028
  25. BD (   1) C  10 -Br  17        /334. RY*(   3)Br  17                    2.09    3.19    0.073
  25. BD (   1) C  10 -Br  17        /335. RY*(   4)Br  17                    2.54   16.02    0.181
  25. BD (   1) C  10 -Br  17        /380. BD*(   1) C   8 - C  14            3.75    1.27    0.062
  25. BD (   1) C  10 -Br  17        /385. BD*(   1) C  11 - C  12            3.34    1.28    0.058
  25. BD (   1) C  10 -Br  17        /387. BD*(   1) C  11 - H  25            0.52    1.27    0.023
  26. BD (   1) C  11 - C  12        /214. RY*(   2) C  10                    2.13    2.18    0.061
  26. BD (   1) C  11 - C  12        /264. RY*(   1) C  13                    0.95    1.87    0.038
  26. BD (   1) C  11 - C  12        /265. RY*(   2) C  13                    1.54    2.17    0.052
  26. BD (   1) C  11 - C  12        /383. BD*(   1) C  10 - C  11            3.79    1.36    0.064
  26. BD (   1) C  11 - C  12        /384. BD*(   1) C  10 -Br  17            4.70    0.93    0.059
  26. BD (   1) C  11 - C  12        /387. BD*(   1) C  11 - H  25            1.41    1.37    0.039
  26. BD (   1) C  11 - C  12        /388. BD*(   1) C  12 - C  13            2.39    1.39    0.052
  26. BD (   1) C  11 - C  12        /389. BD*(   1) C  12 - H  26            1.30    1.39    0.038
  26. BD (   1) C  11 - C  12        /392. BD*(   1) C  13 - H  27            2.31    1.38    0.051
  27. BD (   2) C  11 - C  12        /216. RY*(   4) C  10                    0.64    1.79    0.033
  27. BD (   2) C  11 - C  12        /266. RY*(   3) C  13                    0.53    0.93    0.022
  27. BD (   2) C  11 - C  12        /267. RY*(   4) C  13                    0.77    1.80    0.037
  27. BD (   2) C  11 - C  12        /379. BD*(   2) C   8 - C  10           28.11    0.33    0.087
  27. BD (   2) C  11 - C  12        /391. BD*(   2) C  13 - C  14           28.08    0.35    0.089
  28. BD (   1) C  11 - H  25        /213. RY*(   1) C  10                    1.23    2.30    0.048
  28. BD (   1) C  11 - H  25        /247. RY*(   1) C  12                    1.16    1.71    0.040
  28. BD (   1) C  11 - H  25        /378. BD*(   1) C   8 - C  10            4.62    1.20    0.067
  28. BD (   1) C  11 - H  25        /383. BD*(   1) C  10 - C  11            1.46    1.21    0.038
  28. BD (   1) C  11 - H  25        /385. BD*(   1) C  11 - C  12            1.10    1.24    0.033
  28. BD (   1) C  11 - H  25        /388. BD*(   1) C  12 - C  13            3.56    1.24    0.060
  28. BD (   1) C  11 - H  25        /389. BD*(   1) C  12 - H  26            0.57    1.24    0.024
  29. BD (   1) C  12 - C  13        /231. RY*(   2) C  11                    2.24    1.89    0.058
  29. BD (   1) C  12 - C  13        /281. RY*(   1) C  14                    0.89    1.88    0.037
  29. BD (   1) C  12 - C  13        /282. RY*(   2) C  14                    1.50    2.01    0.049
  29. BD (   1) C  12 - C  13        /385. BD*(   1) C  11 - C  12            2.47    1.39    0.052
  29. BD (   1) C  12 - C  13        /387. BD*(   1) C  11 - H  25            2.27    1.37    0.050
  29. BD (   1) C  12 - C  13        /389. BD*(   1) C  12 - H  26            1.40    1.39    0.039
  29. BD (   1) C  12 - C  13        /390. BD*(   1) C  13 - C  14            2.62    1.39    0.054
  29. BD (   1) C  12 - C  13        /392. BD*(   1) C  13 - H  27            1.35    1.38    0.039
  29. BD (   1) C  12 - C  13        /393. BD*(   1) C  14 - H  28            2.45    1.38    0.052
  30. BD (   1) C  12 - H  26        /230. RY*(   1) C  11                    0.99    1.86    0.039
  30. BD (   1) C  12 - H  26        /264. RY*(   1) C  13                    1.23    1.72    0.041
  30. BD (   1) C  12 - H  26        /383. BD*(   1) C  10 - C  11            3.95    1.21    0.062
  30. BD (   1) C  12 - H  26        /385. BD*(   1) C  11 - C  12            1.00    1.24    0.031
  30. BD (   1) C  12 - H  26        /387. BD*(   1) C  11 - H  25            0.59    1.22    0.024
  30. BD (   1) C  12 - H  26        /388. BD*(   1) C  12 - C  13            1.01    1.24    0.032
  30. BD (   1) C  12 - H  26        /390. BD*(   1) C  13 - C  14            3.74    1.24    0.061
  30. BD (   1) C  12 - H  26        /392. BD*(   1) C  13 - H  27            0.56    1.23    0.024
  31. BD (   1) C  13 - C  14        /179. RY*(   1) C   8                    0.69    2.23    0.035
  31. BD (   1) C  13 - C  14        /180. RY*(   2) C   8                    1.82    1.65    0.049
  31. BD (   1) C  13 - C  14        /247. RY*(   1) C  12                    0.95    1.86    0.038
  31. BD (   1) C  13 - C  14        /248. RY*(   2) C  12                    1.38    2.23    0.050
  31. BD (   1) C  13 - C  14        /375. BD*(   1) C   7 - C   8            3.54    1.25    0.060
  31. BD (   1) C  13 - C  14        /380. BD*(   1) C   8 - C  14            3.55    1.37    0.062
  31. BD (   1) C  13 - C  14        /388. BD*(   1) C  12 - C  13            2.56    1.39    0.053
  31. BD (   1) C  13 - C  14        /389. BD*(   1) C  12 - H  26            2.34    1.39    0.051
  31. BD (   1) C  13 - C  14        /392. BD*(   1) C  13 - H  27            1.37    1.38    0.039
  31. BD (   1) C  13 - C  14        /393. BD*(   1) C  14 - H  28            1.54    1.38    0.041
  32. BD (   2) C  13 - C  14        /249. RY*(   3) C  12                    1.86    0.79    0.038
  32. BD (   2) C  13 - C  14        /379. BD*(   2) C   8 - C  10           32.11    0.32    0.093
  32. BD (   2) C  13 - C  14        /386. BD*(   2) C  11 - C  12           28.19    0.35    0.089
  33. BD (   1) C  13 - H  27        /247. RY*(   1) C  12                    1.17    1.71    0.040
  33. BD (   1) C  13 - H  27        /281. RY*(   1) C  14                    1.08    1.73    0.039
  33. BD (   1) C  13 - H  27        /380. BD*(   1) C   8 - C  14            4.13    1.22    0.063
  33. BD (   1) C  13 - H  27        /385. BD*(   1) C  11 - C  12            3.65    1.24    0.060
  33. BD (   1) C  13 - H  27        /388. BD*(   1) C  12 - C  13            0.98    1.24    0.031
  33. BD (   1) C  13 - H  27        /389. BD*(   1) C  12 - H  26            0.56    1.23    0.024
  33. BD (   1) C  13 - H  27        /390. BD*(   1) C  13 - C  14            1.05    1.24    0.032
  33. BD (   1) C  13 - H  27        /393. BD*(   1) C  14 - H  28            0.56    1.23    0.023
  34. BD (   1) C  14 - H  28        /179. RY*(   1) C   8                    1.69    2.08    0.053
  34. BD (   1) C  14 - H  28        /264. RY*(   1) C  13                    1.14    1.72    0.040
  34. BD (   1) C  14 - H  28        /378. BD*(   1) C   8 - C  10            4.92    1.20    0.069
  34. BD (   1) C  14 - H  28        /380. BD*(   1) C   8 - C  14            1.26    1.22    0.035
  34. BD (   1) C  14 - H  28        /388. BD*(   1) C  12 - C  13            3.60    1.24    0.060
  34. BD (   1) C  14 - H  28        /390. BD*(   1) C  13 - C  14            1.13    1.24    0.033
  34. BD (   1) C  14 - H  28        /392. BD*(   1) C  13 - H  27            0.56    1.24    0.024
  35. BD (   1) C  15 - O  16        /196. RY*(   1) N   9                    0.59    1.11    0.023
  35. BD (   1) C  15 - O  16        /394. BD*(   1) C  15 - O  16            1.15    0.47    0.022
  36. BD (   2) C  15 - O  16        /197. RY*(   2) N   9                    1.28    2.19    0.047
  36. BD (   2) C  15 - O  16        /298. RY*(   1) C  15                    0.81    2.44    0.040
  36. BD (   2) C  15 - O  16        /376. BD*(   1) C   7 - N   9            2.40    1.53    0.055
  36. BD (   2) C  15 - O  16        /381. BD*(   1) N   9 - C  15            0.58    1.65    0.028
  37. BD (   1) C  15 - H  29        /197. RY*(   2) N   9                    1.21    1.76    0.041
  37. BD (   1) C  15 - H  29        /315. RY*(   1) O  16                    0.97    1.43    0.033
  37. BD (   1) C  15 - H  29        /382. BD*(   1) N   9 - H  24            3.66    1.22    0.060
  38. CR (   1) C   1                / 78. RY*(   2) C   2                    1.30   11.80    0.111
  38. CR (   1) C   1                /146. RY*(   2) C   6                    1.23   11.80    0.108
  38. CR (   1) C   1                /337. RY*(   2) H  18                    0.58   12.27    0.075
  38. CR (   1) C   1                /364. BD*(   1) C   2 - C   3            0.66   11.01    0.076
  38. CR (   1) C   1                /371. BD*(   1) C   5 - C   6            0.67   11.01    0.077
  39. CR (   1) C   2                / 61. RY*(   2) C   1                    1.33   11.80    0.112
  39. CR (   1) C   2                / 95. RY*(   2) C   3                    1.12   11.55    0.102
  39. CR (   1) C   2                /339. RY*(   2) H  19                    0.61   12.33    0.078
  39. CR (   1) C   2                /362. BD*(   1) C   1 - C   6            0.64   11.01    0.075
  39. CR (   1) C   2                /366. BD*(   1) C   3 - C   4            0.75   11.00    0.082
  40. CR (   1) C   3                / 78. RY*(   2) C   2                    1.31   11.80    0.111
  40. CR (   1) C   3                /111. RY*(   1) C   4                    0.71   11.65    0.081
  40. CR (   1) C   3                /113. RY*(   3) C   4                    1.09   11.54    0.100
  40. CR (   1) C   3                /114. RY*(   4) C   4                    0.51   11.40    0.068
  40. CR (   1) C   3                /340. RY*(   1) H  20                    0.64   11.82    0.078
  40. CR (   1) C   3                /360. BD*(   1) C   1 - C   2            0.65   11.01    0.076
  40. CR (   1) C   3                /369. BD*(   1) C   4 - C   5            0.84   10.99    0.086
  40. CR (   1) C   3                /370. BD*(   1) C   4 - C   7            0.83   10.88    0.085
  41. CR (   1) C   4                / 95. RY*(   2) C   3                    1.31   11.57    0.110
  41. CR (   1) C   4                /129. RY*(   2) C   5                    1.26   11.58    0.108
  41. CR (   1) C   4                /163. RY*(   2) C   7                    0.99   11.27    0.094
  41. CR (   1) C   4                /364. BD*(   1) C   2 - C   3            0.62   11.03    0.074
  41. CR (   1) C   4                /371. BD*(   1) C   5 - C   6            0.61   11.03    0.073
  42. CR (   1) C   5                /113. RY*(   3) C   4                    1.74   11.54    0.127
  42. CR (   1) C   5                /146. RY*(   2) C   6                    1.38   11.80    0.114
  42. CR (   1) C   5                /342. RY*(   1) H  21                    0.67   11.79    0.079
  42. CR (   1) C   5                /362. BD*(   1) C   1 - C   6            0.65   11.01    0.075
  42. CR (   1) C   5                /366. BD*(   1) C   3 - C   4            0.77   11.00    0.083
  42. CR (   1) C   5                /370. BD*(   1) C   4 - C   7            0.84   10.88    0.086
  43. CR (   1) C   6                / 61. RY*(   2) C   1                    1.29   11.81    0.110
  43. CR (   1) C   6                /129. RY*(   2) C   5                    0.98   11.55    0.095
  43. CR (   1) C   6                /345. RY*(   2) H  22                    0.61   12.32    0.078
  43. CR (   1) C   6                /360. BD*(   1) C   1 - C   2            0.64   11.01    0.075
  43. CR (   1) C   6                /369. BD*(   1) C   4 - C   5            0.79   11.00    0.084
  44. CR (   1) C   7                /111. RY*(   1) C   4                    1.06   11.71    0.099
  44. CR (   1) C   7                /179. RY*(   1) C   8                    0.88   11.90    0.091
  44. CR (   1) C   7                /347. RY*(   2) H  23                    0.51   12.88    0.073
  44. CR (   1) C   7                /366. BD*(   1) C   3 - C   4            0.56   11.06    0.070
  44. CR (   1) C   7                /369. BD*(   1) C   4 - C   5            0.67   11.05    0.077
  44. CR (   1) C   7                /378. BD*(   1) C   8 - C  10            0.59   11.02    0.073
  44. CR (   1) C   7                /380. BD*(   1) C   8 - C  14            0.60   11.04    0.073
  44. CR (   1) C   7                /381. BD*(   1) N   9 - C  15            0.70   10.99    0.079
  45. CR (   1) C   8                /165. RY*(   4) C   7                    0.73   11.17    0.081
  45. CR (   1) C   8                /214. RY*(   2) C  10                    2.31   11.83    0.148
  45. CR (   1) C   8                /282. RY*(   2) C  14                    1.24   11.66    0.107
  45. CR (   1) C   8                /383. BD*(   1) C  10 - C  11            0.74   11.01    0.081
  45. CR (   1) C   8                /384. BD*(   1) C  10 -Br  17            1.21   10.59    0.102
  45. CR (   1) C   8                /390. BD*(   1) C  13 - C  14            0.65   11.04    0.076
  46. CR (   1) N   9                /165. RY*(   4) C   7                    0.87   15.35    0.103
  46. CR (   1) N   9                /299. RY*(   2) C  15                    0.63   16.12    0.090
  46. CR (   1) N   9                /302. RY*(   5) C  15                    0.91   16.37    0.109
  46. CR (   1) N   9                /349. RY*(   2) H  24                    0.96   16.87    0.114
  47. CR (   1) C  10                /180. RY*(   2) C   8                    1.68   11.35    0.123
  47. CR (   1) C  10                /231. RY*(   2) C  11                    1.68   11.59    0.125
  47. CR (   1) C  10                /375. BD*(   1) C   7 - C   8            1.01   10.95    0.095
  47. CR (   1) C  10                /378. BD*(   1) C   8 - C  10            0.61   11.05    0.074
  47. CR (   1) C  10                /380. BD*(   1) C   8 - C  14            0.68   11.07    0.078
  47. CR (   1) C  10                /383. BD*(   1) C  10 - C  11            0.51   11.06    0.068
  47. CR (   1) C  10                /384. BD*(   1) C  10 -Br  17            1.88   10.64    0.127
  47. CR (   1) C  10                /385. BD*(   1) C  11 - C  12            0.62   11.09    0.074
  48. CR (   1) C  11                /213. RY*(   1) C  10                    1.94   12.07    0.137
  48. CR (   1) C  11                /248. RY*(   2) C  12                    1.33   11.86    0.112
  48. CR (   1) C  11                /350. RY*(   1) H  25                    0.58   11.70    0.074
  48. CR (   1) C  11                /378. BD*(   1) C   8 - C  10            1.00   10.97    0.094
  48. CR (   1) C  11                /384. BD*(   1) C  10 -Br  17            0.92   10.56    0.089
  48. CR (   1) C  11                /388. BD*(   1) C  12 - C  13            0.64   11.02    0.075
  49. CR (   1) C  12                /230. RY*(   1) C  11                    0.57   11.64    0.073
  49. CR (   1) C  12                /231. RY*(   2) C  11                    0.89   11.51    0.090
  49. CR (   1) C  12                /265. RY*(   2) C  13                    1.27   11.80    0.109
  49. CR (   1) C  12                /353. RY*(   2) H  26                    0.54   12.19    0.072
  49. CR (   1) C  12                /383. BD*(   1) C  10 - C  11            0.78   10.98    0.083
  49. CR (   1) C  12                /390. BD*(   1) C  13 - C  14            0.66   11.01    0.076
  50. CR (   1) C  13                /248. RY*(   2) C  12                    1.27   11.85    0.110
  50. CR (   1) C  13                /282. RY*(   2) C  14                    1.10   11.63    0.101
  50. CR (   1) C  13                /380. BD*(   1) C   8 - C  14            0.79   10.99    0.084
  50. CR (   1) C  13                /385. BD*(   1) C  11 - C  12            0.62   11.01    0.074
  51. CR (   1) C  14                /179. RY*(   1) C   8                    1.06   11.85    0.100
  51. CR (   1) C  14                /180. RY*(   2) C   8                    1.00   11.27    0.095
  51. CR (   1) C  14                /265. RY*(   2) C  13                    1.35   11.80    0.113
  51. CR (   1) C  14                /356. RY*(   1) H  28                    0.71   11.89    0.082
  51. CR (   1) C  14                /375. BD*(   1) C   7 - C   8            0.69   10.87    0.078
  51. CR (   1) C  14                /378. BD*(   1) C   8 - C  10            0.91   10.97    0.090
  51. CR (   1) C  14                /388. BD*(   1) C  12 - C  13            0.65   11.01    0.076
  52. CR (   1) C  15                /359. RY*(   2) H  29                    0.55   12.71    0.075
  52. CR (   1) C  15                /376. BD*(   1) C   7 - N   9            1.27   10.95    0.106
  53. CR (   1) O  16                /298. RY*(   1) C  15                    4.28   20.70    0.266
  54. LP (   1) N   9                /164. RY*(   3) C   7                    0.88    1.17    0.031
  54. LP (   1) N   9                /300. RY*(   3) C  15                    2.60    1.86    0.067
  54. LP (   1) N   9                /375. BD*(   1) C   7 - C   8            7.84    0.79    0.075
  54. LP (   1) N   9                /377. BD*(   1) C   7 - H  23            6.11    0.77    0.066
  54. LP (   1) N   9                /394. BD*(   1) C  15 - O  16           83.85    0.35    0.155
  55. LP (   1) O  16                /298. RY*(   1) C  15                   11.27    2.15    0.139
  55. LP (   1) O  16                /299. RY*(   2) C  15                    0.98    2.34    0.043
  55. LP (   1) O  16                /311. RY*(  14) C  15                    0.84    2.82    0.044
  55. LP (   1) O  16                /396. BD*(   1) C  15 - H  29            0.58    1.35    0.025
  56. LP (   2) O  16                /299. RY*(   2) C  15                    2.70    1.86    0.065
  56. LP (   2) O  16                /302. RY*(   5) C  15                    0.51    2.11    0.030
  56. LP (   2) O  16                /309. RY*(  12) C  15                    0.57    1.28    0.025
  56. LP (   2) O  16                /376. BD*(   1) C   7 - N   9            0.95    0.77    0.024
  56. LP (   2) O  16                /381. BD*(   1) N   9 - C  15           22.89    0.88    0.128
  56. LP (   2) O  16                /396. BD*(   1) C  15 - H  29           17.31    0.88    0.112
  57. LP (   1)Br  17                /213. RY*(   1) C  10                    1.29    2.38    0.050
  57. LP (   1)Br  17                /214. RY*(   2) C  10                    1.29    2.12    0.047
  57. LP (   1)Br  17                /334. RY*(   3)Br  17                    0.52    3.23    0.037
  57. LP (   1)Br  17                /335. RY*(   4)Br  17                    0.58   16.06    0.086
  57. LP (   1)Br  17                /378. BD*(   1) C   8 - C  10            1.42    1.29    0.038
  57. LP (   1)Br  17                /383. BD*(   1) C  10 - C  11            0.88    1.30    0.030
  58. LP (   2)Br  17                /214. RY*(   2) C  10                    0.54    1.75    0.028
  58. LP (   2)Br  17                /378. BD*(   1) C   8 - C  10            4.89    0.92    0.060
  58. LP (   2)Br  17                /383. BD*(   1) C  10 - C  11            4.02    0.94    0.055
  58. LP (   2)Br  17                /385. BD*(   1) C  11 - C  12            0.69    0.96    0.023
  59. LP (   3)Br  17                /215. RY*(   3) C  10                    0.77    1.24    0.028
  59. LP (   3)Br  17                /379. BD*(   2) C   8 - C  10           13.83    0.37    0.070
 361. BD*(   2) C   1 - C   2        / 62. RY*(   3) C   1                    3.28    0.43    0.083
 361. BD*(   2) C   1 - C   2        / 79. RY*(   3) C   2                    1.91    0.48    0.067
 367. BD*(   2) C   3 - C   4        / 79. RY*(   3) C   2                    0.70    0.48    0.039
 367. BD*(   2) C   3 - C   4        / 96. RY*(   3) C   3                    3.29    0.61    0.095
 367. BD*(   2) C   3 - C   4        /112. RY*(   2) C   4                    0.53    0.69    0.040
 367. BD*(   2) C   3 - C   4        /130. RY*(   3) C   5                    0.70    0.73    0.048
 367. BD*(   2) C   3 - C   4        /375. BD*(   1) C   7 - C   8            1.06    0.42    0.042
 367. BD*(   2) C   3 - C   4        /376. BD*(   1) C   7 - N   9            1.63    0.37    0.050
 372. BD*(   2) C   5 - C   6        /130. RY*(   3) C   5                    0.55    0.73    0.044
 372. BD*(   2) C   5 - C   6        /131. RY*(   4) C   5                    1.10    1.31    0.084
 372. BD*(   2) C   5 - C   6        /147. RY*(   3) C   6                    2.66    0.65    0.092
 379. BD*(   2) C   8 - C  10        /181. RY*(   3) C   8                    1.69    0.77    0.070
 379. BD*(   2) C   8 - C  10        /184. RY*(   6) C   8                    0.52    0.87    0.041
 379. BD*(   2) C   8 - C  10        /215. RY*(   3) C  10                    2.34    0.87    0.087
 379. BD*(   2) C   8 - C  10        /232. RY*(   3) C  11                    0.75    0.76    0.046
 379. BD*(   2) C   8 - C  10        /283. RY*(   3) C  14                    0.70    0.82    0.046
 379. BD*(   2) C   8 - C  10        /367. BD*(   2) C   3 - C   4            5.86    0.03    0.019
 379. BD*(   2) C   8 - C  10        /370. BD*(   1) C   4 - C   7            1.87    0.47    0.055
 379. BD*(   2) C   8 - C  10        /372. BD*(   2) C   5 - C   6            0.69    0.03    0.006
 379. BD*(   2) C   8 - C  10        /376. BD*(   1) C   7 - N   9            0.85    0.40    0.035
 379. BD*(   2) C   8 - C  10        /377. BD*(   1) C   7 - H  23            0.84    0.42    0.035
 379. BD*(   2) C   8 - C  10        /386. BD*(   2) C  11 - C  12          159.31    0.02    0.091
 379. BD*(   2) C   8 - C  10        /391. BD*(   2) C  13 - C  14          164.54    0.03    0.097
 386. BD*(   2) C  11 - C  12        /232. RY*(   3) C  11                    0.57    0.74    0.046
 386. BD*(   2) C  11 - C  12        /234. RY*(   5) C  11                    0.78    1.21    0.069
 386. BD*(   2) C  11 - C  12        /249. RY*(   3) C  12                    2.11    0.44    0.068
 386. BD*(   2) C  11 - C  12        /260. RY*(  14) C  12                    0.72    0.41    0.038
 391. BD*(   2) C  13 - C  14        /249. RY*(   3) C  12                    0.59    0.44    0.036
 391. BD*(   2) C  13 - C  14        /266. RY*(   3) C  13                    2.81    0.58    0.090
 391. BD*(   2) C  13 - C  14        /279. RY*(  16) C  13                    0.98    0.39    0.044
 391. BD*(   2) C  13 - C  14        /284. RY*(   4) C  14                    1.46    1.20    0.093
 394. BD*(   1) C  15 - O  16        /300. RY*(   3) C  15                    1.48    1.51    0.115
 394. BD*(   1) C  15 - O  16        /303. RY*(   6) C  15                    0.87    1.35    0.085
 394. BD*(   1) C  15 - O  16        /316. RY*(   2) O  16                    1.18    0.58    0.064
 394. BD*(   1) C  15 - O  16        /317. RY*(   3) O  16                    0.96    0.65    0.061
 394. BD*(   1) C  15 - O  16        /391. BD*(   2) C  13 - C  14            1.21    0.02    0.008


 Natural Bond Orbitals (Summary):

                                                            Principal Delocalizations
           NBO                        Occupancy    Energy   (geminal,vicinal,remote)
 ====================================================================================
 Molecular unit  1  (C14H12NOBr)
     1. BD (   1) C   1 - C   2          1.98162    -0.77258  364(g),362(g),368(v),374(v)
                                                    95(v),146(v),365(g),363(g)
                                                    145(v),94(v)
     2. BD (   2) C   1 - C   2          1.65900    -0.29729  367(v),372(v),97(v),148(v)
     3. BD (   1) C   1 - C   6          1.98164    -0.77225  371(g),373(v),360(g),365(v)
                                                    129(v),78(v),374(g),363(g)
                                                    77(v),128(v)
     4. BD (   1) C   1 - H  18          1.98166    -0.62376  371(v),364(v),145(v),77(v)
                                                    360(g),362(g),365(v),374(v)
     5. BD (   1) C   2 - C   3          1.97925    -0.77164  370(v),366(g),360(g),363(v)
                                                    61(v),368(g),365(g),113(v)
                                                    60(v),111(v)
     6. BD (   1) C   2 - H  19          1.98139    -0.62341  366(v),362(v),60(v),94(v)
                                                    364(g),360(g),363(v),368(v)
     7. BD (   1) C   3 - C   4          1.97447    -0.77393  369(g),364(g),373(v),370(g)
                                                    365(v),162(v),368(g),78(v)
                                                    77(v),128(v),375(v),376(v)
                                                    377(v)
     8. BD (   2) C   3 - C   4          1.66573    -0.30146  372(v),361(v),376(v),375(v)
                                                    130(v),79(v),379(r)
     9. BD (   1) C   3 - H  20          1.98047    -0.62414  369(v),360(v),111(v),366(g)
                                                    77(v),364(g),365(v)
    10. BD (   1) C   4 - C   5          1.97375    -0.77546  366(g),371(g),368(v),370(g)
                                                    374(v),162(v),146(v),373(g)
                                                    377(v),145(v),94(v),95(v)
    11. BD (   1) C   4 - C   7          1.96100    -0.73560  381(v),379(v),375(g),371(v)
                                                    364(v),366(g),369(g),94(v)
                                                    181(v),128(v),377(g),376(g)
                                                    380(v),198(v),378(v)
    12. BD (   1) C   5 - C   6          1.97900    -0.77355  370(v),369(g),362(g),363(v)
                                                    373(g),61(v),374(g),111(v)
                                                    113(v),60(v)
    13. BD (   2) C   5 - C   6          1.66639    -0.30037  367(v),361(v),62(v),112(v)
    14. BD (   1) C   5 - H  21          1.97968    -0.62789  366(v),362(v),111(v),369(g)
                                                    145(v),371(g),374(v)
    15. BD (   1) C   6 - H  22          1.98151    -0.62440  369(v),360(v),60(v),128(v)
                                                    371(g),362(g),363(v),373(v)
    16. BD (   1) C   7 - C   8          1.96498    -0.73400  370(g),378(g),390(v),213(v)
                                                    383(v),367(v),380(g),366(v)
                                                    112(v),281(v),382(v),196(v)
                                                    214(v),376(g),377(g),335(r)
    17. BD (   1) C   7 - N   9          1.98166    -0.86910  378(v),367(v),395(v),301(v)
                                                    366(v),370(g),375(g),381(g)
                                                    302(v),382(g),379(v),113(v)
    18. BD (   1) C   7 - H  23          1.96686    -0.58360  369(v),380(v),382(v),379(v)
                                                    370(g),196(v),375(g)
    19. BD (   1) C   8 - C  10          1.97654    -0.80917  380(g),383(g),375(g),230(v)
                                                    387(v),393(v),162(v),376(v)
                                                    231(v),281(v)
    20. BD (   2) C   8 - C  10          1.68324    -0.32555  386(v),391(v),370(v),232(v)
                                                    283(v),376(v),367(r),377(v)
    21. BD (   1) C   8 - C  14          1.96490    -0.77626  384(v),378(g),390(g),375(g)
                                                    392(v),265(v),393(g),162(v)
                                                    213(v),264(v),377(v)
    22. BD (   1) N   9 - C  15          1.99092    -0.93957  376(g),163(v),370(v),162(v)
                                                    382(g),315(v)
    23. BD (   1) N   9 - H  24          1.98609    -0.78057  396(v),163(v),395(v),298(v)
                                                    375(v),302(v),381(g),367(r)
    24. BD (   1) C  10 - C  11          1.98023    -0.80845  378(g),375(v),385(g),179(v)
                                                    387(g),389(v),248(v),247(v)
                                                    183(v),335(v),213(g),334(v)
    25. BD (   1) C  10 -Br  17          1.98413    -0.67537  179(v),380(v),385(v),230(v)
                                                    335(g),334(g),213(g),214(g)
                                                    235(v),116(r),387(v),285(r)
    26. BD (   1) C  11 - C  12          1.97291    -0.77815  384(v),383(g),388(g),392(v)
                                                    214(v),265(v),387(g),389(g)
                                                    264(v)
    27. BD (   2) C  11 - C  12          1.65892    -0.30423  379(v),391(v),267(v),216(v)
                                                    266(v)
    28. BD (   1) C  11 - H  25          1.98008    -0.63141  378(v),388(v),383(g),213(v)
                                                    247(v),385(g),389(v)
    29. BD (   1) C  12 - C  13          1.98141    -0.77862  390(g),385(g),393(v),387(v)
                                                    231(v),282(v),389(g),392(g)
                                                    281(v)
    30. BD (   1) C  12 - H  26          1.98075    -0.62877  383(v),390(v),264(v),388(g)
                                                    385(g),230(v),387(v),392(v)
    31. BD (   1) C  13 - C  14          1.97930    -0.77833  375(v),380(g),388(g),389(v)
                                                    180(v),393(g),248(v),392(g)
                                                    247(v),179(v)
    32. BD (   2) C  13 - C  14          1.65791    -0.30312  379(v),386(v),249(v)
    33. BD (   1) C  13 - H  27          1.98109    -0.62684  380(v),385(v),247(v),281(v)
                                                    390(g),388(g),389(v),393(v)
    34. BD (   1) C  14 - H  28          1.97875    -0.62970  378(v),388(v),179(v),380(g)
                                                    264(v),390(g),392(v)
    35. BD (   1) C  15 - O  16          1.99716    -0.44459  394(g),196(v)
    36. BD (   2) C  15 - O  16          1.99408    -1.11043  376(v),197(v),298(g),381(g)
    37. BD (   1) C  15 - H  29          1.98827    -0.68150  382(v),197(v),315(v)
    38. CR (   1) C   1                  1.99929   -10.39543  78(v),146(v),371(v),364(v)
                                                    337(v)
    39. CR (   1) C   2                  1.99929   -10.39609  61(v),95(v),366(v),362(v)
                                                    339(v)
    40. CR (   1) C   3                  1.99917   -10.39473  78(v),113(v),369(v),370(v)
                                                    111(v),360(v),340(v),114(v)
    41. CR (   1) C   4                  1.99911   -10.42027  95(v),129(v),163(v),364(v)
                                                    371(v)
    42. CR (   1) C   5                  1.99916   -10.39629  113(v),146(v),370(v),366(v)
                                                    342(v),362(v)
    43. CR (   1) C   6                  1.99929   -10.39738  61(v),129(v),369(v),360(v)
                                                    345(v)
    44. CR (   1) C   7                  1.99906   -10.45129  111(v),179(v),381(v),369(v)
                                                    380(v),378(v),366(v),347(v)
    45. CR (   1) C   8                  1.99894   -10.42869  214(v),282(v),384(v),383(v)
                                                    165(v),390(v)
    46. CR (   1) N   9                  1.99940   -14.60627  349(v),302(v),165(v),299(v)
    47. CR (   1) C  10                  1.99877   -10.48089  384(g),231(v),180(v),375(v)
                                                    380(v),385(v),378(g),383(g)
    48. CR (   1) C  11                  1.99912   -10.40331  213(v),248(v),378(v),384(v)
                                                    388(v),350(v)
    49. CR (   1) C  12                  1.99927   -10.40126  265(v),231(v),383(v),390(v)
                                                    230(v),353(v)
    50. CR (   1) C  13                  1.99928   -10.39953  248(v),282(v),380(v),385(v)
    51. CR (   1) C  14                  1.99915   -10.40166  265(v),179(v),180(v),378(v)
                                                    356(v),375(v),388(v)
    52. CR (   1) C  15                  1.99947   -10.52205  376(v),359(v)
    53. CR (   1) O  16                  1.99981   -19.36850  298(v)
    54. LP (   1) N   9                  1.70161    -0.32443  394(v),375(v),377(v),300(v)
                                                    164(v)
    55. LP (   1) O  16                  1.98855    -0.82250  298(v),299(v),311(v),396(v)
    56. LP (   2) O  16                  1.90624    -0.34535  381(v),396(v),299(v),376(r)
                                                    309(v),302(v)
    57. LP (   1)Br  17                  1.99129    -0.71742  378(v),214(v),213(v),383(v)
                                                    335(g),334(g)
    58. LP (   2)Br  17                  1.96596    -0.35363  378(v),383(v),385(r),214(v)
    59. LP (   3)Br  17                  1.92824    -0.35071  379(v),215(v)
    60. RY*(   1) C   1                  0.00541     1.10586   
    61. RY*(   2) C   1                  0.00193     1.40862   
    62. RY*(   3) C   1                  0.00084     0.48036   
    63. RY*(   4) C   1                  0.00055     1.68258   
    64. RY*(   5) C   1                  0.00044     0.90180   
    65. RY*(   6) C   1                  0.00037     1.23001   
    66. RY*(   7) C   1                  0.00018     1.27777   
    67. RY*(   8) C   1                  0.00007     2.84350   
    68. RY*(   9) C   1                  0.00005     1.36469   
    69. RY*(  10) C   1                  0.00002     1.75069   
    70. RY*(  11) C   1                  0.00000    22.56838   
    71. RY*(  12) C   1                  0.00001     1.95171   
    72. RY*(  13) C   1                  0.00000     1.43468   
    73. RY*(  14) C   1                  0.00001     0.62585   
    74. RY*(  15) C   1                  0.00000     2.40692   
    75. RY*(  16) C   1                  0.00000     1.44978   
    76. RY*(  17) C   1                  0.00000     2.70616   
    77. RY*(   1) C   2                  0.00573     1.08932   
    78. RY*(   2) C   2                  0.00197     1.40722   
    79. RY*(   3) C   2                  0.00081     0.52811   
    80. RY*(   4) C   2                  0.00057     1.64631   
    81. RY*(   5) C   2                  0.00045     1.15135   
    82. RY*(   6) C   2                  0.00027     1.07151   
    83. RY*(   7) C   2                  0.00016     1.38712   
    84. RY*(   8) C   2                  0.00008     2.17568   
    85. RY*(   9) C   2                  0.00005     2.21282   
    86. RY*(  10) C   2                  0.00003     1.79848   
    87. RY*(  11) C   2                  0.00002     0.64428   
    88. RY*(  12) C   2                  0.00001     2.36327   
    89. RY*(  13) C   2                  0.00001     1.52762   
    90. RY*(  14) C   2                  0.00001     1.93266   
    91. RY*(  15) C   2                  0.00000    22.02298   
    92. RY*(  16) C   2                  0.00000     1.48599   
    93. RY*(  17) C   2                  0.00000     2.77261   
    94. RY*(   1) C   3                  0.00593     1.07587   
    95. RY*(   2) C   3                  0.00210     1.15148   
    96. RY*(   3) C   3                  0.00144     0.66019   
    97. RY*(   4) C   3                  0.00056     1.32868   
    98. RY*(   5) C   3                  0.00054     0.96037   
    99. RY*(   6) C   3                  0.00028     1.24573   
   100. RY*(   7) C   3                  0.00022     1.24401   
   101. RY*(   8) C   3                  0.00018     0.87949   
   102. RY*(   9) C   3                  0.00011     1.69189   
   103. RY*(  10) C   3                  0.00010     2.12705   
   104. RY*(  11) C   3                  0.00007     2.55364   
   105. RY*(  12) C   3                  0.00004     2.35564   
   106. RY*(  13) C   3                  0.00001     1.59998   
   107. RY*(  14) C   3                  0.00002     1.78848   
   108. RY*(  15) C   3                  0.00001     2.75501   
   109. RY*(  16) C   3                  0.00000     2.74089   
   110. RY*(  17) C   3                  0.00000    21.70774   
   111. RY*(   1) C   4                  0.00700     1.25653   
   112. RY*(   2) C   4                  0.00334     0.73630   
   113. RY*(   3) C   4                  0.00314     1.14851   
   114. RY*(   4) C   4                  0.00093     1.00744   
   115. RY*(   5) C   4                  0.00068     1.68424   
   116. RY*(   6) C   4                  0.00047     0.81502   
   117. RY*(   7) C   4                  0.00030     2.01832   
   118. RY*(   8) C   4                  0.00020     1.46254   
   119. RY*(   9) C   4                  0.00016     1.27342   
   120. RY*(  10) C   4                  0.00011     1.74251   
   121. RY*(  11) C   4                  0.00010     1.42652   
   122. RY*(  12) C   4                  0.00008     3.14833   
   123. RY*(  13) C   4                  0.00008     2.28389   
   124. RY*(  14) C   4                  0.00006     3.13999   
   125. RY*(  15) C   4                  0.00003     2.81719   
   126. RY*(  16) C   4                  0.00001     2.85647   
   127. RY*(  17) C   4                  0.00001    21.49560   
   128. RY*(   1) C   5                  0.00556     1.08597   
   129. RY*(   2) C   5                  0.00206     1.15713   
   130. RY*(   3) C   5                  0.00113     0.77794   
   131. RY*(   4) C   5                  0.00057     1.35575   
   132. RY*(   5) C   5                  0.00047     1.18138   
   133. RY*(   6) C   5                  0.00030     1.01609   
   134. RY*(   7) C   5                  0.00013     3.10040   
   135. RY*(   8) C   5                  0.00013     1.32586   
   136. RY*(   9) C   5                  0.00006     2.22393   
   137. RY*(  10) C   5                  0.00006     0.99926   
   138. RY*(  11) C   5                  0.00007     1.26557   
   139. RY*(  12) C   5                  0.00004     1.31560   
   140. RY*(  13) C   5                  0.00002     1.72814   
   141. RY*(  14) C   5                  0.00001     3.72571   
   142. RY*(  15) C   5                  0.00001     2.67464   
   143. RY*(  16) C   5                  0.00002     2.27038   
   144. RY*(  17) C   5                  0.00000    20.93571   
   145. RY*(   1) C   6                  0.00576     1.08452   
   146. RY*(   2) C   6                  0.00202     1.40199   
   147. RY*(   3) C   6                  0.00093     0.69486   
   148. RY*(   4) C   6                  0.00054     1.49176   
   149. RY*(   5) C   6                  0.00046     1.19336   
   150. RY*(   6) C   6                  0.00026     1.09498   
   151. RY*(   7) C   6                  0.00013     1.76589   
   152. RY*(   8) C   6                  0.00007     2.20478   
   153. RY*(   9) C   6                  0.00005     1.50842   
   154. RY*(  10) C   6                  0.00002     0.78159   
   155. RY*(  11) C   6                  0.00002     1.88948   
   156. RY*(  12) C   6                  0.00001     2.59939   
   157. RY*(  13) C   6                  0.00000     2.15816   
   158. RY*(  14) C   6                  0.00000     1.39061   
   159. RY*(  15) C   6                  0.00000    22.40113   
   160. RY*(  16) C   6                  0.00000     2.15941   
   161. RY*(  17) C   6                  0.00001     1.35244   
   162. RY*(   1) C   7                  0.01014     0.97421   
   163. RY*(   2) C   7                  0.00445     0.85061   
   164. RY*(   3) C   7                  0.00322     0.84175   
   165. RY*(   4) C   7                  0.00212     0.74313   
   166. RY*(   5) C   7                  0.00156     0.75660   
   167. RY*(   6) C   7                  0.00102     1.64601   
   168. RY*(   7) C   7                  0.00082     1.16941   
   169. RY*(   8) C   7                  0.00052     1.57630   
   170. RY*(   9) C   7                  0.00044     1.17438   
   171. RY*(  10) C   7                  0.00024     2.02138   
   172. RY*(  11) C   7                  0.00018     2.46543   
   173. RY*(  12) C   7                  0.00014     2.06633   
   174. RY*(  13) C   7                  0.00011     2.26276   
   175. RY*(  14) C   7                  0.00007     2.38207   
   176. RY*(  15) C   7                  0.00007     1.62562   
   177. RY*(  16) C   7                  0.00004     4.05351   
   178. RY*(  17) C   7                  0.00001    20.47171   
   179. RY*(   1) C   8                  0.00715     1.45312   
   180. RY*(   2) C   8                  0.00457     0.86762   
   181. RY*(   3) C   8                  0.00346     0.79241   
   182. RY*(   4) C   8                  0.00143     0.78379   
   183. RY*(   5) C   8                  0.00125     0.95899   
   184. RY*(   6) C   8                  0.00083     0.88845   
   185. RY*(   7) C   8                  0.00071     1.02368   
   186. RY*(   8) C   8                  0.00055     1.30394   
   187. RY*(   9) C   8                  0.00025     1.54820   
   188. RY*(  10) C   8                  0.00018     2.30335   
   189. RY*(  11) C   8                  0.00015     2.05387   
   190. RY*(  12) C   8                  0.00009     1.99436   
   191. RY*(  13) C   8                  0.00009     3.71036   
   192. RY*(  14) C   8                  0.00004     2.79703   
   193. RY*(  15) C   8                  0.00004     2.36421   
   194. RY*(  16) C   8                  0.00001     3.46356   
   195. RY*(  17) C   8                  0.00001    21.54701   
   196. RY*(   1) N   9                  0.00462     0.66147   
   197. RY*(   2) N   9                  0.00359     1.07532   
   198. RY*(   3) N   9                  0.00194     1.11392   
   199. RY*(   4) N   9                  0.00116     1.52065   
   200. RY*(   5) N   9                  0.00032     1.68097   
   201. RY*(   6) N   9                  0.00026     2.16167   
   202. RY*(   7) N   9                  0.00019     1.78588   
   203. RY*(   8) N   9                  0.00010     1.35966   
   204. RY*(   9) N   9                  0.00007     2.26679   
   205. RY*(  10) N   9                  0.00005     1.99842   
   206. RY*(  11) N   9                  0.00004     2.41511   
   207. RY*(  12) N   9                  0.00001     3.97537   
   208. RY*(  13) N   9                  0.00001     3.84824   
   209. RY*(  14) N   9                  0.00001     1.97282   
   210. RY*(  15) N   9                  0.00001     3.22294   
   211. RY*(  16) N   9                  0.00001     2.19469   
   212. RY*(  17) N   9                  0.00000    34.97633   
   213. RY*(   1) C  10                  0.00806     1.66724   
   214. RY*(   2) C  10                  0.00679     1.39985   
   215. RY*(   3) C  10                  0.00310     0.89281   
   216. RY*(   4) C  10                  0.00084     1.49070   
   217. RY*(   5) C  10                  0.00066     1.15297   
   218. RY*(   6) C  10                  0.00059     1.48491   
   219. RY*(   7) C  10                  0.00038     1.17972   
   220. RY*(   8) C  10                  0.00016     1.38277   
   221. RY*(   9) C  10                  0.00014     0.97806   
   222. RY*(  10) C  10                  0.00007     1.97466   
   223. RY*(  11) C  10                  0.00008     2.85653   
   224. RY*(  12) C  10                  0.00006     2.13965   
   225. RY*(  13) C  10                  0.00004     2.03770   
   226. RY*(  14) C  10                  0.00002     2.35859   
   227. RY*(  15) C  10                  0.00001     0.84794   
   228. RY*(  16) C  10                  0.00000     2.68605   
   229. RY*(  17) C  10                  0.00000    22.17979   
   230. RY*(   1) C  11                  0.00664     1.23396   
   231. RY*(   2) C  11                  0.00263     1.11168   
   232. RY*(   3) C  11                  0.00116     0.78083   
   233. RY*(   4) C  11                  0.00109     0.86415   
   234. RY*(   5) C  11                  0.00054     1.25453   
   235. RY*(   6) C  11                  0.00027     0.88095   
   236. RY*(   7) C  11                  0.00022     0.99671   
   237. RY*(   8) C  11                  0.00018     2.00983   
   238. RY*(   9) C  11                  0.00008     3.28612   
   239. RY*(  10) C  11                  0.00006     1.93831   
   240. RY*(  11) C  11                  0.00004     1.83059   
   241. RY*(  12) C  11                  0.00002     3.12778   
   242. RY*(  13) C  11                  0.00002     1.69956   
   243. RY*(  14) C  11                  0.00001     2.01940   
   244. RY*(  15) C  11                  0.00000     2.81481   
   245. RY*(  16) C  11                  0.00001     1.28431   
   246. RY*(  17) C  11                  0.00000    20.40152   
   247. RY*(   1) C  12                  0.00556     1.08069   
   248. RY*(   2) C  12                  0.00199     1.45294   
   249. RY*(   3) C  12                  0.00080     0.48573   
   250. RY*(   4) C  12                  0.00058     1.65336   
   251. RY*(   5) C  12                  0.00038     0.99793   
   252. RY*(   6) C  12                  0.00032     1.12710   
   253. RY*(   7) C  12                  0.00013     1.77845   
   254. RY*(   8) C  12                  0.00007     2.15389   
   255. RY*(   9) C  12                  0.00004     1.72285   
   256. RY*(  10) C  12                  0.00003     2.05324   
   257. RY*(  11) C  12                  0.00000    22.16016   
   258. RY*(  12) C  12                  0.00001     1.89247   
   259. RY*(  13) C  12                  0.00001     1.73250   
   260. RY*(  14) C  12                  0.00001     0.45352   
   261. RY*(  15) C  12                  0.00001     2.48882   
   262. RY*(  16) C  12                  0.00000     1.60036   
   263. RY*(  17) C  12                  0.00001     2.37524   
   264. RY*(   1) C  13                  0.00541     1.09239   
   265. RY*(   2) C  13                  0.00207     1.39604   
   266. RY*(   3) C  13                  0.00100     0.62522   
   267. RY*(   4) C  13                  0.00055     1.49721   
   268. RY*(   5) C  13                  0.00035     1.29661   
   269. RY*(   6) C  13                  0.00025     1.08026   
   270. RY*(   7) C  13                  0.00013     1.44696   
   271. RY*(   8) C  13                  0.00007     2.68489   
   272. RY*(   9) C  13                  0.00005     2.89982   
   273. RY*(  10) C  13                  0.00004     0.77040   
   274. RY*(  11) C  13                  0.00003     1.81862   
   275. RY*(  12) C  13                  0.00001     2.24994   
   276. RY*(  13) C  13                  0.00001     2.66405   
   277. RY*(  14) C  13                  0.00001     2.00685   
   278. RY*(  15) C  13                  0.00000    21.66710   
   279. RY*(  16) C  13                  0.00001     0.44022   
   280. RY*(  17) C  13                  0.00001     1.60891   
   281. RY*(   1) C  14                  0.00584     1.10252   
   282. RY*(   2) C  14                  0.00198     1.22698   
   283. RY*(   3) C  14                  0.00099     0.84496   
   284. RY*(   4) C  14                  0.00057     1.25111   
   285. RY*(   5) C  14                  0.00042     1.29617   
   286. RY*(   6) C  14                  0.00032     0.77581   
   287. RY*(   7) C  14                  0.00015     2.90944   
   288. RY*(   8) C  14                  0.00012     0.95603   
   289. RY*(   9) C  14                  0.00009     2.02156   
   290. RY*(  10) C  14                  0.00009     2.15712   
   291. RY*(  11) C  14                  0.00004     0.63481   
   292. RY*(  12) C  14                  0.00005     2.22904   
   293. RY*(  13) C  14                  0.00001     2.80108   
   294. RY*(  14) C  14                  0.00001     2.79201   
   295. RY*(  15) C  14                  0.00000    21.08635   
   296. RY*(  16) C  14                  0.00001     1.39058   
   297. RY*(  17) C  14                  0.00001     2.82706   
   298. RY*(   1) C  15                  0.00931     1.33116   
   299. RY*(   2) C  15                  0.00704     1.51276   
   300. RY*(   3) C  15                  0.00643     1.53542   
   301. RY*(   4) C  15                  0.00236     1.07555   
   302. RY*(   5) C  15                  0.00102     1.76648   
   303. RY*(   6) C  15                  0.00028     1.37320   
   304. RY*(   7) C  15                  0.00015     1.17506   
   305. RY*(   8) C  15                  0.00010     1.55592   
   306. RY*(   9) C  15                  0.00005     2.50239   
   307. RY*(  10) C  15                  0.00005     1.73409   
   308. RY*(  11) C  15                  0.00004     1.24877   
   309. RY*(  12) C  15                  0.00001     0.93046   
   310. RY*(  13) C  15                  0.00001     4.14853   
   311. RY*(  14) C  15                  0.00001     1.99681   
   312. RY*(  15) C  15                  0.00001     1.95514   
   313. RY*(  16) C  15                  0.00000    18.89074   
   314. RY*(  17) C  15                  0.00001     1.41855   
   315. RY*(   1) O  16                  0.00273     0.75207   
   316. RY*(   2) O  16                  0.00083     0.60968   
   317. RY*(   3) O  16                  0.00075     0.67604   
   318. RY*(   4) O  16                  0.00012     1.25684   
   319. RY*(   5) O  16                  0.00008     0.85980   
   320. RY*(   6) O  16                  0.00003     2.74761   
   321. RY*(   7) O  16                  0.00003     1.84660   
   322. RY*(   8) O  16                  0.00003     1.58627   
   323. RY*(   9) O  16                  0.00000     4.88479   
   324. RY*(  10) O  16                  0.00000    49.61958   
   325. RY*(  11) O  16                  0.00001     4.36165   
   326. RY*(  12) O  16                  0.00000     4.97842   
   327. RY*(  13) O  16                  0.00000     3.04484   
   328. RY*(  14) O  16                  0.00000     2.32676   
   329. RY*(  15) O  16                  0.00000     2.98997   
   330. RY*(  16) O  16                  0.00000     3.03864   
   331. RY*(  17) O  16                  0.00000     3.05827   
   332. RY*(   1)Br  17                  0.00103     0.66073   
   333. RY*(   2)Br  17                  0.00089     0.59022   
   334. RY*(   3)Br  17                  0.00032     2.51348   
   335. RY*(   4)Br  17                  0.00001    15.34672   
   336. RY*(   1) H  18                  0.00038     0.86655   
   337. RY*(   2) H  18                  0.00022     1.87343   
   338. RY*(   1) H  19                  0.00047     0.82113   
   339. RY*(   2) H  19                  0.00022     1.92939   
   340. RY*(   1) H  20                  0.00061     1.42169   
   341. RY*(   2) H  20                  0.00022     1.42337   
   342. RY*(   1) H  21                  0.00084     1.39082   
   343. RY*(   2) H  21                  0.00016     1.40421   
   344. RY*(   1) H  22                  0.00048     0.83119   
   345. RY*(   2) H  22                  0.00022     1.92664   
   346. RY*(   1) H  23                  0.00201     0.58093   
   347. RY*(   2) H  23                  0.00030     2.43287   
   348. RY*(   1) H  24                  0.00258     0.57059   
   349. RY*(   2) H  24                  0.00042     2.26638   
   350. RY*(   1) H  25                  0.00060     1.29781   
   351. RY*(   2) H  25                  0.00022     1.42834   
   352. RY*(   1) H  26                  0.00042     0.93335   
   353. RY*(   2) H  26                  0.00021     1.78601   
   354. RY*(   1) H  27                  0.00042     1.06973   
   355. RY*(   2) H  27                  0.00021     1.67600   
   356. RY*(   1) H  28                  0.00084     1.48948   
   357. RY*(   2) H  28                  0.00021     1.35475   
   358. RY*(   1) H  29                  0.00113     0.54223   
   359. RY*(   2) H  29                  0.00025     2.19133   
   360. BD*(   1) C   1 - C   2          0.01540     0.61472   
   361. BD*(   2) C   1 - C   2          0.32046     0.05210  367(v),372(v),62(g),79(g)
   362. BD*(   1) C   1 - C   6          0.01534     0.61281   
   363. BD*(   1) C   1 - H  18          0.01144     0.61360   
   364. BD*(   1) C   2 - C   3          0.01500     0.61155   
   365. BD*(   1) C   2 - H  19          0.01116     0.60912   
   366. BD*(   1) C   3 - C   4          0.02280     0.60467   
   367. BD*(   2) C   3 - C   4          0.35168     0.05025  372(v),361(v),96(g),379(r)
                                                    376(v),375(v),130(v),79(v)
                                                    112(g)
   368. BD*(   1) C   3 - H  20          0.01194     0.60916   
   369. BD*(   1) C   4 - C   5          0.02571     0.60020   
   370. BD*(   1) C   4 - C   7          0.02890     0.48647   
   371. BD*(   1) C   5 - C   6          0.01521     0.61208   
   372. BD*(   2) C   5 - C   6          0.32111     0.04982  367(v),361(v),147(g),391(r)
                                                    131(g),130(g)
   373. BD*(   1) C   5 - H  21          0.01229     0.60589   
   374. BD*(   1) C   6 - H  22          0.01115     0.60949   
   375. BD*(   1) C   7 - C   8          0.04075     0.46790   
   376. BD*(   1) C   7 - N   9          0.03196     0.42394   
   377. BD*(   1) C   7 - H  23          0.02795     0.44241   
   378. BD*(   1) C   8 - C  10          0.03548     0.56952   
   379. BD*(   2) C   8 - C  10          0.42179     0.02135  391(v),386(v),367(r),215(g)
                                                    370(v),181(g),394(r),376(v)
                                                    377(v),232(v),283(v),184(g)
   380. BD*(   1) C   8 - C  14          0.02426     0.59164   
   381. BD*(   1) N   9 - C  15          0.05233     0.53541   
   382. BD*(   1) N   9 - H  24          0.01599     0.53531   
   383. BD*(   1) C  10 - C  11          0.02533     0.58143   
   384. BD*(   1) C  10 -Br  17          0.03106     0.15676   
   385. BD*(   1) C  11 - C  12          0.01745     0.60866   
   386. BD*(   2) C  11 - C  12          0.31874     0.04553  391(v),379(v),249(g),234(g)
                                                    260(g),232(g)
   387. BD*(   1) C  11 - H  25          0.01151     0.59350   
   388. BD*(   1) C  12 - C  13          0.01514     0.61261   
   389. BD*(   1) C  12 - H  26          0.01079     0.60707   
   390. BD*(   1) C  13 - C  14          0.01510     0.61187   
   391. BD*(   2) C  13 - C  14          0.32090     0.04784  386(v),379(v),266(g),372(r)
                                                    284(g),279(g),394(r),249(v)
   392. BD*(   1) C  13 - H  27          0.01132     0.60601   
   393. BD*(   1) C  14 - H  28          0.01192     0.60412   
   394. BD*(   1) C  15 - O  16          0.26207     0.02797  300(g),316(g),317(g),303(g)
                                                    379(r),391(r)
   395. BD*(   2) C  15 - O  16          0.00546     0.61854   
   396. BD*(   1) C  15 - H  29          0.03733     0.53158   
       -------------------------------
              Total Lewis  142.82617  ( 97.8261%)
        Valence non-Lewis    2.93421  (  2.0097%)
        Rydberg non-Lewis    0.23962  (  0.1641%)
       -------------------------------
            Total unit  1  146.00000  (100.0000%)
           Charge unit  1    0.00000
   1 Symmetry operations used in ECPInt.
 ECPInt:  NShTT=    9316 NPrTT=   38001 LenC2=    8729 LenP2D=   23893.
 LDataN:  DoStor=T MaxTD1= 6 Len=  172
 D1PCM: PCM CHGder 1st derivatives, ID1Alg=3 FixD1E=F DoIter=F DoCFld=F I1PDM=0.
 Calling FoFJK, ICntrl=      2127 FMM=F ISym2X=0 I1Cent= 0 IOpClX= 0 NMat=1 NMatS=1 NMatT=0.
 -------------------------------------------------------------------
 Center     Atomic                   Forces (Hartrees/Bohr)
 Number     Number              X              Y              Z
 -------------------------------------------------------------------
      1        6          -0.036869306   -0.044615744    0.025547791
      2        6          -0.025932577   -0.044448382   -0.039233442
      3        6           0.010208628   -0.001940383   -0.063611945
      4        6           0.025506753    0.030216965   -0.008758475
      5        6           0.025373533    0.041389304    0.039607602
      6        6          -0.012258577   -0.000797895    0.064594667
      7        6           0.002078611    0.003984613    0.022540272
      8        6           0.009486102   -0.028156281   -0.002363958
      9        7          -0.007640876   -0.037413706    0.031433672
     10        6          -0.013710311   -0.023989018   -0.040816958
     11        6          -0.039439157    0.022782840   -0.043207942
     12        6          -0.024824789    0.060409491    0.009056971
     13        6           0.015950761    0.034595485    0.050577007
     14        6           0.043296818   -0.026237364    0.046170492
     15        6          -0.046086569    0.054833562   -0.080872230
     16        8           0.022474512   -0.009883080    0.018887452
     17       35           0.005004165    0.016593617    0.020370246
     18        1           0.031256220    0.037546927   -0.020981916
     19        1           0.021074429    0.036056955    0.031295690
     20        1          -0.009770619   -0.001229899    0.052520230
     21        1          -0.021271182   -0.037308115   -0.032441309
     22        1           0.008488299    0.000170917   -0.051998577
     23        1           0.007114000    0.000063973    0.002371555
     24        1          -0.009472742    0.024807054   -0.032230316
     25        1           0.032537201   -0.018029067    0.035911907
     26        1           0.020584975   -0.048049289   -0.005658039
     27        1          -0.013627954   -0.026881805   -0.042495057
     28        1          -0.034511537    0.020952672   -0.033841450
     29        1           0.014981188   -0.035424347    0.047626060
 -------------------------------------------------------------------
 Cartesian Forces:  Max     0.080872230 RMS     0.032059377

 GradGradGradGradGradGradGradGradGradGradGradGradGradGradGradGradGradGrad
 Berny optimization.
 FormGI is forming the generalized inverse of G from B-inverse, IUseBI=4.
 Internal  Forces:  Max     0.060376302 RMS     0.015871816
 Search for a local minimum.
 Step number   1 out of a maximum of  158
 All quantities printed in internal units (Hartrees-Bohrs-Radians)
 Mixed Optimization -- RFO/linear search
 Second derivative matrix not updated -- first step.
 ITU=  0
     Eigenvalues ---    0.00802   0.00945   0.01315   0.01420   0.01528
     Eigenvalues ---    0.01739   0.01850   0.01881   0.01935   0.01966
     Eigenvalues ---    0.01970   0.01979   0.01986   0.02002   0.02007
     Eigenvalues ---    0.02027   0.02029   0.02030   0.02033   0.02052
     Eigenvalues ---    0.02056   0.02065   0.02381   0.02381   0.05122
     Eigenvalues ---    0.06282   0.07112   0.15994   0.16000   0.16000
     Eigenvalues ---    0.16000   0.16000   0.16000   0.16000   0.16000
     Eigenvalues ---    0.16000   0.16000   0.16000   0.18452   0.19223
     Eigenvalues ---    0.19928   0.22000   0.22000   0.22000   0.22000
     Eigenvalues ---    0.22002   0.22486   0.23470   0.24471   0.24997
     Eigenvalues ---    0.24997   0.25000   0.32668   0.33839   0.34507
     Eigenvalues ---    0.39926   0.40374   0.40499   0.40580   0.41213
     Eigenvalues ---    0.43163   0.43874   0.44142   0.44181   0.44195
     Eigenvalues ---    0.44215   0.44229   0.44263   0.44275   0.44276
     Eigenvalues ---    0.44287   0.44287   0.44325   0.44336   0.44676
     Eigenvalues ---    0.44846   0.44920   0.45245   0.53379   0.55465
     Eigenvalues ---    0.83501
 RFO step:  Lambda=-7.51252899D-02 EMin= 8.02380071D-03
 Linear search not attempted -- first point.
 Maximum step size (   0.300) exceeded in Quadratic search.
    -- Step size scaled by   0.758
 Iteration  1 RMS(Cart)=  0.03296240 RMS(Int)=  0.00060385
 Iteration  2 RMS(Cart)=  0.00074864 RMS(Int)=  0.00003697
 Iteration  3 RMS(Cart)=  0.00000087 RMS(Int)=  0.00003696
 Variable       Old X    -DE/DX   Delta X   Delta X   Delta X     New X
                                 (Linear)    (Quad)   (Total)
    R1        2.65281  -0.01125   0.00000  -0.01610  -0.01611   2.63671
    R2        2.65491  -0.01039   0.00000  -0.01491  -0.01492   2.63999
    R3        1.92768   0.05317   0.00000   0.07773   0.07773   2.00541
    R4        2.65520  -0.01104   0.00000  -0.01599  -0.01599   2.63921
    R5        1.92938   0.05219   0.00000   0.07650   0.07650   2.00589
    R6        2.66844  -0.01523   0.00000  -0.02268  -0.02267   2.64577
    R7        1.92841   0.05342   0.00000   0.07819   0.07819   2.00659
    R8        2.67035  -0.01373   0.00000  -0.02052  -0.02052   2.64983
    R9        2.80903   0.02124   0.00000   0.03892   0.03892   2.84795
   R10        2.65357  -0.01233   0.00000  -0.01783  -0.01783   2.63574
   R11        1.92898   0.05381   0.00000   0.07883   0.07883   2.00782
   R12        1.92825   0.05268   0.00000   0.07709   0.07709   2.00534
   R13        2.82938   0.01554   0.00000   0.02930   0.02930   2.85869
   R14        2.69937   0.02920   0.00000   0.04542   0.04542   2.74479
   R15        2.06483   0.00155   0.00000   0.00279   0.00279   2.06762
   R16        2.68813  -0.02352   0.00000  -0.03647  -0.03645   2.65168
   R17        2.67477  -0.01588   0.00000  -0.02403  -0.02403   2.65074
   R18        2.54721  -0.00284   0.00000  -0.00342  -0.00342   2.54379
   R19        1.83302   0.04157   0.00000   0.05173   0.05173   1.88475
   R20        2.66283  -0.01491   0.00000  -0.02209  -0.02208   2.64075
   R21        3.52933   0.02626   0.00000   0.07253   0.07253   3.60185
   R22        2.65252  -0.01289   0.00000  -0.01832  -0.01832   2.63420
   R23        1.92985   0.05161   0.00000   0.07571   0.07571   2.00556
   R24        2.64760  -0.00910   0.00000  -0.01253  -0.01254   2.63505
   R25        1.92812   0.05256   0.00000   0.07689   0.07689   2.00501
   R26        2.65054  -0.01173   0.00000  -0.01665  -0.01667   2.63387
   R27        1.92921   0.05209   0.00000   0.07634   0.07634   2.00556
   R28        1.92882   0.05259   0.00000   0.07702   0.07702   2.00584
   R29        2.36081  -0.02958   0.00000  -0.02463  -0.02463   2.33618
   R30        1.92827   0.06038   0.00000   0.08835   0.08835   2.01662
    A1        2.09231  -0.00093   0.00000  -0.00179  -0.00180   2.09051
    A2        2.09616   0.00045   0.00000   0.00085   0.00085   2.09701
    A3        2.09472   0.00048   0.00000   0.00095   0.00095   2.09567
    A4        2.09474  -0.00001   0.00000   0.00033   0.00032   2.09506
    A5        2.09416   0.00060   0.00000   0.00175   0.00176   2.09592
    A6        2.09428  -0.00059   0.00000  -0.00209  -0.00208   2.09220
    A7        2.10818  -0.00101   0.00000  -0.00270  -0.00270   2.10548
    A8        2.08065   0.00185   0.00000   0.00568   0.00568   2.08633
    A9        2.09436  -0.00084   0.00000  -0.00298  -0.00298   2.09138
   A10        2.06835   0.00293   0.00000   0.00651   0.00652   2.07486
   A11        2.09692   0.00040   0.00000   0.00111   0.00110   2.09802
   A12        2.11781  -0.00333   0.00000  -0.00758  -0.00759   2.11022
   A13        2.10868  -0.00156   0.00000  -0.00413  -0.00413   2.10455
   A14        2.09436   0.00104   0.00000   0.00290   0.00290   2.09726
   A15        2.08014   0.00052   0.00000   0.00123   0.00123   2.08137
   A16        2.09406   0.00058   0.00000   0.00182   0.00182   2.09588
   A17        2.09443   0.00047   0.00000   0.00153   0.00153   2.09596
   A18        2.09468  -0.00104   0.00000  -0.00335  -0.00334   2.09134
   A19        1.94325   0.00098   0.00000   0.00001   0.00004   1.94329
   A20        1.89317   0.00516   0.00000   0.01543   0.01539   1.90856
   A21        1.89831  -0.00417   0.00000  -0.01574  -0.01594   1.88237
   A22        1.99300  -0.00701   0.00000  -0.01973  -0.01968   1.97333
   A23        1.89569   0.00011   0.00000  -0.00394  -0.00390   1.89180
   A24        1.83561   0.00506   0.00000   0.02478   0.02482   1.86042
   A25        2.14409  -0.00686   0.00000  -0.01543  -0.01544   2.12865
   A26        2.07812   0.00699   0.00000   0.01686   0.01684   2.09497
   A27        2.06089  -0.00013   0.00000  -0.00146  -0.00144   2.05945
   A28        2.15063   0.00245   0.00000   0.00629   0.00629   2.15692
   A29        2.07358   0.00245   0.00000   0.00872   0.00872   2.08230
   A30        2.05844  -0.00490   0.00000  -0.01497  -0.01497   2.04346
   A31        2.09725   0.00543   0.00000   0.01164   0.01167   2.10892
   A32        2.15363  -0.01164   0.00000  -0.02663  -0.02665   2.12698
   A33        2.03230   0.00621   0.00000   0.01499   0.01497   2.04727
   A34        2.10528  -0.00298   0.00000  -0.00735  -0.00733   2.09794
   A35        2.10611  -0.00157   0.00000  -0.00618  -0.00619   2.09992
   A36        2.07179   0.00455   0.00000   0.01353   0.01353   2.08532
   A37        2.09099  -0.00097   0.00000  -0.00090  -0.00092   2.09007
   A38        2.09576  -0.00098   0.00000  -0.00427  -0.00426   2.09149
   A39        2.09643   0.00195   0.00000   0.00518   0.00519   2.10162
   A40        2.09189  -0.00115   0.00000  -0.00147  -0.00150   2.09039
   A41        2.09489   0.00146   0.00000   0.00359   0.00360   2.09849
   A42        2.09641  -0.00031   0.00000  -0.00211  -0.00210   2.09431
   A43        2.12001  -0.00020   0.00000  -0.00044  -0.00045   2.11955
   A44        2.09331  -0.00250   0.00000  -0.00816  -0.00815   2.08515
   A45        2.06987   0.00270   0.00000   0.00860   0.00860   2.07847
   A46        2.08126   0.02097   0.00000   0.05385   0.05384   2.13510
   A47        2.10742  -0.02023   0.00000  -0.05834  -0.05834   2.04908
   A48        2.09450  -0.00074   0.00000   0.00450   0.00450   2.09900
    D1        0.00333  -0.00011   0.00000  -0.00084  -0.00084   0.00249
    D2       -3.13778  -0.00001   0.00000  -0.00011  -0.00010  -3.13788
    D3       -3.14088  -0.00003   0.00000  -0.00022  -0.00022  -3.14111
    D4        0.00120   0.00006   0.00000   0.00051   0.00051   0.00170
    D5       -0.00270  -0.00009   0.00000  -0.00071  -0.00071  -0.00341
    D6        3.13737   0.00017   0.00000   0.00132   0.00131   3.13869
    D7        3.14151  -0.00017   0.00000  -0.00132  -0.00132   3.14019
    D8       -0.00160   0.00009   0.00000   0.00070   0.00070  -0.00090
    D9        0.00345  -0.00004   0.00000  -0.00032  -0.00031   0.00314
   D10       -3.13926   0.00008   0.00000   0.00061   0.00062  -3.13865
   D11       -3.13863  -0.00013   0.00000  -0.00104  -0.00104  -3.13967
   D12        0.00184  -0.00001   0.00000  -0.00012  -0.00011   0.00173
   D13       -0.01062   0.00034   0.00000   0.00289   0.00290  -0.00772
   D14       -3.13638   0.00009   0.00000   0.00050   0.00049  -3.13589
   D15        3.13210   0.00022   0.00000   0.00195   0.00196   3.13406
   D16        0.00634  -0.00003   0.00000  -0.00044  -0.00045   0.00589
   D17        0.01125  -0.00054   0.00000  -0.00446  -0.00446   0.00679
   D18       -3.12880  -0.00062   0.00000  -0.00504  -0.00505  -3.13385
   D19        3.13682  -0.00025   0.00000  -0.00195  -0.00195   3.13486
   D20       -0.00324  -0.00032   0.00000  -0.00253  -0.00254  -0.00578
   D21       -2.02186  -0.00102   0.00000  -0.00118  -0.00122  -2.02308
   D22        2.05409   0.00352   0.00000   0.01285   0.01278   2.06687
   D23        0.06641  -0.00296   0.00000  -0.01617  -0.01607   0.05034
   D24        1.13602  -0.00134   0.00000  -0.00378  -0.00381   1.13221
   D25       -1.07121   0.00320   0.00000   0.01025   0.01019  -1.06102
   D26       -3.05890  -0.00328   0.00000  -0.01877  -0.01866  -3.07756
   D27       -0.00471   0.00044   0.00000   0.00344   0.00343  -0.00128
   D28        3.13840   0.00018   0.00000   0.00141   0.00141   3.13981
   D29        3.13536   0.00051   0.00000   0.00402   0.00402   3.13937
   D30       -0.00472   0.00025   0.00000   0.00199   0.00199  -0.00273
   D31        1.53059  -0.00335   0.00000  -0.01897  -0.01900   1.51159
   D32       -1.59689  -0.00303   0.00000  -0.01624  -0.01627  -1.61316
   D33       -2.60136  -0.00103   0.00000  -0.01340  -0.01342  -2.61477
   D34        0.55435  -0.00071   0.00000  -0.01068  -0.01069   0.54366
   D35       -0.55923   0.00113   0.00000   0.00301   0.00306  -0.55618
   D36        2.59648   0.00145   0.00000   0.00573   0.00578   2.60226
   D37       -2.95074   0.00010   0.00000  -0.00083  -0.00097  -2.95171
   D38        0.15487   0.00017   0.00000   0.00002  -0.00012   0.15476
   D39        1.15435  -0.00017   0.00000   0.00133   0.00130   1.15564
   D40       -2.02323  -0.00009   0.00000   0.00218   0.00215  -2.02108
   D41       -0.92212   0.00026   0.00000   0.00076   0.00094  -0.92119
   D42        2.18349   0.00033   0.00000   0.00161   0.00179   2.18528
   D43       -3.13954   0.00044   0.00000   0.00406   0.00404  -3.13550
   D44       -0.00317   0.00038   0.00000   0.00330   0.00329   0.00012
   D45       -0.01193   0.00018   0.00000   0.00150   0.00151  -0.01042
   D46        3.12443   0.00012   0.00000   0.00075   0.00076   3.12520
   D47        3.13943  -0.00068   0.00000  -0.00522  -0.00524   3.13419
   D48       -0.00164  -0.00107   0.00000  -0.00842  -0.00843  -0.01007
   D49        0.01128  -0.00032   0.00000  -0.00251  -0.00250   0.00878
   D50       -3.12980  -0.00071   0.00000  -0.00571  -0.00569  -3.13548
   D51        3.13027  -0.00018   0.00000  -0.00154  -0.00155   3.12872
   D52       -0.01380   0.00031   0.00000   0.00215   0.00215  -0.01165
   D53        0.02437  -0.00040   0.00000  -0.00284  -0.00284   0.02154
   D54       -3.11970   0.00009   0.00000   0.00086   0.00086  -3.11884
   D55        0.00518  -0.00001   0.00000  -0.00002  -0.00003   0.00516
   D56       -3.14003   0.00009   0.00000   0.00069   0.00068  -3.13935
   D57       -3.13153   0.00010   0.00000   0.00080   0.00081  -3.13073
   D58        0.00644   0.00020   0.00000   0.00151   0.00151   0.00795
   D59        0.00267  -0.00006   0.00000  -0.00058  -0.00057   0.00210
   D60        3.14002   0.00015   0.00000   0.00113   0.00113   3.14115
   D61       -3.13537  -0.00015   0.00000  -0.00123  -0.00123  -3.13660
   D62        0.00198   0.00007   0.00000   0.00047   0.00047   0.00245
   D63       -0.00345  -0.00003   0.00000  -0.00032  -0.00031  -0.00376
   D64        3.13798   0.00021   0.00000   0.00166   0.00167   3.13965
   D65       -3.14080  -0.00024   0.00000  -0.00200  -0.00200   3.14039
   D66        0.00064  -0.00000   0.00000  -0.00002  -0.00002   0.00061
   D67       -0.00369   0.00023   0.00000   0.00190   0.00190  -0.00179
   D68        3.13740   0.00062   0.00000   0.00506   0.00506  -3.14072
   D69        3.13807  -0.00000   0.00000  -0.00008  -0.00008   3.13799
   D70       -0.00403   0.00038   0.00000   0.00308   0.00309  -0.00095
         Item               Value     Threshold  Converged?
 Maximum Force            0.060376     0.000450     NO 
 RMS     Force            0.015872     0.000300     NO 
 Maximum Displacement     0.150279     0.001800     NO 
 RMS     Displacement     0.033121     0.001200     NO 
 Predicted change in Energy=-3.882235D-02
 GradGradGradGradGradGradGradGradGradGradGradGradGradGradGradGradGradGrad

                          Input orientation:                          
 ---------------------------------------------------------------------
 Center     Atomic      Atomic             Coordinates (Angstroms)
 Number     Number       Type             X           Y           Z
 ---------------------------------------------------------------------
      1          6           0        3.719127    3.287734   -2.526459
      2          6           0        3.475367    3.262653   -1.152860
      3          6           0        2.649533    2.277348   -0.607256
      4          6           0        2.061879    1.305350   -1.425855
      5          6           0        2.308659    1.342684   -2.805694
      6          6           0        3.132185    2.326420   -3.352927
      7          6           0        1.166408    0.250923   -0.827881
      8          6           0        1.757079   -1.131803   -0.993996
      9          7           0       -0.165394    0.372604   -1.394621
     10          6           0        2.663561   -1.668586   -0.067093
     11          6           0        3.200381   -2.946091   -0.247655
     12          6           0        2.844387   -3.705392   -1.361139
     13          6           0        1.951543   -3.184611   -2.297087
     14          6           0        1.418034   -1.910595   -2.110298
     15          6           0       -1.240784   -0.280454   -0.916000
     16          8           0       -2.367138   -0.149457   -1.408430
     17         35           0        3.220965   -0.695976    1.474413
     18          1           0        4.346703    4.035358   -2.942860
     19          1           0        3.916079    3.992699   -0.520781
     20          1           0        2.467269    2.267336    0.438779
     21          1           0        1.867445    0.619288   -3.446721
     22          1           0        3.312074    2.342432   -4.398625
     23          1           0        1.070968    0.459304    0.241984
     24          1           0       -0.314540    0.991386   -2.162479
     25          1           0        3.883806   -3.344880    0.459629
     26          1           0        3.255828   -4.674493   -1.492628
     27          1           0        1.676592   -3.755361   -3.148552
     28          1           0        0.738764   -1.525129   -2.829098
     29          1           0       -1.090880   -0.927593   -0.080809
 ---------------------------------------------------------------------
                    Distance matrix (angstroms):
                    1          2          3          4          5
     1  C    0.000000
     2  C    1.395286   0.000000
     3  C    2.418316   1.396607   0.000000
     4  C    2.808496   2.429714   1.400079   0.000000
     5  C    2.418804   2.789148   2.413073   1.402231   0.000000
     6  C    1.397023   2.415491   2.788201   2.429351   1.394774
     7  C    4.315526   3.808861   2.520859   1.507069   2.531486
     8  C    5.072513   4.721122   3.545187   2.493816   3.116020
     9  N    4.986838   4.654672   3.488812   2.414899   3.008840
    10  C    5.632745   5.114199   3.982758   3.324537   4.085785
    11  C    6.657524   6.280407   5.264699   4.556215   5.072704
    12  C    7.143315   6.999654   6.033198   5.071887   5.277955
    13  C    6.713287   6.722983   5.759836   4.575037   4.569750
    14  C    5.700074   5.649053   4.616772   3.350418   3.443924
    15  C    6.318724   5.903541   4.666073   3.698961   4.336366
    16  O    7.078623   6.770723   5.630121   4.661863   5.103128
    17  Br   5.667900   4.757943   3.674307   3.709493   4.827810
    18  H    1.061217   2.135509   3.380241   3.869711   3.379783
    19  H    2.135066   1.061470   2.134021   3.388076   3.850611
    20  H    3.376537   2.130782   1.061843   2.136965   3.377387
    21  H    3.375828   3.851569   3.379850   2.142985   1.062491
    22  H    2.136421   3.377641   3.849374   3.387608   2.131611
    23  H    4.762042   3.947846   2.553108   2.116456   3.405962
    24  H    4.655768   4.532260   3.585826   2.507699   2.723657
    25  H    7.275673   6.813695   5.854154   5.338456   5.925934
    26  H    8.042420   7.947448   7.034171   6.098237   6.231187
    27  H    7.359630   7.514712   6.618034   5.359751   5.148508
    28  H    5.669022   5.763820   4.800672   3.425104   3.269475
    29  H    6.847362   6.289521   4.953734   4.090852   4.912843
                    6          7          8          9         10
     6  C    0.000000
     7  C    3.814161   0.000000
     8  C    4.406220   1.512752   0.000000
     9  N    4.304229   1.452480   2.473791   0.000000
    10  C    5.193879   2.550447   1.403208   3.732529   0.000000
    11  C    6.119374   3.833355   2.435526   4.863920   1.397426
    12  C    6.358679   4.330405   2.817870   5.068526   2.419883
    13  C    5.734124   3.818101   2.439238   4.236702   2.788938
    14  C    4.736532   2.525880   1.402711   2.869222   2.405117
    15  C    5.644224   2.466718   3.117380   1.346115   4.229830
    16  O    6.336686   3.603234   4.259804   2.262834   5.423548
    17  Br   5.696136   3.227751   2.902748   4.565155   1.906019
    18  H    2.136276   5.376742   6.099490   6.014302   6.605905
    19  H    3.378168   4.653588   5.580836   5.525134   5.815907
    20  H    3.850018   2.713409   3.756509   3.725893   3.973150
    21  H    2.126655   2.735959   3.015686   2.899035   4.158131
    22  H    1.061180   4.661385   5.106840   4.999705   5.938940
    23  H    4.545120   1.094140   2.128383   2.052945   2.675779
    24  H    3.883220   2.126651   3.188242   0.997367   4.509454
    25  H    6.874894   4.687402   3.396131   5.801203   2.139252
    26  H    7.244914   5.391409   3.878858   6.098160   3.379114
    27  H    6.256883   4.657909   3.395829   4.848637   3.850212
    28  H    4.564788   2.709633   2.135245   2.544920   3.369584
    29  H    6.255369   2.653746   2.997746   2.067157   3.826889
                   11         12         13         14         15
    11  C    0.000000
    12  C    1.393958   0.000000
    13  C    2.411776   1.394411   0.000000
    14  C    2.778210   2.411849   1.393786   0.000000
    15  C    5.222667   5.349483   4.531278   3.339614   0.000000
    16  O    6.337652   6.309271   5.352838   4.233409   1.236253
    17  Br   2.833542   4.151958   4.693500   4.192375   5.078773
    18  H    7.570919   8.042263   7.634249   6.680166   7.345366
    19  H    6.980947   7.817629   7.650388   6.604215   6.708895
    20  H    5.309281   6.249432   6.121655   5.005376   4.698544
    21  H    4.972190   4.899686   3.974718   2.896257   4.107941
    22  H    6.723950   6.783894   6.067595   5.187684   6.303708
    23  H    4.046092   4.802053   4.527738   3.357098   2.689306
    24  H    5.614708   5.716702   4.753125   3.380241   2.007290
    25  H    1.061298   2.127336   3.370284   3.839496   6.127355
    26  H    2.130823   1.061005   2.137303   3.376113   6.313446
    27  H    3.375212   2.135670   1.061295   2.132601   5.056714
    28  H    3.839602   3.367804   2.123146   1.061446   3.021220
    29  H    4.745218   4.984149   4.388890   3.373391   1.067148
                   16         17         18         19         20
    16  O    0.000000
    17  Br   6.311605   0.000000
    18  H    8.058711   6.570015   0.000000
    19  H    7.577876   5.142728   2.460431   0.000000
    20  H    5.711792   3.228283   4.253664   2.448813   0.000000
    21  H    4.762069   5.270626   4.250897   4.913036   4.262976
    22  H    6.885073   6.613078   2.460835   4.257449   4.911193
    23  H    3.861999   2.734234   5.801882   4.600146   2.292894
    24  H    2.466429   5.345462   5.621561   5.440698   4.016597
    25  H    7.264618   2.913046   8.139971   7.402858   5.788263
    26  H    7.218088   4.963179   8.896892   8.746464   7.248528
    27  H    5.690546   5.754714   8.238150   8.482507   7.054573
    28  H    3.682037   5.036767   6.629418   6.772745   5.296182
    29  H    1.999227   4.589593   7.898704   7.033668   4.810194
                   21         22         23         24         25
    21  H    0.000000
    22  H    2.441782   0.000000
    23  H    3.777104   5.486709   0.000000
    24  H    2.559061   4.469677   2.825630   0.000000
    25  H    5.919453   7.501669   4.736163   6.580635   0.000000
    26  H    5.811214   7.595079   5.842805   6.730410   2.444082
    27  H    4.388951   6.435882   5.442970   5.241045   4.249619
    28  H    2.500781   4.903404   3.671496   2.808322   4.900869
    29  H    4.740664   6.980158   2.588680   2.935734   5.557234
                   26         27         28         29
    26  H    0.000000
    27  H    2.465943   0.000000
    28  H    4.247383   2.440391   0.000000
    29  H    5.909853   5.006617   3.355255   0.000000
 Symmetry turned off by external request.
 Stoichiometry    C14H12BrNO
 Framework group  C1[X(C14H12BrNO)]
 Deg. of freedom    81
 Full point group                 C1      NOp   1
 Rotational constants (GHZ):           0.3779135           0.3188818           0.2447733
 Basis read from rwf:  (5D, 7F)
 Pseudo-potential data read from rwf file.
   396 basis functions,   648 primitive gaussians,   412 cartesian basis functions
    59 alpha electrons       59 beta electrons
       nuclear repulsion energy      1088.3408968892 Hartrees.
 NAtoms=   29 NActive=   29 NUniq=   29 SFac= 1.00D+00 NAtFMM=   60 NAOKFM=F Big=F
 Integral buffers will be    131072 words long.
 Raffenetti 2 integral format.
 Two-electron integral symmetry is turned off.
 ------------------------------------------------------------------------------
 Polarizable Continuum Model (PCM)
 =================================
 Model                : PCM.
 Atomic radii         : UFF (Universal Force Field).
 Polarization charges : Total charges.
 Charge compensation  : None.
 Solution method      : On-the-fly selection.
 Cavity type          : Scaled VdW (van der Waals Surface) (Alpha=1.100).
 Cavity algorithm     : GePol (No added spheres)
                        Default sphere list used, NSphG=   29.
                        Lebedev-Laikov grids with approx.  5.0 points / Ang**2.
                        Smoothing algorithm: York/Karplus (Gamma=1.0000).
                        Polarization charges: spherical gaussians, with
                                              point-specific exponents (IZeta= 3).
                        Self-potential: point-specific (ISelfS= 7).
                        Self-field    : sphere-specific E.n sum rule (ISelfD= 2).
 1st derivatives      : Analytical E(r).r(x)/FMM algorithm (CHGder, D1EAlg=3).
                        Cavity 1st derivative terms included.
 Solvent              : DiMethylSulfoxide, Eps=  46.826000 Eps(inf)=   2.007889
 ------------------------------------------------------------------------------
 One-electron integrals computed using PRISM.
   1 Symmetry operations used in ECPInt.
 ECPInt:  NShTT=    9316 NPrTT=   38001 LenC2=    8721 LenP2D=   23852.
 LDataN:  DoStor=T MaxTD1= 5 Len=  102
 NBasis=   396 RedAO= T EigKep=  1.28D-06  NBF=   396
 NBsUse=   395 1.00D-06 EigRej=  9.16D-07 NBFU=   395
 Initial guess from the checkpoint file:  "BHFA_oBr_conf3.chk"
 B after Tr=    -0.015749    0.024566   -0.017975
         Rot=    0.999995    0.002572    0.000481   -0.001678 Ang=   0.36 deg.
 ExpMin= 4.38D-02 ExpMax= 8.59D+03 ExpMxC= 1.30D+03 IAcc=3 IRadAn=         5 AccDes= 0.00D+00
 Harris functional with IExCor= 1009 and IRadAn=       5 diagonalized for initial guess.
 HarFok:  IExCor= 1009 AccDes= 0.00D+00 IRadAn=         5 IDoV= 1 UseB2=F ITyADJ=14
 ICtDFT=  3500011 ScaDFX=  1.000000  1.000000  1.000000  1.000000
 FoFCou: FMM=F IPFlag=           0 FMFlag=      100000 FMFlg1=           0
         NFxFlg=           0 DoJE=T BraDBF=F KetDBF=T FulRan=T
         wScrn=  0.000000 ICntrl=       500 IOpCl=  0 I1Cent=   200000004 NGrid=           0
         NMat0=    1 NMatS0=      1 NMatT0=    0 NMatD0=    1 NMtDS0=    0 NMtDT0=    0
 Symmetry not used in FoFCou.
 Requested convergence on RMS density matrix=1.00D-08 within 128 cycles.
 Requested convergence on MAX density matrix=1.00D-06.
 Requested convergence on             energy=1.00D-06.
 No special actions if energy rises.
 Inv3:  Mode=1 IEnd=    16440843.
 Iteration    1 A*A^-1 deviation from unit magnitude is 4.22D-15 for   2338.
 Iteration    1 A*A^-1 deviation from orthogonality  is 3.20D-15 for   2340   2227.
 Iteration    1 A^-1*A deviation from unit magnitude is 4.22D-15 for   2328.
 Iteration    1 A^-1*A deviation from orthogonality  is 2.65D-15 for   2340   2227.
 Error on total polarization charges =  0.01796
 SCF Done:  E(RM062X) =  -683.704941774     A.U. after   16 cycles
            NFock= 16  Conv=0.15D-08     -V/T= 2.0168
   1 Symmetry operations used in ECPInt.
 ECPInt:  NShTT=    9316 NPrTT=   38001 LenC2=    8721 LenP2D=   23852.
 LDataN:  DoStor=T MaxTD1= 6 Len=  172
 D1PCM: PCM CHGder 1st derivatives, ID1Alg=3 FixD1E=F DoIter=F DoCFld=F I1PDM=0.
 Calling FoFJK, ICntrl=      2127 FMM=F ISym2X=0 I1Cent= 0 IOpClX= 0 NMat=1 NMatS=1 NMatT=0.
 -------------------------------------------------------------------
 Center     Atomic                   Forces (Hartrees/Bohr)
 Number     Number              X              Y              Z
 -------------------------------------------------------------------
      1        6          -0.011755076   -0.014228990    0.008234729
      2        6          -0.008176782   -0.014089470   -0.013134123
      3        6           0.002844269   -0.000727959   -0.019854754
      4        6           0.008683873    0.011804600   -0.003389022
      5        6           0.008120523    0.012406588    0.012894247
      6        6          -0.004026365   -0.000038972    0.020509872
      7        6          -0.001855322    0.003281272    0.010676362
      8        6           0.001894103   -0.008188134   -0.000375134
      9        7          -0.000557051   -0.013124303    0.010142278
     10        6          -0.005132919   -0.012716638   -0.018910542
     11        6          -0.011203599    0.006882228   -0.011965769
     12        6          -0.008733770    0.019962399    0.002063895
     13        6           0.005469044    0.011549680    0.016132600
     14        6           0.014629341   -0.009697894    0.014269977
     15        6          -0.028204557    0.019497530   -0.031872369
     16        8           0.015963179   -0.003753857    0.009307730
     17       35           0.002840489    0.006464777    0.009237466
     18        1           0.009977274    0.011836101   -0.006598773
     19        1           0.006671564    0.011319904    0.010119272
     20        1          -0.003295086   -0.000576867    0.016560433
     21        1          -0.006573501   -0.012236326   -0.010280102
     22        1           0.002594707    0.000090795   -0.016575333
     23        1           0.002369006   -0.000579506   -0.000728933
     24        1          -0.002489125    0.008076097   -0.010537841
     25        1           0.010235199   -0.004811912    0.011862353
     26        1           0.006680028   -0.015152101   -0.001293167
     27        1          -0.004403426   -0.008487156   -0.013368468
     28        1          -0.011841331    0.006827537   -0.009956529
     29        1           0.009275313   -0.011589422    0.016829641
 -------------------------------------------------------------------
 Cartesian Forces:  Max     0.031872369 RMS     0.011217794

 GradGradGradGradGradGradGradGradGradGradGradGradGradGradGradGradGradGrad
 Berny optimization.
 Using GEDIIS/GDIIS optimizer.
 FormGI is forming the generalized inverse of G from B-inverse, IUseBI=4.
 Internal  Forces:  Max     0.021504699 RMS     0.005435200
 Search for a local minimum.
 Step number   2 out of a maximum of  158
 All quantities printed in internal units (Hartrees-Bohrs-Radians)
 Mixed Optimization -- RFO/linear search
 Update second derivatives using D2CorX and points    1    2
 DE= -3.75D-02 DEPred=-3.88D-02 R= 9.66D-01
 TightC=F SS=  1.41D+00  RLast= 3.04D-01 DXNew= 5.0454D-01 9.1089D-01
 Trust test= 9.66D-01 RLast= 3.04D-01 DXMaxT set to 5.05D-01
 ITU=  1  0
 Use linear search instead of GDIIS.
     Eigenvalues ---    0.00803   0.00945   0.01315   0.01421   0.01530
     Eigenvalues ---    0.01733   0.01851   0.01883   0.01935   0.01967
     Eigenvalues ---    0.01970   0.01979   0.01986   0.02003   0.02007
     Eigenvalues ---    0.02027   0.02029   0.02030   0.02033   0.02052
     Eigenvalues ---    0.02056   0.02065   0.02381   0.02381   0.05164
     Eigenvalues ---    0.06416   0.06995   0.15872   0.15999   0.16000
     Eigenvalues ---    0.16000   0.16000   0.16000   0.16000   0.16000
     Eigenvalues ---    0.16000   0.16000   0.16021   0.18560   0.19078
     Eigenvalues ---    0.19913   0.21930   0.22000   0.22000   0.22000
     Eigenvalues ---    0.22086   0.22484   0.23466   0.24404   0.24988
     Eigenvalues ---    0.24997   0.25183   0.32591   0.33856   0.34503
     Eigenvalues ---    0.39929   0.40316   0.40440   0.40545   0.41305
     Eigenvalues ---    0.43109   0.43869   0.44056   0.44151   0.44186
     Eigenvalues ---    0.44205   0.44222   0.44244   0.44270   0.44281
     Eigenvalues ---    0.44284   0.44316   0.44334   0.44649   0.44839
     Eigenvalues ---    0.44918   0.45242   0.46537   0.53366   0.55467
     Eigenvalues ---    0.82936
 RFO step:  Lambda=-2.67393574D-03 EMin= 8.02563228D-03
 Quartic linear search produced a step of  0.59622.
 Iteration  1 RMS(Cart)=  0.09028338 RMS(Int)=  0.00228421
 Iteration  2 RMS(Cart)=  0.00427246 RMS(Int)=  0.00007732
 Iteration  3 RMS(Cart)=  0.00000739 RMS(Int)=  0.00007716
 Iteration  4 RMS(Cart)=  0.00000000 RMS(Int)=  0.00007716
 Variable       Old X    -DE/DX   Delta X   Delta X   Delta X     New X
                                 (Linear)    (Quad)   (Total)
    R1        2.63671  -0.00364  -0.00960   0.00044  -0.00916   2.62755
    R2        2.63999  -0.00330  -0.00889   0.00061  -0.00829   2.63171
    R3        2.00541   0.01683   0.04634  -0.00312   0.04323   2.04864
    R4        2.63921  -0.00342  -0.00954   0.00092  -0.00861   2.63060
    R5        2.00589   0.01658   0.04561  -0.00282   0.04279   2.04868
    R6        2.64577  -0.00549  -0.01352  -0.00159  -0.01511   2.63066
    R7        2.00659   0.01688   0.04662  -0.00321   0.04341   2.05000
    R8        2.64983  -0.00477  -0.01223  -0.00079  -0.01302   2.63681
    R9        2.84795   0.00750   0.02320   0.00280   0.02601   2.87396
   R10        2.63574  -0.00397  -0.01063   0.00048  -0.01015   2.62559
   R11        2.00782   0.01726   0.04700  -0.00232   0.04468   2.05250
   R12        2.00534   0.01678   0.04596  -0.00272   0.04324   2.04858
   R13        2.85869   0.00716   0.01747   0.01030   0.02777   2.88645
   R14        2.74479   0.00782   0.02708  -0.00708   0.02000   2.76479
   R15        2.06762  -0.00103   0.00167  -0.00704  -0.00537   2.06226
   R16        2.65168  -0.00665  -0.02173   0.00434  -0.01735   2.63433
   R17        2.65074  -0.00506  -0.01433   0.00080  -0.01352   2.63722
   R18        2.54379  -0.00168  -0.00204  -0.00207  -0.00411   2.53968
   R19        1.88475   0.01349   0.03084  -0.00159   0.02925   1.91400
   R20        2.64075  -0.00622  -0.01316  -0.00449  -0.01763   2.62312
   R21        3.60185   0.01160   0.04324   0.02829   0.07154   3.67339
   R22        2.63420  -0.00436  -0.01092  -0.00023  -0.01116   2.62304
   R23        2.00556   0.01630   0.04514  -0.00312   0.04202   2.04758
   R24        2.63505  -0.00298  -0.00748   0.00017  -0.00734   2.62771
   R25        2.00501   0.01659   0.04584  -0.00324   0.04261   2.04761
   R26        2.63387  -0.00407  -0.00994  -0.00057  -0.01053   2.62334
   R27        2.00556   0.01643   0.04552  -0.00325   0.04227   2.04783
   R28        2.00584   0.01680   0.04592  -0.00252   0.04340   2.04925
   R29        2.33618  -0.01865  -0.01468  -0.01602  -0.03070   2.30548
   R30        2.01662   0.02150   0.05268   0.00504   0.05772   2.07434
    A1        2.09051  -0.00025  -0.00108   0.00064  -0.00046   2.09004
    A2        2.09701   0.00013   0.00051  -0.00026   0.00026   2.09727
    A3        2.09567   0.00012   0.00057  -0.00038   0.00020   2.09587
    A4        2.09506   0.00010   0.00019   0.00100   0.00118   2.09624
    A5        2.09592   0.00027   0.00105   0.00094   0.00199   2.09791
    A6        2.09220  -0.00038  -0.00124  -0.00195  -0.00319   2.08901
    A7        2.10548  -0.00078  -0.00161  -0.00337  -0.00499   2.10048
    A8        2.08633   0.00097   0.00339   0.00344   0.00683   2.09316
    A9        2.09138  -0.00019  -0.00178  -0.00007  -0.00185   2.08953
   A10        2.07486   0.00160   0.00389   0.00419   0.00804   2.08291
   A11        2.09802   0.00058   0.00066   0.00295   0.00360   2.10162
   A12        2.11022  -0.00217  -0.00452  -0.00702  -0.01156   2.09866
   A13        2.10455  -0.00068  -0.00246  -0.00143  -0.00392   2.10063
   A14        2.09726   0.00029   0.00173  -0.00052   0.00122   2.09848
   A15        2.08137   0.00039   0.00073   0.00195   0.00268   2.08406
   A16        2.09588   0.00001   0.00108  -0.00095   0.00009   2.09597
   A17        2.09596   0.00028   0.00091   0.00106   0.00197   2.09793
   A18        2.09134  -0.00029  -0.00199  -0.00011  -0.00210   2.08924
   A19        1.94329   0.00101   0.00002  -0.00321  -0.00353   1.93977
   A20        1.90856   0.00081   0.00918  -0.01481  -0.00601   1.90255
   A21        1.88237  -0.00125  -0.00950   0.00599  -0.00364   1.87873
   A22        1.97333  -0.00321  -0.01173  -0.01664  -0.02844   1.94488
   A23        1.89180   0.00042  -0.00232   0.01158   0.00950   1.90130
   A24        1.86042   0.00234   0.01480   0.01953   0.03449   1.89491
   A25        2.12865   0.00069  -0.00921   0.01781   0.00851   2.13716
   A26        2.09497   0.00130   0.01004  -0.00583   0.00412   2.09908
   A27        2.05945  -0.00199  -0.00086  -0.01226  -0.01313   2.04633
   A28        2.15692  -0.00062   0.00375  -0.00989  -0.00614   2.15078
   A29        2.08230   0.00081   0.00520  -0.00081   0.00438   2.08669
   A30        2.04346  -0.00019  -0.00893   0.01066   0.00174   2.04520
   A31        2.10892   0.00402   0.00696   0.01472   0.02174   2.13066
   A32        2.12698  -0.00340  -0.01589   0.00156  -0.01437   2.11261
   A33        2.04727  -0.00061   0.00893  -0.01626  -0.00737   2.03990
   A34        2.09794  -0.00215  -0.00437  -0.00863  -0.01298   2.08497
   A35        2.09992  -0.00059  -0.00369  -0.00311  -0.00681   2.09311
   A36        2.08532   0.00273   0.00806   0.01174   0.01979   2.10511
   A37        2.09007  -0.00016  -0.00055   0.00114   0.00055   2.09061
   A38        2.09149  -0.00070  -0.00254  -0.00391  -0.00645   2.08504
   A39        2.10162   0.00085   0.00309   0.00279   0.00588   2.10750
   A40        2.09039  -0.00005  -0.00090   0.00227   0.00130   2.09169
   A41        2.09849   0.00043   0.00215   0.00030   0.00245   2.10094
   A42        2.09431  -0.00038  -0.00125  -0.00258  -0.00382   2.09049
   A43        2.11955   0.00032  -0.00027   0.00283   0.00251   2.12206
   A44        2.08515  -0.00163  -0.00486  -0.00825  -0.01315   2.07200
   A45        2.07847   0.00130   0.00513   0.00538   0.01046   2.08893
   A46        2.13510   0.00866   0.03210   0.01553   0.04763   2.18273
   A47        2.04908  -0.01080  -0.03478  -0.04301  -0.07780   1.97128
   A48        2.09900   0.00215   0.00268   0.02749   0.03016   2.12917
    D1        0.00249  -0.00007  -0.00050  -0.00363  -0.00411  -0.00162
    D2       -3.13788   0.00003  -0.00006   0.00150   0.00147  -3.13641
    D3       -3.14111  -0.00004  -0.00013  -0.00227  -0.00242   3.13966
    D4        0.00170   0.00005   0.00030   0.00286   0.00317   0.00487
    D5       -0.00341  -0.00008  -0.00042  -0.00376  -0.00421  -0.00762
    D6        3.13869   0.00009   0.00078   0.00473   0.00548  -3.13901
    D7        3.14019  -0.00011  -0.00079  -0.00512  -0.00591   3.13428
    D8       -0.00090   0.00006   0.00042   0.00338   0.00379   0.00289
    D9        0.00314   0.00001  -0.00019   0.00036   0.00019   0.00333
   D10       -3.13865   0.00012   0.00037   0.00668   0.00706  -3.13159
   D11       -3.13967  -0.00009  -0.00062  -0.00476  -0.00536   3.13815
   D12        0.00173   0.00002  -0.00007   0.00156   0.00151   0.00324
   D13       -0.00772   0.00019   0.00173   0.01011   0.01188   0.00416
   D14       -3.13589   0.00004   0.00029  -0.00012   0.00010  -3.13579
   D15        3.13406   0.00008   0.00117   0.00378   0.00503   3.13909
   D16        0.00589  -0.00007  -0.00027  -0.00645  -0.00675  -0.00086
   D17        0.00679  -0.00033  -0.00266  -0.01754  -0.02023  -0.01344
   D18       -3.13385  -0.00045  -0.00301  -0.02444  -0.02748   3.12185
   D19        3.13486  -0.00016  -0.00116  -0.00716  -0.00835   3.12652
   D20       -0.00578  -0.00027  -0.00151  -0.01406  -0.01560  -0.02138
   D21       -2.02308  -0.00148  -0.00073  -0.07368  -0.07448  -2.09756
   D22        2.06687   0.00135   0.00762  -0.03909  -0.03153   2.03535
   D23        0.05034  -0.00117  -0.00958  -0.05768  -0.06720  -0.01686
   D24        1.13221  -0.00167  -0.00227  -0.08422  -0.08652   1.04569
   D25       -1.06102   0.00116   0.00607  -0.04962  -0.04357  -1.10459
   D26       -3.07756  -0.00135  -0.01113  -0.06821  -0.07924   3.12639
   D27       -0.00128   0.00029   0.00205   0.01452   0.01651   0.01523
   D28        3.13981   0.00012   0.00084   0.00604   0.00686  -3.13652
   D29        3.13937   0.00040   0.00239   0.02135   0.02370  -3.12011
   D30       -0.00273   0.00023   0.00119   0.01288   0.01405   0.01133
   D31        1.51159  -0.00094  -0.01133  -0.08542  -0.09695   1.41464
   D32       -1.61316  -0.00066  -0.00970  -0.06521  -0.07495  -1.68812
   D33       -2.61477  -0.00151  -0.00800  -0.11997  -0.12797  -2.74275
   D34        0.54366  -0.00123  -0.00637  -0.09977  -0.10597   0.43769
   D35       -0.55618  -0.00027   0.00182  -0.09810  -0.09633  -0.65251
   D36        2.60226   0.00001   0.00345  -0.07790  -0.07433   2.52793
   D37       -2.95171  -0.00010  -0.00058  -0.00425  -0.00484  -2.95654
   D38        0.15476  -0.00010  -0.00007  -0.00536  -0.00543   0.14933
   D39        1.15564   0.00028   0.00077   0.02321   0.02377   1.17942
   D40       -2.02108   0.00029   0.00128   0.02210   0.02318  -1.99790
   D41       -0.92119   0.00010   0.00056   0.00582   0.00659  -0.91460
   D42        2.18528   0.00010   0.00107   0.00472   0.00600   2.19127
   D43       -3.13550   0.00038   0.00241   0.02522   0.02764  -3.10786
   D44        0.00012   0.00039   0.00196   0.02700   0.02893   0.02904
   D45       -0.01042   0.00013   0.00090   0.00546   0.00642  -0.00400
   D46        3.12520   0.00015   0.00045   0.00724   0.00771   3.13290
   D47        3.13419  -0.00051  -0.00313  -0.03135  -0.03442   3.09977
   D48       -0.01007  -0.00082  -0.00502  -0.04799  -0.05282  -0.06289
   D49        0.00878  -0.00027  -0.00149  -0.01222  -0.01374  -0.00496
   D50       -3.13548  -0.00057  -0.00339  -0.02886  -0.03214   3.11557
   D51        3.12872  -0.00000  -0.00092   0.00199   0.00106   3.12979
   D52       -0.01165  -0.00003   0.00128  -0.00571  -0.00443  -0.01608
   D53        0.02154  -0.00002  -0.00169   0.00328   0.00159   0.02312
   D54       -3.11884  -0.00005   0.00051  -0.00442  -0.00391  -3.12275
[truncated: 1,356,927 more chars]
